# Supplementary material for: Metaproteome analysis reveals that syntrophy, competition, and phage-host interaction shape microbial communities in biogas plants
Source: Microbiome. 2019 Apr 27;7:69. doi: 10.1186/s40168-019-0673-y (PMC6486700; doi:10.1186/s40168-019-0673-y)
Supplement: Supplementary file 2 — Table S1. List of identifications. Worksheet S1: List of all identified metaproteins. Worksheet S2: List of all identified microbial metaproteins (archaea and bacteria). Worksheet S3: List of all superkingdoms, Worksheet S4: List of all identified microbial families (archaea and bacteria). Worksheet S5: List of all identified biological processes. (XLSX 9006 kb) [file 40168_2019_673_MOESM2_ESM.xlsx]

## Sheet: S1 Metaproteins
															Spectral counts
UniRef50	Protein name	Taxonomy	Superkingdom	Kingdom	Phylum	Class	Order	Family	Genus	Species	UniRef100	UniRef50	KO	EC	BGP_02_T1_Ext1	BGP_02_T1_Ext2	BGP_02_T2_Ext1	BGP_02_T2_Ext2	BGP_03_T1_Ext1	BGP_03_T1_Ext2	BGP_03_T2_Ext1	BGP_03_T2_Ext2	BGP_04_T1_Ext1	BGP_04_T1_Ext2	BGP_04_T2_Ext1	BGP_04_T2_Ext2	BGP_05a_T1_Ext1	BGP_05a_T1_Ext2	BGP_05a_T2_Ext1	BGP_05a_T2_Ext2	BGP_05b_T1_Ext1	BGP_05b_T1_Ext2	BGP_05b_T2_Ext1	BGP_05b_T2_Ext2	BGP_07_T1_Ext1	BGP_07_T1_Ext2	BGP_07_T2_Ext1	BGP_07_T2_Ext2	BGP_09_T1_Ext1	BGP_09_T1_Ext2	BGP_09_T2_Ext1	BGP_09_T2_Ext2	BGP_10_T1_Ext1	BGP_10_T1_Ext2	BGP_10_T2_Ext1	BGP_10_T2_Ext2	BGP_X1_T1_Ext1	BGP_X1_T1_Ext2	BGP_X1_T2_Ext1
UniRef50_Q9YDZ1	Y778_AERPE Putative HTH-type transcriptional regulatory protein APE_0778 OS=Aeropyrum pernix (strain ATCC 700893 / DSM 11879 / JCM 9820 / NBRC 100138 / K1) GN=APE_0778 PE=3 SV=1	Aeropyrum pernix K1	Archaea	Unknown	Crenarchaeota	Thermoprotei	Desulfurococcales	Desulfurococcaceae	Aeropyrum	Aeropyrum pernix	UniRef100_Q9YDZ1	UniRef90_Q9YDZ1	K07728|	UNKNOWN	1	1	0	2	0	0	0	0	0	0	0	0	0	0	0	0	0	0	0	0	0	0	0	0	0	0	0	0	0	0	0	0	0	0	0
UniRef50_Q9YAX2	ALBA2_AERPE no description	Aeropyrum pernix K1	Archaea	Unknown	Crenarchaeota	Thermoprotei	Desulfurococcales	Desulfurococcaceae	Aeropyrum	Aeropyrum pernix	UniRef100_Q9YAX2	UniRef90_Q9YAX2	K03622|	UNKNOWN	1	0	0	0	0	0	0	0	0	0	0	0	0	0	0	0	0	0	0	0	1	0	0	0	0	0	0	0	0	0	0	0	0	0	0
UniRef50_Q9YER2	G1PDH_AERPE Glycerol-1-phosphate dehydrogenase [NAD(P)+] OS=Aeropyrum pernix (strain ATCC 700893 / DSM 11879 / JCM 9820 / NBRC 100138 / K1) GN=egsA PE=1 SV=2	Aeropyrum pernix K1	Archaea	Unknown	Crenarchaeota	Thermoprotei	Desulfurococcales	Desulfurococcaceae	Aeropyrum	Aeropyrum pernix	UniRef100_Q9YER2	UniRef90_Q9YER2	K00096|	1.1.1.261|	0	0	0	0	0	0	0	1	0	0	0	0	0	0	0	0	0	0	0	0	0	0	0	0	0	0	0	0	0	0	0	0	0	0	0
UniRef50_Q9YAK0	MG: Uncharacterized protein APE_1940.1 OS=Aeropyrum pernix (strain ATCC 700893 / DSM 11879 / JCM 9820 / NBRC 100138 / K1) GN=APE_1940.1 PE=3 SV=2 [Q9YAK0] Score: 146.0	Aeropyrum pernix K1	Archaea	Unknown	Crenarchaeota	Thermoprotei	Desulfurococcales	Desulfurococcaceae	Aeropyrum	Aeropyrum pernix	UniRef100_Q9YAK0	UniRef90_Q9YAK0	K08094|	UNKNOWN	0	0	0	0	0	0	0	0	8	7	9	10	18	14	16	20	30	16	7	16	0	0	0	0	0	2	3	4	0	0	1	1	0	0	0
UniRef50_Q97ZI6	MG: Probable glycine cleavage system H protein OS=Aeropyrum pernix (strain ATCC 700893 / DSM 11879 / JCM 9820 / NBRC 100138 / K1) GN=gcvH PE=3 SV=2 [Q9YDG2] Score: 125.0	Aeropyrum pernix K1	Archaea	Unknown	Crenarchaeota	Thermoprotei	Desulfurococcales	Desulfurococcaceae	Aeropyrum	Aeropyrum pernix	UniRef100_Q9YDG2	UniRef90_Q9YDG2	K02437|	UNKNOWN	0	0	0	0	0	0	0	0	4	3	3	2	0	0	0	0	0	0	0	0	0	0	0	0	0	0	0	0	0	0	0	0	0	0	0
UniRef50_Q9YEN2	PUS10_AERPE tRNA pseudouridine synthase Pus10 OS=Aeropyrum pernix (strain ATCC 700893 / DSM 11879 / JCM 9820 / NBRC 100138 / K1) GN=pus10 PE=3 SV=2	Aeropyrum pernix K1	Archaea	Unknown	Crenarchaeota	Thermoprotei	Desulfurococcales	Desulfurococcaceae	Aeropyrum	Aeropyrum pernix	UniRef100_Q9YEN2	UniRef90_Q9YEN2	K07583|	5.4.99.-|	0	0	0	0	0	0	0	0	0	1	0	0	0	0	0	0	0	0	0	0	0	0	0	0	0	0	0	0	0	0	0	0	0	0	0
UniRef50_Q9YAW4	GYAR_AERPE Glyoxylate reductase OS=Aeropyrum pernix (strain ATCC 700893 / DSM 11879 / JCM 9820 / NBRC 100138 / K1) GN=gyaR PE=3 SV=2	Aeropyrum pernix K1	Archaea	Unknown	Crenarchaeota	Thermoprotei	Desulfurococcales	Desulfurococcaceae	Aeropyrum	Aeropyrum pernix	UniRef100_Q9YAW4	UniRef90_Q9YAW4	K00015|	1.1.1.26|	0	0	0	0	0	0	0	0	0	0	0	0	0	0	0	0	0	0	0	0	0	0	1	0	0	0	0	0	0	0	0	0	0	0	0
UniRef50_Q9YAS4	MG: 3-hydroxy-3-methylglutaryl-coenzyme A reductase OS=Aeropyrum pernix (strain ATCC 700893 / DSM 11879 / JCM 9820 / NBRC 100138 / K1) GN=hmgA PE=3 SV=1 [Q9YAS4] Score: 249.0	Aeropyrum pernix K1	Archaea	Unknown	Crenarchaeota	Thermoprotei	Desulfurococcales	Desulfurococcaceae	Aeropyrum	Aeropyrum pernix	UniRef100_Q9YAS4	UniRef90_Q9YAS4	K00021|	1.1.1.34|	0	0	0	0	0	0	0	0	0	0	0	0	0	0	0	0	0	0	0	0	0	0	0	0	0	0	0	0	1	0	0	0	0	0	0
UniRef50_Q9YFP2	Y207_AERPE UPF0148 protein APE_0207 OS=Aeropyrum pernix (strain ATCC 700893 / DSM 11879 / JCM 9820 / NBRC 100138 / K1) GN=APE_0207 PE=3 SV=1	Aeropyrum pernix K1	Archaea	Unknown	Crenarchaeota	Thermoprotei	Desulfurococcales	Desulfurococcaceae	Aeropyrum	Aeropyrum pernix	UniRef100_Q9YFP2	UniRef90_Q9YFP2	K07143|	UNKNOWN	0	0	0	0	0	0	0	0	0	0	0	0	0	0	0	0	0	0	0	0	0	0	0	0	0	0	0	0	0	0	0	0	0	0	1
UniRef50_Q9YEL4	AROC_AERPE Chorismate synthase OS=Aeropyrum pernix (strain ATCC 700893 / DSM 11879 / JCM 9820 / NBRC 100138 / K1) GN=aroC PE=3 SV=1	Aeropyrum pernix K1	Archaea	Unknown	Crenarchaeota	Thermoprotei	Desulfurococcales	Desulfurococcaceae	Aeropyrum	Aeropyrum pernix	UniRef100_Q9YEL4	UniRef90_Q9YEL4	K01736|	4.2.3.5|	0	0	0	0	0	0	0	0	0	0	0	0	0	0	0	0	0	0	0	0	0	0	0	0	0	0	0	0	0	0	0	0	0	0	0
UniRef50_A8ABX6	MG: Phosphoribosylformylglycinamidine synthase subunit PurL OS=Ignicoccus hospitalis (strain KIN4/I / DSM 18386 / JCM 14125) GN=purL PE=3 SV=1 [A8ABX6] Score: 166.0	Ignicoccus hospitalis KIN4/I	Archaea	Unknown	Crenarchaeota	Thermoprotei	Desulfurococcales	Desulfurococcaceae	Ignicoccus	Ignicoccus hospitalis	UniRef100_A8ABX6	UniRef90_A8ABX6	K01952|	6.3.5.3|	0	0	0	0	0	0	0	0	0	0	0	0	0	0	1	0	0	0	0	0	0	0	0	0	0	0	0	0	0	0	0	0	0	0	0
UniRef50_A8AAZ9	CRCB_IGNH4 Putative fluoride ion transporter CrcB OS=Ignicoccus hospitalis (strain KIN4/I / DSM 18386 / JCM 14125) GN=crcB PE=3 SV=1	Ignicoccus hospitalis KIN4/I	Archaea	Unknown	Crenarchaeota	Thermoprotei	Desulfurococcales	Desulfurococcaceae	Ignicoccus	Ignicoccus hospitalis	UniRef100_A8AAZ9	UniRef90_A8AAZ9	K06199|	UNKNOWN	0	0	0	0	0	0	0	0	0	0	0	0	0	0	0	0	0	0	0	0	0	0	0	0	0	0	0	0	0	0	0	0	0	0	0
UniRef50_P46893	MG: Phosphoenolpyruvate synthase OS=Aeropyrum pernix (strain ATCC 700893 / DSM 11879 / JCM 9820 / NBRC 100138 / K1) GN=ppsA PE=3 SV=2 [Q9YEC5] Score: 50.1	Aeropyrum pernix K1	Archaea	Unknown	Crenarchaeota	Thermoprotei	Desulfurococcales	Desulfurococcaceae	Unknown	Unknown	UniRef100_Q9YEC5	UniRef90_Q9YEC5	K01007|	2.7.9.2|	0	0	0	0	0	0	0	0	0	0	0	0	1	0	0	0	0	0	1	0	0	0	0	0	0	0	0	2	0	0	1	0	0	0	0
UniRef50_A3DN24	RTCA_STAMF RNA 3'-terminal phosphate cyclase OS=Staphylothermus marinus (strain ATCC 43588 / DSM 3639 / JCM 9404 / F1) GN=rtcA PE=3 SV=2	Staphylothermus marinus F1	Archaea	Unknown	Crenarchaeota	Thermoprotei	Desulfurococcales	Desulfurococcaceae	Staphylothermus	Staphylothermus marinus	UniRef100_A3DN24	UniRef90_A3DN24	K01974|	6.5.1.4|	0	0	0	0	0	0	0	0	0	0	0	0	0	0	0	0	0	0	0	0	1	0	0	0	0	0	0	0	0	0	0	0	0	0	0
UniRef50_Q8U001	RL2_STAMF 50S ribosomal protein L2 OS=Staphylothermus marinus (strain ATCC 43588 / DSM 3639 / JCM 9404 / F1) GN=rpl2 PE=3 SV=1	Staphylothermus marinus F1	Archaea	Unknown	Crenarchaeota	Thermoprotei	Desulfurococcales	Desulfurococcaceae	Staphylothermus	Staphylothermus marinus	UniRef100_A3DNA7	UniRef90_A3DNA7	K02886|	UNKNOWN	0	0	0	0	0	0	0	0	0	0	0	0	0	0	0	0	0	0	0	0	0	0	0	0	0	0	0	0	0	0	0	1	0	0	0
UniRef50_A2BMC7	RNP1_HYPBU Ribonuclease P protein component 1 OS=Hyperthermus butylicus (strain DSM 5456 / JCM 9403 / PLM1-5) GN=rnp1 PE=3 SV=1	Hyperthermus butylicus DSM 5456	Archaea	Unknown	Crenarchaeota	Thermoprotei	Desulfurococcales	Pyrodictiaceae	Hyperthermus	Hyperthermus butylicus	UniRef100_A2BMC7	UniRef90_A2BMC7	K03538|	3.1.26.5|	1	0	0	0	0	0	0	0	0	0	0	0	0	0	0	0	0	0	0	0	0	0	0	0	0	0	0	0	0	0	0	0	0	0	0
UniRef50_Q980Q8	IF2P_HYPBU Probable translation initiation factor IF-2 OS=Hyperthermus butylicus (strain DSM 5456 / JCM 9403 / PLM1-5) GN=infB PE=3 SV=1	Hyperthermus butylicus DSM 5456	Archaea	Unknown	Crenarchaeota	Thermoprotei	Desulfurococcales	Pyrodictiaceae	Hyperthermus	Hyperthermus butylicus	UniRef100_A2BJZ8	UniRef90_A2BJZ8	K03243|	UNKNOWN	0	0	1	0	0	0	0	0	0	0	0	0	0	0	0	0	0	0	0	0	0	0	0	0	0	0	0	0	0	0	0	0	0	0	0
UniRef50_Q8ZWK4	SYT_HYPBU Threonine--tRNA ligase OS=Hyperthermus butylicus (strain DSM 5456 / JCM 9403 / PLM1-5) GN=thrS PE=3 SV=1	Hyperthermus butylicus DSM 5456	Archaea	Unknown	Crenarchaeota	Thermoprotei	Desulfurococcales	Pyrodictiaceae	Hyperthermus	Hyperthermus butylicus	UniRef100_A2BLF3	UniRef90_A2BLF3	K01868|	6.1.1.3|	0	0	0	0	0	0	0	0	0	0	0	0	1	0	0	0	0	1	0	0	0	0	0	0	0	0	0	0	0	0	0	0	0	0	0
UniRef50_O28097	MG: Succinyl-CoA ligase [ADP-forming] subunit beta OS=Pyrobaculum calidifontis (strain JCM 11548 / VA1) GN=sucC PE=3 SV=1 [A3MWQ7] Score: 323.0	Pyrobaculum	Archaea	Unknown	Crenarchaeota	Thermoprotei	Unknown	Unknown	Unknown	Unknown	UniRef100_A3MWQ7	UniRef90_A3MWQ7	K01903|	6.2.1.5|	14	7	7	3	115	73	137	127	16	18	14	4	0	0	0	0	0	0	0	0	37	40	73	45	1	0	1	3	2	1	4	8	4	7	12
UniRef50_Q97ZI8	MG: Probable glycine dehydrogenase (decarboxylating) subunit 1 OS=Staphylothermus marinus (strain ATCC 43588 / DSM 3639 / F1) GN=gcvPA PE=3 SV=1 [A3DNJ9] Score: 146.0	Staphylothermus marinus F1	Archaea	Unknown	Crenarchaeota	Thermoprotei	Unknown	Unknown	Unknown	Unknown	UniRef100_A3DNJ9	UniRef90_A3DNJ9	K00282|	1.4.4.2|	0	0	0	0	0	2	8	14	18	14	8	2	0	0	0	0	0	0	0	0	0	0	0	0	0	0	0	0	0	1	0	0	8	5	4
UniRef50_P80053	MG: Glutamate dehydrogenase OS=Aeropyrum pernix (strain ATCC 700893 / DSM 11879 / JCM 9820 / NBRC 100138 / K1) GN=gdhA PE=3 SV=2 [Q9YC65] Score: 195.0	Aeropyrum pernix K1	Archaea	Unknown	Crenarchaeota	Thermoprotei	Unknown	Unknown	Unknown	Unknown	UniRef100_Q9YC65	UniRef90_Q9YC65	K00261|	1.4.1.3|	0	0	0	0	0	0	1	1	0	0	0	0	0	0	0	0	0	0	0	0	0	0	0	0	0	0	0	1	0	0	0	0	0	0	1
UniRef50_Q97WC7	MG: Probable cobalt-precorrin-6B C(15)-methyltransferase (decarboxylating) OS=Pyrobaculum calidifontis (strain JCM 11548 / VA1) GN=cbiT PE=3 SV=1 [A3MWC5] Score: 149.0	Pyrobaculum calidifontis JCM 11548	Archaea	Unknown	Crenarchaeota	Thermoprotei	Unknown	Unknown	Unknown	Unknown	UniRef100_A3MWC5	UniRef90_A3MWC5	K02191|	2.1.1.196|	0	0	0	0	0	0	0	0	1	0	0	0	0	0	2	0	0	0	0	0	0	0	0	0	0	0	0	0	0	0	1	0	0	0	0
UniRef50_A1RQP5	PURP_SULAC 5-formaminoimidazole-4-carboxamide-1-(beta)-D-ribofuranosyl 5'-monophosphate synthetase OS=Sulfolobus acidocaldarius (strain ATCC 33909 / DSM 639 / JCM 8929 / NBRC 15157 / NCIMB 11770) GN=purP PE=3 SV=1	Sulfolobus acidocaldarius DSM 639	Archaea	Unknown	Crenarchaeota	Thermoprotei	Unknown	Unknown	Unknown	Unknown	UniRef100_Q4JAU3	UniRef90_Q4JAU3	K06863|	6.3.4.23|	0	0	0	0	0	0	0	0	0	0	0	0	1	0	0	1	0	0	0	0	0	0	0	0	0	0	0	0	1	0	0	0	0	0	0
UniRef50_P96041	SYA_SULSO Alanine--tRNA ligase OS=Sulfolobus solfataricus (strain ATCC 35092 / DSM 1617 / JCM 11322 / P2) GN=alaS PE=3 SV=2	Sulfolobus solfataricus P2	Archaea	Unknown	Crenarchaeota	Thermoprotei	Unknown	Unknown	Unknown	Unknown	UniRef100_P96041	UniRef90_P96041	K01872|	6.1.1.7|	0	0	0	0	0	0	0	0	0	0	0	0	2	0	2	0	0	0	0	0	0	0	0	0	0	0	0	0	0	0	0	0	0	0	0
UniRef50_Q7ZAG8	MG: Sulfide-quinone reductase OS=Acidianus ambivalens GN=sqr PE=1 SV=1 [Q7ZAG8] Score: 94.4	Acidianus ambivalens	Archaea	Unknown	Crenarchaeota	Thermoprotei	Sulfolobales	Sulfolobaceae	Acidianus	Acidianus ambivalens	UniRef100_Q7ZAG8	UniRef90_Q7ZAG8	UNKNOWN	1.8.5.4|	0	0	0	2	1	0	5	3	6	5	3	8	2	1	2	1	1	3	0	0	2	1	2	0	2	4	3	4	0	1	4	4	7	7	5
UniRef50_P35025	RL11_ACIAM 50S ribosomal protein L11 (Fragment) OS=Acidianus ambivalens GN=rpl11 PE=3 SV=1	Acidianus ambivalens	Archaea	Unknown	Crenarchaeota	Thermoprotei	Sulfolobales	Sulfolobaceae	Acidianus	Acidianus ambivalens	UniRef100_P52862	UniRef90_P52862	UNKNOWN	UNKNOWN	0	0	0	0	0	0	0	0	1	0	0	0	0	0	0	0	0	0	0	0	0	0	0	0	0	0	0	1	0	0	0	0	0	0	0
UniRef50_Q9UX94	RS4E_METS5 30S ribosomal protein S4e OS=Metallosphaera sedula (strain ATCC 51363 / DSM 5348) GN=rps4e PE=3 SV=1	Metallosphaera sedula DSM 5348	Archaea	Unknown	Crenarchaeota	Thermoprotei	Sulfolobales	Sulfolobaceae	Metallosphaera	Metallosphaera sedula	UniRef100_A4YCX8	UniRef90_A4YCX8	K02987|	UNKNOWN	0	0	0	0	0	0	0	2	0	0	0	0	0	0	0	0	0	0	0	0	0	0	0	0	0	0	0	0	0	0	0	0	0	0	0
UniRef50_Q9UWW2	SYM_METS5 Methionine--tRNA ligase OS=Metallosphaera sedula (strain ATCC 51363 / DSM 5348) GN=metG PE=3 SV=1	Metallosphaera sedula DSM 5348	Archaea	Unknown	Crenarchaeota	Thermoprotei	Sulfolobales	Sulfolobaceae	Metallosphaera	Metallosphaera sedula	UniRef100_A4YI01	UniRef90_A4YI01	K01874|	6.1.1.10|	0	0	0	0	0	0	0	0	0	0	0	0	1	0	0	0	0	0	0	0	0	0	0	0	0	0	0	0	0	0	0	0	0	0	0
UniRef50_Q9UX31	ASSY_METS5 Argininosuccinate synthase OS=Metallosphaera sedula (strain ATCC 51363 / DSM 5348) GN=argG PE=3 SV=1	Metallosphaera sedula DSM 5348	Archaea	Unknown	Crenarchaeota	Thermoprotei	Sulfolobales	Sulfolobaceae	Metallosphaera	Metallosphaera sedula	UniRef100_A4YI75	UniRef90_A4YI75	K01940|	6.3.4.5|	0	0	0	0	0	0	0	0	0	0	0	0	0	0	0	0	0	0	0	0	1	0	0	0	0	0	0	0	0	0	0	0	0	0	0
UniRef50_Q975U9	SYH_METS5 Histidine--tRNA ligase OS=Metallosphaera sedula (strain ATCC 51363 / DSM 5348) GN=hisS PE=3 SV=1	Metallosphaera sedula DSM 5348	Archaea	Unknown	Crenarchaeota	Thermoprotei	Sulfolobales	Sulfolobaceae	Metallosphaera	Metallosphaera sedula	UniRef100_A4YJ03	UniRef90_A4YJ03	K01892|	6.1.1.21|	0	0	0	0	0	0	0	0	0	0	0	0	0	0	0	0	0	0	0	0	0	0	0	0	0	0	0	0	0	0	0	0	0	0	0
UniRef50_Q9UWT5	MG: Serine hydroxymethyltransferase OS=Sulfolobus solfataricus (strain ATCC 35092 / DSM 1617 / JCM 11322 / P2) GN=glyA PE=1 SV=1 [Q9UWT5] Score: 309.0	Sulfolobus solfataricus P2	Archaea	Unknown	Crenarchaeota	Thermoprotei	Sulfolobales	Sulfolobaceae	Sulfolobus	Unknown	UniRef100_Q9UWT5	UniRef90_Q9UWT5	K00600|	2.1.2.-|	0	0	0	0	0	0	0	0	0	0	0	0	0	0	1	1	0	0	0	0	0	0	0	0	0	0	0	0	0	0	0	0	0	0	0
UniRef50_O26111	RL4_SULAC 50S ribosomal protein L4 OS=Sulfolobus acidocaldarius (strain ATCC 33909 / DSM 639 / JCM 8929 / NBRC 15157 / NCIMB 11770) GN=rpl4 PE=3 SV=1	Sulfolobus acidocaldarius DSM 639	Archaea	Unknown	Crenarchaeota	Thermoprotei	Sulfolobales	Sulfolobaceae	Sulfolobus	Sulfolobus acidocaldarius	UniRef100_Q4JB41	UniRef90_Q4JB41	K02930|	UNKNOWN	0	0	0	0	0	0	0	0	0	0	0	0	0	1	0	0	0	0	0	0	0	0	0	0	0	0	0	0	0	0	0	0	0	0	0
UniRef50_Q4JAK2	MG: Archaeal glycosylation protein 16 OS=Sulfolobus acidocaldarius (strain ATCC 33909 / DSM 639 / JCM 8929 / NBRC 15157 / NCIMB 11770) GN=agl16 PE=3 SV=1 [Q4JAK2] Score: 48.9	Sulfolobus acidocaldarius DSM 639	Archaea	Unknown	Crenarchaeota	Thermoprotei	Sulfolobales	Sulfolobaceae	Sulfolobus	Sulfolobus acidocaldarius	UniRef100_Q4JAK2	UniRef90_Q4JAK2	UNKNOWN	2.4.1.-|	0	0	0	0	0	0	0	0	0	0	0	0	0	1	0	0	0	0	0	0	0	0	0	0	0	0	0	0	0	0	0	0	0	0	0
UniRef50_Q9YA64	MG: Tyrosine--tRNA ligase OS=Sulfolobus acidocaldarius (strain ATCC 33909 / DSM 639 / JCM 8929 / NBRC 15157 / NCIMB 11770) GN=tyrS PE=3 SV=1 [Q4JCH6] Score: 269.0	Sulfolobus acidocaldarius DSM 639	Archaea	Unknown	Crenarchaeota	Thermoprotei	Sulfolobales	Sulfolobaceae	Sulfolobus	Sulfolobus acidocaldarius	UniRef100_Q4JCH6	UniRef90_Q4JCH6	K01866|	6.1.1.1|	0	0	0	0	0	0	0	0	0	0	0	0	0	0	0	0	0	0	0	0	0	0	0	0	0	0	0	0	1	0	0	0	0	0	0
UniRef50_Q97WN9	NADE_SULAC NH(3)-dependent NAD(+) synthetase OS=Sulfolobus acidocaldarius (strain ATCC 33909 / DSM 639 / JCM 8929 / NBRC 15157 / NCIMB 11770) GN=nadE PE=3 SV=1	Sulfolobus acidocaldarius DSM 639	Archaea	Unknown	Crenarchaeota	Thermoprotei	Sulfolobales	Sulfolobaceae	Sulfolobus	Sulfolobus acidocaldarius	UniRef100_Q4JCP0	UniRef90_Q4JCP0	K01916|	6.3.1.5|	0	0	0	0	0	0	0	0	0	0	0	0	0	0	0	0	0	0	0	0	0	0	0	0	0	0	0	0	0	0	0	0	1	0	0
UniRef50_Q980L7	ATGT_SULAC tRNA-guanine(15) transglycosylase OS=Sulfolobus acidocaldarius (strain ATCC 33909 / DSM 639 / JCM 8929 / NBRC 15157 / NCIMB 11770) GN=tgtA PE=3 SV=1	Sulfolobus acidocaldarius DSM 639	Archaea	Unknown	Crenarchaeota	Thermoprotei	Sulfolobales	Sulfolobaceae	Sulfolobus	Sulfolobus acidocaldarius	UniRef100_Q4JAY6	UniRef90_Q4JAY6	K18779|	2.4.2.48|	0	0	0	0	0	0	0	0	0	0	0	0	0	0	0	0	0	0	0	0	0	0	0	0	0	0	0	0	0	0	0	0	0	1	0
UniRef50_P80143	MG: Undecaprenyl-diphosphatase OS=Sulfolobus acidocaldarius (strain ATCC 33909 / DSM 639 / JCM 8929 / NBRC 15157 / NCIMB 11770) GN=sepP PE=1 SV=2 [P80143] Score: 59.7	Sulfolobus acidocaldarius DSM 639	Archaea	Unknown	Crenarchaeota	Thermoprotei	Sulfolobales	Sulfolobaceae	Sulfolobus	Sulfolobus acidocaldarius	UniRef100_P80143	UniRef90_P80143	UNKNOWN	3.6.1.27|	0	0	0	0	0	0	0	0	0	0	0	0	0	0	0	0	0	0	0	0	0	0	0	0	0	0	0	0	0	0	0	0	0	0	0
UniRef50_Q980Q7	MG: Nucleoside diphosphate kinase OS=Sulfolobus islandicus (strain L.S.2.15 / Lassen #1) GN=ndk PE=3 SV=1 [C3MRJ9] Score: 157.0	Sulfolobus islandicus	Archaea	Unknown	Crenarchaeota	Thermoprotei	Sulfolobales	Sulfolobaceae	Sulfolobus	Sulfolobus islandicus	UniRef100_C3MZM4	UniRef90_Q980Q7	K00940|	2.7.4.6|	0	0	0	0	0	0	0	0	2	0	2	0	0	0	0	0	0	0	0	0	1	3	0	0	0	0	0	0	0	0	0	0	0	0	3
UniRef50_P95994	MG: MEMO1 family protein M164_2061 OS=Sulfolobus islandicus (strain M.16.4 / Kamchatka #3) GN=M164_2061 PE=3 SV=1 [C4KJ99] Score: 53.1	Sulfolobus islandicus	Archaea	Unknown	Crenarchaeota	Thermoprotei	Sulfolobales	Sulfolobaceae	Sulfolobus	Sulfolobus islandicus	UniRef100_C3MZ11	UniRef90_P95994	K06990|	UNKNOWN	0	0	0	0	0	0	0	0	0	0	1	0	0	0	0	0	0	0	0	0	0	0	0	0	0	0	0	0	0	0	0	0	0	0	0
UniRef50_O06457	PURK_SULSO N5-carboxyaminoimidazole ribonucleotide synthase OS=Sulfolobus solfataricus (strain ATCC 35092 / DSM 1617 / JCM 11322 / P2) GN=purK PE=3 SV=1	Sulfolobus solfataricus P2	Archaea	Unknown	Crenarchaeota	Thermoprotei	Sulfolobales	Sulfolobaceae	Sulfolobus	Sulfolobus solfataricus	UniRef100_O06457	UniRef90_O06457	K01589|	6.3.4.18|	0	1	1	0	0	0	0	0	0	0	1	0	0	0	0	0	0	0	0	0	0	0	0	0	0	0	0	0	0	0	0	0	0	0	0
UniRef50_Q980D2	MVK_SULSO Mevalonate kinase OS=Sulfolobus solfataricus (strain ATCC 35092 / DSM 1617 / JCM 11322 / P2) GN=mvk PE=1 SV=1	Sulfolobus solfataricus P2	Archaea	Unknown	Crenarchaeota	Thermoprotei	Sulfolobales	Sulfolobaceae	Sulfolobus	Sulfolobus solfataricus	UniRef100_Q980D2	UniRef90_Q980D2	K00869|	2.7.1.36|	0	0	1	0	0	0	0	0	0	0	0	0	0	0	0	0	0	0	0	0	0	0	0	0	0	0	0	0	0	0	0	0	0	0	0
UniRef50_Q9P999	MG: Alpha-xylosidase OS=Sulfolobus solfataricus (strain ATCC 35092 / DSM 1617 / JCM 11322 / P2) GN=xylS PE=1 SV=1 [Q9P999] Score: 467.0	Sulfolobus solfataricus P2	Archaea	Unknown	Crenarchaeota	Thermoprotei	Sulfolobales	Sulfolobaceae	Sulfolobus	Sulfolobus solfataricus	UniRef100_Q9P999	UniRef90_Q9P999	K01811|	3.2.1.177|	0	0	0	0	0	7	4	1	2	3	3	0	1	4	0	1	0	1	0	0	3	6	3	3	0	0	0	0	0	0	0	1	1	0	4
UniRef50_Q97YC2	MG: CRISPR-associated endoribonuclease Cas2 1 OS=Sulfolobus solfataricus (strain ATCC 35092 / DSM 1617 / JCM 11322 / P2) GN=cas21 PE=1 SV=1 [Q97YC2] Score: 47.8	Sulfolobus solfataricus P2	Archaea	Unknown	Crenarchaeota	Thermoprotei	Sulfolobales	Sulfolobaceae	Sulfolobus	Sulfolobus solfataricus	UniRef100_Q97YC2	UniRef90_Q97YC2	K09951|	3.1.-.-|	0	0	0	0	0	0	0	0	0	0	0	1	0	0	0	0	0	0	0	0	0	0	0	0	0	0	0	0	0	0	0	0	0	0	0
UniRef50_Q970Z6	SYL2_SULSO Leucine--tRNA ligase 2 OS=Sulfolobus solfataricus (strain ATCC 35092 / DSM 1617 / JCM 11322 / P2) GN=leuS2 PE=3 SV=2	Sulfolobus solfataricus P2	Archaea	Unknown	Crenarchaeota	Thermoprotei	Sulfolobales	Sulfolobaceae	Sulfolobus	Sulfolobus solfataricus	UniRef100_O33768	UniRef90_O33768	K01869|	6.1.1.4|	0	0	0	0	0	0	0	0	0	0	0	0	2	0	0	0	0	0	0	1	0	0	0	0	0	0	0	0	0	0	0	0	0	0	0
UniRef50_P58110	TF2B2_SULSO Transcription initiation factor IIB 2 OS=Sulfolobus solfataricus (strain ATCC 35092 / DSM 1617 / JCM 11322 / P2) GN=tfbB PE=3 SV=1	Sulfolobus solfataricus P2	Archaea	Unknown	Crenarchaeota	Thermoprotei	Sulfolobales	Sulfolobaceae	Sulfolobus	Sulfolobus solfataricus	UniRef100_P58110	UniRef90_P58110	K03124|	UNKNOWN	0	0	0	0	0	0	0	0	0	0	0	0	1	0	0	0	0	0	0	0	0	0	0	0	0	0	0	0	0	0	0	0	0	0	0
UniRef50_P95980	DNAG_SULSO DNA primase DnaG OS=Sulfolobus solfataricus (strain ATCC 35092 / DSM 1617 / JCM 11322 / P2) GN=dnaG PE=1 SV=2	Sulfolobus solfataricus P2	Archaea	Unknown	Crenarchaeota	Thermoprotei	Sulfolobales	Sulfolobaceae	Sulfolobus	Sulfolobus solfataricus	UniRef100_P95980	UniRef90_P95980	UNKNOWN	2.7.7.-|	0	0	0	0	0	0	0	0	0	0	0	0	0	2	0	0	0	0	0	0	0	0	0	0	0	0	0	0	0	0	0	0	0	0	0
UniRef50_Q97UU4	MG: Uncharacterized protein SSO2899 OS=Sulfolobus solfataricus (strain ATCC 35092 / DSM 1617 / JCM 11322 / P2) GN=SSO2899 PE=3 SV=1 [Q97UU4] Score: 167.0	Sulfolobus solfataricus P2	Archaea	Unknown	Crenarchaeota	Thermoprotei	Sulfolobales	Sulfolobaceae	Sulfolobus	Sulfolobus solfataricus	UniRef100_Q97UU4	UniRef90_Q97UU4	UNKNOWN	UNKNOWN	0	0	0	0	0	0	0	0	0	0	0	0	0	2	7	5	3	11	5	8	0	0	0	0	0	0	0	0	0	0	0	0	0	0	0
UniRef50_Q97U03	MG: Uncharacterized aldolase SSO3226 OS=Sulfolobus solfataricus (strain ATCC 35092 / DSM 1617 / JCM 11322 / P2) GN=SSO3226 PE=3 SV=1 [Q97U03] Score: 49.3	Sulfolobus solfataricus P2	Archaea	Unknown	Crenarchaeota	Thermoprotei	Sulfolobales	Sulfolobaceae	Sulfolobus	Sulfolobus solfataricus	UniRef100_Q97U03	UniRef90_Q97U03	K11645|	4.2.1.-|	0	0	0	0	0	0	0	0	0	0	0	0	0	0	0	0	0	1	0	0	0	0	0	0	0	0	0	0	0	0	0	0	0	0	0
UniRef50_P95867	MG: Malto-oligosyltrehalose trehalohydrolase OS=Sulfolobus solfataricus GN=treZ PE=1 SV=2 [Q55088] Score: 129.0	Sulfolobus solfataricus	Archaea	Unknown	Crenarchaeota	Thermoprotei	Sulfolobales	Sulfolobaceae	Sulfolobus	Sulfolobus solfataricus	UniRef100_Q55088	UniRef90_Q55088	UNKNOWN	3.2.1.141|	0	0	0	0	0	0	0	0	0	0	0	0	0	0	0	0	0	0	1	0	0	0	0	0	0	0	0	0	0	0	0	0	0	0	0
UniRef50_P95949	MG: Uncharacterized ATP-dependent helicase SSO0112 OS=Sulfolobus solfataricus (strain ATCC 35092 / DSM 1617 / JCM 11322 / P2) GN=SSO0112 PE=3 SV=1 [P95949] Score: 87.8	Sulfolobus solfataricus P2	Archaea	Unknown	Crenarchaeota	Thermoprotei	Sulfolobales	Sulfolobaceae	Sulfolobus	Sulfolobus solfataricus	UniRef100_P95949	UniRef90_P95949	K03724|	3.6.4.-|	0	0	0	0	0	0	0	0	0	0	0	0	0	0	0	0	0	0	0	0	0	0	0	0	1	0	0	0	0	0	0	0	0	0	0
UniRef50_Q7SI95	MG: Alpha-aminoadipate--LysW ligase LysX OS=Sulfolobus solfataricus (strain ATCC 35092 / DSM 1617 / JCM 11322 / P2) GN=lysX PE=1 SV=1 [Q7SI95] Score: 74.3	Sulfolobus solfataricus P2	Archaea	Unknown	Crenarchaeota	Thermoprotei	Sulfolobales	Sulfolobaceae	Sulfolobus	Sulfolobus solfataricus	UniRef100_Q7SI95	UniRef90_Q7SI95	K05827|	6.3.2.43|	0	0	0	0	0	0	0	0	0	0	0	0	0	0	0	0	0	0	0	0	0	0	0	0	0	0	0	1	0	0	0	0	0	0	0
UniRef50_Q08582	RGYR1_SULSO Reverse gyrase 1 OS=Sulfolobus solfataricus (strain ATCC 35092 / DSM 1617 / JCM 11322 / P2) GN=rgy1 PE=3 SV=1	Sulfolobus solfataricus P2	Archaea	Unknown	Crenarchaeota	Thermoprotei	Sulfolobales	Sulfolobaceae	Sulfolobus	Sulfolobus solfataricus	UniRef100_Q97ZZ8	UniRef90_Q97ZZ8	K03170|	3.6.4.12|5.99.1.3|	0	0	0	0	0	0	0	0	0	0	0	0	0	0	0	0	0	0	0	0	0	0	0	0	0	0	0	0	0	0	0	0	1	0	0
UniRef50_Q9UX05	PYRC_SULSO Dihydroorotase OS=Sulfolobus solfataricus (strain ATCC 35092 / DSM 1617 / JCM 11322 / P2) GN=pyrC PE=3 SV=1	Sulfolobus solfataricus P2	Archaea	Unknown	Crenarchaeota	Thermoprotei	Sulfolobales	Sulfolobaceae	Sulfolobus	Sulfolobus solfataricus	UniRef100_Q9UX05	UniRef90_Q9UX05	K01465|	3.5.2.3|	0	0	0	0	0	0	0	0	0	0	0	0	0	0	0	0	0	0	0	0	0	0	0	0	0	0	0	0	0	0	0	0	0	0	0
UniRef50_Q97Z97	MG: Kelch domain-containing protein SSO1033 OS=Sulfolobus solfataricus (strain ATCC 35092 / DSM 1617 / JCM 11322 / P2) GN=SSO1033 PE=3 SV=1 [Q97Z97] Score: 54.3	Sulfolobus solfataricus P2	Archaea	Unknown	Crenarchaeota	Thermoprotei	Sulfolobales	Sulfolobaceae	Sulfolobus	Sulfolobus solfataricus	UniRef100_Q97Z97	UniRef90_Q97Z97	UNKNOWN	UNKNOWN	0	0	0	0	0	0	0	0	0	0	0	0	0	0	0	0	0	0	0	0	0	0	0	0	0	0	0	0	0	0	0	0	0	0	0
UniRef50_E0SRA9	ILVC_SULTO Ketol-acid reductoisomerase OS=Sulfolobus tokodaii (strain DSM 16993 / JCM 10545 / NBRC 100140 / 7) GN=ilvC PE=3 SV=1	Sulfolobus tokodaii str. 7	Archaea	Unknown	Crenarchaeota	Thermoprotei	Sulfolobales	Sulfolobaceae	Sulfolobus	Sulfolobus tokodaii	UniRef100_Q971A9	UniRef90_Q971A9	K00053|	1.1.1.86|	11	8	5	1	4	4	1	4	3	0	2	3	0	0	1	2	0	2	0	2	0	0	0	0	0	0	0	0	6	0	3	4	0	0	0
UniRef50_Q97WK3	MG: UPF0284 protein STK_21430 OS=Sulfolobus tokodaii (strain DSM 16993 / JCM 10545 / NBRC 100140 / 7) GN=STK_21430 PE=3 SV=1 [Q96YM9] Score: 286.0	Sulfolobus tokodaii str. 7	Archaea	Unknown	Crenarchaeota	Thermoprotei	Sulfolobales	Sulfolobaceae	Sulfolobus	Sulfolobus tokodaii	UniRef100_Q96YM9	UniRef90_Q96YM9	UNKNOWN	UNKNOWN	0	0	0	0	1	0	0	0	0	0	0	0	0	0	0	0	0	0	0	0	0	0	0	0	0	0	0	0	0	0	0	0	0	0	0
UniRef50_Q980M5	MG: Transcription factor E OS=Sulfolobus tokodaii (strain DSM 16993 / JCM 10545 / NBRC 100140 / 7) GN=tfe PE=3 SV=1 [Q975T8] Score: 97.8	Sulfolobus tokodaii str. 7	Archaea	Unknown	Crenarchaeota	Thermoprotei	Sulfolobales	Sulfolobaceae	Sulfolobus	Sulfolobus tokodaii	UniRef100_Q975T8	UniRef90_Q975T8	K03136|	UNKNOWN	0	0	0	0	0	0	0	0	0	0	0	0	1	0	0	1	0	0	0	1	0	0	0	0	0	0	0	0	0	0	0	0	0	0	0
UniRef50_Q4JBG0	MG: Uncharacterized N-acetyltransferase STK_02580 OS=Sulfolobus tokodaii (strain DSM 16993 / JCM 10545 / NBRC 100140 / 7) GN=STK_02580 PE=3 SV=1 [Q976C3] Score: 46.6	Sulfolobus tokodaii str. 7	Archaea	Unknown	Crenarchaeota	Thermoprotei	Sulfolobales	Sulfolobaceae	Sulfolobus	Sulfolobus tokodaii	UniRef100_Q976C3	UniRef90_Q976C3	K03789|	2.3.1.-|	0	0	0	0	0	0	0	0	0	0	0	0	0	1	0	0	0	1	0	1	0	0	0	0	0	0	0	0	0	0	0	0	0	0	0
UniRef50_A8MCX6	TF2B1_SULSO Transcription initiation factor IIB 1 OS=Sulfolobus solfataricus (strain ATCC 35092 / DSM 1617 / JCM 11322 / P2) GN=tfbA PE=3 SV=1	Sulfolobus	Archaea	Unknown	Crenarchaeota	Thermoprotei	Sulfolobales	Sulfolobaceae	Sulfolobus	Unknown	UniRef100_P58111	UniRef90_P58111	K03124|	UNKNOWN	0	0	0	0	0	0	0	0	0	0	0	0	0	0	0	0	0	0	0	0	0	0	0	0	0	0	0	0	0	0	0	1	0	0	0
UniRef50_A1RYD7	SYE_THEPD Glutamate--tRNA ligase OS=Thermofilum pendens (strain Hrk 5) GN=gltX PE=3 SV=1	Thermofilum pendens Hrk 5	Archaea	Unknown	Crenarchaeota	Thermoprotei	Thermoproteales	Thermofilaceae	Thermofilum	Thermofilum pendens	UniRef100_A1RYD7	UniRef90_A1RYD7	K01885|	6.1.1.17|	0	0	0	0	0	0	0	0	0	0	0	0	0	0	0	0	0	0	0	0	0	0	0	0	0	0	0	0	0	0	0	0	0	0	0
UniRef50_A8MA42	NCPP_CALMQ Probable non-canonical purine NTP phosphatase OS=Caldivirga maquilingensis (strain ATCC 700844 / DSM 13496 / JCM 10307 / IC-167) GN=Cmaq_0122 PE=3 SV=1	Caldivirga maquilingensis IC-167	Archaea	Unknown	Crenarchaeota	Thermoprotei	Thermoproteales	Thermoproteaceae	Caldivirga	Caldivirga maquilingensis	UniRef100_A8MA42	UniRef90_A8MA42	UNKNOWN	3.6.1.-|	0	0	0	0	0	1	0	0	0	0	0	0	0	0	0	0	0	0	0	0	0	0	0	0	0	0	0	0	0	0	0	0	0	0	0
UniRef50_A8M8Y9	AUBA_CALMQ RNA-binding protein AU-1 OS=Caldivirga maquilingensis (strain ATCC 700844 / DSM 13496 / JCM 10307 / IC-167) GN=aubA PE=3 SV=1	Caldivirga maquilingensis IC-167	Archaea	Unknown	Crenarchaeota	Thermoprotei	Thermoproteales	Thermoproteaceae	Caldivirga	Caldivirga maquilingensis	UniRef100_A8M8Y9	UniRef90_A8M8Y9	UNKNOWN	UNKNOWN	0	0	0	0	0	0	0	0	0	0	0	0	0	0	0	0	0	0	1	0	0	0	0	0	0	0	0	0	0	0	0	0	0	0	0
UniRef50_O28597	MG: NAD-dependent protein deacylase 2 OS=Pyrobaculum aerophilum (strain ATCC 51768 / IM2 / DSM 7523 / JCM 9630 / NBRC 100827) GN=cobB2 PE=3 SV=1 [Q8ZT00] Score: 227.0	Pyrobaculum aerophilum str. IM2	Archaea	Unknown	Crenarchaeota	Thermoprotei	Thermoproteales	Thermoproteaceae	Pyrobaculum	Pyrobaculum aerophilum	UniRef100_Q8ZT00	UniRef90_Q8ZT00	K12410|	3.5.1.-|	0	0	0	0	0	0	1	1	0	0	0	0	0	0	0	0	0	0	0	0	0	3	0	0	0	0	0	0	0	0	0	0	0	0	0
UniRef50_A1RRJ5	MG: Cytidylate kinase OS=Pyrobaculum aerophilum (strain ATCC 51768 / IM2 / DSM 7523 / JCM 9630 / NBRC 100827) GN=cmk PE=3 SV=1 [Q8ZTJ1] Score: 52.4	Pyrobaculum aerophilum str. IM2	Archaea	Unknown	Crenarchaeota	Thermoprotei	Thermoproteales	Thermoproteaceae	Pyrobaculum	Pyrobaculum aerophilum	UniRef100_Q8ZTJ1	UniRef90_Q8ZTJ1	K00945|	2.7.4.25|	0	0	0	0	0	0	0	0	0	0	1	0	0	0	0	0	0	0	0	0	0	0	0	0	0	0	0	0	0	0	0	0	0	0	0
UniRef50_Q8ZTZ0	MG: Glutamine--fructose-6-phosphate aminotransferase [isomerizing] OS=Pyrobaculum aerophilum (strain ATCC 51768 / IM2 / DSM 7523 / JCM 9630 / NBRC 100827) GN=glmS PE=3 SV=3 [Q8ZTZ0] Score: 116.0	Pyrobaculum aerophilum str. IM2	Archaea	Unknown	Crenarchaeota	Thermoprotei	Thermoproteales	Thermoproteaceae	Pyrobaculum	Pyrobaculum aerophilum	UniRef100_Q8ZTZ0	UniRef90_Q8ZTZ0	K00820|	2.6.1.16|	0	0	0	0	0	0	0	0	0	0	0	0	5	4	5	2	5	2	2	0	0	0	0	0	0	0	0	0	0	0	0	0	0	0	0
UniRef50_Q8ZWC4	MG: Putative ankyrin repeat protein PAE1861 OS=Pyrobaculum aerophilum (strain ATCC 51768 / IM2 / DSM 7523 / JCM 9630 / NBRC 100827) GN=PAE1861 PE=3 SV=1 [Q8ZWC4] Score: 67.8	Pyrobaculum aerophilum str. IM2	Archaea	Unknown	Crenarchaeota	Thermoprotei	Thermoproteales	Thermoproteaceae	Pyrobaculum	Pyrobaculum aerophilum	UniRef100_Q8ZWC4	UniRef90_Q8ZWC4	K06867|	UNKNOWN	0	0	0	0	0	0	0	0	0	0	0	0	0	0	0	0	0	0	0	0	2	0	0	0	0	0	0	0	0	0	0	0	0	0	0
UniRef50_Q8ZU41	MG: NAD-dependent protein deacetylase 1 OS=Pyrobaculum aerophilum (strain ATCC 51768 / IM2 / DSM 7523 / JCM 9630 / NBRC 100827) GN=cobB1 PE=3 SV=1 [Q8ZU41] Score: 210.0	Pyrobaculum aerophilum str. IM2	Archaea	Unknown	Crenarchaeota	Thermoprotei	Thermoproteales	Thermoproteaceae	Pyrobaculum	Pyrobaculum aerophilum	UniRef100_Q8ZU41	UniRef90_Q8ZU41	K12410|	3.5.1.-|	0	0	0	0	0	0	0	0	0	0	0	0	0	0	0	0	0	0	0	0	0	2	0	0	0	0	0	0	0	0	0	0	0	0	0
UniRef50_Q8ZWU4	SYI_PYRAE Isoleucine--tRNA ligase OS=Pyrobaculum aerophilum (strain ATCC 51768 / IM2 / DSM 7523 / JCM 9630 / NBRC 100827) GN=ileS PE=3 SV=1	Pyrobaculum aerophilum str. IM2	Archaea	Unknown	Crenarchaeota	Thermoprotei	Thermoproteales	Thermoproteaceae	Pyrobaculum	Pyrobaculum aerophilum	UniRef100_Q8ZWU4	UniRef90_Q8ZWU4	K01870|	6.1.1.5|	0	0	0	0	0	0	0	0	0	0	0	0	0	0	0	0	0	0	0	0	0	0	1	0	0	0	0	0	0	0	0	0	0	0	0
UniRef50_B1L7Q0	EF2_PYRAE Elongation factor 2 OS=Pyrobaculum aerophilum (strain ATCC 51768 / IM2 / DSM 7523 / JCM 9630 / NBRC 100827) GN=fusA PE=3 SV=1	Pyrobaculum aerophilum str. IM2	Archaea	Unknown	Crenarchaeota	Thermoprotei	Thermoproteales	Thermoproteaceae	Pyrobaculum	Pyrobaculum aerophilum	UniRef100_Q8ZZC1	UniRef90_Q8ZZC1	K03234|	UNKNOWN	0	0	0	0	0	0	0	0	0	0	0	0	0	0	0	0	0	0	0	0	0	0	0	0	0	0	1	1	0	0	0	0	0	0	0
UniRef50_Q08713	MG: Superoxide dismutase [Fe] OS=Pyrobaculum aerophilum (strain ATCC 51768 / IM2 / DSM 7523 / JCM 9630 / NBRC 100827) GN=sod PE=1 SV=2 [O93724] Score: 41.2	Pyrobaculum aerophilum str. IM2	Archaea	Unknown	Crenarchaeota	Thermoprotei	Thermoproteales	Thermoproteaceae	Pyrobaculum	Pyrobaculum aerophilum	UniRef100_O93724	UniRef90_O93724	K04564|	1.15.1.1|	0	0	0	0	0	0	0	0	0	0	0	0	0	0	0	0	0	0	0	0	0	0	0	0	0	0	0	0	0	0	0	0	0	0	0
UniRef50_Q8ZV45	TRPD_PYRAR Anthranilate phosphoribosyltransferase OS=Pyrobaculum arsenaticum (strain DSM 13514 / JCM 11321) GN=trpD PE=3 SV=1	Pyrobaculum arsenaticum DSM 13514	Archaea	Unknown	Crenarchaeota	Thermoprotei	Thermoproteales	Thermoproteaceae	Pyrobaculum	Pyrobaculum arsenaticum	UniRef100_A4WKR0	UniRef90_A4WKR0	K00766|	2.4.2.18|	0	0	0	0	0	0	1	0	0	0	0	0	0	0	0	0	0	0	0	0	0	0	0	0	0	0	0	0	0	0	0	0	0	0	0
UniRef50_Q8ZU20	GCH3_PYRAR GTP cyclohydrolase III OS=Pyrobaculum arsenaticum (strain DSM 13514 / JCM 11321) GN=gch3 PE=3 SV=1	Pyrobaculum arsenaticum DSM 13514	Archaea	Unknown	Crenarchaeota	Thermoprotei	Thermoproteales	Thermoproteaceae	Pyrobaculum	Pyrobaculum arsenaticum	UniRef100_A4WKJ7	UniRef90_A4WKJ7	K08096|	3.5.4.29|	0	0	0	0	0	0	0	0	0	0	0	1	0	0	0	0	0	0	0	0	0	0	0	0	0	0	0	0	0	0	0	0	0	0	0
UniRef50_A1RR74	ARGB_PYRCJ Acetylglutamate/acetylaminoadipate kinase OS=Pyrobaculum calidifontis (strain JCM 11548 / VA1) GN=argB PE=3 SV=1	Pyrobaculum calidifontis JCM 11548	Archaea	Unknown	Crenarchaeota	Thermoprotei	Thermoproteales	Thermoproteaceae	Pyrobaculum	Pyrobaculum calidifontis	UniRef100_A3MT40	UniRef90_A3MT40	K05828|	2.7.2.-|2.7.2.8|	0	0	0	0	0	0	0	0	0	0	0	0	0	0	0	0	1	0	0	0	0	0	0	0	0	0	1	0	0	0	0	0	0	0	0
UniRef50_A3MTK6	MG: CRISPR-associated exonuclease Cas4 OS=Pyrobaculum calidifontis (strain JCM 11548 / VA1) GN=cas4 PE=1 SV=1 [A3MTK6] Score: 46.6	Pyrobaculum calidifontis JCM 11548	Archaea	Unknown	Crenarchaeota	Thermoprotei	Thermoproteales	Thermoproteaceae	Pyrobaculum	Pyrobaculum calidifontis	UniRef100_A3MTK6	UniRef90_A3MTK6	K07464|	3.1.12.1|	0	0	0	0	0	0	0	0	0	0	0	0	0	0	0	0	0	0	0	0	0	0	0	0	0	0	0	0	0	0	0	0	1	0	0
UniRef50_A8M8R5	PSB2_PYRCJ Proteasome subunit beta 2 OS=Pyrobaculum calidifontis (strain JCM 11548 / VA1) GN=psmB2 PE=3 SV=1	Pyrobaculum calidifontis JCM 11548	Archaea	Unknown	Crenarchaeota	Thermoprotei	Thermoproteales	Thermoproteaceae	Pyrobaculum	Pyrobaculum calidifontis	UniRef100_A3MXQ6	UniRef90_A3MXQ6	K03433|	3.4.25.1|	0	0	0	0	0	0	0	0	0	0	0	0	0	0	0	0	0	0	0	0	0	0	0	0	0	0	0	0	0	0	0	0	0	0	0
UniRef50_Q9ZND9	LEUD_PYRCJ 3-isopropylmalate dehydratase small subunit OS=Pyrobaculum calidifontis (strain JCM 11548 / VA1) GN=leuD PE=3 SV=1	Pyrobaculum calidifontis JCM 11548	Archaea	Unknown	Crenarchaeota	Thermoprotei	Thermoproteales	Thermoproteaceae	Pyrobaculum	Pyrobaculum calidifontis	UniRef100_A3MWK3	UniRef90_A3MWK3	K01704|	4.2.1.33|	0	0	0	0	0	0	0	0	0	0	0	0	0	0	0	0	0	0	0	0	0	0	0	0	0	0	0	0	0	0	0	0	0	0	0
UniRef50_Q8ZX20	IF2P_PYRIL Probable translation initiation factor IF-2 OS=Pyrobaculum islandicum (strain DSM 4184 / JCM 9189 / GEO3) GN=infB PE=3 SV=1	Pyrobaculum islandicum DSM 4184	Archaea	Unknown	Crenarchaeota	Thermoprotei	Thermoproteales	Thermoproteaceae	Pyrobaculum	Pyrobaculum islandicum	UniRef100_A1RUX2	UniRef90_A1RUX2	K03243|	UNKNOWN	0	0	0	0	0	0	0	0	0	0	0	0	0	0	0	1	0	0	0	0	0	0	0	0	0	0	0	0	0	0	0	0	0	0	0
UniRef50_A8MCU7	SFSA_PYRNV Sugar fermentation stimulation protein homolog OS=Pyrobaculum neutrophilum (strain DSM 2338 / JCM 9278 / V24Sta) GN=sfsA PE=3 SV=1	Pyrobaculum neutrophilum V24Sta	Archaea	Unknown	Crenarchaeota	Thermoprotei	Thermoproteales	Thermoproteaceae	Pyrobaculum	Pyrobaculum neutrophilum	UniRef100_B1Y8T9	UniRef90_B1Y8T9	K06206|	UNKNOWN	0	0	0	0	1	1	0	2	1	1	0	1	0	0	0	0	0	0	0	0	1	0	0	0	0	0	0	0	0	0	0	0	0	0	0
UniRef50_O59330	MG: UPF0173 metal-dependent hydrolase Pars_0810 OS=Pyrobaculum arsenaticum (strain DSM 13514 / JCM 11321) GN=Pars_0810 PE=3 SV=1 [A4WJ29] Score: 84.3	Pyrobaculum arsenaticum DSM 13514	Archaea	Unknown	Crenarchaeota	Thermoprotei	Thermoproteales	Thermoproteaceae	Pyrobaculum	Unknown	UniRef100_A4WJ29	UniRef90_A3MV32	UNKNOWN	UNKNOWN	0	0	0	0	0	0	0	0	0	0	0	0	1	0	0	0	0	0	0	0	0	0	0	1	0	0	0	0	0	0	0	0	0	0	0
UniRef50_A1RS43	SRP54_PYRIL Signal recognition particle 54 kDa protein OS=Pyrobaculum islandicum (strain DSM 4184 / JCM 9189 / GEO3) GN=srp54 PE=3 SV=1	Pyrobaculum	Archaea	Unknown	Crenarchaeota	Thermoprotei	Thermoproteales	Thermoproteaceae	Pyrobaculum	Unknown	UniRef100_A1RS43	UniRef90_A1RS43	K03106|	UNKNOWN	1	0	0	0	0	0	0	0	0	0	0	0	0	0	0	0	0	0	0	0	0	0	0	0	0	0	0	0	0	0	0	0	0	0	0
UniRef50_Q9UXC2	RRP41_PYRAE Exosome complex component Rrp41 OS=Pyrobaculum aerophilum (strain ATCC 51768 / IM2 / DSM 7523 / JCM 9630 / NBRC 100827) GN=rrp41 PE=3 SV=1	Pyrobaculum	Archaea	Unknown	Crenarchaeota	Thermoprotei	Thermoproteales	Thermoproteaceae	Pyrobaculum	Unknown	UniRef100_A3MUP1	UniRef90_A3MUP1	K11600|	3.1.13.-|	0	0	0	0	0	0	0	0	0	0	0	0	0	0	0	0	0	0	0	0	0	0	0	0	1	0	0	0	0	0	0	0	0	0	0
UniRef50_Q980T8	MG: DNA ligase OS=Pyrobaculum calidifontis (strain JCM 11548 / VA1) GN=lig PE=3 SV=1 [A3MS62] Score: 536.0	Pyrobaculum	Archaea	Unknown	Crenarchaeota	Thermoprotei	Thermoproteales	Thermoproteaceae	Pyrobaculum	Unknown	UniRef100_A3MS62	UniRef90_A3MS62	K10747|	6.5.1.1|	0	0	0	0	0	0	0	0	0	0	0	0	0	0	0	0	0	0	0	0	0	0	0	0	0	0	0	0	0	0	0	0	0	0	0
UniRef50_G4RK44	MG: Bifunctional trehalose-6-phosphate synthase/phosphatase OS=Thermoproteus tenax (strain ATCC 35583 / NBRC 100435 / JCM 9277 / Kra 1) GN=tpsp PE=1 SV=1 [G4RK44] Score: 410.0	Thermoproteus tenax Kra 1	Archaea	Unknown	Crenarchaeota	Thermoprotei	Thermoproteales	Thermoproteaceae	Thermoproteus	Thermoproteus tenax	UniRef100_G4RK44	UniRef90_G4RK44	K16055|	2.4.1.15|3.1.3.12|	0	0	0	0	0	0	0	0	0	1	0	1	0	0	0	0	0	0	0	0	0	0	0	0	0	0	0	0	0	0	0	0	0	0	0
UniRef50_G4RK16	MG: Pyrophosphate--fructose 6-phosphate 1-phosphotransferase OS=Thermoproteus tenax (strain ATCC 35583 / NBRC 100435 / JCM 9277 / Kra 1) GN=pfp PE=1 SV=1 [G4RK16] Score: 212.0	Thermoproteus tenax Kra 1	Archaea	Unknown	Crenarchaeota	Thermoprotei	Thermoproteales	Thermoproteaceae	Thermoproteus	Thermoproteus tenax	UniRef100_G4RK16	UniRef90_G4RK16	K00850|	2.7.1.90|	0	0	0	0	0	0	0	0	0	0	0	0	0	0	0	0	0	1	0	0	0	0	0	0	0	0	0	0	0	0	0	0	0	0	0
UniRef50_O29544	MTD_ARCFU F420-dependent methylenetetrahydromethanopterin dehydrogenase OS=Archaeoglobus fulgidus (strain ATCC 49558 / VC-16 / DSM 4304 / JCM 9628 / NBRC 100126) GN=mtd PE=1 SV=3	Archaeoglobus fulgidus DSM 4304	Archaea	Unknown	Euryarchaeota	Archaeoglobi	Archaeoglobales	Archaeoglobaceae	Archaeoglobus	Archaeoglobus fulgidus	UniRef100_O29544	UniRef90_O29544	K00319|	1.5.98.1|	99	86	5	6	38	45	35	42	34	36	31	41	37	34	33	37	36	40	37	29	1	1	2	3	42	34	33	32	47	24	25	31	20	12	24
UniRef50_O28783	MG: Indolepyruvate oxidoreductase subunit IorA OS=Archaeoglobus fulgidus (strain ATCC 49558 / VC-16 / DSM 4304 / JCM 9628 / NBRC 100126) GN=iorA PE=3 SV=1 [O28783] Score: 350.0	Archaeoglobus fulgidus DSM 4304	Archaea	Unknown	Euryarchaeota	Archaeoglobi	Archaeoglobales	Archaeoglobaceae	Archaeoglobus	Archaeoglobus fulgidus	UniRef100_O28783	UniRef90_O28783	K00179|	1.2.7.8|	7	5	1	1	17	12	33	29	4	2	5	1	0	0	0	0	0	0	0	2	12	10	8	16	0	0	0	0	0	0	0	0	0	0	4
UniRef50_O28272	MG: 2,5-diamino-6-ribosylamino-4(3H)-pyrimidinone 5'-phosphate reductase OS=Archaeoglobus fulgidus (strain ATCC 49558 / VC-16 / DSM 4304 / JCM 9628 / NBRC 100126) GN=AF_2007 PE=3 SV=1 [O28272] Score: 204.0	Archaeoglobus fulgidus DSM 4304	Archaea	Unknown	Euryarchaeota	Archaeoglobi	Archaeoglobales	Archaeoglobaceae	Archaeoglobus	Archaeoglobus fulgidus	UniRef100_O28272	UniRef90_O28272	K14654|	1.1.1.302|	2	0	0	0	1	3	1	0	0	0	0	0	0	0	0	0	0	0	0	0	0	0	0	0	0	0	0	0	0	0	0	0	0	0	0
UniRef50_O28869	MG: Uncharacterized protein AF_1403 OS=Archaeoglobus fulgidus (strain ATCC 49558 / VC-16 / DSM 4304 / JCM 9628 / NBRC 100126) GN=AF_1403 PE=1 SV=1 [O28869] Score: 225.0	Archaeoglobus fulgidus DSM 4304	Archaea	Unknown	Euryarchaeota	Archaeoglobi	Archaeoglobales	Archaeoglobaceae	Archaeoglobus	Archaeoglobus fulgidus	UniRef100_O28869	UniRef90_O28869	K06862|	UNKNOWN	1	0	0	0	1	0	1	0	0	0	0	0	0	0	0	0	3	6	0	0	0	0	0	0	0	0	1	0	0	0	0	0	0	1	0
UniRef50_O28987	MG: Uncharacterized protein AF_1281 OS=Archaeoglobus fulgidus (strain ATCC 49558 / VC-16 / DSM 4304 / JCM 9628 / NBRC 100126) GN=AF_1281 PE=3 SV=1 [O28987] Score: 140.0	Archaeoglobus fulgidus DSM 4304	Archaea	Unknown	Euryarchaeota	Archaeoglobi	Archaeoglobales	Archaeoglobaceae	Archaeoglobus	Archaeoglobus fulgidus	UniRef100_O28987	UniRef90_O28987	K05520|	UNKNOWN	1	1	0	0	1	0	0	0	0	0	0	0	0	0	0	0	0	0	0	0	0	0	0	0	0	0	0	0	1	0	0	0	0	0	0
UniRef50_Q9HPB1	MG: Protein translocase subunit SecY OS=Archaeoglobus fulgidus (strain ATCC 49558 / VC-16 / DSM 4304 / JCM 9628 / NBRC 100126) GN=secY PE=3 SV=1 [O28377] Score: 491.0	Archaeoglobus fulgidus DSM 4304	Archaea	Unknown	Euryarchaeota	Archaeoglobi	Archaeoglobales	Archaeoglobaceae	Archaeoglobus	Archaeoglobus fulgidus	UniRef100_O28377	UniRef90_O28377	K03076|	UNKNOWN	1	1	0	0	0	0	0	0	0	0	0	0	0	0	0	0	0	0	0	0	0	0	0	0	0	0	0	0	0	0	0	0	0	0	0
UniRef50_O26851	MG: Desulfoferrodoxin homolog OS=Archaeoglobus fulgidus (strain ATCC 49558 / VC-16 / DSM 4304 / JCM 9628 / NBRC 100126) GN=AF_0833 PE=3 SV=1 [O29425] Score: 143.0	Archaeoglobus fulgidus DSM 4304	Archaea	Unknown	Euryarchaeota	Archaeoglobi	Archaeoglobales	Archaeoglobaceae	Archaeoglobus	Archaeoglobus fulgidus	UniRef100_O29425	UniRef90_O29425	UNKNOWN	UNKNOWN	1	0	2	4	0	0	0	0	0	0	0	0	0	0	0	0	0	0	0	0	0	0	0	0	0	0	0	0	0	0	0	0	0	0	0
UniRef50_P0DMG1	MG: Iron-sulfur cluster assembly scaffold protein IscU 1 OS=Archaeoglobus fulgidus (strain ATCC 49558 / VC-16 / DSM 4304 / JCM 9628 / NBRC 100126) GN=iscU1 PE=3 SV=1 [P0DMG1] Score: 164.0	Archaeoglobus fulgidus DSM 4304	Archaea	Unknown	Euryarchaeota	Archaeoglobi	Archaeoglobales	Archaeoglobaceae	Archaeoglobus	Archaeoglobus fulgidus	UniRef100_P0DMG1	UniRef90_P0DMG1	K04488|	UNKNOWN	7	0	0	0	0	0	2	0	0	0	0	0	0	0	0	0	2	0	0	0	3	0	0	0	0	0	0	0	0	0	0	0	2	0	0
UniRef50_O29458	MG: Diaminopimelate decarboxylase OS=Archaeoglobus fulgidus (strain ATCC 49558 / VC-16 / DSM 4304 / JCM 9628 / NBRC 100126) GN=lysA PE=3 SV=1 [O29458] Score: 421.0	Archaeoglobus fulgidus DSM 4304	Archaea	Unknown	Euryarchaeota	Archaeoglobi	Archaeoglobales	Archaeoglobaceae	Archaeoglobus	Archaeoglobus fulgidus	UniRef100_O29458	UniRef90_O29458	K01586|	4.1.1.20|	1	1	0	0	0	0	0	0	0	0	0	0	0	2	0	0	0	0	0	0	0	0	0	0	0	0	0	0	0	0	0	0	0	0	0
UniRef50_O29069	MG: Uncharacterized protein AF_1199 OS=Archaeoglobus fulgidus (strain ATCC 49558 / VC-16 / DSM 4304 / JCM 9628 / NBRC 100126) GN=AF_1199 PE=3 SV=1 [O29069] Score: 200.0	Archaeoglobus fulgidus DSM 4304	Archaea	Unknown	Euryarchaeota	Archaeoglobi	Archaeoglobales	Archaeoglobaceae	Archaeoglobus	Archaeoglobus fulgidus	UniRef100_O29069	UniRef90_O29069	K01039|	UNKNOWN	1	1	0	0	11	9	102	74	18	33	9	9	0	0	0	0	0	0	0	0	27	17	18	52	0	0	5	3	44	24	23	22	0	0	0
UniRef50_O29208	MG: Probable flagellin 1 OS=Archaeoglobus fulgidus (strain ATCC 49558 / VC-16 / DSM 4304 / JCM 9628 / NBRC 100126) GN=flaB1 PE=3 SV=1 [O29208] Score: 131.0	Archaeoglobus fulgidus DSM 4304	Archaea	Unknown	Euryarchaeota	Archaeoglobi	Archaeoglobales	Archaeoglobaceae	Archaeoglobus	Archaeoglobus fulgidus	UniRef100_O29208	UniRef90_O29208	K07325|	UNKNOWN	111	102	72	22	50	48	41	35	79	61	62	46	68	105	98	95	75	104	147	115	7	7	8	9	112	58	120	91	28	22	40	39	26	30	45
UniRef50_O29169	MG: Uncharacterized protein AF_1096 OS=Archaeoglobus fulgidus (strain ATCC 49558 / VC-16 / DSM 4304 / JCM 9628 / NBRC 100126) GN=AF_1096 PE=4 SV=1 [O29169] Score: 63.2	Archaeoglobus fulgidus DSM 4304	Archaea	Unknown	Euryarchaeota	Archaeoglobi	Archaeoglobales	Archaeoglobaceae	Archaeoglobus	Archaeoglobus fulgidus	UniRef100_O29169	UniRef90_O29169	UNKNOWN	UNKNOWN	5	2	0	0	0	0	0	1	0	0	0	0	2	0	0	0	0	0	0	0	0	0	13	16	0	0	0	0	3	1	0	2	0	0	7
UniRef50_O28082	MG: Uncharacterized protein AF_2201 OS=Archaeoglobus fulgidus (strain ATCC 49558 / VC-16 / DSM 4304 / JCM 9628 / NBRC 100126) GN=AF_2201 PE=4 SV=1 [O28082] Score: 151.0	Archaeoglobus fulgidus DSM 4304	Archaea	Unknown	Euryarchaeota	Archaeoglobi	Archaeoglobales	Archaeoglobaceae	Archaeoglobus	Archaeoglobus fulgidus	UniRef100_O28082	UniRef90_O28082	UNKNOWN	UNKNOWN	6	4	0	0	11	2	4	12	25	15	8	6	25	36	32	21	59	27	12	23	0	0	0	0	15	9	1	5	0	0	0	0	0	0	3
UniRef50_O29793	MG: Uncharacterized protein AF_0456 OS=Archaeoglobus fulgidus (strain ATCC 49558 / VC-16 / DSM 4304 / JCM 9628 / NBRC 100126) GN=AF_0456 PE=3 SV=1 [O29793] Score: 52.4	Archaeoglobus fulgidus DSM 4304	Archaea	Unknown	Euryarchaeota	Archaeoglobi	Archaeoglobales	Archaeoglobaceae	Archaeoglobus	Archaeoglobus fulgidus	UniRef100_O29793	UniRef90_O29793	UNKNOWN	UNKNOWN	0	1	1	0	2	2	0	6	2	2	1	0	0	0	0	0	0	0	0	0	3	3	0	4	3	0	2	2	0	0	0	0	0	0	0
UniRef50_O29827	MG: UPF0248 protein AF_0420 OS=Archaeoglobus fulgidus (strain ATCC 49558 / VC-16 / DSM 4304 / JCM 9628 / NBRC 100126) GN=AF_0420 PE=3 SV=1 [O29827] Score: 53.5	Archaeoglobus fulgidus DSM 4304	Archaea	Unknown	Euryarchaeota	Archaeoglobi	Archaeoglobales	Archaeoglobaceae	Archaeoglobus	Archaeoglobus fulgidus	UniRef100_O29827	UniRef90_O29827	K09715|	UNKNOWN	0	1	0	0	0	0	0	0	0	0	0	0	0	0	0	0	0	0	0	0	0	0	0	0	0	0	0	0	0	0	0	0	0	0	0
UniRef50_O30108	NFI_ARCFU Endonuclease V OS=Archaeoglobus fulgidus (strain ATCC 49558 / VC-16 / DSM 4304 / JCM 9628 / NBRC 100126) GN=nfi PE=1 SV=1	Archaeoglobus fulgidus DSM 4304	Archaea	Unknown	Euryarchaeota	Archaeoglobi	Archaeoglobales	Archaeoglobaceae	Archaeoglobus	Archaeoglobus fulgidus	UniRef100_O30108	UniRef90_O30108	K05982|	3.1.21.7|	0	0	1	0	0	0	0	0	0	0	0	0	0	0	0	0	0	0	0	0	0	0	0	0	0	0	0	0	0	0	0	0	0	0	0
UniRef50_O29057	MG: Acetate--CoA ligase [ADP-forming] I OS=Archaeoglobus fulgidus (strain ATCC 49558 / VC-16 / DSM 4304 / JCM 9628 / NBRC 100126) GN=AF_1211 PE=1 SV=1 [O29057] Score: 451.0	Archaeoglobus fulgidus DSM 4304	Archaea	Unknown	Euryarchaeota	Archaeoglobi	Archaeoglobales	Archaeoglobaceae	Archaeoglobus	Archaeoglobus fulgidus	UniRef100_O29057	UniRef90_O29057	K09181|	6.2.1.13|	0	0	1	0	5	3	4	7	0	0	0	2	0	0	0	0	0	0	0	0	4	2	0	4	0	0	0	1	0	1	0	0	0	0	0
UniRef50_O28606	SAT_ARCFU Sulfate adenylyltransferase OS=Archaeoglobus fulgidus (strain ATCC 49558 / VC-16 / DSM 4304 / JCM 9628 / NBRC 100126) GN=sat PE=3 SV=2	Archaeoglobus fulgidus DSM 4304	Archaea	Unknown	Euryarchaeota	Archaeoglobi	Archaeoglobales	Archaeoglobaceae	Archaeoglobus	Archaeoglobus fulgidus	UniRef100_O28606	UniRef90_O28606	K00958|	2.7.7.4|	0	0	0	1	0	0	0	0	0	0	0	0	0	0	0	0	0	0	0	0	0	0	0	0	0	0	0	0	0	0	0	0	0	0	0
UniRef50_O28329	MG: Phosphoribosyl-AMP cyclohydrolase OS=Archaeoglobus fulgidus (strain ATCC 49558 / VC-16 / DSM 4304 / JCM 9628 / NBRC 100126) GN=hisI PE=3 SV=1 [O28329] Score: 142.0	Archaeoglobus fulgidus DSM 4304	Archaea	Unknown	Euryarchaeota	Archaeoglobi	Archaeoglobales	Archaeoglobaceae	Archaeoglobus	Archaeoglobus fulgidus	UniRef100_O28329	UniRef90_O28329	K01496|	3.5.4.19|	0	0	0	0	1	0	0	0	0	0	0	1	0	0	0	0	0	1	0	0	0	0	0	0	0	0	0	0	0	0	0	0	0	0	1
UniRef50_O28079	MG: Uncharacterized protein AF_2204 OS=Archaeoglobus fulgidus (strain ATCC 49558 / VC-16 / DSM 4304 / JCM 9628 / NBRC 100126) GN=AF_2204 PE=3 SV=1 [O28079] Score: 52.8	Archaeoglobus fulgidus DSM 4304	Archaea	Unknown	Euryarchaeota	Archaeoglobi	Archaeoglobales	Archaeoglobaceae	Archaeoglobus	Archaeoglobus fulgidus	UniRef100_O28079	UniRef90_O28079	K06871|	UNKNOWN	0	0	0	0	2	2	0	0	0	0	0	0	0	0	0	0	0	0	0	0	1	0	0	0	0	0	0	0	0	0	0	0	0	0	0
UniRef50_O28438	MG: Methionine aminopeptidase OS=Archaeoglobus fulgidus (strain ATCC 49558 / VC-16 / DSM 4304 / JCM 9628 / NBRC 100126) GN=map PE=3 SV=1 [O28438] Score: 281.0	Archaeoglobus fulgidus DSM 4304	Archaea	Unknown	Euryarchaeota	Archaeoglobi	Archaeoglobales	Archaeoglobaceae	Archaeoglobus	Archaeoglobus fulgidus	UniRef100_O28438	UniRef90_O28438	K01265|	3.4.11.18|	0	0	0	0	4	0	4	4	4	1	0	0	0	0	0	0	0	0	0	0	0	0	0	0	0	0	0	0	0	0	0	0	0	0	0
UniRef50_O28550	MG: Uncharacterized protein AF_1724 OS=Archaeoglobus fulgidus (strain ATCC 49558 / VC-16 / DSM 4304 / JCM 9628 / NBRC 100126) GN=AF_1724 PE=3 SV=1 [O28550] Score: 70.1	Archaeoglobus fulgidus DSM 4304	Archaea	Unknown	Euryarchaeota	Archaeoglobi	Archaeoglobales	Archaeoglobaceae	Archaeoglobus	Archaeoglobus fulgidus	UniRef100_O28550	UniRef90_O28550	UNKNOWN	3.2.2.-|	0	0	0	0	1	3	1	0	2	0	0	0	0	0	0	0	0	0	0	0	0	0	0	0	0	0	0	0	0	0	0	0	0	0	0
UniRef50_O29534	MG: Cobalamin biosynthesis protein CbiHC OS=Archaeoglobus fulgidus (strain ATCC 49558 / VC-16 / DSM 4304 / JCM 9628 / NBRC 100126) GN=cbiHC PE=3 SV=1 [O29534] Score: 226.0	Archaeoglobus fulgidus DSM 4304	Archaea	Unknown	Euryarchaeota	Archaeoglobi	Archaeoglobales	Archaeoglobaceae	Archaeoglobus	Archaeoglobus fulgidus	UniRef100_O29534	UniRef90_O29534	K05934|	2.1.1.-|5.4.99.60|	0	0	0	0	6	1	3	3	0	0	0	2	0	0	0	0	0	0	0	0	0	0	0	0	0	0	0	0	0	0	0	0	0	0	0
UniRef50_O28475	MG: UPF0111 protein AF_1799 OS=Archaeoglobus fulgidus (strain ATCC 49558 / VC-16 / DSM 4304 / JCM 9628 / NBRC 100126) GN=AF_1799 PE=3 SV=2 [O28475] Score: 140.0	Archaeoglobus fulgidus DSM 4304	Archaea	Unknown	Euryarchaeota	Archaeoglobi	Archaeoglobales	Archaeoglobaceae	Archaeoglobus	Archaeoglobus fulgidus	UniRef100_O28475	UniRef90_O28475	K07220|	UNKNOWN	0	0	0	0	4	2	4	2	3	3	0	0	0	0	0	0	0	0	0	0	0	0	0	0	0	0	0	0	0	0	0	0	0	0	0
UniRef50_O29003	MG: UPF0173 metal-dependent hydrolase AF_1265 OS=Archaeoglobus fulgidus (strain ATCC 49558 / VC-16 / DSM 4304 / JCM 9628 / NBRC 100126) GN=AF_1265 PE=3 SV=1 [O29003] Score: 122.0	Archaeoglobus fulgidus DSM 4304	Archaea	Unknown	Euryarchaeota	Archaeoglobi	Archaeoglobales	Archaeoglobaceae	Archaeoglobus	Archaeoglobus fulgidus	UniRef100_O29003	UniRef90_O29003	UNKNOWN	UNKNOWN	0	0	0	0	1	0	0	1	0	0	0	0	0	0	0	0	0	0	0	0	0	0	0	0	0	0	0	0	0	0	0	0	0	0	0
UniRef50_O28753	MG: Iron-sulfur flavoprotein AF_1519 OS=Archaeoglobus fulgidus (strain ATCC 49558 / VC-16 / DSM 4304 / JCM 9628 / NBRC 100126) GN=AF_1519 PE=3 SV=1 [O28753] Score: 99.4	Archaeoglobus fulgidus DSM 4304	Archaea	Unknown	Euryarchaeota	Archaeoglobi	Archaeoglobales	Archaeoglobaceae	Archaeoglobus	Archaeoglobus fulgidus	UniRef100_O28753	UniRef90_O28753	UNKNOWN	UNKNOWN	0	0	0	0	2	4	3	0	2	2	0	0	0	0	0	0	0	0	0	0	0	0	0	0	0	0	0	0	0	0	0	0	0	0	0
UniRef50_O28190	MG: Beta-ribofuranosylaminobenzene 5'-phosphate synthase OS=Archaeoglobus fulgidus (strain ATCC 49558 / VC-16 / DSM 4304 / JCM 9628 / NBRC 100126) GN=AF_2089 PE=1 SV=1 [O28190] Score: 278.0	Archaeoglobus fulgidus DSM 4304	Archaea	Unknown	Euryarchaeota	Archaeoglobi	Archaeoglobales	Archaeoglobaceae	Archaeoglobus	Archaeoglobus fulgidus	UniRef100_O28190	UniRef90_O28190	K06984|	2.4.2.54|	0	0	0	0	1	0	0	0	0	0	0	0	0	0	0	0	0	0	0	0	0	0	0	0	0	0	0	0	0	0	0	1	0	0	0
UniRef50_O28847	MG: 2,3-bisphosphoglycerate-independent phosphoglycerate mutase 2 OS=Archaeoglobus fulgidus (strain ATCC 49558 / VC-16 / DSM 4304 / JCM 9628 / NBRC 100126) GN=apgM2 PE=3 SV=1 [O28847] Score: 55.8	Archaeoglobus fulgidus DSM 4304	Archaea	Unknown	Euryarchaeota	Archaeoglobi	Archaeoglobales	Archaeoglobaceae	Archaeoglobus	Archaeoglobus fulgidus	UniRef100_O28847	UniRef90_O28847	K15635|	5.4.2.12|	0	0	0	0	1	0	0	0	0	0	0	0	0	0	0	0	0	0	0	0	0	0	0	0	0	0	0	0	0	0	0	0	0	0	0
UniRef50_P0ACB2	MG: Delta-aminolevulinic acid dehydratase OS=Archaeoglobus fulgidus (strain ATCC 49558 / VC-16 / DSM 4304 / JCM 9628 / NBRC 100126) GN=hemB PE=3 SV=1 [O28305] Score: 402.0	Archaeoglobus fulgidus DSM 4304	Archaea	Unknown	Euryarchaeota	Archaeoglobi	Archaeoglobales	Archaeoglobaceae	Archaeoglobus	Archaeoglobus fulgidus	UniRef100_O28305	UniRef90_O28305	K01698|	4.2.1.24|	0	0	0	0	0	0	13	8	1	0	0	0	0	0	0	0	0	0	0	0	0	3	0	0	0	0	0	0	0	0	0	0	0	0	0
UniRef50_O29386	RUXX_ARCFU Putative snRNP Sm-like protein OS=Archaeoglobus fulgidus (strain ATCC 49558 / VC-16 / DSM 4304 / JCM 9628 / NBRC 100126) GN=AF_0875 PE=1 SV=1	Archaeoglobus fulgidus DSM 4304	Archaea	Unknown	Euryarchaeota	Archaeoglobi	Archaeoglobales	Archaeoglobaceae	Archaeoglobus	Archaeoglobus fulgidus	UniRef100_O29386	UniRef90_O29386	K04796|	UNKNOWN	0	0	0	0	0	0	1	0	0	0	0	0	0	0	0	0	0	0	0	0	0	0	0	0	0	0	0	0	0	0	0	0	0	0	0
UniRef50_O29230	MG: DNA double-strand break repair Rad50 ATPase OS=Archaeoglobus fulgidus (strain ATCC 49558 / VC-16 / DSM 4304 / JCM 9628 / NBRC 100126) GN=rad50 PE=3 SV=1 [O29230] Score: 52.8	Archaeoglobus fulgidus DSM 4304	Archaea	Unknown	Euryarchaeota	Archaeoglobi	Archaeoglobales	Archaeoglobaceae	Archaeoglobus	Archaeoglobus fulgidus	UniRef100_O29230	UniRef90_O29230	K03546|	UNKNOWN	0	0	0	0	0	0	1	0	0	0	0	0	0	0	0	0	0	0	0	0	0	0	0	0	0	0	0	0	0	0	0	0	0	0	0
UniRef50_O28435	MG: Putative fused nickel transport protein NikMN OS=Archaeoglobus fulgidus (strain ATCC 49558 / VC-16 / DSM 4304 / JCM 9628 / NBRC 100126) GN=AF_1843 PE=3 SV=2 [O28435] Score: 113.0	Archaeoglobus fulgidus DSM 4304	Archaea	Unknown	Euryarchaeota	Archaeoglobi	Archaeoglobales	Archaeoglobaceae	Archaeoglobus	Archaeoglobus fulgidus	UniRef100_O28435	UniRef90_O28435	K02007|	UNKNOWN	0	0	0	0	0	0	1	0	0	0	0	0	0	0	0	0	0	0	0	0	0	0	0	0	0	0	0	0	0	0	0	0	0	0	0
UniRef50_O28058	MG: Uncharacterized protein AF_2225 OS=Archaeoglobus fulgidus (strain ATCC 49558 / VC-16 / DSM 4304 / JCM 9628 / NBRC 100126) GN=AF_2225 PE=3 SV=1 [O28058] Score: 219.0	Archaeoglobus fulgidus DSM 4304	Archaea	Unknown	Euryarchaeota	Archaeoglobi	Archaeoglobales	Archaeoglobaceae	Archaeoglobus	Archaeoglobus fulgidus	UniRef100_O28058	UniRef90_O28058	UNKNOWN	UNKNOWN	0	0	0	0	0	0	0	1	1	0	0	0	0	0	0	0	0	0	0	0	0	0	0	0	0	0	0	0	0	0	0	0	0	0	0
UniRef50_O28881	MG: Probable branched-chain amino acid transport ATP-binding protein LivG OS=Archaeoglobus fulgidus (strain ATCC 49558 / VC-16 / DSM 4304 / JCM 9628 / NBRC 100126) GN=livG PE=3 SV=2 [O28881] Score: 88.6	Archaeoglobus fulgidus DSM 4304	Archaea	Unknown	Euryarchaeota	Archaeoglobi	Archaeoglobales	Archaeoglobaceae	Archaeoglobus	Archaeoglobus fulgidus	UniRef100_O28881	UniRef90_O28881	K01995|	UNKNOWN	0	0	0	0	0	0	0	1	0	0	0	0	0	0	0	0	0	0	0	0	0	0	0	0	0	0	0	0	0	0	0	0	0	0	0
UniRef50_O30297	NADK_ARCFU NAD kinase OS=Archaeoglobus fulgidus (strain ATCC 49558 / VC-16 / DSM 4304 / JCM 9628 / NBRC 100126) GN=nadK PE=1 SV=1	Archaeoglobus fulgidus DSM 4304	Archaea	Unknown	Euryarchaeota	Archaeoglobi	Archaeoglobales	Archaeoglobaceae	Archaeoglobus	Archaeoglobus fulgidus	UniRef100_O30297	UniRef90_O30297	K00858|	2.7.1.23|	0	0	0	0	0	0	0	1	0	0	0	0	0	0	0	0	0	0	0	0	0	0	0	0	0	0	0	0	0	0	0	0	0	0	0
UniRef50_O29777	MG: Probable copper-exporting P-type ATPase A OS=Archaeoglobus fulgidus (strain ATCC 49558 / VC-16 / DSM 4304 / JCM 9628 / NBRC 100126) GN=copA PE=1 SV=1 [O29777] Score: 43.5	Archaeoglobus fulgidus DSM 4304	Archaea	Unknown	Euryarchaeota	Archaeoglobi	Archaeoglobales	Archaeoglobaceae	Archaeoglobus	Archaeoglobus fulgidus	UniRef100_O29777	UniRef90_O29777	K17686|	3.6.3.54|	0	0	0	0	0	0	0	1	0	0	0	0	0	0	0	0	0	0	0	0	0	0	0	0	0	0	0	0	0	0	0	0	0	0	0
UniRef50_O28417	MG: CRISPR system Cmr subunit Cmr5 OS=Archaeoglobus fulgidus (strain ATCC 49558 / VC-16 / DSM 4304 / JCM 9628 / NBRC 100126) GN=cmr5 PE=1 SV=1 [O28417] Score: 58.5	Archaeoglobus fulgidus DSM 4304	Archaea	Unknown	Euryarchaeota	Archaeoglobi	Archaeoglobales	Archaeoglobaceae	Archaeoglobus	Archaeoglobus fulgidus	UniRef100_O28417	UniRef90_O28417	K19141|	UNKNOWN	0	0	0	0	0	0	0	0	4	7	4	3	0	0	0	0	0	0	0	0	0	0	0	0	0	0	0	0	0	0	0	0	0	0	0
UniRef50_O28674	MG: Uncharacterized protein AF_1598 OS=Archaeoglobus fulgidus (strain ATCC 49558 / VC-16 / DSM 4304 / JCM 9628 / NBRC 100126) GN=AF_1598 PE=4 SV=1 [O28674] Score: 42.0	Archaeoglobus fulgidus DSM 4304	Archaea	Unknown	Euryarchaeota	Archaeoglobi	Archaeoglobales	Archaeoglobaceae	Archaeoglobus	Archaeoglobus fulgidus	UniRef100_O28674	UniRef90_O28674	UNKNOWN	UNKNOWN	0	0	0	0	0	0	0	0	6	7	0	1	0	0	0	0	0	0	0	0	0	0	0	0	0	0	0	0	0	0	0	0	0	0	0
UniRef50_O29139	MG: Uncharacterized protein AF_1126 OS=Archaeoglobus fulgidus (strain ATCC 49558 / VC-16 / DSM 4304 / JCM 9628 / NBRC 100126) GN=AF_1126 PE=4 SV=1 [O29139] Score: 105.0	Archaeoglobus fulgidus DSM 4304	Archaea	Unknown	Euryarchaeota	Archaeoglobi	Archaeoglobales	Archaeoglobaceae	Archaeoglobus	Archaeoglobus fulgidus	UniRef100_O29139	UniRef90_O29139	K06966|	UNKNOWN	0	0	0	0	0	0	0	0	0	0	1	0	0	1	0	0	7	3	0	0	0	0	0	1	0	0	0	0	0	0	0	0	0	0	0
UniRef50_O29753	MG: DNA polymerase OS=Archaeoglobus fulgidus (strain ATCC 49558 / VC-16 / DSM 4304 / JCM 9628 / NBRC 100126) GN=pol PE=3 SV=1 [O29753] Score: 101.0	Archaeoglobus fulgidus DSM 4304	Archaea	Unknown	Euryarchaeota	Archaeoglobi	Archaeoglobales	Archaeoglobaceae	Archaeoglobus	Archaeoglobus fulgidus	UniRef100_O29753	UniRef90_O29753	K02319|	2.7.7.7|	0	0	0	0	0	0	0	0	0	0	1	0	0	0	0	0	0	0	0	0	0	0	0	0	0	0	0	0	0	0	0	0	0	0	0
UniRef50_O30300	MG: UPF0148 protein AF_2370 OS=Archaeoglobus fulgidus (strain ATCC 49558 / VC-16 / DSM 4304 / JCM 9628 / NBRC 100126) GN=AF_2370 PE=3 SV=2 [O30300] Score: 53.5	Archaeoglobus fulgidus DSM 4304	Archaea	Unknown	Euryarchaeota	Archaeoglobi	Archaeoglobales	Archaeoglobaceae	Archaeoglobus	Archaeoglobus fulgidus	UniRef100_O30300	UniRef90_O30300	K07143|	UNKNOWN	0	0	0	0	0	0	0	0	0	0	0	0	1	3	6	1	3	3	0	2	0	0	0	0	0	0	0	0	1	0	0	0	0	0	0
UniRef50_O30238	MG: UPF0331 protein AF_2433 OS=Archaeoglobus fulgidus (strain ATCC 49558 / VC-16 / DSM 4304 / JCM 9628 / NBRC 100126) GN=AF_2433 PE=3 SV=1 [O30238] Score: 43.5	Archaeoglobus fulgidus DSM 4304	Archaea	Unknown	Euryarchaeota	Archaeoglobi	Archaeoglobales	Archaeoglobaceae	Archaeoglobus	Archaeoglobus fulgidus	UniRef100_O30238	UniRef90_O30238	UNKNOWN	UNKNOWN	0	0	0	0	0	0	0	0	0	0	0	0	9	8	11	9	12	8	0	6	0	0	0	0	0	0	0	0	0	0	0	0	0	0	0
UniRef50_O29103	VATC_ARCFU V-type ATP synthase subunit C OS=Archaeoglobus fulgidus (strain ATCC 49558 / VC-16 / DSM 4304 / JCM 9628 / NBRC 100126) GN=atpC PE=3 SV=1	Archaeoglobus fulgidus DSM 4304	Archaea	Unknown	Euryarchaeota	Archaeoglobi	Archaeoglobales	Archaeoglobaceae	Archaeoglobus	Archaeoglobus fulgidus	UniRef100_O29103	UniRef90_O29103	K02119|	UNKNOWN	0	0	0	0	0	0	0	0	0	0	0	0	1	0	0	0	0	0	0	0	0	0	0	0	0	0	0	0	0	0	0	0	0	0	0
UniRef50_O29050	MG: Uncharacterized protein AF_1218 OS=Archaeoglobus fulgidus (strain ATCC 49558 / VC-16 / DSM 4304 / JCM 9628 / NBRC 100126) GN=AF_1218 PE=4 SV=1 [O29050] Score: 42.7	Archaeoglobus fulgidus DSM 4304	Archaea	Unknown	Euryarchaeota	Archaeoglobi	Archaeoglobales	Archaeoglobaceae	Archaeoglobus	Archaeoglobus fulgidus	UniRef100_O29050	UniRef90_O29050	UNKNOWN	UNKNOWN	0	0	0	0	0	0	0	0	0	0	0	0	1	0	0	0	0	0	0	0	0	0	0	0	0	0	0	0	0	0	0	0	0	0	0
UniRef50_O28488	MG: Uncharacterized protein AF_1786 OS=Archaeoglobus fulgidus (strain ATCC 49558 / VC-16 / DSM 4304 / JCM 9628 / NBRC 100126) GN=AF_1786 PE=3 SV=1 [O28488] Score: 103.0	Archaeoglobus fulgidus DSM 4304	Archaea	Unknown	Euryarchaeota	Archaeoglobi	Archaeoglobales	Archaeoglobaceae	Archaeoglobus	Archaeoglobus fulgidus	UniRef100_O28488	UniRef90_O28488	UNKNOWN	UNKNOWN	0	0	0	0	0	0	0	0	0	0	0	0	1	0	0	0	1	0	0	0	0	0	0	0	0	0	0	0	0	0	0	0	0	0	0
UniRef50_O19199	MG: Uncharacterized protein AF_0569 OS=Archaeoglobus fulgidus (strain ATCC 49558 / VC-16 / DSM 4304 / JCM 9628 / NBRC 100126) GN=AF_0569 PE=4 SV=1 [O19199] Score: 44.3	Archaeoglobus fulgidus DSM 4304	Archaea	Unknown	Euryarchaeota	Archaeoglobi	Archaeoglobales	Archaeoglobaceae	Archaeoglobus	Archaeoglobus fulgidus	UniRef100_O19199	UniRef90_O19199	UNKNOWN	UNKNOWN	0	0	0	0	0	0	0	0	0	0	0	0	0	0	2	0	0	0	0	0	0	0	0	0	0	0	0	0	0	0	0	0	0	0	0
UniRef50_O28052	MG: UPF0104 membrane protein AF_2231 OS=Archaeoglobus fulgidus (strain ATCC 49558 / VC-16 / DSM 4304 / JCM 9628 / NBRC 100126) GN=AF_2231 PE=3 SV=1 [O28052] Score: 122.0	Archaeoglobus fulgidus DSM 4304	Archaea	Unknown	Euryarchaeota	Archaeoglobi	Archaeoglobales	Archaeoglobaceae	Archaeoglobus	Archaeoglobus fulgidus	UniRef100_O28052	UniRef90_O28052	K07027|	UNKNOWN	0	0	0	0	0	0	0	0	0	0	0	0	0	0	1	0	0	0	0	0	1	0	0	0	0	0	0	0	0	0	0	0	0	0	0
UniRef50_O28390	RPOA2_ARCFU DNA-directed RNA polymerase subunit A'' OS=Archaeoglobus fulgidus (strain ATCC 49558 / VC-16 / DSM 4304 / JCM 9628 / NBRC 100126) GN=rpoA2 PE=3 SV=1	Archaeoglobus fulgidus DSM 4304	Archaea	Unknown	Euryarchaeota	Archaeoglobi	Archaeoglobales	Archaeoglobaceae	Archaeoglobus	Archaeoglobus fulgidus	UniRef100_O28390	UniRef90_O28390	K03042|	2.7.7.6|	0	0	0	0	0	0	0	0	0	0	0	0	0	0	1	0	0	0	0	1	0	0	0	0	0	0	0	0	0	0	0	0	0	0	0
UniRef50_O28360	RS3_ARCFU 30S ribosomal protein S3 OS=Archaeoglobus fulgidus (strain ATCC 49558 / VC-16 / DSM 4304 / JCM 9628 / NBRC 100126) GN=rps3 PE=3 SV=1	Archaeoglobus fulgidus DSM 4304	Archaea	Unknown	Euryarchaeota	Archaeoglobi	Archaeoglobales	Archaeoglobaceae	Archaeoglobus	Archaeoglobus fulgidus	UniRef100_O28360	UniRef90_O28360	K02982|	UNKNOWN	0	0	0	0	0	0	0	0	0	0	0	0	0	0	0	1	0	0	0	0	0	0	0	0	0	0	0	0	0	0	0	0	0	0	0
UniRef50_O30305	MG: UPF0051 protein AF_2365 OS=Archaeoglobus fulgidus (strain ATCC 49558 / VC-16 / DSM 4304 / JCM 9628 / NBRC 100126) GN=AF_2365 PE=3 SV=1 [O30305] Score: 88.6	Archaeoglobus fulgidus DSM 4304	Archaea	Unknown	Euryarchaeota	Archaeoglobi	Archaeoglobales	Archaeoglobaceae	Archaeoglobus	Archaeoglobus fulgidus	UniRef100_O30305	UniRef90_O30305	K07033|	UNKNOWN	0	0	0	0	0	0	0	0	0	0	0	0	0	0	0	1	0	0	0	0	0	0	0	0	0	0	0	0	0	0	0	0	0	0	0
UniRef50_O28469	MG: DNA topoisomerase 1 OS=Archaeoglobus fulgidus (strain ATCC 49558 / VC-16 / DSM 4304 / JCM 9628 / NBRC 100126) GN=topA PE=3 SV=1 [O28469] Score: 296.0	Archaeoglobus fulgidus DSM 4304	Archaea	Unknown	Euryarchaeota	Archaeoglobi	Archaeoglobales	Archaeoglobaceae	Archaeoglobus	Archaeoglobus fulgidus	UniRef100_O28469	UniRef90_O28469	K03168|	5.99.1.2|	0	0	0	0	0	0	0	0	0	0	0	0	0	0	0	1	0	0	0	0	0	0	0	0	0	0	0	0	0	0	0	0	0	0	0
UniRef50_O28422	MG: Uncharacterized protein AF_1856 OS=Archaeoglobus fulgidus (strain ATCC 49558 / VC-16 / DSM 4304 / JCM 9628 / NBRC 100126) GN=AF_1856 PE=4 SV=1 [O28422] Score: 203.0	Archaeoglobus fulgidus DSM 4304	Archaea	Unknown	Euryarchaeota	Archaeoglobi	Archaeoglobales	Archaeoglobaceae	Archaeoglobus	Archaeoglobus fulgidus	UniRef100_O28422	UniRef90_O28422	UNKNOWN	UNKNOWN	0	0	0	0	0	0	0	0	0	0	0	0	0	0	0	0	1	1	0	0	0	0	0	0	0	0	0	0	0	0	0	0	0	0	6
UniRef50_O29157	DUT_ARCFU Probable deoxyuridine 5'-triphosphate nucleotidohydrolase OS=Archaeoglobus fulgidus (strain ATCC 49558 / VC-16 / DSM 4304 / JCM 9628 / NBRC 100126) GN=dut PE=3 SV=1	Archaeoglobus fulgidus DSM 4304	Archaea	Unknown	Euryarchaeota	Archaeoglobi	Archaeoglobales	Archaeoglobaceae	Archaeoglobus	Archaeoglobus fulgidus	UniRef100_O29157	UniRef90_O29157	K01520|	3.6.1.23|	0	0	0	0	0	0	0	0	0	0	0	0	0	0	0	0	0	1	0	0	0	0	0	0	0	0	0	0	0	0	0	0	0	0	0
UniRef50_O29428	MG: Ferric-chelate reductase (NAD(P)H) OS=Archaeoglobus fulgidus (strain ATCC 49558 / VC-16 / DSM 4304 / JCM 9628 / NBRC 100126) GN=feR PE=1 SV=1 [O29428] Score: 147.0	Archaeoglobus fulgidus DSM 4304	Archaea	Unknown	Euryarchaeota	Archaeoglobi	Archaeoglobales	Archaeoglobaceae	Archaeoglobus	Archaeoglobus fulgidus	UniRef100_O29428	UniRef90_O29428	K18915|	1.16.1.10|	0	0	0	0	0	0	0	0	0	0	0	0	0	0	0	0	0	1	0	0	0	0	0	0	0	0	0	0	0	0	0	0	0	0	0
UniRef50_O29333	PYRF_ARCFU Orotidine 5'-phosphate decarboxylase OS=Archaeoglobus fulgidus (strain ATCC 49558 / VC-16 / DSM 4304 / JCM 9628 / NBRC 100126) GN=pyrF PE=1 SV=2	Archaeoglobus fulgidus DSM 4304	Archaea	Unknown	Euryarchaeota	Archaeoglobi	Archaeoglobales	Archaeoglobaceae	Archaeoglobus	Archaeoglobus fulgidus	UniRef100_O29333	UniRef90_O29333	K01591|	4.1.1.23|	0	0	0	0	0	0	0	0	0	0	0	0	0	0	0	0	0	1	0	0	0	0	0	0	0	0	0	0	0	0	0	0	0	0	0
UniRef50_O29996	MG: Uncharacterized protein AF_0243 OS=Archaeoglobus fulgidus (strain ATCC 49558 / VC-16 / DSM 4304 / JCM 9628 / NBRC 100126) GN=AF_0243 PE=4 SV=1 [O29996] Score: 273.0	Archaeoglobus fulgidus DSM 4304	Archaea	Unknown	Euryarchaeota	Archaeoglobi	Archaeoglobales	Archaeoglobaceae	Archaeoglobus	Archaeoglobus fulgidus	UniRef100_O29996	UniRef90_O29996	UNKNOWN	UNKNOWN	0	0	0	0	0	0	0	0	0	0	0	0	0	0	0	0	0	1	0	0	0	0	0	0	0	0	0	0	0	0	0	0	0	0	0
UniRef50_Q9YGB2	TRPG_ARCFU Anthranilate synthase component 2 OS=Archaeoglobus fulgidus (strain ATCC 49558 / VC-16 / DSM 4304 / JCM 9628 / NBRC 100126) GN=trpG PE=3 SV=1	Archaeoglobus fulgidus DSM 4304	Archaea	Unknown	Euryarchaeota	Archaeoglobi	Archaeoglobales	Archaeoglobaceae	Archaeoglobus	Archaeoglobus fulgidus	UniRef100_O28670	UniRef90_O28670	K01658|	4.1.3.27|	0	0	0	0	0	0	0	0	0	0	0	0	0	0	0	0	0	0	1	0	0	0	0	0	0	0	0	0	0	0	0	0	0	0	0
UniRef50_O28383	MG: Iron-sulfur flavoprotein AF_1896 OS=Archaeoglobus fulgidus (strain ATCC 49558 / VC-16 / DSM 4304 / JCM 9628 / NBRC 100126) GN=AF_1896 PE=1 SV=1 [O28383] Score: 68.2	Archaeoglobus fulgidus DSM 4304	Archaea	Unknown	Euryarchaeota	Archaeoglobi	Archaeoglobales	Archaeoglobaceae	Archaeoglobus	Archaeoglobus fulgidus	UniRef100_O28383	UniRef90_O28383	UNKNOWN	UNKNOWN	0	0	0	0	0	0	0	0	0	0	0	0	0	0	0	0	0	0	0	1	0	0	0	0	0	0	0	0	0	0	0	0	0	0	0
UniRef50_O28720	MG: Uncharacterized transporter AF_1552 OS=Archaeoglobus fulgidus (strain ATCC 49558 / VC-16 / DSM 4304 / JCM 9628 / NBRC 100126) GN=AF_1552 PE=3 SV=1 [O28720] Score: 91.3	Archaeoglobus fulgidus DSM 4304	Archaea	Unknown	Euryarchaeota	Archaeoglobi	Archaeoglobales	Archaeoglobaceae	Archaeoglobus	Archaeoglobus fulgidus	UniRef100_O28720	UniRef90_O28720	UNKNOWN	UNKNOWN	0	0	0	0	0	0	0	0	0	0	0	0	0	0	0	0	0	0	0	0	0	0	0	0	0	1	0	0	0	0	0	0	0	0	0
UniRef50_O28726	MG: Uncharacterized MscS family protein AF_1546 OS=Archaeoglobus fulgidus (strain ATCC 49558 / VC-16 / DSM 4304 / JCM 9628 / NBRC 100126) GN=AF_1546 PE=3 SV=1 [O28726] Score: 295.0	Archaeoglobus fulgidus DSM 4304	Archaea	Unknown	Euryarchaeota	Archaeoglobi	Archaeoglobales	Archaeoglobaceae	Archaeoglobus	Archaeoglobus fulgidus	UniRef100_O28726	UniRef90_O28726	UNKNOWN	UNKNOWN	0	0	0	0	0	0	0	0	0	0	0	0	0	0	0	0	0	0	0	0	0	0	0	0	0	1	0	0	0	0	0	0	0	0	0
UniRef50_O30144	MG: Molybdate/tungstate import ATP-binding protein WtpC OS=Archaeoglobus fulgidus (strain ATCC 49558 / VC-16 / DSM 4304 / JCM 9628 / NBRC 100126) GN=wtpC PE=1 SV=1 [O30144] Score: 164.0	Archaeoglobus fulgidus DSM 4304	Archaea	Unknown	Euryarchaeota	Archaeoglobi	Archaeoglobales	Archaeoglobaceae	Archaeoglobus	Archaeoglobus fulgidus	UniRef100_O30144	UniRef90_O30144	K15497|	3.6.3.-|	0	0	0	0	0	0	0	0	0	0	0	0	0	0	0	0	0	0	0	0	0	0	0	0	0	0	1	0	0	0	0	0	0	0	0
UniRef50_O28229	MG: UPF0047 protein AF_2050 OS=Archaeoglobus fulgidus (strain ATCC 49558 / VC-16 / DSM 4304 / JCM 9628 / NBRC 100126) GN=AF_2050 PE=3 SV=1 [O28229] Score: 73.2	Archaeoglobus fulgidus DSM 4304	Archaea	Unknown	Euryarchaeota	Archaeoglobi	Archaeoglobales	Archaeoglobaceae	Archaeoglobus	Archaeoglobus fulgidus	UniRef100_O28229	UniRef90_O28229	UNKNOWN	UNKNOWN	0	0	0	0	0	0	0	0	0	0	0	0	0	0	0	0	0	0	0	0	0	0	0	0	0	0	0	0	1	1	0	0	0	0	0
UniRef50_O28648	MG: Uncharacterized protein AF_1625 OS=Archaeoglobus fulgidus (strain ATCC 49558 / VC-16 / DSM 4304 / JCM 9628 / NBRC 100126) GN=AF_1625 PE=3 SV=1 [O28648] Score: 53.1	Archaeoglobus fulgidus DSM 4304	Archaea	Unknown	Euryarchaeota	Archaeoglobi	Archaeoglobales	Archaeoglobaceae	Archaeoglobus	Archaeoglobus fulgidus	UniRef100_O28648	UniRef90_O28648	UNKNOWN	UNKNOWN	0	0	0	0	0	0	0	0	0	0	0	0	0	0	0	0	0	0	0	0	0	0	0	0	0	0	0	0	0	0	1	1	0	0	0
UniRef50_O28951	MG: Piwi protein AF_1318 OS=Archaeoglobus fulgidus (strain ATCC 49558 / VC-16 / DSM 4304 / JCM 9628 / NBRC 100126) GN=AF_1318 PE=1 SV=1 [O28951] Score: 82.0	Archaeoglobus fulgidus DSM 4304	Archaea	Unknown	Euryarchaeota	Archaeoglobi	Archaeoglobales	Archaeoglobaceae	Archaeoglobus	Archaeoglobus fulgidus	UniRef100_O28951	UniRef90_O28951	K07578|	UNKNOWN	0	0	0	0	0	0	0	0	0	0	0	0	0	0	0	0	0	0	0	0	0	0	0	0	0	0	0	0	0	0	0	0	0	0	0
UniRef50_O28486	MG: Probable 6-oxopurine nucleoside phosphorylase OS=Archaeoglobus fulgidus (strain ATCC 49558 / VC-16 / DSM 4304 / JCM 9628 / NBRC 100126) GN=AF_1788 PE=3 SV=1 [O28486] Score: 162.0	Archaeoglobus fulgidus DSM 4304	Archaea	Unknown	Euryarchaeota	Archaeoglobi	Archaeoglobales	Archaeoglobaceae	Archaeoglobus	Archaeoglobus fulgidus	UniRef100_O28486	UniRef90_O28486	K00772|	2.4.2.1|	0	0	0	0	0	0	0	0	0	0	0	0	0	0	0	0	0	0	0	0	0	0	0	0	0	0	0	0	0	0	0	0	0	0	0
UniRef50_O30033	MG: Exosome complex component Csl4 OS=Archaeoglobus fulgidus (strain ATCC 49558 / VC-16 / DSM 4304 / JCM 9628 / NBRC 100126) GN=csl4 PE=1 SV=1 [O30033] Score: 105.0	Archaeoglobus fulgidus DSM 4304	Archaea	Unknown	Euryarchaeota	Archaeoglobi	Archaeoglobales	Archaeoglobaceae	Archaeoglobus	Archaeoglobus fulgidus	UniRef100_O30033	UniRef90_O30033	K07573|	UNKNOWN	0	0	0	0	0	0	0	0	0	0	0	0	0	0	0	0	0	0	0	0	0	0	0	0	0	0	0	0	0	0	0	0	0	0	0
UniRef50_O29912	PCNA_ARCFU DNA polymerase sliding clamp OS=Archaeoglobus fulgidus (strain ATCC 49558 / VC-16 / DSM 4304 / JCM 9628 / NBRC 100126) GN=pcn PE=1 SV=1	Archaeoglobus fulgidus DSM 4304	Archaea	Unknown	Euryarchaeota	Archaeoglobi	Archaeoglobales	Archaeoglobaceae	Archaeoglobus	Archaeoglobus fulgidus	UniRef100_O29912	UniRef90_O29912	K04802|	UNKNOWN	0	0	0	0	0	0	0	0	0	0	0	0	0	0	0	0	0	0	0	0	0	0	0	0	0	0	0	0	0	0	0	0	0	0	0
UniRef50_O30314	MG: UPF0310 protein AF_2356 OS=Archaeoglobus fulgidus (strain ATCC 49558 / VC-16 / DSM 4304 / JCM 9628 / NBRC 100126) GN=AF_2356 PE=3 SV=1 [O30314] Score: 45.1	Archaeoglobus fulgidus DSM 4304	Archaea	Unknown	Euryarchaeota	Archaeoglobi	Archaeoglobales	Archaeoglobaceae	Archaeoglobus	Archaeoglobus fulgidus	UniRef100_O30314	UniRef90_O30314	UNKNOWN	UNKNOWN	0	0	0	0	0	0	0	0	0	0	0	0	0	0	0	0	0	0	0	0	0	0	0	0	0	0	0	0	0	0	0	0	0	0	0
UniRef50_O29740	MG: Uncharacterized transporter AF_0510 OS=Archaeoglobus fulgidus (strain ATCC 49558 / VC-16 / DSM 4304 / JCM 9628 / NBRC 100126) GN=AF_0510 PE=3 SV=1 [O29740] Score: 57.4	Archaeoglobus fulgidus DSM 4304	Archaea	Unknown	Euryarchaeota	Archaeoglobi	Archaeoglobales	Archaeoglobaceae	Archaeoglobus	Archaeoglobus fulgidus	UniRef100_O29740	UniRef90_O29740	UNKNOWN	UNKNOWN	0	0	0	0	0	0	0	0	0	0	0	0	0	0	0	0	0	0	0	0	0	0	0	0	0	0	0	0	0	0	0	0	0	0	0
UniRef50_O29470	MG: Uncharacterized transporter AF_0788 OS=Archaeoglobus fulgidus (strain ATCC 49558 / VC-16 / DSM 4304 / JCM 9628 / NBRC 100126) GN=AF_0788 PE=3 SV=1 [O29470] Score: 113.0	Archaeoglobus fulgidus DSM 4304	Archaea	Unknown	Euryarchaeota	Archaeoglobi	Archaeoglobales	Archaeoglobaceae	Archaeoglobus	Archaeoglobus fulgidus	UniRef100_O29470	UniRef90_O29470	UNKNOWN	UNKNOWN	0	0	0	0	0	0	0	0	0	0	0	0	0	0	0	0	0	0	0	0	0	0	0	0	0	0	0	0	0	0	0	0	0	0	0
UniRef50_P84626	MG: Heterodisulfide reductase subunit A-like protein OS=Archaeoglobus profundus (strain DSM 5631 / JCM 9629 / NBRC 100127 / Av18) GN=hdlA PE=1 SV=2 [P84626] Score: 50.8	Archaeoglobus profundus DSM 5631	Archaea	Unknown	Euryarchaeota	Archaeoglobi	Archaeoglobales	Archaeoglobaceae	Archaeoglobus	Archaeoglobus profundus	UniRef100_P84626	UniRef90_P84626	K03388|	1.8.-.-|	0	0	0	0	0	0	0	0	0	0	0	0	0	0	0	0	0	1	0	0	0	0	0	0	0	0	0	0	0	0	0	0	0	0	0
UniRef50_Q5UX22	MG: Translation initiation factor 2 subunit alpha OS=Haloarcula marismortui (strain ATCC 43049 / DSM 3752 / JCM 8966 / VKM B-1809) GN=eif2a PE=3 SV=1 [Q5UX22] Score: 240.0	Haloarcula marismortui ATCC 43049	Archaea	Unknown	Euryarchaeota	Halobacteria	Halobacteriales	Halobacteriaceae	Haloarcula	Haloarcula marismortui	UniRef100_Q5UX22	UniRef90_Q5UX22	K03237|	UNKNOWN	4	2	0	0	2	1	0	0	1	0	0	0	4	2	3	0	6	4	0	0	0	0	0	0	3	4	0	1	0	0	0	0	0	0	0
UniRef50_Q5UXT4	RNH2_HALMA Ribonuclease HII OS=Haloarcula marismortui (strain ATCC 43049 / DSM 3752 / JCM 8966 / VKM B-1809) GN=rnhB PE=3 SV=1	Haloarcula marismortui ATCC 43049	Archaea	Unknown	Euryarchaeota	Halobacteria	Halobacteriales	Halobacteriaceae	Haloarcula	Haloarcula marismortui	UniRef100_Q5UXT4	UniRef90_Q5UXT4	K03470|	3.1.26.4|	1	2	0	0	0	0	0	0	0	0	0	0	0	0	0	0	0	0	0	0	0	0	0	0	0	0	0	0	0	0	0	0	0	0	0
UniRef50_Q3IMS0	G6PI_HALMA Probable glucose-6-phosphate isomerase OS=Haloarcula marismortui (strain ATCC 43049 / DSM 3752 / JCM 8966 / VKM B-1809) GN=pgi PE=3 SV=2	Haloarcula marismortui ATCC 43049	Archaea	Unknown	Euryarchaeota	Halobacteria	Halobacteriales	Halobacteriaceae	Haloarcula	Haloarcula marismortui	UniRef100_Q5UXU0	UniRef90_Q5UXU0	K01810|	5.3.1.9|	0	0	0	0	0	0	0	0	1	0	0	0	0	0	0	0	0	0	0	0	0	0	0	0	0	0	0	0	0	0	0	0	0	0	0
UniRef50_Q5V030	MG: CCA-adding enzyme OS=Haloarcula marismortui (strain ATCC 43049 / DSM 3752 / JCM 8966 / VKM B-1809) GN=cca PE=3 SV=1 [Q5V030] Score: 302.0	Haloarcula marismortui ATCC 43049	Archaea	Unknown	Euryarchaeota	Halobacteria	Halobacteriales	Halobacteriaceae	Haloarcula	Haloarcula marismortui	UniRef100_Q5V030	UniRef90_Q5V030	K07558|	2.7.7.72|	0	0	0	0	0	0	0	0	0	0	0	0	0	0	0	0	0	0	0	0	0	0	0	0	0	0	1	0	0	0	0	0	0	0	0
UniRef50_Q9V2W4	RS13_HALMA 30S ribosomal protein S13 OS=Haloarcula marismortui (strain ATCC 43049 / DSM 3752 / JCM 8966 / VKM B-1809) GN=rps13 PE=3 SV=1	Haloarcula marismortui ATCC 43049	Archaea	Unknown	Euryarchaeota	Halobacteria	Halobacteriales	Halobacteriaceae	Haloarcula	Haloarcula marismortui	UniRef100_Q00861	UniRef90_Q00861	K02952|	UNKNOWN	0	0	0	0	0	0	0	0	0	0	0	0	0	0	0	0	0	0	0	0	0	0	0	0	0	0	0	0	1	1	2	0	0	0	0
UniRef50_Q5V385	CDC6I_HALMA ORC1-type DNA replication protein 9 OS=Haloarcula marismortui (strain ATCC 43049 / DSM 3752 / JCM 8966 / VKM B-1809) GN=cdc6i PE=3 SV=2	Haloarcula marismortui ATCC 43049	Archaea	Unknown	Euryarchaeota	Halobacteria	Halobacteriales	Halobacteriaceae	Haloarcula	Haloarcula marismortui	UniRef100_Q5V385	UniRef90_Q5V385	K10725|	UNKNOWN	0	0	0	0	0	0	0	0	0	0	0	0	0	0	0	0	0	0	0	0	0	0	0	0	0	0	0	0	0	0	0	0	0	0	0
UniRef50_O52027	MG: Putative arsenical pump-driving ATPase OS=Halobacterium salinarum (strain ATCC 700922 / JCM 11081 / NRC-1) GN=arsA PE=2 SV=1 [O52027] Score: 124.0	Halobacterium sp. NRC-1	Archaea	Unknown	Euryarchaeota	Halobacteria	Halobacteriales	Halobacteriaceae	Halobacterium	Halobacterium salinarum	UniRef100_O52027	UniRef90_O52027	UNKNOWN	3.6.3.16|	0	1	0	0	0	0	0	0	0	0	0	0	0	0	0	0	0	0	0	0	0	0	0	0	0	0	0	0	0	0	0	0	0	0	0
UniRef50_B0R8D6	MG: DNA-directed RNA polymerase subunit B'' OS=Halobacterium salinarum (strain ATCC 700922 / JCM 11081 / NRC-1) GN=rpoB2 PE=3 SV=1 [P0CX04] Score: 635.0	Halobacterium salinarum	Archaea	Unknown	Euryarchaeota	Halobacteria	Halobacteriales	Halobacteriaceae	Halobacterium	Halobacterium salinarum	UniRef100_B0R8D6	UniRef90_B0R8D6	K03045|	2.7.7.6|	0	0	0	0	0	0	0	0	0	0	0	0	1	0	0	0	0	0	0	0	0	0	0	0	0	0	0	0	0	0	0	0	0	0	0
UniRef50_B0R5G2	MG: Cobalamin-binding protein OS=Halobacterium salinarum (strain ATCC 700922 / JCM 11081 / NRC-1) GN=btuF PE=1 SV=1 [Q9HQ20] Score: 94.7	Halobacterium salinarum	Archaea	Unknown	Euryarchaeota	Halobacteria	Halobacteriales	Halobacteriaceae	Halobacterium	Halobacterium salinarum	UniRef100_B0R5G2	UniRef90_B0R5G2	K02016|	UNKNOWN	0	0	0	0	0	0	0	0	0	0	0	0	3	4	1	1	1	4	0	0	0	0	0	0	0	0	0	0	0	0	0	0	0	0	0
UniRef50_B0R5G4	MG: Cobalamin import ATP-binding protein BtuD OS=Halobacterium salinarum (strain ATCC 29341 / DSM 671 / R1) GN=btuD PE=3 SV=1 [B0R5G4] Score: 257.0	Halobacterium salinarum R1	Archaea	Unknown	Euryarchaeota	Halobacteria	Halobacteriales	Halobacteriaceae	Halobacterium	Halobacterium salinarum	UniRef100_B0R5G4	UniRef90_B0R5G4	UNKNOWN	3.6.3.33|	0	0	0	0	0	0	0	0	0	0	0	0	2	0	0	0	1	1	0	0	0	0	0	0	0	0	0	0	0	0	0	0	0	0	0
UniRef50_P29051	MG: Glutamate dehydrogenase A2 OS=Halobacterium salinarum (strain ATCC 700922 / JCM 11081 / NRC-1) GN=gdhA2 PE=3 SV=1 [Q9HQE1] Score: 406.0	Halobacterium salinarum	Archaea	Unknown	Euryarchaeota	Halobacteria	Halobacteriales	Halobacteriaceae	Halobacterium	Halobacterium salinarum	UniRef100_Q9HQE1	UniRef90_Q9HQE1	K00261|	1.4.1.-|	0	0	0	0	0	0	0	0	0	0	0	0	0	0	0	0	0	2	0	0	0	0	0	0	1	0	1	0	0	0	0	0	0	1	0
UniRef50_Q9HR73	MG: Putative dimethyl sulfoxide reductase iron-sulfur subunit B OS=Halobacterium salinarum (strain ATCC 700922 / JCM 11081 / NRC-1) GN=dmsB PE=2 SV=1 [Q9HR73] Score: 145.0	Halobacterium sp. NRC-1	Archaea	Unknown	Euryarchaeota	Halobacteria	Halobacteriales	Halobacteriaceae	Halobacterium	Halobacterium salinarum	UniRef100_Q9HR73	UniRef90_Q9HR73	K00184|	UNKNOWN	0	0	0	0	0	0	0	0	0	0	0	0	0	0	0	0	0	0	0	0	0	1	0	0	0	0	0	0	0	0	0	0	0	0	0
UniRef50_B0R4J2	MG: HEAT repeat-containing taxis protein OE_2401F OS=Halobacterium salinarum (strain ATCC 29341 / DSM 671 / R1) GN=OE_2401F PE=1 SV=1 [B0R4J2] Score: 63.5	Halobacterium salinarum R1	Archaea	Unknown	Euryarchaeota	Halobacteria	Halobacteriales	Halobacteriaceae	Halobacterium	Halobacterium salinarum	UniRef100_B0R4J2	UniRef90_B0R4J2	UNKNOWN	UNKNOWN	0	0	0	0	0	0	0	0	0	0	0	0	0	0	0	0	0	0	0	0	0	1	0	0	0	0	0	0	0	0	0	0	0	0	0
UniRef50_P04137	MG: Uncharacterized protein in transposable element ISH50 OS=Halobacterium salinarum (strain ATCC 700922 / JCM 11081 / NRC-1) GN=VNG_0918H PE=4 SV=2 [P04137] Score: 62.8	Halobacterium sp. NRC-1	Archaea	Unknown	Euryarchaeota	Halobacteria	Halobacteriales	Halobacteriaceae	Halobacterium	Halobacterium salinarum	UniRef100_P04137	UniRef90_P04137	K07488|K07489|	UNKNOWN	0	0	0	0	0	0	0	0	0	0	0	0	0	0	0	0	0	0	0	0	0	0	0	0	0	0	1	0	0	0	0	0	0	0	0
UniRef50_B0R9X5	MG: Arginine deiminase OS=Halobacterium salinarum (strain ATCC 29341 / DSM 671 / R1) GN=arcA PE=1 SV=1 [B0R9X5] Score: 85.5	Halobacterium salinarum R1	Archaea	Unknown	Euryarchaeota	Halobacteria	Halobacteriales	Halobacteriaceae	Halobacterium	Halobacterium salinarum	UniRef100_B0R9X5	UniRef90_B0R9X5	UNKNOWN	3.5.3.6|	0	0	0	0	0	0	0	0	0	0	0	0	0	0	0	0	0	0	0	0	0	0	0	0	0	0	0	0	0	0	0	0	0	0	0
UniRef50_Q9HND8	MG: V-type ATP synthase subunit I OS=Halobacterium salinarum (strain ATCC 700922 / JCM 11081 / NRC-1) GN=atpI PE=3 SV=1 [Q9HND8] Score: 83.2	Halobacterium sp. NRC-1	Archaea	Unknown	Euryarchaeota	Halobacteria	Halobacteriales	Halobacteriaceae	Halobacterium	Halobacterium salinarum	UniRef100_Q9HND8	UniRef90_Q9HND8	K02123|	UNKNOWN	0	0	0	0	0	0	0	0	0	0	0	0	0	0	0	0	0	0	0	0	0	0	0	0	0	0	0	0	0	0	0	0	0	0	0
UniRef50_B0R664	RNP1_HALS3 Ribonuclease P protein component 1 OS=Halobacterium salinarum (strain ATCC 29341 / DSM 671 / R1) GN=rnp1 PE=3 SV=1	Halobacterium salinarum R1	Archaea	Unknown	Euryarchaeota	Halobacteria	Halobacteriales	Halobacteriaceae	Halobacterium	Halobacterium salinarum	UniRef100_B0R664	UniRef90_B0R664	UNKNOWN	3.1.26.5|	0	0	0	0	0	0	0	0	0	0	0	0	0	0	0	0	0	0	0	0	0	0	0	0	0	0	0	0	0	0	0	0	0	0	0
UniRef50_B0R3D6	MG: Uncharacterized DapA-like lyase OE_1665R OS=Halobacterium salinarum (strain ATCC 29341 / DSM 671 / R1) GN=dapAL PE=3 SV=1 [B0R3D6] Score: 167.0	Halobacterium salinarum	Archaea	Unknown	Euryarchaeota	Halobacteria	Halobacteriales	Halobacteriaceae	Halobacterium	Halobacterium salinarum	UniRef100_B0R3D6	UniRef90_B0R3D6	UNKNOWN	4.-.-.-|	0	0	0	0	0	0	0	0	0	0	0	0	0	0	0	0	0	0	0	0	0	0	0	0	0	0	0	0	0	0	0	0	0	0	0
UniRef50_I3R9Z4	MG: Poly(3-hydroxyalkanoate) polymerase subunit PhaC OS=Haloferax mediterranei (strain ATCC 33500 / DSM 1411 / JCM 8866 / NBRC 14739 / NCIMB 2177 / R-4) GN=phaC PE=1 SV=1 [I3R9Z4] Score: 253.0	Haloferax mediterranei ATCC 33500	Archaea	Unknown	Euryarchaeota	Halobacteria	Halobacteriales	Halobacteriaceae	Haloferax	Haloferax mediterranei	UniRef100_I3R9Z4	UniRef90_I3R9Z4	K03821|	2.3.1.-|	1	0	0	0	0	0	0	0	0	0	0	0	0	0	0	0	0	0	0	0	0	0	0	0	0	0	0	0	0	0	0	0	0	0	0
UniRef50_D4GVD7	MG: Tubulin-like protein CetZ1 OS=Haloferax volcanii (strain ATCC 29605 / DSM 3757 / JCM 8879 / NBRC 14742 / NCIMB 2012 / VKM B-1768 / DS2) GN=cetZ1 PE=1 SV=1 [D4GVD7] Score: 365.0	Haloferax volcanii DS2	Archaea	Unknown	Euryarchaeota	Halobacteria	Halobacteriales	Halobacteriaceae	Haloferax	Haloferax volcanii	UniRef100_D4GVD7	UniRef90_D4GVD7	UNKNOWN	UNKNOWN	2	0	0	0	3	2	0	0	10	9	2	3	6	6	3	3	14	12	3	8	0	0	0	0	28	21	1	3	0	0	0	0	0	0	0
UniRef50_D4GQN7	CAS5_HALVD CRISPR-associated protein Cas5 OS=Haloferax volcanii (strain ATCC 29605 / DSM 3757 / JCM 8879 / NBRC 14742 / NCIMB 2012 / VKM B-1768 / DS2) GN=cas5 PE=1 SV=1	Haloferax volcanii DS2	Archaea	Unknown	Euryarchaeota	Halobacteria	Halobacteriales	Halobacteriaceae	Haloferax	Haloferax volcanii	UniRef100_D4GQN7	UniRef90_D4GQN7	K19116|	UNKNOWN	1	0	0	0	0	0	0	0	0	0	0	0	4	4	5	0	6	4	3	4	0	0	0	0	0	0	0	0	0	0	3	3	0	0	0
UniRef50_D4GPW2	MG: Glucose ABC transporter permease protein TsgB13 OS=Haloferax volcanii (strain ATCC 29605 / DSM 3757 / JCM 8879 / NBRC 14742 / NCIMB 2012 / VKM B-1768 / DS2) GN=tsgB13 PE=3 SV=1 [D4GPW2] Score: 128.0	Haloferax volcanii DS2	Archaea	Unknown	Euryarchaeota	Halobacteria	Halobacteriales	Halobacteriaceae	Haloferax	Haloferax volcanii	UniRef100_D4GPW2	UniRef90_D4GPW2	K02057|	UNKNOWN	0	0	1	0	0	0	0	0	0	0	0	0	0	0	0	0	0	0	0	0	0	0	0	0	0	0	1	0	0	0	0	0	0	0	0
UniRef50_D4GYE0	MG: Fructose-bisphosphate aldolase class 2 OS=Haloferax volcanii (strain ATCC 29605 / DSM 3757 / JCM 8879 / NBRC 14742 / NCIMB 2012 / VKM B-1768 / DS2) GN=fba PE=1 SV=1 [D4GYE0] Score: 210.0	Haloferax volcanii DS2	Archaea	Unknown	Euryarchaeota	Halobacteria	Halobacteriales	Halobacteriaceae	Haloferax	Haloferax volcanii	UniRef100_D4GYE0	UniRef90_D4GYE0	K01624|	4.1.2.13|	0	0	0	0	2	0	0	0	0	0	0	0	0	0	0	0	0	0	0	0	0	0	0	0	1	1	2	1	0	0	0	0	0	1	2
UniRef50_D4GUJ7	MG: Proteasome-activating nucleotidase 1 OS=Haloferax volcanii (strain ATCC 29605 / DSM 3757 / JCM 8879 / NBRC 14742 / NCIMB 2012 / VKM B-1768 / DS2) GN=pan1 PE=1 SV=2 [D4GUJ7] Score: 433.0	Haloferax volcanii DS2	Archaea	Unknown	Euryarchaeota	Halobacteria	Halobacteriales	Halobacteriaceae	Haloferax	Haloferax volcanii	UniRef100_D4GUJ7	UniRef90_D4GUJ7	K03420|	UNKNOWN	0	0	0	0	0	1	0	0	0	0	0	0	0	0	0	0	0	0	0	0	0	0	0	0	0	0	0	0	0	0	0	0	0	0	0
UniRef50_D4GWY0	MG: Flagellin A2 OS=Haloferax volcanii (strain ATCC 29605 / DSM 3757 / JCM 8879 / NBRC 14742 / NCIMB 2012 / VKM B-1768 / DS2) GN=flgA2 PE=1 SV=1 [D4GWY2] Score: 69.3	Haloferax volcanii DS2	Archaea	Unknown	Euryarchaeota	Halobacteria	Halobacteriales	Halobacteriaceae	Haloferax	Haloferax volcanii	UniRef100_D4GWY2	UniRef90_D4GWY2	K07325|	UNKNOWN	0	0	0	0	0	0	1	0	0	0	0	0	0	0	0	0	0	0	0	0	0	0	0	0	0	0	0	0	0	0	0	0	0	0	0
UniRef50_D4GVB0	MG: Small archaeal modifier protein 3 OS=Haloferax volcanii (strain ATCC 29605 / DSM 3757 / JCM 8879 / NBRC 14742 / NCIMB 2012 / VKM B-1768 / DS2) GN=samp3 PE=1 SV=2 [D4GVB0] Score: 60.1	Haloferax volcanii DS2	Archaea	Unknown	Euryarchaeota	Halobacteria	Halobacteriales	Halobacteriaceae	Haloferax	Haloferax volcanii	UniRef100_D4GVB0	UniRef90_D4GVB0	K03636|	UNKNOWN	0	0	0	0	0	0	1	3	0	1	0	0	0	0	0	0	0	0	0	0	0	0	0	0	0	0	0	0	0	0	0	0	0	0	0
UniRef50_Q04829	MG: Dihydrolipoyl dehydrogenase OS=Haloferax volcanii (strain ATCC 29605 / DSM 3757 / JCM 8879 / NBRC 14742 / NCIMB 2012 / VKM B-1768 / DS2) GN=lpdA PE=1 SV=3 [Q04829] Score: 310.0	Haloferax volcanii DS2	Archaea	Unknown	Euryarchaeota	Halobacteria	Halobacteriales	Halobacteriaceae	Haloferax	Haloferax volcanii	UniRef100_Q04829	UniRef90_Q04829	K00382|	1.8.1.4|	0	0	0	0	0	0	0	0	0	0	0	0	2	2	1	3	2	2	1	1	0	0	0	0	0	0	0	0	0	0	0	0	0	0	0
UniRef50_D4GYG7	MG: Glycosyltransferase AglE OS=Haloferax volcanii (strain ATCC 29605 / DSM 3757 / JCM 8879 / NBRC 14742 / NCIMB 2012 / VKM B-1768 / DS2) GN=aglE PE=1 SV=1 [D4GYG7] Score: 57.4	Haloferax volcanii DS2	Archaea	Unknown	Euryarchaeota	Halobacteria	Halobacteriales	Halobacteriaceae	Haloferax	Haloferax volcanii	UniRef100_D4GYG7	UniRef90_D4GYG7	UNKNOWN	2.4.1.-|	0	0	0	0	0	0	0	0	0	0	0	0	1	0	0	0	0	0	0	0	0	0	0	0	0	0	0	0	0	0	0	0	0	0	0
UniRef50_D4GQN8	MG: CRISPR-associated nuclease/helicase Cas3 OS=Haloferax volcanii (strain ATCC 29605 / DSM 3757 / JCM 8879 / NBRC 14742 / NCIMB 2012 / VKM B-1768 / DS2) GN=cas3 PE=3 SV=1 [D4GQN8] Score: 119.0	Haloferax volcanii DS2	Archaea	Unknown	Euryarchaeota	Halobacteria	Halobacteriales	Halobacteriaceae	Haloferax	Haloferax volcanii	UniRef100_D4GQN8	UniRef90_D4GQN8	K07475|	3.1.-.-|3.6.4.-|	0	0	0	0	0	0	0	0	0	0	0	0	1	0	0	0	0	0	0	1	0	0	0	0	0	0	0	0	0	0	1	0	0	0	0
UniRef50_D4GYH2	MG: Glycosyltransferase AglI OS=Haloferax volcanii (strain ATCC 29605 / DSM 3757 / JCM 8879 / NBRC 14742 / NCIMB 2012 / VKM B-1768 / DS2) GN=aglI PE=1 SV=1 [D4GYH2] Score: 79.0	Haloferax volcanii DS2	Archaea	Unknown	Euryarchaeota	Halobacteria	Halobacteriales	Halobacteriaceae	Haloferax	Haloferax volcanii	UniRef100_D4GYH2	UniRef90_D4GYH2	UNKNOWN	2.4.1.-|	0	0	0	0	0	0	0	0	0	0	0	0	0	0	0	0	1	0	0	0	0	0	0	0	0	0	0	0	0	0	0	0	0	0	0
UniRef50_D4GPW1	MG: Putative glucose ABC transporter permease protein TsgC13 OS=Haloferax volcanii (strain ATCC 29605 / DSM 3757 / JCM 8879 / NBRC 14742 / NCIMB 2012 / VKM B-1768 / DS2) GN=tsgC13 PE=3 SV=1 [D4GPW1] Score: 62.8	Haloferax volcanii DS2	Archaea	Unknown	Euryarchaeota	Halobacteria	Halobacteriales	Halobacteriaceae	Haloferax	Haloferax volcanii	UniRef100_D4GPW1	UniRef90_D4GPW1	K02057|	UNKNOWN	0	0	0	0	0	0	0	0	0	0	0	0	0	0	0	0	2	0	0	0	0	0	0	0	0	0	0	0	0	0	0	0	0	1	0
UniRef50_D4GYG3	MG: Glycosyltransferase AglJ OS=Haloferax volcanii (strain ATCC 29605 / DSM 3757 / JCM 8879 / NBRC 14742 / NCIMB 2012 / VKM B-1768 / DS2) GN=aglJ PE=1 SV=1 [D4GYG3] Score: 95.5	Haloferax volcanii DS2	Archaea	Unknown	Euryarchaeota	Halobacteria	Halobacteriales	Halobacteriaceae	Haloferax	Haloferax volcanii	UniRef100_D4GYG3	UniRef90_D4GYG3	K00721|	2.4.1.-|	0	0	0	0	0	0	0	0	0	0	0	0	0	0	0	0	0	0	0	1	0	0	0	1	0	0	0	0	0	0	0	0	0	0	0
UniRef50_D4GTC1	CETZ2_HALVD Tubulin-like protein CetZ2 OS=Haloferax volcanii (strain ATCC 29605 / DSM 3757 / JCM 8879 / NBRC 14742 / NCIMB 2012 / VKM B-1768 / DS2) GN=cetZ2 PE=1 SV=1	Haloferax volcanii DS2	Archaea	Unknown	Euryarchaeota	Halobacteria	Halobacteriales	Halobacteriaceae	Haloferax	Haloferax volcanii	UniRef100_D4GTC1	UniRef90_D4GTC1	UNKNOWN	UNKNOWN	0	0	0	0	0	0	0	0	0	0	0	0	0	0	0	0	0	0	0	1	0	0	0	0	0	0	0	0	0	0	0	0	0	0	0
UniRef50_D4GU66	MG: Low-salt glycan biosynthesis hexosyltransferase Agl5 OS=Haloferax volcanii (strain ATCC 29605 / DSM 3757 / JCM 8879 / NBRC 14742 / NCIMB 2012 / VKM B-1768 / DS2) GN=agl5 PE=3 SV=1 [D4GU66] Score: 64.7	Haloferax volcanii DS2	Archaea	Unknown	Euryarchaeota	Halobacteria	Halobacteriales	Halobacteriaceae	Haloferax	Haloferax volcanii	UniRef100_D4GU66	UniRef90_D4GU66	UNKNOWN	2.4.1.-|	0	0	0	0	0	0	0	0	0	0	0	0	0	0	0	0	0	0	0	0	0	0	0	0	4	1	2	0	0	0	0	0	0	0	0
UniRef50_D4GUK1	MG: DNA double-strand break repair Rad50 ATPase OS=Haloferax volcanii (strain ATCC 29605 / DSM 3757 / JCM 8879 / NBRC 14742 / NCIMB 2012 / VKM B-1768 / DS2) GN=rad50 PE=1 SV=1 [D4GUK1] Score: 49.7	Haloferax volcanii DS2	Archaea	Unknown	Euryarchaeota	Halobacteria	Halobacteriales	Halobacteriaceae	Haloferax	Haloferax volcanii	UniRef100_D4GUK1	UniRef90_D4GUK1	K03546|	UNKNOWN	0	0	0	0	0	0	0	0	0	0	0	0	0	0	0	0	0	0	0	0	0	0	0	0	0	1	0	0	0	0	0	0	0	0	0
UniRef50_D4GSY8	MG: Probable anion ABC transporter permease protein HVO_1887 OS=Haloferax volcanii (strain ATCC 29605 / DSM 3757 / JCM 8879 / NBRC 14742 / NCIMB 2012 / VKM B-1768 / DS2) GN=HVO_1887 PE=3 SV=1 [D4GSY8] Score: 132.0	Haloferax volcanii DS2	Archaea	Unknown	Euryarchaeota	Halobacteria	Halobacteriales	Halobacteriaceae	Haloferax	Haloferax volcanii	UniRef100_D4GSY8	UniRef90_D4GSY8	K05773|	UNKNOWN	0	0	0	0	0	0	0	0	0	0	0	0	0	0	0	0	0	0	0	0	0	0	0	0	0	0	0	1	0	0	0	0	1	0	1
UniRef50_D4GVJ3	MG: Probable metalloprotease HVO_1016 OS=Haloferax volcanii (strain ATCC 29605 / DSM 3757 / JCM 8879 / NBRC 14742 / NCIMB 2012 / VKM B-1768 / DS2) GN=HVO_1016 PE=1 SV=1 [D4GVJ3] Score: 87.8	Haloferax volcanii DS2	Archaea	Unknown	Euryarchaeota	Halobacteria	Halobacteriales	Halobacteriaceae	Haloferax	Haloferax volcanii	UniRef100_D4GVJ3	UniRef90_D4GVJ3	UNKNOWN	UNKNOWN	0	0	0	0	0	0	0	0	0	0	0	0	0	0	0	0	0	0	0	0	0	0	0	0	0	0	0	0	0	0	0	0	0	0	0
UniRef50_D4GSF3	MG: SAMP-activating enzyme E1 OS=Haloferax volcanii (strain ATCC 29605 / DSM 3757 / JCM 8879 / NBRC 14742 / NCIMB 2012 / VKM B-1768 / DS2) GN=ubaA PE=1 SV=1 [D4GSF3] Score: 186.0	Haloferax volcanii DS2	Archaea	Unknown	Euryarchaeota	Halobacteria	Halobacteriales	Halobacteriaceae	Haloferax	Haloferax volcanii	UniRef100_D4GSF3	UniRef90_D4GSF3	UNKNOWN	2.7.7.-|	0	0	0	0	0	0	0	0	0	0	0	0	0	0	0	0	0	0	0	0	0	0	0	0	0	0	0	0	0	0	0	0	0	0	0
UniRef50_D4GU68	MG: Probable low-salt glycan biosynthesis flippase Agl15 OS=Haloferax volcanii (strain ATCC 29605 / DSM 3757 / JCM 8879 / NBRC 14742 / NCIMB 2012 / VKM B-1768 / DS2) GN=agl15 PE=3 SV=1 [D4GU68] Score: 63.9	Haloferax volcanii DS2	Archaea	Unknown	Euryarchaeota	Halobacteria	Halobacteriales	Halobacteriaceae	Haloferax	Haloferax volcanii	UniRef100_D4GU68	UniRef90_D4GU68	UNKNOWN	UNKNOWN	0	0	0	0	0	0	0	0	0	0	0	0	0	0	0	0	0	0	0	0	0	0	0	0	0	0	0	0	0	0	0	0	0	0	0
UniRef50_Q18DN4	MG: Halomucin OS=Haloquadratum walsbyi (strain DSM 16790 / HBSQ001) GN=hmu PE=3 SV=1 [Q18DN4] Score: 50.8	Haloquadratum walsbyi DSM 16790	Archaea	Unknown	Euryarchaeota	Halobacteria	Halobacteriales	Halobacteriaceae	Haloquadratum	Haloquadratum walsbyi	UniRef100_Q18DN4	UniRef90_Q18DN4	UNKNOWN	UNKNOWN	0	1	0	0	6	10	18	26	2	0	0	0	0	0	1	0	0	0	0	0	2	4	0	0	0	0	0	0	0	0	0	0	1	0	0
UniRef50_Q5UXG4	KHSE_HALLT Homoserine kinase OS=Halorubrum lacusprofundi (strain ATCC 49239 / DSM 5036 / JCM 8891 / ACAM 34) GN=thrB PE=3 SV=1	Halorubrum lacusprofundi ATCC 49239	Archaea	Unknown	Euryarchaeota	Halobacteria	Halobacteriales	Halobacteriaceae	Halorubrum	Halorubrum lacusprofundi	UniRef100_B9LS04	UniRef90_B9LS04	K00872|	2.7.1.39|	0	0	0	0	0	0	0	0	0	1	0	0	0	0	0	0	0	0	0	0	0	0	0	0	0	0	0	0	0	0	0	0	0	0	0
UniRef50_B8DYK8	MG: Probable deoxycytidine triphosphate deaminase OS=Halorubrum lacusprofundi (strain ATCC 49239 / DSM 5036 / JCM 8891 / ACAM 34) GN=dcd PE=3 SV=1 [B9LSY2] Score: 88.2	Halorubrum lacusprofundi ATCC 49239	Archaea	Unknown	Euryarchaeota	Halobacteria	Halobacteriales	Halobacteriaceae	Halorubrum	Halorubrum lacusprofundi	UniRef100_B9LSY2	UniRef90_B9LSY2	K01494|	3.5.4.13|	0	0	0	0	0	0	0	0	0	0	0	0	0	0	0	0	1	0	0	0	0	0	0	0	0	0	0	0	0	0	0	0	0	0	0
UniRef50_Q5RLZ1	MG: Halolysin OS=Natrialba asiatica (strain ATCC 700177 / DSM 12278 / JCM 9576 / FERM P-10747 / NBRC 102637 / 172P1) GN=hly PE=1 SV=1 [P29143] Score: 179.0	Natrialba asiatica DSM 12278	Archaea	Unknown	Euryarchaeota	Halobacteria	Halobacteriales	Halobacteriaceae	Natrialba	Natrialba asiatica	UniRef100_P29143	UniRef90_P29143	UNKNOWN	3.4.21.-|	0	0	3	1	0	0	0	3	0	0	0	0	0	0	0	0	0	0	0	0	0	0	0	0	0	2	0	0	0	0	0	0	0	0	2
UniRef50_Q3IPW6	TOP6B_NATPD Type 2 DNA topoisomerase 6 subunit B OS=Natronomonas pharaonis (strain ATCC 35678 / DSM 2160) GN=top6B PE=3 SV=1	Natronomonas pharaonis DSM 2160	Archaea	Unknown	Euryarchaeota	Halobacteria	Halobacteriales	Halobacteriaceae	Natronomonas	Natronomonas pharaonis	UniRef100_Q3IPW6	UniRef90_Q3IPW6	K03167|	5.99.1.3|	0	0	1	0	0	0	0	0	0	0	0	0	0	0	0	0	0	0	0	0	0	0	0	0	0	0	0	0	0	0	0	0	0	0	0
UniRef50_Q3IR96	NADK_NATPD NAD kinase OS=Natronomonas pharaonis (strain ATCC 35678 / DSM 2160) GN=nadK PE=3 SV=1	Natronomonas pharaonis DSM 2160	Archaea	Unknown	Euryarchaeota	Halobacteria	Halobacteriales	Halobacteriaceae	Natronomonas	Natronomonas pharaonis	UniRef100_Q3IR96	UniRef90_Q3IR96	K00858|	2.7.1.23|	0	0	0	0	0	1	0	0	0	0	0	0	0	0	0	0	0	0	0	0	0	0	0	0	0	0	0	0	0	0	0	0	0	0	0
UniRef50_Q3IRB3	KTHY_NATPD Probable thymidylate kinase OS=Natronomonas pharaonis (strain ATCC 35678 / DSM 2160) GN=tmk PE=3 SV=1	Natronomonas pharaonis DSM 2160	Archaea	Unknown	Euryarchaeota	Halobacteria	Halobacteriales	Halobacteriaceae	Natronomonas	Natronomonas pharaonis	UniRef100_Q3IRB3	UniRef90_Q3IRB3	K00943|	2.7.4.9|	0	0	0	0	0	0	0	0	1	0	0	0	0	1	0	1	0	1	0	0	0	0	0	0	0	0	0	0	0	0	0	0	0	0	0
UniRef50_Q3IQI3	MG: Phosphate import ATP-binding protein PstB 2 OS=Natronomonas pharaonis (strain ATCC 35678 / DSM 2160) GN=pstB2 PE=3 SV=1 [Q3IQI3] Score: 190.0	Natronomonas pharaonis DSM 2160	Archaea	Unknown	Euryarchaeota	Halobacteria	Halobacteriales	Halobacteriaceae	Natronomonas	Natronomonas pharaonis	UniRef100_Q3IQI3	UniRef90_Q3IQI3	K06857|	3.6.3.27|	0	0	0	0	0	0	0	0	6	2	3	3	0	0	0	0	0	0	0	0	0	0	0	0	0	0	0	0	0	0	0	0	0	0	0
UniRef50_B0R2V3	MG: Cell division protein FtsZ 2 OS=Halobacterium salinarum (strain ATCC 700922 / JCM 11081 / NRC-1) GN=ftsZ2 PE=3 SV=1 [P0DMR7] Score: 287.0	Halobacterium sp. NRC-1	Archaea	Unknown	Euryarchaeota	Halobacteria	Halobacteriales	Halobacteriaceae	Unknown	Unknown	UniRef100_B0R2V3	UniRef90_B0R2V3	K03531|	UNKNOWN	0	0	0	0	0	0	0	0	0	0	0	0	28	1	0	4	1	1	1	0	0	0	0	0	0	0	0	0	0	0	0	1	0	0	0
UniRef50_P42259	MG: Sensory rhodopsin II transducer OS=Natronomonas pharaonis GN=htr2 PE=1 SV=1 [P42259] Score: 80.9	Halobacteriaceae	Archaea	Unknown	Euryarchaeota	Halobacteria	Halobacteriales	Halobacteriaceae	Unknown	Unknown	UniRef100_P42259	UniRef90_P42259	UNKNOWN	UNKNOWN	0	0	0	0	0	0	0	0	0	0	0	0	0	0	0	0	1	0	0	0	0	0	0	0	0	0	0	0	0	0	0	0	0	0	0
UniRef50_P35839	FDHC_METFO Probable formate transporter OS=Methanobacterium formicicum GN=fdhC PE=3 SV=1	Methanobacterium formicicum	Archaea	Unknown	Euryarchaeota	Methanobacteria	Methanobacteriales	Methanobacteriaceae	Methanobacterium	Methanobacterium formicicum	UniRef100_P35839	UniRef90_P35839	UNKNOWN	UNKNOWN	0	0	0	0	0	0	0	0	0	0	0	0	0	0	0	0	0	0	0	0	10	10	8	6	0	0	0	0	0	0	0	0	0	0	0
UniRef50_P25768	MG: Uncharacterized protein in nifH2 5'region (Fragment) OS=Methanobacterium ivanovii PE=3 SV=1 [P25768] Score: 69.3	Methanobacterium ivanovii	Archaea	Unknown	Euryarchaeota	Methanobacteria	Methanobacteriales	Methanobacteriaceae	Methanobacterium	Methanobacterium ivanovii	UniRef100_P25768	UniRef90_P25768	UNKNOWN	UNKNOWN	0	0	0	0	1	2	2	2	1	1	0	0	0	0	0	0	0	0	0	0	0	0	0	0	0	0	0	0	0	0	0	0	0	0	0
UniRef50_D3E0P6	MTRA2_METRM Tetrahydromethanopterin S-methyltransferase subunit A 2 OS=Methanobrevibacter ruminantium (strain ATCC 35063 / DSM 1093 / JCM 13430 / OCM 146 / M1) GN=mtrA2 PE=3 SV=1	Methanobrevibacter ruminantium M1	Archaea	Unknown	Euryarchaeota	Methanobacteria	Methanobacteriales	Methanobacteriaceae	Methanobrevibacter	Methanobrevibacter ruminantium	UniRef100_D3E0P6	UniRef90_D3E0P6	K00577|	2.1.1.86|	0	0	0	0	0	0	0	0	0	0	0	0	0	0	0	0	0	0	0	0	0	0	0	0	2	0	0	0	0	0	0	0	0	0	0
UniRef50_D3E045	MTRA1_METRM Tetrahydromethanopterin S-methyltransferase subunit A 1 OS=Methanobrevibacter ruminantium (strain ATCC 35063 / DSM 1093 / JCM 13430 / M1) GN=mtrA1 PE=3 SV=1	Methanobrevibacter ruminantium M1	Archaea	Unknown	Euryarchaeota	Methanobacteria	Methanobacteriales	Methanobacteriaceae	Methanobrevibacter	Methanobrevibacter ruminantium	UniRef100_D3E045	UniRef90_D3E045	K00577|	2.1.1.86|	0	0	0	0	0	0	0	0	0	0	0	0	0	0	0	0	0	0	0	0	0	0	0	0	1	0	0	0	0	0	0	0	0	0	0
UniRef50_Q2NFZ1	MG: Digeranylgeranylglycerophospholipid reductase OS=Methanobrevibacter smithii (strain PS / ATCC 35061 / DSM 861) GN=Msm_1701 PE=3 SV=1 [A5UNX8] Score: 49.3	Methanobrevibacter smithii ATCC 35061	Archaea	Unknown	Euryarchaeota	Methanobacteria	Methanobacteriales	Methanobacteriaceae	Methanobrevibacter	Methanobrevibacter smithii	UniRef100_A5UNX8	UniRef90_A5UNX8	K17830|	1.3.7.11|	0	0	0	0	0	0	0	0	0	0	0	0	0	0	0	0	0	0	0	0	0	1	0	0	0	0	0	0	0	0	0	0	0	0	0
UniRef50_A5ULG4	CBID_METS3 Cobalt-precorrin-5B C(1)-methyltransferase OS=Methanobrevibacter smithii (strain PS / ATCC 35061 / DSM 861) GN=cbiD PE=3 SV=1	Methanobrevibacter smithii ATCC 35061	Archaea	Unknown	Euryarchaeota	Methanobacteria	Methanobacteriales	Methanobacteriaceae	Methanobrevibacter	Methanobrevibacter smithii	UniRef100_A5ULG4	UniRef90_A5ULG4	K02188|	2.1.1.195|	0	0	0	0	0	0	0	0	0	0	0	0	0	0	0	0	0	0	0	0	0	0	0	0	0	0	0	0	0	0	0	0	0	0	1
UniRef50_Q2NEW4	SYA_METS3 Alanine--tRNA ligase OS=Methanobrevibacter smithii (strain PS / ATCC 35061 / DSM 861) GN=alaS PE=3 SV=1	Methanobrevibacter smithii ATCC 35061	Archaea	Unknown	Euryarchaeota	Methanobacteria	Methanobacteriales	Methanobacteriaceae	Methanobrevibacter	Methanobrevibacter smithii	UniRef100_A5UKU6	UniRef90_A5UKU6	K01872|	6.1.1.7|	0	0	0	0	0	0	0	0	0	0	0	0	0	0	0	0	0	0	0	0	0	0	0	0	0	0	0	0	0	0	0	0	0	0	0
UniRef50_O27367	PCNA_METST DNA polymerase sliding clamp OS=Methanosphaera stadtmanae (strain ATCC 43021 / DSM 3091 / JCM 11832 / MCB-3) GN=pcn PE=3 SV=1	Methanosphaera stadtmanae DSM 3091	Archaea	Unknown	Euryarchaeota	Methanobacteria	Methanobacteriales	Methanobacteriaceae	Methanosphaera	Methanosphaera stadtmanae	UniRef100_Q2NE55	UniRef90_Q2NE55	K04802|	UNKNOWN	0	0	0	0	0	0	0	0	0	0	0	0	0	0	1	0	0	0	0	0	0	0	0	0	0	0	0	0	0	0	0	0	0	0	0
UniRef50_Q2NHZ6	MG: Dihydroorotase OS=Methanosphaera stadtmanae (strain ATCC 43021 / DSM 3091 / JCM 11832 / MCB-3) GN=pyrC PE=3 SV=1 [Q2NHZ6] Score: 134.0	Methanosphaera stadtmanae DSM 3091	Archaea	Unknown	Euryarchaeota	Methanobacteria	Methanobacteriales	Methanobacteriaceae	Methanosphaera	Methanosphaera stadtmanae	UniRef100_Q2NHZ6	UniRef90_Q2NHZ6	K01465|	3.5.2.3|	0	0	0	0	0	0	0	0	0	0	0	0	0	0	1	0	0	0	0	0	0	0	0	0	0	0	0	0	0	0	0	0	0	0	0
UniRef50_A5UK92	MG: Uridylate kinase OS=Methanosphaera stadtmanae (strain ATCC 43021 / DSM 3091 / JCM 11832 / MCB-3) GN=pyrH PE=3 SV=1 [Q2NEL4] Score: 317.0	Methanosphaera stadtmanae DSM 3091	Archaea	Unknown	Euryarchaeota	Methanobacteria	Methanobacteriales	Methanobacteriaceae	Methanosphaera	Methanosphaera stadtmanae	UniRef100_Q2NEL4	UniRef90_Q2NEL4	K09903|	2.7.4.22|	0	0	0	0	0	0	0	0	0	0	0	0	0	0	0	0	0	0	0	0	0	0	0	0	0	0	0	0	0	0	0	0	0	0	0
UniRef50_Q50774	MG: Tetrahydromethanopterin S-methyltransferase subunit G OS=Methanothermobacter marburgensis (strain DSM 2133 / 14651 / NBRC 100331 / OCM 82 / Marburg) GN=mtrG PE=1 SV=2 [Q50774] Score: 106.0	Methanothermobacter marburgensis str. Marburg	Archaea	Unknown	Euryarchaeota	Methanobacteria	Methanobacteriales	Methanobacteriaceae	Methanothermobacter	Methanothermobacter marburgensis	UniRef100_Q50774	UniRef90_Q50774	K00583|	2.1.1.86|	1	0	0	0	0	0	0	0	0	0	0	0	0	0	0	0	0	0	0	0	0	0	0	0	0	0	0	0	0	0	0	0	0	0	0
UniRef50_P56815	MG: Pyruvate synthase subunit PorD OS=Methanothermobacter marburgensis (strain DSM 2133 / 14651 / NBRC 100331 / OCM 82 / Marburg) GN=porD PE=1 SV=2 [P80903] Score: 89.0	Methanothermobacter marburgensis str. Marburg	Archaea	Unknown	Euryarchaeota	Methanobacteria	Methanobacteriales	Methanobacteriaceae	Methanothermobacter	Methanothermobacter marburgensis	UniRef100_P80903	UniRef90_P56815	K00171|	UNKNOWN	0	1	0	0	0	0	0	0	0	0	0	0	0	0	0	0	0	0	0	0	0	0	0	0	0	0	0	0	0	0	0	0	0	0	0
UniRef50_O27697	MG: Tryptophan synthase alpha chain OS=Methanothermobacter marburgensis (strain DSM 2133 / 14651 / NBRC 100331 / OCM 82 / Marburg) GN=trpA PE=3 SV=1 [P26920] Score: 208.0	Methanothermobacter marburgensis str. Marburg	Archaea	Unknown	Euryarchaeota	Methanobacteria	Methanobacteriales	Methanobacteriaceae	Methanothermobacter	Methanothermobacter marburgensis	UniRef100_P26920	UniRef90_P26920	K01695|	4.2.1.20|	0	0	0	0	1	0	0	0	0	0	0	0	0	0	0	0	0	0	0	0	0	0	0	0	0	0	0	0	0	0	0	0	0	0	0
UniRef50_P55299	MG: Methionine synthase OS=Methanothermobacter marburgensis (strain DSM 2133 / 14651 / NBRC 100331 / OCM 82 / Marburg) GN=metE PE=1 SV=3 [P55299] Score: 48.9	Methanothermobacter marburgensis str. Marburg	Archaea	Unknown	Euryarchaeota	Methanobacteria	Methanobacteriales	Methanobacteriaceae	Methanothermobacter	Methanothermobacter marburgensis	UniRef100_P55299	UniRef90_P55299	K00549|	2.1.1.-|	0	0	0	0	0	0	8	2	2	2	0	0	0	0	0	0	0	0	0	0	0	0	0	0	0	0	0	0	0	0	0	0	0	0	0
UniRef50_P80185	MG: Tetrahydromethanopterin S-methyltransferase subunit C OS=Methanothermobacter marburgensis (strain DSM 2133 / 14651 / NBRC 100331 / OCM 82 / Marburg) GN=mtrC PE=1 SV=3 [P80185] Score: 296.0	Methanothermobacter marburgensis str. Marburg	Archaea	Unknown	Euryarchaeota	Methanobacteria	Methanobacteriales	Methanobacteriaceae	Methanothermobacter	Methanothermobacter marburgensis	UniRef100_P80185	UniRef90_P80185	K00579|	2.1.1.86|	0	0	0	0	0	0	2	2	0	0	0	0	0	0	0	0	0	0	0	0	0	0	0	0	0	0	0	0	0	0	0	0	0	0	0
UniRef50_Q50770	MG: Uncharacterized protein MTBMA_c00490 OS=Methanothermobacter marburgensis (strain DSM 2133 / 14651 / NBRC 100331 / OCM 82 / Marburg) GN=MTBMA_c00490 PE=3 SV=2 [Q50770] Score: 55.5	Methanothermobacter marburgensis str. Marburg	Archaea	Unknown	Euryarchaeota	Methanobacteria	Methanobacteriales	Methanobacteriaceae	Methanothermobacter	Methanothermobacter marburgensis	UniRef100_Q50770	UniRef90_Q50770	UNKNOWN	UNKNOWN	0	0	0	0	0	0	0	0	0	1	0	0	0	0	0	0	0	0	0	0	0	0	0	0	0	0	0	0	0	0	0	0	0	0	0
UniRef50_P14932	MG: Uncharacterized protein MTBMA_p00010 OS=Methanothermobacter marburgensis (strain DSM 2133 / 14651 / NBRC 100331 / OCM 82 / Marburg) GN=MTBMA_p00010 PE=4 SV=2 [P14932] Score: 73.6	Methanothermobacter marburgensis str. Marburg	Archaea	Unknown	Euryarchaeota	Methanobacteria	Methanobacteriales	Methanobacteriaceae	Methanothermobacter	Methanothermobacter marburgensis	UniRef100_P14932	UniRef90_P14932	UNKNOWN	UNKNOWN	0	0	0	0	0	0	0	0	0	0	0	0	0	0	0	0	0	0	0	0	0	0	0	0	0	0	0	0	0	0	0	0	0	0	2
UniRef50_O27235	MG: Methyl-coenzyme M reductase I operon protein D OS=Methanothermobacter marburgensis (strain DSM 2133 / 14651 / NBRC 100331 / OCM 82 / Marburg) GN=mcrD PE=2 SV=2 [P11564] Score: 202.0	Methanothermobacter marburgensis str. Marburg	Archaea	Unknown	Euryarchaeota	Methanobacteria	Methanobacteriales	Methanobacteriaceae	Methanothermobacter	Methanothermobacter marburgensis	UniRef100_P11564	UniRef90_O27235	K03422|	UNKNOWN	0	0	0	0	0	0	0	0	0	0	0	0	0	0	0	0	0	0	0	0	0	0	0	0	0	0	0	0	0	0	0	0	0	0	0
UniRef50_Q50519	MG: UPF0051 protein MTH1150 homolog OS=Methanothermobacter thermoautotrophicus (strain Winter) PE=3 SV=1 [Q50519] Score: 489.0	Methanothermobacter thermautotrophicus	Archaea	Unknown	Euryarchaeota	Methanobacteria	Methanobacteriales	Methanobacteriaceae	Methanothermobacter	Methanothermobacter thermautotrophicus	UniRef100_Q50519	UniRef90_Q50519	UNKNOWN	UNKNOWN	1	0	0	0	2	9	6	3	2	5	1	0	0	0	0	0	0	0	0	0	0	0	0	0	0	0	0	0	0	0	0	0	0	0	0
UniRef50_P0C0K9	MG: Nascent polypeptide-associated complex protein OS=Methanothermobacter thermautotrophicus (strain ATCC 29096 / DSM 1053 / JCM 10044 / NBRC 100330 / Delta H) GN=nac PE=3 SV=1 [O26279] Score: 174.0	Methanothermobacter thermautotrophicus str. Delta H	Archaea	Unknown	Euryarchaeota	Methanobacteria	Methanobacteriales	Methanobacteriaceae	Methanothermobacter	Methanothermobacter thermautotrophicus	UniRef100_O26279	UniRef90_P0C0K9	K03626|	UNKNOWN	2	2	0	0	0	0	0	0	0	0	0	0	0	0	0	0	0	0	0	0	0	0	0	0	0	0	0	0	0	0	0	0	0	0	0
UniRef50_O27652	MG: DNA-binding protein MTH_1615 OS=Methanothermobacter thermautotrophicus (strain ATCC 29096 / DSM 1053 / JCM 10044 / NBRC 100330 / Delta H) GN=MTH_1615 PE=1 SV=1 [O27652] Score: 159.0	Methanothermobacter thermautotrophicus str. Delta H	Archaea	Unknown	Euryarchaeota	Methanobacteria	Methanobacteriales	Methanobacteriaceae	Methanothermobacter	Methanothermobacter thermautotrophicus	UniRef100_O27652	UniRef90_O27652	UNKNOWN	UNKNOWN	3	3	0	0	0	0	2	2	0	0	0	0	0	0	0	0	0	0	0	0	0	0	0	0	0	0	0	0	0	0	0	0	0	0	0
UniRef50_P19499	MG: Coenzyme F420 hydrogenase subunit beta OS=Methanothermobacter thermautotrophicus (strain ATCC 29096 / DSM 1053 / JCM 10044 / NBRC 100330 / Delta H) GN=frhB PE=1 SV=4 [P19499] Score: 442.0	Methanothermobacter thermautotrophicus str. Delta H	Archaea	Unknown	Euryarchaeota	Methanobacteria	Methanobacteriales	Methanobacteriaceae	Methanothermobacter	Methanothermobacter thermautotrophicus	UniRef100_P19499	UniRef90_P19499	K00441|	1.12.98.1|	1	1	0	0	3	0	3	4	0	0	0	0	0	0	0	0	0	0	0	0	3	0	0	0	0	0	0	0	0	0	1	0	0	0	0
UniRef50_P19498	MG: Coenzyme F420 hydrogenase subunit gamma OS=Methanothermobacter thermautotrophicus (strain ATCC 29096 / DSM 1053 / JCM 10044 / NBRC 100330 / Delta H) GN=frhG PE=1 SV=4 [P19498] Score: 427.0	Methanothermobacter thermautotrophicus str. Delta H	Archaea	Unknown	Euryarchaeota	Methanobacteria	Methanobacteriales	Methanobacteriaceae	Methanothermobacter	Methanothermobacter thermautotrophicus	UniRef100_P19498	UniRef90_P19498	UNKNOWN	1.12.98.1|	5	5	1	0	0	0	9	4	1	2	2	1	0	0	0	0	0	0	0	0	2	2	0	0	0	0	0	0	4	6	4	3	3	4	4
UniRef50_O27741	MG: Uncharacterized protein MTH_1706 OS=Methanothermobacter thermautotrophicus (strain ATCC 29096 / DSM 1053 / JCM 10044 / NBRC 100330 / Delta H) GN=MTH_1706 PE=4 SV=1 [O27741] Score: 46.6	Methanothermobacter thermautotrophicus str. Delta H	Archaea	Unknown	Euryarchaeota	Methanobacteria	Methanobacteriales	Methanobacteriaceae	Methanothermobacter	Methanothermobacter thermautotrophicus	UniRef100_O27741	UniRef90_O27741	K02009|	UNKNOWN	97	68	0	0	12	7	4	8	1	0	1	0	2	6	8	4	1	2	4	4	0	0	0	0	0	0	0	0	10	20	18	11	0	0	0
UniRef50_Q58667	MG: Methanogen homoaconitase small subunit OS=Methanothermobacter thermautotrophicus (strain ATCC 29096 / DSM 1053 / JCM 10044 / NBRC 100330 / Delta H) GN=hacB PE=3 SV=1 [O26917] Score: 142.0	Methanothermobacter thermautotrophicus str. Delta H	Archaea	Unknown	Euryarchaeota	Methanobacteria	Methanobacteriales	Methanobacteriaceae	Methanothermobacter	Methanothermobacter thermautotrophicus	UniRef100_O26917	UniRef90_O26917	K16793|	4.2.1.114|	2	4	0	0	0	0	0	0	0	0	0	0	0	0	0	0	0	0	0	0	1	0	0	0	2	0	0	0	0	0	0	0	0	0	0
UniRef50_P19496	MG: Coenzyme F420 hydrogenase subunit alpha OS=Methanothermobacter thermautotrophicus (strain ATCC 29096 / DSM 1053 / JCM 10044 / NBRC 100330 / Delta H) GN=frhA PE=1 SV=3 [P19496] Score: 517.0	Methanothermobacter thermautotrophicus str. Delta H	Archaea	Unknown	Euryarchaeota	Methanobacteria	Methanobacteriales	Methanobacteriaceae	Methanothermobacter	Methanothermobacter thermautotrophicus	UniRef100_P19496	UniRef90_P19496	K00440|	1.12.98.1|	20	18	1	1	12	14	37	40	0	4	3	3	0	0	0	0	0	0	0	0	6	6	2	4	0	0	0	0	8	4	8	6	6	6	6
UniRef50_P80186	MG: Tetrahydromethanopterin S-methyltransferase subunit E OS=Methanothermobacter thermautotrophicus (strain ATCC 29096 / DSM 1053 / JCM 10044 / NBRC 100330 / Delta H) GN=mtrE PE=3 SV=1 [O27231] Score: 433.0	Methanothermobacter thermautotrophicus str. Delta H	Archaea	Unknown	Euryarchaeota	Methanobacteria	Methanobacteriales	Methanobacteriaceae	Methanothermobacter	Methanothermobacter thermautotrophicus	UniRef100_O27231	UniRef90_P80186	K00581|	2.1.1.86|	3	3	1	0	0	0	0	0	0	0	0	0	0	0	0	0	0	0	0	0	0	0	0	0	0	0	0	0	0	0	0	0	0	0	0
UniRef50_O27041	MG: V-type ATP synthase subunit I OS=Methanothermobacter thermautotrophicus (strain ATCC 29096 / DSM 1053 / JCM 10044 / NBRC 100330 / Delta H) GN=atpI PE=3 SV=1 [O27041] Score: 1124.0	Methanothermobacter thermautotrophicus str. Delta H	Archaea	Unknown	Euryarchaeota	Methanobacteria	Methanobacteriales	Methanobacteriaceae	Methanothermobacter	Methanothermobacter thermautotrophicus	UniRef100_O27041	UniRef90_O27041	UNKNOWN	UNKNOWN	1	0	0	0	0	0	0	0	0	0	0	0	0	0	0	0	0	0	0	0	0	0	0	0	0	0	0	0	0	0	0	0	0	0	0
UniRef50_O26674	MG: Uncharacterized protein MTH_574 OS=Methanothermobacter thermautotrophicus (strain ATCC 29096 / DSM 1053 / JCM 10044 / NBRC 100330 / Delta H) GN=MTH_574 PE=3 SV=1 [O26674] Score: 165.0	Methanothermobacter thermautotrophicus str. Delta H	Archaea	Unknown	Euryarchaeota	Methanobacteria	Methanobacteriales	Methanobacteriaceae	Methanothermobacter	Methanothermobacter thermautotrophicus	UniRef100_O26674	UniRef90_O26674	UNKNOWN	UNKNOWN	2	0	0	0	0	0	0	2	0	0	0	0	0	0	0	0	0	0	0	0	0	0	0	0	0	0	0	0	0	0	0	0	0	0	0
UniRef50_P58993	MG: Probable rubredoxin OS=Methanothermobacter thermautotrophicus (strain ATCC 29096 / DSM 1053 / JCM 10044 / NBRC 100330 / Delta H) GN=MTH_155 PE=3 SV=1 [O26258] Score: 72.8	Methanothermobacter thermautotrophicus str. Delta H	Archaea	Unknown	Euryarchaeota	Methanobacteria	Methanobacteriales	Methanobacteriaceae	Methanothermobacter	Methanothermobacter thermautotrophicus	UniRef100_O26258	UniRef90_O26258	UNKNOWN	UNKNOWN	0	2	0	0	0	0	0	0	0	0	0	0	0	0	0	0	0	0	0	0	0	0	0	0	0	0	0	0	0	0	0	0	0	0	0
UniRef50_P19952	MG: 30S ribosomal protein S19e OS=Methanothermobacter thermautotrophicus (strain ATCC 29096 / DSM 1053 / JCM 10044 / NBRC 100330 / Delta H) GN=rps19e PE=3 SV=1 [O27653] Score: 219.0	Methanothermobacter thermautotrophicus str. Delta H	Archaea	Unknown	Euryarchaeota	Methanobacteria	Methanobacteriales	Methanobacteriaceae	Methanothermobacter	Methanothermobacter thermautotrophicus	UniRef100_O27653	UniRef90_O27653	UNKNOWN	UNKNOWN	0	1	0	0	7	7	6	4	1	0	0	0	0	0	0	0	0	0	0	0	0	0	0	0	0	0	0	0	0	0	0	0	0	0	0
UniRef50_O27397	MG: Probable N-glycosylase/DNA lyase OS=Methanothermobacter thermautotrophicus (strain ATCC 29096 / DSM 1053 / JCM 10044 / NBRC 100330 / Delta H) GN=MTH_1342 PE=3 SV=1 [O27397] Score: 135.0	Methanothermobacter thermautotrophicus str. Delta H	Archaea	Unknown	Euryarchaeota	Methanobacteria	Methanobacteriales	Methanobacteriaceae	Methanothermobacter	Methanothermobacter thermautotrophicus	UniRef100_O27397	UniRef90_O27397	K03660|	3.2.2.-|4.2.99.18|	0	1	0	0	0	0	0	0	0	0	0	0	0	0	0	0	0	0	0	0	0	0	0	0	0	0	0	0	0	0	0	0	0	0	0
UniRef50_O27456	MG: DNA polymerase II small subunit OS=Methanothermobacter thermautotrophicus (strain ATCC 29096 / DSM 1053 / JCM 10044 / NBRC 100330 / Delta H) GN=polB PE=3 SV=1 [O27456] Score: 635.0	Methanothermobacter thermautotrophicus str. Delta H	Archaea	Unknown	Euryarchaeota	Methanobacteria	Methanobacteriales	Methanobacteriaceae	Methanothermobacter	Methanothermobacter thermautotrophicus	UniRef100_O27456	UniRef90_O27456	UNKNOWN	2.7.7.7|	0	1	0	0	0	0	0	0	0	0	0	0	0	0	0	0	0	0	0	0	0	0	0	0	0	0	0	0	0	0	0	0	0	0	0
UniRef50_O27447	MG: Thiamine-monophosphate kinase OS=Methanothermobacter thermautotrophicus (strain ATCC 29096 / DSM 1053 / JCM 10044 / NBRC 100330 / Delta H) GN=thiL PE=3 SV=1 [O27447] Score: 186.0	Methanothermobacter thermautotrophicus str. Delta H	Archaea	Unknown	Euryarchaeota	Methanobacteria	Methanobacteriales	Methanobacteriaceae	Methanothermobacter	Methanothermobacter thermautotrophicus	UniRef100_O27447	UniRef90_O27447	UNKNOWN	2.7.4.16|	0	0	1	2	0	0	0	0	0	0	0	0	0	0	0	0	0	0	0	0	0	0	0	0	0	0	0	0	0	0	0	0	0	0	0
UniRef50_O26859	MG: Miro domain-containing protein MTH_765 OS=Methanothermobacter thermautotrophicus (strain ATCC 29096 / DSM 1053 / JCM 10044 / NBRC 100330 / Delta H) GN=MTH_765 PE=4 SV=1 [O26859] Score: 90.5	Methanothermobacter thermautotrophicus str. Delta H	Archaea	Unknown	Euryarchaeota	Methanobacteria	Methanobacteriales	Methanobacteriaceae	Methanothermobacter	Methanothermobacter thermautotrophicus	UniRef100_O26859	UniRef90_O26859	UNKNOWN	UNKNOWN	0	0	1	0	0	0	0	0	0	0	0	0	0	0	0	0	0	0	0	0	0	0	0	0	0	0	0	0	0	0	0	0	0	0	0
UniRef50_O27745	ACDB_METTH no description	Methanothermobacter thermautotrophicus str. Delta H	Archaea	Unknown	Euryarchaeota	Methanobacteria	Methanobacteriales	Methanobacteriaceae	Methanothermobacter	Methanothermobacter thermautotrophicus	UniRef100_O27745	UniRef90_O27745	K00193|	2.3.1.169|	0	0	1	1	1	0	1	2	1	0	0	3	0	0	0	0	0	0	0	0	1	3	0	0	0	0	0	0	0	0	0	0	0	0	0
UniRef50_O26638	MG: Protein MTH_538 OS=Methanothermobacter thermautotrophicus (strain ATCC 29096 / DSM 1053 / JCM 10044 / NBRC 100330 / Delta H) GN=MTH_538 PE=1 SV=1 [O26638] Score: 48.5	Methanothermobacter thermautotrophicus str. Delta H	Archaea	Unknown	Euryarchaeota	Methanobacteria	Methanobacteriales	Methanobacteriaceae	Methanothermobacter	Methanothermobacter thermautotrophicus	UniRef100_O26638	UniRef90_O26638	UNKNOWN	UNKNOWN	0	0	0	2	0	0	0	0	0	0	0	0	0	0	0	0	0	0	0	0	0	0	0	0	0	0	0	0	0	0	0	0	0	0	0
UniRef50_Q2FSG4	MG: 50S ribosomal protein L30P OS=Methanothermobacter thermautotrophicus (strain ATCC 29096 / DSM 1053 / JCM 10044 / NBRC 100330 / Delta H) GN=rpl30p PE=3 SV=1 [O26132] Score: 201.0	Methanothermobacter thermautotrophicus str. Delta H	Archaea	Unknown	Euryarchaeota	Methanobacteria	Methanobacteriales	Methanobacteriaceae	Methanothermobacter	Methanothermobacter thermautotrophicus	UniRef100_O26132	UniRef90_O26132	K02907|	UNKNOWN	0	0	0	0	1	3	1	1	0	0	0	0	0	0	0	0	0	0	0	0	0	0	0	0	0	0	0	0	0	0	0	0	0	0	0
UniRef50_O27083	MG: Cobalt-precorrin-6A reductase OS=Methanothermobacter thermautotrophicus (strain ATCC 29096 / DSM 1053 / JCM 10044 / NBRC 100330 / Delta H) GN=cbiJ PE=3 SV=1 [O27083] Score: 125.0	Methanothermobacter thermautotrophicus str. Delta H	Archaea	Unknown	Euryarchaeota	Methanobacteria	Methanobacteriales	Methanobacteriaceae	Methanothermobacter	Methanothermobacter thermautotrophicus	UniRef100_O27083	UniRef90_O27083	K05895|	1.3.1.106|	0	0	0	0	2	3	0	0	0	0	0	0	0	0	0	0	0	0	0	0	0	0	0	0	0	0	0	0	0	0	0	0	0	0	0
UniRef50_O26268	MG: Putative uroporphyrinogen-III synthase OS=Methanothermobacter thermautotrophicus (strain ATCC 29096 / DSM 1053 / JCM 10044 / NBRC 100330 / Delta H) GN=hemD PE=3 SV=1 [O26268] Score: 103.0	Methanothermobacter thermautotrophicus str. Delta H	Archaea	Unknown	Euryarchaeota	Methanobacteria	Methanobacteriales	Methanobacteriaceae	Methanothermobacter	Methanothermobacter thermautotrophicus	UniRef100_O26268	UniRef90_O26268	UNKNOWN	4.2.1.75|	0	0	0	0	2	0	0	1	0	0	1	0	0	0	0	0	0	0	0	0	0	0	0	0	0	0	0	0	0	0	0	0	0	0	0
UniRef50_O26683	MG: RNA 2',3'-cyclic phosphodiesterase OS=Methanothermobacter thermautotrophicus (strain ATCC 29096 / DSM 1053 / JCM 10044 / NBRC 100330 / Delta H) GN=MTH_583 PE=3 SV=1 [O26683] Score: 112.0	Methanothermobacter thermautotrophicus str. Delta H	Archaea	Unknown	Euryarchaeota	Methanobacteria	Methanobacteriales	Methanobacteriaceae	Methanothermobacter	Methanothermobacter thermautotrophicus	UniRef100_O26683	UniRef90_O26683	UNKNOWN	3.1.4.-|	0	0	0	0	2	0	0	0	0	0	0	0	0	0	0	0	0	0	0	0	0	0	0	0	0	0	0	0	0	0	0	0	0	0	0
UniRef50_O26781	MG: Ribosome maturation protein SDO1 homolog OS=Methanothermobacter thermautotrophicus (strain ATCC 29096 / DSM 1053 / JCM 10044 / NBRC 100330 / Delta H) GN=MTH_685 PE=1 SV=1 [O26781] Score: 266.0	Methanothermobacter thermautotrophicus str. Delta H	Archaea	Unknown	Euryarchaeota	Methanobacteria	Methanobacteriales	Methanobacteriaceae	Methanothermobacter	Methanothermobacter thermautotrophicus	UniRef100_O26781	UniRef90_O26781	UNKNOWN	UNKNOWN	0	0	0	0	4	3	5	4	4	6	6	8	0	0	0	0	0	0	0	0	0	0	0	0	0	0	0	0	0	0	0	0	0	0	0
UniRef50_O26271	MG: Phosphoribosylformylglycinamidine synthase subunit PurS OS=Methanothermobacter thermautotrophicus (strain ATCC 29096 / DSM 1053 / JCM 10044 / NBRC 100330 / Delta H) GN=purS PE=1 SV=1 [O26271] Score: 81.3	Methanothermobacter thermautotrophicus str. Delta H	Archaea	Unknown	Euryarchaeota	Methanobacteria	Methanobacteriales	Methanobacteriaceae	Methanothermobacter	Methanothermobacter thermautotrophicus	UniRef100_O26271	UniRef90_O26271	K01952|	6.3.5.3|	0	0	0	0	1	2	0	0	0	0	0	0	0	0	0	0	0	0	0	0	0	0	0	0	0	0	0	0	0	0	0	0	0	0	0
UniRef50_O26644	MG: UPF0145 protein MTH_544 OS=Methanothermobacter thermautotrophicus (strain ATCC 29096 / DSM 1053 / JCM 10044 / NBRC 100330 / Delta H) GN=MTH_544 PE=3 SV=2 [O26644] Score: 138.0	Methanothermobacter thermautotrophicus str. Delta H	Archaea	Unknown	Euryarchaeota	Methanobacteria	Methanobacteriales	Methanobacteriaceae	Methanothermobacter	Methanothermobacter thermautotrophicus	UniRef100_O26644	UniRef90_O26644	UNKNOWN	UNKNOWN	0	0	0	0	2	0	2	0	0	0	0	0	0	0	0	0	0	0	0	0	0	0	0	0	0	0	0	0	0	0	0	0	0	0	0
UniRef50_O26884	MG: Uncharacterized protein MTH_793 OS=Methanothermobacter thermautotrophicus (strain ATCC 29096 / DSM 1053 / JCM 10044 / NBRC 100330 / Delta H) GN=MTH_793 PE=4 SV=1 [O26884] Score: 280.0	Methanothermobacter thermautotrophicus str. Delta H	Archaea	Unknown	Euryarchaeota	Methanobacteria	Methanobacteriales	Methanobacteriaceae	Methanothermobacter	Methanothermobacter thermautotrophicus	UniRef100_O26884	UniRef90_O26884	K00626|	UNKNOWN	0	0	0	0	0	1	4	0	0	2	0	0	0	0	0	0	0	0	0	0	2	1	0	2	0	1	0	0	0	0	3	0	0	0	0
UniRef50_Q50773	MG: Tetrahydromethanopterin S-methyltransferase subunit F OS=Methanothermobacter thermautotrophicus (strain ATCC 29096 / DSM 1053 / JCM 10044 / NBRC 100330 / Delta H) GN=mtrF PE=3 SV=1 [O27226] Score: 93.2	Methanothermobacter thermautotrophicus str. Delta H	Archaea	Unknown	Euryarchaeota	Methanobacteria	Methanobacteriales	Methanobacteriaceae	Methanothermobacter	Methanothermobacter thermautotrophicus	UniRef100_O27226	UniRef90_Q50773	UNKNOWN	2.1.1.86|	0	0	0	0	0	1	2	1	0	0	0	0	0	0	0	0	0	0	0	0	4	1	0	1	0	0	0	0	0	0	1	0	0	1	0
UniRef50_O27753	MG: Digeranylgeranylglycerophospholipid reductase 2 OS=Methanothermobacter thermautotrophicus (strain ATCC 29096 / DSM 1053 / JCM 10044 / NBRC 100330 / Delta H) GN=MTH_1718 PE=3 SV=2 [O27753] Score: 49.7	Methanothermobacter thermautotrophicus str. Delta H	Archaea	Unknown	Euryarchaeota	Methanobacteria	Methanobacteriales	Methanobacteriaceae	Methanothermobacter	Methanothermobacter thermautotrophicus	UniRef100_O27753	UniRef90_O27753	K17830|	1.3.7.11|	0	0	0	0	0	1	0	0	0	0	0	0	0	0	0	0	0	0	0	0	0	0	0	0	0	0	0	0	0	0	0	0	0	0	0
UniRef50_O26953	MG: Uncharacterized protein MTH_867 OS=Methanothermobacter thermautotrophicus (strain ATCC 29096 / DSM 1053 / JCM 10044 / NBRC 100330 / Delta H) GN=MTH_867 PE=4 SV=1 [O26953] Score: 426.0	Methanothermobacter thermautotrophicus str. Delta H	Archaea	Unknown	Euryarchaeota	Methanobacteria	Methanobacteriales	Methanobacteriaceae	Methanothermobacter	Methanothermobacter thermautotrophicus	UniRef100_O26953	UniRef90_O26953	UNKNOWN	UNKNOWN	0	0	0	0	0	0	5	5	3	2	3	3	0	0	1	0	0	0	0	0	0	0	0	0	0	0	0	0	0	0	0	0	0	0	0
UniRef50_O26153	MG: Isopentenyl phosphate kinase OS=Methanothermobacter thermautotrophicus (strain ATCC 29096 / DSM 1053 / JCM 10044 / NBRC 100330 / Delta H) GN=MTH_47 PE=1 SV=1 [O26153] Score: 132.0	Methanothermobacter thermautotrophicus str. Delta H	Archaea	Unknown	Euryarchaeota	Methanobacteria	Methanobacteriales	Methanobacteriaceae	Methanothermobacter	Methanothermobacter thermautotrophicus	UniRef100_O26153	UniRef90_O26153	K06981|	2.7.4.26|	0	0	0	0	0	0	1	0	0	0	0	0	0	0	1	0	1	0	0	1	0	0	0	0	1	0	0	0	0	0	0	0	0	0	0
UniRef50_O26861	MG: Valine--tRNA ligase OS=Methanothermobacter thermautotrophicus (strain ATCC 29096 / DSM 1053 / JCM 10044 / NBRC 100330 / Delta H) GN=valS PE=3 SV=2 [O26861] Score: 90.1	Methanothermobacter thermautotrophicus str. Delta H	Archaea	Unknown	Euryarchaeota	Methanobacteria	Methanobacteriales	Methanobacteriaceae	Methanothermobacter	Methanothermobacter thermautotrophicus	UniRef100_O26861	UniRef90_O26861	UNKNOWN	6.1.1.9|	0	0	0	0	0	0	1	0	0	0	0	0	0	0	0	0	0	0	0	0	0	0	0	0	0	0	0	0	0	0	0	0	0	0	0
UniRef50_O27333	MG: Trk system potassium uptake protein TrkA homolog OS=Methanothermobacter thermautotrophicus (strain ATCC 29096 / DSM 1053 / JCM 10044 / NBRC 100330 / Delta H) GN=trkA PE=3 SV=2 [O27333] Score: 92.8	Methanothermobacter thermautotrophicus str. Delta H	Archaea	Unknown	Euryarchaeota	Methanobacteria	Methanobacteriales	Methanobacteriaceae	Methanothermobacter	Methanothermobacter thermautotrophicus	UniRef100_O27333	UniRef90_O27333	UNKNOWN	UNKNOWN	0	0	0	0	0	0	0	1	0	0	0	0	0	0	0	0	0	0	0	0	0	0	0	0	0	0	0	0	0	0	0	0	0	0	0
UniRef50_O27329	MG: UPF0104 membrane protein MTH_1261 OS=Methanothermobacter thermautotrophicus (strain ATCC 29096 / DSM 1053 / JCM 10044 / NBRC 100330 / Delta H) GN=MTH_1261 PE=3 SV=1 [O27329] Score: 54.3	Methanothermobacter thermautotrophicus str. Delta H	Archaea	Unknown	Euryarchaeota	Methanobacteria	Methanobacteriales	Methanobacteriaceae	Methanothermobacter	Methanothermobacter thermautotrophicus	UniRef100_O27329	UniRef90_O27329	K07027|	UNKNOWN	0	0	0	0	0	0	0	1	0	0	0	0	0	0	0	0	0	0	0	0	0	0	0	0	0	0	0	0	0	0	0	0	0	0	0
UniRef50_O27442	MG: Probable cysteine desulfurase OS=Methanothermobacter thermautotrophicus (strain ATCC 29096 / DSM 1053 / JCM 10044 / NBRC 100330 / Delta H) GN=csd PE=3 SV=1 [O27442] Score: 203.0	Methanothermobacter thermautotrophicus str. Delta H	Archaea	Unknown	Euryarchaeota	Methanobacteria	Methanobacteriales	Methanobacteriaceae	Methanothermobacter	Methanothermobacter thermautotrophicus	UniRef100_O27442	UniRef90_O27442	UNKNOWN	2.8.1.7|	0	0	0	0	0	0	0	1	0	0	0	0	0	1	0	1	0	0	1	0	0	0	0	0	0	0	2	0	0	0	0	0	0	0	0
UniRef50_O27369	MG: DNA-directed RNA polymerase subunit M OS=Methanothermobacter thermautotrophicus (strain ATCC 29096 / DSM 1053 / JCM 10044 / NBRC 100330 / Delta H) GN=rpoM PE=3 SV=2 [O27369] Score: 85.5	Methanothermobacter thermautotrophicus str. Delta H	Archaea	Unknown	Euryarchaeota	Methanobacteria	Methanobacteriales	Methanobacteriaceae	Methanothermobacter	Methanothermobacter thermautotrophicus	UniRef100_O27369	UniRef90_O27369	K03057|	UNKNOWN	0	0	0	0	0	0	0	1	0	0	0	0	0	0	0	0	0	0	0	0	0	0	0	0	0	0	0	0	0	0	0	0	0	0	0
UniRef50_O27098	MG: Coenzyme F420:L-glutamate ligase OS=Methanothermobacter thermautotrophicus (strain ATCC 29096 / DSM 1053 / JCM 10044 / NBRC 100330 / Delta H) GN=cofE PE=3 SV=1 [O27098] Score: 52.8	Methanothermobacter thermautotrophicus str. Delta H	Archaea	Unknown	Euryarchaeota	Methanobacteria	Methanobacteriales	Methanobacteriaceae	Methanothermobacter	Methanothermobacter thermautotrophicus	UniRef100_O27098	UniRef90_O27098	K12234|	6.3.2.31|6.3.2.34|	0	0	0	0	0	0	0	0	0	0	0	1	0	0	0	0	0	0	0	0	0	0	0	0	0	0	0	0	0	0	0	0	0	0	0
UniRef50_O26311	MG: Uncharacterized HAD-hydrolase MTH_209 OS=Methanothermobacter thermautotrophicus (strain ATCC 29096 / DSM 1053 / JCM 10044 / NBRC 100330 / Delta H) GN=MTH_209 PE=3 SV=1 [O26311] Score: 69.3	Methanothermobacter thermautotrophicus str. Delta H	Archaea	Unknown	Euryarchaeota	Methanobacteria	Methanobacteriales	Methanobacteriaceae	Methanothermobacter	Methanothermobacter thermautotrophicus	UniRef100_O26311	UniRef90_O26311	K07025|	3.1.3.-|	0	0	0	0	0	0	0	0	0	0	0	1	0	0	1	0	0	0	0	0	0	0	0	0	0	0	0	0	0	2	0	0	0	0	0
UniRef50_O26784	MG: Ribonuclease P protein component 3 OS=Methanothermobacter thermautotrophicus (strain ATCC 29096 / DSM 1053 / JCM 10044 / NBRC 100330 / Delta H) GN=rnp3 PE=1 SV=1 [O26784] Score: 99.0	Methanothermobacter thermautotrophicus str. Delta H	Archaea	Unknown	Euryarchaeota	Methanobacteria	Methanobacteriales	Methanobacteriaceae	Methanothermobacter	Methanothermobacter thermautotrophicus	UniRef100_O26784	UniRef90_O26784	K03539|	3.1.26.5|	0	0	0	0	0	0	0	0	0	0	0	0	2	1	1	0	0	0	0	0	0	0	0	0	0	0	0	0	0	0	0	1	0	0	0
UniRef50_P29571	MG: Uncharacterized protein ORF2 OS=Methanothermobacter thermautotrophicus PE=4 SV=1 [P29571] Score: 164.0	Methanothermobacter thermautotrophicus	Archaea	Unknown	Euryarchaeota	Methanobacteria	Methanobacteriales	Methanobacteriaceae	Methanothermobacter	Methanothermobacter thermautotrophicus	UniRef100_P29571	UniRef90_P29571	UNKNOWN	UNKNOWN	0	0	0	0	0	0	0	0	0	0	0	0	1	0	0	0	0	0	0	0	0	0	1	0	0	0	0	0	0	0	0	0	0	0	0
UniRef50_O26272	MG: Phosphoribosylaminoimidazole-succinocarboxamide synthase OS=Methanothermobacter thermautotrophicus (strain ATCC 29096 / DSM 1053 / JCM 10044 / NBRC 100330 / Delta H) GN=purC PE=3 SV=1 [O26272] Score: 428.0	Methanothermobacter thermautotrophicus str. Delta H	Archaea	Unknown	Euryarchaeota	Methanobacteria	Methanobacteriales	Methanobacteriaceae	Methanothermobacter	Methanothermobacter thermautotrophicus	UniRef100_O26272	UniRef90_O26272	K01923|	6.3.2.6|	0	0	0	0	0	0	0	0	0	0	0	0	1	0	0	0	0	0	0	0	0	0	0	0	0	0	0	0	0	0	0	0	0	0	0
UniRef50_O27802	MG: Putative metallophosphoesterase MTH_1774 OS=Methanothermobacter thermautotrophicus (strain ATCC 29096 / DSM 1053 / JCM 10044 / NBRC 100330 / Delta H) GN=MTH_1774 PE=3 SV=1 [O27802] Score: 112.0	Methanothermobacter thermautotrophicus str. Delta H	Archaea	Unknown	Euryarchaeota	Methanobacteria	Methanobacteriales	Methanobacteriaceae	Methanothermobacter	Methanothermobacter thermautotrophicus	UniRef100_O27802	UniRef90_O27802	K07095|	3.1.4.-|	0	0	0	0	0	0	0	0	0	0	0	0	2	3	1	0	1	0	0	0	0	0	0	0	0	0	0	0	0	0	0	0	0	0	0
UniRef50_O27398	HIS6_METTH Imidazole glycerol phosphate synthase subunit HisF OS=Methanothermobacter thermautotrophicus (strain ATCC 29096 / DSM 1053 / JCM 10044 / NBRC 100330 / Delta H) GN=hisF PE=3 SV=2	Methanothermobacter thermautotrophicus str. Delta H	Archaea	Unknown	Euryarchaeota	Methanobacteria	Methanobacteriales	Methanobacteriaceae	Methanothermobacter	Methanothermobacter thermautotrophicus	UniRef100_O27398	UniRef90_O27398	K02500|	4.1.3.-|	0	0	0	0	0	0	0	0	0	0	0	0	0	0	1	0	0	0	0	0	0	0	0	0	0	0	0	0	0	0	0	0	0	0	0
UniRef50_P58733	MG: Inorganic pyrophosphatase OS=Methanothermobacter thermautotrophicus (strain ATCC 29096 / DSM 1053 / JCM 10044 / NBRC 100330 / Delta H) GN=ppa PE=3 SV=1 [O26363] Score: 188.0	Methanothermobacter thermautotrophicus str. Delta H	Archaea	Unknown	Euryarchaeota	Methanobacteria	Methanobacteriales	Methanobacteriaceae	Methanothermobacter	Methanothermobacter thermautotrophicus	UniRef100_O26363	UniRef90_O26363	K01507|	3.6.1.1|	0	0	0	0	0	0	0	0	0	0	0	0	0	0	0	1	0	0	0	0	0	0	0	0	0	0	0	0	0	0	0	1	0	0	0
UniRef50_P26941	TRPF_METTH N-(5'-phosphoribosyl)anthranilate isomerase OS=Methanothermobacter thermautotrophicus (strain ATCC 29096 / DSM 1053 / JCM 10044 / NBRC 100330 / Delta H) GN=trpF PE=3 SV=1	Methanothermobacter thermautotrophicus str. Delta H	Archaea	Unknown	Euryarchaeota	Methanobacteria	Methanobacteriales	Methanobacteriaceae	Methanothermobacter	Methanothermobacter thermautotrophicus	UniRef100_O27695	UniRef90_O27695	UNKNOWN	5.3.1.24|	0	0	0	0	0	0	0	0	0	0	0	0	0	0	0	0	3	2	1	0	0	0	0	0	0	0	0	0	0	0	0	0	0	0	0
UniRef50_O27054	ASPD_METTH Probable L-aspartate dehydrogenase OS=Methanothermobacter thermautotrophicus (strain ATCC 29096 / DSM 1053 / JCM 10044 / NBRC 100330 / Delta H) GN=nadX PE=3 SV=1	Methanothermobacter thermautotrophicus str. Delta H	Archaea	Unknown	Euryarchaeota	Methanobacteria	Methanobacteriales	Methanobacteriaceae	Methanothermobacter	Methanothermobacter thermautotrophicus	UniRef100_O27054	UniRef90_O27054	UNKNOWN	1.4.1.21|	0	0	0	0	0	0	0	0	0	0	0	0	0	0	0	0	0	1	0	0	0	0	0	0	0	0	0	0	0	0	0	0	0	0	0
UniRef50_Q57701	MG: Coenzyme F420 hydrogenase subunit delta OS=Methanothermobacter thermautotrophicus (strain ATCC 29096 / DSM 1053 / JCM 10044 / NBRC 100330 / Delta H) GN=frhD PE=3 SV=1 [P19497] Score: 62.8	Methanothermobacter thermautotrophicus str. Delta H	Archaea	Unknown	Euryarchaeota	Methanobacteria	Methanobacteriales	Methanobacteriaceae	Methanothermobacter	Methanothermobacter thermautotrophicus	UniRef100_P19497	UniRef90_P19497	UNKNOWN	UNKNOWN	0	0	0	0	0	0	0	0	0	0	0	0	0	0	0	0	0	0	1	0	0	0	0	0	0	0	0	0	0	0	0	0	0	0	0
UniRef50_O26278	MG: tRNA-guanine(15) transglycosylase OS=Methanothermobacter thermautotrophicus (strain ATCC 29096 / DSM 1053 / JCM 10044 / NBRC 100330 / Delta H) GN=tgtA PE=3 SV=2 [O26278] Score: 92.8	Methanothermobacter thermautotrophicus str. Delta H	Archaea	Unknown	Euryarchaeota	Methanobacteria	Methanobacteriales	Methanobacteriaceae	Methanothermobacter	Methanothermobacter thermautotrophicus	UniRef100_O26278	UniRef90_O26278	UNKNOWN	2.4.2.48|	0	0	0	0	0	0	0	0	0	0	0	0	0	0	0	0	0	0	1	0	0	0	0	0	0	0	0	0	0	0	0	0	0	0	0
UniRef50_P80910	MG: Indolepyruvate oxidoreductase subunit IorA OS=Methanothermobacter thermautotrophicus (strain ATCC 29096 / DSM 1053 / JCM 10044 / NBRC 100330 / Delta H) GN=iorA PE=3 SV=1 [O27880] Score: 117.0	Methanothermobacter thermautotrophicus str. Delta H	Archaea	Unknown	Euryarchaeota	Methanobacteria	Methanobacteriales	Methanobacteriaceae	Methanothermobacter	Methanothermobacter thermautotrophicus	UniRef100_O27880	UniRef90_O27880	K00179|	1.2.7.8|	0	0	0	0	0	0	0	0	0	0	0	0	0	0	0	0	0	0	0	1	0	0	0	0	0	0	0	0	0	0	0	0	0	0	0
UniRef50_O26820	MG: tRNA (guanine(10)-N2)-dimethyltransferase OS=Methanothermobacter thermautotrophicus (strain ATCC 29096 / DSM 1053 / JCM 10044 / NBRC 100330 / Delta H) GN=trmG10 PE=3 SV=1 [O26820] Score: 63.5	Methanothermobacter thermautotrophicus str. Delta H	Archaea	Unknown	Euryarchaeota	Methanobacteria	Methanobacteriales	Methanobacteriaceae	Methanothermobacter	Methanothermobacter thermautotrophicus	UniRef100_O26820	UniRef90_O26820	K07446|	2.1.1.213|	0	0	0	0	0	0	0	0	0	0	0	0	0	0	0	0	0	0	0	1	0	0	0	0	0	0	0	0	0	0	0	0	0	0	0
UniRef50_O27458	MG: UPF0147 protein MTH_1407 OS=Methanothermobacter thermautotrophicus (strain ATCC 29096 / DSM 1053 / JCM 10044 / NBRC 100330 / Delta H) GN=MTH_1407 PE=3 SV=1 [O27458] Score: 126.0	Methanothermobacter thermautotrophicus str. Delta H	Archaea	Unknown	Euryarchaeota	Methanobacteria	Methanobacteriales	Methanobacteriaceae	Methanothermobacter	Methanothermobacter thermautotrophicus	UniRef100_O27458	UniRef90_O27458	UNKNOWN	UNKNOWN	0	0	0	0	0	0	0	0	0	0	0	0	0	0	0	0	0	0	0	0	2	1	1	0	0	0	0	0	0	0	0	0	0	0	0
UniRef50_O27344	HIS2_METTH Phosphoribosyl-ATP pyrophosphatase OS=Methanothermobacter thermautotrophicus (strain ATCC 29096 / DSM 1053 / JCM 10044 / NBRC 100330 / Delta H) GN=hisE PE=3 SV=1	Methanothermobacter thermautotrophicus str. Delta H	Archaea	Unknown	Euryarchaeota	Methanobacteria	Methanobacteriales	Methanobacteriaceae	Methanothermobacter	Methanothermobacter thermautotrophicus	UniRef100_O27344	UniRef90_O27344	K01523|	3.6.1.31|	0	0	0	0	0	0	0	0	0	0	0	0	0	0	0	0	0	0	0	0	0	3	0	0	0	0	0	0	0	0	0	0	0	0	0
UniRef50_Q6AR58	OTC_METTH Ornithine carbamoyltransferase OS=Methanothermobacter thermautotrophicus (strain ATCC 29096 / DSM 1053 / JCM 10044 / NBRC 100330 / Delta H) GN=argF PE=3 SV=1	Methanothermobacter thermautotrophicus str. Delta H	Archaea	Unknown	Euryarchaeota	Methanobacteria	Methanobacteriales	Methanobacteriaceae	Methanothermobacter	Methanothermobacter thermautotrophicus	UniRef100_O27495	UniRef90_O27495	UNKNOWN	2.1.3.3|	0	0	0	0	0	0	0	0	0	0	0	0	0	0	0	0	0	0	0	0	0	1	0	0	0	0	0	0	0	0	0	0	0	0	0
UniRef50_O27765	MG: Phosphate-specific transport system accessory protein PhoU homolog 2 OS=Methanothermobacter thermautotrophicus (strain ATCC 29096 / DSM 1053 / JCM 10044 / NBRC 100330 / Delta H) GN=MTH_1732 PE=3 SV=1 [O27765] Score: 344.0	Methanothermobacter thermautotrophicus str. Delta H	Archaea	Unknown	Euryarchaeota	Methanobacteria	Methanobacteriales	Methanobacteriaceae	Methanothermobacter	Methanothermobacter thermautotrophicus	UniRef100_O27765	UniRef90_O27765	UNKNOWN	UNKNOWN	0	0	0	0	0	0	0	0	0	0	0	0	0	0	0	0	0	0	0	0	0	0	0	1	0	0	0	0	0	0	0	0	0	0	0
UniRef50_A5UKB0	MG: V-type ATP synthase subunit D OS=Methanothermobacter thermautotrophicus (strain ATCC 29096 / DSM 1053 / JCM 10044 / NBRC 100330 / Delta H) GN=atpD PE=3 SV=1 [O27034] Score: 376.0	Methanothermobacter thermautotrophicus str. Delta H	Archaea	Unknown	Euryarchaeota	Methanobacteria	Methanobacteriales	Methanobacteriaceae	Methanothermobacter	Methanothermobacter thermautotrophicus	UniRef100_O27034	UniRef90_O27034	UNKNOWN	UNKNOWN	0	0	0	0	0	0	0	0	0	0	0	0	0	0	0	0	0	0	0	0	0	0	0	0	2	6	0	2	0	0	0	1	1	1	1
UniRef50_O27460	MG: Probable cobalamin biosynthesis protein CobD OS=Methanothermobacter thermautotrophicus (strain ATCC 29096 / DSM 1053 / JCM 10044 / NBRC 100330 / Delta H) GN=cobD PE=3 SV=1 [O27460] Score: 206.0	Methanothermobacter thermautotrophicus str. Delta H	Archaea	Unknown	Euryarchaeota	Methanobacteria	Methanobacteriales	Methanobacteriaceae	Methanothermobacter	Methanothermobacter thermautotrophicus	UniRef100_O27460	UniRef90_O27460	K02227|	UNKNOWN	0	0	0	0	0	0	0	0	0	0	0	0	0	0	0	0	0	0	0	0	0	0	0	0	1	0	0	0	0	0	0	0	0	0	0
UniRef50_O27859	MG: Ribonuclease Z OS=Methanothermobacter thermautotrophicus (strain ATCC 29096 / DSM 1053 / JCM 10044 / NBRC 100330 / Delta H) GN=rnz PE=3 SV=1 [O27859] Score: 63.2	Methanothermobacter thermautotrophicus str. Delta H	Archaea	Unknown	Euryarchaeota	Methanobacteria	Methanobacteriales	Methanobacteriaceae	Methanothermobacter	Methanothermobacter thermautotrophicus	UniRef100_O27859	UniRef90_O27859	UNKNOWN	3.1.26.11|	0	0	0	0	0	0	0	0	0	0	0	0	0	0	0	0	0	0	0	0	0	0	0	0	0	1	0	0	0	0	0	0	0	0	0
UniRef50_O26666	AROD_METTH 3-dehydroquinate dehydratase OS=Methanothermobacter thermautotrophicus (strain ATCC 29096 / DSM 1053 / JCM 10044 / NBRC 100330 / Delta H) GN=aroD PE=3 SV=1	Methanothermobacter thermautotrophicus str. Delta H	Archaea	Unknown	Euryarchaeota	Methanobacteria	Methanobacteriales	Methanobacteriaceae	Methanothermobacter	Methanothermobacter thermautotrophicus	UniRef100_O26666	UniRef90_O26666	K03785|	4.2.1.10|	0	0	0	0	0	0	0	0	0	0	0	0	0	0	0	0	0	0	0	0	0	0	0	0	0	0	0	0	2	0	0	0	0	0	0
UniRef50_O27088	MG: Type 2 DNA topoisomerase 6 subunit B OS=Methanothermobacter thermautotrophicus (strain ATCC 29096 / DSM 1053 / JCM 10044 / NBRC 100330 / Delta H) GN=top6B PE=3 SV=1 [O27088] Score: 487.0	Methanothermobacter thermautotrophicus str. Delta H	Archaea	Unknown	Euryarchaeota	Methanobacteria	Methanobacteriales	Methanobacteriaceae	Methanothermobacter	Methanothermobacter thermautotrophicus	UniRef100_O27088	UniRef90_O27088	K03167|	5.99.1.3|	0	0	0	0	0	0	0	0	0	0	0	0	0	0	0	0	0	0	0	0	0	0	0	0	0	0	0	0	1	0	0	0	0	0	0
UniRef50_O27390	MG: Diaminopimelate decarboxylase OS=Methanothermobacter thermautotrophicus (strain ATCC 29096 / DSM 1053 / JCM 10044 / NBRC 100330 / Delta H) GN=lysA PE=3 SV=1 [O27390] Score: 273.0	Methanothermobacter thermautotrophicus str. Delta H	Archaea	Unknown	Euryarchaeota	Methanobacteria	Methanobacteriales	Methanobacteriaceae	Methanothermobacter	Methanothermobacter thermautotrophicus	UniRef100_O27390	UniRef90_O27390	K01586|	4.1.1.20|	0	0	0	0	0	0	0	0	0	0	0	0	0	0	0	0	0	0	0	0	0	0	0	0	0	0	0	0	0	0	0	0	0	1	0
UniRef50_O27346	MG: Uncharacterized HTH-type transcriptional regulator MTH_1285 OS=Methanothermobacter thermautotrophicus (strain ATCC 29096 / DSM 1053 / JCM 10044 / NBRC 100330 / Delta H) GN=MTH_1285 PE=3 SV=1 [O27346] Score: 92.8	Methanothermobacter thermautotrophicus str. Delta H	Archaea	Unknown	Euryarchaeota	Methanobacteria	Methanobacteriales	Methanobacteriaceae	Methanothermobacter	Methanothermobacter thermautotrophicus	UniRef100_O27346	UniRef90_O27346	UNKNOWN	UNKNOWN	0	0	0	0	0	0	0	0	0	0	0	0	0	0	0	0	0	0	0	0	0	0	0	0	0	0	0	0	0	0	0	0	0	0	1
UniRef50_O27038	MG: V-type ATP synthase subunit C OS=Methanothermobacter thermautotrophicus (strain ATCC 29096 / DSM 1053 / JCM 10044 / NBRC 100330 / Delta H) GN=atpC PE=3 SV=1 [O27038] Score: 490.0	Methanothermobacter thermautotrophicus str. Delta H	Archaea	Unknown	Euryarchaeota	Methanobacteria	Methanobacteriales	Methanobacteriaceae	Methanothermobacter	Methanothermobacter thermautotrophicus	UniRef100_O27038	UniRef90_O27038	K02119|	UNKNOWN	0	0	0	0	0	0	0	0	0	0	0	0	0	0	0	0	0	0	0	0	0	0	0	0	0	0	0	0	0	0	0	0	0	0	0
UniRef50_O26944	MG: Metalloprotease MTH_856 OS=Methanothermobacter thermautotrophicus (strain ATCC 29096 / DSM 1053 / JCM 10044 / NBRC 100330 / Delta H) GN=MTH_856 PE=3 SV=1 [O26944] Score: 301.0	Methanothermobacter thermautotrophicus str. Delta H	Archaea	Unknown	Euryarchaeota	Methanobacteria	Methanobacteriales	Methanobacteriaceae	Methanothermobacter	Methanothermobacter thermautotrophicus	UniRef100_O26944	UniRef90_O26944	K03568|	3.4.-.-|	0	0	0	0	0	0	0	0	0	0	0	0	0	0	0	0	0	0	0	0	0	0	0	0	0	0	0	0	0	0	0	0	0	0	0
UniRef50_O27105	MG: Phosphatidylserine decarboxylase proenzyme OS=Methanothermobacter thermautotrophicus (strain ATCC 29096 / DSM 1053 / JCM 10044 / NBRC 100330 / Delta H) GN=psd PE=3 SV=1 [O27105] Score: 259.0	Methanothermobacter thermautotrophicus str. Delta H	Archaea	Unknown	Euryarchaeota	Methanobacteria	Methanobacteriales	Methanobacteriaceae	Methanothermobacter	Methanothermobacter thermautotrophicus	UniRef100_O27105	UniRef90_O27105	K01613|	4.1.1.-|	0	0	0	0	0	0	0	0	0	0	0	0	0	0	0	0	0	0	0	0	0	0	0	0	0	0	0	0	0	0	0	0	0	0	0
UniRef50_O27566	MG: Uncharacterized protein MTH_1522 OS=Methanothermobacter thermautotrophicus (strain ATCC 29096 / DSM 1053 / JCM 10044 / NBRC 100330 / Delta H) GN=MTH_1522 PE=4 SV=1 [O27566] Score: 143.0	Methanothermobacter thermautotrophicus str. Delta H	Archaea	Unknown	Euryarchaeota	Methanobacteria	Methanobacteriales	Methanobacteriaceae	Methanothermobacter	Methanothermobacter thermautotrophicus	UniRef100_O27566	UniRef90_O27566	UNKNOWN	UNKNOWN	0	0	0	0	0	0	0	0	0	0	0	0	0	0	0	0	0	0	0	0	0	0	0	0	0	0	0	0	0	0	0	0	0	0	0
UniRef50_O26981	MG: Thioredoxin OS=Methanothermobacter thermautotrophicus (strain ATCC 29096 / DSM 1053 / JCM 10044 / NBRC 100330 / Delta H) GN=MTH_895 PE=1 SV=1 [O26981] Score: 73.2	Methanothermobacter thermautotrophicus str. Delta H	Archaea	Unknown	Euryarchaeota	Methanobacteria	Methanobacteriales	Methanobacteriaceae	Methanothermobacter	Methanothermobacter thermautotrophicus	UniRef100_O26981	UniRef90_O26981	UNKNOWN	UNKNOWN	0	0	0	0	0	0	0	0	0	0	0	0	0	0	0	0	0	0	0	0	0	0	0	0	0	0	0	0	0	0	0	0	0	0	0
UniRef50_O27030	MG: UPF0216 protein MTH_949 OS=Methanothermobacter thermautotrophicus (strain ATCC 29096 / DSM 1053 / JCM 10044 / NBRC 100330 / Delta H) GN=MTH_949 PE=3 SV=1 [O27030] Score: 183.0	Methanothermobacter thermautotrophicus str. Delta H	Archaea	Unknown	Euryarchaeota	Methanobacteria	Methanobacteriales	Methanobacteriaceae	Methanothermobacter	Methanothermobacter thermautotrophicus	UniRef100_O27030	UniRef90_O27030	K09737|	UNKNOWN	0	0	0	0	0	0	0	0	0	0	0	0	0	0	0	0	0	0	0	0	0	0	0	0	0	0	0	0	0	0	0	0	0	0	0
UniRef50_Q60175	MG: Protein translocase subunit SecY OS=Methanothermobacter thermautotrophicus (strain ATCC 29096 / DSM 1053 / JCM 10044 / NBRC 100330 / Delta H) GN=secY PE=3 SV=1 [O26134] Score: 622.0	Methanothermobacter thermautotrophicus str. Delta H	Archaea	Unknown	Euryarchaeota	Methanobacteria	Methanobacteriales	Methanobacteriaceae	Methanothermobacter	Methanothermobacter thermautotrophicus	UniRef100_O26134	UniRef90_O26134	UNKNOWN	UNKNOWN	0	0	0	0	0	0	0	0	0	0	0	0	0	0	0	0	0	0	0	0	0	0	0	0	0	0	0	0	0	0	0	0	0	0	0
UniRef50_A5ULL0	MG: PyrE-like protein OS=Methanothermobacter thermautotrophicus (strain ATCC 29096 / DSM 1053 / JCM 10044 / NBRC 100330 / Delta H) GN=MTH_876 PE=3 SV=1 [O26962] Score: 259.0	Methanothermobacter thermautotrophicus str. Delta H	Archaea	Unknown	Euryarchaeota	Methanobacteria	Methanobacteriales	Methanobacteriaceae	Methanothermobacter	Methanothermobacter thermautotrophicus	UniRef100_O26962	UniRef90_O26962	K00762|	UNKNOWN	0	0	0	0	0	0	0	0	0	0	0	0	0	0	0	0	0	0	0	0	0	0	0	0	0	0	0	0	0	0	0	0	0	0	0
UniRef50_O26834	NIKR2_METTH Putative nickel-responsive regulator 2 OS=Methanothermobacter thermautotrophicus (strain ATCC 29096 / DSM 1053 / JCM 10044 / NBRC 100330 / Delta H) GN=MTH_739 PE=3 SV=1	Methanothermobacter thermautotrophicus str. Delta H	Archaea	Unknown	Euryarchaeota	Methanobacteria	Methanobacteriales	Methanobacteriaceae	Methanothermobacter	Methanothermobacter thermautotrophicus	UniRef100_O26834	UniRef90_O26834	K07722|	UNKNOWN	0	0	0	0	0	0	0	0	0	0	0	0	0	0	0	0	0	0	0	0	0	0	0	0	0	0	0	0	0	0	0	0	0	0	0
UniRef50_Q58625	MG: Translation initiation factor 5A OS=Methanothermobacter thermautotrophicus (strain ATCC 29096 / DSM 1053 / JCM 10044 / NBRC 100330 / Delta H) GN=eif5a PE=3 SV=1 [O26955] Score: 209.0	Methanothermobacter thermautotrophicus str. Delta H	Archaea	Unknown	Euryarchaeota	Methanobacteria	Methanobacteriales	Methanobacteriaceae	Methanothermobacter	Methanothermobacter thermautotrophicus	UniRef100_O26955	UniRef90_O26955	UNKNOWN	UNKNOWN	0	0	0	0	0	0	0	0	0	0	0	0	0	0	0	0	0	0	0	0	0	0	0	0	0	0	0	0	0	0	0	0	0	0	0
UniRef50_O26112	MG: 50S ribosomal protein L23P OS=Methanothermobacter thermautotrophicus (strain ATCC 29096 / DSM 1053 / JCM 10044 / NBRC 100330 / Delta H) GN=rpl23p PE=3 SV=2 [O26112] Score: 117.0	Methanothermobacter thermautotrophicus str. Delta H	Archaea	Unknown	Euryarchaeota	Methanobacteria	Methanobacteriales	Methanobacteriaceae	Methanothermobacter	Methanothermobacter thermautotrophicus	UniRef100_O26112	UniRef90_O26112	UNKNOWN	UNKNOWN	0	0	0	0	0	0	0	0	0	0	0	0	0	0	0	0	0	0	0	0	0	0	0	0	0	0	0	0	0	0	0	0	0	0	0
UniRef50_P54061	MG: 50S ribosomal protein L30e OS=Methanothermobacter thermautotrophicus (strain ATCC 29096 / DSM 1053 / JCM 10044 / NBRC 100330 / Delta H) GN=rpl30e PE=3 SV=1 [O27127] Score: 152.0	Methanothermobacter thermautotrophicus str. Delta H	Archaea	Unknown	Euryarchaeota	Methanobacteria	Methanobacteriales	Methanobacteriaceae	Methanothermobacter	Methanothermobacter thermautotrophicus	UniRef100_O27127	UniRef90_O27127	UNKNOWN	UNKNOWN	0	0	0	0	0	0	0	0	0	0	0	0	0	0	0	0	0	0	0	0	0	0	0	0	0	0	0	0	0	0	0	0	0	0	0
UniRef50_O26149	MG: Enolase OS=Methanothermobacter thermautotrophicus (strain ATCC 29096 / DSM 1053 / JCM 10044 / NBRC 100330 / Delta H) GN=eno PE=3 SV=1 [O26149] Score: 674.0	Methanothermobacter thermautotrophicus str. Delta H	Archaea	Unknown	Euryarchaeota	Methanobacteria	Methanobacteriales	Methanobacteriaceae	Methanothermobacter	Methanothermobacter thermautotrophicus	UniRef100_O26149	UniRef90_O26149	K01689|	4.2.1.11|	0	0	0	0	0	0	0	0	0	0	0	0	0	0	0	0	0	0	0	0	0	0	0	0	0	0	0	0	0	0	0	0	0	0	0
UniRef50_O26778	MG: Exosome complex component Rrp42 OS=Methanothermobacter thermautotrophicus (strain ATCC 29096 / DSM 1053 / JCM 10044 / NBRC 100330 / Delta H) GN=rrp42 PE=1 SV=1 [O26778] Score: 340.0	Methanothermobacter thermautotrophicus str. Delta H	Archaea	Unknown	Euryarchaeota	Methanobacteria	Methanobacteriales	Methanobacteriaceae	Methanothermobacter	Methanothermobacter thermautotrophicus	UniRef100_O26778	UniRef90_O26778	UNKNOWN	UNKNOWN	0	0	0	0	0	0	0	0	0	0	0	0	0	0	0	0	0	0	0	0	0	0	0	0	0	0	0	0	0	0	0	0	0	0	0
UniRef50_P43409	MG: Adenylate kinase OS=Methanothermobacter thermautotrophicus (strain ATCC 29096 / DSM 1053 / JCM 10044 / NBRC 100330 / Delta H) GN=adkA PE=3 SV=2 [O26135] Score: 274.0	Methanothermobacter thermautotrophicus str. Delta H	Archaea	Unknown	Euryarchaeota	Methanobacteria	Methanobacteriales	Methanobacteriaceae	Methanothermobacter	Methanothermobacter thermautotrophicus	UniRef100_O26135	UniRef90_O26135	K00939|	2.7.4.3|	0	0	0	0	0	0	0	0	0	0	0	0	0	0	0	0	0	0	0	0	0	0	0	0	0	0	0	0	0	0	0	0	0	0	0
UniRef50_O26468	MG: Glycerol-3-phosphate dehydrogenase [NAD(P)+] OS=Methanothermobacter thermautotrophicus (strain ATCC 29096 / DSM 1053 / JCM 10044 / NBRC 100330 / Delta H) GN=gpsA PE=3 SV=1 [O26468] Score: 232.0	Methanothermobacter thermautotrophicus str. Delta H	Archaea	Unknown	Euryarchaeota	Methanobacteria	Methanobacteriales	Methanobacteriaceae	Methanothermobacter	Methanothermobacter thermautotrophicus	UniRef100_O26468	UniRef90_O26468	K00057|	1.1.1.94|	0	0	0	0	0	0	0	0	0	0	0	0	0	0	0	0	0	0	0	0	0	0	0	0	0	0	0	0	0	0	0	0	0	0	0
UniRef50_O27648	MG: Translation initiation factor 6 OS=Methanothermobacter thermautotrophicus (strain ATCC 29096 / DSM 1053 / JCM 10044 / NBRC 100330 / Delta H) GN=eif6 PE=1 SV=1 [O27648] Score: 261.0	Methanothermobacter thermautotrophicus str. Delta H	Archaea	Unknown	Euryarchaeota	Methanobacteria	Methanobacteriales	Methanobacteriaceae	Methanothermobacter	Methanothermobacter thermautotrophicus	UniRef100_O27648	UniRef90_O27648	UNKNOWN	UNKNOWN	0	0	0	0	0	0	0	0	0	0	0	0	0	0	0	0	0	0	0	0	0	0	0	0	0	0	0	0	0	0	0	0	0	0	0
UniRef50_O27039	MG: V-type ATP synthase subunit E OS=Methanothermobacter thermautotrophicus (strain ATCC 29096 / DSM 1053 / JCM 10044 / NBRC 100330 / Delta H) GN=atpE PE=3 SV=1 [O27039] Score: 219.0	Methanothermobacter thermautotrophicus str. Delta H	Archaea	Unknown	Euryarchaeota	Methanobacteria	Methanobacteriales	Methanobacteriaceae	Methanothermobacter	Methanothermobacter thermautotrophicus	UniRef100_O27039	UniRef90_O27039	UNKNOWN	UNKNOWN	0	0	0	0	0	0	0	0	0	0	0	0	0	0	0	0	0	0	0	0	0	0	0	0	0	0	0	0	0	0	0	0	0	0	0
UniRef50_P80187	MG: Tetrahydromethanopterin S-methyltransferase subunit H OS=Methanothermobacter marburgensis (strain DSM 2133 / 14651 / NBRC 100331 / OCM 82 / Marburg) GN=mtrH PE=1 SV=2 [P80187] Score: 511.0	Methanothermobacter marburgensis str. Marburg	Archaea	Unknown	Euryarchaeota	Methanobacteria	Methanobacteriales	Methanobacteriaceae	Methanothermobacter	Unknown	UniRef100_P80187	UniRef90_P80187	K00584|	2.1.1.86|	31	27	2	0	2	3	3	10	2	1	1	0	0	0	0	0	0	0	0	0	1	5	0	0	0	0	0	0	8	7	5	5	5	2	4
UniRef50_P60239	MG: F420-non-reducing hydrogenase subunit G OS=Methanothermobacter marburgensis (strain DSM 2133 / 14651 / NBRC 100331 / OCM 82 / Marburg) GN=mvhG PE=1 SV=2 [P60239] Score: 461.0	Methanothermobacter marburgensis str. Marburg	Archaea	Unknown	Euryarchaeota	Methanobacteria	Methanobacteriales	Methanobacteriaceae	Methanothermobacter	Unknown	UniRef100_P60239	UniRef90_P60239	K14128|	1.12.99.-|	2	5	0	0	0	0	16	12	0	0	0	0	1	2	1	0	5	0	0	0	0	0	0	0	0	0	0	0	4	3	0	0	0	1	0
UniRef50_D9PVP5	MG: F420-dependent NADP reductase OS=Methanothermobacter marburgensis (strain DSM 2133 / 14651 / NBRC 100331 / OCM 82 / Marburg) GN=fno PE=1 SV=1 [D9PVP5] Score: 118.0	Methanothermobacter	Archaea	Unknown	Euryarchaeota	Methanobacteria	Methanobacteriales	Methanobacteriaceae	Methanothermobacter	Unknown	UniRef100_D9PVP5	UniRef90_D9PVP5	K06988|	1.5.1.40|	0	4	8	6	29	33	35	31	38	2	18	26	42	29	70	70	61	4	52	56	2	9	32	17	2	70	76	59	3	3	40	53	9	5	3
UniRef50_P32441	HMD_METWO 5,10-methenyltetrahydromethanopterin hydrogenase (Fragment) OS=Methanothermobacter wolfeii GN=hmd PE=1 SV=1	Methanothermobacter	Archaea	Unknown	Euryarchaeota	Methanobacteria	Methanobacteriales	Methanobacteriaceae	Methanothermobacter	Unknown	UniRef100_P32441	UniRef90_P32441	UNKNOWN	1.12.98.2|	4	4	0	0	0	0	0	0	0	0	0	0	0	0	0	0	0	0	0	0	0	0	0	0	0	0	0	0	0	0	0	0	0	0	0
UniRef50_P80909	MG: Ketoisovalerate oxidoreductase subunit VorC OS=Methanothermobacter marburgensis (strain DSM 2133 / 14651 / NBRC 100331 / OCM 82 / Marburg) GN=vorC PE=1 SV=3 [P80909] Score: 53.9	Methanothermobacter	Archaea	Unknown	Euryarchaeota	Methanobacteria	Methanobacteriales	Methanobacteriaceae	Methanothermobacter	Unknown	UniRef100_P80909	UniRef90_P80909	K00188|	1.2.7.7|	0	0	0	0	0	0	1	2	0	0	0	0	0	0	0	0	0	0	0	0	2	2	0	0	0	0	0	0	0	0	0	0	0	0	0
UniRef50_P56509	MG: Uncharacterized protein Mfer_0534 OS=Methanothermus fervidus (strain ATCC 43054 / DSM 2088 / JCM 10308 / V24 S) GN=Mfer_0534 PE=3 SV=2 [P56509] Score: 659.0	Methanothermus fervidus DSM 2088	Archaea	Unknown	Euryarchaeota	Methanobacteria	Methanobacteriales	Methanothermaceae	Methanothermus	Methanothermus fervidus	UniRef100_P56509	UniRef90_P56509	K10716|	UNKNOWN	0	0	0	0	0	0	0	0	0	0	0	0	1	0	0	0	0	0	0	0	0	0	0	0	0	0	0	0	0	0	0	0	0	0	0
UniRef50_Q57936	MG: Uncharacterized protein MJ0516 OS=Methanocaldococcus jannaschii (strain ATCC 43067 / DSM 2661 / JAL-1 / JCM 10045 / NBRC 100440) GN=MJ0516 PE=3 SV=2 [Q57936] Score: 175.0	Methanocaldococcus jannaschii DSM 2661	Archaea	Unknown	Euryarchaeota	Methanococci	Methanococcales	Methanocaldococcaceae	Methanocaldococcus	Methanocaldococcus jannaschii	UniRef100_Q57936	UniRef90_Q57936	K14105|	UNKNOWN	1	0	0	0	0	0	0	0	0	0	0	0	0	0	0	0	0	0	0	0	0	0	0	0	1	0	0	0	0	0	0	0	0	0	0
UniRef50_Q58700	MG: Uncharacterized protein MJ1304 OS=Methanocaldococcus jannaschii (strain ATCC 43067 / DSM 2661 / JAL-1 / JCM 10045 / NBRC 100440) GN=MJ1304 PE=3 SV=1 [Q58700] Score: 50.1	Methanocaldococcus jannaschii DSM 2661	Archaea	Unknown	Euryarchaeota	Methanococci	Methanococcales	Methanocaldococcaceae	Methanocaldococcus	Methanocaldococcus jannaschii	UniRef100_Q58700	UniRef90_Q58700	UNKNOWN	UNKNOWN	4	2	0	0	0	0	0	0	0	0	0	0	0	0	0	0	0	0	0	0	0	0	0	0	0	0	0	0	0	0	0	0	0	0	0
UniRef50_Q49611	MG: Polyferredoxin protein FwdG OS=Methanocaldococcus jannaschii (strain ATCC 43067 / DSM 2661 / JAL-1 / JCM 10045 / NBRC 100440) GN=fwdG PE=3 SV=1 [Q58567] Score: 64.3	Methanocaldococcus jannaschii DSM 2661	Archaea	Unknown	Euryarchaeota	Methanococci	Methanococcales	Methanocaldococcaceae	Methanocaldococcus	Methanocaldococcus jannaschii	UniRef100_Q58567	UniRef90_Q58567	K11260|	UNKNOWN	2	0	0	0	0	0	0	0	0	0	0	0	0	1	0	0	2	0	0	0	0	0	0	0	0	2	0	0	0	0	0	0	0	0	0
UniRef50_Q57569	MG: Uncharacterized protein MJ0105 OS=Methanocaldococcus jannaschii (strain ATCC 43067 / DSM 2661 / JAL-1 / JCM 10045 / NBRC 100440) GN=MJ0105 PE=4 SV=1 [Q57569] Score: 45.8	Methanocaldococcus jannaschii DSM 2661	Archaea	Unknown	Euryarchaeota	Methanococci	Methanococcales	Methanocaldococcaceae	Methanocaldococcus	Methanocaldococcus jannaschii	UniRef100_Q57569	UniRef90_Q57569	K09135|	UNKNOWN	3	0	0	0	6	4	2	6	1	4	2	3	4	2	3	5	4	2	0	0	0	0	0	0	2	1	0	3	2	0	0	0	0	0	2
UniRef50_Q60301	MG: Uncharacterized adenine-specific methylase MJECS02 OS=Methanocaldococcus jannaschii (strain ATCC 43067 / DSM 2661 / JAL-1 / JCM 10045 / NBRC 100440) GN=MJECS02 PE=3 SV=1 [Q60301] Score: 55.1	Methanocaldococcus jannaschii DSM 2661	Archaea	Unknown	Euryarchaeota	Methanococci	Methanococcales	Methanocaldococcaceae	Methanocaldococcus	Methanocaldococcus jannaschii	UniRef100_Q60301	UniRef90_Q60301	UNKNOWN	2.1.1.72|	1	0	0	0	0	1	0	1	0	0	0	0	11	2	6	2	2	5	4	1	0	0	0	0	0	1	0	0	0	0	0	1	0	0	0
UniRef50_Q58581	MG: Uncharacterized protein MJ1181 OS=Methanocaldococcus jannaschii (strain ATCC 43067 / DSM 2661 / JAL-1 / JCM 10045 / NBRC 100440) GN=MJ1181 PE=4 SV=1 [Q58581] Score: 84.3	Methanocaldococcus jannaschii DSM 2661	Archaea	Unknown	Euryarchaeota	Methanococci	Methanococcales	Methanocaldococcaceae	Methanocaldococcus	Methanocaldococcus jannaschii	UniRef100_Q58581	UniRef90_Q58581	K02051|	UNKNOWN	4	6	1	1	0	0	0	0	0	0	0	0	0	1	4	0	0	0	0	0	0	0	0	0	0	1	0	0	2	3	9	3	0	0	0
UniRef50_Q60318	MG: Uncharacterized protein MJ0007 OS=Methanocaldococcus jannaschii (strain ATCC 43067 / DSM 2661 / JAL-1 / JCM 10045 / NBRC 100440) GN=MJ0007 PE=3 SV=1 [Q60318] Score: 212.0	Methanocaldococcus jannaschii DSM 2661	Archaea	Unknown	Euryarchaeota	Methanococci	Methanococcales	Methanocaldococcaceae	Methanocaldococcus	Methanocaldococcus jannaschii	UniRef100_Q60318	UniRef90_Q60318	UNKNOWN	UNKNOWN	85	95	5	8	0	0	0	0	0	0	0	0	9	7	3	6	11	2	0	1	0	0	0	0	0	0	0	0	2	23	21	32	0	0	0
UniRef50_Q58210	MG: Uncharacterized protein MJ0800 OS=Methanocaldococcus jannaschii (strain ATCC 43067 / DSM 2661 / JAL-1 / JCM 10045 / NBRC 100440) GN=MJ0800 PE=4 SV=1 [Q58210] Score: 85.1	Methanocaldococcus jannaschii DSM 2661	Archaea	Unknown	Euryarchaeota	Methanococci	Methanococcales	Methanocaldococcaceae	Methanocaldococcus	Methanocaldococcus jannaschii	UniRef100_Q58210	UniRef90_Q58210	UNKNOWN	UNKNOWN	3	1	0	0	0	0	0	0	0	0	0	0	0	0	0	0	0	0	0	0	0	0	0	0	0	0	0	0	0	0	0	0	0	0	0
UniRef50_Q57748	MG: Uncharacterized HTH-type transcriptional regulator MJ0300 OS=Methanocaldococcus jannaschii (strain ATCC 43067 / DSM 2661 / JAL-1 / JCM 10045 / NBRC 100440) GN=MJ0300 PE=3 SV=1 [Q57748] Score: 171.0	Methanocaldococcus jannaschii DSM 2661	Archaea	Unknown	Euryarchaeota	Methanococci	Methanococcales	Methanocaldococcaceae	Methanocaldococcus	Methanocaldococcus jannaschii	UniRef100_Q57748	UniRef90_Q57748	UNKNOWN	UNKNOWN	4	3	2	2	0	0	0	0	0	0	1	0	0	0	0	0	0	0	0	0	0	0	0	0	0	0	0	0	0	0	0	0	0	0	0
UniRef50_Q57688	MG: Bifunctional thiamine biosynthesis protein ThiDN OS=Methanocaldococcus jannaschii (strain ATCC 43067 / DSM 2661 / JAL-1 / JCM 10045 / NBRC 100440) GN=thiDN PE=1 SV=2 [Q57688] Score: 150.0	Methanocaldococcus jannaschii DSM 2661	Archaea	Unknown	Euryarchaeota	Methanococci	Methanococcales	Methanocaldococcaceae	Methanocaldococcus	Methanocaldococcus jannaschii	UniRef100_Q57688	UniRef90_Q57688	K00941|	2.7.1.49|2.7.4.7|2.5.1.3|	1	0	0	0	1	0	0	0	5	2	2	4	13	6	14	5	13	8	2	9	0	1	0	0	9	3	4	1	3	2	0	0	0	0	2
UniRef50_Q57927	MG: Uncharacterized protein MJ0504 OS=Methanocaldococcus jannaschii (strain ATCC 43067 / DSM 2661 / JAL-1 / JCM 10045 / NBRC 100440) GN=MJ0504 PE=4 SV=1 [Q57927] Score: 157.0	Methanocaldococcus jannaschii DSM 2661	Archaea	Unknown	Euryarchaeota	Methanococci	Methanococcales	Methanocaldococcaceae	Methanocaldococcus	Methanocaldococcus jannaschii	UniRef100_Q57927	UniRef90_Q57927	K09126|	UNKNOWN	10	6	9	5	26	21	9	5	10	7	15	10	28	19	25	15	20	15	7	14	1	1	0	0	26	25	20	13	20	14	12	12	8	8	17
UniRef50_Q58827	MG: Uncharacterized protein MJ1432 OS=Methanocaldococcus jannaschii (strain ATCC 43067 / DSM 2661 / JAL-1 / JCM 10045 / NBRC 100440) GN=MJ1432 PE=3 SV=1 [Q58827] Score: 56.2	Methanocaldococcus jannaschii DSM 2661	Archaea	Unknown	Euryarchaeota	Methanococci	Methanococcales	Methanocaldococcaceae	Methanocaldococcus	Methanocaldococcus jannaschii	UniRef100_Q58827	UniRef90_Q58827	K07575|	UNKNOWN	1	0	0	0	0	0	0	0	0	0	0	0	4	0	0	0	4	0	0	0	0	0	0	0	0	0	0	0	0	0	0	0	0	0	0
UniRef50_Q58911	MG: Uncharacterized protein MJ1516 OS=Methanocaldococcus jannaschii (strain ATCC 43067 / DSM 2661 / JAL-1 / JCM 10045 / NBRC 100440) GN=MJ1516 PE=4 SV=1 [Q58911] Score: 42.4	Methanocaldococcus jannaschii DSM 2661	Archaea	Unknown	Euryarchaeota	Methanococci	Methanococcales	Methanocaldococcaceae	Methanocaldococcus	Methanocaldococcus jannaschii	UniRef100_Q58911	UniRef90_Q58911	UNKNOWN	UNKNOWN	21	8	3	3	0	0	0	0	0	0	0	0	0	0	0	0	0	0	0	0	0	1	0	0	1	2	3	2	0	1	0	1	0	0	0
UniRef50_Q57847	MG: Uncharacterized protein MJ0404 OS=Methanocaldococcus jannaschii (strain ATCC 43067 / DSM 2661 / JAL-1 / JCM 10045 / NBRC 100440) GN=MJ0404 PE=4 SV=1 [Q57847] Score: 196.0	Methanocaldococcus jannaschii DSM 2661	Archaea	Unknown	Euryarchaeota	Methanococci	Methanococcales	Methanocaldococcaceae	Methanocaldococcus	Methanocaldococcus jannaschii	UniRef100_Q57847	UniRef90_Q57847	UNKNOWN	UNKNOWN	1	1	0	0	12	7	0	2	15	5	5	1	0	0	3	10	0	1	0	0	0	1	0	0	17	8	6	4	0	0	0	0	0	0	0
UniRef50_Q57806	MG: Uncharacterized protein MJ0360 OS=Methanocaldococcus jannaschii (strain ATCC 43067 / DSM 2661 / JAL-1 / JCM 10045 / NBRC 100440) GN=MJ0360 PE=4 SV=1 [Q57806] Score: 72.8	Methanocaldococcus jannaschii DSM 2661	Archaea	Unknown	Euryarchaeota	Methanococci	Methanococcales	Methanocaldococcaceae	Methanocaldococcus	Methanocaldococcus jannaschii	UniRef100_Q57806	UniRef90_Q57806	UNKNOWN	UNKNOWN	5	1	3	6	4	0	0	3	0	0	0	0	0	0	0	0	0	0	0	0	0	0	0	0	0	0	0	0	0	0	0	0	0	0	0
UniRef50_Q57772	MG: Putative permease MJ0326 OS=Methanocaldococcus jannaschii (strain ATCC 43067 / DSM 2661 / JAL-1 / JCM 10045 / NBRC 100440) GN=MJ0326 PE=3 SV=1 [Q57772] Score: 320.0	Methanocaldococcus jannaschii DSM 2661	Archaea	Unknown	Euryarchaeota	Methanococci	Methanococcales	Methanocaldococcaceae	Methanocaldococcus	Methanocaldococcus jannaschii	UniRef100_Q57772	UniRef90_Q57772	K06901|	UNKNOWN	20	19	13	10	2	7	5	10	29	22	16	24	35	18	20	15	15	21	30	24	14	17	10	5	16	10	17	23	13	26	14	16	29	26	16
UniRef50_Q58074	MG: Uncharacterized protein MJ0660 OS=Methanocaldococcus jannaschii (strain ATCC 43067 / DSM 2661 / JAL-1 / JCM 10045 / NBRC 100440) GN=MJ0660 PE=3 SV=1 [Q58074] Score: 83.6	Methanocaldococcus jannaschii DSM 2661	Archaea	Unknown	Euryarchaeota	Methanococci	Methanococcales	Methanocaldococcaceae	Methanocaldococcus	Methanocaldococcus jannaschii	UniRef100_Q58074	UniRef90_Q58074	UNKNOWN	UNKNOWN	13	15	1	0	91	93	64	60	55	47	52	54	0	0	0	0	0	0	0	0	28	31	25	37	0	0	0	0	0	0	0	0	23	18	39
UniRef50_Q58235	MG: Putative FKBP-type peptidyl-prolyl cis-trans isomerase MJ0825 OS=Methanocaldococcus jannaschii (strain ATCC 43067 / DSM 2661 / JAL-1 / JCM 10045 / NBRC 100440) GN=MJ0825 PE=1 SV=2 [Q58235] Score: 145.0	Methanocaldococcus jannaschii DSM 2661	Archaea	Unknown	Euryarchaeota	Methanococci	Methanococcales	Methanocaldococcaceae	Methanocaldococcus	Methanocaldococcus jannaschii	UniRef100_Q58235	UniRef90_Q58235	K03775|	5.2.1.8|	7	6	0	0	31	41	16	13	18	17	14	12	2	7	5	2	4	4	5	4	0	0	0	0	3	1	0	0	3	0	0	0	0	3	0
UniRef50_Q57677	Y224_METJA Uncharacterized protein MJ0224 OS=Methanocaldococcus jannaschii (strain ATCC 43067 / DSM 2661 / JAL-1 / JCM 10045 / NBRC 100440) GN=MJ0224 PE=4 SV=1	Methanocaldococcus jannaschii DSM 2661	Archaea	Unknown	Euryarchaeota	Methanococci	Methanococcales	Methanocaldococcaceae	Methanocaldococcus	Methanocaldococcus jannaschii	UniRef100_Q57677	UniRef90_Q57677	K09725|	UNKNOWN	3	0	1	0	0	0	1	0	1	1	2	2	1	6	0	0	2	3	0	0	0	1	0	0	0	0	0	0	0	0	0	0	0	0	0
UniRef50_Q58296	MG: Putative molybdopterin biosynthesis protein MJ0886 OS=Methanocaldococcus jannaschii (strain ATCC 43067 / DSM 2661 / JAL-1 / JCM 10045 / NBRC 100440) GN=MJ0886 PE=3 SV=1 [Q58296] Score: 109.0	Methanocaldococcus jannaschii DSM 2661	Archaea	Unknown	Euryarchaeota	Methanococci	Methanococcales	Methanocaldococcaceae	Methanocaldococcus	Methanocaldococcus jannaschii	UniRef100_Q58296	UniRef90_Q58296	K03750|K07219|	UNKNOWN	1	1	0	0	1	0	0	0	0	0	0	1	4	0	4	0	2	0	0	0	0	0	0	0	0	0	0	0	0	0	0	0	0	0	1
UniRef50_Q58598	MG: Uncharacterized protein MJ1198 OS=Methanocaldococcus jannaschii (strain ATCC 43067 / DSM 2661 / JAL-1 / JCM 10045 / NBRC 100440) GN=MJ1198 PE=1 SV=1 [Q58598] Score: 62.4	Methanocaldococcus jannaschii DSM 2661	Archaea	Unknown	Euryarchaeota	Methanococci	Methanococcales	Methanocaldococcaceae	Methanocaldococcus	Methanocaldococcus jannaschii	UniRef100_Q58598	UniRef90_Q58598	K07463|	UNKNOWN	2	6	0	0	0	0	0	0	0	0	0	2	0	0	2	0	0	0	0	0	0	0	0	0	0	2	0	1	0	0	1	3	0	0	0
UniRef50_Q58569	MG: Protein FwdA OS=Methanocaldococcus jannaschii (strain ATCC 43067 / DSM 2661 / JAL-1 / JCM 10045 / NBRC 100440) GN=fwdA PE=3 SV=1 [Q58569] Score: 623.0	Methanocaldococcus jannaschii DSM 2661	Archaea	Unknown	Euryarchaeota	Methanococci	Methanococcales	Methanocaldococcaceae	Methanocaldococcus	Methanocaldococcus jannaschii	UniRef100_Q58569	UniRef90_Q58569	K00200|	UNKNOWN	130	104	12	3	60	69	59	90	36	39	37	41	47	27	22	16	36	39	7	11	17	34	16	22	79	73	74	65	49	24	22	24	1	2	40
UniRef50_Q60315	MG: Uncharacterized protein MJ0004 OS=Methanocaldococcus jannaschii (strain ATCC 43067 / DSM 2661 / JAL-1 / JCM 10045 / NBRC 100440) GN=MJ0004 PE=4 SV=1 [Q60315] Score: 84.7	Methanocaldococcus jannaschii DSM 2661	Archaea	Unknown	Euryarchaeota	Methanococci	Methanococcales	Methanocaldococcaceae	Methanocaldococcus	Methanocaldococcus jannaschii	UniRef100_Q60315	UniRef90_Q60315	UNKNOWN	UNKNOWN	2	0	8	2	2	7	23	11	4	11	13	17	19	19	18	20	25	22	27	5	17	18	8	5	4	6	3	4	10	16	10	6	11	5	5
UniRef50_P29568	MG: Modification methylase MjaI OS=Methanocaldococcus jannaschii (strain ATCC 43067 / DSM 2661 / JAL-1 / JCM 10045 / NBRC 100440) GN=mjaIM PE=1 SV=1 [Q58392] Score: 106.0	Methanocaldococcus jannaschii DSM 2661	Archaea	Unknown	Euryarchaeota	Methanococci	Methanococcales	Methanocaldococcaceae	Methanocaldococcus	Methanocaldococcus jannaschii	UniRef100_Q58392	UniRef90_Q58392	K00590|	2.1.1.113|	1	0	0	0	0	0	0	0	0	0	0	0	0	0	0	0	0	0	0	0	0	1	0	0	0	0	0	0	0	0	0	0	0	0	0
UniRef50_Q57550	MG: Uncharacterized lipoprotein MJ0085 OS=Methanocaldococcus jannaschii (strain ATCC 43067 / DSM 2661 / JAL-1 / JCM 10045 / NBRC 100440) GN=MJ0085 PE=3 SV=1 [Q57550] Score: 363.0	Methanocaldococcus jannaschii DSM 2661	Archaea	Unknown	Euryarchaeota	Methanococci	Methanococcales	Methanocaldococcaceae	Methanocaldococcus	Methanocaldococcus jannaschii	UniRef100_Q57550	UniRef90_Q57550	K02016|	UNKNOWN	57	54	0	0	94	110	121	91	33	34	82	9	25	25	26	2	20	14	14	9	0	0	0	0	10	7	7	6	143	156	122	131	1	0	11
UniRef50_Q58619	MG: Uncharacterized protein MJ1222 OS=Methanocaldococcus jannaschii (strain ATCC 43067 / DSM 2661 / JAL-1 / JCM 10045 / NBRC 100440) GN=MJ1222 PE=4 SV=1 [Q58619] Score: 97.4	Methanocaldococcus jannaschii DSM 2661	Archaea	Unknown	Euryarchaeota	Methanococci	Methanococcales	Methanocaldococcaceae	Methanocaldococcus	Methanocaldococcus jannaschii	UniRef100_Q58619	UniRef90_Q58619	UNKNOWN	UNKNOWN	1	0	0	0	0	0	2	1	0	0	0	0	0	1	0	0	1	0	1	0	1	0	0	0	0	0	0	0	0	1	0	0	0	0	1
UniRef50_Q58690	MG: Putative L(+)-tartrate dehydratase subunit alpha OS=Methanocaldococcus jannaschii (strain ATCC 43067 / DSM 2661 / JAL-1 / JCM 10045 / NBRC 100440) GN=MJ1294 PE=3 SV=1 [Q58690] Score: 229.0	Methanocaldococcus jannaschii DSM 2661	Archaea	Unknown	Euryarchaeota	Methanococci	Methanococcales	Methanocaldococcaceae	Methanocaldococcus	Methanocaldococcus jannaschii	UniRef100_Q58690	UniRef90_Q58690	K01677|	4.2.1.32|	6	4	1	0	26	35	17	30	15	21	24	15	10	12	17	11	11	11	6	15	10	21	59	54	0	0	0	3	6	2	0	0	0	0	0
UniRef50_Q58629	MG: Uncharacterized protein MJ1232 OS=Methanocaldococcus jannaschii (strain ATCC 43067 / DSM 2661 / JAL-1 / JCM 10045 / NBRC 100440) GN=MJ1232 PE=3 SV=1 [Q58629] Score: 203.0	Methanocaldococcus jannaschii DSM 2661	Archaea	Unknown	Euryarchaeota	Methanococci	Methanococcales	Methanocaldococcaceae	Methanocaldococcus	Methanocaldococcus jannaschii	UniRef100_Q58629	UniRef90_Q58629	K07744|	UNKNOWN	1	0	1	2	59	56	58	51	89	59	23	46	15	20	24	8	26	16	0	13	4	14	0	2	9	17	8	4	1	1	0	1	28	14	19
UniRef50_Q57601	MG: Uncharacterized protein MJ0137 OS=Methanocaldococcus jannaschii (strain ATCC 43067 / DSM 2661 / JAL-1 / JCM 10045 / NBRC 100440) GN=MJ0137 PE=4 SV=1 [Q57601] Score: 244.0	Methanocaldococcus jannaschii DSM 2661	Archaea	Unknown	Euryarchaeota	Methanococci	Methanococcales	Methanocaldococcaceae	Methanocaldococcus	Methanocaldococcus jannaschii	UniRef100_Q57601	UniRef90_Q57601	UNKNOWN	UNKNOWN	2	2	1	0	0	0	0	1	15	5	3	4	2	0	5	8	1	4	15	6	0	2	0	0	6	3	0	0	0	0	0	0	2	0	2
UniRef50_Q58144	MG: Putative rubrerythrin OS=Methanocaldococcus jannaschii (strain ATCC 43067 / DSM 2661 / JAL-1 / JCM 10045 / NBRC 100440) GN=MJ0734 PE=3 SV=1 [Q58144] Score: 253.0	Methanocaldococcus jannaschii DSM 2661	Archaea	Unknown	Euryarchaeota	Methanococci	Methanococcales	Methanocaldococcaceae	Methanocaldococcus	Methanocaldococcus jannaschii	UniRef100_Q58144	UniRef90_Q58144	UNKNOWN	UNKNOWN	14	13	0	0	16	7	11	9	1	1	0	1	0	0	0	0	0	0	0	0	1	3	0	0	0	0	0	0	2	0	1	6	2	2	3
UniRef50_Q57820	MG: CRISPR-associated endoribonuclease Cas6 1 OS=Methanocaldococcus jannaschii (strain ATCC 43067 / DSM 2661 / JAL-1 / JCM 10045 / NBRC 100440) GN=cas6a PE=3 SV=1 [Q57820] Score: 80.1	Methanocaldococcus jannaschii DSM 2661	Archaea	Unknown	Euryarchaeota	Methanococci	Methanococcales	Methanocaldococcaceae	Methanocaldococcus	Methanocaldococcus jannaschii	UniRef100_Q57820	UniRef90_Q57820	K19091|	3.1.-.-|	1	1	0	0	0	0	0	0	0	0	0	0	2	8	7	0	3	3	0	6	0	0	0	0	0	0	0	0	10	19	10	11	0	0	0
UniRef50_Q57633	Y169_METJA Uncharacterized ATP-binding protein MJ0169 OS=Methanocaldococcus jannaschii (strain ATCC 43067 / DSM 2661 / JAL-1 / JCM 10045 / NBRC 100440) GN=MJ0169 PE=4 SV=1	Methanocaldococcus jannaschii DSM 2661	Archaea	Unknown	Euryarchaeota	Methanococci	Methanococcales	Methanocaldococcaceae	Methanocaldococcus	Methanocaldococcus jannaschii	UniRef100_Q57633	UniRef90_Q57633	K03609|	UNKNOWN	1	0	0	0	0	0	0	0	0	0	0	0	0	0	0	0	0	0	0	0	0	0	0	0	0	0	0	0	0	0	0	0	0	0	0
UniRef50_Q57944	MG: Uncharacterized protein MJ0524 OS=Methanocaldococcus jannaschii (strain ATCC 43067 / DSM 2661 / JAL-1 / JCM 10045 / NBRC 100440) GN=MJ0524 PE=4 SV=1 [Q57944] Score: 117.0	Methanocaldococcus jannaschii DSM 2661	Archaea	Unknown	Euryarchaeota	Methanococci	Methanococcales	Methanocaldococcaceae	Methanocaldococcus	Methanocaldococcus jannaschii	UniRef100_Q57944	UniRef90_Q57944	K14097|	UNKNOWN	1	2	0	0	0	0	0	0	0	0	0	0	0	0	0	0	0	0	0	0	0	0	0	0	0	0	0	0	0	0	0	0	0	0	0
UniRef50_Q57997	MG: Universal stress protein MJ0577 OS=Methanocaldococcus jannaschii (strain ATCC 43067 / DSM 2661 / JAL-1 / JCM 10045 / NBRC 100440) GN=MJ0577 PE=1 SV=1 [Q57997] Score: 47.4	Methanocaldococcus jannaschii DSM 2661	Archaea	Unknown	Euryarchaeota	Methanococci	Methanococcales	Methanocaldococcaceae	Methanocaldococcus	Methanocaldococcus jannaschii	UniRef100_Q57997	UniRef90_Q57997	UNKNOWN	UNKNOWN	13	8	1	0	16	6	2	3	18	14	6	2	2	0	0	0	8	1	0	0	22	10	4	22	2	5	0	1	0	0	0	0	0	0	0
UniRef50_Q58397	MG: UPF0033 protein MJ0990 OS=Methanocaldococcus jannaschii (strain ATCC 43067 / DSM 2661 / JAL-1 / JCM 10045 / NBRC 100440) GN=MJ0990 PE=3 SV=1 [Q58397] Score: 42.4	Methanocaldococcus jannaschii DSM 2661	Archaea	Unknown	Euryarchaeota	Methanococci	Methanococcales	Methanocaldococcaceae	Methanocaldococcus	Methanocaldococcus jannaschii	UniRef100_Q58397	UniRef90_Q58397	K04085|	UNKNOWN	1	0	0	0	4	6	2	3	0	0	0	0	8	9	12	18	9	7	0	10	0	0	0	0	0	0	0	0	3	4	1	0	0	0	0
UniRef50_Q59067	MG: Uncharacterized protein MJ1673 OS=Methanocaldococcus jannaschii (strain ATCC 43067 / DSM 2661 / JAL-1 / JCM 10045 / NBRC 100440) GN=MJ1673 PE=4 SV=1 [Q59067] Score: 139.0	Methanocaldococcus jannaschii DSM 2661	Archaea	Unknown	Euryarchaeota	Methanococci	Methanococcales	Methanocaldococcaceae	Methanocaldococcus	Methanocaldococcus jannaschii	UniRef100_Q59067	UniRef90_Q59067	UNKNOWN	UNKNOWN	1	0	0	0	0	0	0	0	0	0	0	0	0	0	0	0	0	0	0	0	0	0	0	0	0	0	0	0	1	0	0	0	0	0	0
UniRef50_Q58836	MG: Uncharacterized protein MJ1441 OS=Methanocaldococcus jannaschii (strain ATCC 43067 / DSM 2661 / JAL-1 / JCM 10045 / NBRC 100440) GN=MJ1441 PE=3 SV=1 [Q58836] Score: 733.0	Methanocaldococcus jannaschii DSM 2661	Archaea	Unknown	Euryarchaeota	Methanococci	Methanococcales	Methanocaldococcaceae	Methanocaldococcus	Methanocaldococcus jannaschii	UniRef100_Q58836	UniRef90_Q58836	K02230|	UNKNOWN	1	0	1	0	0	0	0	0	0	0	0	0	0	0	0	0	0	0	0	0	0	0	0	0	0	0	0	0	0	0	0	0	0	0	0
UniRef50_Q60390	MCRY_METJA Methyl-coenzyme M reductase II subunit beta OS=Methanocaldococcus jannaschii (strain ATCC 43067 / DSM 2661 / JAL-1 / JCM 10045 / NBRC 100440) GN=mrtB PE=3 SV=2	Methanocaldococcus jannaschii DSM 2661	Archaea	Unknown	Euryarchaeota	Methanococci	Methanococcales	Methanocaldococcaceae	Methanocaldococcus	Methanocaldococcus jannaschii	UniRef100_Q60390	UniRef90_Q60390	K00401|	2.8.4.1|	2	1	5	1	2	1	3	1	0	0	0	0	0	0	0	0	0	0	0	0	0	0	0	0	0	0	0	0	0	0	0	0	0	0	0
UniRef50_Q58865	MG: Uncharacterized protein MJ1470 OS=Methanocaldococcus jannaschii (strain ATCC 43067 / DSM 2661 / JAL-1 / JCM 10045 / NBRC 100440) GN=MJ1470 PE=4 SV=1 [Q58865] Score: 76.3	Methanocaldococcus jannaschii DSM 2661	Archaea	Unknown	Euryarchaeota	Methanococci	Methanococcales	Methanocaldococcaceae	Methanocaldococcus	Methanocaldococcus jannaschii	UniRef100_Q58865	UniRef90_Q58865	UNKNOWN	UNKNOWN	0	3	0	0	0	0	0	0	0	0	0	0	0	0	0	0	0	0	0	0	0	0	0	0	0	0	0	0	0	0	0	0	0	0	0
UniRef50_Q59066	MG: CRISPR-associated protein Cas10/Csm1 OS=Methanocaldococcus jannaschii (strain ATCC 43067 / DSM 2661 / JAL-1 / JCM 10045 / NBRC 100440) GN=cas10 PE=3 SV=1 [Q59066] Score: 345.0	Methanocaldococcus jannaschii DSM 2661	Archaea	Unknown	Euryarchaeota	Methanococci	Methanococcales	Methanocaldococcaceae	Methanocaldococcus	Methanocaldococcus jannaschii	UniRef100_Q59066	UniRef90_Q59066	K07016|	UNKNOWN	0	1	0	0	1	1	0	0	0	0	0	0	8	30	11	8	6	7	4	5	0	0	0	0	0	0	0	0	0	0	1	0	0	0	0
UniRef50_Q57752	MG: Uncharacterized protein MJ0304 OS=Methanocaldococcus jannaschii (strain ATCC 43067 / DSM 2661 / JAL-1 / JCM 10045 / NBRC 100440) GN=MJ0304 PE=3 SV=1 [Q57752] Score: 130.0	Methanocaldococcus jannaschii DSM 2661	Archaea	Unknown	Euryarchaeota	Methanococci	Methanococcales	Methanocaldococcaceae	Methanocaldococcus	Methanocaldococcus jannaschii	UniRef100_Q57752	UniRef90_Q57752	UNKNOWN	UNKNOWN	0	1	0	0	0	0	0	0	0	0	1	0	2	0	0	2	3	0	0	0	0	0	0	4	0	0	0	0	0	0	0	0	0	0	0
UniRef50_Q59002	MG: Uncharacterized glycosyltransferase MJ1607 OS=Methanocaldococcus jannaschii (strain ATCC 43067 / DSM 2661 / JAL-1 / JCM 10045 / NBRC 100440) GN=MJ1607 PE=3 SV=1 [Q59002] Score: 115.0	Methanocaldococcus jannaschii DSM 2661	Archaea	Unknown	Euryarchaeota	Methanococci	Methanococcales	Methanocaldococcaceae	Methanocaldococcus	Methanocaldococcus jannaschii	UniRef100_Q59002	UniRef90_Q59002	UNKNOWN	2.4.-.-|	0	1	0	3	0	1	0	0	0	0	0	0	2	0	0	0	0	0	0	0	1	3	1	0	0	1	1	0	3	1	4	2	0	0	0
UniRef50_Q59010	Y1615_METJA Uncharacterized protein MJ1615 OS=Methanocaldococcus jannaschii (strain ATCC 43067 / DSM 2661 / JAL-1 / JCM 10045 / NBRC 100440) GN=MJ1615 PE=4 SV=1	Methanocaldococcus jannaschii DSM 2661	Archaea	Unknown	Euryarchaeota	Methanococci	Methanococcales	Methanocaldococcaceae	Methanocaldococcus	Methanocaldococcus jannaschii	UniRef100_Q59010	UniRef90_Q59010	K09156|	UNKNOWN	0	1	0	0	0	0	0	0	0	0	0	0	0	0	0	0	0	0	0	0	0	0	0	0	0	0	0	0	0	0	0	0	0	0	0
UniRef50_Q57855	MG: Uncharacterized ABC transporter ATP-binding protein MJ0412 OS=Methanocaldococcus jannaschii (strain ATCC 43067 / DSM 2661 / JAL-1 / JCM 10045 / NBRC 100440) GN=MJ0412 PE=3 SV=1 [Q57855] Score: 194.0	Methanocaldococcus jannaschii DSM 2661	Archaea	Unknown	Euryarchaeota	Methanococci	Methanococcales	Methanocaldococcaceae	Methanocaldococcus	Methanocaldococcus jannaschii	UniRef100_Q57855	UniRef90_Q57855	K02049|	UNKNOWN	0	1	1	0	1	0	3	2	0	0	0	2	3	0	0	0	0	0	0	0	0	1	5	2	0	0	1	0	0	0	1	0	0	0	1
UniRef50_Q58205	MG: Uncharacterized protein MJ0795 OS=Methanocaldococcus jannaschii (strain ATCC 43067 / DSM 2661 / JAL-1 / JCM 10045 / NBRC 100440) GN=MJ0795 PE=4 SV=1 [Q58205] Score: 93.6	Methanocaldococcus jannaschii DSM 2661	Archaea	Unknown	Euryarchaeota	Methanococci	Methanococcales	Methanocaldococcaceae	Methanocaldococcus	Methanocaldococcus jannaschii	UniRef100_Q58205	UniRef90_Q58205	UNKNOWN	UNKNOWN	0	4	0	0	0	0	0	0	0	0	0	0	0	0	0	0	0	0	0	0	0	0	0	0	0	0	0	0	0	0	0	0	0	0	0
UniRef50_Q58745	MG: Uncharacterized protein MJ1350 OS=Methanocaldococcus jannaschii (strain ATCC 43067 / DSM 2661 / JAL-1 / JCM 10045 / NBRC 100440) GN=MJ1350 PE=3 SV=1 [Q58745] Score: 269.0	Methanocaldococcus jannaschii DSM 2661	Archaea	Unknown	Euryarchaeota	Methanococci	Methanococcales	Methanocaldococcaceae	Methanocaldococcus	Methanocaldococcus jannaschii	UniRef100_Q58745	UniRef90_Q58745	UNKNOWN	UNKNOWN	0	1	0	0	4	5	8	13	4	2	0	2	0	2	4	0	4	2	2	0	0	2	0	0	1	1	0	0	6	6	1	5	0	1	1
UniRef50_Q60297	MG: Putative type I restriction enzyme MjaXP M protein OS=Methanocaldococcus jannaschii (strain ATCC 43067 / DSM 2661 / JAL-1 / JCM 10045 / NBRC 100440) GN=MJECL42 PE=3 SV=1 [Q60297] Score: 131.0	Methanocaldococcus jannaschii DSM 2661	Archaea	Unknown	Euryarchaeota	Methanococci	Methanococcales	Methanocaldococcaceae	Methanocaldococcus	Methanocaldococcus jannaschii	UniRef100_Q60297	UniRef90_Q60297	K03427|	2.1.1.72|	0	3	1	2	0	0	7	0	0	0	0	1	0	0	1	0	0	0	0	1	4	9	5	9	0	0	0	0	0	0	0	0	0	0	2
UniRef50_Q58156	MG: Uncharacterized protein MJ0746 OS=Methanocaldococcus jannaschii (strain ATCC 43067 / DSM 2661 / JAL-1 / JCM 10045 / NBRC 100440) GN=MJ0746 PE=3 SV=1 [Q58156] Score: 160.0	Methanocaldococcus jannaschii DSM 2661	Archaea	Unknown	Euryarchaeota	Methanococci	Methanococcales	Methanocaldococcaceae	Methanocaldococcus	Methanocaldococcus jannaschii	UniRef100_Q58156	UniRef90_Q58156	K19824|	UNKNOWN	0	1	0	2	0	0	0	0	0	0	0	0	0	0	0	0	0	0	0	0	0	0	0	0	0	0	0	0	0	0	0	0	0	0	0
UniRef50_Q58369	MG: Uncharacterized aminotransferase MJ0959 OS=Methanocaldococcus jannaschii (strain ATCC 43067 / DSM 2661 / JAL-1 / JCM 10045 / NBRC 100440) GN=MJ0959 PE=3 SV=1 [Q58369] Score: 321.0	Methanocaldococcus jannaschii DSM 2661	Archaea	Unknown	Euryarchaeota	Methanococci	Methanococcales	Methanocaldococcaceae	Methanocaldococcus	Methanocaldococcus jannaschii	UniRef100_Q58369	UniRef90_Q58369	UNKNOWN	2.6.1.-|	0	1	0	0	6	2	8	5	11	19	3	1	13	5	21	12	11	11	5	2	0	1	0	0	1	1	0	0	0	0	0	1	0	0	0
UniRef50_Q58321	MG: Magnesium-chelatase subunit ChlI homolog OS=Methanocaldococcus jannaschii (strain ATCC 43067 / DSM 2661 / JAL-1 / JCM 10045 / NBRC 100440) GN=MJ0911 PE=3 SV=1 [Q58321] Score: 423.0	Methanocaldococcus jannaschii DSM 2661	Archaea	Unknown	Euryarchaeota	Methanococci	Methanococcales	Methanocaldococcaceae	Methanocaldococcus	Methanocaldococcus jannaschii	UniRef100_Q58321	UniRef90_Q58321	K03405|	UNKNOWN	0	1	0	0	0	0	0	0	0	0	0	0	0	0	0	0	0	0	0	0	0	0	0	0	0	0	0	0	0	0	0	0	0	0	0
UniRef50_Q58715	MG: Uncharacterized sodium-dependent transporter MJ1319 OS=Methanocaldococcus jannaschii (strain ATCC 43067 / DSM 2661 / JAL-1 / JCM 10045 / NBRC 100440) GN=MJ1319 PE=3 SV=1 [Q58715] Score: 313.0	Methanocaldococcus jannaschii DSM 2661	Archaea	Unknown	Euryarchaeota	Methanococci	Methanococcales	Methanocaldococcaceae	Methanocaldococcus	Methanocaldococcus jannaschii	UniRef100_Q58715	UniRef90_Q58715	K03308|	UNKNOWN	0	0	1	1	0	0	2	1	2	3	2	3	2	1	3	1	0	2	0	0	0	0	0	0	0	0	2	1	0	0	0	0	2	1	2
UniRef50_Q58799	Y1404_METJA Uncharacterized protein MJ1404 OS=Methanocaldococcus jannaschii (strain ATCC 43067 / DSM 2661 / JAL-1 / JCM 10045 / NBRC 100440) GN=MJ1404 PE=3 SV=1	Methanocaldococcus jannaschii DSM 2661	Archaea	Unknown	Euryarchaeota	Methanococci	Methanococcales	Methanocaldococcaceae	Methanocaldococcus	Methanocaldococcus jannaschii	UniRef100_Q58799	UniRef90_Q58799	UNKNOWN	UNKNOWN	0	0	1	0	3	8	32	6	8	5	5	5	1	1	2	0	2	0	0	0	0	0	0	0	0	0	0	0	0	0	0	0	0	0	1
UniRef50_Q58514	MG: Uncharacterized protein MJ1114 OS=Methanocaldococcus jannaschii (strain ATCC 43067 / DSM 2661 / JAL-1 / JCM 10045 / NBRC 100440) GN=MJ1114 PE=4 SV=3 [Q58514] Score: 164.0	Methanocaldococcus jannaschii DSM 2661	Archaea	Unknown	Euryarchaeota	Methanococci	Methanococcales	Methanocaldococcaceae	Methanocaldococcus	Methanocaldococcus jannaschii	UniRef100_Q58514	UniRef90_Q58514	UNKNOWN	UNKNOWN	0	0	1	4	0	0	2	0	0	0	3	0	20	0	0	3	0	2	1	28	0	0	19	43	0	2	0	0	5	7	3	4	0	1	0
UniRef50_Q57554	MG: Uncharacterized ABC transporter ATP-binding protein MJ0089 OS=Methanocaldococcus jannaschii (strain ATCC 43067 / DSM 2661 / JAL-1 / JCM 10045 / NBRC 100440) GN=MJ0089 PE=3 SV=1 [Q57554] Score: 249.0	Methanocaldococcus jannaschii DSM 2661	Archaea	Unknown	Euryarchaeota	Methanococci	Methanococcales	Methanocaldococcaceae	Methanocaldococcus	Methanocaldococcus jannaschii	UniRef100_Q57554	UniRef90_Q57554	K02013|	UNKNOWN	0	0	1	0	8	1	10	5	2	1	0	0	0	0	0	1	0	0	0	0	0	0	0	0	0	0	0	1	0	0	0	0	0	0	0
UniRef50_Q58779	MG: Putative nitroreductase MJ1384 OS=Methanocaldococcus jannaschii (strain ATCC 43067 / DSM 2661 / JAL-1 / JCM 10045 / NBRC 100440) GN=MJ1384 PE=3 SV=1 [Q58779] Score: 66.6	Methanocaldococcus jannaschii DSM 2661	Archaea	Unknown	Euryarchaeota	Methanococci	Methanococcales	Methanocaldococcaceae	Methanocaldococcus	Methanocaldococcus jannaschii	UniRef100_Q58779	UniRef90_Q58779	UNKNOWN	1.-.-.-|	0	0	1	0	1	1	0	0	7	0	3	1	11	8	0	0	5	6	0	0	56	72	37	43	15	12	13	2	15	8	3	7	7	5	9
UniRef50_Q57776	MG: Uncharacterized protein MJ0330 OS=Methanocaldococcus jannaschii (strain ATCC 43067 / DSM 2661 / JAL-1 / JCM 10045 / NBRC 100440) GN=MJ0330 PE=4 SV=1 [Q57776] Score: 53.1	Methanocaldococcus jannaschii DSM 2661	Archaea	Unknown	Euryarchaeota	Methanococci	Methanococcales	Methanocaldococcaceae	Methanocaldococcus	Methanocaldococcus jannaschii	UniRef100_Q57776	UniRef90_Q57776	UNKNOWN	UNKNOWN	0	0	1	0	0	0	0	0	0	0	0	0	0	0	0	0	0	1	0	0	0	0	0	0	0	0	0	0	0	0	0	0	0	0	0
UniRef50_Q57744	Y296_METJA Probable metallo-hydrolase MJ0296 OS=Methanocaldococcus jannaschii (strain ATCC 43067 / DSM 2661 / JAL-1 / JCM 10045 / NBRC 100440) GN=MJ0296 PE=3 SV=1	Methanocaldococcus jannaschii DSM 2661	Archaea	Unknown	Euryarchaeota	Methanococci	Methanococcales	Methanocaldococcaceae	Methanocaldococcus	Methanocaldococcus jannaschii	UniRef100_Q57744	UniRef90_Q57744	UNKNOWN	3.-.-.-|	0	0	1	1	0	0	0	0	0	0	0	0	0	1	0	0	0	0	0	0	0	0	0	0	0	0	0	0	0	0	0	0	0	0	0
UniRef50_Q60377	MG: Uncharacterized protein MJ0066 OS=Methanocaldococcus jannaschii (strain ATCC 43067 / DSM 2661 / JAL-1 / JCM 10045 / NBRC 100440) GN=MJ0066 PE=3 SV=1 [Q60377] Score: 152.0	Methanocaldococcus jannaschii DSM 2661	Archaea	Unknown	Euryarchaeota	Methanococci	Methanococcales	Methanocaldococcaceae	Methanocaldococcus	Methanocaldococcus jannaschii	UniRef100_Q60377	UniRef90_Q60377	K00390|	UNKNOWN	0	0	2	0	0	0	1	2	0	0	0	0	0	0	0	1	0	0	0	0	0	0	2	0	0	0	0	0	0	0	0	0	0	0	0
UniRef50_Q58617	MG: Uncharacterized adenine-specific methylase MJ1220 OS=Methanocaldococcus jannaschii (strain ATCC 43067 / DSM 2661 / JAL-1 / JCM 10045 / NBRC 100440) GN=MJ1220 PE=3 SV=1 [Q58617] Score: 91.7	Methanocaldococcus jannaschii DSM 2661	Archaea	Unknown	Euryarchaeota	Methanococci	Methanococcales	Methanocaldococcaceae	Methanocaldococcus	Methanocaldococcus jannaschii	UniRef100_Q58617	UniRef90_Q58617	K03427|	2.1.1.72|	0	0	1	0	1	0	0	0	0	0	0	0	0	1	0	0	3	1	3	0	0	0	0	0	0	0	0	0	0	0	1	0	0	0	0
UniRef50_Q58707	MG: Uncharacterized protein MJ1311 OS=Methanocaldococcus jannaschii (strain ATCC 43067 / DSM 2661 / JAL-1 / JCM 10045 / NBRC 100440) GN=MJ1311 PE=1 SV=1 [Q58707] Score: 112.0	Methanocaldococcus jannaschii DSM 2661	Archaea	Unknown	Euryarchaeota	Methanococci	Methanococcales	Methanocaldococcaceae	Methanocaldococcus	Methanocaldococcus jannaschii	UniRef100_Q58707	UniRef90_Q58707	UNKNOWN	UNKNOWN	0	0	0	1	1	0	0	0	2	2	0	0	0	1	0	2	3	4	0	0	0	0	0	0	0	0	0	0	5	0	0	1	0	0	6
UniRef50_Q57555	MG: Uncharacterized protease MJ0090 OS=Methanocaldococcus jannaschii (strain ATCC 43067 / DSM 2661 / JAL-1 / JCM 10045 / NBRC 100440) GN=MJ0090 PE=3 SV=1 [Q57555] Score: 180.0	Methanocaldococcus jannaschii DSM 2661	Archaea	Unknown	Euryarchaeota	Methanococci	Methanococcales	Methanocaldococcaceae	Methanocaldococcus	Methanocaldococcus jannaschii	UniRef100_Q57555	UniRef90_Q57555	K08303|	3.4.-.-|	0	0	0	1	0	0	0	0	3	3	6	3	0	0	0	0	0	0	0	0	0	0	0	0	0	0	0	0	0	0	0	0	0	0	0
UniRef50_Q58437	MG: Uncharacterized transporter MJ1031 OS=Methanocaldococcus jannaschii (strain ATCC 43067 / DSM 2661 / JAL-1 / JCM 10045 / NBRC 100440) GN=MJ1031 PE=3 SV=1 [Q58437] Score: 59.3	Methanocaldococcus jannaschii DSM 2661	Archaea	Unknown	Euryarchaeota	Methanococci	Methanococcales	Methanocaldococcaceae	Methanocaldococcus	Methanocaldococcus jannaschii	UniRef100_Q58437	UniRef90_Q58437	K07088|	UNKNOWN	0	0	0	0	1	0	0	0	0	0	0	0	0	0	0	0	0	0	1	0	0	0	0	0	0	0	0	0	0	0	0	0	0	0	0
UniRef50_Q58318	MG: Uncharacterized protein MJ0908 OS=Methanocaldococcus jannaschii (strain ATCC 43067 / DSM 2661 / JAL-1 / JCM 10045 / NBRC 100440) GN=MJ0908 PE=3 SV=1 [Q58318] Score: 404.0	Methanocaldococcus jannaschii DSM 2661	Archaea	Unknown	Euryarchaeota	Methanococci	Methanococcales	Methanocaldococcaceae	Methanocaldococcus	Methanocaldococcus jannaschii	UniRef100_Q58318	UniRef90_Q58318	K02230|	UNKNOWN	0	0	0	0	1	0	1	0	0	0	0	0	0	0	1	0	0	0	0	0	0	0	2	3	0	0	0	0	0	0	0	0	0	0	0
UniRef50_Q58931	TRXB_METJA Putative thioredoxin reductase OS=Methanocaldococcus jannaschii (strain ATCC 43067 / DSM 2661 / JAL-1 / JCM 10045 / NBRC 100440) GN=MJ1536 PE=3 SV=1	Methanocaldococcus jannaschii DSM 2661	Archaea	Unknown	Euryarchaeota	Methanococci	Methanococcales	Methanocaldococcaceae	Methanocaldococcus	Methanocaldococcus jannaschii	UniRef100_Q58931	UniRef90_Q58931	K00384|	1.8.1.9|	0	0	0	0	1	0	1	1	0	1	0	0	0	0	0	0	0	0	0	0	0	0	0	0	0	0	0	0	0	0	0	0	0	0	0
UniRef50_Q57621	MG: Uncharacterized protein MJ0157 OS=Methanocaldococcus jannaschii (strain ATCC 43067 / DSM 2661 / JAL-1 / JCM 10045 / NBRC 100440) GN=MJ0157 PE=4 SV=1 [Q57621] Score: 51.6	Methanocaldococcus jannaschii DSM 2661	Archaea	Unknown	Euryarchaeota	Methanococci	Methanococcales	Methanocaldococcaceae	Methanocaldococcus	Methanocaldococcus jannaschii	UniRef100_Q57621	UniRef90_Q57621	UNKNOWN	UNKNOWN	0	0	0	0	6	8	2	1	2	4	4	2	0	0	0	0	0	0	0	0	0	0	0	0	0	0	0	0	0	0	0	0	0	0	0
UniRef50_Q58572	MG: Putative antitoxin RelB4 OS=Methanocaldococcus jannaschii (strain ATCC 43067 / DSM 2661 / JAL-1 / JCM 10045 / NBRC 100440) GN=relB4 PE=4 SV=1 [Q58572] Score: 93.2	Methanocaldococcus jannaschii DSM 2661	Archaea	Unknown	Euryarchaeota	Methanococci	Methanococcales	Methanocaldococcaceae	Methanocaldococcus	Methanocaldococcus jannaschii	UniRef100_Q58572	UniRef90_Q58572	UNKNOWN	UNKNOWN	0	0	0	0	2	1	0	0	2	1	0	1	0	0	0	0	0	0	0	0	0	0	0	0	0	0	0	0	0	0	0	0	0	0	0
UniRef50_Q58518	MG: Uncharacterized protein MJ1118 OS=Methanocaldococcus jannaschii (strain ATCC 43067 / DSM 2661 / JAL-1 / JCM 10045 / NBRC 100440) GN=MJ1118 PE=4 SV=1 [Q58518] Score: 42.7	Methanocaldococcus jannaschii DSM 2661	Archaea	Unknown	Euryarchaeota	Methanococci	Methanococcales	Methanocaldococcaceae	Methanocaldococcus	Methanocaldococcus jannaschii	UniRef100_Q58518	UniRef90_Q58518	UNKNOWN	UNKNOWN	0	0	0	0	9	11	7	10	4	7	9	8	0	0	0	0	0	0	0	0	0	0	0	0	0	0	0	0	0	0	0	0	0	0	4
UniRef50_Q58276	MG: Uncharacterized HIT-like protein MJ0866 OS=Methanocaldococcus jannaschii (strain ATCC 43067 / DSM 2661 / JAL-1 / JCM 10045 / NBRC 100440) GN=MJ0866 PE=3 SV=2 [Q58276] Score: 123.0	Methanocaldococcus jannaschii DSM 2661	Archaea	Unknown	Euryarchaeota	Methanococci	Methanococcales	Methanocaldococcaceae	Methanocaldococcus	Methanocaldococcus jannaschii	UniRef100_Q58276	UniRef90_Q58276	K02503|	UNKNOWN	0	0	0	0	2	1	0	0	0	0	0	0	0	0	0	0	0	0	0	0	0	0	0	0	0	0	0	0	0	0	0	0	0	0	0
UniRef50_Q60351	MG: Uncharacterized protein MJ0039 OS=Methanocaldococcus jannaschii (strain ATCC 43067 / DSM 2661 / JAL-1 / JCM 10045 / NBRC 100440) GN=MJ0039 PE=1 SV=1 [Q60351] Score: 54.3	Methanocaldococcus jannaschii DSM 2661	Archaea	Unknown	Euryarchaeota	Methanococci	Methanococcales	Methanocaldococcaceae	Methanocaldococcus	Methanocaldococcus jannaschii	UniRef100_Q60351	UniRef90_Q60351	K03051|	UNKNOWN	0	0	0	0	3	4	10	11	11	8	10	4	1	4	1	3	1	6	0	0	3	2	0	0	0	4	5	3	4	2	0	0	0	0	0
UniRef50_Q57755	MG: Thioredoxin OS=Methanocaldococcus jannaschii (strain ATCC 43067 / DSM 2661 / JAL-1 / JCM 10045 / NBRC 100440) GN=trx PE=1 SV=1 [Q57755] Score: 50.1	Methanocaldococcus jannaschii DSM 2661	Archaea	Unknown	Euryarchaeota	Methanococci	Methanococcales	Methanocaldococcaceae	Methanocaldococcus	Methanocaldococcus jannaschii	UniRef100_Q57755	UniRef90_Q57755	UNKNOWN	UNKNOWN	0	0	0	0	3	10	10	8	14	1	3	0	0	0	0	0	0	0	0	0	0	0	0	0	0	0	0	0	0	0	0	0	0	0	0
UniRef50_Q58174	MG: Uncharacterized protein MJ0764 OS=Methanocaldococcus jannaschii (strain ATCC 43067 / DSM 2661 / JAL-1 / JCM 10045 / NBRC 100440) GN=MJ0764 PE=1 SV=1 [Q58174] Score: 42.0	Methanocaldococcus jannaschii DSM 2661	Archaea	Unknown	Euryarchaeota	Methanococci	Methanococcales	Methanocaldococcaceae	Methanocaldococcus	Methanocaldococcus jannaschii	UniRef100_Q58174	UniRef90_Q58174	UNKNOWN	UNKNOWN	0	0	0	0	12	26	8	5	22	9	17	11	0	0	0	0	0	0	0	0	8	8	8	21	0	0	0	0	0	0	0	0	3	0	12
UniRef50_Q59013	MG: Uncharacterized protein MJ1618 OS=Methanocaldococcus jannaschii (strain ATCC 43067 / DSM 2661 / JAL-1 / JCM 10045 / NBRC 100440) GN=MJ1618 PE=4 SV=1 [Q59013] Score: 42.7	Methanocaldococcus jannaschii DSM 2661	Archaea	Unknown	Euryarchaeota	Methanococci	Methanococcales	Methanocaldococcaceae	Methanocaldococcus	Methanocaldococcus jannaschii	UniRef100_Q59013	UniRef90_Q59013	UNKNOWN	UNKNOWN	0	0	0	0	12	26	8	5	22	9	17	11	0	0	0	0	0	0	0	0	8	8	8	21	0	0	0	0	0	0	0	0	3	0	12
UniRef50_Q58541	MG: Uncharacterized protein MJ1141 OS=Methanocaldococcus jannaschii (strain ATCC 43067 / DSM 2661 / JAL-1 / JCM 10045 / NBRC 100440) GN=MJ1141 PE=4 SV=1 [Q58541] Score: 73.6	Methanocaldococcus jannaschii DSM 2661	Archaea	Unknown	Euryarchaeota	Methanococci	Methanococcales	Methanocaldococcaceae	Methanocaldococcus	Methanocaldococcus jannaschii	UniRef100_Q58541	UniRef90_Q58541	K09729|	UNKNOWN	0	0	0	0	1	0	0	0	0	0	0	0	0	0	0	0	0	1	0	0	0	0	0	0	0	0	0	0	0	0	0	0	0	0	0
UniRef50_Q58426	MG: Uncharacterized protein MJ1020 OS=Methanocaldococcus jannaschii (strain ATCC 43067 / DSM 2661 / JAL-1 / JCM 10045 / NBRC 100440) GN=MJ1020 PE=4 SV=1 [Q58426] Score: 57.8	Methanocaldococcus jannaschii DSM 2661	Archaea	Unknown	Euryarchaeota	Methanococci	Methanococcales	Methanocaldococcaceae	Methanocaldococcus	Methanocaldococcus jannaschii	UniRef100_Q58426	UniRef90_Q58426	K09163|	UNKNOWN	0	0	0	0	2	0	0	0	0	0	0	0	0	0	0	0	0	0	0	0	0	0	0	0	0	0	0	0	0	0	0	0	0	0	0
UniRef50_Q57720	MG: Uncharacterized HTH-type transcriptional regulator MJ0272 OS=Methanocaldococcus jannaschii (strain ATCC 43067 / DSM 2661 / JAL-1 / JCM 10045 / NBRC 100440) GN=MJ0272 PE=3 SV=2 [Q57720] Score: 69.7	Methanocaldococcus jannaschii DSM 2661	Archaea	Unknown	Euryarchaeota	Methanococci	Methanococcales	Methanocaldococcaceae	Methanocaldococcus	Methanocaldococcus jannaschii	UniRef100_Q57720	UniRef90_Q57720	K07729|	UNKNOWN	0	0	0	0	3	2	1	3	0	0	0	0	0	0	0	1	0	0	0	0	0	1	0	2	0	0	0	0	0	0	0	0	0	0	0
UniRef50_Q58980	MG: Fructose-bisphosphate aldolase/6-deoxy-5-ketofructose 1-phosphate synthase OS=Methanocaldococcus jannaschii (strain ATCC 43067 / DSM 2661 / JAL-1 / JCM 10045 / NBRC 100440) GN=MJ1585 PE=1 SV=1 [Q58980] Score: 420.0	Methanocaldococcus jannaschii DSM 2661	Archaea	Unknown	Euryarchaeota	Methanococci	Methanococcales	Methanocaldococcaceae	Methanocaldococcus	Methanocaldococcus jannaschii	UniRef100_Q58980	UniRef90_Q58980	K16305|	2.2.1.11|4.1.2.13|	0	0	0	0	5	6	12	15	13	12	10	2	0	0	0	0	0	0	0	0	2	0	0	0	0	0	0	0	0	0	0	0	2	0	0
UniRef50_Q58803	MG: Uncharacterized protein MJ1408 OS=Methanocaldococcus jannaschii (strain ATCC 43067 / DSM 2661 / JAL-1 / JCM 10045 / NBRC 100440) GN=MJ1408 PE=3 SV=2 [Q58803] Score: 244.0	Methanocaldococcus jannaschii DSM 2661	Archaea	Unknown	Euryarchaeota	Methanococci	Methanococcales	Methanocaldococcaceae	Methanocaldococcus	Methanocaldococcus jannaschii	UniRef100_Q58803	UniRef90_Q58803	K06943|	UNKNOWN	0	0	0	0	3	3	9	10	0	0	0	0	0	0	0	0	0	0	0	0	0	0	0	0	0	0	0	0	0	0	0	0	0	0	0
UniRef50_Q58100	MG: Uncharacterized protein MJ0687 OS=Methanocaldococcus jannaschii (strain ATCC 43067 / DSM 2661 / JAL-1 / JCM 10045 / NBRC 100440) GN=MJ0687 PE=4 SV=2 [Q58100] Score: 52.4	Methanocaldococcus jannaschii DSM 2661	Archaea	Unknown	Euryarchaeota	Methanococci	Methanococcales	Methanocaldococcaceae	Methanocaldococcus	Methanocaldococcus jannaschii	UniRef100_Q58100	UniRef90_Q58100	UNKNOWN	UNKNOWN	0	0	0	0	1	2	0	0	0	0	0	0	0	0	0	0	0	0	0	0	0	0	0	0	0	0	0	0	0	0	0	0	0	0	0
UniRef50_Q57978	MG: Uncharacterized protein MJ0558 OS=Methanocaldococcus jannaschii (strain ATCC 43067 / DSM 2661 / JAL-1 / JCM 10045 / NBRC 100440) GN=MJ0558 PE=4 SV=1 [Q57978] Score: 159.0	Methanocaldococcus jannaschii DSM 2661	Archaea	Unknown	Euryarchaeota	Methanococci	Methanococcales	Methanocaldococcaceae	Methanocaldococcus	Methanocaldococcus jannaschii	UniRef100_Q57978	UniRef90_Q57978	K07730|	UNKNOWN	0	0	0	0	8	3	8	9	10	8	11	5	0	0	0	0	0	0	0	0	0	0	2	2	0	0	0	0	0	0	0	0	0	0	1
UniRef50_Q58098	MG: Uncharacterized ATP-binding protein MJ0685 OS=Methanocaldococcus jannaschii (strain ATCC 43067 / DSM 2661 / JAL-1 / JCM 10045 / NBRC 100440) GN=MJ0685 PE=4 SV=1 [Q58098] Score: 241.0	Methanocaldococcus jannaschii DSM 2661	Archaea	Unknown	Euryarchaeota	Methanococci	Methanococcales	Methanocaldococcaceae	Methanocaldococcus	Methanocaldococcus jannaschii	UniRef100_Q58098	UniRef90_Q58098	K07321|	UNKNOWN	0	0	0	0	4	2	6	6	7	10	5	5	0	2	4	0	2	4	0	0	0	0	1	0	2	1	0	0	0	0	0	0	1	2	1
UniRef50_Q58821	MG: Uncharacterized protein MJ1426 OS=Methanocaldococcus jannaschii (strain ATCC 43067 / DSM 2661 / JAL-1 / JCM 10045 / NBRC 100440) GN=MJ1426 PE=3 SV=1 [Q58821] Score: 62.0	Methanocaldococcus jannaschii DSM 2661	Archaea	Unknown	Euryarchaeota	Methanococci	Methanococcales	Methanocaldococcaceae	Methanocaldococcus	Methanocaldococcus jannaschii	UniRef100_Q58821	UniRef90_Q58821	UNKNOWN	UNKNOWN	0	0	0	0	5	12	6	7	5	6	1	7	3	0	1	0	2	0	0	0	0	0	0	0	0	0	0	0	0	0	0	0	1	1	1
UniRef50_Q57840	MG: DNA-directed RNA polymerase subunit E' OS=Methanocaldococcus jannaschii (strain ATCC 43067 / DSM 2661 / JAL-1 / JCM 10045 / NBRC 100440) GN=rpoE1 PE=1 SV=1 [Q57840] Score: 191.0	Methanocaldococcus jannaschii DSM 2661	Archaea	Unknown	Euryarchaeota	Methanococci	Methanococcales	Methanocaldococcaceae	Methanocaldococcus	Methanocaldococcus jannaschii	UniRef100_Q57840	UniRef90_Q57840	K03049|	2.7.7.6|	0	0	0	0	4	4	2	1	2	0	4	3	2	1	9	2	2	10	1	4	0	0	0	0	0	0	0	0	0	0	0	0	0	0	0
UniRef50_Q58940	MG: Uncharacterized HTH-type transcriptional regulator MJ1545 OS=Methanocaldococcus jannaschii (strain ATCC 43067 / DSM 2661 / JAL-1 / JCM 10045 / NBRC 100440) GN=MJ1545 PE=3 SV=1 [Q58940] Score: 235.0	Methanocaldococcus jannaschii DSM 2661	Archaea	Unknown	Euryarchaeota	Methanococci	Methanococcales	Methanocaldococcaceae	Methanocaldococcus	Methanocaldococcus jannaschii	UniRef100_Q58940	UniRef90_Q58940	K07731|	UNKNOWN	0	0	0	0	4	3	2	1	2	1	0	1	0	0	0	0	0	0	0	0	0	0	0	0	0	0	0	0	0	0	0	0	0	0	0
UniRef50_Q60361	MG: Uncharacterized protein MJ0054 OS=Methanocaldococcus jannaschii (strain ATCC 43067 / DSM 2661 / JAL-1 / JCM 10045 / NBRC 100440) GN=MJ0054 PE=4 SV=1 [Q60361] Score: 223.0	Methanocaldococcus jannaschii DSM 2661	Archaea	Unknown	Euryarchaeota	Methanococci	Methanococcales	Methanocaldococcaceae	Methanocaldococcus	Methanocaldococcus jannaschii	UniRef100_Q60361	UniRef90_Q60361	UNKNOWN	UNKNOWN	0	0	0	0	9	3	11	3	3	3	0	1	0	0	0	0	0	0	0	0	0	1	0	0	0	0	0	0	0	0	0	0	0	0	0
UniRef50_Q58726	MG: Uncharacterized protein MJ1330 OS=Methanocaldococcus jannaschii (strain ATCC 43067 / DSM 2661 / JAL-1 / JCM 10045 / NBRC 100440) GN=MJ1330 PE=4 SV=2 [Q58726] Score: 88.6	Methanocaldococcus jannaschii DSM 2661	Archaea	Unknown	Euryarchaeota	Methanococci	Methanococcales	Methanocaldococcaceae	Methanocaldococcus	Methanocaldococcus jannaschii	UniRef100_Q58726	UniRef90_Q58726	UNKNOWN	UNKNOWN	0	0	0	0	1	0	1	1	4	2	3	1	4	5	1	4	8	4	4	3	2	2	0	0	6	8	7	13	0	0	0	1	0	1	14
UniRef50_Q58996	MG: Uncharacterized protein MJ1601 OS=Methanocaldococcus jannaschii (strain ATCC 43067 / DSM 2661 / JAL-1 / JCM 10045 / NBRC 100440) GN=MJ1601 PE=3 SV=1 [Q58996] Score: 85.9	Methanocaldococcus jannaschii DSM 2661	Archaea	Unknown	Euryarchaeota	Methanococci	Methanococcales	Methanocaldococcaceae	Methanocaldococcus	Methanocaldococcus jannaschii	UniRef100_Q58996	UniRef90_Q58996	UNKNOWN	UNKNOWN	0	0	0	0	2	1	1	0	0	0	0	0	0	0	0	0	0	0	0	0	0	0	0	0	0	0	0	0	0	0	0	0	0	0	0
UniRef50_Q58377	MG: Uncharacterized protein MJ0967 OS=Methanocaldococcus jannaschii (strain ATCC 43067 / DSM 2661 / JAL-1 / JCM 10045 / NBRC 100440) GN=MJ0967 PE=3 SV=1 [Q58377] Score: 170.0	Methanocaldococcus jannaschii DSM 2661	Archaea	Unknown	Euryarchaeota	Methanococci	Methanococcales	Methanocaldococcaceae	Methanocaldococcus	Methanocaldococcus jannaschii	UniRef100_Q58377	UniRef90_Q58377	K05520|	UNKNOWN	0	0	0	0	2	2	1	1	1	2	1	4	0	1	0	0	0	0	0	0	0	0	0	0	1	0	0	0	0	0	0	0	0	0	0
UniRef50_P11566	MG: Methyl-coenzyme M reductase I operon protein C OS=Methanocaldococcus jannaschii (strain ATCC 43067 / DSM 2661 / JAL-1 / JCM 10045 / NBRC 100440) GN=mcrC PE=3 SV=1 [Q58254] Score: 211.0	Methanocaldococcus jannaschii DSM 2661	Archaea	Unknown	Euryarchaeota	Methanococci	Methanococcales	Methanocaldococcaceae	Methanocaldococcus	Methanocaldococcus jannaschii	UniRef100_Q58254	UniRef90_Q58254	K03421|	UNKNOWN	0	0	0	0	11	10	13	16	18	12	9	9	12	15	10	6	12	10	3	8	3	0	0	1	18	17	19	13	18	10	10	13	3	5	17
UniRef50_Q58006	MG: Uncharacterized HTH-type transcriptional regulator MJ0586 OS=Methanocaldococcus jannaschii (strain ATCC 43067 / DSM 2661 / JAL-1 / JCM 10045 / NBRC 100440) GN=MJ0586 PE=3 SV=1 [Q58006] Score: 68.9	Methanocaldococcus jannaschii DSM 2661	Archaea	Unknown	Euryarchaeota	Methanococci	Methanococcales	Methanocaldococcaceae	Methanocaldococcus	Methanocaldococcus jannaschii	UniRef100_Q58006	UniRef90_Q58006	K03627|	UNKNOWN	0	0	0	0	2	2	0	1	0	0	0	0	0	0	0	0	0	0	0	0	0	0	0	0	7	2	0	0	0	0	0	0	0	0	0
UniRef50_Q58359	MG: Uncharacterized protein MJ0949 OS=Methanocaldococcus jannaschii (strain ATCC 43067 / DSM 2661 / JAL-1 / JCM 10045 / NBRC 100440) GN=MJ0949 PE=4 SV=1 [Q58359] Score: 78.6	Methanocaldococcus jannaschii DSM 2661	Archaea	Unknown	Euryarchaeota	Methanococci	Methanococcales	Methanocaldococcaceae	Methanocaldococcus	Methanocaldococcus jannaschii	UniRef100_Q58359	UniRef90_Q58359	K09727|	UNKNOWN	0	0	0	0	7	3	2	4	2	2	0	0	0	0	0	0	0	0	0	0	0	0	0	0	0	0	0	0	0	0	0	0	0	0	0
UniRef50_Q57848	MG: Uncharacterized protein MJ0405 OS=Methanocaldococcus jannaschii (strain ATCC 43067 / DSM 2661 / JAL-1 / JCM 10045 / NBRC 100440) GN=MJ0405 PE=4 SV=1 [Q57848] Score: 80.5	Methanocaldococcus jannaschii DSM 2661	Archaea	Unknown	Euryarchaeota	Methanococci	Methanococcales	Methanocaldococcaceae	Methanocaldococcus	Methanocaldococcus jannaschii	UniRef100_Q57848	UniRef90_Q57848	UNKNOWN	UNKNOWN	0	0	0	0	2	1	0	0	3	0	0	0	0	0	1	2	4	0	1	1	1	0	0	0	1	2	1	2	5	3	0	2	5	1	6
UniRef50_Q57992	MG: Uncharacterized protein MJ0572 OS=Methanocaldococcus jannaschii (strain ATCC 43067 / DSM 2661 / JAL-1 / JCM 10045 / NBRC 100440) GN=MJ0572 PE=3 SV=1 [Q57992] Score: 49.7	Methanocaldococcus jannaschii DSM 2661	Archaea	Unknown	Euryarchaeota	Methanococci	Methanococcales	Methanocaldococcaceae	Methanocaldococcus	Methanocaldococcus jannaschii	UniRef100_Q57992	UniRef90_Q57992	UNKNOWN	UNKNOWN	0	0	0	0	5	4	0	0	0	0	0	0	0	0	0	0	0	0	0	0	0	0	1	0	0	0	0	0	0	0	0	0	0	0	0
UniRef50_Q58346	MG: Phosphodiesterase MJ0936 OS=Methanocaldococcus jannaschii (strain ATCC 43067 / DSM 2661 / JAL-1 / JCM 10045 / NBRC 100440) GN=MJ0936 PE=1 SV=1 [Q58346] Score: 121.0	Methanocaldococcus jannaschii DSM 2661	Archaea	Unknown	Euryarchaeota	Methanococci	Methanococcales	Methanocaldococcaceae	Methanocaldococcus	Methanocaldococcus jannaschii	UniRef100_Q58346	UniRef90_Q58346	K07095|	3.1.4.-|	0	0	0	0	11	7	1	13	5	3	0	0	0	0	0	0	0	0	0	0	0	0	0	0	0	0	0	0	0	0	0	0	0	0	0
UniRef50_Q58760	MG: Uncharacterized protein MJ1365 OS=Methanocaldococcus jannaschii (strain ATCC 43067 / DSM 2661 / JAL-1 / JCM 10045 / NBRC 100440) GN=MJ1365 PE=4 SV=1 [Q58760] Score: 154.0	Methanocaldococcus jannaschii DSM 2661	Archaea	Unknown	Euryarchaeota	Methanococci	Methanococcales	Methanocaldococcaceae	Methanocaldococcus	Methanocaldococcus jannaschii	UniRef100_Q58760	UniRef90_Q58760	UNKNOWN	UNKNOWN	0	0	0	0	1	0	0	0	0	0	0	0	0	0	0	0	0	0	0	0	0	0	0	0	0	0	0	0	0	0	0	0	0	0	0
UniRef50_Q58038	MG: Uncharacterized HTH-type transcriptional regulator MJ0621 OS=Methanocaldococcus jannaschii (strain ATCC 43067 / DSM 2661 / JAL-1 / JCM 10045 / NBRC 100440) GN=MJ0621 PE=3 SV=1 [Q58038] Score: 127.0	Methanocaldococcus jannaschii DSM 2661	Archaea	Unknown	Euryarchaeota	Methanococci	Methanococcales	Methanocaldococcaceae	Methanocaldococcus	Methanocaldococcus jannaschii	UniRef100_Q58038	UniRef90_Q58038	UNKNOWN	UNKNOWN	0	0	0	0	32	23	24	34	11	11	7	3	0	0	0	1	1	0	0	0	0	0	0	0	0	0	0	0	0	0	0	0	0	0	3
UniRef50_Q58011	MG: Ribosome maturation protein SDO1 homolog OS=Methanocaldococcus jannaschii (strain ATCC 43067 / DSM 2661 / JAL-1 / JCM 10045 / NBRC 100440) GN=MJ0592 PE=3 SV=1 [Q58011] Score: 258.0	Methanocaldococcus jannaschii DSM 2661	Archaea	Unknown	Euryarchaeota	Methanococci	Methanococcales	Methanocaldococcaceae	Methanocaldococcus	Methanocaldococcus jannaschii	UniRef100_Q58011	UniRef90_Q58011	K14574|	UNKNOWN	0	0	0	0	1	1	1	0	0	3	1	0	0	0	0	0	4	0	0	0	0	0	0	0	1	2	0	0	0	0	0	0	0	0	0
UniRef50_Q58903	MG: Uncharacterized ABC transporter ATP-binding protein MJ1508 OS=Methanocaldococcus jannaschii (strain ATCC 43067 / DSM 2661 / JAL-1 / JCM 10045 / NBRC 100440) GN=MJ1508 PE=3 SV=1 [Q58903] Score: 223.0	Methanocaldococcus jannaschii DSM 2661	Archaea	Unknown	Euryarchaeota	Methanococci	Methanococcales	Methanocaldococcaceae	Methanocaldococcus	Methanocaldococcus jannaschii	UniRef100_Q58903	UniRef90_Q58903	K02003|	UNKNOWN	0	0	0	0	1	0	0	0	0	0	0	0	0	0	0	0	0	0	0	0	0	0	0	0	0	0	0	0	0	0	0	0	0	0	1
UniRef50_Q58914	MG: Uncharacterized protein MJ1519 OS=Methanocaldococcus jannaschii (strain ATCC 43067 / DSM 2661 / JAL-1 / JCM 10045 / NBRC 100440) GN=MJ1519 PE=4 SV=1 [Q58914] Score: 65.9	Methanocaldococcus jannaschii DSM 2661	Archaea	Unknown	Euryarchaeota	Methanococci	Methanococcales	Methanocaldococcaceae	Methanocaldococcus	Methanocaldococcus jannaschii	UniRef100_Q58914	UniRef90_Q58914	K03581|	UNKNOWN	0	0	0	0	1	0	0	0	0	0	0	0	1	0	0	0	0	0	0	0	0	0	0	1	0	0	1	0	0	0	0	0	0	0	0
UniRef50_Q57819	MG: Uncharacterized protein MJ0374 OS=Methanocaldococcus jannaschii (strain ATCC 43067 / DSM 2661 / JAL-1 / JCM 10045 / NBRC 100440) GN=MJ0374 PE=4 SV=1 [Q57819] Score: 58.2	Methanocaldococcus jannaschii DSM 2661	Archaea	Unknown	Euryarchaeota	Methanococci	Methanococcales	Methanocaldococcaceae	Methanocaldococcus	Methanocaldococcus jannaschii	UniRef100_Q57819	UniRef90_Q57819	UNKNOWN	UNKNOWN	0	0	0	0	1	0	0	0	0	0	0	0	0	0	0	0	0	0	0	0	0	0	0	0	0	0	0	0	0	0	0	0	0	0	0
UniRef50_Q57967	MG: Uncharacterized ATP-binding protein MJ0547 OS=Methanocaldococcus jannaschii (strain ATCC 43067 / DSM 2661 / JAL-1 / JCM 10045 / NBRC 100440) GN=MJ0547 PE=4 SV=1 [Q57967] Score: 285.0	Methanocaldococcus jannaschii DSM 2661	Archaea	Unknown	Euryarchaeota	Methanococci	Methanococcales	Methanocaldococcaceae	Methanocaldococcus	Methanocaldococcus jannaschii	UniRef100_Q57967	UniRef90_Q57967	K03609|	UNKNOWN	0	0	0	0	1	0	0	0	0	0	0	1	0	0	0	0	0	0	0	0	0	0	0	0	0	0	0	0	0	1	0	0	0	0	0
UniRef50_Q59064	MG: CRISPR type III-associated protein Csm2 OS=Methanocaldococcus jannaschii (strain ATCC 43067 / DSM 2661 / JAL-1 / JCM 10045 / NBRC 100440) GN=csm2 PE=3 SV=1 [Q59064] Score: 48.1	Methanocaldococcus jannaschii DSM 2661	Archaea	Unknown	Euryarchaeota	Methanococci	Methanococcales	Methanocaldococcaceae	Methanocaldococcus	Methanocaldococcus jannaschii	UniRef100_Q59064	UniRef90_Q59064	K19138|	UNKNOWN	0	0	0	0	1	0	0	0	0	0	0	0	0	0	0	0	0	0	0	0	0	0	0	0	0	0	0	0	0	0	0	0	0	0	0
UniRef50_Q57713	MG: Uncharacterized ferredoxin MJ0265 OS=Methanocaldococcus jannaschii (strain ATCC 43067 / DSM 2661 / JAL-1 / JCM 10045 / NBRC 100440) GN=MJ0265 PE=3 SV=2 [Q57713] Score: 45.8	Methanocaldococcus jannaschii DSM 2661	Archaea	Unknown	Euryarchaeota	Methanococci	Methanococcales	Methanocaldococcaceae	Methanocaldococcus	Methanocaldococcus jannaschii	UniRef100_Q57713	UniRef90_Q57713	K00196|	UNKNOWN	0	0	0	0	1	3	0	0	1	0	0	0	4	5	0	0	1	2	0	0	0	0	0	0	0	0	0	0	0	0	0	0	0	0	0
UniRef50_Q58376	MG: Uncharacterized protein MJ0966 OS=Methanocaldococcus jannaschii (strain ATCC 43067 / DSM 2661 / JAL-1 / JCM 10045 / NBRC 100440) GN=MJ0966 PE=4 SV=1 [Q58376] Score: 63.2	Methanocaldococcus jannaschii DSM 2661	Archaea	Unknown	Euryarchaeota	Methanococci	Methanococcales	Methanocaldococcaceae	Methanocaldococcus	Methanocaldococcus jannaschii	UniRef100_Q58376	UniRef90_Q58376	UNKNOWN	UNKNOWN	0	0	0	0	2	0	0	0	2	2	0	2	2	2	0	0	0	1	0	0	0	0	0	0	0	0	1	0	0	1	0	1	0	0	0
UniRef50_Q57610	MG: Uncharacterized ferredoxin MJ0146 OS=Methanocaldococcus jannaschii (strain ATCC 43067 / DSM 2661 / JAL-1 / JCM 10045 / NBRC 100440) GN=MJ0146 PE=3 SV=1 [Q57610] Score: 58.2	Methanocaldococcus jannaschii DSM 2661	Archaea	Unknown	Euryarchaeota	Methanococci	Methanococcales	Methanocaldococcaceae	Methanocaldococcus	Methanocaldococcus jannaschii	UniRef100_Q57610	UniRef90_Q57610	K00176|	UNKNOWN	0	0	0	0	0	1	6	4	0	1	0	2	3	2	0	2	4	3	0	1	0	0	2	0	0	0	0	0	0	0	0	0	0	0	0
UniRef50_Q58036	MG: 7,8-dihydro-6-hydroxymethylpterin dimethyltransferase OS=Methanocaldococcus jannaschii (strain ATCC 43067 / DSM 2661 / JAL-1 / JCM 10045 / NBRC 100440) GN=MJ0619 PE=1 SV=1 [Q58036] Score: 231.0	Methanocaldococcus jannaschii DSM 2661	Archaea	Unknown	Euryarchaeota	Methanococci	Methanococcales	Methanocaldococcaceae	Methanocaldococcus	Methanocaldococcus jannaschii	UniRef100_Q58036	UniRef90_Q58036	K06937|	2.1.1.-|	0	0	0	0	0	1	1	0	0	0	0	0	0	0	0	0	0	0	0	0	0	0	0	0	0	0	0	0	0	0	0	0	0	0	0
UniRef50_Q58457	MG: Uncharacterized glycosyltransferase MJ1057 OS=Methanocaldococcus jannaschii (strain ATCC 43067 / DSM 2661 / JAL-1 / JCM 10045 / NBRC 100440) GN=MJ1057 PE=3 SV=2 [Q58457] Score: 54.7	Methanocaldococcus jannaschii DSM 2661	Archaea	Unknown	Euryarchaeota	Methanococci	Methanococcales	Methanocaldococcaceae	Methanocaldococcus	Methanocaldococcus jannaschii	UniRef100_Q58457	UniRef90_Q58457	UNKNOWN	2.4.-.-|	0	0	0	0	0	1	0	0	0	0	0	0	0	0	0	0	0	0	0	0	0	0	0	0	0	0	0	0	0	0	1	0	0	0	0
UniRef50_Q58096	MG: Uncharacterized protein MJ0683 OS=Methanocaldococcus jannaschii (strain ATCC 43067 / DSM 2661 / JAL-1 / JCM 10045 / NBRC 100440) GN=MJ0683 PE=4 SV=1 [Q58096] Score: 139.0	Methanocaldococcus jannaschii DSM 2661	Archaea	Unknown	Euryarchaeota	Methanococci	Methanococcales	Methanocaldococcaceae	Methanocaldococcus	Methanocaldococcus jannaschii	UniRef100_Q58096	UniRef90_Q58096	UNKNOWN	UNKNOWN	0	0	0	0	0	1	0	0	0	0	0	0	1	0	0	0	0	0	0	0	0	0	0	0	0	0	0	0	0	0	0	0	0	0	0
UniRef50_Q57552	MG: Putative ABC transporter permease protein MJ0087 OS=Methanocaldococcus jannaschii (strain ATCC 43067 / DSM 2661 / JAL-1 / JCM 10045 / NBRC 100440) GN=MJ0087 PE=3 SV=1 [Q57552] Score: 97.4	Methanocaldococcus jannaschii DSM 2661	Archaea	Unknown	Euryarchaeota	Methanococci	Methanococcales	Methanocaldococcaceae	Methanocaldococcus	Methanocaldococcus jannaschii	UniRef100_Q57552	UniRef90_Q57552	K02015|	UNKNOWN	0	0	0	0	0	1	0	0	0	0	0	0	0	0	0	0	1	0	0	0	0	0	0	0	1	0	0	0	0	1	0	0	0	0	0
UniRef50_Q58057	MG: Uncharacterized protein MJ0640 OS=Methanocaldococcus jannaschii (strain ATCC 43067 / DSM 2661 / JAL-1 / JCM 10045 / NBRC 100440) GN=MJ0640 PE=4 SV=1 [Q58057] Score: 293.0	Methanocaldococcus jannaschii DSM 2661	Archaea	Unknown	Euryarchaeota	Methanococci	Methanococcales	Methanocaldococcaceae	Methanocaldococcus	Methanocaldococcus jannaschii	UniRef100_Q58057	UniRef90_Q58057	K07123|	UNKNOWN	0	0	0	0	0	3	11	11	3	0	0	1	2	0	0	0	0	0	0	0	0	0	0	0	0	0	0	1	0	0	0	0	0	0	1
UniRef50_O87696	MG: Cobalt-precorrin-4 C(11)-methyltransferase OS=Methanocaldococcus jannaschii (strain ATCC 43067 / DSM 2661 / JAL-1 / JCM 10045 / NBRC 100440) GN=cbiF PE=3 SV=1 [Q58973] Score: 239.0	Methanocaldococcus jannaschii DSM 2661	Archaea	Unknown	Euryarchaeota	Methanococci	Methanococcales	Methanocaldococcaceae	Methanocaldococcus	Methanocaldococcus jannaschii	UniRef100_Q58973	UniRef90_Q58973	K05936|	2.1.1.271|	0	0	0	0	0	1	3	2	0	0	0	0	0	0	0	0	0	0	0	0	0	0	0	0	0	0	0	0	0	0	1	0	0	0	0
UniRef50_Q57885	MG: KH domain-containing protein MJ0443 OS=Methanocaldococcus jannaschii (strain ATCC 43067 / DSM 2661 / JAL-1 / JCM 10045 / NBRC 100440) GN=MJ0443 PE=3 SV=1 [Q57885] Score: 155.0	Methanocaldococcus jannaschii DSM 2661	Archaea	Unknown	Euryarchaeota	Methanococci	Methanococcales	Methanocaldococcaceae	Methanocaldococcus	Methanocaldococcus jannaschii	UniRef100_Q57885	UniRef90_Q57885	K06961|	UNKNOWN	0	0	0	0	0	1	0	0	0	0	0	0	4	8	2	0	4	0	0	0	0	0	0	0	0	0	0	0	0	0	0	0	0	0	0
UniRef50_Q57891	MG: Uncharacterized transporter MJ0449 OS=Methanocaldococcus jannaschii (strain ATCC 43067 / DSM 2661 / JAL-1 / JCM 10045 / NBRC 100440) GN=MJ0449 PE=3 SV=1 [Q57891] Score: 73.2	Methanocaldococcus jannaschii DSM 2661	Archaea	Unknown	Euryarchaeota	Methanococci	Methanococcales	Methanocaldococcaceae	Methanocaldococcus	Methanocaldococcus jannaschii	UniRef100_Q57891	UniRef90_Q57891	UNKNOWN	UNKNOWN	0	0	0	0	0	2	0	0	0	0	0	0	1	0	0	0	0	0	0	0	0	0	0	0	0	0	0	0	0	0	0	0	0	0	0
UniRef50_Q58624	MG: Uncharacterized protein MJ1227 OS=Methanocaldococcus jannaschii (strain ATCC 43067 / DSM 2661 / JAL-1 / JCM 10045 / NBRC 100440) GN=MJ1227 PE=3 SV=1 [Q58624] Score: 131.0	Methanocaldococcus jannaschii DSM 2661	Archaea	Unknown	Euryarchaeota	Methanococci	Methanococcales	Methanocaldococcaceae	Methanocaldococcus	Methanocaldococcus jannaschii	UniRef100_Q58624	UniRef90_Q58624	K04069|	1.97.1.-|	0	0	0	0	0	1	0	0	0	0	0	0	0	0	0	0	0	0	0	0	0	0	0	2	0	0	0	0	2	0	1	1	0	0	0
UniRef50_Q57749	MG: 7,8-dihydropterin-6-methyl-4-(beta-D-ribofuranosyl)-aminobenzene-5'-phosphate synthase OS=Methanocaldococcus jannaschii (strain ATCC 43067 / DSM 2661 / JAL-1 / JCM 10045 / NBRC 100440) GN=MJ0301 PE=1 SV=1 [Q57749] Score: 101.0	Methanocaldococcus jannaschii DSM 2661	Archaea	Unknown	Euryarchaeota	Methanococci	Methanococcales	Methanocaldococcaceae	Methanocaldococcus	Methanocaldococcus jannaschii	UniRef100_Q57749	UniRef90_Q57749	K06897|	2.5.1.105|	0	0	0	0	0	1	0	0	0	0	0	0	0	0	0	0	0	0	0	0	2	0	0	1	0	0	0	0	0	0	0	0	0	0	0
UniRef50_Q57970	MG: Uncharacterized protein MJ0550 OS=Methanocaldococcus jannaschii (strain ATCC 43067 / DSM 2661 / JAL-1 / JCM 10045 / NBRC 100440) GN=MJ0550 PE=4 SV=1 [Q57970] Score: 130.0	Methanocaldococcus jannaschii DSM 2661	Archaea	Unknown	Euryarchaeota	Methanococci	Methanococcales	Methanocaldococcaceae	Methanocaldococcus	Methanocaldococcus jannaschii	UniRef100_Q57970	UniRef90_Q57970	K06936|	UNKNOWN	0	0	0	0	0	1	0	0	0	0	0	0	0	0	0	1	0	0	0	0	0	0	0	0	0	0	0	0	0	0	0	0	0	0	0
UniRef50_Q58728	MG: Uncharacterized GTP-binding protein MJ1332 OS=Methanocaldococcus jannaschii (strain ATCC 43067 / DSM 2661 / JAL-1 / JCM 10045 / NBRC 100440) GN=MJ1332 PE=3 SV=1 [Q58728] Score: 151.0	Methanocaldococcus jannaschii DSM 2661	Archaea	Unknown	Euryarchaeota	Methanococci	Methanococcales	Methanocaldococcaceae	Methanocaldococcus	Methanocaldococcus jannaschii	UniRef100_Q58728	UniRef90_Q58728	K06942|	UNKNOWN	0	0	0	0	0	1	1	3	2	0	0	0	0	0	0	0	0	0	0	0	0	0	0	0	0	0	0	0	0	1	0	0	0	0	0
UniRef50_Q58534	MG: Uncharacterized protein MJ1134 OS=Methanocaldococcus jannaschii (strain ATCC 43067 / DSM 2661 / JAL-1 / JCM 10045 / NBRC 100440) GN=MJ1134 PE=4 SV=1 [Q58534] Score: 52.0	Methanocaldococcus jannaschii DSM 2661	Archaea	Unknown	Euryarchaeota	Methanococci	Methanococcales	Methanocaldococcaceae	Methanocaldococcus	Methanocaldococcus jannaschii	UniRef100_Q58534	UniRef90_Q58534	K05896|	UNKNOWN	0	0	0	0	0	1	0	0	0	0	0	0	0	0	0	0	0	0	0	0	0	0	0	0	0	0	0	0	0	0	0	0	0	0	0
UniRef50_Q57568	MG: Uncharacterized ATP-dependent helicase MJ0104 OS=Methanocaldococcus jannaschii (strain ATCC 43067 / DSM 2661 / JAL-1 / JCM 10045 / NBRC 100440) GN=MJ0104 PE=3 SV=1 [Q57568] Score: 172.0	Methanocaldococcus jannaschii DSM 2661	Archaea	Unknown	Euryarchaeota	Methanococci	Methanococcales	Methanocaldococcaceae	Methanocaldococcus	Methanocaldococcus jannaschii	UniRef100_Q57568	UniRef90_Q57568	UNKNOWN	3.6.4.-|	0	0	0	0	0	1	2	1	1	6	6	4	0	0	1	1	0	2	0	0	0	0	0	0	1	3	2	1	2	0	1	0	0	0	0
UniRef50_Q57991	MG: Probable aspartokinase OS=Methanocaldococcus jannaschii (strain ATCC 43067 / DSM 2661 / JAL-1 / JCM 10045 / NBRC 100440) GN=MJ0571 PE=1 SV=1 [Q57991] Score: 119.0	Methanocaldococcus jannaschii DSM 2661	Archaea	Unknown	Euryarchaeota	Methanococci	Methanococcales	Methanocaldococcaceae	Methanocaldococcus	Methanocaldococcus jannaschii	UniRef100_Q57991	UniRef90_Q57991	K00928|	2.7.2.4|	0	0	0	0	0	0	5	2	0	0	0	0	0	0	0	0	0	0	0	0	0	0	0	0	0	0	0	0	0	0	0	0	0	0	0
UniRef50_Q58633	MG: Uncharacterized protein MJ1236 OS=Methanocaldococcus jannaschii (strain ATCC 43067 / DSM 2661 / JAL-1 / JCM 10045 / NBRC 100440) GN=MJ1236 PE=4 SV=1 [Q58633] Score: 705.0	Methanocaldococcus jannaschii DSM 2661	Archaea	Unknown	Euryarchaeota	Methanococci	Methanococcales	Methanocaldococcaceae	Methanocaldococcus	Methanocaldococcus jannaschii	UniRef100_Q58633	UniRef90_Q58633	K07041|	UNKNOWN	0	0	0	0	0	0	5	9	4	2	0	0	0	0	0	0	0	0	0	0	0	0	1	0	0	1	0	0	0	0	0	0	0	0	0
UniRef50_Q58559	MG: Replication factor A OS=Methanocaldococcus jannaschii (strain ATCC 43067 / DSM 2661 / JAL-1 / JCM 10045 / NBRC 100440) GN=rpa PE=1 SV=1 [Q58559] Score: 149.0	Methanocaldococcus jannaschii DSM 2661	Archaea	Unknown	Euryarchaeota	Methanococci	Methanococcales	Methanocaldococcaceae	Methanocaldococcus	Methanocaldococcus jannaschii	UniRef100_Q58559	UniRef90_Q58559	K07466|	UNKNOWN	0	0	0	0	0	0	2	0	0	0	0	0	0	0	0	0	0	0	0	0	0	0	0	0	0	0	0	0	0	0	0	0	0	0	0
UniRef50_Q59027	MG: Uncharacterized protein MJ1633 OS=Methanocaldococcus jannaschii (strain ATCC 43067 / DSM 2661 / JAL-1 / JCM 10045 / NBRC 100440) GN=MJ1633 PE=3 SV=1 [Q59027] Score: 315.0	Methanocaldococcus jannaschii DSM 2661	Archaea	Unknown	Euryarchaeota	Methanococci	Methanococcales	Methanocaldococcaceae	Methanocaldococcus	Methanocaldococcus jannaschii	UniRef100_Q59027	UniRef90_Q59027	UNKNOWN	UNKNOWN	0	0	0	0	0	0	4	0	5	3	1	4	0	0	0	0	0	0	0	0	0	0	0	0	0	0	0	0	0	0	0	0	0	0	0
UniRef50_Q58310	MG: Uncharacterized protein MJ0900 OS=Methanocaldococcus jannaschii (strain ATCC 43067 / DSM 2661 / JAL-1 / JCM 10045 / NBRC 100440) GN=MJ0900 PE=3 SV=1 [Q58310] Score: 254.0	Methanocaldococcus jannaschii DSM 2661	Archaea	Unknown	Euryarchaeota	Methanococci	Methanococcales	Methanocaldococcaceae	Methanocaldococcus	Methanocaldococcus jannaschii	UniRef100_Q58310	UniRef90_Q58310	K07332|	UNKNOWN	0	0	0	0	0	0	5	0	0	0	0	0	0	1	0	0	1	0	0	0	0	0	0	0	0	0	0	0	0	0	0	0	0	0	0
UniRef50_Q58683	MG: Uncharacterized protein MJ1287 OS=Methanocaldococcus jannaschii (strain ATCC 43067 / DSM 2661 / JAL-1 / JCM 10045 / NBRC 100440) GN=MJ1287 PE=3 SV=1 [Q58683] Score: 76.3	Methanocaldococcus jannaschii DSM 2661	Archaea	Unknown	Euryarchaeota	Methanococci	Methanococcales	Methanocaldococcaceae	Methanocaldococcus	Methanocaldococcus jannaschii	UniRef100_Q58683	UniRef90_Q58683	K07332|	UNKNOWN	0	0	0	0	0	0	5	1	0	0	0	0	0	0	0	0	0	0	0	0	0	0	0	0	0	0	0	0	0	0	0	0	0	0	0
UniRef50_Q57757	MG: Uncharacterized protein MJ0309 OS=Methanocaldococcus jannaschii (strain ATCC 43067 / DSM 2661 / JAL-1 / JCM 10045 / NBRC 100440) GN=MJ0309 PE=3 SV=1 [Q57757] Score: 201.0	Methanocaldococcus jannaschii DSM 2661	Archaea	Unknown	Euryarchaeota	Methanococci	Methanococcales	Methanocaldococcaceae	Methanocaldococcus	Methanocaldococcus jannaschii	UniRef100_Q57757	UniRef90_Q57757	K01480|	UNKNOWN	0	0	0	0	0	0	2	0	0	0	0	0	0	0	0	0	0	0	0	0	0	0	0	0	0	0	0	0	0	0	0	0	0	0	0
UniRef50_Q58340	MG: Cobalt-precorrin-8 methylmutase OS=Methanocaldococcus jannaschii (strain ATCC 43067 / DSM 2661 / JAL-1 / JCM 10045 / NBRC 100440) GN=cbiC PE=3 SV=1 [Q58340] Score: 146.0	Methanocaldococcus jannaschii DSM 2661	Archaea	Unknown	Euryarchaeota	Methanococci	Methanococcales	Methanocaldococcaceae	Methanocaldococcus	Methanocaldococcus jannaschii	UniRef100_Q58340	UniRef90_Q58340	K06042|	5.4.99.60|	0	0	0	0	0	0	2	1	0	1	0	0	0	0	0	0	0	0	0	0	0	0	0	0	0	0	0	0	0	0	0	0	0	0	0
UniRef50_Q58214	MG: Uncharacterized protein MJ0804 OS=Methanocaldococcus jannaschii (strain ATCC 43067 / DSM 2661 / JAL-1 / JCM 10045 / NBRC 100440) GN=MJ0804 PE=4 SV=2 [Q58214] Score: 50.4	Methanocaldococcus jannaschii DSM 2661	Archaea	Unknown	Euryarchaeota	Methanococci	Methanococcales	Methanocaldococcaceae	Methanocaldococcus	Methanocaldococcus jannaschii	UniRef100_Q58214	UniRef90_Q58214	UNKNOWN	UNKNOWN	0	0	0	0	0	0	4	4	0	0	0	0	0	0	0	0	0	0	0	0	0	0	0	0	0	0	0	0	0	0	0	0	0	0	0
UniRef50_Q57576	MG: Acetyl-CoA decarbonylase/synthase complex subunit gamma OS=Methanocaldococcus jannaschii (strain ATCC 43067 / DSM 2661 / JAL-1 / JCM 10045 / NBRC 100440) GN=cdhE PE=3 SV=1 [Q57576] Score: 67.0	Methanocaldococcus jannaschii DSM 2661	Archaea	Unknown	Euryarchaeota	Methanococci	Methanococcales	Methanocaldococcaceae	Methanocaldococcus	Methanocaldococcus jannaschii	UniRef100_Q57576	UniRef90_Q57576	K00197|	2.1.1.245|	0	0	0	0	0	0	10	6	0	0	0	0	0	0	0	0	0	0	0	0	0	0	0	0	0	0	0	0	0	0	0	0	0	0	0
UniRef50_Q58089	MG: Putative hydrogenase expression/formation protein MJ0676 OS=Methanocaldococcus jannaschii (strain ATCC 43067 / DSM 2661 / JAL-1 / JCM 10045 / NBRC 100440) GN=MJ0676 PE=3 SV=1 [Q58089] Score: 114.0	Methanocaldococcus jannaschii DSM 2661	Archaea	Unknown	Euryarchaeota	Methanococci	Methanococcales	Methanocaldococcaceae	Methanocaldococcus	Methanocaldococcus jannaschii	UniRef100_Q58089	UniRef90_Q58089	K04655|	UNKNOWN	0	0	0	0	0	0	2	0	0	0	1	0	0	0	0	1	1	0	0	0	0	0	0	0	0	0	0	2	3	0	1	0	0	0	0
UniRef50_Q58917	MG: Probable cobalt-precorrin-7 C(5)-methyltransferase OS=Methanocaldococcus jannaschii (strain ATCC 43067 / DSM 2661 / JAL-1 / JCM 10045 / NBRC 100440) GN=cbiE PE=3 SV=1 [Q58917] Score: 74.3	Methanocaldococcus jannaschii DSM 2661	Archaea	Unknown	Euryarchaeota	Methanococci	Methanococcales	Methanocaldococcaceae	Methanocaldococcus	Methanocaldococcus jannaschii	UniRef100_Q58917	UniRef90_Q58917	K03399|	2.1.1.289|	0	0	0	0	0	0	1	1	0	0	0	0	0	0	0	0	0	0	0	0	0	0	0	0	0	0	0	0	0	0	0	0	0	0	0
UniRef50_Q58208	MG: TPR repeat-containing protein MJ0798 OS=Methanocaldococcus jannaschii (strain ATCC 43067 / DSM 2661 / JAL-1 / JCM 10045 / NBRC 100440) GN=MJ0798 PE=3 SV=1 [Q58208] Score: 76.6	Methanocaldococcus jannaschii DSM 2661	Archaea	Unknown	Euryarchaeota	Methanococci	Methanococcales	Methanocaldococcaceae	Methanocaldococcus	Methanocaldococcus jannaschii	UniRef100_Q58208	UniRef90_Q58208	UNKNOWN	UNKNOWN	0	0	0	0	0	0	1	0	0	2	0	1	0	4	3	0	3	1	1	0	0	0	0	0	0	0	0	0	0	0	0	0	0	0	0
UniRef50_Q58218	MG: Uncharacterized protein MJ0808 OS=Methanocaldococcus jannaschii (strain ATCC 43067 / DSM 2661 / JAL-1 / JCM 10045 / NBRC 100440) GN=MJ0808 PE=4 SV=1 [Q58218] Score: 180.0	Methanocaldococcus jannaschii DSM 2661	Archaea	Unknown	Euryarchaeota	Methanococci	Methanococcales	Methanocaldococcaceae	Methanocaldococcus	Methanocaldococcus jannaschii	UniRef100_Q58218	UniRef90_Q58218	K04069|	UNKNOWN	0	0	0	0	0	0	1	0	0	0	0	0	2	3	3	3	2	0	0	0	0	0	1	0	0	0	2	0	0	1	0	0	0	0	0
UniRef50_Q58737	Y1341_METJA Uncharacterized protein MJ1341 OS=Methanocaldococcus jannaschii (strain ATCC 43067 / DSM 2661 / JAL-1 / JCM 10045 / NBRC 100440) GN=MJ1341 PE=4 SV=1	Methanocaldococcus jannaschii DSM 2661	Archaea	Unknown	Euryarchaeota	Methanococci	Methanococcales	Methanocaldococcaceae	Methanocaldococcus	Methanocaldococcus jannaschii	UniRef100_Q58737	UniRef90_Q58737	UNKNOWN	UNKNOWN	0	0	0	0	0	0	1	0	0	0	0	0	0	0	0	0	0	0	0	0	0	0	0	0	0	0	0	0	0	0	0	0	0	0	0
UniRef50_Q58080	MG: Putative molybdopterin biosynthesis protein MJ0666 OS=Methanocaldococcus jannaschii (strain ATCC 43067 / DSM 2661 / JAL-1 / JCM 10045 / NBRC 100440) GN=MJ0666 PE=3 SV=1 [Q58080] Score: 250.0	Methanocaldococcus jannaschii DSM 2661	Archaea	Unknown	Euryarchaeota	Methanococci	Methanococcales	Methanocaldococcaceae	Methanocaldococcus	Methanocaldococcus jannaschii	UniRef100_Q58080	UniRef90_Q58080	K03750|	UNKNOWN	0	0	0	0	0	0	1	0	0	0	1	0	0	0	0	0	0	0	0	0	0	0	0	0	0	0	0	0	0	0	0	0	0	0	0
UniRef50_Q58607	MG: Uncharacterized protein MJ1210 OS=Methanocaldococcus jannaschii (strain ATCC 43067 / DSM 2661 / JAL-1 / JCM 10045 / NBRC 100440) GN=MJ1210 PE=4 SV=1 [Q58607] Score: 192.0	Methanocaldococcus jannaschii DSM 2661	Archaea	Unknown	Euryarchaeota	Methanococci	Methanococcales	Methanocaldococcaceae	Methanocaldococcus	Methanocaldococcus jannaschii	UniRef100_Q58607	UniRef90_Q58607	K07159|	UNKNOWN	0	0	0	0	0	0	1	0	0	0	0	0	0	0	0	0	0	0	0	0	0	0	0	0	0	0	0	0	0	0	0	0	0	0	0
UniRef50_Q58631	MG: CRISPR-associated endoribonuclease Cas6 2 OS=Methanocaldococcus jannaschii (strain ATCC 43067 / DSM 2661 / JAL-1 / JCM 10045 / NBRC 100440) GN=cas6b PE=3 SV=1 [Q58631] Score: 177.0	Methanocaldococcus jannaschii DSM 2661	Archaea	Unknown	Euryarchaeota	Methanococci	Methanococcales	Methanocaldococcaceae	Methanocaldococcus	Methanocaldococcus jannaschii	UniRef100_Q58631	UniRef90_Q58631	K19091|	3.1.-.-|	0	0	0	0	0	0	1	0	1	1	0	0	0	0	0	0	0	0	0	0	0	0	0	0	0	0	0	0	0	0	0	0	0	0	0
UniRef50_Q58928	MG: Uncharacterized KH and PIN-domain containing protein MJ1533 OS=Methanocaldococcus jannaschii (strain ATCC 43067 / DSM 2661 / JAL-1 / JCM 10045 / NBRC 100440) GN=MJ1533 PE=1 SV=1 [Q58928] Score: 444.0	Methanocaldococcus jannaschii DSM 2661	Archaea	Unknown	Euryarchaeota	Methanococci	Methanococcales	Methanocaldococcaceae	Methanocaldococcus	Methanocaldococcus jannaschii	UniRef100_Q58928	UniRef90_Q58928	K06865|	UNKNOWN	0	0	0	0	0	0	3	0	0	0	0	1	4	1	3	1	2	2	0	0	0	0	0	0	1	0	0	0	0	0	0	0	0	0	0
UniRef50_Q60327	MG: Uncharacterized protein MJ0011 OS=Methanocaldococcus jannaschii (strain ATCC 43067 / DSM 2661 / JAL-1 / JCM 10045 / NBRC 100440) GN=MJ0011 PE=4 SV=1 [Q60327] Score: 121.0	Methanocaldococcus jannaschii DSM 2661	Archaea	Unknown	Euryarchaeota	Methanococci	Methanococcales	Methanocaldococcaceae	Methanocaldococcus	Methanocaldococcus jannaschii	UniRef100_Q60327	UniRef90_Q60327	UNKNOWN	UNKNOWN	0	0	0	0	0	0	2	0	0	0	0	0	0	0	0	0	0	0	0	0	0	0	0	0	0	0	0	0	0	0	0	0	0	0	0
UniRef50_Q59005	MG: Uncharacterized glycosyl hydrolase MJ1610 OS=Methanocaldococcus jannaschii (strain ATCC 43067 / DSM 2661 / JAL-1 / JCM 10045 / NBRC 100440) GN=MJ1610 PE=3 SV=1 [Q59005] Score: 157.0	Methanocaldococcus jannaschii DSM 2661	Archaea	Unknown	Euryarchaeota	Methanococci	Methanococcales	Methanocaldococcaceae	Methanocaldococcus	Methanocaldococcus jannaschii	UniRef100_Q59005	UniRef90_Q59005	UNKNOWN	3.2.1.-|	0	0	0	0	0	0	0	1	0	0	0	0	0	0	0	0	0	0	0	0	0	0	0	0	0	0	0	0	0	0	0	0	0	0	0
UniRef50_Q58796	MG: Probable ATP-dependent helicase MJ1401 OS=Methanocaldococcus jannaschii (strain ATCC 43067 / DSM 2661 / JAL-1 / JCM 10045 / NBRC 100440) GN=MJ1401 PE=3 SV=1 [Q58796] Score: 449.0	Methanocaldococcus jannaschii DSM 2661	Archaea	Unknown	Euryarchaeota	Methanococci	Methanococcales	Methanocaldococcaceae	Methanocaldococcus	Methanocaldococcus jannaschii	UniRef100_Q58796	UniRef90_Q58796	K03725|	3.6.4.-|	0	0	0	0	0	0	0	0	1	0	0	0	0	0	0	0	0	0	0	0	0	0	0	0	0	0	0	0	0	0	0	0	0	0	0
UniRef50_Q58713	MG: Uncharacterized MFS-type transporter MJ1317 OS=Methanocaldococcus jannaschii (strain ATCC 43067 / DSM 2661 / JAL-1 / JCM 10045 / NBRC 100440) GN=MJ1317 PE=3 SV=1 [Q58713] Score: 58.2	Methanocaldococcus jannaschii DSM 2661	Archaea	Unknown	Euryarchaeota	Methanococci	Methanococcales	Methanocaldococcaceae	Methanocaldococcus	Methanocaldococcus jannaschii	UniRef100_Q58713	UniRef90_Q58713	UNKNOWN	UNKNOWN	0	0	0	0	0	0	0	0	1	0	0	0	0	0	0	0	0	0	0	0	0	0	0	0	0	0	0	0	0	0	0	0	1	2	0
UniRef50_Q60379	MG: Uncharacterized protein MJ0073 OS=Methanocaldococcus jannaschii (strain ATCC 43067 / DSM 2661 / JAL-1 / JCM 10045 / NBRC 100440) GN=MJ0073 PE=4 SV=1 [Q60379] Score: 64.3	Methanocaldococcus jannaschii DSM 2661	Archaea	Unknown	Euryarchaeota	Methanococci	Methanococcales	Methanocaldococcaceae	Methanocaldococcus	Methanocaldococcus jannaschii	UniRef100_Q60379	UniRef90_Q60379	UNKNOWN	UNKNOWN	0	0	0	0	0	0	0	0	1	0	0	0	0	0	0	0	0	0	0	0	0	0	0	0	0	0	0	0	0	0	0	0	0	0	0
UniRef50_Q58001	MG: Thioredoxin OS=Methanocaldococcus jannaschii (strain ATCC 43067 / DSM 2661 / JAL-1 / JCM 10045 / NBRC 100440) GN=MJ0581 PE=3 SV=1 [Q58001] Score: 75.5	Methanocaldococcus jannaschii DSM 2661	Archaea	Unknown	Euryarchaeota	Methanococci	Methanococcales	Methanocaldococcaceae	Methanocaldococcus	Methanocaldococcus jannaschii	UniRef100_Q58001	UniRef90_Q58001	UNKNOWN	UNKNOWN	0	0	0	0	0	0	0	0	1	1	0	0	0	0	0	0	0	0	0	0	0	0	0	0	0	0	0	0	0	0	0	0	0	0	0
UniRef50_Q58744	MG: Uncharacterized protein MJ1349 OS=Methanocaldococcus jannaschii (strain ATCC 43067 / DSM 2661 / JAL-1 / JCM 10045 / NBRC 100440) GN=MJ1349 PE=3 SV=1 [Q58744] Score: 280.0	Methanocaldococcus jannaschii DSM 2661	Archaea	Unknown	Euryarchaeota	Methanococci	Methanococcales	Methanocaldococcaceae	Methanocaldococcus	Methanocaldococcus jannaschii	UniRef100_Q58744	UniRef90_Q58744	K00441|	UNKNOWN	0	0	0	0	0	0	0	0	1	0	0	0	0	0	0	0	0	0	1	0	0	0	0	0	0	0	0	0	0	0	0	0	0	0	0
UniRef50_Q6LZC5	MG: Uncharacterized ATP-binding protein MJ0283 OS=Methanocaldococcus jannaschii (strain ATCC 43067 / DSM 2661 / JAL-1 / JCM 10045 / NBRC 100440) GN=MJ0283 PE=3 SV=1 [Q57731] Score: 267.0	Methanocaldococcus jannaschii DSM 2661	Archaea	Unknown	Euryarchaeota	Methanococci	Methanococcales	Methanocaldococcaceae	Methanocaldococcus	Methanocaldococcus jannaschii	UniRef100_Q57731	UniRef90_Q57731	UNKNOWN	UNKNOWN	0	0	0	0	0	0	0	0	2	1	0	0	0	0	0	0	1	3	0	0	0	0	0	0	0	0	0	0	1	0	0	0	0	0	0
UniRef50_Q58029	MG: Probable arogenate/prephenate dehydrogenase OS=Methanocaldococcus jannaschii (strain ATCC 43067 / DSM 2661 / JAL-1 / JCM 10045 / NBRC 100440) GN=MJ0612 PE=3 SV=1 [Q58029] Score: 174.0	Methanocaldococcus jannaschii DSM 2661	Archaea	Unknown	Euryarchaeota	Methanococci	Methanococcales	Methanocaldococcaceae	Methanocaldococcus	Methanocaldococcus jannaschii	UniRef100_Q58029	UniRef90_Q58029	K04517|	1.3.1.-|	0	0	0	0	0	0	0	0	1	0	4	0	2	4	3	0	5	4	4	3	0	0	0	0	0	1	1	0	2	0	0	0	0	0	0
UniRef50_Q57884	MG: Probable hydrogenase nickel incorporation protein HypB OS=Methanocaldococcus jannaschii (strain ATCC 43067 / DSM 2661 / JAL-1 / JCM 10045 / NBRC 100440) GN=hypB PE=1 SV=1 [Q57884] Score: 217.0	Methanocaldococcus jannaschii DSM 2661	Archaea	Unknown	Euryarchaeota	Methanococci	Methanococcales	Methanocaldococcaceae	Methanocaldococcus	Methanocaldococcus jannaschii	UniRef100_Q57884	UniRef90_Q57884	K04652|	UNKNOWN	0	0	0	0	0	0	0	0	1	0	1	0	4	4	0	0	3	8	0	0	0	0	0	0	0	2	0	0	0	0	0	0	0	0	0
UniRef50_Q58378	MG: Soluble P-type ATPase-like phosphatase OS=Methanocaldococcus jannaschii (strain ATCC 43067 / DSM 2661 / JAL-1 / JCM 10045 / NBRC 100440) GN=patS PE=1 SV=3 [Q58378] Score: 111.0	Methanocaldococcus jannaschii DSM 2661	Archaea	Unknown	Euryarchaeota	Methanococci	Methanococcales	Methanocaldococcaceae	Methanocaldococcus	Methanocaldococcus jannaschii	UniRef100_Q58378	UniRef90_Q58378	K17686|	3.6.3.-|	0	0	0	0	0	0	0	0	8	6	7	3	4	2	6	0	3	3	0	1	0	0	0	0	0	0	0	1	0	0	0	0	0	0	0
UniRef50_Q58212	MG: Uncharacterized protein MJ0802 OS=Methanocaldococcus jannaschii (strain ATCC 43067 / DSM 2661 / JAL-1 / JCM 10045 / NBRC 100440) GN=MJ0802 PE=4 SV=1 [Q58212] Score: 68.2	Methanocaldococcus jannaschii DSM 2661	Archaea	Unknown	Euryarchaeota	Methanococci	Methanococcales	Methanocaldococcaceae	Methanocaldococcus	Methanocaldococcus jannaschii	UniRef100_Q58212	UniRef90_Q58212	UNKNOWN	UNKNOWN	0	0	0	0	0	0	0	0	3	2	2	0	1	4	4	0	4	5	0	0	0	0	0	0	2	0	0	1	2	0	0	0	0	0	2
UniRef50_Q59020	MG: Uncharacterized protein MJ1625 OS=Methanocaldococcus jannaschii (strain ATCC 43067 / DSM 2661 / JAL-1 / JCM 10045 / NBRC 100440) GN=MJ1625 PE=4 SV=1 [Q59020] Score: 374.0	Methanocaldococcus jannaschii DSM 2661	Archaea	Unknown	Euryarchaeota	Methanococci	Methanococcales	Methanocaldococcaceae	Methanocaldococcus	Methanocaldococcus jannaschii	UniRef100_Q59020	UniRef90_Q59020	UNKNOWN	UNKNOWN	0	0	0	0	0	0	0	0	1	0	0	0	0	0	0	0	0	0	0	0	0	0	0	0	0	0	0	0	0	0	0	0	0	0	0
UniRef50_Q57837	MG: Zinc metalloprotease MJ0392 OS=Methanocaldococcus jannaschii (strain ATCC 43067 / DSM 2661 / JAL-1 / JCM 10045 / NBRC 100440) GN=MJ0392 PE=1 SV=1 [Q57837] Score: 196.0	Methanocaldococcus jannaschii DSM 2661	Archaea	Unknown	Euryarchaeota	Methanococci	Methanococcales	Methanocaldococcaceae	Methanocaldococcus	Methanocaldococcus jannaschii	UniRef100_Q57837	UniRef90_Q57837	UNKNOWN	3.4.24.-|	0	0	0	0	0	0	0	0	2	0	0	0	0	0	0	0	0	0	0	0	0	0	0	0	0	0	0	0	0	0	0	0	0	0	0
UniRef50_Q58280	MG: Uncharacterized protein MJ0870 OS=Methanocaldococcus jannaschii (strain ATCC 43067 / DSM 2661 / JAL-1 / JCM 10045 / NBRC 100440) GN=MJ0870 PE=3 SV=1 [Q58280] Score: 58.2	Methanocaldococcus jannaschii DSM 2661	Archaea	Unknown	Euryarchaeota	Methanococci	Methanococcales	Methanocaldococcaceae	Methanocaldococcus	Methanocaldococcus jannaschii	UniRef100_Q58280	UniRef90_Q58280	K00441|	UNKNOWN	0	0	0	0	0	0	0	0	1	0	0	0	1	0	0	1	0	0	1	0	0	0	0	0	0	0	0	0	0	0	0	0	0	0	0
UniRef50_Q57584	MG: Uncharacterized protein MJ0120 OS=Methanocaldococcus jannaschii (strain ATCC 43067 / DSM 2661 / JAL-1 / JCM 10045 / NBRC 100440) GN=MJ0120 PE=4 SV=1 [Q57584] Score: 192.0	Methanocaldococcus jannaschii DSM 2661	Archaea	Unknown	Euryarchaeota	Methanococci	Methanococcales	Methanocaldococcaceae	Methanocaldococcus	Methanocaldococcus jannaschii	UniRef100_Q57584	UniRef90_Q57584	UNKNOWN	UNKNOWN	0	0	0	0	0	0	0	0	2	1	0	0	0	0	1	4	0	1	0	0	0	0	0	0	0	0	0	0	0	1	0	0	0	0	0
UniRef50_Q58843	MG: Modification methylase MjaII OS=Methanocaldococcus jannaschii (strain ATCC 43067 / DSM 2661 / JAL-1 / JCM 10045 / NBRC 100440) GN=mjaIIM PE=1 SV=1 [Q58843] Score: 50.4	Methanocaldococcus jannaschii DSM 2661	Archaea	Unknown	Euryarchaeota	Methanococci	Methanococcales	Methanocaldococcaceae	Methanocaldococcus	Methanocaldococcus jannaschii	UniRef100_Q58843	UniRef90_Q58843	UNKNOWN	2.1.1.113|	0	0	0	0	0	0	0	0	1	0	0	0	0	0	0	0	0	0	0	1	0	0	3	1	0	0	0	0	0	1	0	0	0	1	1
UniRef50_Q58926	MG: Uncharacterized protein MJ1531 OS=Methanocaldococcus jannaschii (strain ATCC 43067 / DSM 2661 / JAL-1 / JCM 10045 / NBRC 100440) GN=MJ1531 PE=4 SV=1 [Q58926] Score: 82.0	Methanocaldococcus jannaschii DSM 2661	Archaea	Unknown	Euryarchaeota	Methanococci	Methanococcales	Methanocaldococcaceae	Methanocaldococcus	Methanocaldococcus jannaschii	UniRef100_Q58926	UniRef90_Q58926	K01154|	UNKNOWN	0	0	0	0	0	0	0	0	1	1	2	1	0	0	0	0	0	0	0	0	0	0	0	0	0	0	0	0	0	0	0	0	0	0	0
UniRef50_Q57898	MG: Uncharacterized transporter MJ0456 OS=Methanocaldococcus jannaschii (strain ATCC 43067 / DSM 2661 / JAL-1 / JCM 10045 / NBRC 100440) GN=MJ0456 PE=3 SV=1 [Q57898] Score: 129.0	Methanocaldococcus jannaschii DSM 2661	Archaea	Unknown	Euryarchaeota	Methanococci	Methanococcales	Methanocaldococcaceae	Methanocaldococcus	Methanocaldococcus jannaschii	UniRef100_Q57898	UniRef90_Q57898	UNKNOWN	UNKNOWN	0	0	0	0	0	0	0	0	1	0	0	0	0	0	0	0	0	0	0	0	0	0	0	0	0	0	0	0	0	0	0	0	0	0	0
UniRef50_Q57696	MG: Chorismate mutase OS=Methanocaldococcus jannaschii (strain ATCC 43067 / DSM 2661 / JAL-1 / JCM 10045 / NBRC 100440) GN=aroQ PE=1 SV=1 [Q57696] Score: 53.9	Methanocaldococcus jannaschii DSM 2661	Archaea	Unknown	Euryarchaeota	Methanococci	Methanococcales	Methanocaldococcaceae	Methanocaldococcus	Methanocaldococcus jannaschii	UniRef100_Q57696	UniRef90_Q57696	K04093|	5.4.99.5|	0	0	0	0	0	0	0	0	1	1	0	0	0	0	0	0	0	0	0	0	0	0	0	0	0	0	0	0	0	0	0	0	0	0	0
UniRef50_Q58065	MG: Putative NADH oxidase OS=Methanocaldococcus jannaschii (strain ATCC 43067 / DSM 2661 / JAL-1 / JCM 10045 / NBRC 100440) GN=MJ0649 PE=3 SV=2 [Q58065] Score: 275.0	Methanocaldococcus jannaschii DSM 2661	Archaea	Unknown	Euryarchaeota	Methanococci	Methanococcales	Methanocaldococcaceae	Methanocaldococcus	Methanocaldococcus jannaschii	UniRef100_Q58065	UniRef90_Q58065	K17870|	1.6.99.3|	0	0	0	0	0	0	0	0	0	1	0	0	0	0	1	0	0	0	1	1	1	2	3	1	0	0	0	0	0	0	0	0	0	0	0
UniRef50_Q57655	MG: Uncharacterized protein MJ0202 OS=Methanocaldococcus jannaschii (strain ATCC 43067 / DSM 2661 / JAL-1 / JCM 10045 / NBRC 100440) GN=MJ0202 PE=4 SV=1 [Q57655] Score: 148.0	Methanocaldococcus jannaschii DSM 2661	Archaea	Unknown	Euryarchaeota	Methanococci	Methanococcales	Methanocaldococcaceae	Methanocaldococcus	Methanocaldococcus jannaschii	UniRef100_Q57655	UniRef90_Q57655	K09116|	UNKNOWN	0	0	0	0	0	0	0	0	0	1	0	0	0	0	0	0	0	0	0	0	0	0	0	0	0	0	0	0	0	0	0	0	0	0	0
UniRef50_Q58283	MG: Uncharacterized ABC transporter ATP-binding protein MJ0873 OS=Methanocaldococcus jannaschii (strain ATCC 43067 / DSM 2661 / JAL-1 / JCM 10045 / NBRC 100440) GN=MJ0873 PE=3 SV=4 [Q58283] Score: 97.8	Methanocaldococcus jannaschii DSM 2661	Archaea	Unknown	Euryarchaeota	Methanococci	Methanococcales	Methanocaldococcaceae	Methanocaldococcus	Methanocaldococcus jannaschii	UniRef100_Q58283	UniRef90_Q58283	K02013|	UNKNOWN	0	0	0	0	0	0	0	0	0	1	0	0	2	0	0	0	0	0	0	0	0	0	0	1	0	0	0	0	0	0	0	0	0	0	0
UniRef50_Q57767	MG: Uncharacterized protein MJ0319 OS=Methanocaldococcus jannaschii (strain ATCC 43067 / DSM 2661 / JAL-1 / JCM 10045 / NBRC 100440) GN=MJ0319 PE=4 SV=1 [Q57767] Score: 112.0	Methanocaldococcus jannaschii DSM 2661	Archaea	Unknown	Euryarchaeota	Methanococci	Methanococcales	Methanocaldococcaceae	Methanocaldococcus	Methanocaldococcus jannaschii	UniRef100_Q57767	UniRef90_Q57767	K09732|	UNKNOWN	0	0	0	0	0	0	0	0	0	1	0	0	0	0	0	0	0	0	0	0	0	0	0	0	0	0	0	0	0	0	0	0	0	0	0
UniRef50_Q58317	MG: Uncharacterized protein MJ0907 OS=Methanocaldococcus jannaschii (strain ATCC 43067 / DSM 2661 / JAL-1 / JCM 10045 / NBRC 100440) GN=MJ0907 PE=3 SV=1 [Q58317] Score: 70.5	Methanocaldococcus jannaschii DSM 2661	Archaea	Unknown	Euryarchaeota	Methanococci	Methanococcales	Methanocaldococcaceae	Methanocaldococcus	Methanocaldococcus jannaschii	UniRef100_Q58317	UniRef90_Q58317	K06871|	UNKNOWN	0	0	0	0	0	0	0	0	0	1	0	0	0	0	0	0	0	0	0	0	0	0	0	0	0	0	0	0	0	0	0	1	0	0	0
UniRef50_Q58982	MG: Uncharacterized protein MJ1587 OS=Methanocaldococcus jannaschii (strain ATCC 43067 / DSM 2661 / JAL-1 / JCM 10045 / NBRC 100440) GN=MJ1587 PE=4 SV=1 [Q58982] Score: 46.2	Methanocaldococcus jannaschii DSM 2661	Archaea	Unknown	Euryarchaeota	Methanococci	Methanococcales	Methanocaldococcaceae	Methanocaldococcus	Methanocaldococcus jannaschii	UniRef100_Q58982	UniRef90_Q58982	K07053|	UNKNOWN	0	0	0	0	0	0	0	0	0	0	1	0	0	0	0	0	0	1	1	0	0	0	0	0	0	0	0	0	0	0	0	0	0	0	0
UniRef50_Q58889	MG: Putative 26S protease regulatory subunit homolog MJ1494 OS=Methanocaldococcus jannaschii (strain ATCC 43067 / DSM 2661 / JAL-1 / JCM 10045 / NBRC 100440) GN=MJ1494 PE=3 SV=2 [Q58889] Score: 49.3	Methanocaldococcus jannaschii DSM 2661	Archaea	Unknown	Euryarchaeota	Methanococci	Methanococcales	Methanocaldococcaceae	Methanocaldococcus	Methanocaldococcus jannaschii	UniRef100_Q58889	UniRef90_Q58889	K07392|	UNKNOWN	0	0	0	0	0	0	0	0	0	0	1	0	0	0	0	0	0	0	0	0	0	0	0	0	0	0	0	0	0	0	0	0	0	0	0
UniRef50_Q57564	MG: Uncharacterized protein MJ0100 OS=Methanocaldococcus jannaschii (strain ATCC 43067 / DSM 2661 / JAL-1 / JCM 10045 / NBRC 100440) GN=MJ0100 PE=1 SV=1 [Q57564] Score: 382.0	Methanocaldococcus jannaschii DSM 2661	Archaea	Unknown	Euryarchaeota	Methanococci	Methanococcales	Methanocaldococcaceae	Methanocaldococcus	Methanocaldococcus jannaschii	UniRef100_Q57564	UniRef90_Q57564	UNKNOWN	UNKNOWN	0	0	0	0	0	0	0	0	0	0	0	1	0	1	0	0	0	0	0	0	0	0	0	0	0	0	0	0	0	0	0	0	0	0	0
UniRef50_Q57998	MG: Uncharacterized protein MJ0578 OS=Methanocaldococcus jannaschii (strain ATCC 43067 / DSM 2661 / JAL-1 / JCM 10045 / NBRC 100440) GN=MJ0578 PE=3 SV=1 [Q57998] Score: 99.0	Methanocaldococcus jannaschii DSM 2661	Archaea	Unknown	Euryarchaeota	Methanococci	Methanococcales	Methanocaldococcaceae	Methanocaldococcus	Methanocaldococcus jannaschii	UniRef100_Q57998	UniRef90_Q57998	UNKNOWN	UNKNOWN	0	0	0	0	0	0	0	0	0	0	0	1	0	1	0	0	0	0	1	3	0	0	0	0	0	1	0	0	0	0	0	0	1	0	0
UniRef50_Q58721	Y1325_METJA Uncharacterized HTH-type transcriptional regulator MJ1325 OS=Methanocaldococcus jannaschii (strain ATCC 43067 / DSM 2661 / JAL-1 / JCM 10045 / NBRC 100440) GN=MJ1325 PE=3 SV=1	Methanocaldococcus jannaschii DSM 2661	Archaea	Unknown	Euryarchaeota	Methanococci	Methanococcales	Methanocaldococcaceae	Methanocaldococcus	Methanocaldococcus jannaschii	UniRef100_Q58721	UniRef90_Q58721	K03892|	UNKNOWN	0	0	0	0	0	0	0	0	0	0	0	2	0	0	0	0	0	0	0	0	6	4	0	0	0	0	0	0	2	3	1	4	0	0	0
UniRef50_Q59022	MG: Uncharacterized protein MJ1628 OS=Methanocaldococcus jannaschii (strain ATCC 43067 / DSM 2661 / JAL-1 / JCM 10045 / NBRC 100440) GN=MJ1628 PE=4 SV=1 [Q59022] Score: 90.9	Methanocaldococcus jannaschii DSM 2661	Archaea	Unknown	Euryarchaeota	Methanococci	Methanococcales	Methanocaldococcaceae	Methanocaldococcus	Methanocaldococcus jannaschii	UniRef100_Q59022	UniRef90_Q59022	K06924|	UNKNOWN	0	0	0	0	0	0	0	0	0	0	0	0	2	1	1	0	0	0	0	0	0	0	0	0	0	0	0	0	1	0	0	0	0	0	0
UniRef50_Q59045	MG: Chlorinase MJ1651 OS=Methanocaldococcus jannaschii (strain ATCC 43067 / DSM 2661 / JAL-1 / JCM 10045 / NBRC 100440) GN=MJ1651 PE=1 SV=1 [Q59045] Score: 130.0	Methanocaldococcus jannaschii DSM 2661	Archaea	Unknown	Euryarchaeota	Methanococci	Methanococcales	Methanocaldococcaceae	Methanocaldococcus	Methanocaldococcus jannaschii	UniRef100_Q59045	UniRef90_Q59045	K09134|	2.5.1.-|	0	0	0	0	0	0	0	0	0	0	0	0	4	8	5	8	2	5	4	4	0	0	0	0	0	0	0	0	0	0	0	0	0	0	0
UniRef50_Q6LXF3	MG: Uncharacterized metallohydrolase MJ0457 OS=Methanocaldococcus jannaschii (strain ATCC 43067 / DSM 2661 / JAL-1 / JCM 10045 / NBRC 100440) GN=MJ0457 PE=3 SV=1 [Q57899] Score: 235.0	Methanocaldococcus jannaschii DSM 2661	Archaea	Unknown	Euryarchaeota	Methanococci	Methanococcales	Methanocaldococcaceae	Methanocaldococcus	Methanocaldococcus jannaschii	UniRef100_Q57899	UniRef90_Q57899	K01439|	3.-.-.-|	0	0	0	0	0	0	0	0	0	0	0	0	1	2	1	0	2	2	0	0	0	0	0	0	0	0	0	0	0	0	0	0	0	0	0
UniRef50_Q59017	MG: Uncharacterized protein MJ1623 OS=Methanocaldococcus jannaschii (strain ATCC 43067 / DSM 2661 / JAL-1 / JCM 10045 / NBRC 100440) GN=MJ1623 PE=4 SV=1 [Q59017] Score: 75.1	Methanocaldococcus jannaschii DSM 2661	Archaea	Unknown	Euryarchaeota	Methanococci	Methanococcales	Methanocaldococcaceae	Methanocaldococcus	Methanocaldococcus jannaschii	UniRef100_Q59017	UniRef90_Q59017	UNKNOWN	UNKNOWN	0	0	0	0	0	0	0	0	0	0	0	0	1	0	3	0	0	0	0	0	0	0	0	0	0	0	0	0	0	0	0	0	0	0	0
UniRef50_Q59035	Y1641_METJA Uncharacterized protein MJ1641 OS=Methanocaldococcus jannaschii (strain ATCC 43067 / DSM 2661 / JAL-1 / JCM 10045 / NBRC 100440) GN=MJ1641 PE=4 SV=1	Methanocaldococcus jannaschii DSM 2661	Archaea	Unknown	Euryarchaeota	Methanococci	Methanococcales	Methanocaldococcaceae	Methanocaldococcus	Methanocaldococcus jannaschii	UniRef100_Q59035	UniRef90_Q59035	K02039|	UNKNOWN	0	0	0	0	0	0	0	0	0	0	0	0	2	4	5	0	4	3	6	0	0	0	0	0	0	0	0	0	0	0	0	0	0	0	0
UniRef50_Q59061	MG: CRISPR type III-associated RAMP protein Csm5 OS=Methanocaldococcus jannaschii (strain ATCC 43067 / DSM 2661 / JAL-1 / JCM 10045 / NBRC 100440) GN=csm5 PE=3 SV=1 [Q59061] Score: 103.0	Methanocaldococcus jannaschii DSM 2661	Archaea	Unknown	Euryarchaeota	Methanococci	Methanococcales	Methanocaldococcaceae	Methanocaldococcus	Methanocaldococcus jannaschii	UniRef100_Q59061	UniRef90_Q59061	K19140|	UNKNOWN	0	0	0	0	0	0	0	0	0	0	0	0	9	3	3	7	2	4	3	0	0	0	0	0	0	0	0	0	0	0	0	0	0	0	0
UniRef50_Q57583	MG: Uncharacterized protein MJ0119 OS=Methanocaldococcus jannaschii (strain ATCC 43067 / DSM 2661 / JAL-1 / JCM 10045 / NBRC 100440) GN=MJ0119 PE=4 SV=1 [Q57583] Score: 254.0	Methanocaldococcus jannaschii DSM 2661	Archaea	Unknown	Euryarchaeota	Methanococci	Methanococcales	Methanocaldococcaceae	Methanocaldococcus	Methanocaldococcus jannaschii	UniRef100_Q57583	UniRef90_Q57583	K06939|	UNKNOWN	0	0	0	0	0	0	0	0	0	0	0	0	14	6	8	4	6	7	4	2	0	0	0	0	0	0	0	0	0	0	0	0	0	0	0
UniRef50_Q60320	MG: Uncharacterized protein MJ0009 OS=Methanocaldococcus jannaschii (strain ATCC 43067 / DSM 2661 / JAL-1 / JCM 10045 / NBRC 100440) GN=MJ0009 PE=4 SV=1 [Q60320] Score: 204.0	Methanocaldococcus jannaschii DSM 2661	Archaea	Unknown	Euryarchaeota	Methanococci	Methanococcales	Methanocaldococcaceae	Methanocaldococcus	Methanocaldococcus jannaschii	UniRef100_Q60320	UniRef90_Q60320	UNKNOWN	UNKNOWN	0	0	0	0	0	0	0	0	0	0	0	0	1	0	0	2	0	0	0	0	0	0	0	0	0	0	0	0	0	0	0	0	0	0	0
UniRef50_Q57679	MG: Non-canonical purine NTP pyrophosphatase OS=Methanocaldococcus jannaschii (strain ATCC 43067 / DSM 2661 / JAL-1 / JCM 10045 / NBRC 100440) GN=MJ0226 PE=1 SV=2 [Q57679] Score: 157.0	Methanocaldococcus jannaschii DSM 2661	Archaea	Unknown	Euryarchaeota	Methanococci	Methanococcales	Methanocaldococcaceae	Methanocaldococcus	Methanocaldococcus jannaschii	UniRef100_Q57679	UniRef90_Q57679	K02428|	3.6.1.19|	0	0	0	0	0	0	0	0	0	0	0	0	1	0	0	0	0	0	0	0	0	0	0	0	0	0	0	0	0	0	0	0	0	0	0
UniRef50_Q58906	MG: Uncharacterized protein MJ1511 OS=Methanocaldococcus jannaschii (strain ATCC 43067 / DSM 2661 / JAL-1 / JCM 10045 / NBRC 100440) GN=MJ1511 PE=4 SV=1 [Q58906] Score: 46.2	Methanocaldococcus jannaschii DSM 2661	Archaea	Unknown	Euryarchaeota	Methanococci	Methanococcales	Methanocaldococcaceae	Methanocaldococcus	Methanocaldococcus jannaschii	UniRef100_Q58906	UniRef90_Q58906	UNKNOWN	UNKNOWN	0	0	0	0	0	0	0	0	0	0	0	0	18	7	11	20	17	16	4	15	0	0	0	0	0	2	3	3	11	6	3	5	0	0	0
UniRef50_Q59068	MG: CRISPR-associated protein Csx1 2 OS=Methanocaldococcus jannaschii (strain ATCC 43067 / DSM 2661 / JAL-1 / JCM 10045 / NBRC 100440) GN=csx1b PE=3 SV=1 [Q59068] Score: 321.0	Methanocaldococcus jannaschii DSM 2661	Archaea	Unknown	Euryarchaeota	Methanococci	Methanococcales	Methanocaldococcaceae	Methanocaldococcus	Methanocaldococcus jannaschii	UniRef100_Q59068	UniRef90_Q59068	UNKNOWN	UNKNOWN	0	0	0	0	0	0	0	0	0	0	0	0	10	10	17	6	5	6	0	6	0	0	0	0	0	0	0	0	0	0	0	0	0	0	0
UniRef50_Q58251	MG: Uncharacterized protein MJ0841 OS=Methanocaldococcus jannaschii (strain ATCC 43067 / DSM 2661 / JAL-1 / JCM 10045 / NBRC 100440) GN=MJ0841 PE=4 SV=1 [Q58251] Score: 60.8	Methanocaldococcus jannaschii DSM 2661	Archaea	Unknown	Euryarchaeota	Methanococci	Methanococcales	Methanocaldococcaceae	Methanocaldococcus	Methanocaldococcus jannaschii	UniRef100_Q58251	UniRef90_Q58251	UNKNOWN	UNKNOWN	0	0	0	0	0	0	0	0	0	0	0	0	2	1	0	0	0	0	0	0	2	1	1	1	0	0	0	0	0	0	0	0	0	0	0
UniRef50_Q58510	Y1110_METJA Uncharacterized protein MJ1110 OS=Methanocaldococcus jannaschii (strain ATCC 43067 / DSM 2661 / JAL-1 / JCM 10045 / NBRC 100440) GN=MJ1110 PE=4 SV=1	Methanocaldococcus jannaschii DSM 2661	Archaea	Unknown	Euryarchaeota	Methanococci	Methanococcales	Methanocaldococcaceae	Methanocaldococcus	Methanocaldococcus jannaschii	UniRef100_Q58510	UniRef90_Q58510	K09724|	UNKNOWN	0	0	0	0	0	0	0	0	0	0	0	0	1	0	0	0	0	0	0	0	0	0	0	0	0	0	0	0	0	0	0	0	0	0	0
UniRef50_Q58473	MG: RIO-type serine/threonine-protein kinase Rio2 OS=Methanocaldococcus jannaschii (strain ATCC 43067 / DSM 2661 / JAL-1 / JCM 10045 / NBRC 100440) GN=rio2 PE=3 SV=1 [Q58473] Score: 189.0	Methanocaldococcus jannaschii DSM 2661	Archaea	Unknown	Euryarchaeota	Methanococci	Methanococcales	Methanocaldococcaceae	Methanocaldococcus	Methanocaldococcus jannaschii	UniRef100_Q58473	UniRef90_Q58473	K07179|	2.7.11.1|	0	0	0	0	0	0	0	0	0	0	0	0	2	2	0	0	1	0	0	0	0	0	0	0	0	0	0	0	0	0	0	0	0	0	0
UniRef50_C0H447	MG: Uncharacterized protein MJ1230 OS=Methanocaldococcus jannaschii (strain ATCC 43067 / DSM 2661 / JAL-1 / JCM 10045 / NBRC 100440) GN=MJ1230 PE=4 SV=1 [Q58627] Score: 72.4	Methanocaldococcus jannaschii DSM 2661	Archaea	Unknown	Euryarchaeota	Methanococci	Methanococcales	Methanocaldococcaceae	Methanocaldococcus	Methanocaldococcus jannaschii	UniRef100_Q58627	UniRef90_Q58627	K07069|	UNKNOWN	0	0	0	0	0	0	0	0	0	0	0	0	8	4	0	0	2	6	1	1	0	0	0	0	0	0	0	0	0	0	0	0	0	0	0
UniRef50_Q58403	MG: Metalloprotease MJ0996 OS=Methanocaldococcus jannaschii (strain ATCC 43067 / DSM 2661 / JAL-1 / JCM 10045 / NBRC 100440) GN=MJ0996 PE=3 SV=2 [Q58403] Score: 151.0	Methanocaldococcus jannaschii DSM 2661	Archaea	Unknown	Euryarchaeota	Methanococci	Methanococcales	Methanocaldococcaceae	Methanocaldococcus	Methanocaldococcus jannaschii	UniRef100_Q58403	UniRef90_Q58403	K03568|	3.4.-.-|	0	0	0	0	0	0	0	0	0	0	0	0	2	3	1	0	0	0	0	0	0	0	0	0	0	0	0	0	0	0	0	0	0	0	0
UniRef50_Q57986	MG: Ferrous iron transport protein B homolog OS=Methanocaldococcus jannaschii (strain ATCC 43067 / DSM 2661 / JAL-1 / JCM 10045 / NBRC 100440) GN=MJ0566 PE=1 SV=1 [Q57986] Score: 189.0	Methanocaldococcus jannaschii DSM 2661	Archaea	Unknown	Euryarchaeota	Methanococci	Methanococcales	Methanocaldococcaceae	Methanocaldococcus	Methanocaldococcus jannaschii	UniRef100_Q57986	UniRef90_Q57986	K04759|	UNKNOWN	0	0	0	0	0	0	0	0	0	0	0	0	4	0	2	2	2	1	1	0	0	0	1	0	0	0	0	0	0	0	0	0	0	0	0
UniRef50_Q58577	MG: Uncharacterized glycosyltransferase MJ1178 OS=Methanocaldococcus jannaschii (strain ATCC 43067 / DSM 2661 / JAL-1 / JCM 10045 / NBRC 100440) GN=MJ1178 PE=3 SV=1 [Q58577] Score: 76.3	Methanocaldococcus jannaschii DSM 2661	Archaea	Unknown	Euryarchaeota	Methanococci	Methanococcales	Methanocaldococcaceae	Methanocaldococcus	Methanocaldococcus jannaschii	UniRef100_Q58577	UniRef90_Q58577	UNKNOWN	2.4.-.-|	0	0	0	0	0	0	0	0	0	0	0	0	1	0	0	0	0	0	0	0	0	1	0	1	1	2	2	0	0	0	0	0	7	1	2
UniRef50_Q58462	MG: Uncharacterized protein MJ1062 OS=Methanocaldococcus jannaschii (strain ATCC 43067 / DSM 2661 / JAL-1 / JCM 10045 / NBRC 100440) GN=MJ1062 PE=1 SV=1 [Q58462] Score: 71.2	Methanocaldococcus jannaschii DSM 2661	Archaea	Unknown	Euryarchaeota	Methanococci	Methanococcales	Methanocaldococcaceae	Methanocaldococcus	Methanocaldococcus jannaschii	UniRef100_Q58462	UniRef90_Q58462	UNKNOWN	UNKNOWN	0	0	0	0	0	0	0	0	0	0	0	0	1	0	0	0	0	0	0	0	0	0	0	0	0	0	0	0	0	0	0	0	0	0	0
UniRef50_Q57968	MG: Uncharacterized protein MJ0548 OS=Methanocaldococcus jannaschii (strain ATCC 43067 / DSM 2661 / JAL-1 / JCM 10045 / NBRC 100440) GN=MJ0548 PE=4 SV=1 [Q57968] Score: 140.0	Methanocaldococcus jannaschii DSM 2661	Archaea	Unknown	Euryarchaeota	Methanococci	Methanococcales	Methanocaldococcaceae	Methanocaldococcus	Methanocaldococcus jannaschii	UniRef100_Q57968	UniRef90_Q57968	UNKNOWN	UNKNOWN	0	0	0	0	0	0	0	0	0	0	0	0	1	0	0	0	0	0	0	0	0	0	0	0	0	0	0	0	0	0	0	0	0	0	0
UniRef50_Q58497	MG: Diaminopimelate decarboxylase OS=Methanocaldococcus jannaschii (strain ATCC 43067 / DSM 2661 / JAL-1 / JCM 10045 / NBRC 100440) GN=lysA PE=1 SV=1 [Q58497] Score: 116.0	Methanocaldococcus jannaschii DSM 2661	Archaea	Unknown	Euryarchaeota	Methanococci	Methanococcales	Methanocaldococcaceae	Methanocaldococcus	Methanocaldococcus jannaschii	UniRef100_Q58497	UniRef90_Q58497	K01586|	4.1.1.20|	0	0	0	0	0	0	0	0	0	0	0	0	2	0	0	2	0	0	1	2	0	1	0	0	0	0	0	0	0	0	0	0	0	0	0
UniRef50_A4FW46	CBIA_METJA Cobyrinate a,c-diamide synthase OS=Methanocaldococcus jannaschii (strain ATCC 43067 / DSM 2661 / JAL-1 / JCM 10045 / NBRC 100440) GN=cbiA PE=3 SV=1	Methanocaldococcus jannaschii DSM 2661	Archaea	Unknown	Euryarchaeota	Methanococci	Methanococcales	Methanocaldococcaceae	Methanocaldococcus	Methanocaldococcus jannaschii	UniRef100_Q58816	UniRef90_Q58816	K02224|	6.3.5.11|	0	0	0	0	0	0	0	0	0	0	0	0	2	0	0	0	0	0	0	0	0	0	0	0	0	0	0	0	0	0	0	0	0	0	0
UniRef50_Q59031	MG: Uncharacterized protein MJ1637 OS=Methanocaldococcus jannaschii (strain ATCC 43067 / DSM 2661 / JAL-1 / JCM 10045 / NBRC 100440) GN=MJ1637 PE=3 SV=1 [Q59031] Score: 72.0	Methanocaldococcus jannaschii DSM 2661	Archaea	Unknown	Euryarchaeota	Methanococci	Methanococcales	Methanocaldococcaceae	Methanocaldococcus	Methanocaldococcus jannaschii	UniRef100_Q59031	UniRef90_Q59031	K07133|	UNKNOWN	0	0	0	0	0	0	0	0	0	0	0	0	1	0	0	0	0	0	0	0	0	0	1	0	0	0	0	0	0	0	0	1	0	0	0
UniRef50_Q57924	Y501_METJA Uncharacterized protein MJ0501 OS=Methanocaldococcus jannaschii (strain ATCC 43067 / DSM 2661 / JAL-1 / JCM 10045 / NBRC 100440) GN=MJ0501 PE=4 SV=1	Methanocaldococcus jannaschii DSM 2661	Archaea	Unknown	Euryarchaeota	Methanococci	Methanococcales	Methanocaldococcaceae	Methanocaldococcus	Methanocaldococcus jannaschii	UniRef100_Q57924	UniRef90_Q57924	UNKNOWN	UNKNOWN	0	0	0	0	0	0	0	0	0	0	0	0	1	0	0	0	0	0	0	0	0	0	0	0	0	0	0	0	0	0	0	0	0	0	0
UniRef50_P81227	YE7B_METJA Uncharacterized protein MJ1479.1 OS=Methanocaldococcus jannaschii (strain ATCC 43067 / DSM 2661 / JAL-1 / JCM 10045 / NBRC 100440) GN=MJ1479.1 PE=4 SV=1	Methanocaldococcus jannaschii DSM 2661	Archaea	Unknown	Euryarchaeota	Methanococci	Methanococcales	Methanocaldococcaceae	Methanocaldococcus	Methanocaldococcus jannaschii	UniRef100_P81227	UniRef90_P81227	K09160|	UNKNOWN	0	0	0	0	0	0	0	0	0	0	0	0	1	0	0	0	0	0	0	0	0	0	0	0	0	0	0	0	0	0	0	0	0	0	0
UniRef50_Q58446	MG: DNA-directed RNA polymerase subunit A'' OS=Methanocaldococcus jannaschii (strain ATCC 43067 / DSM 2661 / JAL-1 / JCM 10045 / NBRC 100440) GN=rpoA2 PE=3 SV=1 [Q58446] Score: 61.6	Methanocaldococcus jannaschii DSM 2661	Archaea	Unknown	Euryarchaeota	Methanococci	Methanococcales	Methanocaldococcaceae	Methanocaldococcus	Methanocaldococcus jannaschii	UniRef100_Q58446	UniRef90_Q58446	K03042|	2.7.7.6|	0	0	0	0	0	0	0	0	0	0	0	0	1	0	0	0	0	0	0	0	0	0	0	0	0	0	0	0	0	0	0	0	0	0	0
UniRef50_Q57890	MG: Uncharacterized protein MJ0448 OS=Methanocaldococcus jannaschii (strain ATCC 43067 / DSM 2661 / JAL-1 / JCM 10045 / NBRC 100440) GN=MJ0448 PE=3 SV=1 [Q57890] Score: 119.0	Methanocaldococcus jannaschii DSM 2661	Archaea	Unknown	Euryarchaeota	Methanococci	Methanococcales	Methanocaldococcaceae	Methanocaldococcus	Methanocaldococcus jannaschii	UniRef100_Q57890	UniRef90_Q57890	K06897|	UNKNOWN	0	0	0	0	0	0	0	0	0	0	0	0	2	0	1	0	0	1	0	0	0	0	0	0	0	0	0	0	0	0	0	0	0	0	0
UniRef50_Q58769	MG: Uncharacterized protein MJ1374 OS=Methanocaldococcus jannaschii (strain ATCC 43067 / DSM 2661 / JAL-1 / JCM 10045 / NBRC 100440) GN=MJ1374 PE=4 SV=1 [Q58769] Score: 206.0	Methanocaldococcus jannaschii DSM 2661	Archaea	Unknown	Euryarchaeota	Methanococci	Methanococcales	Methanocaldococcaceae	Methanocaldococcus	Methanocaldococcus jannaschii	UniRef100_Q58769	UniRef90_Q58769	UNKNOWN	UNKNOWN	0	0	0	0	0	0	0	0	0	0	0	0	0	1	0	0	0	0	0	0	0	0	0	0	0	0	0	0	0	0	0	0	0	0	0
UniRef50_Q58952	MG: tRNA(Phe) (4-demethylwyosine(37)-C(7)) aminocarboxypropyltransferase OS=Methanocaldococcus jannaschii (strain ATCC 43067 / DSM 2661 / JAL-1 / JCM 10045 / NBRC 100440) GN=taw2 PE=1 SV=1 [Q58952] Score: 130.0	Methanocaldococcus jannaschii DSM 2661	Archaea	Unknown	Euryarchaeota	Methanococci	Methanococcales	Methanocaldococcaceae	Methanocaldococcus	Methanocaldococcus jannaschii	UniRef100_Q58952	UniRef90_Q58952	K07055|	2.5.1.114|	0	0	0	0	0	0	0	0	0	0	0	0	0	1	0	0	2	1	0	0	0	0	0	0	0	0	0	0	0	0	0	0	0	0	0
UniRef50_Q58151	MG: Putative superoxide reductase OS=Methanocaldococcus jannaschii (strain ATCC 43067 / DSM 2661 / JAL-1 / JCM 10045 / NBRC 100440) GN=MJ0741 PE=3 SV=1 [Q58151] Score: 88.2	Methanocaldococcus jannaschii DSM 2661	Archaea	Unknown	Euryarchaeota	Methanococci	Methanococcales	Methanocaldococcaceae	Methanocaldococcus	Methanocaldococcus jannaschii	UniRef100_Q58151	UniRef90_Q58151	K05919|	1.15.1.2|	0	0	0	0	0	0	0	0	0	0	0	0	0	1	0	0	1	1	0	0	0	0	0	0	0	0	0	0	0	0	0	0	0	0	0
UniRef50_Q58963	MG: RNA 2',3'-cyclic phosphodiesterase OS=Methanocaldococcus jannaschii (strain ATCC 43067 / DSM 2661 / JAL-1 / JCM 10045 / NBRC 100440) GN=MJ1568 PE=3 SV=1 [Q58963] Score: 100.0	Methanocaldococcus jannaschii DSM 2661	Archaea	Unknown	Euryarchaeota	Methanococci	Methanococcales	Methanocaldococcaceae	Methanocaldococcus	Methanocaldococcus jannaschii	UniRef100_Q58963	UniRef90_Q58963	K01975|	3.1.4.-|	0	0	0	0	0	0	0	0	0	0	0	0	0	2	1	0	0	0	0	0	0	0	0	0	0	0	0	0	0	0	0	0	0	0	0
UniRef50_O28059	SYV_METJA Valine--tRNA ligase OS=Methanocaldococcus jannaschii (strain ATCC 43067 / DSM 2661 / JAL-1 / JCM 10045 / NBRC 100440) GN=valS PE=3 SV=1	Methanocaldococcus jannaschii DSM 2661	Archaea	Unknown	Euryarchaeota	Methanococci	Methanococcales	Methanocaldococcaceae	Methanocaldococcus	Methanocaldococcus jannaschii	UniRef100_Q58413	UniRef90_Q58413	K01873|	6.1.1.9|	0	0	0	0	0	0	0	0	0	0	0	0	0	1	0	0	0	0	0	0	0	0	0	0	0	0	0	0	0	0	0	0	0	0	0
UniRef50_Q58322	MG: Uncharacterized protein MJ0912 OS=Methanocaldococcus jannaschii (strain ATCC 43067 / DSM 2661 / JAL-1 / JCM 10045 / NBRC 100440) GN=MJ0912 PE=4 SV=1 [Q58322] Score: 147.0	Methanocaldococcus jannaschii DSM 2661	Archaea	Unknown	Euryarchaeota	Methanococci	Methanococcales	Methanocaldococcaceae	Methanocaldococcus	Methanocaldococcus jannaschii	UniRef100_Q58322	UniRef90_Q58322	UNKNOWN	UNKNOWN	0	0	0	0	0	0	0	0	0	0	0	0	0	0	1	0	1	0	0	0	0	0	0	0	1	0	0	0	0	0	0	0	0	0	0
UniRef50_Q59006	MG: Putative alpha-amylase OS=Methanocaldococcus jannaschii (strain ATCC 43067 / DSM 2661 / JAL-1 / JCM 10045 / NBRC 100440) GN=MJ1611 PE=3 SV=1 [Q59006] Score: 165.0	Methanocaldococcus jannaschii DSM 2661	Archaea	Unknown	Euryarchaeota	Methanococci	Methanococcales	Methanocaldococcaceae	Methanocaldococcus	Methanocaldococcus jannaschii	UniRef100_Q59006	UniRef90_Q59006	K07405|	3.2.1.1|	0	0	0	0	0	0	0	0	0	0	0	0	0	0	1	0	0	0	0	0	0	0	0	1	0	0	0	0	5	3	2	3	2	2	0
UniRef50_P0CW65	TRM1_METJA tRNA (guanine(26)-N(2))-dimethyltransferase OS=Methanocaldococcus jannaschii (strain ATCC 43067 / DSM 2661 / JAL-1 / JCM 10045 / NBRC 100440) GN=trm1 PE=3 SV=1	Methanocaldococcus jannaschii DSM 2661	Archaea	Unknown	Euryarchaeota	Methanococci	Methanococcales	Methanocaldococcaceae	Methanocaldococcus	Methanocaldococcus jannaschii	UniRef100_Q58356	UniRef90_Q58356	K00555|	2.1.1.216|	0	0	0	0	0	0	0	0	0	0	0	0	0	0	1	0	0	0	0	0	0	0	0	0	0	0	0	0	0	0	0	0	0	0	0
UniRef50_Q57588	MG: Uncharacterized protein MJ0124 OS=Methanocaldococcus jannaschii (strain ATCC 43067 / DSM 2661 / JAL-1 / JCM 10045 / NBRC 100440) GN=MJ0124 PE=4 SV=2 [Q57588] Score: 175.0	Methanocaldococcus jannaschii DSM 2661	Archaea	Unknown	Euryarchaeota	Methanococci	Methanococcales	Methanocaldococcaceae	Methanocaldococcus	Methanocaldococcus jannaschii	UniRef100_Q57588	UniRef90_Q57588	UNKNOWN	UNKNOWN	0	0	0	0	0	0	0	0	0	0	0	0	0	0	2	0	0	1	2	3	0	0	0	0	0	0	0	0	0	0	0	0	0	0	0
UniRef50_Q57585	MG: Uncharacterized ABC transporter ATP-binding protein MJ0121 OS=Methanocaldococcus jannaschii (strain ATCC 43067 / DSM 2661 / JAL-1 / JCM 10045 / NBRC 100440) GN=MJ0121 PE=3 SV=1 [Q57585] Score: 212.0	Methanocaldococcus jannaschii DSM 2661	Archaea	Unknown	Euryarchaeota	Methanococci	Methanococcales	Methanocaldococcaceae	Methanocaldococcus	Methanocaldococcus jannaschii	UniRef100_Q57585	UniRef90_Q57585	UNKNOWN	UNKNOWN	0	0	0	0	0	0	0	0	0	0	0	0	0	0	2	0	0	0	0	0	0	0	0	0	0	0	0	0	0	0	0	0	0	0	0
UniRef50_Q58516	MG: Putative asparagine synthetase [glutamine-hydrolyzing] 1 OS=Methanocaldococcus jannaschii (strain ATCC 43067 / DSM 2661 / JAL-1 / JCM 10045 / NBRC 100440) GN=MJ1116 PE=3 SV=1 [Q58516] Score: 101.0	Methanocaldococcus jannaschii DSM 2661	Archaea	Unknown	Euryarchaeota	Methanococci	Methanococcales	Methanocaldococcaceae	Methanocaldococcus	Methanocaldococcus jannaschii	UniRef100_Q58516	UniRef90_Q58516	K01953|	6.3.5.4|	0	0	0	0	0	0	0	0	0	0	0	0	0	0	1	0	0	0	0	0	0	0	0	0	0	0	0	0	0	0	0	0	0	0	0
UniRef50_Q58562	MG: Uncharacterized protein MJ1162 OS=Methanocaldococcus jannaschii (strain ATCC 43067 / DSM 2661 / JAL-1 / JCM 10045 / NBRC 100440) GN=MJ1162 PE=4 SV=1 [Q58562] Score: 123.0	Methanocaldococcus jannaschii DSM 2661	Archaea	Unknown	Euryarchaeota	Methanococci	Methanococcales	Methanocaldococcaceae	Methanocaldococcus	Methanocaldococcus jannaschii	UniRef100_Q58562	UniRef90_Q58562	K07096|	UNKNOWN	0	0	0	0	0	0	0	0	0	0	0	0	0	0	1	0	6	0	0	0	0	0	0	0	2	0	0	0	0	0	0	0	0	0	0
UniRef50_P81232	Y21B_METJA Uncharacterized protein MJ0210.1 OS=Methanocaldococcus jannaschii (strain ATCC 43067 / DSM 2661 / JAL-1 / JCM 10045 / NBRC 100440) GN=MJ0210.1 PE=4 SV=1	Methanocaldococcus jannaschii DSM 2661	Archaea	Unknown	Euryarchaeota	Methanococci	Methanococcales	Methanocaldococcaceae	Methanocaldococcus	Methanocaldococcus jannaschii	UniRef100_P81232	UniRef90_P81232	UNKNOWN	UNKNOWN	0	0	0	0	0	0	0	0	0	0	0	0	0	0	0	1	0	1	0	1	0	0	0	0	0	0	0	0	0	1	0	0	0	0	0
UniRef50_Q58332	MG: Uncharacterized protein MJ0922 OS=Methanocaldococcus jannaschii (strain ATCC 43067 / DSM 2661 / JAL-1 / JCM 10045 / NBRC 100440) GN=MJ0922 PE=1 SV=1 [Q58332] Score: 47.8	Methanocaldococcus jannaschii DSM 2661	Archaea	Unknown	Euryarchaeota	Methanococci	Methanococcales	Methanocaldococcaceae	Methanocaldococcus	Methanocaldococcus jannaschii	UniRef100_Q58332	UniRef90_Q58332	UNKNOWN	UNKNOWN	0	0	0	0	0	0	0	0	0	0	0	0	0	0	0	1	0	0	0	0	0	0	0	0	0	0	0	0	0	0	0	0	0	0	0
UniRef50_P81334	MG: F420-non-reducing hydrogenase vhu iron-sulfur subunit D OS=Methanocaldococcus jannaschii (strain ATCC 43067 / DSM 2661 / JAL-1 / JCM 10045 / NBRC 100440) GN=vhuD PE=3 SV=3 [P81334] Score: 98.2	Methanocaldococcus jannaschii DSM 2661	Archaea	Unknown	Euryarchaeota	Methanococci	Methanococcales	Methanocaldococcaceae	Methanocaldococcus	Methanocaldococcus jannaschii	UniRef100_P81334	UniRef90_P81334	UNKNOWN	1.12.99.-|	0	0	0	0	0	0	0	0	0	0	0	0	0	0	0	0	1	0	0	0	0	0	0	0	0	0	0	0	0	0	0	0	0	0	0
UniRef50_Q58408	MG: Uncharacterized protein MJ1002 OS=Methanocaldococcus jannaschii (strain ATCC 43067 / DSM 2661 / JAL-1 / JCM 10045 / NBRC 100440) GN=MJ1002 PE=4 SV=1 [Q58408] Score: 125.0	Methanocaldococcus jannaschii DSM 2661	Archaea	Unknown	Euryarchaeota	Methanococci	Methanococcales	Methanocaldococcaceae	Methanocaldococcus	Methanocaldococcus jannaschii	UniRef100_Q58408	UniRef90_Q58408	UNKNOWN	UNKNOWN	0	0	0	0	0	0	0	0	0	0	0	0	0	0	0	0	1	0	0	0	0	0	0	0	0	0	0	0	0	0	0	0	0	0	0
UniRef50_Q58711	MG: Polyribonucleotide 5'-hydroxyl-kinase MJ1315 OS=Methanocaldococcus jannaschii (strain ATCC 43067 / DSM 2661 / JAL-1 / JCM 10045 / NBRC 100440) GN=MJ1315 PE=3 SV=1 [Q58711] Score: 102.0	Methanocaldococcus jannaschii DSM 2661	Archaea	Unknown	Euryarchaeota	Methanococci	Methanococcales	Methanocaldococcaceae	Methanocaldococcus	Methanocaldococcus jannaschii	UniRef100_Q58711	UniRef90_Q58711	K06947|	2.7.1.78|	0	0	0	0	0	0	0	0	0	0	0	0	0	0	0	0	1	0	0	0	0	0	0	0	0	0	0	0	0	0	0	0	0	0	0
UniRef50_Q57923	MG: Uncharacterized protein MJ0500 OS=Methanocaldococcus jannaschii (strain ATCC 43067 / DSM 2661 / JAL-1 / JCM 10045 / NBRC 100440) GN=MJ0500 PE=4 SV=1 [Q57923] Score: 90.9	Methanocaldococcus jannaschii DSM 2661	Archaea	Unknown	Euryarchaeota	Methanococci	Methanococcales	Methanocaldococcaceae	Methanocaldococcus	Methanocaldococcus jannaschii	UniRef100_Q57923	UniRef90_Q57923	K09138|	UNKNOWN	0	0	0	0	0	0	0	0	0	0	0	0	0	0	0	0	1	0	0	0	0	0	0	0	0	0	0	0	0	0	0	0	0	0	0
UniRef50_Q58119	MG: Uncharacterized transporter MJ0709 OS=Methanocaldococcus jannaschii (strain ATCC 43067 / DSM 2661 / JAL-1 / JCM 10045 / NBRC 100440) GN=MJ0709 PE=3 SV=1 [Q58119] Score: 105.0	Methanocaldococcus jannaschii DSM 2661	Archaea	Unknown	Euryarchaeota	Methanococci	Methanococcales	Methanocaldococcaceae	Methanocaldococcus	Methanocaldococcus jannaschii	UniRef100_Q58119	UniRef90_Q58119	UNKNOWN	UNKNOWN	0	0	0	0	0	0	0	0	0	0	0	0	0	0	0	0	0	1	0	1	0	0	0	0	0	0	0	0	1	0	0	0	1	0	0
UniRef50_Q58549	MG: ADP-ribose pyrophosphatase OS=Methanocaldococcus jannaschii (strain ATCC 43067 / DSM 2661 / JAL-1 / JCM 10045 / NBRC 100440) GN=nudF PE=1 SV=1 [Q58549] Score: 68.2	Methanocaldococcus jannaschii DSM 2661	Archaea	Unknown	Euryarchaeota	Methanococci	Methanococcales	Methanocaldococcaceae	Methanocaldococcus	Methanocaldococcus jannaschii	UniRef100_Q58549	UniRef90_Q58549	K03574|	3.6.1.13|	0	0	0	0	0	0	0	0	0	0	0	0	0	0	0	0	0	1	0	0	0	0	0	0	0	0	0	0	0	0	0	0	0	0	0
UniRef50_Q57910	MG: Uncharacterized protein MJ0486 OS=Methanocaldococcus jannaschii (strain ATCC 43067 / DSM 2661 / JAL-1 / JCM 10045 / NBRC 100440) GN=MJ0486 PE=4 SV=1 [Q57910] Score: 85.1	Methanocaldococcus jannaschii DSM 2661	Archaea	Unknown	Euryarchaeota	Methanococci	Methanococcales	Methanocaldococcaceae	Methanocaldococcus	Methanocaldococcus jannaschii	UniRef100_Q57910	UniRef90_Q57910	K07139|	UNKNOWN	0	0	0	0	0	0	0	0	0	0	0	0	0	0	0	0	0	1	0	0	0	0	0	0	0	0	0	0	0	0	0	0	0	0	0
UniRef50_Q58040	MG: Putative metallophosphoesterase MJ0623 OS=Methanocaldococcus jannaschii (strain ATCC 43067 / DSM 2661 / JAL-1 / JCM 10045 / NBRC 100440) GN=MJ0623 PE=3 SV=1 [Q58040] Score: 71.6	Methanocaldococcus jannaschii DSM 2661	Archaea	Unknown	Euryarchaeota	Methanococci	Methanococcales	Methanocaldococcaceae	Methanocaldococcus	Methanocaldococcus jannaschii	UniRef100_Q58040	UniRef90_Q58040	K07095|	3.1.4.-|	0	0	0	0	0	0	0	0	0	0	0	0	0	0	0	0	0	1	0	0	0	0	0	0	0	0	0	0	0	0	0	0	0	0	0
UniRef50_Q57629	MG: Uncharacterized protein MJ0165 OS=Methanocaldococcus jannaschii (strain ATCC 43067 / DSM 2661 / JAL-1 / JCM 10045 / NBRC 100440) GN=MJ0165 PE=4 SV=1 [Q57629] Score: 146.0	Methanocaldococcus jannaschii DSM 2661	Archaea	Unknown	Euryarchaeota	Methanococci	Methanococcales	Methanocaldococcaceae	Methanocaldococcus	Methanocaldococcus jannaschii	UniRef100_Q57629	UniRef90_Q57629	K06898|	UNKNOWN	0	0	0	0	0	0	0	0	0	0	0	0	0	0	0	0	0	1	0	0	0	0	0	0	0	0	0	0	0	0	0	0	0	0	0
UniRef50_Q58087	MG: Uncharacterized protein MJ0674 OS=Methanocaldococcus jannaschii (strain ATCC 43067 / DSM 2661 / JAL-1 / JCM 10045 / NBRC 100440) GN=MJ0674 PE=4 SV=1 [Q58087] Score: 142.0	Methanocaldococcus jannaschii DSM 2661	Archaea	Unknown	Euryarchaeota	Methanococci	Methanococcales	Methanocaldococcaceae	Methanocaldococcus	Methanocaldococcus jannaschii	UniRef100_Q58087	UniRef90_Q58087	K04070|	UNKNOWN	0	0	0	0	0	0	0	0	0	0	0	0	0	0	0	0	0	0	1	0	0	0	0	0	0	0	0	0	0	0	0	0	0	0	0
UniRef50_Q58240	MG: Uncharacterized protein MJ0830 OS=Methanocaldococcus jannaschii (strain ATCC 43067 / DSM 2661 / JAL-1 / JCM 10045 / NBRC 100440) GN=MJ0830 PE=4 SV=1 [Q58240] Score: 122.0	Methanocaldococcus jannaschii DSM 2661	Archaea	Unknown	Euryarchaeota	Methanococci	Methanococcales	Methanocaldococcaceae	Methanocaldococcus	Methanocaldococcus jannaschii	UniRef100_Q58240	UniRef90_Q58240	K06864|	UNKNOWN	0	0	0	0	0	0	0	0	0	0	0	0	0	0	0	0	0	0	0	1	0	0	0	0	0	0	0	0	0	0	0	0	0	0	0
UniRef50_Q58824	MG: Uncharacterized protein MJ1429 OS=Methanocaldococcus jannaschii (strain ATCC 43067 / DSM 2661 / JAL-1 / JCM 10045 / NBRC 100440) GN=MJ1429 PE=4 SV=1 [Q58824] Score: 148.0	Methanocaldococcus jannaschii DSM 2661	Archaea	Unknown	Euryarchaeota	Methanococci	Methanococcales	Methanocaldococcaceae	Methanocaldococcus	Methanocaldococcus jannaschii	UniRef100_Q58824	UniRef90_Q58824	K06915|	3.6.4.12|	0	0	0	0	0	0	0	0	0	0	0	0	0	0	0	0	0	0	0	1	0	0	0	0	0	0	0	0	0	0	0	0	0	0	0
UniRef50_Q58295	DPOL_METJA DNA polymerase OS=Methanocaldococcus jannaschii (strain ATCC 43067 / DSM 2661 / JAL-1 / JCM 10045 / NBRC 100440) GN=pol PE=3 SV=2	Methanocaldococcus jannaschii DSM 2661	Archaea	Unknown	Euryarchaeota	Methanococci	Methanococcales	Methanocaldococcaceae	Methanocaldococcus	Methanocaldococcus jannaschii	UniRef100_Q58295	UniRef90_Q58295	K02319|	2.7.7.7|	0	0	0	0	0	0	0	0	0	0	0	0	0	0	0	0	0	0	0	0	4	5	4	4	0	0	0	0	0	1	2	1	0	0	0
UniRef50_Q57581	IF2A_METJA Translation initiation factor 2 subunit alpha OS=Methanocaldococcus jannaschii (strain ATCC 43067 / DSM 2661 / JAL-1 / JCM 10045 / NBRC 100440) GN=eif2a PE=3 SV=1	Methanocaldococcus jannaschii DSM 2661	Archaea	Unknown	Euryarchaeota	Methanococci	Methanococcales	Methanocaldococcaceae	Methanocaldococcus	Methanocaldococcus jannaschii	UniRef100_Q57581	UniRef90_Q57581	K03237|	UNKNOWN	0	0	0	0	0	0	0	0	0	0	0	0	0	0	0	0	0	0	0	0	1	4	2	0	0	0	0	0	0	0	0	0	0	0	0
UniRef50_Q57551	MG: Uncharacterized protein MJ0086 OS=Methanocaldococcus jannaschii (strain ATCC 43067 / DSM 2661 / JAL-1 / JCM 10045 / NBRC 100440) GN=MJ0086 PE=3 SV=1 [Q57551] Score: 103.0	Methanocaldococcus jannaschii DSM 2661	Archaea	Unknown	Euryarchaeota	Methanococci	Methanococcales	Methanocaldococcaceae	Methanocaldococcus	Methanocaldococcus jannaschii	UniRef100_Q57551	UniRef90_Q57551	UNKNOWN	2.1.1.-|	0	0	0	0	0	0	0	0	0	0	0	0	0	0	0	0	0	0	0	0	0	1	0	0	0	0	0	0	0	0	0	0	0	0	0
UniRef50_Q57877	MG: Uncharacterized protein MJ0435 OS=Methanocaldococcus jannaschii (strain ATCC 43067 / DSM 2661 / JAL-1 / JCM 10045 / NBRC 100440) GN=MJ0435 PE=3 SV=2 [Q57877] Score: 75.1	Methanocaldococcus jannaschii DSM 2661	Archaea	Unknown	Euryarchaeota	Methanococci	Methanococcales	Methanocaldococcaceae	Methanocaldococcus	Methanocaldococcus jannaschii	UniRef100_Q57877	UniRef90_Q57877	K07075|	UNKNOWN	0	0	0	0	0	0	0	0	0	0	0	0	0	0	0	0	0	0	0	0	0	1	0	0	0	0	0	0	0	0	0	0	0	0	0
UniRef50_Q58604	MG: Uncharacterized N-acetyltransferase MJ1207 OS=Methanocaldococcus jannaschii (strain ATCC 43067 / DSM 2661 / JAL-1 / JCM 10045 / NBRC 100440) GN=MJ1207 PE=3 SV=1 [Q58604] Score: 45.1	Methanocaldococcus jannaschii DSM 2661	Archaea	Unknown	Euryarchaeota	Methanococci	Methanococcales	Methanocaldococcaceae	Methanocaldococcus	Methanocaldococcus jannaschii	UniRef100_Q58604	UniRef90_Q58604	UNKNOWN	2.3.1.-|	0	0	0	0	0	0	0	0	0	0	0	0	0	0	0	0	0	0	0	0	0	1	0	0	0	0	0	0	0	0	0	0	0	0	0
UniRef50_Q57828	MG: CRISPR-associated helicase Cas3 OS=Methanocaldococcus jannaschii (strain ATCC 43067 / DSM 2661 / JAL-1 / JCM 10045 / NBRC 100440) GN=cas3 PE=3 SV=1 [Q57828] Score: 67.0	Methanocaldococcus jannaschii DSM 2661	Archaea	Unknown	Euryarchaeota	Methanococci	Methanococcales	Methanocaldococcaceae	Methanocaldococcus	Methanocaldococcus jannaschii	UniRef100_Q57828	UniRef90_Q57828	K07012|	3.6.4.-|	0	0	0	0	0	0	0	0	0	0	0	0	0	0	0	0	0	0	0	0	0	0	1	0	0	0	0	0	0	0	0	0	0	0	0
UniRef50_Q58140	MG: Uncharacterized protein MJ0730 OS=Methanocaldococcus jannaschii (strain ATCC 43067 / DSM 2661 / JAL-1 / JCM 10045 / NBRC 100440) GN=MJ0730 PE=4 SV=1 [Q58140] Score: 185.0	Methanocaldococcus jannaschii DSM 2661	Archaea	Unknown	Euryarchaeota	Methanococci	Methanococcales	Methanocaldococcaceae	Methanocaldococcus	Methanocaldococcus jannaschii	UniRef100_Q58140	UniRef90_Q58140	UNKNOWN	UNKNOWN	0	0	0	0	0	0	0	0	0	0	0	0	0	0	0	0	0	0	0	0	0	0	11	14	0	0	0	0	0	0	0	0	0	0	0
UniRef50_Q58114	Y703_METJA Uncharacterized protein MJ0703 OS=Methanocaldococcus jannaschii (strain ATCC 43067 / DSM 2661 / JAL-1 / JCM 10045 / NBRC 100440) GN=MJ0703 PE=3 SV=1	Methanocaldococcus jannaschii DSM 2661	Archaea	Unknown	Euryarchaeota	Methanococci	Methanococcales	Methanocaldococcaceae	Methanocaldococcus	Methanocaldococcus jannaschii	UniRef100_Q58114	UniRef90_Q58114	K01814|	UNKNOWN	0	0	0	0	0	0	0	0	0	0	0	0	0	0	0	0	0	0	0	0	0	0	0	1	0	0	0	0	0	0	0	0	0	0	0
UniRef50_Q58960	MG: Uncharacterized protein MJ1565 OS=Methanocaldococcus jannaschii (strain ATCC 43067 / DSM 2661 / JAL-1 / JCM 10045 / NBRC 100440) GN=MJ1565 PE=4 SV=1 [Q58960] Score: 63.5	Methanocaldococcus jannaschii DSM 2661	Archaea	Unknown	Euryarchaeota	Methanococci	Methanococcales	Methanocaldococcaceae	Methanocaldococcus	Methanocaldococcus jannaschii	UniRef100_Q58960	UniRef90_Q58960	K06915|	3.6.4.12|	0	0	0	0	0	0	0	0	0	0	0	0	0	0	0	0	0	0	0	0	0	0	0	1	0	0	0	0	0	0	0	0	0	0	0
UniRef50_Q58288	MG: Uncharacterized lipoprotein MJ0878 OS=Methanocaldococcus jannaschii (strain ATCC 43067 / DSM 2661 / JAL-1 / JCM 10045 / NBRC 100440) GN=MJ0878 PE=3 SV=1 [Q58288] Score: 87.8	Methanocaldococcus jannaschii DSM 2661	Archaea	Unknown	Euryarchaeota	Methanococci	Methanococcales	Methanocaldococcaceae	Methanocaldococcus	Methanocaldococcus jannaschii	UniRef100_Q58288	UniRef90_Q58288	K02016|	UNKNOWN	0	0	0	0	0	0	0	0	0	0	0	0	0	0	0	0	0	0	0	0	0	0	0	1	0	0	0	0	0	0	0	2	0	0	0
UniRef50_Q58143	MG: Uncharacterized protein MJ0733 OS=Methanocaldococcus jannaschii (strain ATCC 43067 / DSM 2661 / JAL-1 / JCM 10045 / NBRC 100440) GN=MJ0733 PE=4 SV=1 [Q58143] Score: 45.4	Methanocaldococcus jannaschii DSM 2661	Archaea	Unknown	Euryarchaeota	Methanococci	Methanococcales	Methanocaldococcaceae	Methanocaldococcus	Methanocaldococcus jannaschii	UniRef100_Q58143	UniRef90_Q58143	UNKNOWN	UNKNOWN	0	0	0	0	0	0	0	0	0	0	0	0	0	0	0	0	0	0	0	0	0	0	0	0	1	1	1	0	0	0	0	0	2	1	0
UniRef50_P54023	RL13_METJA 50S ribosomal protein L13 OS=Methanocaldococcus jannaschii (strain ATCC 43067 / DSM 2661 / JAL-1 / JCM 10045 / NBRC 100440) GN=rpl13 PE=3 SV=2	Methanocaldococcus jannaschii DSM 2661	Archaea	Unknown	Euryarchaeota	Methanococci	Methanococcales	Methanocaldococcaceae	Methanocaldococcus	Methanocaldococcus jannaschii	UniRef100_P54023	UniRef90_P54023	K02871|	UNKNOWN	0	0	0	0	0	0	0	0	0	0	0	0	0	0	0	0	0	0	0	0	0	0	0	0	1	0	0	0	0	0	0	0	0	0	0
UniRef50_Q58455	MG: Uncharacterized protein MJ1055 OS=Methanocaldococcus jannaschii (strain ATCC 43067 / DSM 2661 / JAL-1 / JCM 10045 / NBRC 100440) GN=MJ1055 PE=3 SV=1 [Q58455] Score: 305.0	Methanocaldococcus jannaschii DSM 2661	Archaea	Unknown	Euryarchaeota	Methanococci	Methanococcales	Methanocaldococcaceae	Methanocaldococcus	Methanocaldococcus jannaschii	UniRef100_Q58455	UniRef90_Q58455	K08679|	UNKNOWN	0	0	0	0	0	0	0	0	0	0	0	0	0	0	0	0	0	0	0	0	0	0	0	0	0	1	0	0	0	0	0	0	0	0	0
UniRef50_Q57657	MG: Amidophosphoribosyltransferase OS=Methanocaldococcus jannaschii (strain ATCC 43067 / DSM 2661 / JAL-1 / JCM 10045 / NBRC 100440) GN=purF PE=3 SV=3 [Q57657] Score: 465.0	Methanocaldococcus jannaschii DSM 2661	Archaea	Unknown	Euryarchaeota	Methanococci	Methanococcales	Methanocaldococcaceae	Methanocaldococcus	Methanocaldococcus jannaschii	UniRef100_Q57657	UniRef90_Q57657	K00764|	2.4.2.14|	0	0	0	0	0	0	0	0	0	0	0	0	0	0	0	0	0	0	0	0	0	0	0	0	0	0	1	0	0	0	0	0	0	0	0
UniRef50_Q58900	MG: Putative ATP-dependent RNA helicase MJ1505 OS=Methanocaldococcus jannaschii (strain ATCC 43067 / DSM 2661 / JAL-1 / JCM 10045 / NBRC 100440) GN=MJ1505 PE=3 SV=2 [Q58900] Score: 135.0	Methanocaldococcus jannaschii DSM 2661	Archaea	Unknown	Euryarchaeota	Methanococci	Methanococcales	Methanocaldococcaceae	Methanocaldococcus	Methanocaldococcus jannaschii	UniRef100_Q58900	UniRef90_Q58900	K10896|	3.6.4.13|	0	0	0	0	0	0	0	0	0	0	0	0	0	0	0	0	0	0	0	0	0	0	0	0	0	0	1	0	0	0	0	0	0	0	0
UniRef50_Q59044	MG: Uncharacterized protein MJ1650 OS=Methanocaldococcus jannaschii (strain ATCC 43067 / DSM 2661 / JAL-1 / JCM 10045 / NBRC 100440) GN=MJ1650 PE=4 SV=1 [Q59044] Score: 149.0	Methanocaldococcus jannaschii DSM 2661	Archaea	Unknown	Euryarchaeota	Methanococci	Methanococcales	Methanocaldococcaceae	Methanocaldococcus	Methanocaldococcus jannaschii	UniRef100_Q59044	UniRef90_Q59044	K07562|	UNKNOWN	0	0	0	0	0	0	0	0	0	0	0	0	0	0	0	0	0	0	0	0	0	0	0	0	0	0	1	0	0	0	0	0	0	0	0
UniRef50_Q58813	MG: L-fuculose phosphate aldolase OS=Methanocaldococcus jannaschii (strain ATCC 43067 / DSM 2661 / JAL-1 / JCM 10045 / NBRC 100440) GN=fucA PE=1 SV=1 [Q58813] Score: 84.3	Methanocaldococcus jannaschii DSM 2661	Archaea	Unknown	Euryarchaeota	Methanococci	Methanococcales	Methanocaldococcaceae	Methanocaldococcus	Methanocaldococcus jannaschii	UniRef100_Q58813	UniRef90_Q58813	K01628|	4.1.2.17|	0	0	0	0	0	0	0	0	0	0	0	0	0	0	0	0	0	0	0	0	0	0	0	0	0	0	1	0	0	0	0	0	0	0	0
UniRef50_Q58320	MG: Uncharacterized protein MJ0910 OS=Methanocaldococcus jannaschii (strain ATCC 43067 / DSM 2661 / JAL-1 / JCM 10045 / NBRC 100440) GN=MJ0910 PE=4 SV=1 [Q58320] Score: 94.4	Methanocaldococcus jannaschii DSM 2661	Archaea	Unknown	Euryarchaeota	Methanococci	Methanococcales	Methanocaldococcaceae	Methanocaldococcus	Methanocaldococcus jannaschii	UniRef100_Q58320	UniRef90_Q58320	K03404|	UNKNOWN	0	0	0	0	0	0	0	0	0	0	0	0	0	0	0	0	0	0	0	0	0	0	0	0	0	0	1	0	0	0	0	0	0	0	0
UniRef50_Q57673	MG: V-type ATP synthase subunit E OS=Methanocaldococcus jannaschii (strain ATCC 43067 / DSM 2661 / JAL-1 / JCM 10045 / NBRC 100440) GN=atpE PE=1 SV=1 [Q57673] Score: 55.5	Methanocaldococcus jannaschii DSM 2661	Archaea	Unknown	Euryarchaeota	Methanococci	Methanococcales	Methanocaldococcaceae	Methanocaldococcus	Methanocaldococcus jannaschii	UniRef100_Q57673	UniRef90_Q57673	K02121|	UNKNOWN	0	0	0	0	0	0	0	0	0	0	0	0	0	0	0	0	0	0	0	0	0	0	0	0	0	0	1	0	0	0	0	0	0	0	0
UniRef50_Q58469	MG: Uncharacterized glycosyltransferase MJ1069 OS=Methanocaldococcus jannaschii (strain ATCC 43067 / DSM 2661 / JAL-1 / JCM 10045 / NBRC 100440) GN=MJ1069 PE=3 SV=1 [Q58469] Score: 62.4	Methanocaldococcus jannaschii DSM 2661	Archaea	Unknown	Euryarchaeota	Methanococci	Methanococcales	Methanocaldococcaceae	Methanocaldococcus	Methanocaldococcus jannaschii	UniRef100_Q58469	UniRef90_Q58469	UNKNOWN	2.4.-.-|	0	0	0	0	0	0	0	0	0	0	0	0	0	0	0	0	0	0	0	0	0	0	0	0	0	0	0	1	0	0	0	0	0	0	0
UniRef50_Q58660	MG: Phosphoribosylformylglycinamidine synthase subunit PurL OS=Methanocaldococcus jannaschii (strain ATCC 43067 / DSM 2661 / JAL-1 / JCM 10045 / NBRC 100440) GN=purL PE=3 SV=1 [Q58660] Score: 162.0	Methanocaldococcus jannaschii DSM 2661	Archaea	Unknown	Euryarchaeota	Methanococci	Methanococcales	Methanocaldococcaceae	Methanocaldococcus	Methanocaldococcus jannaschii	UniRef100_Q58660	UniRef90_Q58660	K01952|	6.3.5.3|	0	0	0	0	0	0	0	0	0	0	0	0	0	0	0	0	0	0	0	0	0	0	0	0	0	0	0	0	1	0	0	0	0	0	0
UniRef50_Q58893	MG: Modification methylase MjaV OS=Methanocaldococcus jannaschii (strain ATCC 43067 / DSM 2661 / JAL-1 / JCM 10045 / NBRC 100440) GN=mjaVM PE=1 SV=1 [Q58893] Score: 70.1	Methanocaldococcus jannaschii DSM 2661	Archaea	Unknown	Euryarchaeota	Methanococci	Methanococcales	Methanocaldococcaceae	Methanocaldococcus	Methanocaldococcus jannaschii	UniRef100_Q58893	UniRef90_Q58893	UNKNOWN	2.1.1.113|	0	0	0	0	0	0	0	0	0	0	0	0	0	0	0	0	0	0	0	0	0	0	0	0	0	0	0	0	1	0	0	0	0	0	1
UniRef50_Q58374	MG: Uncharacterized protein MJ0964 OS=Methanocaldococcus jannaschii (strain ATCC 43067 / DSM 2661 / JAL-1 / JCM 10045 / NBRC 100440) GN=MJ0964 PE=3 SV=1 [Q58374] Score: 456.0	Methanocaldococcus jannaschii DSM 2661	Archaea	Unknown	Euryarchaeota	Methanococci	Methanococcales	Methanocaldococcaceae	Methanocaldococcus	Methanocaldococcus jannaschii	UniRef100_Q58374	UniRef90_Q58374	K01473|	UNKNOWN	0	0	0	0	0	0	0	0	0	0	0	0	0	0	0	0	0	0	0	0	0	0	0	0	0	0	0	0	1	0	0	0	0	0	0
UniRef50_Q58845	MG: Uncharacterized protein MJ1450 OS=Methanocaldococcus jannaschii (strain ATCC 43067 / DSM 2661 / JAL-1 / JCM 10045 / NBRC 100440) GN=MJ1450 PE=3 SV=1 [Q58845] Score: 202.0	Methanocaldococcus jannaschii DSM 2661	Archaea	Unknown	Euryarchaeota	Methanococci	Methanococcales	Methanocaldococcaceae	Methanocaldococcus	Methanocaldococcus jannaschii	UniRef100_Q58845	UniRef90_Q58845	UNKNOWN	UNKNOWN	0	0	0	0	0	0	0	0	0	0	0	0	0	0	0	0	0	0	0	0	0	0	0	0	0	0	0	0	1	0	0	0	0	0	0
UniRef50_Q60298	MG: Uncharacterized protein MJECL43 OS=Methanocaldococcus jannaschii (strain ATCC 43067 / DSM 2661 / JAL-1 / JCM 10045 / NBRC 100440) GN=MJECL43 PE=4 SV=1 [Q60298] Score: 52.0	Methanocaldococcus jannaschii DSM 2661	Archaea	Unknown	Euryarchaeota	Methanococci	Methanococcales	Methanocaldococcaceae	Methanocaldococcus	Methanocaldococcus jannaschii	UniRef100_Q60298	UniRef90_Q60298	UNKNOWN	UNKNOWN	0	0	0	0	0	0	0	0	0	0	0	0	0	0	0	0	0	0	0	0	0	0	0	0	0	0	0	0	1	0	0	0	0	0	0
UniRef50_Q57648	RPOD_METJA DNA-directed RNA polymerase subunit D OS=Methanocaldococcus jannaschii (strain ATCC 43067 / DSM 2661 / JAL-1 / JCM 10045 / NBRC 100440) GN=rpoD PE=1 SV=1	Methanocaldococcus jannaschii DSM 2661	Archaea	Unknown	Euryarchaeota	Methanococci	Methanococcales	Methanocaldococcaceae	Methanocaldococcus	Methanocaldococcus jannaschii	UniRef100_Q57648	UniRef90_Q57648	K03047|	2.7.7.6|	0	0	0	0	0	0	0	0	0	0	0	0	0	0	0	0	0	0	0	0	0	0	0	0	0	0	0	0	0	1	0	0	0	0	0
UniRef50_Q58554	MG: Uncharacterized protein MJ1154 OS=Methanocaldococcus jannaschii (strain ATCC 43067 / DSM 2661 / JAL-1 / JCM 10045 / NBRC 100440) GN=MJ1154 PE=4 SV=1 [Q58554] Score: 209.0	Methanocaldococcus jannaschii DSM 2661	Archaea	Unknown	Euryarchaeota	Methanococci	Methanococcales	Methanocaldococcaceae	Methanocaldococcus	Methanocaldococcus jannaschii	UniRef100_Q58554	UniRef90_Q58554	K06885|	UNKNOWN	0	0	0	0	0	0	0	0	0	0	0	0	0	0	0	0	0	0	0	0	0	0	0	0	0	0	0	0	0	1	0	0	1	0	0
UniRef50_Q57856	MG: Putative ABC transporter permease protein MJ0413 OS=Methanocaldococcus jannaschii (strain ATCC 43067 / DSM 2661 / JAL-1 / JCM 10045 / NBRC 100440) GN=MJ0413 PE=3 SV=1 [Q57856] Score: 82.0	Methanocaldococcus jannaschii DSM 2661	Archaea	Unknown	Euryarchaeota	Methanococci	Methanococcales	Methanocaldococcaceae	Methanocaldococcus	Methanocaldococcus jannaschii	UniRef100_Q57856	UniRef90_Q57856	K02050|	UNKNOWN	0	0	0	0	0	0	0	0	0	0	0	0	0	0	0	0	0	0	0	0	0	0	0	0	0	0	0	0	0	1	0	0	0	0	0
UniRef50_Q58323	MG: Coenzyme A biosynthesis bifunctional protein CoaBC OS=Methanocaldococcus jannaschii (strain ATCC 43067 / DSM 2661 / JAL-1 / JCM 10045 / NBRC 100440) GN=coaBC PE=3 SV=1 [Q58323] Score: 204.0	Methanocaldococcus jannaschii DSM 2661	Archaea	Unknown	Euryarchaeota	Methanococci	Methanococcales	Methanocaldococcaceae	Methanocaldococcus	Methanocaldococcus jannaschii	UniRef100_Q58323	UniRef90_Q58323	K13038|	4.1.1.36|6.3.2.5|	0	0	0	0	0	0	0	0	0	0	0	0	0	0	0	0	0	0	0	0	0	0	0	0	0	0	0	0	0	0	1	0	0	0	0
UniRef50_Q57634	MG: Small-conductance mechanosensitive channel MscMJ OS=Methanocaldococcus jannaschii (strain ATCC 43067 / DSM 2661 / JAL-1 / JCM 10045 / NBRC 100440) GN=MJ0170 PE=1 SV=1 [Q57634] Score: 120.0	Methanocaldococcus jannaschii DSM 2661	Archaea	Unknown	Euryarchaeota	Methanococci	Methanococcales	Methanocaldococcaceae	Methanocaldococcus	Methanocaldococcus jannaschii	UniRef100_Q57634	UniRef90_Q57634	K16052|	UNKNOWN	0	0	0	0	0	0	0	0	0	0	0	0	0	0	0	0	0	0	0	0	0	0	0	0	0	0	0	0	0	0	0	1	0	0	0
UniRef50_Q58536	MG: Uncharacterized protein MJ1136 OS=Methanocaldococcus jannaschii (strain ATCC 43067 / DSM 2661 / JAL-1 / JCM 10045 / NBRC 100440) GN=MJ1136 PE=3 SV=1 [Q58536] Score: 360.0	Methanocaldococcus jannaschii DSM 2661	Archaea	Unknown	Euryarchaeota	Methanococci	Methanococcales	Methanocaldococcaceae	Methanocaldococcus	Methanocaldococcus jannaschii	UniRef100_Q58536	UniRef90_Q58536	K07739|	UNKNOWN	0	0	0	0	0	0	0	0	0	0	0	0	0	0	0	0	0	0	0	0	0	0	0	0	0	0	0	0	0	0	0	1	0	0	0
UniRef50_Q58309	MG: Putative flagella-related protein H OS=Methanocaldococcus jannaschii (strain ATCC 43067 / DSM 2661 / JAL-1 / JCM 10045 / NBRC 100440) GN=flaH PE=4 SV=1 [Q58309] Score: 166.0	Methanocaldococcus jannaschii DSM 2661	Archaea	Unknown	Euryarchaeota	Methanococci	Methanococcales	Methanocaldococcaceae	Methanocaldococcus	Methanocaldococcus jannaschii	UniRef100_Q58309	UniRef90_Q58309	K07331|	UNKNOWN	0	0	0	0	0	0	0	0	0	0	0	0	0	0	0	0	0	0	0	0	0	0	0	0	0	0	0	0	0	0	0	0	1	0	0
UniRef50_Q58221	MG: Uncharacterized protein MJ0811 OS=Methanocaldococcus jannaschii (strain ATCC 43067 / DSM 2661 / JAL-1 / JCM 10045 / NBRC 100440) GN=MJ0811 PE=3 SV=1 [Q58221] Score: 134.0	Methanocaldococcus jannaschii DSM 2661	Archaea	Unknown	Euryarchaeota	Methanococci	Methanococcales	Methanocaldococcaceae	Methanocaldococcus	Methanocaldococcus jannaschii	UniRef100_Q58221	UniRef90_Q58221	UNKNOWN	UNKNOWN	0	0	0	0	0	0	0	0	0	0	0	0	0	0	0	0	0	0	0	0	0	0	0	0	0	0	0	0	0	0	0	0	1	0	0
UniRef50_Q58915	MG: Uncharacterized protein MJ1520 OS=Methanocaldococcus jannaschii (strain ATCC 43067 / DSM 2661 / JAL-1 / JCM 10045 / NBRC 100440) GN=MJ1520 PE=3 SV=1 [Q58915] Score: 128.0	Methanocaldococcus jannaschii DSM 2661	Archaea	Unknown	Euryarchaeota	Methanococci	Methanococcales	Methanocaldococcaceae	Methanocaldococcus	Methanocaldococcus jannaschii	UniRef100_Q58915	UniRef90_Q58915	UNKNOWN	UNKNOWN	0	0	0	0	0	0	0	0	0	0	0	0	0	0	0	0	0	0	0	0	0	0	0	0	0	0	0	0	0	0	0	0	1	0	0
UniRef50_Q58070	MG: Dihydroorotate dehydrogenase B (NAD(+)), catalytic subunit OS=Methanocaldococcus jannaschii (strain ATCC 43067 / DSM 2661 / JAL-1 / JCM 10045 / NBRC 100440) GN=pyrD PE=3 SV=1 [Q58070] Score: 94.7	Methanocaldococcus jannaschii DSM 2661	Archaea	Unknown	Euryarchaeota	Methanococci	Methanococcales	Methanocaldococcaceae	Methanocaldococcus	Methanocaldococcus jannaschii	UniRef100_Q58070	UniRef90_Q58070	K17828|	1.3.1.14|	0	0	0	0	0	0	0	0	0	0	0	0	0	0	0	0	0	0	0	0	0	0	0	0	0	0	0	0	0	0	0	0	0	1	0
UniRef50_Q60313	MG: Uncharacterized protein MJ0003 OS=Methanocaldococcus jannaschii (strain ATCC 43067 / DSM 2661 / JAL-1 / JCM 10045 / NBRC 100440) GN=MJ0003 PE=4 SV=1 [Q60313] Score: 64.7	Methanocaldococcus jannaschii DSM 2661	Archaea	Unknown	Euryarchaeota	Methanococci	Methanococcales	Methanocaldococcaceae	Methanocaldococcus	Methanocaldococcus jannaschii	UniRef100_Q60313	UniRef90_Q60313	UNKNOWN	UNKNOWN	0	0	0	0	0	0	0	0	0	0	0	0	0	0	0	0	0	0	0	0	0	0	0	0	0	0	0	0	0	0	0	0	0	0	3
UniRef50_Q60260	MG: Uncharacterized protein MJECL04 OS=Methanocaldococcus jannaschii (strain ATCC 43067 / DSM 2661 / JAL-1 / JCM 10045 / NBRC 100440) GN=MJECL04 PE=4 SV=1 [Q60260] Score: 71.6	Methanocaldococcus jannaschii DSM 2661	Archaea	Unknown	Euryarchaeota	Methanococci	Methanococcales	Methanocaldococcaceae	Methanocaldococcus	Methanocaldococcus jannaschii	UniRef100_Q60260	UniRef90_Q60260	K06921|	UNKNOWN	0	0	0	0	0	0	0	0	0	0	0	0	0	0	0	0	0	0	0	0	0	0	0	0	0	0	0	0	0	0	0	0	0	0	1
UniRef50_Q58997	MG: Homoserine dehydrogenase OS=Methanocaldococcus jannaschii (strain ATCC 43067 / DSM 2661 / JAL-1 / JCM 10045 / NBRC 100440) GN=hom PE=3 SV=1 [Q58997] Score: 230.0	Methanocaldococcus jannaschii DSM 2661	Archaea	Unknown	Euryarchaeota	Methanococci	Methanococcales	Methanocaldococcaceae	Methanocaldococcus	Methanocaldococcus jannaschii	UniRef100_Q58997	UniRef90_Q58997	K00003|	1.1.1.3|	0	0	0	0	0	0	0	0	0	0	0	0	0	0	0	0	0	0	0	0	0	0	0	0	0	0	0	0	0	0	0	0	0	0	2
UniRef50_Q58555	Y1155_METJA UPF0313 protein MJ1155 OS=Methanocaldococcus jannaschii (strain ATCC 43067 / DSM 2661 / JAL-1 / JCM 10045 / NBRC 100440) GN=MJ1155 PE=3 SV=1	Methanocaldococcus jannaschii DSM 2661	Archaea	Unknown	Euryarchaeota	Methanococci	Methanococcales	Methanocaldococcaceae	Methanocaldococcus	Methanocaldococcus jannaschii	UniRef100_Q58555	UniRef90_Q58555	UNKNOWN	UNKNOWN	0	0	0	0	0	0	0	0	0	0	0	0	0	0	0	0	0	0	0	0	0	0	0	0	0	0	0	0	0	0	0	0	0	0	0
UniRef50_Q60332	MG: Uncharacterized protein MJ0021 OS=Methanocaldococcus jannaschii (strain ATCC 43067 / DSM 2661 / JAL-1 / JCM 10045 / NBRC 100440) GN=MJ0021 PE=3 SV=1 [Q60332] Score: 215.0	Methanocaldococcus jannaschii DSM 2661	Archaea	Unknown	Euryarchaeota	Methanococci	Methanococcales	Methanocaldococcaceae	Methanocaldococcus	Methanocaldococcus jannaschii	UniRef100_Q60332	UniRef90_Q60332	K07129|	1.97.1.-|	0	0	0	0	0	0	0	0	0	0	0	0	0	0	0	0	0	0	0	0	0	0	0	0	0	0	0	0	0	0	0	0	0	0	0
UniRef50_Q58232	MG: S-layer protein OS=Methanocaldococcus jannaschii (strain ATCC 43067 / DSM 2661 / JAL-1 / JCM 10045 / NBRC 100440) GN=sla PE=1 SV=1 [Q58232] Score: 65.1	Methanocaldococcus jannaschii DSM 2661	Archaea	Unknown	Euryarchaeota	Methanococci	Methanococcales	Methanocaldococcaceae	Methanocaldococcus	Methanocaldococcus jannaschii	UniRef100_Q58232	UniRef90_Q58232	UNKNOWN	UNKNOWN	0	0	0	0	0	0	0	0	0	0	0	0	0	0	0	0	0	0	0	0	0	0	0	0	0	0	0	0	0	0	0	0	0	0	0
UniRef50_Q59009	MG: Uncharacterized protein MJ1614 OS=Methanocaldococcus jannaschii (strain ATCC 43067 / DSM 2661 / JAL-1 / JCM 10045 / NBRC 100440) GN=MJ1614 PE=4 SV=2 [Q59009] Score: 124.0	Methanocaldococcus jannaschii DSM 2661	Archaea	Unknown	Euryarchaeota	Methanococci	Methanococcales	Methanocaldococcaceae	Methanocaldococcus	Methanocaldococcus jannaschii	UniRef100_Q59009	UniRef90_Q59009	UNKNOWN	UNKNOWN	0	0	0	0	0	0	0	0	0	0	0	0	0	0	0	0	0	0	0	0	0	0	0	0	0	0	0	0	0	0	0	0	0	0	0
UniRef50_Q58733	MG: Uncharacterized protein MJ1337 OS=Methanocaldococcus jannaschii (strain ATCC 43067 / DSM 2661 / JAL-1 / JCM 10045 / NBRC 100440) GN=MJ1337 PE=4 SV=1 [Q58733] Score: 186.0	Methanocaldococcus jannaschii DSM 2661	Archaea	Unknown	Euryarchaeota	Methanococci	Methanococcales	Methanocaldococcaceae	Methanocaldococcus	Methanocaldococcus jannaschii	UniRef100_Q58733	UniRef90_Q58733	UNKNOWN	UNKNOWN	0	0	0	0	0	0	0	0	0	0	0	0	0	0	0	0	0	0	0	0	0	0	0	0	0	0	0	0	0	0	0	0	0	0	0
UniRef50_Q57647	MG: Uncharacterized protein MJ0188 OS=Methanocaldococcus jannaschii (strain ATCC 43067 / DSM 2661 / JAL-1 / JCM 10045 / NBRC 100440) GN=MJ0188 PE=3 SV=1 [Q57647] Score: 230.0	Methanocaldococcus jannaschii DSM 2661	Archaea	Unknown	Euryarchaeota	Methanococci	Methanococcales	Methanocaldococcaceae	Methanocaldococcus	Methanocaldococcus jannaschii	UniRef100_Q57647	UniRef90_Q57647	K00088|	UNKNOWN	0	0	0	0	0	0	0	0	0	0	0	0	0	0	0	0	0	0	0	0	0	0	0	0	0	0	0	0	0	0	0	0	0	0	0
UniRef50_Q58428	MG: Archaeosine synthase OS=Methanocaldococcus jannaschii (strain ATCC 43067 / DSM 2661 / JAL-1 / JCM 10045 / NBRC 100440) GN=arcS PE=1 SV=1 [Q58428] Score: 144.0	Methanocaldococcus jannaschii DSM 2661	Archaea	Unknown	Euryarchaeota	Methanococci	Methanococcales	Methanocaldococcaceae	Methanocaldococcus	Methanocaldococcus jannaschii	UniRef100_Q58428	UniRef90_Q58428	K07557|	2.6.1.97|	0	0	0	0	0	0	0	0	0	0	0	0	0	0	0	0	0	0	0	0	0	0	0	0	0	0	0	0	0	0	0	0	0	0	0
UniRef50_Q58002	MG: Uncharacterized protein MJ0582 OS=Methanocaldococcus jannaschii (strain ATCC 43067 / DSM 2661 / JAL-1 / JCM 10045 / NBRC 100440) GN=MJ0582 PE=4 SV=1 [Q58002] Score: 58.2	Methanocaldococcus jannaschii DSM 2661	Archaea	Unknown	Euryarchaeota	Methanococci	Methanococcales	Methanocaldococcaceae	Methanocaldococcus	Methanocaldococcus jannaschii	UniRef100_Q58002	UniRef90_Q58002	UNKNOWN	UNKNOWN	0	0	0	0	0	0	0	0	0	0	0	0	0	0	0	0	0	0	0	0	0	0	0	0	0	0	0	0	0	0	0	0	0	0	0
UniRef50_Q58882	MG: Uncharacterized methyltransferase MJ1487 OS=Methanocaldococcus jannaschii (strain ATCC 43067 / DSM 2661 / JAL-1 / JCM 10045 / NBRC 100440) GN=MJ1487 PE=3 SV=1 [Q58882] Score: 100.0	Methanocaldococcus jannaschii DSM 2661	Archaea	Unknown	Euryarchaeota	Methanococci	Methanococcales	Methanocaldococcaceae	Methanocaldococcus	Methanocaldococcus jannaschii	UniRef100_Q58882	UniRef90_Q58882	UNKNOWN	2.1.1.-|	0	0	0	0	0	0	0	0	0	0	0	0	0	0	0	0	0	0	0	0	0	0	0	0	0	0	0	0	0	0	0	0	0	0	0
UniRef50_Q58242	MG: Uncharacterized protein MJ0832 OS=Methanocaldococcus jannaschii (strain ATCC 43067 / DSM 2661 / JAL-1 / JCM 10045 / NBRC 100440) GN=MJ0832 PE=3 SV=1 [Q58242] Score: 116.0	Methanocaldococcus jannaschii DSM 2661	Archaea	Unknown	Euryarchaeota	Methanococci	Methanococcales	Methanocaldococcaceae	Methanocaldococcus	Methanocaldococcus jannaschii	UniRef100_Q58242	UniRef90_Q58242	K00527|	UNKNOWN	0	0	0	0	0	0	0	0	0	0	0	0	0	0	0	0	0	0	0	0	0	0	0	0	0	0	0	0	0	0	0	0	0	0	0
UniRef50_Q58191	MG: Uncharacterized protein MJ0781 OS=Methanocaldococcus jannaschii (strain ATCC 43067 / DSM 2661 / JAL-1 / JCM 10045 / NBRC 100440) GN=MJ0781 PE=1 SV=1 [Q58191] Score: 179.0	Methanocaldococcus jannaschii DSM 2661	Archaea	Unknown	Euryarchaeota	Methanococci	Methanococcales	Methanocaldococcaceae	Methanocaldococcus	Methanocaldococcus jannaschii	UniRef100_Q58191	UniRef90_Q58191	K07332|	UNKNOWN	0	0	0	0	0	0	0	0	0	0	0	0	0	0	0	0	0	0	0	0	0	0	0	0	0	0	0	0	0	0	0	0	0	0	0
UniRef50_Q60392	MG: Uncharacterized ATP-binding protein MJ0084 OS=Methanocaldococcus jannaschii (strain ATCC 43067 / DSM 2661 / JAL-1 / JCM 10045 / NBRC 100440) GN=MJ0084 PE=4 SV=1 [Q60392] Score: 250.0	Methanocaldococcus jannaschii DSM 2661	Archaea	Unknown	Euryarchaeota	Methanococci	Methanococcales	Methanocaldococcaceae	Methanocaldococcus	Methanocaldococcus jannaschii	UniRef100_Q60392	UniRef90_Q60392	K07321|	UNKNOWN	0	0	0	0	0	0	0	0	0	0	0	0	0	0	0	0	0	0	0	0	0	0	0	0	0	0	0	0	0	0	0	0	0	0	0
UniRef50_Q58793	MG: Uncharacterized HTH-type transcriptional regulator MJ1398 OS=Methanocaldococcus jannaschii (strain ATCC 43067 / DSM 2661 / JAL-1 / JCM 10045 / NBRC 100440) GN=MJ1398 PE=3 SV=1 [Q58793] Score: 67.8	Methanocaldococcus jannaschii DSM 2661	Archaea	Unknown	Euryarchaeota	Methanococci	Methanococcales	Methanocaldococcaceae	Methanocaldococcus	Methanocaldococcus jannaschii	UniRef100_Q58793	UniRef90_Q58793	UNKNOWN	UNKNOWN	0	0	0	0	0	0	0	0	0	0	0	0	0	0	0	0	0	0	0	0	0	0	0	0	0	0	0	0	0	0	0	0	0	0	0
UniRef50_Q57921	MG: Uncharacterized protein MJ0498 OS=Methanocaldococcus jannaschii (strain ATCC 43067 / DSM 2661 / JAL-1 / JCM 10045 / NBRC 100440) GN=MJ0498 PE=4 SV=1 [Q57921] Score: 82.4	Methanocaldococcus jannaschii DSM 2661	Archaea	Unknown	Euryarchaeota	Methanococci	Methanococcales	Methanocaldococcaceae	Methanocaldococcus	Methanocaldococcus jannaschii	UniRef100_Q57921	UniRef90_Q57921	UNKNOWN	UNKNOWN	0	0	0	0	0	0	0	0	0	0	0	0	0	0	0	0	0	0	0	0	0	0	0	0	0	0	0	0	0	0	0	0	0	0	0
UniRef50_Q57880	MG: tRNA (guanine(6)-N2)-methyltransferase OS=Methanocaldococcus jannaschii (strain ATCC 43067 / DSM 2661 / JAL-1 / JCM 10045 / NBRC 100440) GN=trm14 PE=1 SV=1 [Q57880] Score: 95.1	Methanocaldococcus jannaschii DSM 2661	Archaea	Unknown	Euryarchaeota	Methanococci	Methanococcales	Methanocaldococcaceae	Methanocaldococcus	Methanocaldococcus jannaschii	UniRef100_Q57880	UniRef90_Q57880	K16318|	2.1.1.256|	0	0	0	0	0	0	0	0	0	0	0	0	0	0	0	0	0	0	0	0	0	0	0	0	0	0	0	0	0	0	0	0	0	0	0
UniRef50_Q58756	MG: Uncharacterized protein MJ1361 OS=Methanocaldococcus jannaschii (strain ATCC 43067 / DSM 2661 / JAL-1 / JCM 10045 / NBRC 100440) GN=MJ1361 PE=4 SV=1 [Q58756] Score: 47.8	Methanocaldococcus jannaschii DSM 2661	Archaea	Unknown	Euryarchaeota	Methanococci	Methanococcales	Methanocaldococcaceae	Methanocaldococcus	Methanocaldococcus jannaschii	UniRef100_Q58756	UniRef90_Q58756	UNKNOWN	UNKNOWN	0	0	0	0	0	0	0	0	0	0	0	0	0	0	0	0	0	0	0	0	0	0	0	0	0	0	0	0	0	0	0	0	0	0	0
UniRef50_Q57803	MG: Uncharacterized protein MJ0357 OS=Methanocaldococcus jannaschii (strain ATCC 43067 / DSM 2661 / JAL-1 / JCM 10045 / NBRC 100440) GN=MJ0357 PE=4 SV=1 [Q57803] Score: 63.5	Methanocaldococcus jannaschii DSM 2661	Archaea	Unknown	Euryarchaeota	Methanococci	Methanococcales	Methanocaldococcaceae	Methanocaldococcus	Methanocaldococcus jannaschii	UniRef100_Q57803	UniRef90_Q57803	UNKNOWN	UNKNOWN	0	0	0	0	0	0	0	0	0	0	0	0	0	0	0	0	0	0	0	0	0	0	0	0	0	0	0	0	0	0	0	0	0	0	0
UniRef50_P58018	MG: Uncharacterized protein MJ1351.1 OS=Methanocaldococcus jannaschii (strain ATCC 43067 / DSM 2661 / JAL-1 / JCM 10045 / NBRC 100440) GN=MJ1351.1 PE=3 SV=2 [P58018] Score: 400.0	Methanocaldococcus jannaschii DSM 2661	Archaea	Unknown	Euryarchaeota	Methanococci	Methanococcales	Methanocaldococcaceae	Methanocaldococcus	Methanocaldococcus jannaschii	UniRef100_P58018	UniRef90_P58018	UNKNOWN	UNKNOWN	0	0	0	0	0	0	0	0	0	0	0	0	0	0	0	0	0	0	0	0	0	0	0	0	0	0	0	0	0	0	0	0	0	0	0
UniRef50_Q58022	MG: UPF0332 protein MJ0605 OS=Methanocaldococcus jannaschii (strain ATCC 43067 / DSM 2661 / JAL-1 / JCM 10045 / NBRC 100440) GN=MJ0605 PE=3 SV=1 [Q58022] Score: 43.1	Methanocaldococcus jannaschii DSM 2661	Archaea	Unknown	Euryarchaeota	Methanococci	Methanococcales	Methanocaldococcaceae	Methanocaldococcus	Methanocaldococcus jannaschii	UniRef100_Q58022	UniRef90_Q58022	K09132|	UNKNOWN	0	0	0	0	0	0	0	0	0	0	0	0	0	0	0	0	0	0	0	0	0	0	0	0	0	0	0	0	0	0	0	0	0	0	0
UniRef50_Q57882	MG: Uncharacterized protein MJ0440 OS=Methanocaldococcus jannaschii (strain ATCC 43067 / DSM 2661 / JAL-1 / JCM 10045 / NBRC 100440) GN=MJ0440 PE=4 SV=1 [Q57882] Score: 98.2	Methanocaldococcus jannaschii DSM 2661	Archaea	Unknown	Euryarchaeota	Methanococci	Methanococcales	Methanocaldococcaceae	Methanocaldococcus	Methanocaldococcus jannaschii	UniRef100_Q57882	UniRef90_Q57882	UNKNOWN	UNKNOWN	0	0	0	0	0	0	0	0	0	0	0	0	0	0	0	0	0	0	0	0	0	0	0	0	0	0	0	0	0	0	0	0	0	0	0
UniRef50_Q59071	MG: UPF0056 membrane protein MJ1677 OS=Methanocaldococcus jannaschii (strain ATCC 43067 / DSM 2661 / JAL-1 / JCM 10045 / NBRC 100440) GN=MJ1677 PE=3 SV=1 [Q59071] Score: 86.3	Methanocaldococcus jannaschii DSM 2661	Archaea	Unknown	Euryarchaeota	Methanococci	Methanococcales	Methanocaldococcaceae	Methanocaldococcus	Methanocaldococcus jannaschii	UniRef100_Q59071	UniRef90_Q59071	K05595|	UNKNOWN	0	0	0	0	0	0	0	0	0	0	0	0	0	0	0	0	0	0	0	0	0	0	0	0	0	0	0	0	0	0	0	0	0	0	0
UniRef50_Q58189	MG: Uncharacterized protein MJ0779 OS=Methanocaldococcus jannaschii (strain ATCC 43067 / DSM 2661 / JAL-1 / JCM 10045 / NBRC 100440) GN=MJ0779 PE=4 SV=1 [Q58189] Score: 50.4	Methanocaldococcus jannaschii DSM 2661	Archaea	Unknown	Euryarchaeota	Methanococci	Methanococcales	Methanocaldococcaceae	Methanocaldococcus	Methanocaldococcus jannaschii	UniRef100_Q58189	UniRef90_Q58189	K07333|	UNKNOWN	0	0	0	0	0	0	0	0	0	0	0	0	0	0	0	0	0	0	0	0	0	0	0	0	0	0	0	0	0	0	0	0	0	0	0
UniRef50_Q58718	MG: DNA double-strand break repair Rad50 ATPase OS=Methanocaldococcus jannaschii (strain ATCC 43067 / DSM 2661 / JAL-1 / JCM 10045 / NBRC 100440) GN=rad50 PE=1 SV=1 [Q58718] Score: 52.4	Methanocaldococcus jannaschii DSM 2661	Archaea	Unknown	Euryarchaeota	Methanococci	Methanococcales	Methanocaldococcaceae	Methanocaldococcus	Methanocaldococcus jannaschii	UniRef100_Q58718	UniRef90_Q58718	K03546|	UNKNOWN	0	0	0	0	0	0	0	0	0	0	0	0	0	0	0	0	0	0	0	0	0	0	0	0	0	0	0	0	0	0	0	0	0	0	0
UniRef50_Q60291	MG: Uncharacterized protein MJECL35 OS=Methanocaldococcus jannaschii (strain ATCC 43067 / DSM 2661 / JAL-1 / JCM 10045 / NBRC 100440) GN=MJECL35 PE=3 SV=1 [Q60291] Score: 51.6	Methanocaldococcus jannaschii DSM 2661	Archaea	Unknown	Euryarchaeota	Methanococci	Methanococcales	Methanocaldococcaceae	Methanocaldococcus	Methanocaldococcus jannaschii	UniRef100_Q60291	UniRef90_Q60291	UNKNOWN	UNKNOWN	0	0	0	0	0	0	0	0	0	0	0	0	0	0	0	0	0	0	0	0	0	0	0	0	0	0	0	0	0	0	0	0	0	0	0
UniRef50_Q6LZ92	MG: Probable L-aspartate dehydrogenase OS=Methanocaldococcus jannaschii (strain ATCC 43067 / DSM 2661 / JAL-1 / JCM 10045 / NBRC 100440) GN=nadX PE=3 SV=1 [Q58325] Score: 51.2	Methanocaldococcus jannaschii DSM 2661	Archaea	Unknown	Euryarchaeota	Methanococci	Methanococcales	Methanocaldococcaceae	Methanocaldococcus	Methanocaldococcus jannaschii	UniRef100_Q58325	UniRef90_Q58325	K06989|	1.4.1.21|	0	0	0	0	0	0	0	0	0	0	0	0	0	0	0	0	0	0	0	0	0	0	0	0	0	0	0	0	0	0	0	0	0	0	0
UniRef50_Q58188	MG: Uncharacterized protein MJ0778 OS=Methanocaldococcus jannaschii (strain ATCC 43067 / DSM 2661 / JAL-1 / JCM 10045 / NBRC 100440) GN=MJ0778 PE=4 SV=1 [Q58188] Score: 50.1	Methanocaldococcus jannaschii DSM 2661	Archaea	Unknown	Euryarchaeota	Methanococci	Methanococcales	Methanocaldococcaceae	Methanocaldococcus	Methanocaldococcus jannaschii	UniRef100_Q58188	UniRef90_Q58188	K06950|	UNKNOWN	0	0	0	0	0	0	0	0	0	0	0	0	0	0	0	0	0	0	0	0	0	0	0	0	0	0	0	0	0	0	0	0	0	0	0
UniRef50_Q60282	Y3523_METJA Uncharacterized protein MJECL23 OS=Methanocaldococcus jannaschii (strain ATCC 43067 / DSM 2661 / JAL-1 / JCM 10045 / NBRC 100440) GN=MJECL23 PE=4 SV=1	Methanocaldococcus jannaschii DSM 2661	Archaea	Unknown	Euryarchaeota	Methanococci	Methanococcales	Methanocaldococcaceae	Methanocaldococcus	Methanocaldococcus jannaschii	UniRef100_Q60282	UniRef90_Q60282	UNKNOWN	UNKNOWN	0	0	0	0	0	0	0	0	0	0	0	0	0	0	0	0	0	0	0	0	0	0	0	0	0	0	0	0	0	0	0	0	0	0	0
UniRef50_Q57559	MG: Uncharacterized protein MJ0094 OS=Methanocaldococcus jannaschii (strain ATCC 43067 / DSM 2661 / JAL-1 / JCM 10045 / NBRC 100440) GN=MJ0094 PE=4 SV=1 [Q57559] Score: 329.0	Methanocaldococcus jannaschii DSM 2661	Archaea	Unknown	Euryarchaeota	Methanococci	Methanococcales	Methanocaldococcaceae	Methanocaldococcus	Methanocaldococcus jannaschii	UniRef100_Q57559	UniRef90_Q57559	UNKNOWN	UNKNOWN	0	0	0	0	0	0	0	0	0	0	0	0	0	0	0	0	0	0	0	0	0	0	0	0	0	0	0	0	0	0	0	0	0	0	0
UniRef50_Q58691	MG: Uncharacterized protein MJ1295 OS=Methanocaldococcus jannaschii (strain ATCC 43067 / DSM 2661 / JAL-1 / JCM 10045 / NBRC 100440) GN=MJ1295 PE=4 SV=1 [Q58691] Score: 220.0	Methanocaldococcus jannaschii DSM 2661	Archaea	Unknown	Euryarchaeota	Methanococci	Methanococcales	Methanocaldococcaceae	Methanocaldococcus	Methanocaldococcus jannaschii	UniRef100_Q58691	UniRef90_Q58691	UNKNOWN	UNKNOWN	0	0	0	0	0	0	0	0	0	0	0	0	0	0	0	0	0	0	0	0	0	0	0	0	0	0	0	0	0	0	0	0	0	0	0
UniRef50_Q57563	MG: Uncharacterized ferredoxin MJ0099 OS=Methanocaldococcus jannaschii (strain ATCC 43067 / DSM 2661 / JAL-1 / JCM 10045 / NBRC 100440) GN=MJ0099 PE=3 SV=1 [Q57563] Score: 85.9	Methanocaldococcus jannaschii DSM 2661	Archaea	Unknown	Euryarchaeota	Methanococci	Methanococcales	Methanocaldococcaceae	Methanocaldococcus	Methanocaldococcus jannaschii	UniRef100_Q57563	UniRef90_Q57563	UNKNOWN	UNKNOWN	0	0	0	0	0	0	0	0	0	0	0	0	0	0	0	0	0	0	0	0	0	0	0	0	0	0	0	0	0	0	0	0	0	0	0
UniRef50_Q58410	MG: Uncharacterized protein MJ1004 OS=Methanocaldococcus jannaschii (strain ATCC 43067 / DSM 2661 / JAL-1 / JCM 10045 / NBRC 100440) GN=MJ1004 PE=3 SV=1 [Q58410] Score: 204.0	Methanocaldococcus jannaschii DSM 2661	Archaea	Unknown	Euryarchaeota	Methanococci	Methanococcales	Methanocaldococcaceae	Methanocaldococcus	Methanocaldococcus jannaschii	UniRef100_Q58410	UniRef90_Q58410	UNKNOWN	UNKNOWN	0	0	0	0	0	0	0	0	0	0	0	0	0	0	0	0	0	0	0	0	0	0	0	0	0	0	0	0	0	0	0	0	0	0	0
UniRef50_Q6LYB4	GLMM_META3 Phosphoglucosamine mutase OS=Methanococcus aeolicus (strain Nankai-3 / ATCC BAA-1280) GN=glmM PE=3 SV=1	Methanococcus aeolicus Nankai-3	Archaea	Unknown	Euryarchaeota	Methanococci	Methanococcales	Methanococcaceae	Methanococcus	Methanococcus aeolicus	UniRef100_A6UU47	UniRef90_A6UU47	K03431|	5.4.2.10|	0	0	0	0	0	0	0	0	0	0	0	0	2	0	0	0	0	0	0	0	0	0	0	0	0	0	0	0	0	0	0	0	0	0	0
UniRef50_P54109	RS2_META3 30S ribosomal protein S2 OS=Methanococcus aeolicus (strain Nankai-3 / ATCC BAA-1280) GN=rps2 PE=3 SV=1	Methanococcus aeolicus Nankai-3	Archaea	Unknown	Euryarchaeota	Methanococci	Methanococcales	Methanococcaceae	Methanococcus	Methanococcus aeolicus	UniRef100_A6UV20	UniRef90_A6UV20	K02967|	UNKNOWN	0	0	0	0	0	0	0	0	0	0	0	0	0	0	0	0	0	0	0	0	0	0	0	0	0	0	0	0	0	0	0	0	0	0	0
UniRef50_Q6M0B4	MG: UDP-N-acetylglucosamine 2-epimerase homolog OS=Methanococcus maripaludis (strain S2 / LL) GN=MMP0357 PE=1 SV=1 [Q6M0B4] Score: 204.0	Methanococcus maripaludis S2	Archaea	Unknown	Euryarchaeota	Methanococci	Methanococcales	Methanococcaceae	Methanococcus	Methanococcus maripaludis	UniRef100_Q6M0B4	UniRef90_Q6M0B4	K01791|	5.1.-.-|	0	0	1	0	4	4	8	7	0	0	0	0	0	0	2	0	0	0	0	0	0	0	0	0	0	0	0	0	0	0	0	0	0	0	0
UniRef50_A6UT10	CBID_METM5 Cobalt-precorrin-5B C(1)-methyltransferase OS=Methanococcus maripaludis (strain C5 / ATCC BAA-1333) GN=cbiD PE=3 SV=1	Methanococcus maripaludis C5	Archaea	Unknown	Euryarchaeota	Methanococci	Methanococcales	Methanococcaceae	Methanococcus	Methanococcus maripaludis	UniRef100_A4FWX4	UniRef90_P61988	K02188|	2.1.1.195|	0	0	1	0	0	1	0	1	0	1	0	1	0	0	0	0	0	0	0	0	1	1	1	0	0	0	0	0	0	1	0	0	0	0	0
UniRef50_P61783	MG: Imidazole glycerol phosphate synthase subunit HisH 2 OS=Methanococcus maripaludis (strain S2 / LL) GN=hisH2 PE=3 SV=1 [P61783] Score: 229.0	Methanococcus maripaludis S2	Archaea	Unknown	Euryarchaeota	Methanococci	Methanococcales	Methanococcaceae	Methanococcus	Methanococcus maripaludis	UniRef100_P61783	UniRef90_P61783	K02501|	2.4.2.-|	0	0	0	0	0	1	0	0	0	0	0	0	0	0	0	0	0	0	0	0	0	0	0	0	0	0	0	0	0	0	0	0	0	0	0
UniRef50_O27612	MG: Glutamine synthetase OS=Methanococcus maripaludis (strain S2 / LL) GN=glnA PE=3 SV=1 [O59648] Score: 94.4	Methanococcus maripaludis S2	Archaea	Unknown	Euryarchaeota	Methanococci	Methanococcales	Methanococcaceae	Methanococcus	Methanococcus maripaludis	UniRef100_O59648	UniRef90_O59648	K01915|	6.3.1.2|	0	0	0	0	0	0	0	0	0	0	1	0	0	0	0	0	0	0	0	0	0	0	0	0	0	0	0	0	0	0	0	0	0	0	0
UniRef50_P62647	CHEB_METMP Chemotaxis response regulator protein-glutamate methylesterase OS=Methanococcus maripaludis (strain S2 / LL) GN=cheB PE=3 SV=1	Methanococcus maripaludis S2	Archaea	Unknown	Euryarchaeota	Methanococci	Methanococcales	Methanococcaceae	Methanococcus	Methanococcus maripaludis	UniRef100_P62647	UniRef90_P62647	K03412|	3.1.1.61|	0	0	0	0	0	0	0	0	0	0	0	0	1	0	0	0	0	0	0	0	0	0	0	0	0	0	0	0	0	0	0	0	0	0	0
UniRef50_Q00410	VHUU_METMP F420-non-reducing hydrogenase vhu subunit U OS=Methanococcus maripaludis (strain S2 / LL) GN=vhuU PE=3 SV=2	Methanococcus maripaludis S2	Archaea	Unknown	Euryarchaeota	Methanococci	Methanococcales	Methanococcaceae	Methanococcus	Methanococcus maripaludis	UniRef100_P0C1V5	UniRef90_P0C1V5	UNKNOWN	1.12.99.-|	0	0	0	0	0	0	0	0	0	0	0	0	1	0	0	0	0	0	0	0	0	0	0	0	0	0	0	0	0	0	0	0	0	0	0
UniRef50_Q58826	MG: FO synthase subunit 2 1 OS=Methanococcus maripaludis (strain S2 / LL) GN=cofH1 PE=3 SV=1 [Q6M161] Score: 431.0	Methanococcus maripaludis S2	Archaea	Unknown	Euryarchaeota	Methanococci	Methanococcales	Methanococcaceae	Methanococcus	Methanococcus maripaludis	UniRef100_Q6M161	UniRef90_Q6M161	K11781|	2.5.1.77|	0	0	0	0	0	0	0	0	0	0	0	0	0	0	0	0	1	0	0	0	0	0	0	0	0	0	0	0	0	0	0	0	0	0	0
UniRef50_A5UK12	GATE_METMP Glutamyl-tRNA(Gln) amidotransferase subunit E OS=Methanococcus maripaludis (strain S2 / LL) GN=gatE PE=3 SV=1	Methanococcus maripaludis S2	Archaea	Unknown	Euryarchaeota	Methanococci	Methanococcales	Methanococcaceae	Methanococcus	Methanococcus maripaludis	UniRef100_Q6LXT2	UniRef90_A4FWR6	K03330|	6.3.5.-|	0	0	0	0	0	0	0	0	0	0	0	0	0	0	0	0	0	0	0	1	0	0	0	0	0	0	0	0	0	0	0	0	0	0	0
UniRef50_Q57979	SURE_METM6 5'-nucleotidase SurE OS=Methanococcus maripaludis (strain C6 / ATCC BAA-1332) GN=surE PE=3 SV=1	Methanococcus maripaludis	Archaea	Unknown	Euryarchaeota	Methanococci	Methanococcales	Methanococcaceae	Methanococcus	Methanococcus maripaludis	UniRef100_A4FXC7	UniRef90_Q6LYE0	K03787|	3.1.3.5|	0	0	0	0	0	0	0	0	0	0	0	0	0	0	0	0	0	0	0	0	0	0	0	1	0	0	0	0	0	0	0	0	0	0	0
UniRef50_Q58484	MG: Shikimate dehydrogenase (NADP(+)) OS=Methanococcus maripaludis (strain C7 / ATCC BAA-1331) GN=aroE PE=3 SV=1 [A6VFM7] Score: 154.0	Methanococcus maripaludis C7	Archaea	Unknown	Euryarchaeota	Methanococci	Methanococcales	Methanococcaceae	Methanococcus	Methanococcus maripaludis	UniRef100_A6VFM7	UniRef90_A6VFM7	K00014|	1.1.1.25|	0	0	0	0	0	0	0	0	0	0	0	0	0	0	0	0	0	0	0	0	0	0	0	0	0	1	0	0	0	0	0	0	0	0	0
UniRef50_O27606	NIFK_METMI Nitrogenase molybdenum-iron protein beta chain OS=Methanococcus maripaludis GN=nifK PE=3 SV=1	Methanococcus maripaludis	Archaea	Unknown	Euryarchaeota	Methanococci	Methanococcales	Methanococcaceae	Methanococcus	Methanococcus maripaludis	UniRef100_P0CW52	UniRef90_P0CW52	UNKNOWN	1.18.6.1|	0	0	0	0	0	0	0	0	0	0	0	0	0	0	0	0	0	0	0	0	0	0	0	0	0	1	0	0	0	0	0	0	0	0	0
UniRef50_Q6M083	MG: Digeranylgeranylglycerophospholipid reductase OS=Methanococcus maripaludis (strain S2 / LL) GN=MMP0388 PE=3 SV=1 [Q6M083] Score: 48.1	Methanococcus maripaludis S2	Archaea	Unknown	Euryarchaeota	Methanococci	Methanococcales	Methanococcaceae	Methanococcus	Methanococcus maripaludis	UniRef100_Q6M083	UniRef90_Q6M083	K17830|	1.3.7.11|	0	0	0	0	0	0	0	0	0	0	0	0	0	0	0	0	0	0	0	0	0	0	0	0	0	1	0	0	0	0	0	0	0	0	0
UniRef50_Q6LYX4	MG: L-lysine 2,3-aminomutase OS=Methanococcus maripaludis (strain S2 / LL) GN=ablA PE=3 SV=1 [Q6LYX4] Score: 558.0	Methanococcus maripaludis S2	Archaea	Unknown	Euryarchaeota	Methanococci	Methanococcales	Methanococcaceae	Methanococcus	Methanococcus maripaludis	UniRef100_Q6LYX4	UniRef90_Q6LYX4	K01843|	5.4.3.2|	0	0	0	0	0	0	0	0	0	0	0	0	0	0	0	0	0	0	0	0	0	0	0	0	0	0	0	0	1	0	0	0	0	0	0
UniRef50_Q6LZC7	MG: Tetrahydromethanopterin:alpha-L-glutamate ligase OS=Methanococcus maripaludis (strain S2 / LL) GN=mptN PE=3 SV=1 [Q6LZC7] Score: 103.0	Methanococcus maripaludis S2	Archaea	Unknown	Euryarchaeota	Methanococci	Methanococcales	Methanococcaceae	Methanococcus	Methanococcus maripaludis	UniRef100_Q6LZC7	UniRef90_Q6LZC7	K15740|	6.3.2.33|	0	0	0	0	0	0	0	0	0	0	0	0	0	0	0	0	0	0	0	0	0	0	0	0	0	0	0	0	0	0	0	0	0	0	0
UniRef50_Q6LZP7	RS17E_METM5 30S ribosomal protein S17e OS=Methanococcus maripaludis (strain C5 / ATCC BAA-1333) GN=rps17e PE=3 SV=1	Methanococcus maripaludis C5	Archaea	Unknown	Euryarchaeota	Methanococci	Methanococcales	Methanococcaceae	Methanococcus	Methanococcus maripaludis	UniRef100_A4FYQ2	UniRef90_Q6LZP7	K02962|	UNKNOWN	0	0	0	0	0	0	0	0	0	0	0	0	0	0	0	0	0	0	0	0	0	0	0	0	0	0	0	0	0	0	0	0	0	0	0
UniRef50_P62134	MG: DNA double-strand break repair Rad50 ATPase OS=Methanococcus maripaludis (strain S2 / LL) GN=rad50 PE=3 SV=1 [P62134] Score: 63.5	Methanococcus maripaludis S2	Archaea	Unknown	Euryarchaeota	Methanococci	Methanococcales	Methanococcaceae	Methanococcus	Methanococcus maripaludis	UniRef100_P62134	UniRef90_P62134	K03546|	UNKNOWN	0	0	0	0	0	0	0	0	0	0	0	0	0	0	0	0	0	0	0	0	0	0	0	0	0	0	0	0	0	0	0	0	0	0	0
UniRef50_Q58786	MG: LL-diaminopimelate aminotransferase OS=Methanococcus maripaludis (strain S2 / LL) GN=dapL PE=1 SV=1 [Q6LX26] Score: 442.0	Methanococcus maripaludis S2	Archaea	Unknown	Euryarchaeota	Methanococci	Methanococcales	Methanococcaceae	Methanococcus	Methanococcus maripaludis	UniRef100_Q6LX26	UniRef90_Q6LX26	K10206|	2.6.1.83|	0	0	0	0	0	0	0	0	0	0	0	0	0	0	0	0	0	0	0	0	0	0	0	0	0	0	0	0	0	0	0	0	0	0	0
UniRef50_Q8TT93	PIMT_METVS Protein-L-isoaspartate O-methyltransferase OS=Methanococcus vannielii (strain SB / ATCC 35089 / DSM 1224) GN=pcm PE=3 SV=1	Methanococcus vannielii SB	Archaea	Unknown	Euryarchaeota	Methanococci	Methanococcales	Methanococcaceae	Methanococcus	Methanococcus vannielii	UniRef100_A6UR90	UniRef90_A6UR90	K00573|	2.1.1.77|	0	0	0	0	0	0	0	0	0	0	0	0	0	2	0	3	0	0	0	0	0	0	0	0	0	1	0	0	0	0	0	0	0	0	0
UniRef50_O59307	SRP54_METVS Signal recognition particle 54 kDa protein OS=Methanococcus vannielii (strain SB / ATCC 35089 / DSM 1224) GN=srp54 PE=3 SV=1	Methanococcus vannielii SB	Archaea	Unknown	Euryarchaeota	Methanococci	Methanococcales	Methanococcaceae	Methanococcus	Methanococcus vannielii	UniRef100_A6UQJ8	UniRef90_Q6LX03	K03106|	UNKNOWN	0	0	0	0	0	0	0	0	0	0	0	0	0	1	1	0	1	1	0	0	0	0	0	0	0	0	0	0	0	0	0	0	0	0	0
UniRef50_A6UW00	RS9_METVS 30S ribosomal protein S9 OS=Methanococcus vannielii (strain SB / ATCC 35089 / DSM 1224) GN=rps9 PE=3 SV=1	Methanococcus vannielii SB	Archaea	Unknown	Euryarchaeota	Methanococci	Methanococcales	Methanococcaceae	Methanococcus	Methanococcus vannielii	UniRef100_A6UPX0	UniRef90_Q6LXM5	K02996|	UNKNOWN	0	0	0	0	0	0	0	0	0	0	0	0	0	0	0	0	0	0	0	0	0	0	0	0	0	0	1	0	0	0	0	0	0	0	0
UniRef50_Q00405	MG: F420-non-reducing hydrogenase vhc iron-sulfur subunit D OS=Methanococcus voltae GN=vhcD PE=2 SV=1 [Q00405] Score: 169.0	Methanococcus voltae	Archaea	Unknown	Euryarchaeota	Methanococci	Methanococcales	Methanococcaceae	Methanococcus	Methanococcus voltae	UniRef100_Q00405	UniRef90_Q00405	UNKNOWN	1.12.99.-|	94	38	24	17	83	112	80	74	41	27	31	24	83	73	38	87	68	75	45	76	9	6	10	9	94	54	53	57	39	36	20	26	19	16	24
UniRef50_Q00391	FRHB_METVO Coenzyme F420 hydrogenase subunit beta OS=Methanococcus voltae GN=frhB PE=3 SV=1	Methanococcus voltae	Archaea	Unknown	Euryarchaeota	Methanococci	Methanococcales	Methanococcaceae	Methanococcus	Methanococcus voltae	UniRef100_Q00391	UniRef90_Q00391	UNKNOWN	1.12.98.1|	0	0	1	0	0	2	0	0	0	0	0	0	0	0	0	0	0	0	0	0	0	0	0	0	0	0	0	1	0	0	1	0	0	1	0
UniRef50_Q58593	MG: Polyferredoxin protein VhuB OS=Methanococcus voltae GN=vhuB PE=3 SV=2 [Q00388] Score: 49.3	Methanococcus voltae	Archaea	Unknown	Euryarchaeota	Methanococci	Methanococcales	Methanococcaceae	Methanococcus	Methanococcus voltae	UniRef100_Q00388	UniRef90_Q00388	UNKNOWN	UNKNOWN	0	0	0	0	0	0	0	0	0	0	0	0	0	0	0	1	0	0	0	0	0	0	0	0	0	0	0	0	0	0	0	0	0	0	0
UniRef50_A6UU98	MG: UDP-N-acetyl-D-mannosamine dehydrogenase OS=Methanococcus aeolicus (strain Nankai-3 / ATCC BAA-1280) GN=wecC PE=3 SV=1 [A6UU98] Score: 70.1	Methanococcus aeolicus Nankai-3	Archaea	Unknown	Euryarchaeota	Methanococci	Methanococcales	Methanococcaceae	Methanococcus	Unknown	UniRef100_A6UU98	UniRef90_A6UU98	K02472|	1.1.1.336|	0	0	0	0	0	0	1	0	0	0	0	0	0	0	0	0	0	0	0	0	0	0	0	1	0	0	0	0	0	0	0	1	0	0	0
UniRef50_Q6LXU2	SYFB_META3 Phenylalanine--tRNA ligase beta subunit OS=Methanococcus aeolicus (strain Nankai-3 / ATCC BAA-1280) GN=pheT PE=3 SV=1	Methanococcus aeolicus Nankai-3	Archaea	Unknown	Euryarchaeota	Methanococci	Methanococcales	Methanococcaceae	Methanococcus	Unknown	UniRef100_A6UWT1	UniRef90_A6UWT1	K01890|	6.1.1.20|	0	0	0	0	0	0	0	0	0	0	0	0	1	0	0	0	0	0	0	0	0	0	1	0	0	0	0	0	0	0	0	0	0	0	0
UniRef50_Q8TS42	Y106_METM5 UPF0278 protein MmarC5_0106 OS=Methanococcus maripaludis (strain C5 / ATCC BAA-1333) GN=MmarC5_0106 PE=3 SV=1	Methanococcus	Archaea	Unknown	Euryarchaeota	Methanococci	Methanococcales	Methanococcaceae	Methanococcus	Unknown	UniRef100_A4FW52	UniRef90_Q6LX80	K09006|	UNKNOWN	0	0	0	0	0	0	1	0	0	0	0	0	0	0	0	0	0	0	0	0	0	0	0	0	0	0	0	0	0	0	0	0	0	0	0
UniRef50_O52980	MG: FKBP-type peptidyl-prolyl cis-trans isomerase OS=Methanothermococcus thermolithotrophicus PE=1 SV=1 [O52980] Score: 154.0	Methanothermococcus thermolithotrophicus	Archaea	Unknown	Euryarchaeota	Methanococci	Methanococcales	Methanococcaceae	Methanothermococcus	Methanothermococcus thermolithotrophicus	UniRef100_O52980	UniRef90_O52980	UNKNOWN	5.2.1.8|	0	0	0	0	10	16	6	1	16	9	4	5	0	0	0	0	0	0	0	0	0	0	0	0	0	0	0	0	0	0	0	0	0	0	0
UniRef50_Q6LXU3	MG: Phosphoribosylformylglycinamidine cyclo-ligase OS=Methanococcus vannielii (strain SB / ATCC 35089 / DSM 1224) GN=purM PE=3 SV=1 [A6UPQ3] Score: 108.0	Methanococcus vannielii SB	Archaea	Unknown	Euryarchaeota	Methanococci	Methanococcales	Unknown	Unknown	Unknown	UniRef100_A6UPQ3	UniRef90_A6UPQ3	K01933|	6.3.3.1|	0	0	0	0	0	4	0	0	0	0	0	1	0	0	0	0	0	0	0	0	0	0	0	0	0	0	0	0	0	0	0	0	0	0	1
UniRef50_Q6LZC3	MG: UDP-N-acetyl-D-mannosamine dehydrogenase OS=Methanococcus maripaludis (strain C5 / ATCC BAA-1333) GN=wecC PE=3 SV=1 [A4FY94] Score: 213.0	Methanococcus maripaludis C5	Archaea	Unknown	Euryarchaeota	Methanococci	Methanococcales	Unknown	Unknown	Unknown	UniRef100_A4FY94	UniRef90_Q6LZC3	K02472|	1.1.1.336|	0	0	0	0	0	0	2	0	0	0	0	0	0	0	0	0	0	0	0	0	0	0	0	0	4	5	1	3	0	0	0	0	0	0	0
UniRef50_Q58806	LADH_METJA Lactaldehyde dehydrogenase OS=Methanocaldococcus jannaschii (strain ATCC 43067 / DSM 2661 / JAL-1 / JCM 10045 / NBRC 100440) GN=MJ1411 PE=1 SV=2	Methanocaldococcus jannaschii DSM 2661	Archaea	Unknown	Euryarchaeota	Methanococci	Methanococcales	Unknown	Unknown	Unknown	UniRef100_Q58806	UniRef90_Q58806	K19266|	1.2.1.22|	0	0	0	0	0	0	1	0	0	0	0	0	0	0	0	0	0	0	0	0	0	0	0	0	0	0	0	0	0	0	0	0	0	0	0
UniRef50_Q980A8	MG: 30S ribosomal protein S15 OS=Methanocaldococcus jannaschii (strain ATCC 43067 / DSM 2661 / JAL-1 / JCM 10045 / NBRC 100440) GN=rps15 PE=3 SV=2 [P54012] Score: 179.0	Methanocaldococcus jannaschii DSM 2661	Archaea	Unknown	Euryarchaeota	Methanococci	Methanococcales	Unknown	Unknown	Unknown	UniRef100_P54012	UniRef90_P54012	K02956|	UNKNOWN	0	0	0	0	0	0	0	0	0	0	0	0	0	0	0	0	0	0	0	0	0	0	0	0	0	0	2	1	0	0	0	0	0	0	0
UniRef50_Q2FU77	SYM_METAR Methionine--tRNA ligase OS=Methanocella arvoryzae (strain DSM 22066 / NBRC 105507 / MRE50) GN=metG PE=3 SV=1	Methanocella arvoryzae MRE50	Archaea	Unknown	Euryarchaeota	Methanomicrobia	Methanocellales	Methanocellaceae	Methanocella	Methanocella arvoryzae	UniRef100_Q0W0H2	UniRef90_Q0W0H2	K01874|	6.1.1.10|	0	0	0	0	0	0	1	0	0	0	0	0	0	0	0	0	0	0	0	0	0	0	0	0	0	0	0	0	0	0	0	0	0	0	0
UniRef50_Q8PVT0	MG: DNA-directed RNA polymerase subunit L OS=Methanocella arvoryzae (strain DSM 22066 / NBRC 105507 / MRE50) GN=rpoL PE=3 SV=1 [Q0W8P1] Score: 50.8	Methanocella arvoryzae MRE50	Archaea	Unknown	Euryarchaeota	Methanomicrobia	Methanocellales	Methanocellaceae	Methanocella	Methanocella arvoryzae	UniRef100_Q0W8P1	UniRef90_Q0W8P1	K03056|	2.7.7.6|	0	0	0	0	0	0	0	0	1	1	0	0	1	3	3	5	4	4	0	1	0	0	0	0	0	3	2	1	0	0	0	0	0	0	0
UniRef50_Q0VPA8	ACYP_UNCMA Acylphosphatase OS=Uncultured methanogenic archaeon RC-I GN=acyP PE=3 SV=1	Methanocella arvoryzae MRE50	Archaea	Unknown	Euryarchaeota	Methanomicrobia	Methanocellales	Methanocellaceae	Methanocella	Methanocella arvoryzae	UniRef100_Q0W6M8	UniRef90_Q0W6M8	K01512|	3.6.1.7|	0	0	0	0	0	0	0	0	1	0	0	0	0	0	0	0	0	0	0	0	0	0	0	0	0	0	0	0	0	0	0	0	0	0	0
UniRef50_Q0W3P4	MG: Replication factor C large subunit OS=Methanocella arvoryzae (strain DSM 22066 / NBRC 105507 / MRE50) GN=rfcL PE=3 SV=1 [Q0W3P4] Score: 333.0	Methanocella arvoryzae MRE50	Archaea	Unknown	Euryarchaeota	Methanomicrobia	Methanocellales	Methanocellaceae	Methanocella	Methanocella arvoryzae	UniRef100_Q0W3P4	UniRef90_Q0W3P4	K04800|	UNKNOWN	0	0	0	0	0	0	0	0	0	0	0	0	0	0	0	0	0	0	0	0	0	0	0	0	0	0	0	0	0	0	0	0	0	0	0
UniRef50_A2ST72	MG: UPF0147 protein Mlab_1361 OS=Methanocorpusculum labreanum (strain ATCC 43576 / DSM 4855 / Z) GN=Mlab_1361 PE=3 SV=1 [A2ST72] Score: 120.0	Methanocorpusculum labreanum Z	Archaea	Unknown	Euryarchaeota	Methanomicrobia	Methanomicrobiales	Methanocorpusculaceae	Methanocorpusculum	Methanocorpusculum labreanum	UniRef100_A2ST72	UniRef90_A2ST72	K09721|	UNKNOWN	0	0	0	0	11	10	7	8	2	4	0	1	14	14	13	15	26	12	5	13	0	2	1	3	0	9	8	5	0	0	0	0	0	0	0
UniRef50_P29201	MG: Enolase OS=Methanocorpusculum labreanum (strain ATCC 43576 / DSM 4855 / Z) GN=eno PE=3 SV=1 [A2SSV1] Score: 536.0	Methanocorpusculum labreanum Z	Archaea	Unknown	Euryarchaeota	Methanomicrobia	Methanomicrobiales	Methanocorpusculaceae	Methanocorpusculum	Methanocorpusculum labreanum	UniRef100_A2SSV1	UniRef90_A2SSV1	K01689|	4.2.1.11|	0	0	0	0	0	0	0	0	0	0	0	0	1	0	2	0	3	5	1	1	0	0	0	0	0	0	0	0	0	0	0	0	0	0	0
UniRef50_A2SSW4	MG: Phosphoglycerate kinase OS=Methanocorpusculum labreanum (strain ATCC 43576 / DSM 4855 / Z) GN=pgk PE=3 SV=1 [A2SSW4] Score: 550.0	Methanocorpusculum labreanum Z	Archaea	Unknown	Euryarchaeota	Methanomicrobia	Methanomicrobiales	Methanocorpusculaceae	Methanocorpusculum	Methanocorpusculum labreanum	UniRef100_A2SSW4	UniRef90_A2SSW4	K00927|	2.7.2.3|	0	0	0	0	0	0	0	0	0	0	0	0	0	0	1	0	1	0	0	0	0	0	0	0	0	0	0	0	0	0	0	0	0	0	0
UniRef50_A2STQ8	MG: Translation initiation factor 1A OS=Methanocorpusculum labreanum (strain ATCC 43576 / DSM 4855 / Z) GN=eIF1A PE=3 SV=1 [A2STQ8] Score: 148.0	Methanocorpusculum labreanum Z	Archaea	Unknown	Euryarchaeota	Methanomicrobia	Methanomicrobiales	Methanocorpusculaceae	Methanocorpusculum	Methanocorpusculum labreanum	UniRef100_A2STQ8	UniRef90_A2STQ8	K03236|	UNKNOWN	0	0	0	0	0	0	0	0	0	0	0	0	0	0	0	0	0	0	0	0	0	0	0	0	0	0	0	0	1	0	0	0	0	0	0
UniRef50_A2SSM7	MG: DNA-directed RNA polymerase subunit H OS=Methanocorpusculum labreanum (strain ATCC 43576 / DSM 4855 / Z) GN=rpoH PE=3 SV=1 [A2SSM7] Score: 84.0	Methanocorpusculum labreanum Z	Archaea	Unknown	Euryarchaeota	Methanomicrobia	Methanomicrobiales	Methanocorpusculaceae	Methanocorpusculum	Methanocorpusculum labreanum	UniRef100_A2SSM7	UniRef90_A2SSM7	K03053|	2.7.7.6|	0	0	0	0	0	0	0	0	0	0	0	0	0	0	0	0	0	0	0	0	0	0	0	0	0	0	0	0	0	0	0	0	0	0	0
UniRef50_B8GKG8	RS17E_METLZ 30S ribosomal protein S17e OS=Methanocorpusculum labreanum (strain ATCC 43576 / DSM 4855 / Z) GN=rps17e PE=3 SV=1	Methanocorpusculum labreanum Z	Archaea	Unknown	Euryarchaeota	Methanomicrobia	Methanomicrobiales	Methanocorpusculaceae	Methanocorpusculum	Methanocorpusculum labreanum	UniRef100_A2SST9	UniRef90_A2SST9	K02962|	UNKNOWN	0	0	0	0	0	0	0	0	0	0	0	0	0	0	0	0	0	0	0	0	0	0	0	0	0	0	0	0	0	0	0	0	0	0	0
UniRef50_P12734	RL21_METMJ 50S ribosomal protein L21e OS=Methanoculleus marisnigri (strain ATCC 35101 / DSM 1498 / JR1) GN=rpl21e PE=3 SV=1	Methanoculleus marisnigri JR1	Archaea	Unknown	Euryarchaeota	Methanomicrobia	Methanomicrobiales	Methanomicrobiaceae	Methanoculleus	Methanoculleus marisnigri	UniRef100_A3CWY7	UniRef90_A3CWY7	K02889|	UNKNOWN	1	1	0	0	0	0	0	0	0	0	0	0	0	0	0	0	0	0	0	0	0	0	0	0	0	0	0	0	0	0	0	0	0	0	0
UniRef50_A7I9I3	MG: Prefoldin subunit alpha OS=Methanoculleus marisnigri (strain ATCC 35101 / DSM 1498 / JR1) GN=pfdA PE=3 SV=1 [A3CWZ2] Score: 223.0	Methanoculleus marisnigri JR1	Archaea	Unknown	Euryarchaeota	Methanomicrobia	Methanomicrobiales	Methanomicrobiaceae	Methanoculleus	Methanoculleus marisnigri	UniRef100_A3CWZ2	UniRef90_A3CWZ2	K04797|	UNKNOWN	6	6	3	2	0	0	0	0	0	3	0	0	5	3	8	0	1	5	0	0	0	0	0	0	3	0	0	1	0	0	0	0	0	0	0
UniRef50_A3CRJ3	MG: 6,7-dimethyl-8-ribityllumazine synthase OS=Methanoculleus marisnigri (strain ATCC 35101 / DSM 1498 / JR1) GN=ribH PE=3 SV=1 [A3CRJ3] Score: 114.0	Methanoculleus marisnigri JR1	Archaea	Unknown	Euryarchaeota	Methanomicrobia	Methanomicrobiales	Methanomicrobiaceae	Methanoculleus	Methanoculleus marisnigri	UniRef100_A3CRJ3	UniRef90_A3CRJ3	K00794|	2.5.1.78|	2	1	0	0	1	0	1	0	0	0	1	0	2	0	4	1	2	3	0	0	2	2	0	0	0	0	0	0	0	0	4	1	0	0	0
UniRef50_O29739	MG: 30S ribosomal protein S6e OS=Methanoculleus marisnigri (strain ATCC 35101 / DSM 1498 / JR1) GN=rps6e PE=3 SV=1 [A3CSP5] Score: 212.0	Methanoculleus marisnigri JR1	Archaea	Unknown	Euryarchaeota	Methanomicrobia	Methanomicrobiales	Methanomicrobiaceae	Methanoculleus	Methanoculleus marisnigri	UniRef100_A3CSP5	UniRef90_A3CSP5	K02991|	UNKNOWN	2	0	0	2	2	0	0	0	2	4	6	4	0	0	0	0	0	1	0	0	0	0	0	0	8	10	5	4	0	0	0	0	0	0	0
UniRef50_A3CS68	MG: V-type ATP synthase subunit E OS=Methanoculleus marisnigri (strain ATCC 35101 / DSM 1498 / JR1) GN=atpE PE=3 SV=1 [A3CS68] Score: 307.0	Methanoculleus marisnigri JR1	Archaea	Unknown	Euryarchaeota	Methanomicrobia	Methanomicrobiales	Methanomicrobiaceae	Methanoculleus	Methanoculleus marisnigri	UniRef100_A3CS68	UniRef90_A3CS68	K02121|	UNKNOWN	1	2	0	0	5	3	2	2	13	17	3	8	6	36	19	45	12	22	19	16	0	0	2	0	23	21	22	5	0	0	0	0	0	0	0
UniRef50_B8GEU6	MG: Translation initiation factor 6 OS=Methanoculleus marisnigri (strain ATCC 35101 / DSM 1498 / JR1) GN=eif6 PE=3 SV=1 [A3CWZ4] Score: 371.0	Methanoculleus marisnigri JR1	Archaea	Unknown	Euryarchaeota	Methanomicrobia	Methanomicrobiales	Methanomicrobiaceae	Methanoculleus	Methanoculleus marisnigri	UniRef100_A3CWZ4	UniRef90_A3CWZ4	K03264|	UNKNOWN	2	0	0	0	1	2	0	2	2	0	1	0	14	5	4	2	5	8	0	0	0	0	0	0	2	2	1	1	0	0	1	0	0	0	0
UniRef50_P43411	MG: Adenylate kinase OS=Methanoculleus marisnigri (strain ATCC 35101 / DSM 1498 / JR1) GN=adkA PE=3 SV=1 [A3CT21] Score: 221.0	Methanoculleus marisnigri JR1	Archaea	Unknown	Euryarchaeota	Methanomicrobia	Methanomicrobiales	Methanomicrobiaceae	Methanoculleus	Methanoculleus marisnigri	UniRef100_A3CT21	UniRef90_A3CT21	K00939|	2.7.4.3|	1	1	0	0	8	4	10	7	4	4	4	4	10	8	8	9	10	11	5	8	0	0	0	0	12	7	6	3	0	0	0	3	0	0	0
UniRef50_B8GFN8	MG: 30S ribosomal protein S3Ae OS=Methanoculleus marisnigri (strain ATCC 35101 / DSM 1498 / JR1) GN=rps3ae PE=3 SV=1 [A3CSL0] Score: 378.0	Methanoculleus marisnigri JR1	Archaea	Unknown	Euryarchaeota	Methanomicrobia	Methanomicrobiales	Methanomicrobiaceae	Methanoculleus	Methanoculleus marisnigri	UniRef100_A3CSL0	UniRef90_A3CSL0	K02984|	UNKNOWN	3	1	3	1	17	14	12	8	5	2	2	2	45	43	29	40	45	23	13	32	4	2	0	0	15	20	14	5	13	9	7	7	2	2	9
UniRef50_A3CTR9	MG: 1-(5-phosphoribosyl)-5-[(5-phosphoribosylamino)methylideneamino] imidazole-4-carboxamide isomerase OS=Methanoculleus marisnigri (strain ATCC 35101 / DSM 1498 / JR1) GN=hisA PE=3 SV=1 [A3CTR9] Score: 393.0	Methanoculleus marisnigri JR1	Archaea	Unknown	Euryarchaeota	Methanomicrobia	Methanomicrobiales	Methanomicrobiaceae	Methanoculleus	Methanoculleus marisnigri	UniRef100_A3CTR9	UniRef90_A3CTR9	K01814|	5.3.1.16|	4	0	1	0	0	0	1	0	0	0	0	0	0	0	0	0	0	0	0	0	0	1	0	0	0	0	0	0	0	0	0	0	0	0	0
UniRef50_A5UL69	MG: 50S ribosomal protein L18 OS=Methanoculleus marisnigri (strain ATCC 35101 / DSM 1498 / JR1) GN=rpl18 PE=3 SV=1 [A3CT16] Score: 306.0	Methanoculleus marisnigri JR1	Archaea	Unknown	Euryarchaeota	Methanomicrobia	Methanomicrobiales	Methanomicrobiaceae	Methanoculleus	Methanoculleus marisnigri	UniRef100_A3CT16	UniRef90_A3CT16	K02881|	UNKNOWN	2	0	3	2	6	13	3	8	6	5	3	2	11	3	2	20	12	4	3	7	0	4	0	0	12	4	2	5	0	0	0	0	0	0	0
UniRef50_A2SPK8	MG: 50S ribosomal protein L22 OS=Methanoculleus marisnigri (strain ATCC 35101 / DSM 1498 / JR1) GN=rpl22 PE=3 SV=1 [A3CT02] Score: 265.0	Methanoculleus marisnigri JR1	Archaea	Unknown	Euryarchaeota	Methanomicrobia	Methanomicrobiales	Methanomicrobiaceae	Methanoculleus	Methanoculleus marisnigri	UniRef100_A3CT02	UniRef90_A3CT02	K02890|	UNKNOWN	3	5	5	4	0	2	3	3	1	0	1	2	7	1	0	2	2	0	0	2	0	0	0	2	0	0	0	0	0	0	0	0	0	0	0
UniRef50_P20284	MG: 30S ribosomal protein S19 OS=Methanoculleus marisnigri (strain ATCC 35101 / DSM 1498 / JR1) GN=rps19 PE=3 SV=1 [A3CT01] Score: 250.0	Methanoculleus marisnigri JR1	Archaea	Unknown	Euryarchaeota	Methanomicrobia	Methanomicrobiales	Methanomicrobiaceae	Methanoculleus	Methanoculleus marisnigri	UniRef100_A3CT01	UniRef90_A3CT01	K02965|	UNKNOWN	1	2	0	0	16	11	11	19	3	2	0	1	18	18	11	22	16	16	5	9	0	0	0	0	1	1	0	3	1	1	0	0	0	0	0
UniRef50_A3CW49	PFDB_METMJ Prefoldin subunit beta OS=Methanoculleus marisnigri (strain ATCC 35101 / DSM 1498 / JR1) GN=pfdB PE=3 SV=1	Methanoculleus marisnigri JR1	Archaea	Unknown	Euryarchaeota	Methanomicrobia	Methanomicrobiales	Methanomicrobiaceae	Methanoculleus	Methanoculleus marisnigri	UniRef100_A3CW49	UniRef90_A3CW49	K04798|	UNKNOWN	4	1	0	0	12	3	0	0	4	7	5	2	25	16	12	25	11	18	2	15	0	0	0	0	0	2	2	0	0	0	0	0	0	0	0
UniRef50_A3CWQ6	MG: Uncharacterized solute-binding protein Memar_1880 OS=Methanoculleus marisnigri (strain ATCC 35101 / DSM 1498 / JR1) GN=Memar_1880 PE=3 SV=1 [A3CWQ6] Score: 495.0	Methanoculleus marisnigri JR1	Archaea	Unknown	Euryarchaeota	Methanomicrobia	Methanomicrobiales	Methanomicrobiaceae	Methanoculleus	Methanoculleus marisnigri	UniRef100_A3CWQ6	UniRef90_A3CWQ6	K15495|	UNKNOWN	1	0	0	0	16	16	17	13	11	12	14	18	0	0	0	0	0	0	0	0	17	19	22	20	91	130	111	86	34	55	46	55	90	75	105
UniRef50_O28523	MG: 2,3-bisphosphoglycerate-independent phosphoglycerate mutase OS=Methanoculleus marisnigri (strain ATCC 35101 / DSM 1498 / JR1) GN=apgM PE=3 SV=1 [A3CSK8] Score: 569.0	Methanoculleus marisnigri JR1	Archaea	Unknown	Euryarchaeota	Methanomicrobia	Methanomicrobiales	Methanomicrobiaceae	Methanoculleus	Methanoculleus marisnigri	UniRef100_A3CSK8	UniRef90_A3CSK8	K15635|	5.4.2.12|	1	1	0	0	0	0	0	0	0	0	0	0	3	0	0	0	0	0	0	0	0	0	0	0	0	0	0	0	0	0	0	0	0	0	0
UniRef50_A3CT18	MG: 50S ribosomal protein L30P OS=Methanoculleus marisnigri (strain ATCC 35101 / DSM 1498 / JR1) GN=rpl30p PE=3 SV=1 [A3CT18] Score: 100.0	Methanoculleus marisnigri JR1	Archaea	Unknown	Euryarchaeota	Methanomicrobia	Methanomicrobiales	Methanomicrobiaceae	Methanoculleus	Methanoculleus marisnigri	UniRef100_A3CT18	UniRef90_A3CT18	K02907|	UNKNOWN	2	1	0	0	2	4	0	0	2	6	3	2	2	4	2	0	4	0	0	0	0	0	0	0	8	2	2	3	2	0	4	1	0	1	0
UniRef50_A3CSQ2	MG: 30S ribosomal protein S8e OS=Methanoculleus marisnigri (strain ATCC 35101 / DSM 1498 / JR1) GN=rps8e PE=3 SV=1 [A3CSQ2] Score: 241.0	Methanoculleus marisnigri JR1	Archaea	Unknown	Euryarchaeota	Methanomicrobia	Methanomicrobiales	Methanomicrobiaceae	Methanoculleus	Methanoculleus marisnigri	UniRef100_A3CSQ2	UniRef90_A3CSQ2	K02995|	UNKNOWN	2	0	0	0	0	0	0	0	0	0	0	0	2	0	0	0	0	0	0	0	0	0	0	0	0	0	0	0	0	0	0	0	0	0	0
UniRef50_Q2FT22	MG: Transcription factor E OS=Methanoculleus marisnigri (strain ATCC 35101 / DSM 1498 / JR1) GN=tfe PE=3 SV=1 [A3CVQ3] Score: 320.0	Methanoculleus marisnigri JR1	Archaea	Unknown	Euryarchaeota	Methanomicrobia	Methanomicrobiales	Methanomicrobiaceae	Methanoculleus	Methanoculleus marisnigri	UniRef100_A3CVQ3	UniRef90_A3CVQ3	K03136|	UNKNOWN	0	0	0	0	2	0	2	4	8	1	2	0	1	2	0	0	2	0	0	0	0	0	0	0	0	0	0	0	0	0	0	1	0	0	0
UniRef50_A3CVF0	MG: UPF0173 metal-dependent hydrolase Memar_1421 OS=Methanoculleus marisnigri (strain ATCC 35101 / DSM 1498 / JR1) GN=Memar_1421 PE=3 SV=1 [A3CVF0] Score: 375.0	Methanoculleus marisnigri JR1	Archaea	Unknown	Euryarchaeota	Methanomicrobia	Methanomicrobiales	Methanomicrobiaceae	Methanoculleus	Methanoculleus marisnigri	UniRef100_A3CVF0	UniRef90_A3CVF0	UNKNOWN	UNKNOWN	0	0	0	0	1	1	0	0	0	0	0	0	0	1	1	0	1	3	0	1	0	3	0	0	12	12	8	6	19	17	7	11	13	8	13
UniRef50_A3CV25	MG: 3-dehydroquinate dehydratase OS=Methanoculleus marisnigri (strain ATCC 35101 / DSM 1498 / JR1) GN=aroD PE=3 SV=1 [A3CV25] Score: 264.0	Methanoculleus marisnigri JR1	Archaea	Unknown	Euryarchaeota	Methanomicrobia	Methanomicrobiales	Methanomicrobiaceae	Methanoculleus	Methanoculleus marisnigri	UniRef100_A3CV25	UniRef90_A3CV25	K03785|	4.2.1.10|	0	0	0	0	2	0	0	0	0	0	0	0	0	0	0	0	0	0	0	0	0	0	0	0	0	0	0	0	0	0	0	0	0	0	0
UniRef50_Q2FQ32	MG: 50S ribosomal protein L1 OS=Methanoculleus marisnigri (strain ATCC 35101 / DSM 1498 / JR1) GN=rpl1 PE=3 SV=1 [A3CSJ6] Score: 392.0	Methanoculleus marisnigri JR1	Archaea	Unknown	Euryarchaeota	Methanomicrobia	Methanomicrobiales	Methanomicrobiaceae	Methanoculleus	Methanoculleus marisnigri	UniRef100_A3CSJ6	UniRef90_A3CSJ6	K02863|	UNKNOWN	0	0	0	0	6	9	0	1	5	3	5	2	6	8	10	6	4	4	1	4	0	0	0	0	10	9	5	1	1	0	0	0	0	0	0
UniRef50_Q6LXE0	MG: 50S ribosomal protein L5 OS=Methanoculleus marisnigri (strain ATCC 35101 / DSM 1498 / JR1) GN=rpl5 PE=3 SV=1 [A3CT10] Score: 297.0	Methanoculleus marisnigri JR1	Archaea	Unknown	Euryarchaeota	Methanomicrobia	Methanomicrobiales	Methanomicrobiaceae	Methanoculleus	Methanoculleus marisnigri	UniRef100_A3CT10	UniRef90_A3CT10	K02931|	UNKNOWN	0	0	0	0	2	1	0	0	1	0	0	1	10	8	11	0	6	3	0	5	0	0	0	0	0	0	0	0	0	0	0	0	0	0	0
UniRef50_A3CS56	MG: PyrE-like protein OS=Methanoculleus marisnigri (strain ATCC 35101 / DSM 1498 / JR1) GN=Memar_0272 PE=3 SV=1 [A3CS56] Score: 366.0	Methanoculleus marisnigri JR1	Archaea	Unknown	Euryarchaeota	Methanomicrobia	Methanomicrobiales	Methanomicrobiaceae	Methanoculleus	Methanoculleus marisnigri	UniRef100_A3CS56	UniRef90_A3CS56	K00762|	UNKNOWN	0	0	0	0	10	2	0	2	26	18	12	14	22	19	23	31	31	27	6	21	0	0	0	0	3	7	12	3	0	0	0	0	0	0	0
UniRef50_Q49593	MG: DNA repair and recombination protein RadA OS=Methanoculleus marisnigri (strain ATCC 35101 / DSM 1498 / JR1) GN=radA PE=3 SV=1 [A3CWU4] Score: 583.0	Methanoculleus marisnigri JR1	Archaea	Unknown	Euryarchaeota	Methanomicrobia	Methanomicrobiales	Methanomicrobiaceae	Methanoculleus	Methanoculleus marisnigri	UniRef100_A3CWU4	UniRef90_A3CWU4	K04483|	UNKNOWN	0	0	0	0	1	4	1	0	2	2	2	1	0	0	0	0	0	0	0	0	0	0	0	0	19	18	12	6	2	4	4	6	0	0	6
UniRef50_Q9HMQ5	MG: UPF0145 protein Memar_1285 OS=Methanoculleus marisnigri (strain ATCC 35101 / DSM 1498 / JR1) GN=Memar_1285 PE=3 SV=1 [A3CV15] Score: 183.0	Methanoculleus marisnigri JR1	Archaea	Unknown	Euryarchaeota	Methanomicrobia	Methanomicrobiales	Methanomicrobiaceae	Methanoculleus	Methanoculleus marisnigri	UniRef100_A3CV15	UniRef90_A3CV15	UNKNOWN	UNKNOWN	0	0	0	0	2	0	0	0	1	1	0	0	0	0	0	0	0	0	0	0	0	0	0	0	0	0	0	0	0	0	0	0	0	0	0
UniRef50_A7I6L7	MG: Geranylgeranylglyceryl phosphate synthase OS=Methanoculleus marisnigri (strain ATCC 35101 / DSM 1498 / JR1) GN=Memar_0769 PE=3 SV=1 [A3CTK2] Score: 405.0	Methanoculleus marisnigri JR1	Archaea	Unknown	Euryarchaeota	Methanomicrobia	Methanomicrobiales	Methanomicrobiaceae	Methanoculleus	Methanoculleus marisnigri	UniRef100_A3CTK2	UniRef90_A3CTK2	K17104|	2.5.1.41|	0	0	0	0	0	1	0	0	0	0	0	0	0	0	0	0	0	0	0	0	0	0	0	0	0	0	0	0	0	0	0	0	0	0	0
UniRef50_A3CWL3	MG: 2-phospho-L-lactate guanylyltransferase OS=Methanoculleus marisnigri (strain ATCC 35101 / DSM 1498 / JR1) GN=cofC PE=3 SV=1 [A3CWL3] Score: 389.0	Methanoculleus marisnigri JR1	Archaea	Unknown	Euryarchaeota	Methanomicrobia	Methanomicrobiales	Methanomicrobiaceae	Methanoculleus	Methanoculleus marisnigri	UniRef100_A3CWL3	UniRef90_A3CWL3	K14941|	2.7.7.68|	0	0	0	0	0	1	0	4	0	0	0	0	0	0	0	0	0	0	0	0	0	0	0	0	0	0	0	0	0	0	0	0	0	0	0
UniRef50_A3CXJ3	MG: Translation initiation factor 2 subunit beta OS=Methanoculleus marisnigri (strain ATCC 35101 / DSM 1498 / JR1) GN=eif2b PE=3 SV=1 [A3CXJ3] Score: 381.0	Methanoculleus marisnigri JR1	Archaea	Unknown	Euryarchaeota	Methanomicrobia	Methanomicrobiales	Methanomicrobiaceae	Methanoculleus	Methanoculleus marisnigri	UniRef100_A3CXJ3	UniRef90_A3CXJ3	K03238|	UNKNOWN	0	0	0	0	0	0	3	0	0	1	0	0	2	3	0	4	3	0	0	0	0	0	0	0	1	0	0	0	0	0	0	0	0	0	0
UniRef50_A3CTK0	MG: Probable deoxycytidine triphosphate deaminase OS=Methanoculleus marisnigri (strain ATCC 35101 / DSM 1498 / JR1) GN=dcd PE=3 SV=1 [A3CTK0] Score: 333.0	Methanoculleus marisnigri JR1	Archaea	Unknown	Euryarchaeota	Methanomicrobia	Methanomicrobiales	Methanomicrobiaceae	Methanoculleus	Methanoculleus marisnigri	UniRef100_A3CTK0	UniRef90_A3CTK0	K01494|	3.5.4.13|	0	0	0	0	0	0	2	1	0	0	0	0	0	0	0	0	0	0	0	0	0	0	0	0	0	0	0	0	0	0	0	0	0	0	0
UniRef50_Q0W938	MG: 30S ribosomal protein S15 OS=Methanoculleus marisnigri (strain ATCC 35101 / DSM 1498 / JR1) GN=rps15 PE=3 SV=1 [A3CSL3] Score: 267.0	Methanoculleus marisnigri JR1	Archaea	Unknown	Euryarchaeota	Methanomicrobia	Methanomicrobiales	Methanomicrobiaceae	Methanoculleus	Methanoculleus marisnigri	UniRef100_A3CSL3	UniRef90_A3CSL3	K02956|	UNKNOWN	0	0	0	0	0	0	0	4	0	0	0	0	0	0	0	1	2	0	0	0	0	0	0	0	0	0	0	0	0	0	0	0	0	0	0
UniRef50_A7I5Q4	MG: 30S ribosomal protein S8 OS=Methanoculleus marisnigri (strain ATCC 35101 / DSM 1498 / JR1) GN=rps8 PE=3 SV=1 [A3CT12] Score: 246.0	Methanoculleus marisnigri JR1	Archaea	Unknown	Euryarchaeota	Methanomicrobia	Methanomicrobiales	Methanomicrobiaceae	Methanoculleus	Methanoculleus marisnigri	UniRef100_A3CT12	UniRef90_A3CT12	K02994|	UNKNOWN	0	0	0	0	0	0	0	0	1	2	0	1	2	1	1	1	2	1	0	0	0	0	0	0	0	3	0	0	0	0	0	0	0	0	0
UniRef50_A3CSG3	MG: DNA polymerase IV OS=Methanoculleus marisnigri (strain ATCC 35101 / DSM 1498 / JR1) GN=dbh PE=3 SV=1 [A3CSG3] Score: 477.0	Methanoculleus marisnigri JR1	Archaea	Unknown	Euryarchaeota	Methanomicrobia	Methanomicrobiales	Methanomicrobiaceae	Methanoculleus	Methanoculleus marisnigri	UniRef100_A3CSG3	UniRef90_A3CSG3	K04479|	2.7.7.7|	0	0	0	0	0	0	0	0	0	0	1	0	0	0	0	0	0	0	0	0	0	0	1	0	0	0	0	0	0	0	0	0	0	0	0
UniRef50_A3CVP0	MG: UPF0316 protein Memar_1511 OS=Methanoculleus marisnigri (strain ATCC 35101 / DSM 1498 / JR1) GN=Memar_1511 PE=3 SV=1 [A3CVP0] Score: 197.0	Methanoculleus marisnigri JR1	Archaea	Unknown	Euryarchaeota	Methanomicrobia	Methanomicrobiales	Methanomicrobiaceae	Methanoculleus	Methanoculleus marisnigri	UniRef100_A3CVP0	UniRef90_A3CVP0	UNKNOWN	UNKNOWN	0	0	0	0	0	0	0	0	0	0	0	0	0	2	0	0	0	0	0	0	0	0	0	0	0	0	0	0	0	0	0	0	0	0	0
UniRef50_A3CS70	MG: V-type ATP synthase subunit F OS=Methanoculleus marisnigri (strain ATCC 35101 / DSM 1498 / JR1) GN=atpF PE=3 SV=1 [A3CS70] Score: 175.0	Methanoculleus marisnigri JR1	Archaea	Unknown	Euryarchaeota	Methanomicrobia	Methanomicrobiales	Methanomicrobiaceae	Methanoculleus	Methanoculleus marisnigri	UniRef100_A3CS70	UniRef90_A3CS70	K02122|	UNKNOWN	0	0	0	0	0	0	0	0	0	0	0	0	0	0	0	0	2	5	0	0	0	0	0	0	0	1	0	0	0	0	0	0	0	0	0
UniRef50_A3CU84	MG: Orotate phosphoribosyltransferase OS=Methanoculleus marisnigri (strain ATCC 35101 / DSM 1498 / JR1) GN=pyrE PE=3 SV=1 [A3CU84] Score: 274.0	Methanoculleus marisnigri JR1	Archaea	Unknown	Euryarchaeota	Methanomicrobia	Methanomicrobiales	Methanomicrobiaceae	Methanoculleus	Methanoculleus marisnigri	UniRef100_A3CU84	UniRef90_A3CU84	K00762|	2.4.2.10|	0	0	0	0	0	0	0	0	0	0	0	0	0	0	0	0	2	0	0	0	0	0	0	0	0	0	0	0	0	0	0	0	0	0	0
UniRef50_Q2FT96	MG: 30S ribosomal protein S13 OS=Methanoculleus marisnigri (strain ATCC 35101 / DSM 1498 / JR1) GN=rps13 PE=3 SV=1 [A3CWH6] Score: 265.0	Methanoculleus marisnigri JR1	Archaea	Unknown	Euryarchaeota	Methanomicrobia	Methanomicrobiales	Methanomicrobiaceae	Methanoculleus	Methanoculleus marisnigri	UniRef100_A3CWH6	UniRef90_A3CWH6	K02952|	UNKNOWN	0	0	0	0	0	0	0	0	0	0	0	0	0	0	0	0	3	2	0	0	0	0	0	0	3	1	0	0	0	0	0	0	0	0	0
UniRef50_A7I937	MG: Nicotinamide-nucleotide adenylyltransferase OS=Methanoculleus marisnigri (strain ATCC 35101 / DSM 1498 / JR1) GN=Memar_1582 PE=3 SV=1 [A3CVW1] Score: 305.0	Methanoculleus marisnigri JR1	Archaea	Unknown	Euryarchaeota	Methanomicrobia	Methanomicrobiales	Methanomicrobiaceae	Methanoculleus	Methanoculleus marisnigri	UniRef100_A3CVW1	UniRef90_A3CVW1	K00952|	2.7.7.1|	0	0	0	0	0	0	0	0	0	0	0	0	0	0	0	0	4	0	0	0	0	0	0	0	0	0	0	0	0	0	0	0	0	0	0
UniRef50_O29507	MG: tRNA (cytidine(56)-2'-O)-methyltransferase OS=Methanoculleus marisnigri (strain ATCC 35101 / DSM 1498 / JR1) GN=Memar_1522 PE=3 SV=1 [A3CVQ1] Score: 323.0	Methanoculleus marisnigri JR1	Archaea	Unknown	Euryarchaeota	Methanomicrobia	Methanomicrobiales	Methanomicrobiaceae	Methanoculleus	Methanoculleus marisnigri	UniRef100_A3CVQ1	UniRef90_A3CVQ1	K07254|	2.1.1.206|	0	0	0	0	0	0	0	0	0	0	0	0	0	0	0	0	2	0	0	0	0	0	0	0	0	0	0	0	0	0	0	0	0	0	0
UniRef50_A3CW56	MG: Ribonuclease P protein component 2 OS=Methanoculleus marisnigri (strain ATCC 35101 / DSM 1498 / JR1) GN=rnp2 PE=3 SV=1 [A3CW56] Score: 254.0	Methanoculleus marisnigri JR1	Archaea	Unknown	Euryarchaeota	Methanomicrobia	Methanomicrobiales	Methanomicrobiaceae	Methanoculleus	Methanoculleus marisnigri	UniRef100_A3CW56	UniRef90_A3CW56	K03537|	3.1.26.5|	0	0	0	0	0	0	0	0	0	0	0	0	0	0	0	0	2	0	0	0	0	0	0	0	0	0	0	0	0	0	0	0	0	0	0
UniRef50_Q2FRY8	MG: Elongation factor 1-beta OS=Methanoculleus marisnigri (strain ATCC 35101 / DSM 1498 / JR1) GN=ef1b PE=3 SV=1 [A3CYB6] Score: 132.0	Methanoculleus marisnigri JR1	Archaea	Unknown	Euryarchaeota	Methanomicrobia	Methanomicrobiales	Methanomicrobiaceae	Methanoculleus	Methanoculleus marisnigri	UniRef100_A3CYB6	UniRef90_A3CYB6	K03232|	UNKNOWN	0	0	0	0	0	0	0	0	0	0	0	0	0	0	0	0	3	4	0	0	0	0	0	0	0	0	0	0	0	0	0	0	0	0	0
UniRef50_Q8TKU7	MG: Cysteate synthase OS=Methanoculleus marisnigri (strain ATCC 35101 / DSM 1498 / JR1) GN=Memar_0111 PE=3 SV=1 [A3CRP6] Score: 669.0	Methanoculleus marisnigri JR1	Archaea	Unknown	Euryarchaeota	Methanomicrobia	Methanomicrobiales	Methanomicrobiaceae	Methanoculleus	Methanoculleus marisnigri	UniRef100_A3CRP6	UniRef90_A3CRP6	K15527|	2.5.1.76|	0	0	0	0	0	0	0	0	0	0	0	0	0	0	0	0	0	0	0	0	0	1	0	0	0	0	0	0	0	0	0	0	0	0	0
UniRef50_A3CS46	MG: Hydroxyethylthiazole kinase OS=Methanoculleus marisnigri (strain ATCC 35101 / DSM 1498 / JR1) GN=thiM PE=3 SV=1 [A3CS46] Score: 382.0	Methanoculleus marisnigri JR1	Archaea	Unknown	Euryarchaeota	Methanomicrobia	Methanomicrobiales	Methanomicrobiaceae	Methanoculleus	Methanoculleus marisnigri	UniRef100_A3CS46	UniRef90_A3CS46	K00878|	2.7.1.50|	0	0	0	0	0	0	0	0	0	0	0	0	0	0	0	0	0	0	0	0	0	0	0	0	2	0	0	0	0	0	0	0	0	0	0
UniRef50_A3CXI2	MG: DNA repair and recombination protein RadB OS=Methanoculleus marisnigri (strain ATCC 35101 / DSM 1498 / JR1) GN=radB PE=3 SV=1 [A3CXI2] Score: 379.0	Methanoculleus marisnigri JR1	Archaea	Unknown	Euryarchaeota	Methanomicrobia	Methanomicrobiales	Methanomicrobiaceae	Methanoculleus	Methanoculleus marisnigri	UniRef100_A3CXI2	UniRef90_A3CXI2	K04484|	UNKNOWN	0	0	0	0	0	0	0	0	0	0	0	0	0	0	0	0	0	0	0	0	0	0	0	0	1	0	0	0	0	0	0	0	0	0	0
UniRef50_Q8TR65	MG: Argininosuccinate lyase OS=Methanoculleus marisnigri (strain ATCC 35101 / DSM 1498 / JR1) GN=argH PE=3 SV=1 [A3CTT5] Score: 143.0	Methanoculleus marisnigri JR1	Archaea	Unknown	Euryarchaeota	Methanomicrobia	Methanomicrobiales	Methanomicrobiaceae	Methanoculleus	Methanoculleus marisnigri	UniRef100_A3CTT5	UniRef90_A3CTT5	K01755|	4.3.2.1|	0	0	0	0	0	0	0	0	0	0	0	0	0	0	0	0	0	0	0	0	0	0	0	0	0	0	1	0	0	0	0	0	0	0	0
UniRef50_Q58987	MG: Phosphoribosylaminoimidazole-succinocarboxamide synthase OS=Methanoculleus marisnigri (strain ATCC 35101 / DSM 1498 / JR1) GN=purC PE=3 SV=1 [A3CWL5] Score: 419.0	Methanoculleus marisnigri JR1	Archaea	Unknown	Euryarchaeota	Methanomicrobia	Methanomicrobiales	Methanomicrobiaceae	Methanoculleus	Methanoculleus marisnigri	UniRef100_A3CWL5	UniRef90_A3CWL5	K01923|	6.3.2.6|	0	0	0	0	0	0	0	0	0	0	0	0	0	0	0	0	0	0	0	0	0	0	0	0	0	0	0	0	0	0	0	0	0	0	0
UniRef50_Q5JHN0	MG: Aspartate carbamoyltransferase regulatory chain OS=Methanoculleus marisnigri (strain ATCC 35101 / DSM 1498 / JR1) GN=pyrI PE=3 SV=1 [A3CW67] Score: 192.0	Methanoculleus marisnigri JR1	Archaea	Unknown	Euryarchaeota	Methanomicrobia	Methanomicrobiales	Methanomicrobiaceae	Methanoculleus	Methanoculleus marisnigri	UniRef100_A3CW67	UniRef90_A3CW67	K00610|	UNKNOWN	0	0	0	0	0	0	0	0	0	0	0	0	0	0	0	0	0	0	0	0	0	0	0	0	0	0	0	0	0	0	0	0	0	0	0
UniRef50_A7IAH1	MG: DNA-directed RNA polymerase subunit N OS=Methanoculleus marisnigri (strain ATCC 35101 / DSM 1498 / JR1) GN=rpoN PE=3 SV=1 [A3CWI3] Score: 122.0	Methanoculleus marisnigri JR1	Archaea	Unknown	Euryarchaeota	Methanomicrobia	Methanomicrobiales	Methanomicrobiaceae	Methanoculleus	Methanoculleus marisnigri	UniRef100_A3CWI3	UniRef90_A3CWI3	K03058|	2.7.7.6|	0	0	0	0	0	0	0	0	0	0	0	0	0	0	0	0	0	0	0	0	0	0	0	0	0	0	0	0	0	0	0	0	0	0	0
UniRef50_A3CU51	MG: NAD kinase OS=Methanoculleus marisnigri (strain ATCC 35101 / DSM 1498 / JR1) GN=nadK PE=3 SV=1 [A3CU51] Score: 408.0	Methanoculleus marisnigri JR1	Archaea	Unknown	Euryarchaeota	Methanomicrobia	Methanomicrobiales	Methanomicrobiaceae	Methanoculleus	Methanoculleus marisnigri	UniRef100_A3CU51	UniRef90_A3CU51	K00858|	2.7.1.23|	0	0	0	0	0	0	0	0	0	0	0	0	0	0	0	0	0	0	0	0	0	0	0	0	0	0	0	0	0	0	0	0	0	0	0
UniRef50_A3CVV0	MG: Probable thymidylate kinase OS=Methanoculleus marisnigri (strain ATCC 35101 / DSM 1498 / JR1) GN=tmk PE=3 SV=1 [A3CVV0] Score: 308.0	Methanoculleus marisnigri JR1	Archaea	Unknown	Euryarchaeota	Methanomicrobia	Methanomicrobiales	Methanomicrobiaceae	Methanoculleus	Methanoculleus marisnigri	UniRef100_A3CVV0	UniRef90_A3CVV0	K00943|	2.7.4.9|	0	0	0	0	0	0	0	0	0	0	0	0	0	0	0	0	0	0	0	0	0	0	0	0	0	0	0	0	0	0	0	0	0	0	0
UniRef50_A2SQ88	Y1002_METMJ UPF0290 protein Memar_1002 OS=Methanoculleus marisnigri (strain ATCC 35101 / DSM 1498 / JR1) GN=Memar_1002 PE=3 SV=1	Methanoculleus marisnigri JR1	Archaea	Unknown	Euryarchaeota	Methanomicrobia	Methanomicrobiales	Methanomicrobiaceae	Methanoculleus	Methanoculleus marisnigri	UniRef100_A3CU85	UniRef90_A3CU85	K19664|	2.7.7.67|	0	0	0	0	0	0	0	0	0	0	0	0	0	0	0	0	0	0	0	0	0	0	0	0	0	0	0	0	0	0	0	0	0	0	0
UniRef50_E1RHR1	MG: Protein-export membrane protein SecD OS=Methanolacinia petrolearia (strain DSM 11571 / OCM 486 / SEBR 4847) GN=secD PE=3 SV=1 [E1RHR1] Score: 363.0	Methanoplanus petrolearius DSM 11571	Archaea	Unknown	Euryarchaeota	Methanomicrobia	Methanomicrobiales	Methanomicrobiaceae	Methanoplanus	Methanoplanus petrolearius	UniRef100_E1RHR1	UniRef90_E1RHR1	K03072|	UNKNOWN	0	0	0	0	1	4	0	6	1	1	0	1	0	0	0	0	0	0	0	0	0	0	0	0	0	0	0	0	0	0	0	0	0	0	0
UniRef50_E1RHR2	MG: Protein-export membrane protein SecF OS=Methanolacinia petrolearia (strain DSM 11571 / OCM 486 / SEBR 4847) GN=secF PE=3 SV=1 [E1RHR2] Score: 253.0	Methanoplanus petrolearius DSM 11571	Archaea	Unknown	Euryarchaeota	Methanomicrobia	Methanomicrobiales	Methanomicrobiaceae	Methanoplanus	Methanoplanus petrolearius	UniRef100_E1RHR2	UniRef90_E1RHR2	K03074|	UNKNOWN	0	0	0	0	8	9	6	9	4	4	4	4	0	0	0	0	0	0	0	0	0	0	0	0	0	0	0	0	0	0	0	0	0	0	0
UniRef50_A2SQB8	SPSS2_METB6 O-phospho-L-seryl-tRNA:Cys-tRNA synthase 2 OS=Methanoregula boonei (strain 6A8) GN=Mboo_2045 PE=3 SV=1	Methanoregula boonei 6A8	Archaea	Unknown	Euryarchaeota	Methanomicrobia	Methanomicrobiales	Methanoregulaceae	Methanoregula	Methanoregula boonei	UniRef100_A7I9Z8	UniRef90_A7I9Z8	K06868|	2.5.1.73|	0	0	0	0	0	0	1	0	0	0	0	0	0	0	0	0	0	0	0	0	0	0	0	0	0	0	0	0	0	0	0	0	0	0	0
UniRef50_A5UJW3	MG: Glycerol-1-phosphate dehydrogenase [NAD(P)+] OS=Methanoregula boonei (strain 6A8) GN=egsA PE=3 SV=1 [A7I9R4] Score: 186.0	Methanoregula boonei 6A8	Archaea	Unknown	Euryarchaeota	Methanomicrobia	Methanomicrobiales	Methanoregulaceae	Methanoregula	Methanoregula boonei	UniRef100_A7I9R4	UniRef90_A7I9R4	K00096|	1.1.1.261|	0	0	0	0	0	0	0	0	1	0	0	0	0	0	0	0	0	0	0	0	0	0	0	0	0	0	0	0	0	0	0	0	0	0	0
UniRef50_A7I4T3	MG: Tryptophan synthase alpha chain OS=Methanoregula boonei (strain 6A8) GN=trpA PE=3 SV=1 [A7I4T3] Score: 233.0	Methanoregula boonei 6A8	Archaea	Unknown	Euryarchaeota	Methanomicrobia	Methanomicrobiales	Methanoregulaceae	Methanoregula	Methanoregula boonei	UniRef100_A7I4T3	UniRef90_A7I4T3	K01695|	4.2.1.20|	0	0	0	0	0	0	0	0	1	0	1	0	0	0	0	0	0	0	0	0	0	0	0	0	0	0	0	0	0	0	0	0	0	0	0
UniRef50_Q2FRU6	MG: 5'-deoxyadenosine deaminase OS=Methanoregula boonei (strain 6A8) GN=dadD PE=3 SV=1 [A7I6C5] Score: 576.0	Methanoregula boonei 6A8	Archaea	Unknown	Euryarchaeota	Methanomicrobia	Methanomicrobiales	Methanoregulaceae	Methanoregula	Methanoregula boonei	UniRef100_A7I6C5	UniRef90_A7I6C5	K12960|	3.5.4.41|	0	0	0	0	0	0	0	0	0	0	0	1	0	0	0	0	0	0	0	0	0	0	0	0	0	0	0	0	1	0	0	0	0	0	0
UniRef50_A7I912	MG: CCA-adding enzyme OS=Methanoregula boonei (strain 6A8) GN=cca PE=3 SV=1 [A7I912] Score: 443.0	Methanoregula boonei 6A8	Archaea	Unknown	Euryarchaeota	Methanomicrobia	Methanomicrobiales	Methanoregulaceae	Methanoregula	Methanoregula boonei	UniRef100_A7I912	UniRef90_A7I912	K07558|	2.7.7.72|	0	0	0	0	0	0	0	0	0	0	0	0	2	0	0	0	0	0	0	0	0	0	0	0	0	0	0	0	0	0	0	0	0	0	0
UniRef50_A7I4Q7	Y195_METB6 Putative HTH-type transcriptional regulatory protein Mboo_0195 OS=Methanoregula boonei (strain 6A8) GN=Mboo_0195 PE=3 SV=1	Methanoregula boonei 6A8	Archaea	Unknown	Euryarchaeota	Methanomicrobia	Methanomicrobiales	Methanoregulaceae	Methanoregula	Methanoregula boonei	UniRef100_A7I4Q7	UniRef90_A7I4Q7	K07728|	UNKNOWN	0	0	0	0	0	0	0	0	0	0	0	0	0	0	0	0	0	0	0	0	0	0	0	0	0	0	0	0	0	0	0	0	0	1	0
UniRef50_B8GFC3	MG: 30S ribosomal protein S24e OS=Methanosphaerula palustris (strain ATCC BAA-1556 / DSM 19958 / E1-9c) GN=rps24e PE=3 SV=1 [B8GFC3] Score: 124.0	Methanosphaerula palustris E1-9c	Archaea	Unknown	Euryarchaeota	Methanomicrobia	Methanomicrobiales	Methanoregulaceae	Methanosphaerula	Methanosphaerula palustris	UniRef100_B8GFC3	UniRef90_B8GFC3	K02974|	UNKNOWN	0	0	0	0	4	4	0	0	6	3	4	1	10	9	7	3	6	8	1	1	0	0	0	0	0	0	0	0	0	0	0	0	0	0	0
UniRef50_Q2FNC9	FEN_METPE Flap endonuclease 1 OS=Methanosphaerula palustris (strain ATCC BAA-1556 / DSM 19958 / E1-9c) GN=fen PE=3 SV=1	Methanosphaerula palustris E1-9c	Archaea	Unknown	Euryarchaeota	Methanomicrobia	Methanomicrobiales	Methanoregulaceae	Methanosphaerula	Methanosphaerula palustris	UniRef100_B8GIA0	UniRef90_B8GIA0	K04799|	3.1.-.-|	0	0	0	0	0	0	0	0	0	0	0	0	0	0	0	0	0	0	0	0	0	0	0	1	0	0	0	0	0	0	0	0	0	0	0
UniRef50_B8GGQ0	MG: DNA primase small subunit PriS OS=Methanosphaerula palustris (strain ATCC BAA-1556 / DSM 19958 / E1-9c) GN=priS PE=3 SV=1 [B8GGQ0] Score: 447.0	Methanosphaerula palustris E1-9c	Archaea	Unknown	Euryarchaeota	Methanomicrobia	Methanomicrobiales	Methanoregulaceae	Methanosphaerula	Methanosphaerula palustris	UniRef100_B8GGQ0	UniRef90_B8GGQ0	K02683|	2.7.7.-|	0	0	0	0	0	0	0	0	0	0	0	0	0	0	0	0	0	0	0	0	0	0	0	0	0	0	0	0	0	0	0	0	0	0	0
UniRef50_Q2FT56	MOAC_METB6 Probable cyclic pyranopterin monophosphate synthase accessory protein OS=Methanoregula boonei (strain 6A8) GN=moaC PE=3 SV=1	Methanoregula boonei 6A8	Archaea	Unknown	Euryarchaeota	Methanomicrobia	Methanomicrobiales	Methanoregulaceae	Unknown	Unknown	UniRef100_A7I9D1	UniRef90_A7I9D1	K03637|	UNKNOWN	5	1	0	0	1	0	0	0	0	0	0	0	0	0	0	0	0	0	0	0	0	0	0	0	0	0	0	0	0	0	0	0	0	0	0
UniRef50_Q5JCX1	MG: Probable cyclic pyranopterin monophosphate synthase accessory protein OS=Methanosphaerula palustris (strain ATCC BAA-1556 / DSM 19958 / E1-9c) GN=moaC PE=3 SV=1 [B8GEZ7] Score: 77.8	Methanoregulaceae	Archaea	Unknown	Euryarchaeota	Methanomicrobia	Methanomicrobiales	Methanoregulaceae	Unknown	Unknown	UniRef100_B8GEZ7	UniRef90_B8GEZ7	K03637|	UNKNOWN	0	0	0	0	0	0	0	0	0	0	0	0	0	0	0	0	0	0	0	0	0	0	0	0	0	0	0	0	0	0	0	0	0	0	0
UniRef50_Q2FT37	MG: 30S ribosomal protein S4e OS=Methanospirillum hungatei JF-1 (strain ATCC 27890 / DSM 864 / NBRC 100397 / JF-1) GN=rps4e PE=3 SV=1 [Q2FT37] Score: 280.0	Methanospirillum hungatei JF-1	Archaea	Unknown	Euryarchaeota	Methanomicrobia	Methanomicrobiales	Methanospirillaceae	Methanospirillum	Methanospirillum hungatei	UniRef100_Q2FT37	UniRef90_Q2FT37	K02987|	UNKNOWN	0	1	0	0	0	0	0	0	0	0	0	0	1	5	7	0	5	2	2	4	0	0	0	0	4	10	11	11	8	9	2	0	0	0	1
UniRef50_P00456	MG: Nitrogenase iron protein OS=Methanospirillum hungatei JF-1 (strain ATCC 27890 / DSM 864 / NBRC 100397 / JF-1) GN=nifH PE=3 SV=1 [Q2FUB7] Score: 243.0	Methanospirillum hungatei JF-1	Archaea	Unknown	Euryarchaeota	Methanomicrobia	Methanomicrobiales	Methanospirillaceae	Methanospirillum	Methanospirillum hungatei	UniRef100_Q2FUB7	UniRef90_Q2FUB7	K02588|	1.18.6.1|	0	0	0	1	0	0	0	0	0	0	0	0	0	0	0	0	0	0	0	0	0	0	0	0	0	0	0	0	0	0	0	0	0	0	0
UniRef50_Q2FQM9	MG: Glutamyl-tRNA(Gln) amidotransferase subunit A OS=Methanospirillum hungatei JF-1 (strain ATCC 27890 / DSM 864 / NBRC 100397 / JF-1) GN=gatA PE=3 SV=1 [Q2FQM9] Score: 526.0	Methanospirillum hungatei JF-1	Archaea	Unknown	Euryarchaeota	Methanomicrobia	Methanomicrobiales	Methanospirillaceae	Methanospirillum	Methanospirillum hungatei	UniRef100_Q2FQM9	UniRef90_Q2FQM9	K02433|	6.3.5.7|	0	0	0	0	0	0	1	0	0	0	0	0	0	0	0	0	0	0	0	0	0	0	0	0	0	0	0	0	0	0	0	0	0	0	0
UniRef50_Q2FSK9	MG: Probable L-aspartate dehydrogenase OS=Methanospirillum hungatei JF-1 (strain ATCC 27890 / DSM 864 / NBRC 100397 / JF-1) GN=nadX PE=3 SV=1 [Q2FSK9] Score: 289.0	Methanospirillum hungatei JF-1	Archaea	Unknown	Euryarchaeota	Methanomicrobia	Methanomicrobiales	Methanospirillaceae	Methanospirillum	Methanospirillum hungatei	UniRef100_Q2FSK9	UniRef90_Q2FSK9	K06989|	1.4.1.21|	0	0	0	0	0	0	0	0	0	0	0	0	1	1	0	1	0	0	0	0	0	0	0	0	0	0	0	0	0	0	0	0	0	0	0
UniRef50_Q2FS27	MG: Serine--tRNA ligase OS=Methanospirillum hungatei JF-1 (strain ATCC 27890 / DSM 864 / NBRC 100397 / JF-1) GN=serS PE=3 SV=1 [Q2FS27] Score: 212.0	Methanospirillum hungatei JF-1	Archaea	Unknown	Euryarchaeota	Methanomicrobia	Methanomicrobiales	Methanospirillaceae	Methanospirillum	Methanospirillum hungatei	UniRef100_Q2FS27	UniRef90_Q2FS27	K01875|	6.1.1.11|	0	0	0	0	0	0	0	0	0	0	0	0	0	0	0	0	0	2	0	0	0	0	0	0	0	0	0	0	0	0	0	0	0	0	0
UniRef50_Q2FRT7	MG: Energy-coupling factor transporter ATP-binding protein EcfA2 OS=Methanospirillum hungatei JF-1 (strain ATCC 27890 / DSM 864 / NBRC 100397 / JF-1) GN=ecfA2 PE=3 SV=1 [Q2FRT7] Score: 138.0	Methanospirillum hungatei JF-1	Archaea	Unknown	Euryarchaeota	Methanomicrobia	Methanomicrobiales	Methanospirillaceae	Methanospirillum	Methanospirillum hungatei	UniRef100_Q2FRT7	UniRef90_Q2FRT7	K02006|	3.6.3.-|	0	0	0	0	0	0	0	0	0	0	0	0	0	0	0	0	0	0	0	0	0	0	0	0	0	0	0	0	0	0	0	0	1	0	0
UniRef50_Q2FMT2	MG: Chemotaxis response regulator protein-glutamate methylesterase 1 OS=Methanospirillum hungatei JF-1 (strain ATCC 27890 / DSM 864 / NBRC 100397 / JF-1) GN=cheB1 PE=3 SV=1 [Q2FMT2] Score: 406.0	Methanospirillum hungatei JF-1	Archaea	Unknown	Euryarchaeota	Methanomicrobia	Methanomicrobiales	Methanospirillaceae	Methanospirillum	Methanospirillum hungatei	UniRef100_Q2FMT2	UniRef90_Q2FMT2	K03412|	3.1.1.61|	0	0	0	0	0	0	0	0	0	0	0	0	0	0	0	0	0	0	0	0	0	0	0	0	0	0	0	0	0	0	0	0	0	1	0
UniRef50_Q8THJ9	MG: Acetylglutamate kinase OS=Methanoculleus marisnigri (strain ATCC 35101 / DSM 1498 / JR1) GN=argB PE=3 SV=1 [A3CRT9] Score: 353.0	Methanomicrobiales	Archaea	Unknown	Euryarchaeota	Methanomicrobia	Methanomicrobiales	Unknown	Unknown	Unknown	UniRef100_A3CRT9	UniRef90_A3CRT9	K00930|	2.7.2.8|	4	1	0	0	0	0	0	0	0	0	0	0	2	2	3	3	0	0	0	0	0	0	0	0	0	0	0	0	0	0	0	0	0	0	0
UniRef50_P54034	MG: 30S ribosomal protein S3 OS=Methanoculleus marisnigri (strain ATCC 35101 / DSM 1498 / JR1) GN=rps3 PE=3 SV=1 [A3CT03] Score: 398.0	Methanoculleus marisnigri JR1	Archaea	Unknown	Euryarchaeota	Methanomicrobia	Methanomicrobiales	Unknown	Unknown	Unknown	UniRef100_A3CT03	UniRef90_A3CT03	K02982|	UNKNOWN	1	0	0	0	1	0	0	0	0	0	0	0	0	0	0	0	0	0	0	0	0	0	0	0	1	1	2	1	0	0	0	0	0	0	0
UniRef50_Q9HHN4	MG: Aspartate carbamoyltransferase OS=Methanoculleus marisnigri (strain ATCC 35101 / DSM 1498 / JR1) GN=pyrB PE=3 SV=1 [A3CW66] Score: 559.0	Methanoculleus marisnigri JR1	Archaea	Unknown	Euryarchaeota	Methanomicrobia	Methanomicrobiales	Unknown	Unknown	Unknown	UniRef100_A3CW66	UniRef90_A3CW66	K00609|	2.1.3.2|	0	0	0	0	0	1	0	0	0	0	0	0	0	0	0	0	0	0	0	0	0	0	0	0	1	0	0	0	0	0	0	0	0	0	0
UniRef50_A3CVT5	Y1593_METB6 UPF0200 protein Mboo_1593 OS=Methanoregula boonei (strain 6A8) GN=Mboo_1593 PE=3 SV=1	Methanoregula boonei 6A8	Archaea	Unknown	Euryarchaeota	Methanomicrobia	Methanomicrobiales	Unknown	Unknown	Unknown	UniRef100_A7I8P9	UniRef90_A7I8P9	UNKNOWN	UNKNOWN	0	0	0	0	0	0	0	0	1	0	0	0	0	0	0	0	0	0	0	0	0	0	0	0	0	0	0	0	0	0	0	0	0	0	0
UniRef50_P81413	MG: ORC1-type DNA replication protein OS=Methanoculleus marisnigri (strain ATCC 35101 / DSM 1498 / JR1) GN=cdc6 PE=3 SV=1 [A3CRD6] Score: 423.0	Methanoculleus marisnigri JR1	Archaea	Unknown	Euryarchaeota	Methanomicrobia	Methanomicrobiales	Unknown	Unknown	Unknown	UniRef100_A3CRD6	UniRef90_A3CRD6	K10725|	UNKNOWN	0	0	0	0	0	0	0	0	0	0	0	0	0	0	1	0	0	0	0	1	0	0	0	0	2	0	0	0	0	0	0	0	0	0	0
UniRef50_A7I940	MG: Histidine--tRNA ligase OS=Methanoculleus marisnigri (strain ATCC 35101 / DSM 1498 / JR1) GN=hisS PE=3 SV=1 [A3CVW4] Score: 677.0	Methanomicrobiales	Archaea	Unknown	Euryarchaeota	Methanomicrobia	Methanomicrobiales	Unknown	Unknown	Unknown	UniRef100_A3CVW4	UniRef90_A3CVW4	K01892|	6.1.1.21|	0	0	0	0	0	0	0	0	0	0	0	0	0	0	0	0	0	1	0	0	0	0	0	0	0	0	0	0	4	0	3	2	2	2	1
UniRef50_A7I9J0	Y3016_METHJ DNA-binding protein Mhun_3016 OS=Methanospirillum hungatei JF-1 (strain ATCC 27890 / DSM 864 / NBRC 100397 / JF-1) GN=Mhun_3016 PE=3 SV=1	Methanomicrobiales	Archaea	Unknown	Euryarchaeota	Methanomicrobia	Methanomicrobiales	Unknown	Unknown	Unknown	UniRef100_Q2FTJ7	UniRef90_Q2FTJ7	K06875|	UNKNOWN	0	0	0	0	0	0	0	0	0	0	0	0	0	0	0	0	0	0	0	0	0	0	0	0	0	4	2	2	0	0	0	0	0	0	0
UniRef50_B8GGB8	MG: DNA ligase OS=Methanoculleus marisnigri (strain ATCC 35101 / DSM 1498 / JR1) GN=lig PE=3 SV=1 [A3CWP1] Score: 466.0	Methanoculleus marisnigri JR1	Archaea	Unknown	Euryarchaeota	Methanomicrobia	Methanomicrobiales	Unknown	Unknown	Unknown	UniRef100_A3CWP1	UniRef90_A3CWP1	K10747|	6.5.1.1|	0	0	0	0	0	0	0	0	0	0	0	0	0	0	0	0	0	0	0	0	0	0	0	0	0	0	0	0	1	0	0	1	0	0	0
UniRef50_A2STI8	RL31_METLZ 50S ribosomal protein L31e OS=Methanocorpusculum labreanum (strain ATCC 43576 / DSM 4855 / Z) GN=rpl31e PE=3 SV=1	Methanomicrobiales	Archaea	Unknown	Euryarchaeota	Methanomicrobia	Methanomicrobiales	Unknown	Unknown	Unknown	UniRef100_A2STI8	UniRef90_A2STI8	K02910|	UNKNOWN	2	0	0	0	2	0	0	0	0	0	0	0	0	0	0	0	0	0	0	0	0	0	0	0	1	0	0	0	0	0	0	0	0	0	0
UniRef50_A7I9I7	RL31_METMJ 50S ribosomal protein L31e OS=Methanoculleus marisnigri (strain ATCC 35101 / DSM 1498 / JR1) GN=rpl31e PE=3 SV=1	Methanomicrobiales	Archaea	Unknown	Euryarchaeota	Methanomicrobia	Methanomicrobiales	Unknown	Unknown	Unknown	UniRef100_A3CWZ5	UniRef90_A3CWZ5	K02910|	UNKNOWN	2	0	0	0	2	0	0	0	0	0	0	0	0	0	0	0	0	0	0	0	0	0	0	0	1	0	0	0	0	0	0	0	0	0	0
UniRef50_C0QJ00	MG: Phosphomethylpyrimidine synthase OS=Methanoculleus marisnigri (strain ATCC 35101 / DSM 1498 / JR1) GN=thiC PE=3 SV=1 [A3CVT7] Score: 825.0	Methanomicrobiales	Archaea	Unknown	Euryarchaeota	Methanomicrobia	Methanomicrobiales	Unknown	Unknown	Unknown	UniRef100_A3CVT7	UniRef90_A3CVT7	K03147|	4.1.99.17|	0	0	0	0	6	6	4	5	39	46	26	24	0	0	0	0	0	0	0	0	0	0	0	0	0	0	0	0	0	0	0	0	0	0	0
UniRef50_A7IA25	MG: Phosphoribosyl-ATP pyrophosphatase OS=Methanoculleus marisnigri (strain ATCC 35101 / DSM 1498 / JR1) GN=hisE PE=3 SV=1 [A3CWF5] Score: 182.0	Methanomicrobiales	Archaea	Unknown	Euryarchaeota	Methanomicrobia	Methanomicrobiales	Unknown	Unknown	Unknown	UniRef100_A3CWF5	UniRef90_A3CWF5	K01523|	3.6.1.31|	0	0	0	0	0	0	1	0	2	0	0	0	2	0	4	2	3	2	0	0	0	0	0	0	0	0	0	0	0	0	0	0	0	0	0
UniRef50_Q2FQT9	RFCS_METB6 Replication factor C small subunit OS=Methanoregula boonei (strain 6A8) GN=rfcS PE=3 SV=1	Methanomicrobiales	Archaea	Unknown	Euryarchaeota	Methanomicrobia	Methanomicrobiales	Unknown	Unknown	Unknown	UniRef100_A7I8Y0	UniRef90_A7I8Y0	K04801|	UNKNOWN	0	0	0	0	0	0	0	0	0	0	0	0	0	0	2	0	0	0	0	0	0	0	0	0	1	0	0	0	0	0	0	0	0	0	0
UniRef50_A3CWZ8	MG: DNA-binding protein Memar_1972 OS=Methanoculleus marisnigri (strain ATCC 35101 / DSM 1498 / JR1) GN=Memar_1972 PE=3 SV=1 [A3CWZ8] Score: 165.0	Methanomicrobiales	Archaea	Unknown	Euryarchaeota	Methanomicrobia	Methanomicrobiales	Unknown	Unknown	Unknown	UniRef100_A3CWZ8	UniRef90_A3CWZ8	K06875|	UNKNOWN	0	0	0	0	0	0	0	0	0	0	0	0	0	0	0	0	0	0	0	0	0	0	0	0	0	4	2	2	0	0	0	0	0	0	0
UniRef50_Q2FTL0	MG: Glutamyl-tRNA reductase OS=Methanoculleus marisnigri (strain ATCC 35101 / DSM 1498 / JR1) GN=hemA PE=3 SV=1 [A3CU63] Score: 727.0	Methanomicrobiales	Archaea	Unknown	Euryarchaeota	Methanomicrobia	Methanomicrobiales	Unknown	Unknown	Unknown	UniRef100_A3CU63	UniRef90_A3CU63	K02492|	1.2.1.70|	0	0	0	0	0	0	0	0	0	0	0	0	0	0	0	0	0	0	0	0	0	0	0	0	0	0	0	0	0	0	0	0	0	0	0
UniRef50_P26693	ACDE_METCN Acetyl-CoA decarbonylase/synthase complex subunit epsilon OS=Methanosaeta concilii GN=cdhB PE=1 SV=1	Methanosaeta concilii	Archaea	Unknown	Euryarchaeota	Methanomicrobia	Methanosarcinales	Methanosaetaceae	Methanosaeta	Methanosaeta concilii	UniRef100_P26693	UniRef90_P26693	UNKNOWN	UNKNOWN	0	0	0	0	8	10	0	0	0	0	0	0	0	0	0	0	0	0	0	0	62	89	73	66	0	0	0	0	0	0	0	0	0	0	0
UniRef50_P15251	HMC1C_METCN Chromosomal protein MC1c OS=Methanosaeta concilii PE=1 SV=1	Methanosaeta concilii	Archaea	Unknown	Euryarchaeota	Methanomicrobia	Methanosarcinales	Methanosaetaceae	Methanosaeta	Methanosaeta concilii	UniRef100_P15251	UniRef90_P15251	UNKNOWN	UNKNOWN	0	0	0	0	0	0	0	0	0	0	0	0	0	0	0	0	0	0	0	0	0	0	0	0	0	0	0	0	0	0	0	0	0	0	0
UniRef50_G7WMP6	MG: Methanogenesis regulatory protein FilR1 OS=Methanosaeta harundinacea (strain 6Ac) GN=filR1 PE=1 SV=1 [G7WMP6] Score: 97.8	Methanosaeta harundinacea 6Ac	Archaea	Unknown	Euryarchaeota	Methanomicrobia	Methanosarcinales	Methanosaetaceae	Methanosaeta	Methanosaeta harundinacea	UniRef100_G7WMP6	UniRef90_G7WMP6	UNKNOWN	UNKNOWN	0	0	0	0	13	11	14	10	13	13	9	5	0	0	0	0	0	0	0	0	0	0	0	0	0	0	0	0	0	0	0	0	1	2	1
UniRef50_A0B886	MG: UPF0272 protein Mthe_1127 OS=Methanosaeta thermophila (strain DSM 6194 / PT) GN=Mthe_1127 PE=3 SV=1 [A0B886] Score: 55.1	Methanosaeta thermophila PT	Archaea	Unknown	Euryarchaeota	Methanomicrobia	Methanosarcinales	Methanosaetaceae	Methanosaeta	Methanosaeta thermophila	UniRef100_A0B886	UniRef90_A0B886	K09121|	UNKNOWN	0	0	0	0	0	0	0	2	0	0	0	0	0	0	0	0	0	0	0	0	0	0	0	0	0	0	0	0	0	0	0	0	2	0	4
UniRef50_A0B5R0	PPAC_METTP Manganese-dependent inorganic pyrophosphatase OS=Methanosaeta thermophila (strain DSM 6194 / PT) GN=ppaC PE=1 SV=1	Methanosaeta thermophila PT	Archaea	Unknown	Euryarchaeota	Methanomicrobia	Methanosarcinales	Methanosaetaceae	Methanosaeta	Methanosaeta thermophila	UniRef100_A0B5R0	UniRef90_A0B5R0	K15986|	3.6.1.1|	0	0	0	0	0	0	0	0	0	0	0	0	0	0	0	0	0	0	0	0	12	14	15	11	0	0	0	0	0	0	0	0	0	0	0
UniRef50_B8FLT9	ADEC_METTP Adenine deaminase OS=Methanosaeta thermophila (strain DSM 6194 / JCM 14653 / NBRC 101360 / PT) GN=ade PE=3 SV=1	Methanosaeta thermophila PT	Archaea	Unknown	Euryarchaeota	Methanomicrobia	Methanosarcinales	Methanosaetaceae	Methanosaeta	Methanosaeta thermophila	UniRef100_A0B6I9	UniRef90_A0B6I9	K01486|	3.5.4.2|	0	0	0	0	0	0	0	0	0	0	0	0	0	0	0	0	0	0	0	0	0	0	1	0	0	0	0	0	0	0	0	0	0	0	0
UniRef50_A3CSX5	FLPA_METTP Fibrillarin-like rRNA/tRNA 2'-O-methyltransferase OS=Methanosaeta thermophila (strain DSM 6194 / JCM 14653 / NBRC 101360 / PT) GN=flpA PE=3 SV=1	Methanosaeta thermophila PT	Archaea	Unknown	Euryarchaeota	Methanomicrobia	Methanosarcinales	Methanosaetaceae	Methanosaeta	Methanosaeta thermophila	UniRef100_A0B6X7	UniRef90_A0B6X7	K04795|	2.1.1.-|	0	0	0	0	0	0	0	0	0	0	0	0	0	0	0	0	0	0	0	0	0	0	0	0	0	0	0	0	0	0	0	0	0	0	1
UniRef50_A0B6L2	MG: 2,3-bisphosphoglycerate-independent phosphoglycerate mutase OS=Methanosaeta thermophila (strain DSM 6194 / PT) GN=apgM PE=3 SV=1 [A0B6L2] Score: 435.0	Methanosaeta thermophila PT	Archaea	Unknown	Euryarchaeota	Methanomicrobia	Methanosarcinales	Methanosaetaceae	Methanosaeta	Methanosaeta thermophila	UniRef100_A0B6L2	UniRef90_A0B6L2	K15635|	5.4.2.12|	0	0	0	0	0	0	0	0	0	0	0	0	0	0	0	0	0	0	0	0	0	0	0	0	0	0	0	0	0	0	0	0	0	0	0
UniRef50_A0B9D8	MG: N-(5'-phosphoribosyl)anthranilate isomerase OS=Methanosaeta thermophila (strain DSM 6194 / PT) GN=trpF PE=3 SV=1 [A0B9D8] Score: 148.0	Methanosaeta thermophila PT	Archaea	Unknown	Euryarchaeota	Methanomicrobia	Methanosarcinales	Methanosaetaceae	Methanosaeta	Methanosaeta thermophila	UniRef100_A0B9D8	UniRef90_A0B9D8	K01817|	5.3.1.24|	0	0	0	0	0	0	0	0	0	0	0	0	0	0	0	0	0	0	0	0	0	0	0	0	0	0	0	0	0	0	0	0	0	0	0
UniRef50_A0B5C7	PURL_METTP Phosphoribosylformylglycinamidine synthase subunit PurL OS=Methanosaeta thermophila (strain DSM 6194 / JCM 14653 / NBRC 101360 / PT) GN=purL PE=3 SV=1	Methanosaeta thermophila PT	Archaea	Unknown	Euryarchaeota	Methanomicrobia	Methanosarcinales	Methanosaetaceae	Methanosaeta	Methanosaeta thermophila	UniRef100_A0B5C7	UniRef90_A0B5C7	K01952|	6.3.5.3|	0	0	0	0	0	0	0	0	0	0	0	0	0	0	0	0	0	0	0	0	0	0	0	0	0	0	0	0	0	0	0	0	0	0	0
UniRef50_A0B9K5	VATE_METTP V-type ATP synthase subunit E OS=Methanosaeta thermophila (strain DSM 6194 / PT) GN=atpE PE=3 SV=1	Methanosaeta thermophila PT	Archaea	Unknown	Euryarchaeota	Methanomicrobia	Methanosarcinales	Methanosaetaceae	Methanosaeta	Methanosaeta thermophila	UniRef100_A0B9K5	UniRef90_A0B9K5	K02121|	UNKNOWN	0	0	0	0	0	0	0	0	0	0	0	0	0	0	0	0	0	0	0	0	0	0	0	0	0	0	0	0	0	0	0	0	0	0	0
UniRef50_A0B9P8	ALBA_METTP DNA/RNA-binding protein Alba OS=Methanosaeta thermophila (strain DSM 6194 / PT) GN=albA PE=3 SV=1	Methanosaeta thermophila PT	Archaea	Unknown	Euryarchaeota	Methanomicrobia	Methanosarcinales	Methanosaetaceae	Methanosaeta	Methanosaeta thermophila	UniRef100_A0B9P8	UniRef90_A0B9P8	K03622|	UNKNOWN	0	0	0	0	0	0	0	0	0	0	0	0	0	0	0	0	0	0	0	0	0	0	0	0	0	0	0	0	0	0	0	0	0	0	0
UniRef50_Q8TTK2	MG: UPF0272 protein Mbur_2265 OS=Methanococcoides burtonii (strain DSM 6242 / NBRC 107633 / OCM 468 / ACE-M) GN=Mbur_2265 PE=3 SV=1 [Q12TV0] Score: 294.0	Methanococcoides burtonii DSM 6242	Archaea	Unknown	Euryarchaeota	Methanomicrobia	Methanosarcinales	Methanosarcinaceae	Methanococcoides	Methanococcoides burtonii	UniRef100_Q12TV0	UniRef90_Q12TV0	K09121|	UNKNOWN	0	0	0	0	0	0	0	0	0	0	0	0	1	0	0	0	0	0	0	0	0	0	0	0	0	0	0	0	0	0	0	0	0	0	0
UniRef50_Q12X58	Y1033_METBU UPF0179 protein Mbur_1033 OS=Methanococcoides burtonii (strain DSM 6242 / NBRC 107633 / OCM 468 / ACE-M) GN=Mbur_1033 PE=3 SV=1	Methanococcoides burtonii DSM 6242	Archaea	Unknown	Euryarchaeota	Methanomicrobia	Methanosarcinales	Methanosarcinaceae	Methanococcoides	Methanococcoides burtonii	UniRef100_Q12X58	UniRef90_Q12X58	K09730|	UNKNOWN	0	0	0	0	0	0	0	0	0	0	0	0	0	0	0	0	0	0	1	0	0	0	0	0	0	0	0	0	0	0	0	0	0	0	0
UniRef50_Q8TQF7	MG: Type 2 DNA topoisomerase 6 subunit B OS=Methanococcoides burtonii (strain DSM 6242 / NBRC 107633 / OCM 468 / ACE-M) GN=top6B PE=3 SV=1 [Q12WQ0] Score: 544.0	Methanococcoides burtonii DSM 6242	Archaea	Unknown	Euryarchaeota	Methanomicrobia	Methanosarcinales	Methanosarcinaceae	Methanococcoides	Methanococcoides burtonii	UniRef100_Q12WQ0	UniRef90_Q12WQ0	K03167|	5.99.1.3|	0	0	0	0	0	0	0	0	0	0	0	0	0	0	0	0	0	0	0	1	0	0	0	0	0	0	0	0	0	0	0	0	0	0	0
UniRef50_Q12WS3	RPOH_METBU DNA-directed RNA polymerase subunit H OS=Methanococcoides burtonii (strain DSM 6242 / NBRC 107633 / OCM 468 / ACE-M) GN=rpoH PE=3 SV=1	Methanococcoides burtonii DSM 6242	Archaea	Unknown	Euryarchaeota	Methanomicrobia	Methanosarcinales	Methanosarcinaceae	Methanococcoides	Methanococcoides burtonii	UniRef100_Q12WS3	UniRef90_Q12WS3	K03053|	2.7.7.6|	0	0	0	0	0	0	0	0	0	0	0	0	0	0	0	0	0	0	0	0	0	1	0	0	0	0	0	0	0	0	0	0	0	0	0
UniRef50_Q12W02	MG: UvrABC system protein C OS=Methanococcoides burtonii (strain DSM 6242 / NBRC 107633 / OCM 468 / ACE-M) GN=uvrC PE=3 SV=1 [Q12W02] Score: 186.0	Methanococcoides burtonii DSM 6242	Archaea	Unknown	Euryarchaeota	Methanomicrobia	Methanosarcinales	Methanosarcinaceae	Methanococcoides	Methanococcoides burtonii	UniRef100_Q12W02	UniRef90_Q12W02	K03703|	UNKNOWN	0	0	0	0	0	0	0	0	0	0	0	0	0	0	0	0	0	0	0	0	0	0	0	0	0	0	0	0	0	0	0	0	0	0	0
UniRef50_P58967	MG: Putative homocitrate synthase AksA OS=Methanosarcina acetivorans (strain ATCC 35395 / DSM 2834 / JCM 12185 / C2A) GN=aksA PE=3 SV=1 [Q8TKQ6] Score: 400.0	Methanosarcina acetivorans C2A	Archaea	Unknown	Euryarchaeota	Methanomicrobia	Methanosarcinales	Methanosarcinaceae	Methanosarcina	Methanosarcina acetivorans	UniRef100_Q8TKQ6	UniRef90_P58967	K10977|	2.3.3.14|2.3.3.-|2.3.3.-|	1	0	0	0	0	0	0	0	0	0	0	0	0	0	0	0	0	0	0	0	0	0	0	0	0	0	0	0	0	0	0	0	0	0	0
UniRef50_Q8THP2	MG: 30S ribosomal protein S17e OS=Methanosarcina acetivorans (strain ATCC 35395 / DSM 2834 / JCM 12185 / C2A) GN=rps17e PE=3 SV=1 [Q8THP2] Score: 121.0	Methanosarcina acetivorans C2A	Archaea	Unknown	Euryarchaeota	Methanomicrobia	Methanosarcinales	Methanosarcinaceae	Methanosarcina	Methanosarcina acetivorans	UniRef100_Q8THP2	UniRef90_Q8THP2	K02962|	UNKNOWN	0	0	0	0	4	4	3	2	0	0	0	0	0	0	0	0	0	0	0	0	0	0	0	0	0	0	0	0	0	0	0	0	0	0	0
UniRef50_Q8TGX5	MG: Exosome complex component Rrp42 OS=Methanosarcina acetivorans (strain ATCC 35395 / DSM 2834 / JCM 12185 / C2A) GN=rrp42 PE=3 SV=1 [Q8TGX5] Score: 486.0	Methanosarcina acetivorans C2A	Archaea	Unknown	Euryarchaeota	Methanomicrobia	Methanosarcinales	Methanosarcinaceae	Methanosarcina	Methanosarcina acetivorans	UniRef100_Q8TGX5	UniRef90_Q8TGX5	K12589|	UNKNOWN	0	0	0	0	13	8	11	9	3	2	0	0	0	0	0	0	0	0	0	0	0	0	0	0	0	0	0	0	0	0	0	0	0	0	0
UniRef50_Q7XUP7	MG: Peptide methionine sulfoxide reductase MsrA OS=Methanosarcina acetivorans (strain ATCC 35395 / DSM 2834 / JCM 12185 / C2A) GN=msrA PE=3 SV=1 [Q8TQV6] Score: 326.0	Methanosarcina acetivorans C2A	Archaea	Unknown	Euryarchaeota	Methanomicrobia	Methanosarcinales	Methanosarcinaceae	Methanosarcina	Methanosarcina acetivorans	UniRef100_Q8TQV6	UniRef90_Q8TQV6	K07304|	1.8.4.11|	0	0	0	0	4	3	0	0	1	1	2	0	2	0	0	0	0	0	0	0	0	0	0	0	0	0	0	0	0	0	0	0	0	0	0
UniRef50_Q8TI93	MG: Probable cobalt-precorrin-6B C(15)-methyltransferase (decarboxylating) OS=Methanosarcina acetivorans (strain ATCC 35395 / DSM 2834 / JCM 12185 / C2A) GN=cbiT PE=3 SV=1 [Q8TI93] Score: 316.0	Methanosarcina acetivorans C2A	Archaea	Unknown	Euryarchaeota	Methanomicrobia	Methanosarcinales	Methanosarcinaceae	Methanosarcina	Methanosarcina acetivorans	UniRef100_Q8TI93	UniRef90_Q8TI93	K02191|	2.1.1.196|	0	0	0	0	3	1	3	1	0	2	0	0	0	0	0	0	0	0	0	0	0	0	0	0	0	0	0	0	0	0	0	0	0	0	0
UniRef50_Q8THF6	MG: Methyl sulfide methyltransferase-associated sensor OS=Methanosarcina acetivorans (strain ATCC 35395 / DSM 2834 / JCM 12185 / C2A) GN=msmS PE=1 SV=1 [Q8THF6] Score: 155.0	Methanosarcina acetivorans C2A	Archaea	Unknown	Euryarchaeota	Methanomicrobia	Methanosarcinales	Methanosarcinaceae	Methanosarcina	Methanosarcina acetivorans	UniRef100_Q8THF6	UniRef90_Q8THF6	UNKNOWN	2.7.13.3|	0	0	0	0	1	0	0	0	3	10	1	0	0	0	0	0	0	0	0	0	0	0	0	0	0	0	0	0	1	0	0	0	0	0	0
UniRef50_Q8TU91	MG: Translation initiation factor 2 subunit beta OS=Methanosarcina acetivorans (strain ATCC 35395 / DSM 2834 / JCM 12185 / C2A) GN=eif2b PE=3 SV=1 [Q8TU91] Score: 405.0	Methanosarcina acetivorans C2A	Archaea	Unknown	Euryarchaeota	Methanomicrobia	Methanosarcinales	Methanosarcinaceae	Methanosarcina	Methanosarcina acetivorans	UniRef100_Q8TU91	UniRef90_Q8TU91	K03238|	UNKNOWN	0	0	0	0	0	1	1	0	0	0	0	0	0	0	0	0	0	0	0	0	0	0	0	0	0	0	0	0	0	0	0	0	0	0	0
UniRef50_Q8TIN3	MG: 50S ribosomal protein L31e OS=Methanosarcina acetivorans (strain ATCC 35395 / DSM 2834 / JCM 12185 / C2A) GN=rpl31e PE=3 SV=1 [Q8TIN3] Score: 166.0	Methanosarcina acetivorans C2A	Archaea	Unknown	Euryarchaeota	Methanomicrobia	Methanosarcinales	Methanosarcinaceae	Methanosarcina	Methanosarcina acetivorans	UniRef100_Q8TIN3	UniRef90_Q8TIN3	K02910|	UNKNOWN	0	0	0	0	0	0	1	2	0	0	0	0	0	0	0	0	0	0	0	0	0	0	0	0	0	0	0	0	0	0	0	0	0	0	0
UniRef50_Q8TR73	MG: Carbon monoxide dehydrogenase 2 OS=Methanosarcina acetivorans (strain ATCC 35395 / DSM 2834 / JCM 12185 / C2A) GN=cooS2 PE=3 SV=1 [Q8TR73] Score: 230.0	Methanosarcina acetivorans C2A	Archaea	Unknown	Euryarchaeota	Methanomicrobia	Methanosarcinales	Methanosarcinaceae	Methanosarcina	Methanosarcina acetivorans	UniRef100_Q8TR73	UniRef90_Q8TR73	K00198|	1.2.7.4|	0	0	0	0	0	0	1	0	0	0	0	0	0	0	0	0	0	0	0	0	0	0	0	0	0	0	0	0	0	0	0	0	0	0	0
UniRef50_Q8TIN7	FTSY_METAC Signal recognition particle receptor FtsY OS=Methanosarcina acetivorans (strain ATCC 35395 / DSM 2834 / JCM 12185 / C2A) GN=ftsY PE=3 SV=1	Methanosarcina acetivorans C2A	Archaea	Unknown	Euryarchaeota	Methanomicrobia	Methanosarcinales	Methanosarcinaceae	Methanosarcina	Methanosarcina acetivorans	UniRef100_Q8TIN7	UniRef90_Q8TIN7	K03110|	UNKNOWN	0	0	0	0	0	0	1	0	0	0	0	0	0	0	0	0	0	0	0	0	0	0	0	0	0	0	0	0	0	0	0	0	0	0	0
UniRef50_Q8TSZ1	PELO_METAC Protein pelota homolog OS=Methanosarcina acetivorans (strain ATCC 35395 / DSM 2834 / JCM 12185 / C2A) GN=pelA PE=3 SV=1	Methanosarcina acetivorans C2A	Archaea	Unknown	Euryarchaeota	Methanomicrobia	Methanosarcinales	Methanosarcinaceae	Methanosarcina	Methanosarcina acetivorans	UniRef100_Q8TSZ1	UniRef90_Q8TSZ1	K06965|	3.1.-.-|	0	0	0	0	0	0	2	1	2	0	0	0	0	0	0	0	0	0	0	0	0	0	0	0	0	0	0	0	0	0	0	0	1	0	1
UniRef50_Q8TIP5	MG: UPF0235 protein MA_4097 OS=Methanosarcina acetivorans (strain ATCC 35395 / DSM 2834 / JCM 12185 / C2A) GN=MA_4097 PE=3 SV=2 [Q8TIP5] Score: 81.6	Methanosarcina acetivorans C2A	Archaea	Unknown	Euryarchaeota	Methanomicrobia	Methanosarcinales	Methanosarcinaceae	Methanosarcina	Methanosarcina acetivorans	UniRef100_Q8TIP5	UniRef90_Q8TIP5	K09131|	UNKNOWN	0	0	0	0	0	0	0	0	0	1	0	0	0	0	0	0	2	4	0	1	0	0	0	0	0	0	0	0	0	0	0	0	0	0	0
UniRef50_Q8TKT0	MG: UPF0339 protein MA_3316 OS=Methanosarcina acetivorans (strain ATCC 35395 / DSM 2834 / JCM 12185 / C2A) GN=MA_3316 PE=3 SV=2 [Q8TKT0] Score: 44.7	Methanosarcina acetivorans C2A	Archaea	Unknown	Euryarchaeota	Methanomicrobia	Methanosarcinales	Methanosarcinaceae	Methanosarcina	Methanosarcina acetivorans	UniRef100_Q8TKT0	UniRef90_Q8TKT0	K09946|	UNKNOWN	0	0	0	0	0	0	0	0	0	0	1	0	0	0	0	0	0	0	0	0	0	0	0	0	0	0	0	0	0	0	0	0	0	0	0
UniRef50_Q8TUG6	MG: UPF0331 protein MA_0101 OS=Methanosarcina acetivorans (strain ATCC 35395 / DSM 2834 / JCM 12185 / C2A) GN=MA_0101 PE=3 SV=1 [Q8TUG6] Score: 103.0	Methanosarcina acetivorans C2A	Archaea	Unknown	Euryarchaeota	Methanomicrobia	Methanosarcinales	Methanosarcinaceae	Methanosarcina	Methanosarcina acetivorans	UniRef100_Q8TUG6	UniRef90_Q8TUG6	UNKNOWN	UNKNOWN	0	0	0	0	0	0	0	0	0	0	0	0	0	0	0	0	1	0	0	0	0	0	0	0	0	0	0	0	0	0	0	0	0	0	0
UniRef50_Q8TI34	MG: Methylated-DNA--protein-cysteine methyltransferase OS=Methanosarcina acetivorans (strain ATCC 35395 / DSM 2834 / JCM 12185 / C2A) GN=ogt PE=3 SV=1 [Q8TI34] Score: 105.0	Methanosarcina acetivorans C2A	Archaea	Unknown	Euryarchaeota	Methanomicrobia	Methanosarcinales	Methanosarcinaceae	Methanosarcina	Methanosarcina acetivorans	UniRef100_Q8TI34	UniRef90_Q8TI34	K00567|	2.1.1.63|	0	0	0	0	0	0	0	0	0	0	0	0	0	0	0	0	2	0	0	1	0	0	0	0	0	0	0	0	0	0	0	0	0	0	0
UniRef50_Q8TLB8	Y511_METAC UPF0228 protein MA_0511 OS=Methanosarcina acetivorans (strain ATCC 35395 / DSM 2834 / JCM 12185 / C2A) GN=MA_0511 PE=3 SV=1	Methanosarcina acetivorans C2A	Archaea	Unknown	Euryarchaeota	Methanomicrobia	Methanosarcinales	Methanosarcinaceae	Methanosarcina	Methanosarcina acetivorans	UniRef100_Q8TTC6	UniRef90_Q8TTC6	UNKNOWN	UNKNOWN	0	0	0	0	0	0	0	0	0	0	0	0	0	0	0	0	0	1	0	0	0	0	0	0	0	0	0	0	0	0	0	0	0	0	0
UniRef50_Q8TUC1	MG: 3-methylornithyl-N6-L-lysine dehydrogenase OS=Methanosarcina acetivorans (strain ATCC 35395 / DSM 2834 / JCM 12185 / C2A) GN=pylD PE=1 SV=1 [Q8TUC1] Score: 115.0	Methanosarcina acetivorans C2A	Archaea	Unknown	Euryarchaeota	Methanomicrobia	Methanosarcinales	Methanosarcinaceae	Methanosarcina	Methanosarcina acetivorans	UniRef100_Q8TUC1	UniRef90_Q8TUC1	K16182|	1.4.1.-|	0	0	0	0	0	0	0	0	0	0	0	0	0	0	0	0	0	0	0	0	2	1	0	0	0	0	0	0	0	0	0	0	0	0	0
UniRef50_Q8PWV5	MG: Tryptophan--tRNA ligase OS=Methanosarcina acetivorans (strain ATCC 35395 / DSM 2834 / JCM 12185 / C2A) GN=trpS PE=3 SV=1 [Q8TUA1] Score: 410.0	Methanosarcina acetivorans C2A	Archaea	Unknown	Euryarchaeota	Methanomicrobia	Methanosarcinales	Methanosarcinaceae	Methanosarcina	Methanosarcina acetivorans	UniRef100_Q8TUA1	UniRef90_Q8TUA1	K01867|	6.1.1.2|	0	0	0	0	0	0	0	0	0	0	0	0	0	0	0	0	0	0	0	0	0	0	0	0	0	0	0	1	0	0	0	0	0	0	0
UniRef50_Q8TT56	MG: Probable porphobilinogen deaminase OS=Methanosarcina acetivorans (strain ATCC 35395 / DSM 2834 / JCM 12185 / C2A) GN=hemC PE=3 SV=1 [Q8TT56] Score: 270.0	Methanosarcina acetivorans C2A	Archaea	Unknown	Euryarchaeota	Methanomicrobia	Methanosarcinales	Methanosarcinaceae	Methanosarcina	Methanosarcina acetivorans	UniRef100_Q8TT56	UniRef90_Q8TT56	K01749|	2.5.1.61|	0	0	0	0	0	0	0	0	0	0	0	0	0	0	0	0	0	0	0	0	0	0	0	0	0	0	0	0	0	3	4	3	0	0	0
UniRef50_Q8TLX7	SYT_METAC Threonine--tRNA ligase OS=Methanosarcina acetivorans (strain ATCC 35395 / DSM 2834 / JCM 12185 / C2A) GN=thrS PE=3 SV=1	Methanosarcina acetivorans C2A	Archaea	Unknown	Euryarchaeota	Methanomicrobia	Methanosarcinales	Methanosarcinaceae	Methanosarcina	Methanosarcina acetivorans	UniRef100_Q8TLX7	UniRef90_Q8TLX7	K01868|	6.1.1.3|	0	0	0	0	0	0	0	0	0	0	0	0	0	0	0	0	0	0	0	0	0	0	0	0	0	0	0	0	0	0	0	0	0	0	0
UniRef50_Q8TKX5	MG: Tetrahydromethanopterin:alpha-L-glutamate ligase OS=Methanosarcina acetivorans (strain ATCC 35395 / DSM 2834 / JCM 12185 / C2A) GN=mptN PE=3 SV=1 [Q8TKX5] Score: 139.0	Methanosarcina acetivorans C2A	Archaea	Unknown	Euryarchaeota	Methanomicrobia	Methanosarcinales	Methanosarcinaceae	Methanosarcina	Methanosarcina acetivorans	UniRef100_Q8TKX5	UniRef90_Q8TKX5	K15740|	6.3.2.33|	0	0	0	0	0	0	0	0	0	0	0	0	0	0	0	0	0	0	0	0	0	0	0	0	0	0	0	0	0	0	0	0	0	0	0
UniRef50_Q8Q0A4	ALAXM_METAC Alanyl-tRNA editing protein AlaX-M OS=Methanosarcina acetivorans (strain ATCC 35395 / DSM 2834 / JCM 12185 / C2A) GN=alaXM PE=3 SV=1	Methanosarcina acetivorans C2A	Archaea	Unknown	Euryarchaeota	Methanomicrobia	Methanosarcinales	Methanosarcinaceae	Methanosarcina	Methanosarcina acetivorans	UniRef100_Q8TPA0	UniRef90_Q8TPA0	K07050|	UNKNOWN	0	0	0	0	0	0	0	0	0	0	0	0	0	0	0	0	0	0	0	0	0	0	0	0	0	0	0	0	0	0	0	0	0	0	0
UniRef50_Q8TPA6	MG: Sodium/calcium exchanger MaX1 OS=Methanosarcina acetivorans (strain ATCC 35395 / DSM 2834 / JCM 12185 / C2A) GN=maX1 PE=1 SV=1 [Q8TPA6] Score: 85.1	Methanosarcina acetivorans C2A	Archaea	Unknown	Euryarchaeota	Methanomicrobia	Methanosarcinales	Methanosarcinaceae	Methanosarcina	Methanosarcina acetivorans	UniRef100_Q8TPA6	UniRef90_Q8TPA6	K07301|	UNKNOWN	0	0	0	0	0	0	0	0	0	0	0	0	0	0	0	0	0	0	0	0	0	0	0	0	0	0	0	0	0	0	0	0	0	0	0
UniRef50_Q8TJ54	CRCB1_METAC Putative fluoride ion transporter CrcB 1 OS=Methanosarcina acetivorans (strain ATCC 35395 / DSM 2834 / JCM 12185 / C2A) GN=crcB1 PE=3 SV=1	Methanosarcina acetivorans C2A	Archaea	Unknown	Euryarchaeota	Methanomicrobia	Methanosarcinales	Methanosarcinaceae	Methanosarcina	Methanosarcina acetivorans	UniRef100_Q8TJ54	UniRef90_Q8TJ54	K06199|	UNKNOWN	0	0	0	0	0	0	0	0	0	0	0	0	0	0	0	0	0	0	0	0	0	0	0	0	0	0	0	0	0	0	0	0	0	0	0
UniRef50_P80490	MG: Coenzyme F420 hydrogenase subunit beta OS=Methanosarcina barkeri (strain Fusaro / DSM 804) GN=frhB PE=1 SV=2 [P80490] Score: 402.0	Methanosarcina barkeri str. Fusaro	Archaea	Unknown	Euryarchaeota	Methanomicrobia	Methanosarcinales	Methanosarcinaceae	Methanosarcina	Methanosarcina barkeri	UniRef100_P80490	UniRef90_P80490	K00441|	1.12.98.1|	160	123	92	70	133	137	123	127	64	44	66	55	32	41	36	20	20	40	30	30	39	43	37	32	81	89	159	92	31	23	19	20	45	32	50
UniRef50_Q46EH3	MG: Methanol--corrinoid protein co-methyltransferase OS=Methanosarcina barkeri (strain Fusaro / DSM 804) GN=mtaB PE=1 SV=1 [Q46EH3] Score: 760.0	Methanosarcina barkeri str. Fusaro	Archaea	Unknown	Euryarchaeota	Methanomicrobia	Methanosarcinales	Methanosarcinaceae	Methanosarcina	Methanosarcina barkeri	UniRef100_Q46EH3	UniRef90_Q46EH3	K04480|	2.1.1.90|	19	11	1	24	79	73	305	260	292	337	58	85	0	0	0	0	0	0	0	1	11	10	3	12	0	0	0	0	0	0	0	0	5	6	12
UniRef50_P80491	MG: Coenzyme F420 hydrogenase subunit gamma OS=Methanosarcina barkeri (strain Fusaro / DSM 804) GN=frhG PE=1 SV=3 [P80491] Score: 298.0	Methanosarcina barkeri str. Fusaro	Archaea	Unknown	Euryarchaeota	Methanomicrobia	Methanosarcinales	Methanosarcinaceae	Methanosarcina	Methanosarcina barkeri	UniRef100_P80491	UniRef90_P80491	K00443|	1.12.98.1|	89	72	34	11	189	157	240	201	116	106	55	65	55	46	72	57	64	84	71	80	71	65	59	46	140	129	164	100	105	85	52	65	86	83	131
UniRef50_Q48949	MG: Methylcobamide:CoM methyltransferase MtaA OS=Methanosarcina barkeri GN=mtaA PE=1 SV=1 [Q48927] Score: 51.6	Methanosarcina barkeri	Archaea	Unknown	Euryarchaeota	Methanomicrobia	Methanosarcinales	Methanosarcinaceae	Methanosarcina	Methanosarcina barkeri	UniRef100_Q48927	UniRef90_Q48949	UNKNOWN	2.1.1.246|	0	1	0	0	8	20	95	63	39	29	3	2	6	3	6	11	4	8	3	11	4	2	14	23	0	1	3	1	0	0	1	1	1	1	10
UniRef50_Q8U010	MG: 50S ribosomal protein L24P OS=Methanosarcina barkeri (strain Fusaro / DSM 804) GN=rpl24p PE=3 SV=1 [Q46GA6] Score: 220.0	Methanosarcina barkeri str. Fusaro	Archaea	Unknown	Euryarchaeota	Methanomicrobia	Methanosarcinales	Methanosarcinaceae	Methanosarcina	Methanosarcina barkeri	UniRef100_Q46GA6	UniRef90_Q46GA6	K02895|	UNKNOWN	0	0	0	0	5	3	2	1	0	0	0	0	0	0	0	0	0	0	0	0	0	0	0	0	0	0	0	0	0	0	0	0	0	0	0
UniRef50_Q8TU65	MG: tRNA pseudouridine synthase A OS=Methanosarcina barkeri (strain Fusaro / DSM 804) GN=truA PE=3 SV=1 [Q46CU8] Score: 503.0	Methanosarcina barkeri str. Fusaro	Archaea	Unknown	Euryarchaeota	Methanomicrobia	Methanosarcinales	Methanosarcinaceae	Methanosarcina	Methanosarcina barkeri	UniRef100_Q46CU8	UniRef90_Q46CU8	K06173|	5.4.99.12|	0	0	0	0	1	0	1	0	0	0	0	0	0	0	0	0	0	0	0	0	0	0	0	0	0	0	0	0	0	0	0	0	0	0	0
UniRef50_Q46DU5	MG: UPF0200 protein Mbar_A0975 OS=Methanosarcina barkeri (strain Fusaro / DSM 804) GN=Mbar_A0975 PE=3 SV=1 [Q46DU5] Score: 332.0	Methanosarcina barkeri str. Fusaro	Archaea	Unknown	Euryarchaeota	Methanomicrobia	Methanosarcinales	Methanosarcinaceae	Methanosarcina	Methanosarcina barkeri	UniRef100_Q46DU5	UniRef90_Q46DU5	UNKNOWN	UNKNOWN	0	0	0	0	2	0	8	4	1	1	0	0	0	0	0	0	0	0	0	0	0	0	0	0	0	0	0	0	0	0	0	0	0	0	0
UniRef50_Q8PY44	MG: Methylated-DNA--protein-cysteine methyltransferase OS=Methanosarcina barkeri (strain Fusaro / DSM 804) GN=ogt PE=3 SV=1 [Q46EW4] Score: 281.0	Methanosarcina barkeri str. Fusaro	Archaea	Unknown	Euryarchaeota	Methanomicrobia	Methanosarcinales	Methanosarcinaceae	Methanosarcina	Methanosarcina barkeri	UniRef100_Q46EW4	UniRef90_Q46EW4	K00567|	2.1.1.63|	0	0	0	0	4	2	0	0	0	0	0	0	0	0	0	0	0	0	0	0	0	1	0	0	7	4	4	5	0	0	0	0	0	0	0
UniRef50_Q8TRS6	MG: 50S ribosomal protein L30P OS=Methanosarcina barkeri (strain Fusaro / DSM 804) GN=rpl30p PE=3 SV=1 [Q46GB6] Score: 285.0	Methanosarcina barkeri str. Fusaro	Archaea	Unknown	Euryarchaeota	Methanomicrobia	Methanosarcinales	Methanosarcinaceae	Methanosarcina	Methanosarcina barkeri	UniRef100_Q46GB6	UniRef90_Q46GB6	K02907|	UNKNOWN	0	0	0	0	1	7	17	7	0	0	0	1	0	0	0	0	0	0	0	0	0	0	0	0	0	0	0	0	0	0	0	0	0	0	0
UniRef50_Q8PYQ1	MG: Prefoldin subunit alpha OS=Methanosarcina barkeri (strain Fusaro / DSM 804) GN=pfdA PE=3 SV=1 [Q46F99] Score: 242.0	Methanosarcina barkeri str. Fusaro	Archaea	Unknown	Euryarchaeota	Methanomicrobia	Methanosarcinales	Methanosarcinaceae	Methanosarcina	Methanosarcina barkeri	UniRef100_Q46F99	UniRef90_Q46F99	K04797|	UNKNOWN	0	0	0	0	1	0	0	3	0	0	0	0	0	0	0	0	0	0	0	0	0	0	0	0	0	0	0	0	0	0	0	0	0	0	0
UniRef50_P14124	MG: 50S ribosomal protein L5 OS=Methanosarcina barkeri (strain Fusaro / DSM 804) GN=rpl5 PE=3 SV=1 [Q46GA8] Score: 318.0	Methanosarcina barkeri str. Fusaro	Archaea	Unknown	Euryarchaeota	Methanomicrobia	Methanosarcinales	Methanosarcinaceae	Methanosarcina	Methanosarcina barkeri	UniRef100_Q46GA8	UniRef90_Q46GA8	K02931|	UNKNOWN	0	0	0	0	16	8	13	12	4	0	0	0	0	0	0	0	0	0	0	0	0	0	0	0	0	0	0	0	0	0	0	0	0	0	0
UniRef50_Q8TL39	MG: ATP-dependent DNA helicase Hel308 OS=Methanosarcina barkeri (strain Fusaro / DSM 804) GN=hel308 PE=3 SV=1 [Q465R3] Score: 147.0	Methanosarcina barkeri str. Fusaro	Archaea	Unknown	Euryarchaeota	Methanomicrobia	Methanosarcinales	Methanosarcinaceae	Methanosarcina	Methanosarcina barkeri	UniRef100_Q465R3	UniRef90_Q465R3	K03726|	3.6.4.12|	0	0	0	0	1	0	0	0	0	0	0	0	0	0	0	0	0	0	0	0	0	0	0	0	0	0	0	0	0	0	0	0	0	0	0
UniRef50_Q464W3	MG: UPF0173 metal-dependent hydrolase Mbar_A3716 OS=Methanosarcina barkeri (strain Fusaro / DSM 804) GN=Mbar_A3716 PE=3 SV=1 [Q464W3] Score: 399.0	Methanosarcina barkeri str. Fusaro	Archaea	Unknown	Euryarchaeota	Methanomicrobia	Methanosarcinales	Methanosarcinaceae	Methanosarcina	Methanosarcina barkeri	UniRef100_Q464W3	UniRef90_Q464W3	UNKNOWN	UNKNOWN	0	0	0	0	1	0	1	2	0	0	0	0	0	0	0	0	0	0	0	0	0	0	0	0	0	0	0	0	0	0	0	0	0	0	0
UniRef50_Q46BL0	MG: S-adenosyl-L-methionine-dependent uroporphyrinogen III methyltransferase OS=Methanosarcina barkeri (strain Fusaro / DSM 804) GN=Mbar_A1791 PE=1 SV=1 [Q46BL0] Score: 287.0	Methanosarcina barkeri str. Fusaro	Archaea	Unknown	Euryarchaeota	Methanomicrobia	Methanosarcinales	Methanosarcinaceae	Methanosarcina	Methanosarcina barkeri	UniRef100_Q46BL0	UniRef90_Q46BL0	K02303|	2.1.1.107|	0	0	0	0	11	7	2	5	0	0	0	1	0	0	0	0	0	0	0	0	0	0	0	0	0	0	0	0	3	1	1	1	0	0	0
UniRef50_P07959	MCRC_METBF Methyl-coenzyme M reductase operon protein C OS=Methanosarcina barkeri (strain Fusaro / DSM 804) GN=mcrC PE=4 SV=1	Methanosarcina barkeri str. Fusaro	Archaea	Unknown	Euryarchaeota	Methanomicrobia	Methanosarcinales	Methanosarcinaceae	Methanosarcina	Methanosarcina barkeri	UniRef100_P07959	UniRef90_P07959	K03421|	UNKNOWN	0	0	0	0	1	0	5	1	4	1	0	0	0	0	0	0	0	0	0	0	0	0	0	0	0	0	0	0	0	0	0	0	0	0	0
UniRef50_Q8TJU2	MG: UPF0179 protein Mbar_A0292 OS=Methanosarcina barkeri (strain Fusaro / DSM 804) GN=Mbar_A0292 PE=3 SV=1 [Q46FR6] Score: 287.0	Methanosarcina barkeri str. Fusaro	Archaea	Unknown	Euryarchaeota	Methanomicrobia	Methanosarcinales	Methanosarcinaceae	Methanosarcina	Methanosarcina barkeri	UniRef100_Q46FR6	UniRef90_Q46FR6	K09730|	UNKNOWN	0	0	0	0	1	0	0	1	0	0	0	0	0	0	0	0	0	0	0	0	0	0	0	0	0	0	0	0	0	0	0	0	0	0	0
UniRef50_Q8TSS4	MG: DNA-directed RNA polymerase subunit L OS=Methanosarcina barkeri (strain Fusaro / DSM 804) GN=rpoL PE=3 SV=1 [Q46C10] Score: 172.0	Methanosarcina barkeri str. Fusaro	Archaea	Unknown	Euryarchaeota	Methanomicrobia	Methanosarcinales	Methanosarcinaceae	Methanosarcina	Methanosarcina barkeri	UniRef100_Q46C10	UniRef90_Q46C10	K03056|	2.7.7.6|	0	0	0	0	0	1	0	1	0	0	0	0	0	0	0	0	0	0	0	0	0	0	0	0	0	0	0	0	0	0	0	0	0	0	0
UniRef50_Q48924	MG: Methylated-thiol--coenzyme M methyltransferase OS=Methanosarcina barkeri GN=mtsA PE=1 SV=1 [Q48924] Score: 69.3	Methanosarcina barkeri	Archaea	Unknown	Euryarchaeota	Methanomicrobia	Methanosarcinales	Methanosarcinaceae	Methanosarcina	Methanosarcina barkeri	UniRef100_Q48924	UniRef90_Q48924	UNKNOWN	2.1.1.251|	0	0	0	0	0	1	1	0	0	0	0	0	0	0	0	0	0	0	0	0	0	0	0	0	0	0	0	0	0	0	0	0	0	0	0
UniRef50_Q8THH4	MG: Putative thymidylate synthase OS=Methanosarcina barkeri (strain Fusaro / DSM 804) GN=thyA PE=3 SV=1 [Q46E28] Score: 414.0	Methanosarcina barkeri str. Fusaro	Archaea	Unknown	Euryarchaeota	Methanomicrobia	Methanosarcinales	Methanosarcinaceae	Methanosarcina	Methanosarcina barkeri	UniRef100_Q46E28	UniRef90_Q46E28	K00560|	2.1.1.-|	0	0	0	0	0	0	1	1	0	0	0	0	0	0	0	0	0	0	0	0	0	0	0	0	0	0	0	0	0	0	0	0	0	0	0
UniRef50_Q9HK34	MG: Nicotinamide-nucleotide adenylyltransferase OS=Methanosarcina barkeri (strain Fusaro / DSM 804) GN=Mbar_A0256 PE=3 SV=1 [Q46FV2] Score: 336.0	Methanosarcina barkeri str. Fusaro	Archaea	Unknown	Euryarchaeota	Methanomicrobia	Methanosarcinales	Methanosarcinaceae	Methanosarcina	Methanosarcina barkeri	UniRef100_Q46FV2	UniRef90_Q46FV2	K00952|	2.7.7.1|	0	0	0	0	0	0	2	0	0	0	0	0	0	0	0	0	0	0	0	0	0	0	0	0	0	0	0	0	0	0	0	0	0	0	0
UniRef50_Q12YV9	MG: Transcription factor E OS=Methanosarcina barkeri (strain Fusaro / DSM 804) GN=tfe PE=3 SV=1 [Q46G12] Score: 315.0	Methanosarcina barkeri str. Fusaro	Archaea	Unknown	Euryarchaeota	Methanomicrobia	Methanosarcinales	Methanosarcinaceae	Methanosarcina	Methanosarcina barkeri	UniRef100_Q46G12	UniRef90_Q46G12	K03136|	UNKNOWN	0	0	0	0	0	0	4	2	0	0	0	0	0	0	0	0	0	0	0	0	0	0	0	0	0	0	0	0	0	0	0	0	0	0	0
UniRef50_Q8TUQ4	MG: Probable chemoreceptor glutamine deamidase CheD OS=Methanosarcina barkeri (strain Fusaro / DSM 804) GN=cheD PE=3 SV=1 [Q46DT9] Score: 171.0	Methanosarcina barkeri str. Fusaro	Archaea	Unknown	Euryarchaeota	Methanomicrobia	Methanosarcinales	Methanosarcinaceae	Methanosarcina	Methanosarcina barkeri	UniRef100_Q46DT9	UniRef90_Q46DT9	K03411|	3.5.1.44|	0	0	0	0	0	0	0	1	0	0	0	0	0	0	0	0	0	0	0	0	0	0	0	0	0	0	0	0	0	0	0	0	0	0	0
UniRef50_P96800	MG: Uncharacterized protein Mbar_A1602 OS=Methanosarcina barkeri (strain Fusaro / DSM 804) GN=Mbar_A1602 PE=3 SV=2 [P96800] Score: 152.0	Methanosarcina barkeri str. Fusaro	Archaea	Unknown	Euryarchaeota	Methanomicrobia	Methanosarcinales	Methanosarcinaceae	Methanosarcina	Methanosarcina barkeri	UniRef100_P96800	UniRef90_P96800	UNKNOWN	UNKNOWN	0	0	0	0	0	0	0	0	1	0	0	0	0	0	0	0	0	0	0	0	0	0	0	0	0	0	0	0	0	0	0	0	0	0	0
UniRef50_Q8PU55	MG: FO synthase subunit 1 OS=Methanosarcina barkeri (strain Fusaro / DSM 804) GN=cofG PE=3 SV=1 [Q466A4] Score: 515.0	Methanosarcina barkeri str. Fusaro	Archaea	Unknown	Euryarchaeota	Methanomicrobia	Methanosarcinales	Methanosarcinaceae	Methanosarcina	Methanosarcina barkeri	UniRef100_Q466A4	UniRef90_Q466A4	K11780|	2.5.1.77|	0	0	0	0	0	0	0	0	0	0	1	0	1	0	0	0	0	0	0	0	0	0	0	0	0	0	0	0	0	0	0	0	0	0	0
UniRef50_Q8TIT6	MG: Phosphoribosylformylglycinamidine synthase subunit PurL OS=Methanosarcina barkeri (strain Fusaro / DSM 804) GN=purL PE=3 SV=1 [Q46F25] Score: 725.0	Methanosarcina barkeri str. Fusaro	Archaea	Unknown	Euryarchaeota	Methanomicrobia	Methanosarcinales	Methanosarcinaceae	Methanosarcina	Methanosarcina barkeri	UniRef100_Q46F25	UniRef90_Q46F25	K01952|	6.3.5.3|	0	0	0	0	0	0	0	0	0	0	0	0	3	0	0	0	0	0	0	0	0	0	0	0	0	0	0	0	0	0	0	0	0	0	0
UniRef50_Q46CL1	MG: MEMO1 family protein Mbar_A1422 OS=Methanosarcina barkeri (strain Fusaro / DSM 804) GN=Mbar_A1422 PE=3 SV=1 [Q46CL1] Score: 229.0	Methanosarcina barkeri str. Fusaro	Archaea	Unknown	Euryarchaeota	Methanomicrobia	Methanosarcinales	Methanosarcinaceae	Methanosarcina	Methanosarcina barkeri	UniRef100_Q46CL1	UniRef90_Q46CL1	K06990|	UNKNOWN	0	0	0	0	0	0	0	0	0	0	0	0	0	0	1	0	0	1	0	0	0	0	0	0	0	0	0	0	0	0	0	0	0	0	0
UniRef50_Q46E58	MG: 2,3-bisphosphoglycerate-independent phosphoglycerate mutase OS=Methanosarcina barkeri (strain Fusaro / DSM 804) GN=apgM PE=3 SV=1 [Q46E58] Score: 385.0	Methanosarcina barkeri str. Fusaro	Archaea	Unknown	Euryarchaeota	Methanomicrobia	Methanosarcinales	Methanosarcinaceae	Methanosarcina	Methanosarcina barkeri	UniRef100_Q46E58	UniRef90_Q46E58	K15635|	5.4.2.12|	0	0	0	0	0	0	0	0	0	0	0	0	0	0	0	0	0	1	0	0	0	0	0	0	0	0	0	0	0	0	0	0	0	0	0
UniRef50_Q46AL8	MG: Putative cobalt transport protein CbiM 2 OS=Methanosarcina barkeri (strain Fusaro / DSM 804) GN=cbiM2 PE=3 SV=1 [Q46AL8] Score: 291.0	Methanosarcina barkeri str. Fusaro	Archaea	Unknown	Euryarchaeota	Methanomicrobia	Methanosarcinales	Methanosarcinaceae	Methanosarcina	Methanosarcina barkeri	UniRef100_Q46AL8	UniRef90_Q46AL8	K02007|	UNKNOWN	0	0	0	0	0	0	0	0	0	0	0	0	0	0	0	0	0	0	0	0	0	0	0	0	0	0	0	0	0	4	3	4	0	0	0
UniRef50_Q3SL45	PYRG_METBF CTP synthase OS=Methanosarcina barkeri (strain Fusaro / DSM 804) GN=pyrG PE=3 SV=1	Methanosarcina barkeri str. Fusaro	Archaea	Unknown	Euryarchaeota	Methanomicrobia	Methanosarcinales	Methanosarcinaceae	Methanosarcina	Methanosarcina barkeri	UniRef100_Q465Q4	UniRef90_Q465Q4	K01937|	6.3.4.2|	0	0	0	0	0	0	0	0	0	0	0	0	0	0	0	0	0	0	0	0	0	0	0	0	0	0	0	0	0	0	0	0	0	0	0
UniRef50_Q8TIZ2	MG: UPF0288 protein Mbar_A0706 OS=Methanosarcina barkeri (strain Fusaro / DSM 804) GN=Mbar_A0706 PE=3 SV=1 [Q46EK8] Score: 303.0	Methanosarcina barkeri str. Fusaro	Archaea	Unknown	Euryarchaeota	Methanomicrobia	Methanosarcinales	Methanosarcinaceae	Methanosarcina	Methanosarcina barkeri	UniRef100_Q46EK8	UniRef90_Q46EK8	UNKNOWN	UNKNOWN	0	0	0	0	0	0	0	0	0	0	0	0	0	0	0	0	0	0	0	0	0	0	0	0	0	0	0	0	0	0	0	0	0	0	0
UniRef50_Q8TUD7	MG: Phosphoribosylformylglycinamidine cyclo-ligase OS=Methanosarcina barkeri (strain Fusaro / DSM 804) GN=purM PE=3 SV=1 [Q46E56] Score: 345.0	Methanosarcina barkeri str. Fusaro	Archaea	Unknown	Euryarchaeota	Methanomicrobia	Methanosarcinales	Methanosarcinaceae	Methanosarcina	Methanosarcina barkeri	UniRef100_Q46E56	UniRef90_Q8TUD7	K01933|	6.3.3.1|	0	0	0	0	0	0	0	0	0	0	0	0	0	0	0	0	0	0	0	0	0	0	0	0	0	0	0	0	0	0	0	0	0	0	0
UniRef50_Q8THL2	PYRB_METBF Aspartate carbamoyltransferase OS=Methanosarcina barkeri (strain Fusaro / DSM 804) GN=pyrB PE=3 SV=1	Methanosarcina barkeri str. Fusaro	Archaea	Unknown	Euryarchaeota	Methanomicrobia	Methanosarcinales	Methanosarcinaceae	Methanosarcina	Methanosarcina barkeri	UniRef100_Q46DA6	UniRef90_Q46DA6	K00609|	2.1.3.2|	0	0	0	0	0	0	0	0	0	0	0	0	0	0	0	0	0	0	0	0	0	0	0	0	0	0	0	0	0	0	0	0	0	0	0
UniRef50_P54805	MG: Uncharacterized protein in nifH2 5'region OS=Methanosarcina barkeri PE=3 SV=1 [P54805] Score: 43.9	Methanosarcina barkeri	Archaea	Unknown	Euryarchaeota	Methanomicrobia	Methanosarcinales	Methanosarcinaceae	Methanosarcina	Methanosarcina barkeri	UniRef100_P54805	UniRef90_P54805	UNKNOWN	UNKNOWN	0	0	0	0	0	0	0	0	0	0	0	0	0	0	0	0	0	0	0	0	0	0	0	0	0	0	0	0	0	0	0	0	0	0	0
UniRef50_O59638	MG: Tetrahydromethanopterin S-methyltransferase subunit C OS=Methanosarcina mazei (strain ATCC BAA-159 / DSM 3647 / Goe1 / Go1 / JCM 11833 / OCM 88) GN=mtrC PE=3 SV=2 [O59638] Score: 187.0	Methanosarcina mazei Go1	Archaea	Unknown	Euryarchaeota	Methanomicrobia	Methanosarcinales	Methanosarcinaceae	Methanosarcina	Methanosarcina mazei	UniRef100_O59638	UniRef90_O59638	K00579|	2.1.1.86|	28	27	42	27	34	34	24	45	48	47	26	32	23	24	27	25	30	31	12	21	9	9	11	17	55	42	43	39	12	25	2	5	16	23	41
UniRef50_P80653	MG: Tetrahydromethanopterin S-methyltransferase subunit D OS=Methanosarcina mazei (strain ATCC BAA-159 / DSM 3647 / Goe1 / Go1 / JCM 11833 / OCM 88) GN=mtrD PE=1 SV=3 [P80653] Score: 185.0	Methanosarcina mazei Go1	Archaea	Unknown	Euryarchaeota	Methanomicrobia	Methanosarcinales	Methanosarcinaceae	Methanosarcina	Methanosarcina mazei	UniRef100_P80653	UniRef90_P80653	K00580|	2.1.1.86|	171	147	109	115	53	59	39	42	63	53	29	32	61	54	64	49	49	64	48	53	30	34	23	22	66	54	65	68	22	37	28	31	50	59	37
UniRef50_Q8TUG2	MG: Probable cyclic pyranopterin monophosphate synthase OS=Methanosarcina mazei (strain ATCC BAA-159 / DSM 3647 / Goe1 / Go1 / JCM 11833 / OCM 88) GN=moaA PE=3 SV=1 [Q8PX29] Score: 58.2	Methanosarcina mazei Go1	Archaea	Unknown	Euryarchaeota	Methanomicrobia	Methanosarcinales	Methanosarcinaceae	Methanosarcina	Methanosarcina mazei	UniRef100_Q8PX29	UniRef90_Q8PX29	K03639|	4.1.99.18|	2	0	0	0	0	0	0	0	0	0	0	0	0	0	0	0	0	0	0	0	0	0	0	0	0	0	0	0	0	0	0	0	0	0	0
UniRef50_Q8TRT0	MG: 50S ribosomal protein L32e OS=Methanosarcina mazei (strain ATCC BAA-159 / DSM 3647 / Goe1 / Go1 / JCM 11833 / OCM 88) GN=rpl32e PE=3 SV=2 [Q8PV33] Score: 163.0	Methanosarcina mazei Go1	Archaea	Unknown	Euryarchaeota	Methanomicrobia	Methanosarcinales	Methanosarcinaceae	Methanosarcina	Methanosarcina mazei	UniRef100_Q8PV33	UniRef90_Q8PV33	K02912|	UNKNOWN	0	0	1	3	5	6	0	0	0	0	0	1	0	0	0	0	0	0	0	0	0	0	0	0	0	0	0	0	0	0	0	0	0	0	0
UniRef50_O28215	MG: 50S ribosomal protein L18Ae OS=Methanosarcina mazei (strain ATCC BAA-159 / DSM 3647 / Goe1 / Go1 / JCM 11833 / OCM 88) GN=rpl18a PE=3 SV=1 [Q8PYQ2] Score: 108.0	Methanosarcina mazei Go1	Archaea	Unknown	Euryarchaeota	Methanomicrobia	Methanosarcinales	Methanosarcinaceae	Methanosarcina	Methanosarcina mazei	UniRef100_Q8PYQ2	UniRef90_Q8TIN5	K02944|	UNKNOWN	0	0	0	0	4	3	0	0	0	0	0	0	0	0	0	0	0	0	0	0	0	0	0	0	0	0	0	0	0	0	0	0	0	0	0
UniRef50_Q8Q0U0	MG: Putative ankyrin repeat protein MM_0045 OS=Methanosarcina mazei (strain ATCC BAA-159 / DSM 3647 / Goe1 / Go1 / JCM 11833 / OCM 88) GN=MM_0045 PE=3 SV=1 [Q8Q0U0] Score: 415.0	Methanosarcina mazei Go1	Archaea	Unknown	Euryarchaeota	Methanomicrobia	Methanosarcinales	Methanosarcinaceae	Methanosarcina	Methanosarcina mazei	UniRef100_Q8Q0U0	UniRef90_Q8Q0U0	UNKNOWN	UNKNOWN	0	0	0	0	2	1	2	0	1	2	1	1	0	0	0	0	0	0	0	0	0	0	0	0	0	0	0	0	0	0	0	0	0	0	0
UniRef50_Q8PUQ1	PASYA_METMA Pantothenate synthetase OS=Methanosarcina mazei (strain ATCC BAA-159 / DSM 3647 / Goe1 / Go1 / JCM 11833 / OCM 88) GN=MM_2281 PE=1 SV=1	Methanosarcina mazei Go1	Archaea	Unknown	Euryarchaeota	Methanomicrobia	Methanosarcinales	Methanosarcinaceae	Methanosarcina	Methanosarcina mazei	UniRef100_Q8PUQ1	UniRef90_Q8PUQ1	K09722|	6.3.2.44|	0	0	0	0	2	1	0	0	0	0	0	0	0	0	0	0	0	0	0	0	0	0	0	0	0	0	0	0	0	0	0	0	0	0	0
UniRef50_P58859	MG: Orotate phosphoribosyltransferase OS=Methanosarcina mazei (strain ATCC BAA-159 / DSM 3647 / Goe1 / Go1 / JCM 11833 / OCM 88) GN=pyrE PE=3 SV=1 [Q8Q0J4] Score: 311.0	Methanosarcina mazei Go1	Archaea	Unknown	Euryarchaeota	Methanomicrobia	Methanosarcinales	Methanosarcinaceae	Methanosarcina	Methanosarcina mazei	UniRef100_Q8Q0J4	UniRef90_Q8Q0J4	K00762|	2.4.2.10|	0	0	0	0	1	0	0	0	0	0	0	0	0	0	0	0	0	0	0	0	0	0	0	0	0	0	0	0	0	0	0	0	0	0	0
UniRef50_Q46E19	DP2L_METMA DNA polymerase II large subunit OS=Methanosarcina mazei (strain ATCC BAA-159 / DSM 3647 / Goe1 / Go1 / JCM 11833 / OCM 88) GN=polC PE=3 SV=1	Methanosarcina mazei Go1	Archaea	Unknown	Euryarchaeota	Methanomicrobia	Methanosarcinales	Methanosarcinaceae	Methanosarcina	Methanosarcina mazei	UniRef100_Q8PXH2	UniRef90_Q8THG5	K02322|	2.7.7.7|	0	0	0	0	1	0	0	0	0	0	0	0	0	0	0	0	0	0	0	0	0	0	0	0	0	0	0	0	0	0	0	0	0	0	0
UniRef50_Q8TJQ7	MG: Tritrans,polycis-undecaprenyl-diphosphate synthase (geranylgeranyl-diphosphate specific) OS=Methanosarcina mazei (strain ATCC BAA-159 / DSM 3647 / Goe1 / Go1 / JCM 11833 / OCM 88) GN=uppS PE=3 SV=2 [Q8PZ76] Score: 251.0	Methanosarcina mazei Go1	Archaea	Unknown	Euryarchaeota	Methanomicrobia	Methanosarcinales	Methanosarcinaceae	Methanosarcina	Methanosarcina mazei	UniRef100_Q8PZ76	UniRef90_Q8PZ76	K15888|	2.5.1.89|	0	0	0	0	1	0	0	0	0	0	0	0	0	0	0	0	0	0	0	0	0	0	0	0	0	0	0	0	0	0	0	0	0	0	0
UniRef50_Q8TT41	RPON_METMA DNA-directed RNA polymerase subunit N OS=Methanosarcina mazei (strain ATCC BAA-159 / DSM 3647 / Goe1 / Go1 / JCM 11833 / OCM 88) GN=rpoN PE=3 SV=1	Methanosarcina mazei Go1	Archaea	Unknown	Euryarchaeota	Methanomicrobia	Methanosarcinales	Methanosarcinaceae	Methanosarcina	Methanosarcina mazei	UniRef100_Q8PW43	UniRef90_Q8TT41	K03058|	2.7.7.6|	0	0	0	0	1	0	0	0	0	0	0	0	0	0	0	0	0	0	0	0	0	0	0	0	0	0	0	0	0	0	0	0	0	0	0
UniRef50_Q8PW34	MG: Geranylgeranyl diphosphate synthase OS=Methanosarcina mazei (strain ATCC BAA-159 / DSM 3647 / Goe1 / Go1 / JCM 11833 / OCM 88) GN=MM_1767 PE=3 SV=1 [Q8PW34] Score: 553.0	Methanosarcina mazei Go1	Archaea	Unknown	Euryarchaeota	Methanomicrobia	Methanosarcinales	Methanosarcinaceae	Methanosarcina	Methanosarcina mazei	UniRef100_Q8PW34	UniRef90_Q8PW34	K13787|	2.5.1.29|	0	0	0	0	0	2	5	4	2	0	0	0	0	0	0	0	0	0	0	0	0	0	0	0	0	0	0	0	0	0	0	0	0	0	0
UniRef50_Q8PXY1	NRPR1_METMA Global nitrogen regulator NrpRI OS=Methanosarcina mazei (strain ATCC BAA-159 / DSM 3647 / Goe1 / Go1 / JCM 11833 / OCM 88) GN=nrpRI PE=1 SV=1	Methanosarcina mazei Go1	Archaea	Unknown	Euryarchaeota	Methanomicrobia	Methanosarcinales	Methanosarcinaceae	Methanosarcina	Methanosarcina mazei	UniRef100_Q8PXY1	UniRef90_Q8PXY1	K09720|	UNKNOWN	0	0	0	0	0	0	1	0	0	0	0	0	0	0	0	0	0	0	0	0	0	0	0	0	0	0	0	0	0	0	0	0	0	0	0
UniRef50_Q8PVV3	MG: Dihydromethanopterin reductase (acceptor) OS=Methanosarcina mazei (strain ATCC BAA-159 / DSM 3647 / Goe1 / Go1 / JCM 11833 / OCM 88) GN=dmrX PE=1 SV=1 [Q8PVV3] Score: 476.0	Methanosarcina mazei Go1	Archaea	Unknown	Euryarchaeota	Methanomicrobia	Methanosarcinales	Methanosarcinaceae	Methanosarcina	Methanosarcina mazei	UniRef100_Q8PVV3	UniRef90_Q8PVV3	K18853|	1.5.99.15|	0	0	0	0	0	0	2	0	0	0	0	0	0	0	0	0	0	0	0	0	0	0	0	0	0	0	0	0	0	0	0	0	0	0	0
UniRef50_Q8PVJ4	NRPR2_METMA Global nitrogen regulator NrpRII OS=Methanosarcina mazei (strain ATCC BAA-159 / DSM 3647 / Goe1 / Go1 / JCM 11833 / OCM 88) GN=nrpRII PE=1 SV=1	Methanosarcina mazei Go1	Archaea	Unknown	Euryarchaeota	Methanomicrobia	Methanosarcinales	Methanosarcinaceae	Methanosarcina	Methanosarcina mazei	UniRef100_Q8PVJ4	UniRef90_Q8PVJ4	UNKNOWN	UNKNOWN	0	0	0	0	0	0	6	8	3	6	3	3	0	0	0	0	0	0	0	0	0	1	0	0	0	0	0	0	0	0	0	0	0	0	0
UniRef50_Q8TIB9	MG: CoB--CoM heterodisulfide reductase 1 iron-sulfur subunit C OS=Methanosarcina mazei (strain ATCC BAA-159 / DSM 3647 / Goe1 / Go1 / JCM 11833 / OCM 88) GN=hdrC PE=3 SV=1 [Q8PY84] Score: 286.0	Methanosarcina mazei Go1	Archaea	Unknown	Euryarchaeota	Methanomicrobia	Methanosarcinales	Methanosarcinaceae	Methanosarcina	Methanosarcina mazei	UniRef100_Q8PY84	UniRef90_Q8PY84	K03390|	1.8.98.1|	0	0	0	0	0	0	3	4	1	0	0	0	0	0	0	0	0	0	0	0	0	0	0	0	0	0	0	0	0	0	0	0	0	0	0
UniRef50_P0CG28	MG: DNA-directed RNA polymerase subunit D OS=Methanosarcina mazei (strain ATCC BAA-159 / DSM 3647 / Goe1 / Go1 / JCM 11833 / OCM 88) GN=rpoD PE=3 SV=1 [Q8PV16] Score: 499.0	Methanosarcina mazei Go1	Archaea	Unknown	Euryarchaeota	Methanomicrobia	Methanosarcinales	Methanosarcinaceae	Methanosarcina	Methanosarcina mazei	UniRef100_Q8PV16	UniRef90_P0CG28	K03047|	2.7.7.6|	0	0	0	0	0	0	0	1	3	1	0	0	0	0	0	0	0	0	0	0	0	0	0	0	0	0	0	0	0	0	0	0	0	0	0
UniRef50_O26151	MG: MEMO1 family protein MM_1761 OS=Methanosarcina mazei (strain ATCC BAA-159 / DSM 3647 / Goe1 / Go1 / JCM 11833 / OCM 88) GN=MM_1761 PE=3 SV=1 [Q8PW40] Score: 122.0	Methanosarcina mazei Go1	Archaea	Unknown	Euryarchaeota	Methanomicrobia	Methanosarcinales	Methanosarcinaceae	Methanosarcina	Methanosarcina mazei	UniRef100_Q8PW40	UniRef90_Q8PW40	K06990|	UNKNOWN	0	0	0	0	0	0	0	0	2	1	0	0	0	0	0	0	0	0	0	0	0	0	0	0	0	0	0	0	0	0	0	0	0	0	0
UniRef50_Q8PU60	MG: F(420)H(2) dehydrogenase subunit I OS=Methanosarcina mazei (strain ATCC BAA-159 / DSM 3647 / Goe1 / Go1 / JCM 11833 / OCM 88) GN=fpoI PE=1 SV=1 [Q8PU60] Score: 83.2	Methanosarcina mazei Go1	Archaea	Unknown	Euryarchaeota	Methanomicrobia	Methanosarcinales	Methanosarcinaceae	Methanosarcina	Methanosarcina mazei	UniRef100_Q8PU60	UniRef90_Q8PU60	K00338|	1.12.98.3|	0	0	0	0	0	0	0	0	0	0	0	0	0	0	0	0	0	0	0	0	1	0	0	0	0	0	0	0	0	0	0	0	0	0	0
UniRef50_P58936	MG: Trk system potassium uptake protein TrkA homolog 1 OS=Methanosarcina mazei (strain ATCC BAA-159 / DSM 3647 / Goe1 / Go1 / JCM 11833 / OCM 88) GN=trkA1 PE=3 SV=1 [P0CW17] Score: 230.0	Methanosarcina mazei Go1	Archaea	Unknown	Euryarchaeota	Methanomicrobia	Methanosarcinales	Methanosarcinaceae	Methanosarcina	Methanosarcina mazei	UniRef100_P0CW17	UniRef90_P0CW17	K03499|	UNKNOWN	0	0	0	0	0	0	0	0	0	0	0	0	0	0	0	0	0	0	0	0	0	0	2	0	0	0	0	0	0	0	0	0	0	0	0
UniRef50_Q8TIW3	DPO41_METMA DNA polymerase IV 1 OS=Methanosarcina mazei (strain ATCC BAA-159 / DSM 3647 / Goe1 / Go1 / JCM 11833 / OCM 88) GN=dbh1 PE=3 SV=1	Methanosarcina mazei Go1	Archaea	Unknown	Euryarchaeota	Methanomicrobia	Methanosarcinales	Methanosarcinaceae	Methanosarcina	Methanosarcina mazei	UniRef100_Q8PYH6	UniRef90_Q8PYH6	K04479|	2.7.7.7|	0	0	0	0	0	0	0	0	0	0	0	0	0	0	0	0	0	0	0	0	0	0	0	0	1	0	0	0	0	0	0	1	0	0	0
UniRef50_Q8TQW9	MG: Putative ABC transporter ATP-binding protein MM_2387 OS=Methanosarcina mazei (strain ATCC BAA-159 / DSM 3647 / Goe1 / Go1 / JCM 11833 / OCM 88) GN=MM_2387 PE=3 SV=1 [Q8PUE7] Score: 174.0	Methanosarcina mazei Go1	Archaea	Unknown	Euryarchaeota	Methanomicrobia	Methanosarcinales	Methanosarcinaceae	Methanosarcina	Methanosarcina mazei	UniRef100_Q8PUE7	UniRef90_Q8PUE7	K16786|K16787|	3.6.3.-|	0	0	0	0	0	0	0	0	0	0	0	0	0	0	0	0	0	0	0	0	0	0	0	0	0	1	0	0	0	0	0	0	0	0	0
UniRef50_Q5N3J1	RPIA_METMA Ribose-5-phosphate isomerase A OS=Methanosarcina mazei (strain ATCC BAA-159 / DSM 3647 / Goe1 / Go1 / JCM 11833 / OCM 88) GN=rpiA PE=3 SV=1	Methanosarcina mazei Go1	Archaea	Unknown	Euryarchaeota	Methanomicrobia	Methanosarcinales	Methanosarcinaceae	Methanosarcina	Methanosarcina mazei	UniRef100_Q8Q0R3	UniRef90_Q8Q0R3	K01807|	5.3.1.6|	0	0	0	0	0	0	0	0	0	0	0	0	0	0	0	0	0	0	0	0	0	0	0	0	0	0	0	0	0	0	0	0	0	1	0
UniRef50_P40881	MG: Carbonic anhydrase OS=Methanosarcina thermophila PE=1 SV=1 [P40881] Score: 442.0	Methanosarcina thermophila	Archaea	Unknown	Euryarchaeota	Methanomicrobia	Methanosarcinales	Methanosarcinaceae	Methanosarcina	Methanosarcina thermophila	UniRef100_P40881	UniRef90_P40881	UNKNOWN	4.2.1.1|	0	0	0	0	5	6	18	12	7	4	3	2	0	0	0	0	0	0	0	0	0	1	0	0	0	0	0	0	0	0	0	0	1	0	0
UniRef50_P00202	MG: Probable ferredoxin OS=Methanosarcina thermophila PE=3 SV=1 [Q01700] Score: 58.2	Methanosarcina thermophila	Archaea	Unknown	Euryarchaeota	Methanomicrobia	Methanosarcinales	Methanosarcinaceae	Methanosarcina	Methanosarcina thermophila	UniRef100_Q01700	UniRef90_Q01700	UNKNOWN	UNKNOWN	0	0	0	0	0	0	0	0	0	0	0	0	1	0	0	0	0	0	0	0	0	0	0	0	0	1	0	0	0	0	0	0	0	0	0
UniRef50_O30642	MG: Monomethylamine methyltransferase MtmB1 OS=Methanosarcina acetivorans (strain ATCC 35395 / DSM 2834 / JCM 12185 / C2A) GN=mtmB1 PE=3 SV=3 [P58865] Score: 287.0	Methanosarcina acetivorans C2A	Archaea	Unknown	Euryarchaeota	Methanomicrobia	Methanosarcinales	Methanosarcinaceae	Methanosarcina	Unknown	UniRef100_P58865	UniRef90_O30642	UNKNOWN	2.1.1.248|	2	0	2	3	4	3	4	4	0	6	6	4	2	2	2	0	2	4	0	1	3	2	3	3	0	0	0	0	0	0	0	0	0	0	0
UniRef50_Q50538	MG: Acetyl-CoA decarbonylase/synthase complex subunit delta 2 OS=Methanosarcina thermophila GN=cdhD2 PE=3 SV=1 [Q9C4Z1] Score: 868.0	Methanosarcina	Archaea	Unknown	Euryarchaeota	Methanomicrobia	Methanosarcinales	Methanosarcinaceae	Methanosarcina	Unknown	UniRef100_Q9C4Z1	UniRef90_Q9C4Z1	UNKNOWN	UNKNOWN	1	0	9	10	286	301	485	382	135	340	140	153	0	0	0	0	0	0	0	0	90	132	138	121	0	0	0	0	0	0	0	0	105	76	107
UniRef50_O67409	MG: Tryptophan synthase beta chain 2 OS=Methanosarcina mazei (strain ATCC BAA-159 / DSM 3647 / Goe1 / Go1 / JCM 11833 / OCM 88) GN=trpB2 PE=3 SV=1 [Q8Q001] Score: 506.0	Methanosarcina mazei Go1	Archaea	Unknown	Euryarchaeota	Methanomicrobia	Methanosarcinales	Methanosarcinaceae	Methanosarcina	Unknown	UniRef100_Q8Q001	UniRef90_Q8TL44	K06001|	4.2.1.20|	3	4	1	1	3	0	5	6	3	5	1	2	0	0	1	0	0	0	0	0	0	0	0	0	0	0	0	0	0	0	0	0	0	0	0
UniRef50_Q8PX04	MG: 2,3-bisphosphoglycerate-independent phosphoglycerate mutase OS=Methanosarcina mazei (strain ATCC BAA-159 / DSM 3647 / Goe1 / Go1 / JCM 11833 / OCM 88) GN=apgM PE=3 SV=1 [Q8PX04] Score: 348.0	Methanosarcina mazei Go1	Archaea	Unknown	Euryarchaeota	Methanomicrobia	Methanosarcinales	Methanosarcinaceae	Methanosarcina	Unknown	UniRef100_Q8PX04	UniRef90_Q8PX04	K15635|	5.4.2.12|	0	0	1	0	0	0	0	0	0	0	0	0	0	0	1	1	0	0	0	0	0	1	0	0	0	0	0	0	0	0	0	0	0	0	0
UniRef50_Q8THT2	MTD_METMA F420-dependent methylenetetrahydromethanopterin dehydrogenase OS=Methanosarcina mazei (strain ATCC BAA-159 / DSM 3647 / Goe1 / Go1 / JCM 11833 / OCM 88) GN=mtd PE=3 SV=1	Methanosarcina mazei Go1	Archaea	Unknown	Euryarchaeota	Methanomicrobia	Methanosarcinales	Methanosarcinaceae	Methanosarcina	Unknown	UniRef100_Q8PXV8	UniRef90_Q8THT2	K00319|	1.5.98.1|	0	0	2	0	1	0	6	2	0	0	0	0	0	0	0	0	0	0	0	0	0	0	0	0	0	0	0	0	0	0	0	0	0	0	0
UniRef50_P96797	HDRD_METMA CoB--CoM heterodisulfide reductase 2 iron-sulfur subunit D OS=Methanosarcina mazei (strain ATCC BAA-159 / DSM 3647 / Goe1 / Go1 / JCM 11833 / OCM 88) GN=hdrD PE=3 SV=2	Methanosarcina mazei Go1	Archaea	Unknown	Euryarchaeota	Methanomicrobia	Methanosarcinales	Methanosarcinaceae	Methanosarcina	Unknown	UniRef100_Q8PVW3	UniRef90_Q8PVW3	K08264|	1.8.98.1|	0	0	0	1	17	11	58	42	4	38	1	3	0	0	0	0	0	0	0	0	0	2	0	0	0	0	0	0	0	0	0	0	0	0	0
UniRef50_P06116	HMC1_METTE Chromosomal protein MC1 OS=Methanosarcina thermophila PE=1 SV=1	Methanosarcina thermophila	Archaea	Unknown	Euryarchaeota	Methanomicrobia	Methanosarcinales	Methanosarcinaceae	Methanosarcina	Unknown	UniRef100_P12770	UniRef90_P06116	UNKNOWN	UNKNOWN	0	0	0	1	42	41	40	34	10	7	6	5	0	0	0	0	0	0	0	0	8	4	4	6	0	0	0	0	0	0	0	0	1	3	7
UniRef50_P80656	MG: Tetrahydromethanopterin S-methyltransferase subunit G OS=Methanosarcina mazei (strain ATCC BAA-159 / DSM 3647 / Goe1 / Go1 / JCM 11833 / OCM 88) GN=mtrG PE=1 SV=2 [P80656] Score: 137.0	Methanosarcina mazei Go1	Archaea	Unknown	Euryarchaeota	Methanomicrobia	Methanosarcinales	Methanosarcinaceae	Methanosarcina	Unknown	UniRef100_P80656	UniRef90_P80656	K00583|	2.1.1.86|	0	0	0	0	8	14	35	29	16	16	4	12	0	0	0	0	0	0	0	0	7	9	6	7	0	0	0	0	0	0	0	0	0	0	0
UniRef50_Q8TGX8	MG: 10 kDa chaperonin OS=Methanosarcina acetivorans (strain ATCC 35395 / DSM 2834 / JCM 12185 / C2A) GN=groS PE=3 SV=1 [Q8TGX8] Score: 168.0	Methanosarcina acetivorans C2A	Archaea	Unknown	Euryarchaeota	Methanomicrobia	Methanosarcinales	Methanosarcinaceae	Methanosarcina	Unknown	UniRef100_Q8TGX8	UniRef90_Q8TGX8	UNKNOWN	UNKNOWN	0	0	0	0	2	4	2	2	0	0	0	0	12	7	9	15	4	4	4	8	0	0	0	0	0	0	0	0	0	0	0	0	0	0	0
UniRef50_Q58394	MG: Prefoldin subunit beta OS=Methanosarcina acetivorans (strain ATCC 35395 / DSM 2834 / JCM 12185 / C2A) GN=pfdB PE=3 SV=1 [Q8TJD5] Score: 179.0	Methanosarcina	Archaea	Unknown	Euryarchaeota	Methanomicrobia	Methanosarcinales	Methanosarcinaceae	Methanosarcina	Unknown	UniRef100_Q8TJD5	UniRef90_Q8TJD5	K04798|	UNKNOWN	0	0	0	0	30	37	25	25	24	29	19	23	0	0	0	0	0	0	0	0	3	0	0	0	0	0	0	0	0	0	0	0	2	2	12
UniRef50_Q8PZ95	RS24_METMA 30S ribosomal protein S24e OS=Methanosarcina mazei (strain ATCC BAA-159 / DSM 3647 / Goe1 / Go1 / JCM 11833 / OCM 88) GN=rps24e PE=1 SV=1	Methanosarcina	Archaea	Unknown	Euryarchaeota	Methanomicrobia	Methanosarcinales	Methanosarcinaceae	Methanosarcina	Unknown	UniRef100_Q8PZ95	UniRef90_Q8PZ95	K02974|	UNKNOWN	0	0	0	0	22	23	14	11	8	9	10	5	0	0	0	0	0	0	0	0	0	0	0	0	0	0	0	0	0	0	0	0	0	0	0
UniRef50_P58016	MG: UPF0147 protein MA_0092 OS=Methanosarcina acetivorans (strain ATCC 35395 / DSM 2834 / JCM 12185 / C2A) GN=MA_0092 PE=3 SV=1 [Q8TUH5] Score: 139.0	Methanosarcina	Archaea	Unknown	Euryarchaeota	Methanomicrobia	Methanosarcinales	Methanosarcinaceae	Methanosarcina	Unknown	UniRef100_Q8PX37	UniRef90_Q8TUH5	K09721|	UNKNOWN	0	0	0	0	38	43	44	45	21	16	8	14	0	0	0	0	0	0	0	0	1	7	7	3	0	0	0	0	0	0	0	0	1	2	13
UniRef50_P80655	MG: Tetrahydromethanopterin S-methyltransferase subunit B OS=Methanosarcina mazei (strain ATCC BAA-159 / DSM 3647 / Goe1 / Go1 / JCM 11833 / OCM 88) GN=mtrB PE=1 SV=4 [P80655] Score: 202.0	Methanosarcina	Archaea	Unknown	Euryarchaeota	Methanomicrobia	Methanosarcinales	Methanosarcinaceae	Methanosarcina	Unknown	UniRef100_P80655	UniRef90_P80655	K00578|	2.1.1.86|	0	0	0	0	22	62	49	27	60	72	22	38	14	6	0	2	1	1	0	0	0	0	0	0	2	2	5	5	0	0	1	2	1	1	5
UniRef50_Q8TRU1	RS3_METBF 30S ribosomal protein S3 OS=Methanosarcina barkeri (strain Fusaro / DSM 804) GN=rps3 PE=3 SV=1	Methanosarcina barkeri str. Fusaro	Archaea	Unknown	Euryarchaeota	Methanomicrobia	Methanosarcinales	Methanosarcinaceae	Methanosarcina	Unknown	UniRef100_Q46GA1	UniRef90_Q46GA1	K02982|	UNKNOWN	0	0	0	0	1	0	1	4	0	0	0	0	0	0	0	0	0	0	0	0	0	0	0	0	0	0	0	0	0	0	0	0	0	0	0
UniRef50_Q8TK32	MG: Phosphoglycerate kinase 2 OS=Methanosarcina acetivorans (strain ATCC 35395 / DSM 2834 / JCM 12185 / C2A) GN=pgk2 PE=3 SV=1 [Q8TK32] Score: 726.0	Methanosarcina	Archaea	Unknown	Euryarchaeota	Methanomicrobia	Methanosarcinales	Methanosarcinaceae	Methanosarcina	Unknown	UniRef100_Q8TK32	UniRef90_Q8TK32	K00927|	2.7.2.3|	0	0	0	0	2	4	1	3	3	4	2	3	0	0	0	0	0	0	0	0	0	0	0	0	0	0	0	0	0	0	0	0	0	0	0
UniRef50_O30640	MG: Methylcobamide:CoM methyltransferase MtbA OS=Methanosarcina acetivorans (strain ATCC 35395 / DSM 2834 / JCM 12185 / C2A) GN=mtbA PE=3 SV=2 [P58869] Score: 641.0	Methanosarcina	Archaea	Unknown	Euryarchaeota	Methanomicrobia	Methanosarcinales	Methanosarcinaceae	Methanosarcina	Unknown	UniRef100_P58869	UniRef90_P58984	K14082|	2.1.1.247|	0	0	0	0	10	10	64	53	36	42	13	11	0	0	2	0	0	0	0	0	0	0	0	0	1	0	0	0	1	0	0	0	0	1	0
UniRef50_Q55075	RADA_METBF DNA repair and recombination protein RadA OS=Methanosarcina barkeri (strain Fusaro / DSM 804) GN=radA PE=3 SV=1	Methanosarcina barkeri str. Fusaro	Archaea	Unknown	Euryarchaeota	Methanomicrobia	Methanosarcinales	Methanosarcinaceae	Methanosarcina	Unknown	UniRef100_Q46A31	UniRef90_Q8TK71	K04483|	UNKNOWN	0	0	0	0	1	0	3	1	0	0	0	0	0	0	0	0	0	0	0	0	2	1	3	1	0	0	0	0	0	0	0	0	0	0	0
UniRef50_Q1AZV2	MG: 4-hydroxy-tetrahydrodipicolinate reductase OS=Methanosarcina barkeri (strain Fusaro / DSM 804) GN=dapB PE=3 SV=1 [Q46DC3] Score: 479.0	Methanosarcina barkeri str. Fusaro	Archaea	Unknown	Euryarchaeota	Methanomicrobia	Methanosarcinales	Methanosarcinaceae	Methanosarcina	Unknown	UniRef100_Q46DC3	UniRef90_Q46DC3	K00215|	1.17.1.8|	0	0	0	0	3	3	6	7	1	2	1	1	0	0	0	0	0	0	0	0	0	0	0	0	0	0	0	0	0	0	0	0	0	0	0
UniRef50_P0CW11	MG: Protein GrpE OS=Methanosarcina acetivorans (strain ATCC 35395 / DSM 2834 / JCM 12185 / C2A) GN=grpE PE=3 SV=1 [Q8TQR3] Score: 317.0	Methanosarcina	Archaea	Unknown	Euryarchaeota	Methanomicrobia	Methanosarcinales	Methanosarcinaceae	Methanosarcina	Unknown	UniRef100_P0CW11	UniRef90_P0CW11	UNKNOWN	UNKNOWN	0	0	0	0	10	4	1	2	2	6	2	2	0	0	0	0	0	0	0	0	0	0	0	0	0	0	0	0	0	0	0	0	0	0	0
UniRef50_Q8TRT5	MG: 30S ribosomal protein S4e OS=Methanosarcina barkeri (strain Fusaro / DSM 804) GN=rps4e PE=3 SV=1 [Q46GA7] Score: 442.0	Methanosarcina barkeri str. Fusaro	Archaea	Unknown	Euryarchaeota	Methanomicrobia	Methanosarcinales	Methanosarcinaceae	Methanosarcina	Unknown	UniRef100_Q46GA7	UniRef90_Q8TRT5	K02987|	UNKNOWN	0	0	0	0	7	4	6	13	2	0	0	0	0	0	0	0	0	0	0	0	0	0	0	0	0	0	0	0	0	0	0	0	0	0	0
UniRef50_O32853	MG: Putative methyltransferase mtx subunit X OS=Methanosarcina barkeri (strain Fusaro / DSM 804) GN=mtxX PE=3 SV=1 [O32853] Score: 479.0	Methanosarcina barkeri str. Fusaro	Archaea	Unknown	Euryarchaeota	Methanomicrobia	Methanosarcinales	Methanosarcinaceae	Methanosarcina	Unknown	UniRef100_O32853	UniRef90_O32853	UNKNOWN	2.1.1.-|	0	0	0	0	8	7	1	1	0	0	0	0	0	2	0	0	0	0	0	0	0	0	0	0	2	7	0	0	0	0	0	0	0	1	0
UniRef50_Q8TK95	MG: Bifunctional protein FolD OS=Methanosarcina mazei (strain ATCC BAA-159 / DSM 3647 / Goe1 / Go1 / JCM 11833 / OCM 88) GN=folD PE=3 SV=1 [Q8PZQ1] Score: 516.0	Methanosarcina mazei Go1	Archaea	Unknown	Euryarchaeota	Methanomicrobia	Methanosarcinales	Methanosarcinaceae	Methanosarcina	Unknown	UniRef100_Q8PZQ1	UniRef90_Q8TK95	K01491|	1.5.1.5|3.5.4.9|	0	0	0	0	2	0	8	3	6	9	2	0	0	0	0	0	0	0	0	0	0	0	0	0	0	0	0	0	0	0	0	0	0	0	0
UniRef50_P96796	MG: CoB--CoM heterodisulfide reductase 2 subunit E OS=Methanosarcina acetivorans (strain ATCC 35395 / DSM 2834 / JCM 12185 / C2A) GN=hdrE PE=3 SV=1 [Q8TSV8] Score: 447.0	Methanosarcina acetivorans C2A	Archaea	Unknown	Euryarchaeota	Methanomicrobia	Methanosarcinales	Methanosarcinaceae	Methanosarcina	Unknown	UniRef100_Q8TSV8	UniRef90_Q8TSV8	K08265|	1.8.98.1|	0	0	0	0	10	7	2	0	1	0	0	0	0	0	0	0	0	0	0	0	0	0	0	0	0	0	0	0	0	0	0	0	0	0	0
UniRef50_Q8PV31	MG: 50S ribosomal protein L18 OS=Methanosarcina barkeri (strain Fusaro / DSM 804) GN=rpl18 PE=3 SV=1 [Q46GB4] Score: 345.0	Methanosarcina barkeri str. Fusaro	Archaea	Unknown	Euryarchaeota	Methanomicrobia	Methanosarcinales	Methanosarcinaceae	Methanosarcina	Unknown	UniRef100_Q46GB4	UniRef90_Q8PV31	K02881|	UNKNOWN	0	0	0	0	4	2	38	9	2	2	0	0	0	0	0	0	0	0	0	0	0	1	2	0	0	0	0	0	0	0	0	0	1	1	0
UniRef50_O67798	MG: Protease HtpX homolog 1 OS=Methanosarcina acetivorans (strain ATCC 35395 / DSM 2834 / JCM 12185 / C2A) GN=htpX1 PE=3 SV=1 [Q8THH5] Score: 506.0	Methanosarcina acetivorans C2A	Archaea	Unknown	Euryarchaeota	Methanomicrobia	Methanosarcinales	Methanosarcinaceae	Methanosarcina	Unknown	UniRef100_Q8THH5	UniRef90_Q8THH5	K03799|	3.4.24.-|	0	0	0	0	38	24	18	22	21	18	12	19	0	0	0	0	0	0	0	0	0	0	0	0	0	0	0	0	0	0	0	0	0	0	0
UniRef50_Q8TS56	MG: 30S ribosomal protein S15 OS=Methanosarcina acetivorans (strain ATCC 35395 / DSM 2834 / JCM 12185 / C2A) GN=rps15 PE=3 SV=1 [Q8TS56] Score: 296.0	Methanosarcina	Archaea	Unknown	Euryarchaeota	Methanomicrobia	Methanosarcinales	Methanosarcinaceae	Methanosarcina	Unknown	UniRef100_Q46BC9	UniRef90_Q8TS56	K02956|	UNKNOWN	0	0	0	0	14	2	6	18	0	0	0	0	0	0	0	0	0	0	0	0	1	3	0	0	0	0	0	0	0	0	0	0	0	0	0
UniRef50_Q8TQL4	MG: 30S ribosomal protein S6e OS=Methanosarcina mazei (strain ATCC BAA-159 / DSM 3647 / Goe1 / Go1 / JCM 11833 / OCM 88) GN=rps6e PE=3 SV=1 [Q8PU79] Score: 231.0	Methanosarcina	Archaea	Unknown	Euryarchaeota	Methanomicrobia	Methanosarcinales	Methanosarcinaceae	Methanosarcina	Unknown	UniRef100_Q8PU79	UniRef90_Q8TQL4	K02991|	UNKNOWN	0	0	0	0	24	8	16	20	2	4	1	1	0	0	0	0	0	0	0	0	0	0	0	0	0	0	0	0	0	0	0	0	0	0	0
UniRef50_P05763	MG: 30S ribosomal protein S9 OS=Methanosarcina acetivorans (strain ATCC 35395 / DSM 2834 / JCM 12185 / C2A) GN=rps9 PE=3 SV=1 [Q8TT42] Score: 252.0	Methanosarcina	Archaea	Unknown	Euryarchaeota	Methanomicrobia	Methanosarcinales	Methanosarcinaceae	Methanosarcina	Unknown	UniRef100_Q8TT42	UniRef90_Q8TT42	K02996|	UNKNOWN	0	0	0	0	3	1	1	2	0	1	1	0	3	4	5	3	4	2	0	2	0	0	0	0	0	0	0	0	0	0	0	0	0	0	0
UniRef50_O30641	MTMC1_METAC Monomethylamine corrinoid protein 1 OS=Methanosarcina acetivorans (strain ATCC 35395 / DSM 2834 / JCM 12185 / C2A) GN=mtmC1 PE=3 SV=2	Methanosarcina	Archaea	Unknown	Euryarchaeota	Methanomicrobia	Methanosarcinales	Methanosarcinaceae	Methanosarcina	Unknown	UniRef100_P58867	UniRef90_P58977	K16177|	UNKNOWN	0	0	0	0	12	7	14	5	8	4	4	2	14	2	2	6	7	13	5	10	6	3	1	7	6	17	2	4	0	0	0	0	0	3	3
UniRef50_Q8TIN4	IF6_METMA Translation initiation factor 6 OS=Methanosarcina mazei (strain ATCC BAA-159 / DSM 3647 / Goe1 / Go1 / JCM 11833 / OCM 88) GN=eif6 PE=3 SV=1	Methanosarcina	Archaea	Unknown	Euryarchaeota	Methanomicrobia	Methanosarcinales	Methanosarcinaceae	Methanosarcina	Unknown	UniRef100_Q8PYQ3	UniRef90_Q8PYQ3	K03264|	UNKNOWN	0	0	0	0	0	1	0	1	0	1	0	0	0	0	0	0	0	0	0	0	0	0	0	0	0	0	0	0	0	0	0	0	0	0	0
UniRef50_Q8THG2	RBL_METBF Ribulose bisphosphate carboxylase OS=Methanosarcina barkeri (strain Fusaro / DSM 804) GN=rbcL PE=3 SV=1	Methanosarcina	Archaea	Unknown	Euryarchaeota	Methanomicrobia	Methanosarcinales	Methanosarcinaceae	Methanosarcina	Unknown	UniRef100_Q8PXG9	UniRef90_Q8PXG9	K01601|	4.1.1.39|	0	0	0	0	0	0	1	0	0	0	0	0	0	0	0	0	0	0	0	0	0	0	0	0	0	0	0	0	0	0	0	0	0	0	0
UniRef50_Q8Q051	MG: Probable deoxyhypusine synthase 2 OS=Methanosarcina mazei (strain ATCC BAA-159 / DSM 3647 / Goe1 / Go1 / JCM 11833 / OCM 88) GN=dys2 PE=3 SV=1 [Q8Q051] Score: 628.0	Methanosarcina	Archaea	Unknown	Euryarchaeota	Methanomicrobia	Methanosarcinales	Methanosarcinaceae	Methanosarcina	Unknown	UniRef100_Q8Q051	UniRef90_Q8Q051	K00809|	2.5.1.46|	0	0	0	0	0	0	2	0	0	0	0	0	1	0	0	0	0	0	0	0	0	0	0	0	0	0	0	0	0	0	0	0	0	0	0
UniRef50_Q8PV41	MG: 30S ribosomal protein S17P OS=Methanosarcina barkeri (strain Fusaro / DSM 804) GN=rps17p PE=3 SV=1 [Q46GA4] Score: 215.0	Methanosarcina	Archaea	Unknown	Euryarchaeota	Methanomicrobia	Methanosarcinales	Methanosarcinaceae	Methanosarcina	Unknown	UniRef100_Q46GA4	UniRef90_Q8PV41	K02961|	UNKNOWN	0	0	0	0	0	0	4	0	1	0	0	0	0	0	0	0	0	0	0	0	0	0	0	0	0	0	0	0	0	0	0	0	0	0	0
UniRef50_Q8PUG2	MG: Phosphoribosyl-ATP pyrophosphatase OS=Methanosarcina barkeri (strain Fusaro / DSM 804) GN=hisE PE=3 SV=1 [Q46AJ8] Score: 197.0	Methanosarcina	Archaea	Unknown	Euryarchaeota	Methanomicrobia	Methanosarcinales	Methanosarcinaceae	Methanosarcina	Unknown	UniRef100_Q8PUG2	UniRef90_Q8PUG2	K01523|	3.6.1.31|	0	0	0	0	0	0	4	2	0	0	0	0	0	0	0	0	0	0	0	0	0	1	0	0	0	0	0	0	0	0	0	0	0	0	0
UniRef50_Q8TJA1	MG: UPF0284 protein MM_0708 OS=Methanosarcina mazei (strain ATCC BAA-159 / DSM 3647 / Goe1 / Go1 / JCM 11833 / OCM 88) GN=MM_0708 PE=3 SV=1 [Q8PYZ0] Score: 659.0	Methanosarcina mazei Go1	Archaea	Unknown	Euryarchaeota	Methanomicrobia	Methanosarcinales	Methanosarcinaceae	Methanosarcina	Unknown	UniRef100_Q8PYZ0	UniRef90_Q8PYZ0	UNKNOWN	UNKNOWN	0	0	0	0	0	0	0	0	2	2	1	1	0	0	0	0	0	0	0	0	0	0	0	0	0	0	0	0	0	0	0	0	0	0	0
UniRef50_Q8TMP0	Y3388_METAC Uncharacterized serpin-like protein MA_3388 OS=Methanosarcina acetivorans (strain ATCC 35395 / DSM 2834 / JCM 12185 / C2A) GN=MA_3388 PE=3 SV=1	Methanosarcina acetivorans C2A	Archaea	Unknown	Euryarchaeota	Methanomicrobia	Methanosarcinales	Methanosarcinaceae	Methanosarcina	Unknown	UniRef100_Q8TKL5	UniRef90_Q8TKL5	K13963|	UNKNOWN	0	0	0	0	0	0	0	0	0	0	0	0	0	0	0	0	0	0	0	1	0	0	0	0	1	0	0	0	0	0	0	0	0	0	0
UniRef50_Q8TUE8	MG: Acetylornithine aminotransferase OS=Methanosarcina acetivorans (strain ATCC 35395 / DSM 2834 / JCM 12185 / C2A) GN=argD PE=3 SV=2 [Q8TUE8] Score: 386.0	Methanosarcina	Archaea	Unknown	Euryarchaeota	Methanomicrobia	Methanosarcinales	Methanosarcinaceae	Methanosarcina	Unknown	UniRef100_Q8TUE8	UniRef90_Q8TUE8	K00821|	2.6.1.11|	2	1	0	0	0	0	0	1	0	0	0	0	0	0	0	0	0	0	0	0	0	0	0	0	0	0	0	0	0	0	0	0	0	0	0
UniRef50_Q8TTZ9	MTRE_METAC Tetrahydromethanopterin S-methyltransferase subunit E OS=Methanosarcina acetivorans (strain ATCC 35395 / DSM 2834 / JCM 12185 / C2A) GN=mtrE PE=3 SV=1	Methanosarcina	Archaea	Unknown	Euryarchaeota	Methanomicrobia	Methanosarcinales	Methanosarcinaceae	Methanosarcina	Unknown	UniRef100_Q8TTZ9	UniRef90_Q8TTZ9	K00581|	2.1.1.86|	0	0	2	7	18	14	25	32	25	24	5	6	0	0	0	0	0	0	0	0	1	3	0	0	0	0	0	0	0	0	0	0	0	1	2
UniRef50_P58837	G3P1_METAC Glyceraldehyde-3-phosphate dehydrogenase 1 OS=Methanosarcina acetivorans (strain ATCC 35395 / DSM 2834 / JCM 12185 / C2A) GN=gapA PE=3 SV=1	Methanosarcina	Archaea	Unknown	Euryarchaeota	Methanomicrobia	Methanosarcinales	Methanosarcinaceae	Methanosarcina	Unknown	UniRef100_P58837	UniRef90_P58837	K00150|	1.2.1.59|	0	0	0	0	6	3	15	10	9	5	4	2	0	0	0	0	0	0	0	0	0	0	0	0	0	0	0	0	0	0	0	0	0	0	0
UniRef50_Q48925	MTSB_METBA Methylated-thiol--corrinoid protein MtsB OS=Methanosarcina barkeri GN=mtsB PE=3 SV=1	Methanosarcina	Archaea	Unknown	Euryarchaeota	Methanomicrobia	Methanosarcinales	Methanosarcinaceae	Methanosarcina	Unknown	UniRef100_Q48925	UniRef90_Q48925	UNKNOWN	UNKNOWN	0	0	0	0	6	6	24	28	19	21	8	7	0	0	0	0	0	0	0	0	4	3	8	7	1	0	1	0	2	1	0	0	4	3	4
UniRef50_Q8TTY3	MG: Signal recognition particle 19 kDa protein OS=Methanosarcina mazei (strain ATCC BAA-159 / DSM 3647 / Goe1 / Go1 / JCM 11833 / OCM 88) GN=srp19 PE=3 SV=1 [Q8PWM7] Score: 186.0	Methanosarcina	Archaea	Unknown	Euryarchaeota	Methanomicrobia	Methanosarcinales	Methanosarcinaceae	Methanosarcina	Unknown	UniRef100_Q46D06	UniRef90_Q46D06	K03105|	UNKNOWN	0	0	0	0	3	2	0	0	0	0	0	0	0	0	0	0	0	0	0	0	0	0	0	0	0	0	0	0	0	0	0	0	0	0	0
UniRef50_O29481	IF1A1_METMA Translation initiation factor 1A 1 OS=Methanosarcina mazei (strain ATCC BAA-159 / DSM 3647 / Goe1 / Go1 / JCM 11833 / OCM 88) GN=eIF1A1 PE=3 SV=2	Methanosarcina	Archaea	Unknown	Euryarchaeota	Methanomicrobia	Methanosarcinales	Methanosarcinaceae	Methanosarcina	Unknown	UniRef100_Q8PVF1	UniRef90_Q8PVF1	K03236|	UNKNOWN	0	0	0	0	4	4	12	14	2	0	0	0	0	0	0	0	0	0	0	0	1	0	1	1	0	0	0	0	0	0	0	0	0	0	0
UniRef50_Q8THK3	MG: GMP synthase [glutamine-hydrolyzing] subunit B OS=Methanosarcina acetivorans (strain ATCC 35395 / DSM 2834 / JCM 12185 / C2A) GN=guaAB PE=3 SV=1 [Q8THK3] Score: 575.0	Methanosarcina	Archaea	Unknown	Euryarchaeota	Methanomicrobia	Methanosarcinales	Methanosarcinaceae	Methanosarcina	Unknown	UniRef100_Q8THK3	UniRef90_Q8THK3	K01951|	6.3.5.2|	0	0	0	0	3	0	0	0	0	0	0	0	0	0	0	0	0	0	0	0	0	0	0	0	0	0	0	0	0	0	0	0	0	0	0
UniRef50_Q8TI81	RL1_METAC 50S ribosomal protein L1 OS=Methanosarcina acetivorans (strain ATCC 35395 / DSM 2834 / JCM 12185 / C2A) GN=rpl1 PE=3 SV=1	Methanosarcina	Archaea	Unknown	Euryarchaeota	Methanomicrobia	Methanosarcinales	Methanosarcinaceae	Methanosarcina	Unknown	UniRef100_Q8TI81	UniRef90_Q8TI81	K02863|	UNKNOWN	0	0	0	0	23	17	19	18	6	7	6	3	0	0	0	0	0	0	0	0	0	1	0	0	0	0	0	0	0	0	0	0	3	2	2
UniRef50_P72020	ACDE1_METMA Acetyl-CoA decarbonylase/synthase complex subunit epsilon 1 OS=Methanosarcina mazei (strain ATCC BAA-159 / DSM 3647 / Goe1 / Go1 / JCM 11833 / OCM 88) GN=cdhB1 PE=1 SV=1	Methanosarcina	Archaea	Unknown	Euryarchaeota	Methanomicrobia	Methanosarcinales	Methanosarcinaceae	Methanosarcina	Unknown	UniRef100_P72020	UniRef90_P72020	UNKNOWN	UNKNOWN	0	0	0	0	17	17	16	22	52	51	48	51	0	0	0	0	0	0	0	0	49	46	30	35	0	0	0	0	0	0	0	0	16	13	50
UniRef50_P41199	MG: 50S ribosomal protein L1 OS=Methanosarcina barkeri (strain Fusaro / DSM 804) GN=rpl1 PE=3 SV=1 [Q46EU8] Score: 409.0	Methanosarcina	Archaea	Unknown	Euryarchaeota	Methanomicrobia	Methanosarcinales	Methanosarcinaceae	Methanosarcina	Unknown	UniRef100_Q46EU8	UniRef90_Q46EU8	K02863|	UNKNOWN	0	0	0	0	18	20	39	39	18	16	15	12	0	0	0	0	0	0	0	0	0	1	0	0	0	0	0	0	0	0	0	0	3	3	2
[truncated: 16,107 more rows]
[truncated: 9 more columns]

## Sheet: S2 Microbial Metaproteins
																Spectra counts
[truncated: 10,721 more rows]
[truncated: 10 more columns]

## Sheet: S3 Superkingdoms
Superkingdoms	Sum of spectra for BGP_02_T1_Ext1	Sum of spectra for BGP_02_T1_Ext2	Sum of spectra for BGP_02_T2_Ext1	Sum of spectra for BGP_02_T2_Ext2	Sum of spectra for BGP_03_T1_Ext1	Sum of spectra for BGP_03_T1_Ext2	Sum of spectra for BGP_03_T2_Ext1	Sum of spectra for BGP_03_T2_Ext2	Sum of spectra for BGP_04_T1_Ext1	Sum of spectra for BGP_04_T1_Ext2	Sum of spectra for BGP_04_T2_Ext1	Sum of spectra for BGP_04_T2_Ext2	Sum of spectra for BGP_05a_T1_Ext1	Sum of spectra for BGP_05a_T1_Ext2	Sum of spectra for BGP_05a_T2_Ext1	Sum of spectra for BGP_05a_T2_Ext2	Sum of spectra for BGP_05b_T1_Ext1	Sum of spectra for BGP_05b_T1_Ext2	Sum of spectra for BGP_05b_T2_Ext1	Sum of spectra for BGP_05b_T2_Ext2	Sum of spectra for BGP_07_T1_Ext1	Sum of spectra for BGP_07_T1_Ext2	Sum of spectra for BGP_07_T2_Ext1	Sum of spectra for BGP_07_T2_Ext2	Sum of spectra for BGP_09_T1_Ext1	Sum of spectra for BGP_09_T1_Ext2	Sum of spectra for BGP_09_T2_Ext1	Sum of spectra for BGP_09_T2_Ext2	Sum of spectra for BGP_10_T1_Ext1	Sum of spectra for BGP_10_T1_Ext2	Sum of spectra for BGP_10_T2_Ext1	Sum of spectra for BGP_10_T2_Ext2	Sum of spectra for BGP_X1_T1_Ext1	Sum of spectra for BGP_X1_T1_Ext2	Sum of spectra for BGP_X1_T2_Ext1	Sum of spectra for BGP_X1_T2_Ext2	Sum of spectra for BGP_X2_T1_Ext1	Sum of spectra for BGP_X2_T1_Ext2	Sum of spectra for BGP_X2_T2_Ext1	Sum of spectra for BGP_X2_T2_Ext2	Sum of spectra for BGP_X3_T1_Ext1	Sum of spectra for BGP_X3_T1_Ext2	Sum of spectra for BGP_X3_T2_Ext1	Sum of spectra for BGP_X3_T2_Ext2	Average	STD	% of Average	% of STD
[truncated: 9 more rows]

[truncated: 2 more sheets: S4 Microbial Families, S5 Biological Processes]
