# Supplementary material for: Metaproteome analysis reveals that syntrophy, competition, and phage-host interaction shape microbial communities in biogas plants
Source: Microbiome. 2019 Apr 27;7:69. doi: 10.1186/s40168-019-0673-y (PMC6486700; doi:10.1186/s40168-019-0673-y)
Supplement: Supplementary file 4 — Table S2. Input files for chord diagram. (XLSX 101 kb) [file 40168_2019_673_MOESM4_ESM.xlsx]

## Sheet: chord input data
	Summe	Sugar transport	Electron transport	Ion transport	Carbon dioxide fixation	Methanogenesis	Sporulation	One-carbon metabolism	Lipid metabolism	Transcription	Cell cycle	Amino-acid biosynthesis	Cell wall biogenesis/degradation	ATP synthesis	Stress response	Detoxification	Glycolysis	Cobalamin biosynthesis	Protein biosynthesis	Polysaccharide degradation	Protein transport	Two-component regulatory system	DNA damage	Phosphotransferase system	Glycerol metabolism	DNA recombination	Gluconeogenesis	Phosphate transport	Molybdenum cofactor biosynthesis	Virulence	Cell shape	Tricarboxylic acid cycle	Sulfate respiration	Chemotaxis	Aromatic hydrocarbons catabolism	DNA replication	Translation regulation	Purine salvage	Peptidoglycan synthesis	Xylan degradation	Antiviral defense	tRNA processing	Purine metabolism	Exopolysaccharide synthesis	Flagellar rotation	rRNA processing	Porphyrin biosynthesis	Restriction system	Germination
Summe	130969	12776	11477	7956	7395	6908	6468	6361	5961	5866	4966	3720	3102	2900	2691	2291	2007	1800	1724	1707	1696	1574	1480	1347	1249	1142	1096	1004	981	935	916	858	829	823	807	753	744	672	664	624	619	566	516	474	460	446	425	423	419
Bacillaceae	32257	4382	166	179	0	0	6412	15	5015	2523	4335	162	2280	19	752	679	3	3	66	235	414	158	236	51	110	64	14	87	19	15	275	151	0	71	664	79	109	0	273	13	0	63	23	62	43	82	5	19	417
Methanosarcinaceae	17117	0	3986	17	2	6237	0	4431	13	53	0	131	0	0	29	0	87	1497	113	0	0	16	49	0	0	12	0	0	2	0	0	5	0	1	0	4	299	0	0	0	0	2	0	0	0	0	51	0	0
Enterobacteriaceae	10617	1031	226	1194	2	0	3	2	45	212	39	1939	106	16	83	1	55	16	79	1	308	164	95	1029	150	58	9	0	832	99	21	38	0	4	2	47	7	492	21	0	71	122	493	16	4	26	290	137	0
Thermoanaerobacteraceae	9004	0	801	114	7387	0	0	0	11	84	29	63	13	112	0	0	92	10	47	0	0	0	20	0	0	14	92	1	0	0	13	0	0	0	0	9	0	0	13	0	0	3	0	0	0	6	0	0	0
Clostridiaceae	7580	5	1572	36	0	0	53	0	18	565	104	275	85	31	1352	1346	4	6	81	291	6	0	164	1	0	16	0	658	0	0	79	0	0	3	0	37	0	76	79	141	0	17	0	0	0	20	4	0	0
Rhizobiaceae	6511	6192	0	2	0	0	0	0	4	17	2	1	6	1	0	0	5	0	0	0	0	3	1	0	0	17	6	0	0	0	2	0	0	0	0	1	0	0	2	0	0	2	0	185	0	1	1	0	0
Thermotogaceae	5289	0	117	378	0	0	0	12	329	147	71	290	7	366	161	0	849	0	262	193	160	135	33	0	125	28	496	153	0	0	7	0	0	279	0	76	0	12	7	1	0	4	0	0	0	83	0	0	0
Streptococcaceae	3309	220	4	159	0	0	0	0	17	27	25	109	28	7	25	0	344	1	25	0	466	4	9	218	860	61	0	7	0	14	19	12	0	0	0	9	0	37	14	0	4	7	0	17	0	3	0	11	0
Enterococcaceae	2562	0	0	2421	0	0	0	0	0	6	2	0	27	0	3	0	0	0	3	0	0	18	0	0	0	2	0	0	0	0	10	0	0	0	0	0	0	0	9	0	0	19	0	0	0	0	0	0	0
Mycobacteriaceae	2230	0	0	2	0	0	0	0	50	491	7	8	15	0	1	0	0	8	7	11	1	492	124	0	0	107	0	1	3	80	15	456	0	0	1	23	0	0	15	0	59	4	0	0	0	46	11	0	0
Methanococcaceae	2027	0	2008	0	0	0	0	0	1	0	0	2	0	0	0	0	0	9	3	0	0	0	2	0	0	0	0	0	0	0	0	0	0	1	0	0	0	0	0	0	0	0	0	0	0	0	0	0	0
Mycoplasmataceae	1893	7	0	889	0	0	0	0	11	22	0	0	0	889	17	0	5	0	12	0	1	0	2	1	0	1	2	0	0	0	0	0	0	0	0	2	0	0	0	0	0	6	0	0	0	2	0	21	0
Desulfovibrionaceae	1756	0	909	1	0	0	0	0	8	0	1	0	0	0	0	0	0	0	6	0	0	0	0	0	0	0	0	0	0	0	0	0	829	0	0	0	0	1	0	0	1	0	0	0	0	0	0	0	0
Methanomicrobiaceae	1730	0	0	464	0	0	0	0	2	40	0	15	0	464	0	0	5	0	91	0	62	0	194	0	0	192	0	0	0	0	0	0	0	0	0	2	111	0	0	0	0	4	0	0	0	0	0	0	0
Archaeoglobaceae	1590	0	192	3	0	0	0	1292	0	2	0	10	0	1	0	0	1	16	0	0	2	0	2	0	0	0	0	0	0	0	0	0	0	0	0	3	0	1	0	0	0	0	0	0	0	0	26	0	0
Methanocaldococcaceae	1564	0	225	16	0	367	0	0	0	298	0	29	42	1	0	0	0	27	8	0	0	0	3	0	0	0	0	0	19	0	0	0	0	0	0	36	0	0	0	0	262	6	0	0	0	0	0	60	0
Thermococcaceae	1504	426	41	0	1	0	0	0	3	158	1	70	0	0	0	0	16	0	42	0	4	0	0	0	0	0	363	1	1	0	0	0	0	34	0	2	0	11	0	0	132	71	0	0	0	0	0	0	0
Vibrionaceae	1238	448	0	507	0	0	0	2	4	5	0	4	3	0	0	0	0	0	0	14	4	2	1	0	0	2	0	0	0	5	5	0	0	1	0	1	0	0	5	0	0	8	0	0	0	1	2	2	0
Helicobacteraceae	1207	0	493	1	0	0	0	0	1	1	6	10	146	0	0	0	1	0	0	141	18	0	1	0	0	1	0	0	46	0	5	176	0	0	0	0	0	0	5	141	0	2	0	0	0	0	2	0	0
Bacteroidaceae	1131	0	1	0	0	0	0	0	24	397	1	7	13	0	0	0	2	0	7	104	0	396	24	0	0	26	0	0	0	0	12	0	0	0	0	0	0	0	12	37	0	8	0	0	0	0	0	34	0
Pseudomonadaceae	1057	0	0	21	0	0	0	0	14	37	13	8	57	2	144	0	2	1	18	5	64	34	4	0	0	28	0	74	0	84	12	0	0	1	65	51	42	0	3	5	0	6	0	0	0	6	3	0	0
Aquificaceae	954	0	0	0	0	0	0	0	31	0	24	52	27	0	3	0	0	0	3	0	0	0	4	0	0	2	0	0	1	0	27	1	0	369	0	2	0	0	27	0	0	0	0	0	369	1	1	0	0
Pasteurellaceae	932	8	12	2	0	0	0	0	34	37	14	17	4	0	0	0	0	0	0	0	33	1	202	0	0	189	0	5	15	6	10	0	0	0	0	198	0	0	2	0	27	10	0	0	0	3	0	13	0
Staphylococcaceae	865	30	21	71	0	0	0	1	8	88	6	16	80	1	0	0	1	0	6	0	21	18	10	30	0	7	0	0	1	2	24	0	0	0	0	24	0	0	20	0	0	3	0	94	0	0	0	7	2
Methanobacteriaceae	830	0	103	18	0	301	0	300	4	3	0	30	0	16	0	0	4	7	4	0	5	0	1	0	0	0	0	1	0	0	0	0	0	0	0	2	0	0	0	0	0	9	0	0	0	0	4	0	0
Porphyromonadaceae	766	0	0	5	0	0	0	0	24	2	4	1	4	0	52	0	0	0	139	0	0	0	1	0	0	0	0	0	0	449	4	0	0	0	0	1	0	0	4	0	0	3	0	0	0	1	0	0	0
Peptococcaceae	752	0	0	263	0	0	0	0	4	1	5	21	5	263	0	0	2	1	15	0	0	0	16	0	0	3	2	0	1	0	5	0	0	0	59	0	0	2	5	0	0	1	0	0	0	44	0	0	0
Methylobacteriaceae	676	0	1	11	2	0	0	296	1	21	23	17	0	11	2	265	0	0	7	0	1	0	0	0	0	0	0	0	0	0	0	1	0	0	0	0	0	0	0	0	0	1	0	0	0	0	0	0	0
Myxococcaceae	626	0	0	1	0	0	0	0	3	50	35	1	0	1	0	0	2	0	4	0	0	0	5	0	0	81	0	0	0	0	0	0	0	2	0	4	49	0	0	0	0	7	0	0	0	2	0	0	0
Lactobacillaceae	612	1	0	79	0	0	0	0	0	43	70	2	69	79	0	0	5	0	5	0	5	0	8	0	0	4	0	0	0	0	69	0	0	0	0	27	0	0	69	0	0	8	0	0	0	0	0	0	0
Spirochaetaceae	608	0	90	136	0	0	0	1	9	15	7	1	6	97	2	0	14	0	29	0	13	2	7	0	0	1	0	0	0	0	7	0	0	45	0	8	2	0	6	0	0	7	0	0	44	4	0	0	0
Ruminococcaceae	548	0	0	2	0	0	0	0	0	0	0	0	0	2	0	0	0	0	0	272	0	0	0	0	0	0	0	0	0	0	0	0	0	0	0	0	0	0	0	271	0	0	0	0	0	0	0	0	0
Burkholderiaceae	506	2	0	3	0	0	0	0	2	85	2	4	2	1	0	0	0	0	3	0	0	1	2	0	0	85	0	0	0	85	2	1	0	0	2	0	108	0	2	0	0	6	0	85	0	2	0	0	0
Moraxellaceae	484	0	1	101	0	0	0	0	6	0	1	1	1	2	0	0	57	0	0	0	0	0	2	0	1	1	57	0	0	0	1	0	0	0	2	0	0	0	1	0	0	0	0	11	0	0	0	81	0
Syntrophomonadaceae	478	0	0	220	0	0	0	0	1	0	1	0	2	220	0	0	0	0	1	0	0	0	1	0	0	0	0	0	0	0	2	0	0	5	0	0	0	0	2	0	0	5	0	0	0	1	0	0	0
Bifidobacteriaceae	454	0	0	7	0	0	0	0	0	1	2	6	4	7	34	0	214	0	13	129	2	0	5	0	0	0	0	0	0	0	4	0	0	0	0	1	0	1	4	0	0	10	0	0	0	0	0	0	0
Halobacteriaceae	423	5	1	1	0	0	0	0	0	1	37	1	0	0	0	0	31	0	40	0	0	0	2	0	0	0	2	14	0	0	222	0	0	3	0	1	0	0	0	0	43	2	0	0	0	0	0	0	0
Halanaerobiaceae	386	0	0	102	0	0	0	0	31	0	0	56	4	102	0	0	0	0	54	0	0	0	18	0	0	1	0	0	0	0	4	0	0	0	0	0	0	0	4	0	0	1	0	0	0	9	0	0	0
Frankiaceae	377	0	0	2	0	0	0	0	0	1	0	0	1	1	1	0	0	0	0	0	0	0	0	0	0	0	0	0	0	0	1	0	0	0	0	0	0	0	1	0	0	1	0	0	0	0	0	0	0
Alcaligenaceae	360	0	0	265	0	0	0	0	1	1	1	1	1	0	0	0	0	0	3	0	4	0	2	0	0	16	0	0	1	17	1	0	0	0	0	0	0	0	1	0	0	1	0	0	0	5	2	0	0
Pseudoalteromonadaceae	353	0	0	0	0	0	0	0	5	0	1	0	1	0	0	0	0	0	0	167	0	0	0	0	0	1	0	0	0	0	1	1	0	0	0	0	0	0	1	0	0	2	0	0	0	0	0	0	0
Rickettsiaceae	310	0	1	0	0	0	0	0	13	19	3	4	4	0	1	0	79	0	69	0	1	0	6	0	0	0	0	0	0	0	4	0	0	0	0	9	1	0	4	0	0	38	0	0	0	0	1	0	0
Shewanellaceae	265	0	237	1	0	0	0	0	3	0	0	3	0	0	0	0	0	0	1	0	0	0	0	0	0	0	0	0	0	0	0	0	0	0	0	0	0	0	0	0	0	4	0	0	0	3	0	0	0
Chlamydiaceae	243	0	1	7	0	0	0	0	0	1	0	4	0	3	0	0	3	0	210	0	1	0	0	0	0	0	0	1	0	0	0	0	0	0	0	1	0	0	0	0	0	1	0	0	0	0	2	0	0
Methanosaetaceae	242	0	0	5	0	0	0	0	0	92	0	42	0	5	0	0	1	0	0	0	0	92	0	0	0	0	0	0	0	0	0	0	0	0	0	0	0	0	0	0	0	1	0	0	0	1	0	0	0
Caulobacteraceae	225	0	0	0	0	0	0	0	0	80	19	0	1	0	0	0	0	0	1	0	0	16	0	0	0	0	0	0	0	0	1	0	0	1	0	0	0	0	1	0	0	1	0	0	0	1	0	0	0
Geobacteraceae	187	0	0	70	0	0	0	0	8	1	0	8	4	70	0	0	3	0	1	0	1	0	3	0	0	1	0	0	1	0	4	0	0	0	0	1	0	0	4	0	1	1	0	0	0	0	0	0	0
Streptomycetaceae	186	0	0	0	0	0	0	0	0	17	1	2	1	0	0	0	7	0	3	0	8	2	0	0	0	9	4	0	14	0	1	0	0	0	0	0	0	0	1	0	0	0	0	0	0	0	0	0	0
Thermaceae	176	0	1	1	0	0	0	0	0	0	0	37	1	0	0	0	2	0	0	0	1	0	3	0	0	0	1	0	0	0	1	0	0	0	0	4	0	0	1	0	0	3	0	0	0	16	1	17	0
Nostocaceae	173	0	1	0	0	0	0	0	108	12	0	2	0	0	2	0	31	0	1	0	0	0	0	0	0	0	0	0	0	0	0	0	0	0	0	0	0	0	0	0	0	0	0	0	0	0	0	1	0
Chlorobiaceae	170	0	86	2	0	0	0	2	0	3	5	5	1	1	3	0	1	0	24	0	2	0	2	0	0	0	0	0	0	0	1	0	0	0	0	0	0	0	1	0	8	0	0	0	0	0	0	0	0
Methylophilaceae	144	0	140	0	0	0	0	0	0	0	0	0	0	0	0	0	0	1	0	0	0	0	0	0	0	0	0	0	0	0	0	0	0	0	0	0	0	0	0	0	0	0	0	0	0	0	1	0	0
Fusobacteriaceae	130	0	0	15	0	0	0	0	0	0	1	0	1	0	1	0	0	0	93	0	0	0	3	0	0	0	0	0	0	0	1	0	0	0	0	0	0	0	1	0	0	0	0	0	0	0	0	5	0
Neisseriaceae	127	6	0	1	0	0	0	0	1	3	9	6	2	0	0	0	0	1	0	0	1	0	12	6	0	28	0	0	0	0	2	0	0	0	0	11	0	0	2	0	3	1	0	0	0	6	1	6	0
Nocardiaceae	124	0	0	49	0	0	0	0	0	1	1	1	1	49	0	0	7	0	0	0	0	0	1	0	0	0	7	1	0	0	1	0	0	0	2	0	0	0	1	0	0	0	0	0	0	0	0	0	0
Flavobacteriaceae	122	0	0	4	0	0	0	0	5	1	7	9	6	1	0	0	0	0	5	0	0	0	11	0	0	11	0	0	0	0	6	0	0	0	0	1	2	0	6	0	0	5	0	0	0	17	0	0	0
Sulfolobaceae	121	0	0	0	0	0	0	2	1	7	0	78	0	0	0	0	0	0	6	0	0	0	0	0	0	0	0	0	0	0	0	0	0	0	0	2	0	0	0	0	1	1	0	0	0	0	0	0	0
Xanthomonadaceae	120	10	0	3	0	0	0	0	0	1	1	2	0	1	1	0	2	0	4	0	9	0	52	10	0	1	2	0	1	0	0	0	0	0	0	0	0	0	0	0	0	7	0	4	0	1	0	1	0
Pelobacteraceae	111	0	0	0	0	0	0	0	0	0	3	0	0	0	0	0	0	101	1	0	1	0	3	0	0	0	0	0	0	0	0	0	0	0	0	0	0	0	0	0	0	0	0	0	0	0	0	0	0
Chloroflexaceae	105	0	1	0	1	0	0	0	0	0	1	0	0	0	1	0	0	89	1	0	0	0	0	0	0	1	0	0	0	0	0	0	0	0	0	0	0	0	0	0	0	2	0	0	0	0	0	0	0
Acholeplasmataceae	103	0	0	0	0	0	0	0	3	0	0	0	1	0	0	0	30	0	3	0	0	0	0	0	3	0	29	0	0	0	1	0	0	0	0	1	0	0	1	0	0	0	0	0	0	1	0	0	0
Paenibacillaceae	93	0	0	0	0	0	0	0	0	1	0	2	3	0	1	0	0	0	0	68	0	2	0	0	0	0	0	0	0	0	0	0	0	0	0	0	0	0	0	0	0	0	0	0	0	0	0	1	0
Bradyrhizobiaceae	91	1	1	0	0	0	0	0	0	8	6	2	0	0	2	0	0	0	2	0	1	2	0	0	0	13	0	0	0	0	0	0	0	0	0	0	7	0	0	0	0	1	0	0	0	4	5	0	0
Xanthobacteraceae	91	0	0	1	0	0	0	0	0	70	0	0	0	0	0	0	0	0	0	0	0	7	0	0	0	0	0	0	0	0	0	0	0	0	1	1	0	0	0	0	0	1	0	0	0	1	0	0	0
Cellulomonadaceae	80	0	0	0	0	0	0	0	0	0	0	0	0	0	0	0	0	0	0	40	0	0	0	0	0	0	0	0	0	0	0	0	0	0	0	0	0	0	0	0	0	0	0	0	0	0	0	0	0
Peptostreptococcaceae	80	0	5	5	0	0	0	0	0	0	2	4	3	5	0	0	0	0	3	0	0	0	4	0	0	0	0	0	0	0	3	0	0	0	0	0	0	38	3	0	0	1	0	0	0	0	0	0	0
Campylobacteraceae	79	0	0	5	0	0	0	0	4	0	0	5	1	0	1	0	0	0	4	0	3	0	0	0	0	0	0	0	0	0	1	1	0	0	0	1	0	0	1	0	0	2	0	0	0	0	1	0	0
Legionellaceae	79	0	0	0	0	0	0	0	0	0	0	0	0	0	0	0	0	0	0	0	0	0	1	0	0	0	0	0	0	77	0	0	0	0	0	0	0	0	0	0	0	0	0	0	0	0	0	0	0
Heliobacteriaceae	76	0	0	0	0	0	0	0	0	0	0	0	0	0	0	0	0	0	1	0	0	0	37	0	0	36	0	0	0	0	0	0	0	0	0	1	0	0	0	0	0	0	0	0	0	0	0	0	0
Nitrosomonadaceae	67	0	6	3	0	0	0	0	0	0	0	2	1	0	0	0	0	0	4	0	0	0	1	0	0	0	0	0	0	0	1	0	0	0	0	0	0	0	1	0	0	1	0	0	0	23	0	0	0
Thermoplasmataceae	66	0	0	5	0	0	0	0	1	2	0	1	0	0	0	0	0	0	0	0	0	0	8	0	0	0	1	0	0	0	0	1	0	0	0	16	1	0	0	0	0	4	0	0	0	0	0	0	0
Leptospiraceae	66	0	0	22	0	0	0	0	0	4	0	2	0	22	0	0	0	2	1	0	0	0	4	0	0	0	0	0	0	0	0	0	0	0	0	7	0	0	0	0	0	0	0	0	0	0	0	0	0
Cytophagaceae	62	0	0	15	0	0	0	0	25	0	0	0	0	10	0	0	0	0	0	0	0	0	4	0	0	0	0	0	0	0	0	0	0	0	0	1	0	0	0	0	0	3	0	0	0	0	0	0	0
Prochlorococcaceae	59	0	0	0	0	0	0	0	1	7	1	6	8	0	0	0	0	0	6	0	0	0	0	0	0	0	0	0	0	0	8	0	0	0	0	0	0	0	8	0	0	3	0	0	0	1	0	0	0
Thermoanaerobacterales Family III. Incertae Sedis	57	0	0	0	0	0	0	0	1	7	1	0	2	0	0	0	0	0	0	14	0	0	0	0	0	0	0	0	0	0	2	0	0	0	0	0	0	0	2	4	0	6	0	0	0	0	0	0	0
Sphingomonadaceae	54	0	0	2	0	0	0	0	1	0	0	25	0	0	0	0	1	0	2	0	0	0	1	0	0	0	0	0	0	0	0	0	0	0	0	0	0	0	0	0	0	0	0	0	0	0	0	0	0
Listeriaceae	48	0	6	5	0	0	0	0	1	0	2	2	0	0	0	0	0	1	2	0	0	0	6	0	0	2	0	0	1	2	0	0	0	0	0	0	0	0	0	0	0	8	0	0	0	0	0	0	0
Comamonadaceae	47	0	0	13	0	0	0	0	0	2	0	0	3	1	0	0	0	0	3	0	0	0	0	0	0	0	0	0	0	0	3	0	0	0	1	0	0	0	3	0	0	1	0	0	0	0	0	0	0
Methanocellaceae	47	0	0	0	0	0	0	0	0	45	0	0	0	0	0	0	0	0	1	0	0	0	0	0	0	0	0	0	0	0	0	0	0	0	0	1	0	0	0	0	0	0	0	0	0	0	0	0	0
Corynebacteriaceae	45	1	7	1	0	0	0	0	0	3	1	6	2	0	0	0	0	1	1	0	0	0	1	1	0	0	0	0	0	0	2	0	0	0	1	2	0	0	2	0	0	1	0	0	0	2	0	0	0
Hydrogenothermaceae	45	0	0	0	0	0	0	0	26	0	0	2	0	0	0	0	0	0	6	0	0	0	9	0	0	0	0	0	0	0	0	0	0	0	0	0	0	0	0	0	0	0	0	0	0	0	0	0	0
Rhodobacteraceae	42	0	2	1	0	0	0	0	0	2	0	1	0	1	0	0	1	0	5	0	1	1	0	0	0	0	1	0	0	0	0	0	0	0	0	0	0	0	0	0	0	2	0	0	0	1	0	1	0
Desulfobacteraceae	41	0	0	0	0	0	0	0	0	0	0	11	6	0	0	0	0	0	0	0	1	0	0	0	0	0	0	0	9	0	3	0	0	0	0	0	0	0	3	0	0	0	0	0	0	0	0	0	0
Brucellaceae	36	1	0	1	0	0	0	0	0	1	0	1	0	0	0	0	1	0	0	0	9	1	1	0	0	0	0	0	0	0	0	0	0	0	0	1	0	0	0	0	0	11	0	0	0	0	0	0	0
Acetobacteraceae	36	0	0	5	0	0	0	0	0	4	0	5	0	5	0	0	0	0	0	0	1	0	4	0	0	0	0	0	0	0	0	0	0	0	0	4	0	0	0	0	0	1	0	0	0	0	0	1	0
Francisellaceae	35	0	0	0	0	0	0	0	2	0	2	0	1	0	1	0	0	0	0	0	1	0	0	0	0	0	0	0	0	0	1	0	0	0	0	0	0	0	1	0	0	0	0	0	0	0	0	0	0
Clostridiales Family XVIII. Incertae Sedis	35	0	0	0	0	0	0	0	0	0	0	1	0	0	0	0	0	0	2	0	0	0	10	0	0	5	0	0	0	0	0	0	0	1	0	5	0	0	0	0	0	0	0	0	0	4	0	0	0
Dehalococcoidaceae	34	0	0	3	0	0	0	0	4	0	0	14	0	3	0	0	2	2	0	0	0	0	0	0	0	0	2	0	0	0	0	0	0	0	0	0	0	0	0	0	0	0	0	0	0	2	0	0	0
Leuconostocaceae	33	0	0	1	0	0	0	0	0	0	0	18	0	1	0	0	0	0	0	0	13	0	0	0	0	0	0	0	0	0	0	0	0	0	0	0	0	0	0	0	0	0	0	0	0	0	0	0	0
Pseudonocardiaceae	32	0	0	0	0	0	0	0	0	6	0	0	1	0	0	0	0	0	0	1	0	6	0	0	0	0	0	0	0	0	1	0	0	0	0	0	0	0	1	0	0	0	0	0	0	0	0	0	0
Bartonellaceae	32	0	0	0	0	0	0	0	1	0	0	7	0	0	0	0	0	0	2	0	11	0	0	0	0	0	0	0	0	0	0	0	0	0	0	0	0	0	0	0	0	0	0	0	0	0	0	0	0
Anaplasmataceae	30	0	0	1	0	0	0	0	0	0	0	0	0	1	0	0	0	0	6	0	0	0	1	0	0	1	0	0	0	0	0	10	0	0	0	0	0	0	0	0	0	2	0	0	0	0	0	0	0
Rhodospirillaceae	30	0	2	0	0	0	0	0	3	0	0	0	0	0	0	0	0	0	1	0	0	1	0	0	0	0	0	0	0	0	0	0	0	1	0	6	0	0	0	0	7	3	0	0	0	3	0	0	0
Methanocorpusculaceae	30	0	0	0	0	0	0	0	0	1	0	0	0	0	0	0	27	0	2	0	0	0	0	0	0	0	0	0	0	0	0	0	0	0	0	0	0	0	0	0	0	0	0	0	0	0	0	0	0
Deinococcaceae	29	0	0	0	0	0	0	0	0	1	0	3	0	0	1	0	0	0	1	0	0	0	7	0	0	0	0	0	0	0	0	1	0	0	0	2	0	0	0	0	0	0	0	0	0	0	0	0	0
Phyllobacteriaceae	27	0	0	2	0	0	0	0	1	0	0	1	0	0	0	0	5	0	2	0	0	0	0	0	0	0	5	0	1	0	0	0	0	0	0	0	0	0	0	0	0	0	0	0	0	0	0	0	0
Alteromonadaceae	26	0	0	1	0	0	0	0	1	2	0	1	0	0	0	0	0	0	2	10	0	0	0	0	0	0	0	0	0	0	0	0	0	0	0	0	0	0	0	0	0	1	0	0	0	0	0	0	0
Planctomycetaceae	25	0	0	2	0	0	0	1	1	0	0	1	0	2	0	0	0	0	4	0	5	0	6	0	0	0	0	0	0	0	0	0	0	0	0	2	0	0	0	0	0	0	0	0	0	0	0	0	0
Methanoregulaceae	23	0	0	0	0	0	0	0	1	2	0	2	0	0	0	0	0	0	1	0	0	0	1	0	0	0	0	0	10	0	0	0	0	0	0	2	0	0	0	0	0	2	0	0	0	0	0	0	0
Propionibacteriaceae	23	0	0	0	0	0	0	0	0	0	1	0	0	0	0	0	0	0	0	0	0	0	0	0	0	0	0	0	0	0	0	0	0	0	0	0	0	0	0	0	0	0	0	0	0	0	11	0	0
Clostridiales Family XI. Incertae Sedis	21	0	0	1	0	0	0	0	0	0	17	0	0	1	0	0	0	0	2	0	0	0	0	0	0	0	0	0	0	0	0	0	0	0	0	0	0	0	0	0	0	0	0	0	0	0	0	0	0
Alcanivoracaceae	19	0	0	1	0	0	0	0	0	0	0	0	0	0	0	0	0	0	0	0	0	0	0	0	0	0	0	0	0	0	0	0	0	0	0	0	0	0	0	0	0	0	0	0	0	0	0	0	0
Rhodocyclaceae	19	0	0	0	0	0	0	0	0	1	0	1	0	0	0	0	0	0	4	0	1	0	0	0	0	1	0	0	0	0	0	0	0	0	7	0	1	0	0	0	0	0	0	0	0	1	0	0	0
Thermoproteaceae	18	0	0	0	0	0	0	0	0	2	1	6	0	0	0	0	1	0	4	0	0	0	1	0	0	1	0	0	0	0	0	0	0	0	0	1	0	0	0	0	0	0	0	0	0	0	0	0	0
Hahellaceae	17	0	0	1	0	0	0	0	0	5	0	0	0	1	0	0	0	0	0	0	0	0	0	0	0	5	0	0	0	0	0	0	0	0	0	0	5	0	0	0	0	0	0	0	0	0	0	0	0
Solibacteraceae	16	0	0	0	0	0	0	0	0	0	3	0	3	0	0	0	0	0	0	0	0	0	0	0	0	0	0	0	0	0	3	0	0	0	0	0	0	0	3	0	0	1	0	0	0	1	0	0	0
Methanopyraceae	16	0	0	0	0	3	0	0	1	0	1	4	0	0	0	0	0	0	0	0	0	0	5	0	0	1	0	0	0	0	0	0	0	0	0	1	0	0	0	0	0	0	0	0	0	0	0	0	0
Coxiellaceae	15	0	0	0	0	0	0	0	0	0	2	0	1	0	7	0	0	0	0	0	0	0	0	0	0	0	0	0	0	0	1	0	0	0	0	0	0	0	1	0	0	0	0	0	0	0	0	0	0
Aeromonadaceae	15	0	1	0	0	0	0	0	1	2	3	1	0	0	0	0	0	0	0	0	0	0	0	0	0	0	0	0	0	0	0	0	0	0	0	0	0	0	0	0	0	0	0	0	0	1	0	0	0
Acidithiobacillaceae	14	0	2	0	0	0	0	0	0	0	0	0	1	0	0	0	0	0	3	0	0	0	0	0	0	0	0	0	0	0	1	0	0	0	0	0	0	0	1	0	0	4	0	0	0	0	0	0	0
Bdellovibrionaceae	14	0	0	1	0	0	0	1	0	0	0	1	0	0	0	0	0	0	1	0	0	0	0	0	0	0	0	0	0	0	0	0	0	0	0	0	0	0	0	0	0	0	0	0	0	0	0	0	0
Ectothiorhodospiraceae	13	0	0	0	0	0	0	0	0	0	0	1	0	0	0	0	0	0	0	0	5	0	1	0	0	0	0	0	0	0	0	0	0	0	0	1	0	0	0	0	0	0	0	0	0	1	0	0	0
Acidaminococcaceae	13	0	0	2	0	0	0	0	0	0	0	0	0	0	0	0	0	0	0	0	11	0	0	0	0	0	0	0	0	0	0	0	0	0	0	0	0	0	0	0	0	0	0	0	0	0	0	0	0
Lachnospiraceae	12	0	0	0	0	0	0	0	0	0	0	0	0	0	0	0	0	0	0	6	0	0	0	0	0	0	0	0	0	0	0	0	0	0	0	0	0	0	0	6	0	0	0	0	0	0	0	0	0
Prevotellaceae	12	0	0	0	0	0	0	0	0	0	0	0	0	0	0	0	0	0	1	5	0	0	0	0	0	0	0	0	0	0	0	0	0	0	0	0	0	0	0	5	0	0	0	0	0	0	0	0	0
Halomonadaceae	12	0	0	0	0	0	0	0	1	0	2	0	2	0	0	0	0	0	0	0	0	0	0	0	0	0	0	0	0	0	2	0	0	0	0	0	0	0	2	0	0	1	0	0	0	0	0	0	0
Eupodiscaceae	12	0	0	0	0	0	0	0	0	0	0	0	0	0	0	0	0	0	0	0	0	0	0	0	0	0	0	0	0	0	0	0	0	0	0	0	0	0	0	0	0	0	0	0	0	0	0	0	0
Desulfurococcaceae	11	0	0	0	0	0	0	0	1	4	0	1	0	0	0	0	0	0	0	0	0	0	0	0	0	0	0	0	0	0	0	0	0	0	0	0	0	0	0	0	0	1	0	0	0	0	0	0	0
Colwelliaceae	11	0	0	0	0	0	0	0	0	0	0	4	0	0	0	0	1	0	0	0	0	0	0	0	0	0	1	0	0	0	0	0	0	0	0	0	0	0	0	0	0	0	0	0	0	0	0	0	0
Eubacteriaceae	11	0	0	0	0	0	0	0	0	1	0	1	0	0	0	0	0	0	1	0	0	0	2	0	0	0	0	0	2	0	0	0	0	0	0	0	0	0	0	0	0	0	0	0	0	2	0	0	0
Micrococcaceae	11	0	0	0	0	0	0	0	0	1	0	0	0	0	0	0	0	0	1	0	1	0	3	0	0	0	0	0	0	0	0	0	0	0	0	3	0	0	0	0	0	1	0	0	0	1	0	0	0
Desulfobulbaceae	10	0	0	0	0	0	0	0	0	0	0	1	0	0	6	0	1	0	0	0	0	0	0	0	0	0	0	0	0	0	0	0	0	0	0	0	0	0	0	0	0	1	0	0	0	0	0	0	0
Oxalobacteraceae	10	0	0	1	0	0	0	0	0	0	0	1	0	1	0	0	0	0	0	0	4	0	0	0	0	0	0	0	0	0	0	0	0	0	0	0	0	0	0	0	0	1	0	0	0	0	0	0	0
Beijerinckiaceae	10	0	0	0	0	0	0	0	0	0	0	0	0	0	0	0	0	0	0	0	0	0	5	0	0	5	0	0	0	0	0	0	0	0	0	0	0	0	0	0	0	0	0	0	0	0	0	0	0
Gemmatimonadaceae	10	0	0	0	0	0	0	0	0	0	0	0	0	0	0	0	0	0	0	0	0	0	5	0	0	0	0	0	0	0	0	0	0	0	0	5	0	0	0	0	0	0	0	0	0	0	0	0	0
Polyangiaceae	9	0	0	2	0	0	0	0	0	0	0	0	1	2	0	0	0	0	0	0	0	0	0	0	0	0	0	0	0	0	1	0	0	0	0	0	0	0	1	0	0	1	0	0	0	0	0	0	0
Micromonosporaceae	9	0	0	1	0	0	0	0	0	0	0	0	0	1	0	0	0	0	0	0	0	0	0	0	0	0	0	0	0	0	0	0	0	0	0	0	0	0	0	0	0	1	0	0	0	0	0	0	0
Herpetosiphonaceae	9	0	0	0	0	0	0	0	0	0	0	0	0	0	0	0	0	0	1	0	0	0	1	0	0	1	0	0	0	0	0	0	0	0	0	0	0	0	0	0	0	0	0	0	0	1	0	3	0
Syntrophaceae	9	0	0	0	0	0	0	3	0	1	0	0	0	0	0	0	0	0	3	0	0	0	0	0	0	0	0	0	0	0	0	0	0	0	0	0	0	0	0	0	0	0	0	0	0	0	0	0	0
Microbacteriaceae	8	0	0	0	0	0	0	0	0	0	0	0	0	0	0	0	0	0	0	0	0	0	0	0	0	0	0	0	0	0	0	0	0	0	0	8	0	0	0	0	0	0	0	0	0	0	0	0	0
Methanospirillaceae	8	0	0	0	0	0	0	0	0	0	0	0	0	0	0	0	0	0	3	0	0	0	0	0	0	0	0	0	0	0	0	0	0	1	0	0	0	0	0	0	0	0	0	0	0	0	0	0	0
Dictyoglomaceae	7	0	0	0	0	0	0	0	1	0	0	0	0	0	0	0	0	0	2	0	0	0	0	0	0	0	0	0	0	0	0	0	0	0	0	0	0	0	0	0	0	1	0	0	0	0	0	0	0
Entomoplasmataceae	6	0	0	0	0	0	0	0	0	0	0	0	0	0	0	0	0	0	2	0	1	0	1	0	0	0	0	0	0	0	0	0	0	0	0	1	0	0	0	0	0	1	0	0	0	0	0	0	0
Magnetococcaceae	6	0	0	0	0	0	0	0	0	0	0	1	0	0	0	0	0	0	0	0	4	0	0	0	0	0	0	0	0	0	0	0	0	0	0	0	0	0	0	0	0	1	0	0	0	0	0	0	0
Piscirickettsiaceae	5	0	0	0	0	0	0	0	0	0	1	0	1	0	0	0	0	0	0	0	0	0	0	0	0	0	0	0	0	0	1	0	0	0	0	0	0	0	1	0	0	0	0	0	0	1	0	0	0
Chromatiaceae	5	0	1	0	0	0	0	0	0	2	0	0	0	0	1	0	0	0	0	0	0	0	0	0	0	0	0	0	0	0	0	0	0	0	0	0	0	0	0	0	0	0	0	0	0	0	0	0	0
Natranaerobiaceae	5	0	0	0	0	0	0	0	1	1	0	0	0	0	0	0	0	0	0	0	0	0	2	0	0	0	0	0	1	0	0	0	0	0	0	0	0	0	0	0	0	0	0	0	0	0	0	0	0
Acidothermaceae	4	0	0	0	0	0	0	0	0	0	0	0	0	0	0	0	0	0	0	0	0	0	0	0	0	0	0	0	0	0	0	3	0	0	0	0	0	0	0	0	0	0	0	0	0	0	0	0	0
Pyrodictiaceae	4	0	0	0	0	0	0	0	0	0	0	0	0	0	0	0	0	0	3	0	0	0	0	0	0	0	0	0	0	0	0	0	0	0	0	0	0	0	0	0	0	1	0	0	0	0	0	0	0
Syntrophobacteraceae	4	0	0	0	0	0	0	0	0	1	0	0	0	0	0	0	0	0	0	0	0	0	1	0	0	0	0	0	0	0	0	0	0	0	0	1	0	0	0	0	0	0	0	0	0	1	0	0	0
Alicyclobacillaceae	4	0	4	0	0	0	0	0	0	0	0	0	0	0	0	0	0	0	0	0	0	0	0	0	0	0	0	0	0	0	0	0	0	0	0	0	0	0	0	0	0	0	0	0	0	0	0	0	0
Nitrospiraceae	4	0	0	0	0	0	0	0	3	0	0	0	0	0	0	0	0	0	0	0	1	0	0	0	0	0	0	0	0	0	0	0	0	0	0	0	0	0	0	0	0	0	0	0	0	0	0	0	0
Methylococcaceae	4	0	0	0	0	0	0	0	1	1	0	0	0	0	1	0	0	0	1	0	0	0	0	0	0	0	0	0	0	0	0	0	0	0	0	0	0	0	0	0	0	0	0	0	0	0	0	0	0
Opitutaceae	3	0	0	1	0	0	0	0	0	0	0	1	0	1	0	0	0	0	0	0	0	0	0	0	0	0	0	0	0	0	0	0	0	0	0	0	0	0	0	0	0	0	0	0	0	0	0	0	0
Enterocytozoonidae	3	0	0	0	0	0	0	0	0	1	0	0	0	0	0	0	0	0	1	0	0	0	1	0	0	0	0	0	0	0	0	0	0	0	0	0	0	0	0	0	0	0	0	0	0	0	0	0	0
Hyphomonadaceae	3	0	0	0	0	0	0	0	1	0	0	2	0	0	0	0	0	0	0	0	0	0	0	0	0	0	0	0	0	0	0	0	0	0	0	0	0	0	0	0	0	0	0	0	0	0	0	0	0
Nocardiopsaceae	3	0	0	0	0	0	0	0	0	3	0	0	0	0	0	0	0	0	0	0	0	0	0	0	0	0	0	0	0	0	0	0	0	0	0	0	0	0	0	0	0	0	0	0	0	0	0	0	0
Hydrogenophilaceae	2	0	0	0	0	0	0	0	0	0	0	1	0	0	0	0	0	0	1	0	0	0	0	0	0	0	0	0	0	0	0	0	0	0	0	0	0	0	0	0	0	0	0	0	0	0	0	0	0
Erythrobacteraceae	2	0	0	0	0	0	0	0	0	0	0	1	0	0	0	0	0	0	0	0	0	0	0	0	0	0	0	0	0	0	0	0	0	0	0	0	0	0	0	0	0	0	0	0	0	0	0	0	0
Oceanospirillaceae	2	0	0	0	0	0	0	0	0	0	0	0	0	0	0	0	0	0	0	0	0	0	0	0	0	0	0	0	0	0	0	0	0	0	0	0	0	1	0	0	0	0	0	0	0	0	0	0	0
Deferribacteraceae	2	0	0	0	0	0	0	0	0	0	0	0	0	0	0	0	0	0	0	0	2	0	0	0	0	0	0	0	0	0	0	0	0	0	0	0	0	0	0	0	0	0	0	0	0	0	0	0	0
Nocardioidaceae	2	0	0	0	0	0	0	0	0	0	0	0	0	0	0	0	0	0	1	0	0	0	0	0	0	0	0	0	0	0	0	0	0	0	0	0	0	0	0	0	0	0	0	0	0	1	0	0	0
Planococcaceae	2	0	0	0	0	0	0	0	0	0	0	0	0	0	0	0	0	0	0	0	0	0	0	0	0	0	0	0	0	0	0	0	0	0	0	0	0	0	0	0	0	0	0	0	0	0	0	2	0
Brachyspiraceae	2	0	0	0	0	0	0	0	0	0	0	2	0	0	0	0	0	0	0	0	0	0	0	0	0	0	0	0	0	0	0	0	0	0	0	0	0	0	0	0	0	0	0	0	0	0	0	0	0
Desulfomicrobiaceae	2	0	2	0	0	0	0	0	0	0	0	0	0	0	0	0	0	0	0	0	0	0	0	0	0	0	0	0	0	0	0	0	0	0	0	0	0	0	0	0	0	0	0	0	0	0	0	0	0
Picrophilaceae	2	0	0	0	0	0	0	0	0	0	0	0	0	0	0	0	0	0	2	0	0	0	0	0	0	0	0	0	0	0	0	0	0	0	0	0	0	0	0	0	0	0	0	0	0	0	0	0	0
Cystobacteraceae	1	0	0	0	0	0	0	0	0	0	0	0	0	0	0	0	0	0	0	0	0	0	0	0	0	0	0	0	0	0	0	0	0	0	0	0	0	0	0	0	0	0	0	0	0	0	0	0	0
Elusimicrobiaceae	1	0	0	0	0	0	0	0	0	0	0	0	0	0	0	0	0	0	0	0	0	0	0	0	0	0	0	0	0	0	0	0	0	0	0	0	0	0	0	0	0	0	0	0	0	0	0	0	0
Cenarchaeaceae	1	0	0	0	0	0	0	0	0	0	0	1	0	0	0	0	0	0	0	0	0	0	0	0	0	0	0	0	0	0	0	0	0	0	0	0	0	0	0	0	0	0	0	0	0	0	0	0	0
Thermomicrobiaceae	1	0	0	0	0	0	0	0	0	0	0	0	0	0	0	0	0	0	1	0	0	0	0	0	0	0	0	0	0	0	0	0	0	0	0	0	0	0	0	0	0	0	0	0	0	0	0	0	0
Thermofilaceae	1	0	0	0	0	0	0	0	0	0	0	0	0	0	0	0	0	0	1	0	0	0	0	0	0	0	0	0	0	0	0	0	0	0	0	0	0	0	0	0	0	0	0	0	0	0	0	0	0
Leptotrichiaceae	1	0	0	0	0	0	0	0	0	0	0	0	0	0	0	0	0	0	0	0	1	0	0	0	0	0	0	0	0	0	0	0	0	0	0	0	0	0	0	0	0	0	0	0	0	0	0	0	0
Nautiliaceae	1	0	0	0	0	0	0	0	0	0	0	0	0	0	0	0	0	0	1	0	0	0	0	0	0	0	0	0	0	0	0	0	0	0	0	0	0	0	0	0	0	0	0	0	0	0	0	0	0
Verrucomicrobiaceae	1	0	0	0	0	0	0	0	0	0	0	1	0	0	0	0	0	0	0	0	0	0	0	0	0	0	0	0	0	0	0	0	0	0	0	0	0	0	0	0	0	0	0	0	0	0	0	0	0
Rubrobacteraceae	1	0	0	0	0	0	0	0	0	0	0	0	0	0	0	0	0	0	1	0	0	0	0	0	0	0	0	0	0	0	0	0	0	0	0	0	0	0	0	0	0	0	0	0	0	0	0	0	0
[truncated: 117 more columns]
