# Supplementary material for: Metaproteome analysis reveals that syntrophy, competition, and phage-host interaction shape microbial communities in biogas plants
Source: Microbiome. 2019 Apr 27;7:69. doi: 10.1186/s40168-019-0673-y (PMC6486700; doi:10.1186/s40168-019-0673-y)
Supplement: Supplementary file 5 — Table S3. Detailed assignment of microbial metaproteins and their role in biomass degradation focusing on A_Hydrolysis, B_Substrate_Uptake, C_Fermentation, D_AA_Metabolism, and E_Methanogenese. Metaproteins were grouped by EC or KO number, respectively, in the case of B_Substrate_Uptake. For the assignment of metaproteins to B_fermentation, archaea were excluded and for E_Methanogesis only archaea were considered. (XLSX 21299 kb) [file 40168_2019_673_MOESM5_ESM.xlsx]

## Sheet: 1_Input
UniRef50	Protein name	Taxonomy	Superkingdom	Kingdom	Phylum	Class	Order	Family	Genus	Species	UniRef100	UniRef50	KO	EC	BGP_02_T1_Ext1	BGP_02_T1_Ext2	BGP_02_T2_Ext1	BGP_02_T2_Ext2	BGP_03_T1_Ext1	BGP_03_T1_Ext2	BGP_03_T2_Ext1	BGP_03_T2_Ext2	BGP_04_T1_Ext1	BGP_04_T1_Ext2	BGP_04_T2_Ext1	BGP_04_T2_Ext2	BGP_05a_T1_Ext1	BGP_05a_T1_Ext2	BGP_05a_T2_Ext1	BGP_05a_T2_Ext2	BGP_05b_T1_Ext1	BGP_05b_T1_Ext2	BGP_05b_T2_Ext1	BGP_05b_T2_Ext2	BGP_07_T1_Ext1	BGP_07_T1_Ext2	BGP_07_T2_Ext1	BGP_07_T2_Ext2	BGP_09_T1_Ext1	BGP_09_T1_Ext2	BGP_09_T2_Ext1	BGP_09_T2_Ext2	BGP_10_T1_Ext1	BGP_10_T1_Ext2	BGP_10_T2_Ext1	BGP_10_T2_Ext2	BGP_X1_T1_Ext1	BGP_X1_T1_Ext2	BGP_X1_T2_Ext1
UniRef50_A2BFL2	ZY11A_MOUSE Protein zyg-11 homolog A OS=Mus musculus GN=Zyg11a PE=2 SV=1	Mus musculus	Eukaryota	Metazoa	Chordata	Mammalia	Rodentia	Muridae	Mus	Mus musculus	UniRef100_A2BFL2	UniRef90_A2BFL2	UNKNOWN	UNKNOWN	0	0	0	0	0	0	0	0	0	0	0	0	0	0	0	0	0	0	0	0	0	0	0	0	0	0	0	0	0	0	0	0	0	0	1
UniRef50_B1B1U4	ZSS1_ZINZE Alpha-humulene synthase OS=Zingiber zerumbet GN=ZSS1 PE=1 SV=1	Zingiber zerumbet	Eukaryota	Viridiplantae	Streptophyta	Liliopsida	Zingiberales	Zingiberaceae	Zingiber	Zingiber zerumbet	UniRef100_B1B1U3	UniRef90_B1B1U3	UNKNOWN	4.2.3.104|	0	0	0	0	0	0	0	0	0	0	0	0	0	0	0	0	0	2	1	0	0	0	0	0	0	0	0	0	0	0	0	0	0	0	0
UniRef50_Q80VJ6	ZSC4D_MOUSE Zinc finger and SCAN domain containing protein 4D OS=Mus musculus GN=Zscan4d PE=2 SV=1	Mus musculus	Eukaryota	Metazoa	Chordata	Mammalia	Rodentia	Muridae	Mus	Mus musculus	UniRef100_A7KBS4	UniRef90_Q80VJ6	K09230|	UNKNOWN	0	0	0	0	0	0	0	0	0	1	1	0	0	0	0	0	0	2	0	0	0	0	1	1	0	0	0	0	0	0	0	0	0	0	0
UniRef50_O43309	ZSC12_MACNE Zinc finger and SCAN domain-containing protein 12 OS=Macaca nemestrina GN=ZSCAN12 PE=3 SV=1	Macaca nemestrina	Eukaryota	Metazoa	Chordata	Mammalia	Primates	Cercopithecidae	Macaca	Macaca nemestrina	UniRef100_A2T6E3	UniRef90_O43309	UNKNOWN	UNKNOWN	0	0	0	0	0	0	0	0	0	0	0	0	1	0	0	0	0	0	0	0	0	0	0	0	0	0	0	0	0	0	0	0	0	0	0
UniRef50_Q8CVI9	ZRAP_ECO57 Zinc resistance-associated protein OS=Escherichia coli O157:H7 GN=zraP PE=3 SV=1	Escherichia coli O157:H7	Bacteria	Unknown	Proteobacteria	Gammaproteobacteria	Enterobacteriales	Enterobacteriaceae	Escherichia	Escherichia coli	UniRef100_P0AAB0	UniRef90_Q8CVI9	K07803|	UNKNOWN	0	0	0	0	0	0	1	0	0	0	0	0	0	0	0	0	0	0	0	0	0	0	0	0	0	0	0	0	0	0	0	0	0	0	0
UniRef50_Q9UK55	ZPI_PONAB Protein Z-dependent protease inhibitor OS=Pongo abelii GN=SERPINA10 PE=2 SV=1	Pongo abelii	Eukaryota	Metazoa	Chordata	Mammalia	Primates	Hominidae	Pongo	Pongo abelii	UniRef100_Q5RDA8	UniRef90_Q9UK55	K04525|	UNKNOWN	0	0	0	0	0	0	0	0	0	0	0	0	0	0	0	0	0	0	0	0	0	0	0	0	0	0	0	0	0	0	0	0	0	0	0
UniRef50_Q9UDY2	ZO2_HUMAN Tight junction protein ZO-2 OS=Homo sapiens GN=TJP2 PE=1 SV=2	Mammalia	Eukaryota	Metazoa	Chordata	Mammalia	Unknown	Unknown	Unknown	Unknown	UniRef100_Q9UDY2	UniRef90_Q9UDY2	K06098|	UNKNOWN	0	0	0	0	0	0	0	0	0	0	0	0	0	0	0	0	0	0	0	0	0	0	0	0	0	0	0	0	0	0	0	0	0	0	0
UniRef50_Q9Z0U1	ZO2_CANFA Tight junction protein ZO-2 OS=Canis familiaris GN=TJP2 PE=1 SV=1	Mammalia	Eukaryota	Metazoa	Chordata	Mammalia	Unknown	Unknown	Unknown	Unknown	UniRef100_Q95168	UniRef90_Q95168	K06098|	UNKNOWN	0	0	0	0	0	0	0	0	0	0	0	0	0	0	0	0	0	0	0	0	0	0	0	0	0	0	0	0	0	0	0	0	0	0	0
UniRef50_Q1R155	ZNUC2_VIBF1 Zinc import ATP-binding protein ZnuC 2 OS=Vibrio fischeri (strain ATCC 700601 / ES114) GN=znuC2 PE=3 SV=1	Vibrio fischeri ES114	Bacteria	Unknown	Proteobacteria	Gammaproteobacteria	Vibrionales	Vibrionaceae	Aliivibrio	Aliivibrio fischeri	UniRef100_Q5E284	UniRef90_Q5E284	K09817|	3.6.3.-|	0	0	0	0	0	0	0	0	0	0	0	0	0	0	0	0	0	0	0	0	0	0	0	0	0	0	1	0	0	0	0	0	0	0	0
UniRef50_Q3U288	ZN710_HUMAN Zinc finger protein 710 OS=Homo sapiens GN=ZNF710 PE=2 SV=2	Homo sapiens	Eukaryota	Metazoa	Chordata	Mammalia	Primates	Hominidae	Homo	Homo sapiens	UniRef100_Q8N1W2	UniRef90_Q8N1W2	UNKNOWN	UNKNOWN	0	0	0	0	0	0	0	0	0	0	0	0	0	0	0	0	0	0	0	0	0	0	0	0	0	0	0	0	0	2	0	0	0	0	0
UniRef50_Q8BKK5	ZN689_MOUSE Zinc finger protein 689 OS=Mus musculus GN=Znf689 PE=2 SV=1	Mus musculus	Eukaryota	Metazoa	Chordata	Mammalia	Rodentia	Muridae	Mus	Mus musculus	UniRef100_Q8BKK5	UniRef90_Q8BKK5	K09228|	UNKNOWN	0	0	0	0	0	0	0	0	0	0	0	0	0	0	0	0	0	0	0	0	0	0	0	0	0	0	0	0	0	0	0	0	0	0	0
UniRef50_Q14966	ZN638_HUMAN Zinc finger protein 638 OS=Homo sapiens GN=ZNF638 PE=1 SV=2	Homo sapiens	Eukaryota	Metazoa	Chordata	Mammalia	Primates	Hominidae	Homo	Homo sapiens	UniRef100_Q14966	UniRef90_Q14966	UNKNOWN	UNKNOWN	0	0	0	0	0	1	0	0	0	0	0	0	0	0	0	0	0	0	0	0	0	0	0	0	0	0	0	0	0	1	0	0	0	0	0
UniRef50_A1Z9R4	ZN423_DROME Zinc finger protein 423 homolog OS=Drosophila melanogaster GN=Oaz PE=2 SV=2	Drosophila melanogaster	Eukaryota	Metazoa	Arthropoda	Insecta	Diptera	Drosophilidae	Drosophila	Drosophila melanogaster	UniRef100_A1Z9R4	UniRef90_A1Z9R4	UNKNOWN	UNKNOWN	0	0	0	0	0	0	0	0	0	0	0	0	1	0	0	0	0	0	0	0	0	0	0	0	0	0	0	0	0	0	0	0	0	0	0
UniRef50_Q8PM10	ZIPA_XYLFA Cell division protein ZipA OS=Xylella fastidiosa (strain 9a5c) GN=zipA PE=3 SV=1	Xylella fastidiosa 9a5c	Bacteria	Unknown	Proteobacteria	Gammaproteobacteria	Xanthomonadales	Xanthomonadaceae	Xylella	Xylella fastidiosa	UniRef100_Q9PAG1	UniRef90_Q9PAG1	K03528|	UNKNOWN	0	0	1	0	0	0	0	0	0	0	0	0	0	0	0	0	0	0	0	0	0	0	0	0	0	0	0	0	0	0	0	0	0	0	0
UniRef50_A3BI11	ZIP8_ORYSJ Zinc transporter 8 OS=Oryza sativa subsp. japonica GN=ZIP8 PE=2 SV=1	Oryza sativa Japonica Group	Eukaryota	Viridiplantae	Streptophyta	Liliopsida	Poales	Poaceae	Oryza	Oryza sativa	UniRef100_A3BI11	UniRef90_A3BI11	K14709|	UNKNOWN	0	0	0	0	0	0	0	0	0	0	0	0	0	0	0	0	0	0	0	0	0	0	0	0	0	0	0	0	0	0	0	0	0	0	0
UniRef50_Q9H4I2	ZHX3_RAT Zinc fingers and homeoboxes protein 3 OS=Rattus norvegicus GN=Zhx3 PE=1 SV=2	Rattus norvegicus	Eukaryota	Metazoa	Chordata	Mammalia	Rodentia	Muridae	Rattus	Rattus norvegicus	UniRef100_Q80Z36	UniRef90_Q8C0Q2	UNKNOWN	UNKNOWN	0	0	0	0	0	0	1	0	0	0	0	0	0	0	0	0	0	0	0	0	0	0	0	0	0	0	0	0	0	0	0	0	0	0	0
UniRef50_Q68DK2	ZFY26_RAT Zinc finger FYVE domain-containing protein 26 OS=Rattus norvegicus GN=Zfyve26 PE=1 SV=1	Rattus norvegicus	Eukaryota	Metazoa	Chordata	Mammalia	Rodentia	Muridae	Rattus	Rattus norvegicus	UniRef100_D4A8G9	UniRef90_D4A8G9	K19027|	UNKNOWN	0	0	0	0	0	0	0	0	0	0	0	0	1	1	0	0	1	0	0	0	0	0	0	0	0	0	0	0	0	0	0	0	0	0	0
UniRef50_Q96JP5	ZFP91_MOUSE E3 ubiquitin-protein ligase ZFP91 OS=Mus musculus GN=Zfp91 PE=1 SV=3	Mus musculus	Eukaryota	Metazoa	Chordata	Mammalia	Rodentia	Muridae	Mus	Mus musculus	UniRef100_Q62511	UniRef90_Q62511	UNKNOWN	6.3.2.-|	0	0	0	0	0	0	0	0	0	0	0	0	0	0	0	0	0	0	0	0	0	0	1	0	0	0	0	0	0	0	0	0	0	0	0
UniRef50_P16373	ZFP59_MOUSE Zinc finger protein 59 OS=Mus musculus GN=Zfp59 PE=2 SV=2	Mus musculus	Eukaryota	Metazoa	Chordata	Mammalia	Rodentia	Muridae	Mus	Mus musculus	UniRef100_P16373	UniRef90_P16373	UNKNOWN	UNKNOWN	0	0	1	0	0	0	0	0	0	0	0	0	0	0	0	0	0	0	0	0	0	0	0	0	0	0	0	0	0	0	0	0	0	0	0
UniRef50_F1SWA0	ZERSY_ZINZE Zerumbone synthase OS=Zingiber zerumbet GN=ZSD1 PE=1 SV=1	root	Unknown	Unknown	Unknown	Unknown	Unknown	Unknown	Unknown	Unknown	UniRef100_F1SWA0	UniRef90_F1SWA0	UNKNOWN	1.1.1.326|	0	0	0	0	0	0	0	0	0	0	0	0	0	0	0	0	0	0	0	0	0	0	0	0	0	0	0	0	0	0	0	0	0	0	0
UniRef50_Q9FGC7	ZEP_ONCHC Zeaxanthin epoxidase, chloroplastic OS=Oncidium hybrid cultivar GN=ZEP PE=2 SV=1	Oncidium hybrid cultivar	Eukaryota	Viridiplantae	Streptophyta	Liliopsida	Asparagales	Orchidaceae	Oncidium	Oncidium hybrid cultivar	UniRef100_C3VEQ2	UniRef90_C3VEQ2	UNKNOWN	1.14.13.90|	0	0	0	0	1	0	0	0	0	0	0	0	0	0	0	0	0	0	0	0	0	0	0	0	0	0	0	0	0	0	0	0	0	1	0
UniRef50_P08031	ZEB2_MAIZE Zein-beta OS=Zea mays PE=2 SV=1	Zea mays	Eukaryota	Viridiplantae	Streptophyta	Liliopsida	Poales	Poaceae	Zea	Zea mays	UniRef100_P08031	UniRef90_P08031	UNKNOWN	UNKNOWN	2	3	20	10	36	57	12	24	0	3	4	5	3	1	0	0	0	0	0	0	0	8	4	0	0	0	0	0	0	6	0	0	0	0	0
UniRef50_P06673	ZEB1_MAIZE Zein-beta OS=Zea mays PE=2 SV=1	Zea mays	Eukaryota	Viridiplantae	Streptophyta	Liliopsida	Poales	Poaceae	Zea	Zea mays	UniRef100_P06673	UniRef90_P06673	UNKNOWN	UNKNOWN	147	121	6	33	805	1019	374	408	157	173	144	168	146	127	66	52	105	60	61	55	337	315	260	281	18	23	17	15	802	946	368	353	57	83	122
UniRef50_P04700	ZEAZ_MAIZE Zein-alpha PZ22.3 OS=Zea mays PE=2 SV=1	Zea mays	Eukaryota	Viridiplantae	Streptophyta	Liliopsida	Poales	Poaceae	Zea	Zea mays	UniRef100_P04698	UniRef90_P04698	UNKNOWN	UNKNOWN	142	126	105	118	122	187	194	159	87	94	83	100	162	122	134	111	116	141	97	112	87	76	116	107	73	63	54	40	300	231	116	126	50	65	83
UniRef50_P04705	ZEAB_MAIZE Zein-alpha PZ19.1 (Fragment) OS=Zea mays PE=2 SV=1	Zea mays	Eukaryota	Viridiplantae	Streptophyta	Liliopsida	Poales	Poaceae	Zea	Zea mays	UniRef100_P04705	UniRef90_P04705	UNKNOWN	UNKNOWN	0	0	44	0	0	2	52	20	0	0	0	0	90	26	155	141	124	132	141	159	0	0	15	64	105	14	11	2	371	162	39	86	0	5	57
UniRef50_P06678	ZEAA_MAIZE Zein-alpha 19D1 OS=Zea mays PE=2 SV=1	Zea mays	Eukaryota	Viridiplantae	Streptophyta	Liliopsida	Poales	Poaceae	Zea	Zea mays	UniRef100_P06678	UniRef90_P06678	UNKNOWN	UNKNOWN	35	34	69	53	79	97	33	56	33	39	26	44	69	40	53	44	47	39	13	31	53	59	48	81	8	3	3	2	221	211	57	94	24	26	70
UniRef50_P24450	ZEA9_MAIZE Zein-alpha 19C2 OS=Zea mays PE=2 SV=1	Zea mays	Eukaryota	Viridiplantae	Streptophyta	Liliopsida	Poales	Poaceae	Zea	Zea mays	UniRef100_P06676	UniRef90_P06676	UNKNOWN	UNKNOWN	0	5	83	0	0	12	118	65	0	0	0	0	163	54	410	383	233	244	306	360	6	3	53	115	161	17	8	2	593	307	50	127	0	13	80
UniRef50_Q9SMJ3	ZDS_ARATH Zeta-carotene desaturase, chloroplastic/chromoplastic OS=Arabidopsis thaliana GN=ZDS1 PE=1 SV=3	Streptophyta	Eukaryota	Viridiplantae	Streptophyta	Unknown	Unknown	Unknown	Unknown	Unknown	UniRef100_Q38893	UniRef90_Q38893	K00514|	1.3.5.6|	0	0	0	0	0	0	0	0	0	0	0	0	0	0	0	0	0	0	0	0	0	0	0	1	0	0	0	0	0	0	0	0	0	0	0
UniRef50_Q8VDZ4	ZDHC5_BOVIN Palmitoyltransferase ZDHHC5 OS=Bos taurus GN=ZDHHC5 PE=3 SV=1	Bos taurus	Eukaryota	Metazoa	Chordata	Mammalia	Unknown	Bovidae	Bos	Bos taurus	UniRef100_E1BLT8	UniRef90_Q8VDZ4	K20030|	2.3.1.225|	0	0	0	0	0	0	0	0	0	0	0	0	0	0	0	0	0	0	0	0	0	0	0	1	0	0	0	0	0	0	0	0	0	0	0
UniRef50_Q6NZY4	ZCHC8_HUMAN Zinc finger CCHC domain-containing protein 8 OS=Homo sapiens GN=ZCCHC8 PE=1 SV=2	Hominidae	Eukaryota	Metazoa	Chordata	Mammalia	Primates	Hominidae	Unknown	Unknown	UniRef100_Q5R789	UniRef90_Q6NZY4	K13128|	UNKNOWN	0	0	0	0	0	0	0	0	0	0	0	0	0	0	0	0	0	1	0	0	0	0	0	0	0	0	0	0	0	0	0	0	0	0	0
UniRef50_Q6DD06	ZC3HF_DROME Zinc finger CCCH domain-containing protein 15 homolog OS=Drosophila melanogaster GN=CG8635 PE=1 SV=1	Drosophila melanogaster	Eukaryota	Metazoa	Arthropoda	Insecta	Diptera	Drosophilidae	Drosophila	Drosophila melanogaster	UniRef100_Q7JWR9	UniRef90_Q7JWR9	UNKNOWN	UNKNOWN	0	0	0	0	0	0	0	0	0	0	0	0	0	0	0	0	0	0	0	0	0	0	0	0	0	0	0	0	0	0	0	1	0	0	0
UniRef50_Q9UPT8	ZC3H4_MOUSE Zinc finger CCCH domain-containing protein 4 OS=Mus musculus GN=Zc3h4 PE=1 SV=2	Mus musculus	Eukaryota	Metazoa	Chordata	Mammalia	Rodentia	Muridae	Mus	Mus musculus	UniRef100_Q6ZPZ3	UniRef90_Q9UPT8	UNKNOWN	UNKNOWN	0	0	0	0	0	1	0	0	0	0	0	0	0	0	0	0	0	0	0	0	0	0	0	0	0	0	0	0	0	0	0	0	0	0	0
UniRef50_P60012	ZAPD_CHRVO Cell division protein ZapD OS=Chromobacterium violaceum (strain ATCC 12472 / DSM 30191 / JCM 1249 / NBRC 12614 / NCIMB 9131 / NCTC 9757) GN=zapD PE=3 SV=1	Chromobacterium violaceum ATCC 12472	Bacteria	Unknown	Proteobacteria	Betaproteobacteria	Neisseriales	Neisseriaceae	Chromobacterium	Chromobacterium violaceum	UniRef100_P60012	UniRef90_P60012	K18778|	UNKNOWN	4	1	0	0	0	0	0	0	0	0	0	0	0	0	0	0	0	0	0	0	0	0	0	0	0	0	0	0	0	0	0	0	0	0	0
UniRef50_Q13U06	ZAPD_BURPP Cell division protein ZapD OS=Burkholderia phytofirmans (strain DSM 17436 / PsJN) GN=zapD PE=3 SV=1	Burkholderia phytofirmans PsJN	Bacteria	Unknown	Proteobacteria	Betaproteobacteria	Burkholderiales	Burkholderiaceae	Burkholderia	Burkholderia phytofirmans	UniRef100_B2SYW1	UniRef90_Q13U06	K18778|	UNKNOWN	0	0	0	0	0	0	0	0	0	0	0	0	0	0	0	0	0	0	0	0	0	0	0	0	0	0	0	0	0	0	0	0	0	0	0
UniRef50_A8GL99	ZAPB_TOLAT Cell division protein ZapB OS=Tolumonas auensis (strain DSM 9187 / TA4) GN=zapB PE=3 SV=1	Tolumonas auensis DSM 9187	Bacteria	Unknown	Proteobacteria	Gammaproteobacteria	Aeromonadales	Aeromonadaceae	Tolumonas	Tolumonas auensis	UniRef100_C4LBS8	UniRef90_C4LBS8	K09892|	UNKNOWN	0	0	0	0	0	0	0	0	0	0	0	0	0	0	0	0	0	0	0	0	0	0	0	0	0	0	1	0	0	0	0	0	0	0	0
UniRef50_P25311	ZA2G_HUMAN Zinc-alpha-2-glycoprotein OS=Homo sapiens GN=AZGP1 PE=1 SV=2	Homo sapiens	Eukaryota	Metazoa	Chordata	Mammalia	Primates	Hominidae	Homo	Homo sapiens	UniRef100_P25311	UniRef90_P25311	UNKNOWN	UNKNOWN	0	0	0	0	0	0	0	1	0	0	3	2	0	0	0	0	0	0	0	0	0	0	0	0	0	0	0	4	0	0	1	0	0	0	0
UniRef50_Q6AW86-2	Z324A_HUMAN Zinc finger protein 324A OS=Homo sapiens GN=ZNF324 PE=2 SV=1	Homo sapiens	Eukaryota	Metazoa	Chordata	Mammalia	Primates	Hominidae	Homo	Homo sapiens	UniRef100_O75467	UniRef90_O75467	K09228|	UNKNOWN	0	0	0	0	0	1	0	0	0	0	0	0	0	0	0	0	0	0	0	0	0	0	0	0	0	0	0	0	0	0	0	0	0	0	0
UniRef50_Q9K470	YZZE_STRCO UPF0157 protein SCO7215 OS=Streptomyces coelicolor (strain ATCC BAA-471 / A3(2) / M145) GN=SCO7215 PE=3 SV=1	Streptomyces coelicolor A3(2)	Bacteria	Unknown	Actinobacteria	Actinobacteria	Actinomycetales	Streptomycetaceae	Streptomyces	Streptomyces coelicolor	UniRef100_Q9K470	UniRef90_Q9K470	UNKNOWN	UNKNOWN	0	0	0	0	0	0	0	0	0	0	0	0	1	1	0	0	0	0	0	0	0	0	0	0	0	0	0	0	0	0	0	0	0	0	0
UniRef50_P37494	YYBJ_BACSU Uncharacterized ABC transporter ATP-binding protein YybJ OS=Bacillus subtilis (strain 168) GN=yybJ PE=3 SV=1	Bacillus subtilis subsp. subtilis str. 168	Bacteria	Unknown	Firmicutes	Bacilli	Bacillales	Bacillaceae	Bacillus	Bacillus subtilis subsp. subtilis str. 168	UniRef100_P37494	UniRef90_P37494	K01990|	UNKNOWN	0	0	0	0	1	0	0	0	0	0	0	0	0	0	0	0	0	0	0	0	0	0	0	0	0	0	0	0	0	0	0	0	0	0	0
UniRef50_Q5X9A4	YXFA_LACLA Putative sugar uptake protein YxfA OS=Lactococcus lactis subsp. lactis (strain IL1403) GN=yxfA PE=3 SV=1	Lactococcus lactis subsp. lactis Il1403	Bacteria	Unknown	Firmicutes	Bacilli	Lactobacillales	Streptococcaceae	Lactococcus	Lactococcus lactis subsp. lactis Il1403	UniRef100_Q9CDF7	UniRef90_Q9CDF7	K05340|	UNKNOWN	0	0	1	0	0	0	0	0	0	0	0	0	0	0	0	0	0	0	0	0	0	0	0	0	0	0	0	0	0	0	0	0	0	0	0
UniRef50_P70960	YWMC_BACSU Uncharacterized protein YwmC OS=Bacillus subtilis (strain 168) GN=ywmC PE=3 SV=1	Bacillus subtilis subsp. subtilis str. 168	Bacteria	Unknown	Firmicutes	Bacilli	Bacillales	Bacillaceae	Bacillus	Bacillus subtilis subsp. subtilis str. 168	UniRef100_P70960	UniRef90_P70960	K07114|	UNKNOWN	0	0	0	0	0	0	0	0	0	0	2	2	1	2	1	0	2	1	0	0	0	0	0	0	0	0	0	0	0	0	0	0	1	0	0
UniRef50_P20517	YVAH_VACCC Uncharacterized 14.5 kDa protein OS=Vaccinia virus (strain Copenhagen) GN=A ORF H PE=4 SV=1	Vaccinia virus Copenhagen	Viruses	Unknown	Unknown	Unknown	Unknown	Poxviridae	Orthopoxvirus	Vaccinia virus	UniRef100_P20517	UniRef90_P20517	UNKNOWN	UNKNOWN	0	0	0	0	0	0	0	0	0	0	0	0	0	0	0	0	0	0	0	0	2	5	1	0	0	0	0	0	0	0	0	0	0	0	0
UniRef50_Q9JMS5	YUAO_ECOLI Uncharacterized protein YuaO OS=Escherichia coli (strain K12) GN=yuaO PE=3 SV=1	Escherichia coli K-12	Bacteria	Unknown	Proteobacteria	Gammaproteobacteria	Enterobacteriales	Enterobacteriaceae	Escherichia	Escherichia coli	UniRef100_Q9JMS5	UniRef90_Q9JMS5	K12678|	UNKNOWN	0	0	0	1	0	0	0	0	0	0	0	0	0	0	0	0	0	0	0	0	0	0	0	0	0	0	0	0	0	0	0	0	0	0	0
UniRef50_Q0CLJ4	YTM1_PYRTR Ribosome biogenesis protein ytm1 OS=Pyrenophora tritici-repentis (strain Pt-1C-BFP) GN=ytm1 PE=3 SV=1	Pyrenophora tritici-repentis Pt-1C-BFP	Eukaryota	Fungi	Ascomycota	Dothideomycetes	Pleosporales	Pleosporaceae	Pyrenophora	Pyrenophora tritici-repentis	UniRef100_B2VZH2	UniRef90_B2VZH2	UNKNOWN	UNKNOWN	0	0	0	0	0	0	0	0	0	0	0	0	0	0	0	0	0	0	0	0	1	0	0	0	0	0	0	0	0	0	0	0	0	0	0
UniRef50_A6S0T8	YTM1_BOTFB Ribosome biogenesis protein ytm1 OS=Botryotinia fuckeliana (strain B05.10) GN=ytm1 PE=3 SV=1	Botryotinia fuckeliana B05.10	Eukaryota	Fungi	Ascomycota	Leotiomycetes	Helotiales	Sclerotiniaceae	Botryotinia	Botryotinia fuckeliana	UniRef100_A6S0T8	UniRef90_A6S0T8	K14863|	UNKNOWN	0	0	0	0	0	0	0	0	0	0	0	0	1	0	0	0	0	0	0	0	0	0	0	0	0	0	0	0	0	0	0	0	0	0	0
UniRef50_Q4P384	YTH1_USTMA mRNA 3'-end-processing protein YTH1 OS=Ustilago maydis (strain 521 / FGSC 9021) GN=YTH1 PE=3 SV=1	Ustilago maydis 521	Eukaryota	Fungi	Basidiomycota	Ustilaginomycetes	Ustilaginales	Ustilaginaceae	Ustilago	Ustilago maydis	UniRef100_Q4P384	UniRef90_Q4P384	K14404|	UNKNOWN	0	0	0	0	0	0	0	0	0	0	0	0	0	0	0	0	0	0	0	0	0	0	0	0	0	0	0	0	0	0	0	0	0	0	1
UniRef50_P39187	YTFJ_ECOLI Uncharacterized protein YtfJ OS=Escherichia coli (strain K12) GN=ytfJ PE=1 SV=1	Escherichia coli K-12	Bacteria	Unknown	Proteobacteria	Gammaproteobacteria	Enterobacteriales	Enterobacteriaceae	Escherichia	Escherichia coli	UniRef100_P39187	UniRef90_P39187	K07109|	UNKNOWN	0	0	0	0	0	0	0	0	0	0	0	0	1	1	1	0	0	0	0	0	0	0	0	0	0	0	0	0	0	0	0	0	0	0	0
UniRef50_Q6R3L0	YSL6_ORYSJ Probable metal-nicotianamine transporter YSL6 OS=Oryza sativa subsp. japonica GN=YSL6 PE=2 SV=1	Oryza sativa Japonica Group	Eukaryota	Viridiplantae	Streptophyta	Liliopsida	Poales	Poaceae	Oryza	Oryza sativa	UniRef100_Q7XRV2	UniRef90_Q7XRV2	UNKNOWN	UNKNOWN	0	0	0	1	0	0	0	0	0	0	0	0	0	0	0	0	0	0	0	0	0	0	0	1	0	0	0	0	0	0	0	0	0	0	0
UniRef50_Q06224	YSH1_DEBHA Endoribonuclease YSH1 OS=Debaryomyces hansenii (strain ATCC 36239 / CBS 767 / JCM 1990 / NBRC 0083 / IGC 2968) GN=YSH1 PE=3 SV=2	Debaryomyces hansenii CBS767	Eukaryota	Fungi	Ascomycota	Saccharomycetes	Saccharomycetales	Debaryomycetaceae	Debaryomyces	Debaryomyces hansenii	UniRef100_Q6BMW3	UniRef90_Q6BMW3	K14403|	3.1.27.-|	0	0	0	0	0	0	0	0	0	0	0	0	1	0	0	0	0	0	0	0	0	0	0	0	0	0	0	0	0	0	0	0	0	0	0
UniRef50_Q01244	YSCC_YEREN Yop proteins translocation protein C OS=Yersinia enterocolitica GN=yscC PE=3 SV=1	Yersinia enterocolitica	Bacteria	Unknown	Proteobacteria	Gammaproteobacteria	Enterobacteriales	Enterobacteriaceae	Yersinia	Yersinia enterocolitica	UniRef100_Q01244	UniRef90_Q01244	UNKNOWN	UNKNOWN	0	0	0	0	0	0	1	0	0	0	0	0	0	0	0	0	0	0	0	0	5	4	12	11	0	0	0	0	0	0	0	0	0	0	0
UniRef50_Q09623	YS84_CAEEL Uncharacterized RING finger protein ZK945.4 OS=Caenorhabditis elegans GN=ZK945.4 PE=3 SV=3	Caenorhabditis elegans	Eukaryota	Metazoa	Nematoda	Chromadorea	Rhabditida	Rhabditidae	Caenorhabditis	Caenorhabditis elegans	UniRef100_Q09623	UniRef90_Q09623	UNKNOWN	UNKNOWN	0	0	0	0	0	0	0	0	0	0	0	0	1	0	0	0	0	0	0	0	0	0	0	0	0	0	0	0	0	0	0	0	0	0	0
UniRef50_Q12172	YRR1_YEAST Zinc finger transcription factor YRR1 OS=Saccharomyces cerevisiae (strain ATCC 204508 / S288c) GN=YRR1 PE=1 SV=1	Saccharomyces cerevisiae S288c	Eukaryota	Fungi	Ascomycota	Saccharomycetes	Saccharomycetales	Saccharomycetaceae	Saccharomyces	Saccharomyces cerevisiae	UniRef100_Q12172	UniRef90_Q12172	UNKNOWN	UNKNOWN	0	0	0	0	0	0	0	0	0	0	0	0	0	0	0	0	0	0	0	0	2	2	0	3	0	0	0	0	0	0	0	0	0	0	0
UniRef50_P09769	YRK_CHICK Proto-oncogene tyrosine-protein kinase Yrk OS=Gallus gallus GN=YRK PE=2 SV=2	Gallus gallus	Eukaryota	Metazoa	Chordata	Aves	Galliformes	Phasianidae	Gallus	Gallus gallus	UniRef100_Q02977	UniRef90_Q02977	K17511|	2.7.10.2|	0	0	0	0	0	0	0	0	0	0	0	0	0	0	0	0	0	0	0	0	0	0	0	0	0	0	0	0	0	1	0	0	0	0	0
UniRef50_P36892	YREP_STRAM Uncharacterized 19.3 kDa protein in repSA 5'region OS=Streptomyces ambofaciens PE=3 SV=1	Streptomyces ambofaciens	Bacteria	Unknown	Actinobacteria	Actinobacteria	Actinomycetales	Streptomycetaceae	Streptomyces	Streptomyces ambofaciens	UniRef100_P36892	UniRef90_P36892	UNKNOWN	UNKNOWN	0	0	0	0	0	0	0	0	0	0	0	0	0	0	0	0	0	0	0	0	0	0	0	0	0	0	0	0	0	0	0	0	0	1	0
UniRef50_Q5UP04	YR748_MIMIV Putative ankyrin repeat protein R748 OS=Acanthamoeba polyphaga mimivirus GN=MIMI_R748 PE=4 SV=1	Acanthamoeba polyphaga mimivirus	Viruses	Unknown	Unknown	Unknown	Unknown	Mimiviridae	Mimivirus	Acanthamoeba polyphaga mimivirus	UniRef100_Q5UP04	UniRef90_Q5UP04	UNKNOWN	UNKNOWN	6	2	1	2	1	2	0	0	0	0	0	0	0	0	0	0	0	0	0	0	0	0	0	0	0	0	0	0	0	0	0	0	0	0	0
UniRef50_Q5UNW3	YR705_MIMIV Uncharacterized protein R705 OS=Acanthamoeba polyphaga mimivirus GN=MIMI_R705 PE=1 SV=1	Acanthamoeba polyphaga mimivirus	Viruses	Unknown	Unknown	Unknown	Unknown	Mimiviridae	Mimivirus	Acanthamoeba polyphaga mimivirus	UniRef100_Q5UNW3	UniRef90_Q5UNW3	UNKNOWN	UNKNOWN	0	0	0	0	0	0	0	0	0	0	0	0	0	0	0	0	0	0	0	0	0	0	0	0	0	0	0	0	1	0	0	0	0	0	0
UniRef50_Q5UR07	YR650_MIMIV Uncharacterized protein R650 OS=Acanthamoeba polyphaga mimivirus GN=MIMI_R650 PE=4 SV=1	Acanthamoeba polyphaga mimivirus	Viruses	Unknown	Unknown	Unknown	Unknown	Mimiviridae	Mimivirus	Acanthamoeba polyphaga mimivirus	UniRef100_Q5UR07	UniRef90_Q5UR07	UNKNOWN	UNKNOWN	0	0	0	0	0	0	0	0	0	0	0	0	0	1	0	0	0	0	0	0	0	0	0	0	0	0	0	0	0	0	0	0	0	0	0
UniRef50_Q5UR87	YR634_MIMIV Putative ankyrin repeat protein R634 OS=Acanthamoeba polyphaga mimivirus GN=MIMI_R634 PE=3 SV=1	Acanthamoeba polyphaga mimivirus	Viruses	Unknown	Unknown	Unknown	Unknown	Mimiviridae	Mimivirus	Acanthamoeba polyphaga mimivirus	UniRef100_Q5UR87	UniRef90_Q5UR87	UNKNOWN	UNKNOWN	0	0	0	0	0	0	0	0	0	0	0	0	0	0	0	0	0	0	0	0	0	0	0	0	0	0	0	0	0	0	0	0	0	0	0
UniRef50_Q5UR68	YR616_MIMIV Uncharacterized protein R616 OS=Acanthamoeba polyphaga mimivirus GN=MIMI_R616 PE=4 SV=1	Acanthamoeba polyphaga mimivirus	Viruses	Unknown	Unknown	Unknown	Unknown	Mimiviridae	Mimivirus	Acanthamoeba polyphaga mimivirus	UniRef100_Q5UR68	UniRef90_Q5UR68	UNKNOWN	UNKNOWN	0	0	0	0	0	0	0	0	0	0	0	0	0	0	0	0	0	0	0	0	0	0	0	0	0	0	0	0	0	0	0	0	0	0	0
UniRef50_Q5UR41	YR561_MIMIV Uncharacterized protein R561 OS=Acanthamoeba polyphaga mimivirus GN=MIMI_R561 PE=4 SV=1	Acanthamoeba polyphaga mimivirus	Viruses	Unknown	Unknown	Unknown	Unknown	Mimiviridae	Mimivirus	Acanthamoeba polyphaga mimivirus	UniRef100_Q5UR41	UniRef90_Q5UR41	UNKNOWN	UNKNOWN	0	0	0	0	0	0	0	0	0	0	0	0	0	0	0	0	0	0	0	0	0	0	0	0	0	0	0	0	1	0	0	0	0	0	0
UniRef50_Q5UR37	YR551_MIMIV Putative ankyrin repeat protein R551 OS=Acanthamoeba polyphaga mimivirus GN=MIMI_R551 PE=4 SV=1	Acanthamoeba polyphaga mimivirus	Viruses	Unknown	Unknown	Unknown	Unknown	Mimiviridae	Mimivirus	Acanthamoeba polyphaga mimivirus	UniRef100_Q5UR37	UniRef90_Q5UR37	UNKNOWN	UNKNOWN	0	0	0	0	0	0	0	0	0	0	0	0	0	0	0	0	0	0	0	0	0	0	0	0	1	0	0	0	0	0	0	0	0	0	0
UniRef50_Q09392	YR49_CAEEL Uncharacterized WD repeat-containing protein F47D12.9 OS=Caenorhabditis elegans GN=F47D12.9 PE=3 SV=1	Caenorhabditis elegans	Eukaryota	Metazoa	Nematoda	Chromadorea	Rhabditida	Rhabditidae	Caenorhabditis	Caenorhabditis elegans	UniRef100_Q09392	UniRef90_Q09392	K11799|	UNKNOWN	0	0	0	0	0	0	0	0	0	0	0	0	0	0	0	1	0	0	0	0	0	0	0	0	0	0	0	0	0	0	0	0	0	0	0
UniRef50_Q5UQE4	YR472_MIMIV Uncharacterized protein R472 OS=Acanthamoeba polyphaga mimivirus GN=MIMI_R472 PE=1 SV=1	Acanthamoeba polyphaga mimivirus	Viruses	Unknown	Unknown	Unknown	Unknown	Mimiviridae	Mimivirus	Acanthamoeba polyphaga mimivirus	UniRef100_Q5UQE4	UniRef90_Q5UQE4	UNKNOWN	UNKNOWN	0	0	0	0	0	0	0	0	0	0	0	0	0	0	0	0	0	0	0	0	0	0	0	0	0	0	0	0	0	0	0	0	1	0	0
UniRef50_Q5UQL9	YR423_MIMIV Uncharacterized protein R423 OS=Acanthamoeba polyphaga mimivirus GN=MIMI_R423 PE=4 SV=1	root	Unknown	Unknown	Unknown	Unknown	Unknown	Unknown	Unknown	Unknown	UniRef100_Q5UQL9	UniRef90_Q5UQL9	UNKNOWN	UNKNOWN	0	0	0	0	3	4	0	0	0	0	0	0	0	0	0	0	0	0	0	0	0	0	0	0	0	0	0	0	0	0	0	0	0	0	0
UniRef50_Q5UQU3	YR349_MIMIV Uncharacterized protein R349 OS=Acanthamoeba polyphaga mimivirus GN=MIMI_R349 PE=4 SV=1	Acanthamoeba polyphaga mimivirus	Viruses	Unknown	Unknown	Unknown	Unknown	Mimiviridae	Mimivirus	Acanthamoeba polyphaga mimivirus	UniRef100_Q5UQU3	UniRef90_Q5UQU3	UNKNOWN	UNKNOWN	0	0	0	0	0	1	0	0	0	0	0	0	0	0	0	0	0	0	0	0	0	0	0	0	0	0	0	0	0	0	0	0	0	0	0
UniRef50_Q5UPH4	YR096_MIMIV Putative ankyrin repeat protein R96 OS=Acanthamoeba polyphaga mimivirus GN=MIMI_R96 PE=3 SV=1	Acanthamoeba polyphaga mimivirus	Viruses	Unknown	Unknown	Unknown	Unknown	Mimiviridae	Mimivirus	Acanthamoeba polyphaga mimivirus	UniRef100_Q5UPH4	UniRef90_Q5UPH4	UNKNOWN	UNKNOWN	0	0	0	0	0	0	0	0	0	0	0	0	0	0	0	0	0	0	0	0	0	0	0	0	0	0	0	0	0	0	0	0	0	0	0
UniRef50_P64583	YQJD_SHIFL Uncharacterized protein YqjD OS=Shigella flexneri GN=yqjD PE=3 SV=1	Enterobacteriaceae	Bacteria	Unknown	Proteobacteria	Gammaproteobacteria	Enterobacteriales	Enterobacteriaceae	Unknown	Unknown	UniRef100_P64583	UniRef90_P64583	UNKNOWN	UNKNOWN	0	0	0	0	0	0	0	0	0	0	0	0	0	0	0	0	0	0	0	0	0	0	0	0	0	0	0	0	0	0	0	0	0	0	0
UniRef50_A4XKC6	YQGF_CALS8 Putative pre-16S rRNA nuclease OS=Caldicellulosiruptor saccharolyticus (strain ATCC 43494 / DSM 8903 / Tp8T 6331) GN=Csac_1776 PE=3 SV=1	Caldicellulosiruptor saccharolyticus DSM 8903	Bacteria	Unknown	Firmicutes	Clostridia	Thermoanaerobacterales	Thermoanaerobacterales Family III. Incertae Sedis	Caldicellulosiruptor	Caldicellulosiruptor saccharolyticus	UniRef100_A4XKC6	UniRef90_A4XKC6	K07447|	3.1.-.-|	0	0	0	0	0	0	0	0	0	0	0	0	0	0	0	0	0	0	0	0	0	0	0	0	0	0	0	0	0	0	0	0	0	0	0
UniRef50_Q5PAA6	YQGF_ANAMM Putative pre-16S rRNA nuclease OS=Anaplasma marginale (strain St. Maries) GN=AM859 PE=3 SV=2	Anaplasma marginale str. St. Maries	Bacteria	Unknown	Proteobacteria	Alphaproteobacteria	Rickettsiales	Anaplasmataceae	Anaplasma	Anaplasma marginale	UniRef100_Q5PAA6	UniRef90_Q5PAA6	K07447|	3.1.-.-|	0	0	0	0	0	0	0	0	0	0	0	0	0	0	0	0	0	0	0	0	0	1	0	0	0	0	0	0	0	0	0	0	0	0	0
UniRef50_P54453	YQEH_BACSU Uncharacterized protein YqeH OS=Bacillus subtilis (strain 168) GN=yqeH PE=1 SV=1	Bacillus subtilis subsp. subtilis str. 168	Bacteria	Unknown	Firmicutes	Bacilli	Bacillales	Bacillaceae	Bacillus	Bacillus subtilis subsp. subtilis str. 168	UniRef100_P54453	UniRef90_P54453	K06948|	UNKNOWN	0	0	0	0	0	0	0	0	0	0	1	0	0	0	0	0	1	0	0	0	0	0	0	0	1	1	2	1	0	0	0	0	0	0	0
UniRef50_O94520	YQ13_SCHPO ER membrane protein complex subunit 4 OS=Schizosaccharomyces pombe (strain 972 / ATCC 24843) GN=SPCC1281.03c PE=3 SV=1	Schizosaccharomyces pombe 972h-	Eukaryota	Fungi	Ascomycota	Schizosaccharomycetes	Schizosaccharomycetales	Schizosaccharomycetaceae	Schizosaccharomyces	Schizosaccharomyces pombe	UniRef100_O94520	UniRef90_O94520	UNKNOWN	UNKNOWN	0	0	0	0	0	0	0	0	0	0	0	0	0	0	0	0	0	1	0	0	0	0	0	0	0	0	0	0	0	0	0	0	0	0	0
UniRef50_P36409	YPTV4_VOLCA GTP-binding protein yptV4 OS=Volvox carteri GN=YPTV4 PE=3 SV=1	Eukaryota	Eukaryota	Unknown	Unknown	Unknown	Unknown	Unknown	Unknown	Unknown	UniRef100_P36863	UniRef90_P36863	UNKNOWN	UNKNOWN	0	0	0	0	0	0	0	0	0	0	0	0	0	0	0	0	0	0	0	0	0	0	0	0	0	0	0	0	0	0	0	0	0	0	0
UniRef50_Q39572	YPTC6_CHLRE Ras-related protein YPTC6 OS=Chlamydomonas reinhardtii GN=YPTC6 PE=3 SV=1	Viridiplantae	Eukaryota	Viridiplantae	Unknown	Unknown	Unknown	Unknown	Unknown	Unknown	UniRef100_Q39572	UniRef90_Q39572	K07904|	UNKNOWN	0	0	0	0	0	0	0	0	0	0	0	0	0	0	0	0	0	0	0	0	0	0	0	0	0	0	0	0	0	0	0	0	0	0	0
UniRef50_P01123	YPT1_NEUCR GTP-binding protein ypt1 OS=Neurospora crassa (strain ATCC 24698 / 74-OR23-1A / CBS 708.71 / DSM 1257 / FGSC 987) GN=ypt-1 PE=3 SV=1	Eukaryota	Eukaryota	Unknown	Unknown	Unknown	Unknown	Unknown	Unknown	Unknown	UniRef100_P34140	UniRef90_P34140	K07874|	UNKNOWN	0	0	0	0	0	0	0	0	0	0	2	1	0	0	0	0	0	0	0	0	0	0	0	0	0	0	0	0	0	0	0	0	0	0	0
UniRef50_Q09437	YP62_CAEEL Putative serine/threonine-protein kinase B0495.2 OS=Caenorhabditis elegans GN=B0495.2 PE=3 SV=1	Caenorhabditis elegans	Eukaryota	Metazoa	Nematoda	Chromadorea	Rhabditida	Rhabditidae	Caenorhabditis	Caenorhabditis elegans	UniRef100_Q09437	UniRef90_Q09437	K08818|	2.7.11.1|	0	0	0	0	0	0	0	0	0	0	1	0	0	0	0	0	0	0	0	0	0	0	0	0	0	0	0	0	0	0	0	0	0	0	0
UniRef50_C0H440	YOUA_BACSU SPBc2 prophage-derived uncharacterized protein YouA OS=Bacillus subtilis (strain 168) GN=youA PE=4 SV=1	Bacillus subtilis subsp. subtilis str. 168	Bacteria	Unknown	Firmicutes	Bacilli	Bacillales	Bacillaceae	Bacillus	Bacillus subtilis subsp. subtilis str. 168	UniRef100_C0H440	UniRef90_C0H440	UNKNOWN	UNKNOWN	0	0	0	0	0	0	0	0	0	0	1	0	0	0	0	0	0	0	0	0	0	0	0	0	0	0	0	0	0	0	0	0	0	0	0
UniRef50_O31906	YORH_BACSU SPBc2 prophage-derived uncharacterized protein YorH OS=Bacillus subtilis (strain 168) GN=yorH PE=4 SV=1	Bacteria	Bacteria	Unknown	Unknown	Unknown	Unknown	Unknown	Unknown	Unknown	UniRef100_O31906	UniRef90_O31906	UNKNOWN	UNKNOWN	0	0	0	0	0	0	0	0	0	0	0	1	0	0	0	0	0	0	0	0	0	0	0	0	0	0	0	0	0	0	0	0	0	0	0
UniRef50_O31930	YOPH_BACSU SPBc2 prophage-derived uncharacterized protein YopH OS=Bacillus subtilis (strain 168) GN=yopH PE=4 SV=1	Bacillus subtilis subsp. subtilis str. 168	Bacteria	Unknown	Firmicutes	Bacilli	Bacillales	Bacillaceae	Bacillus	Bacillus subtilis subsp. subtilis str. 168	UniRef100_O31930	UniRef90_O31930	UNKNOWN	UNKNOWN	0	0	1	0	0	0	0	0	0	0	0	0	0	0	0	0	0	0	0	0	0	0	0	0	0	0	0	0	0	0	0	0	0	0	0
UniRef50_Q06131	YOPD_YEREN Protein YopD OS=Yersinia enterocolitica GN=yopD PE=1 SV=1	Yersinia enterocolitica	Bacteria	Unknown	Proteobacteria	Gammaproteobacteria	Enterobacteriales	Enterobacteriaceae	Yersinia	Yersinia enterocolitica	UniRef100_P37132	UniRef90_Q06131	UNKNOWN	UNKNOWN	0	0	0	0	0	0	0	0	0	0	0	0	0	0	0	0	0	0	0	0	0	0	0	0	0	0	0	0	0	0	0	0	0	0	0
UniRef50_O64046	YOMI_BACSU SPBc2 prophage-derived uncharacterized transglycosylase YomI OS=Bacillus subtilis (strain 168) GN=yomI PE=3 SV=2	root	Unknown	Unknown	Unknown	Unknown	Unknown	Unknown	Unknown	Unknown	UniRef100_O31976	UniRef90_O64046	UNKNOWN	4.2.2.-|	0	0	1	0	0	1	0	0	0	0	0	0	1	0	0	0	1	0	0	0	0	0	0	0	2	0	0	0	0	0	0	0	0	1	1
UniRef50_O34882	YOLI_BACSU Probable tautomerase YolI OS=Bacillus subtilis (strain 168) GN=yolI PE=3 SV=1	Bacillus subtilis subsp. subtilis str. 168	Bacteria	Unknown	Firmicutes	Bacilli	Bacillales	Bacillaceae	Bacillus	Bacillus subtilis subsp. subtilis str. 168	UniRef100_O34882	UniRef90_O34882	UNKNOWN	5.3.2.-|	0	0	0	0	0	0	0	0	0	0	0	0	0	0	0	0	0	0	0	0	0	0	0	0	0	0	0	0	0	0	0	0	0	0	0
UniRef50_P34613	YOG4_CAEEL Uncharacterized protein ZK112.4 OS=Caenorhabditis elegans GN=ZK112.4 PE=4 SV=1	Caenorhabditis elegans	Eukaryota	Metazoa	Nematoda	Chromadorea	Rhabditida	Rhabditidae	Caenorhabditis	Caenorhabditis elegans	UniRef100_P34613	UniRef90_P34613	UNKNOWN	UNKNOWN	0	0	1	0	0	0	0	0	0	0	0	0	0	0	0	0	0	0	0	0	0	0	0	0	0	0	0	0	0	0	0	0	0	0	0
UniRef50_P51725	YO23_BPHC1 Putative tail sheath protein OS=Haemophilus phage HP1 (strain HP1c1) PE=4 SV=1	Haemophilus phage HP1c1	Viruses	Unknown	Unknown	Unknown	Caudovirales	Myoviridae	Hpunalikevirus	Haemophilus phage HP1	UniRef100_P51725	UniRef90_P51725	UNKNOWN	UNKNOWN	0	0	0	0	0	0	0	0	0	0	0	0	0	0	0	0	0	0	0	0	0	0	0	0	0	0	0	0	0	0	0	0	0	0	0
UniRef50_Q12275	YO093_YEAST Uncharacterized protein YOR093C OS=Saccharomyces cerevisiae (strain ATCC 204508 / S288c) GN=YOR093C PE=1 SV=1	Saccharomyces cerevisiae S288c	Eukaryota	Fungi	Ascomycota	Saccharomycetes	Saccharomycetales	Saccharomycetaceae	Saccharomyces	Saccharomyces cerevisiae	UniRef100_Q12275	UniRef90_Q12275	UNKNOWN	UNKNOWN	0	0	0	0	0	0	0	0	0	1	0	0	0	0	0	0	0	0	0	0	0	0	0	0	0	0	0	0	0	0	0	0	0	0	0
UniRef50_Q99247	YO087_YEAST Uncharacterized WD repeat-containing protein YOL087C OS=Saccharomyces cerevisiae (strain ATCC 204508 / S288c) GN=YOL087C PE=1 SV=1	Saccharomyces cerevisiae S288c	Eukaryota	Fungi	Ascomycota	Saccharomycetes	Saccharomycetales	Saccharomycetaceae	Saccharomyces	Saccharomyces cerevisiae	UniRef100_Q99247	UniRef90_Q99247	UNKNOWN	UNKNOWN	0	0	0	0	0	0	0	0	0	0	0	0	0	0	0	0	0	0	0	0	0	0	0	0	0	0	0	0	0	0	0	0	0	0	0
UniRef50_P36025	YO062_YEAST Uncharacterized protein YOR062C OS=Saccharomyces cerevisiae (strain ATCC 204508 / S288c) GN=YOR062C PE=1 SV=2	Saccharomyces cerevisiae S288c	Eukaryota	Fungi	Ascomycota	Saccharomycetes	Saccharomycetales	Saccharomycetaceae	Saccharomyces	Saccharomyces cerevisiae	UniRef100_P36025	UniRef90_P36025	UNKNOWN	UNKNOWN	0	0	0	0	0	0	0	0	0	0	0	0	0	0	0	0	0	0	0	0	0	0	0	0	0	0	0	0	1	1	0	0	0	0	0
UniRef50_P34558	YNP5_CAEEL Uncharacterized protein T05G5.5 OS=Caenorhabditis elegans GN=T05G5.5 PE=3 SV=2	Caenorhabditis elegans	Eukaryota	Metazoa	Nematoda	Chromadorea	Rhabditida	Rhabditidae	Caenorhabditis	Caenorhabditis elegans	UniRef100_P34558	UniRef90_P34558	K00859|	UNKNOWN	0	0	0	0	1	2	0	0	1	0	0	0	0	0	0	0	0	0	0	0	0	0	0	0	0	0	0	0	0	0	0	0	0	0	0
UniRef50_O59743	YN27_SCHPO Uncharacterized protein C530.07c OS=Schizosaccharomyces pombe (strain 972 / ATCC 24843) GN=SPBC530.07c PE=4 SV=1	Schizosaccharomyces pombe 972h-	Eukaryota	Fungi	Ascomycota	Schizosaccharomycetes	Schizosaccharomycetales	Schizosaccharomycetaceae	Schizosaccharomyces	Schizosaccharomyces pombe	UniRef100_O59743	UniRef90_O59743	UNKNOWN	UNKNOWN	0	0	0	0	0	0	0	0	0	0	0	0	0	0	0	0	0	0	0	1	0	0	0	0	0	0	0	0	0	0	0	0	0	0	0
UniRef50_P34516	YMX8_CAEEL Putative serine/threonine-protein kinase K06H7.1 OS=Caenorhabditis elegans GN=K06H7.8 PE=3 SV=2	Caenorhabditis elegans	Eukaryota	Metazoa	Nematoda	Chromadorea	Rhabditida	Rhabditidae	Caenorhabditis	Caenorhabditis elegans	UniRef100_P34516	UniRef90_P34516	UNKNOWN	2.7.11.1|	0	0	0	0	0	0	0	1	0	0	0	0	0	0	0	0	0	0	0	0	0	0	0	0	0	0	0	0	0	0	0	0	0	0	0
UniRef50_Q10950	YMP6_CAEEL Putative methyltransferase B0361.6 OS=Caenorhabditis elegans GN=B0361.6 PE=3 SV=1	Caenorhabditis elegans	Eukaryota	Metazoa	Nematoda	Chromadorea	Rhabditida	Rhabditidae	Caenorhabditis	Caenorhabditis elegans	UniRef100_Q10950	UniRef90_Q10950	K09142|	2.1.1.-|	0	0	0	0	0	0	0	0	0	0	0	0	0	0	0	0	0	0	0	2	0	0	0	0	0	0	0	0	0	0	0	0	0	0	0
UniRef50_B7LJT2	YMGG_ECOLU UPF0757 protein YmgG OS=Escherichia coli O17:K52:H18 (strain UMN026 / ExPEC) GN=ymgG PE=3 SV=2	Escherichia coli	Bacteria	Unknown	Proteobacteria	Gammaproteobacteria	Enterobacteriales	Enterobacteriaceae	Escherichia	Escherichia coli	UniRef100_A7ZKU1	UniRef90_A7ZKU1	UNKNOWN	UNKNOWN	0	0	0	0	0	0	0	0	0	0	0	0	0	0	0	0	0	0	0	0	0	0	0	0	0	0	0	0	0	0	0	0	0	0	0
UniRef50_P75978	YMFN_ECOLI Uncharacterized protein YmfN OS=Escherichia coli (strain K12) GN=ymfN PE=5 SV=1	Escherichia coli K-12	Bacteria	Unknown	Proteobacteria	Gammaproteobacteria	Enterobacteriales	Enterobacteriaceae	Escherichia	Escherichia coli	UniRef100_P75978	UniRef90_P75978	UNKNOWN	UNKNOWN	0	0	0	0	0	0	0	0	0	0	0	0	0	0	0	0	0	0	0	0	0	0	0	0	0	0	0	0	0	0	0	0	0	0	0
UniRef50_P93303	YMF19_WHEAT Putative ATP synthase protein YMF19 OS=Triticum aestivum GN=YMF19 PE=2 SV=1	Triticum aestivum	Eukaryota	Viridiplantae	Streptophyta	Liliopsida	Poales	Poaceae	Triticum	Triticum aestivum	UniRef100_P43650	UniRef90_P43650	UNKNOWN	3.6.3.14|	0	0	0	0	0	2	0	0	0	0	0	0	0	0	0	0	0	0	0	0	0	0	0	0	0	0	0	0	0	0	0	0	0	0	0
UniRef50_Q5A089	YME22_CANAL Mitochondrial escape protein 2-2 OS=Candida albicans (strain SC5314 / ATCC MYA-2876) GN=YME22 PE=3 SV=1	Candida albicans SC5314	Eukaryota	Fungi	Ascomycota	Saccharomycetes	Saccharomycetales	Unknown	Candida	Candida albicans	UniRef100_Q5A089	UniRef90_Q5A089	UNKNOWN	UNKNOWN	0	0	0	0	0	0	0	0	0	0	0	0	0	0	0	0	0	0	0	0	0	0	0	0	0	0	0	0	0	0	0	0	0	0	0
UniRef50_P54813	YME1_CAEEL ATP-dependent zinc metalloprotease YME1 homolog OS=Caenorhabditis elegans GN=ymel-1 PE=3 SV=2	Caenorhabditis elegans	Eukaryota	Metazoa	Nematoda	Chromadorea	Rhabditida	Rhabditidae	Caenorhabditis	Caenorhabditis elegans	UniRef100_P54813	UniRef90_P54813	UNKNOWN	3.4.24.-|	0	0	0	0	0	0	0	0	0	0	0	0	0	0	0	0	0	0	0	0	0	0	0	0	0	0	0	0	0	0	0	0	0	0	0
UniRef50_Q04898	YM99_YEAST Putative uncharacterized protein YMR321C OS=Saccharomyces cerevisiae (strain ATCC 204508 / S288c) GN=YMR321C PE=3 SV=1	Saccharomyces cerevisiae S288c	Eukaryota	Fungi	Ascomycota	Saccharomycetes	Saccharomycetales	Saccharomycetaceae	Saccharomyces	Saccharomyces cerevisiae	UniRef100_Q04898	UniRef90_Q04898	UNKNOWN	UNKNOWN	0	0	0	0	0	0	0	0	0	0	0	0	0	0	0	0	0	0	0	0	0	0	0	0	0	0	0	0	0	0	0	0	0	0	0
UniRef50_P34531	YM92_CAEEL Uncharacterized protein M01A8.2 OS=Caenorhabditis elegans GN=M01A8.2 PE=3 SV=4	Caenorhabditis elegans	Eukaryota	Metazoa	Nematoda	Chromadorea	Rhabditida	Rhabditidae	Caenorhabditis	Caenorhabditis elegans	UniRef100_P34531	UniRef90_P34531	UNKNOWN	UNKNOWN	0	0	0	0	0	0	0	0	0	0	0	0	1	0	1	0	2	1	0	0	0	0	0	0	0	0	0	0	0	0	0	0	0	0	0
UniRef50_O31737	YLQB_BACSU Uncharacterized protein YlqB OS=Bacillus subtilis (strain 168) GN=ylqB PE=1 SV=1	Bacillus subtilis subsp. subtilis str. 168	Bacteria	Unknown	Firmicutes	Bacilli	Bacillales	Bacillaceae	Bacillus	Bacillus subtilis subsp. subtilis str. 168	UniRef100_O31737	UniRef90_O31737	UNKNOWN	UNKNOWN	0	0	0	0	0	0	0	0	0	0	0	0	0	0	0	0	1	0	0	0	0	0	0	0	0	0	0	0	0	0	0	0	0	0	0
UniRef50_Q8WQG1	YLC1_CAEEL ER membrane protein complex subunit 7 homolog OS=Caenorhabditis elegans GN=C35D10.1 PE=3 SV=1	Caenorhabditis elegans	Eukaryota	Metazoa	Nematoda	Chromadorea	Rhabditida	Rhabditidae	Caenorhabditis	Caenorhabditis elegans	UniRef100_Q8WQG1	UniRef90_Q8WQG1	UNKNOWN	UNKNOWN	0	0	0	0	0	0	0	0	0	0	0	0	0	0	0	0	0	0	0	0	0	1	0	0	0	0	0	0	0	0	0	0	0	0	0
UniRef50_Q5UNY4	YL728_MIMIV Uncharacterized protein L728 OS=Acanthamoeba polyphaga mimivirus GN=MIMI_L728 PE=4 SV=1	Acanthamoeba polyphaga mimivirus	Viruses	Unknown	Unknown	Unknown	Unknown	Mimiviridae	Mimivirus	Acanthamoeba polyphaga mimivirus	UniRef100_Q5UNY4	UniRef90_Q5UNY4	UNKNOWN	UNKNOWN	0	0	0	0	0	0	0	0	0	0	0	0	1	2	5	0	4	2	1	3	0	0	0	0	0	0	0	0	0	0	0	0	0	0	0
UniRef50_Q5UNU1	YL675_MIMIV Putative ankyrin repeat protein L675 OS=Acanthamoeba polyphaga mimivirus GN=MIMI_L675 PE=3 SV=1	Acanthamoeba polyphaga mimivirus	Viruses	Unknown	Unknown	Unknown	Unknown	Mimiviridae	Mimivirus	Acanthamoeba polyphaga mimivirus	UniRef100_Q5UNU1	UniRef90_Q5UNU1	UNKNOWN	UNKNOWN	0	0	0	0	0	0	0	0	0	0	0	0	0	0	0	0	0	0	0	0	0	0	0	0	0	0	0	0	0	0	0	0	0	0	0
UniRef50_Q5UP48	YL590_MIMIV Uncharacterized protein L590 OS=Acanthamoeba polyphaga mimivirus GN=MIMI_L590 PE=4 SV=1	Acanthamoeba polyphaga mimivirus	Viruses	Unknown	Unknown	Unknown	Unknown	Mimiviridae	Mimivirus	Acanthamoeba polyphaga mimivirus	UniRef100_Q5UP48	UniRef90_Q5UP48	UNKNOWN	UNKNOWN	0	0	0	0	0	0	0	0	0	0	0	0	0	0	0	0	0	0	0	0	0	0	0	0	0	0	1	0	0	0	0	0	0	0	0
UniRef50_Q5UPN0	YL170_MIMIV Putative FNIP repeat-containing protein L170 OS=Acanthamoeba polyphaga mimivirus GN=MIMI_L170 PE=4 SV=1	Acanthamoeba polyphaga mimivirus	Viruses	Unknown	Unknown	Unknown	Unknown	Mimiviridae	Mimivirus	Acanthamoeba polyphaga mimivirus	UniRef100_Q5UPN0	UniRef90_Q5UPN0	UNKNOWN	UNKNOWN	0	0	0	0	0	0	0	0	0	0	0	0	0	0	0	1	0	0	0	0	0	0	0	0	0	0	0	0	0	0	0	0	0	0	0
UniRef50_Q5UPL8	YL152_MIMIV Uncharacterized protein L152 OS=Acanthamoeba polyphaga mimivirus GN=MIMI_L152 PE=4 SV=1	root	Unknown	Unknown	Unknown	Unknown	Unknown	Unknown	Unknown	Unknown	UniRef100_Q5UPL8	UniRef90_Q5UPL8	UNKNOWN	UNKNOWN	0	0	0	0	0	0	0	0	0	0	0	0	0	0	0	0	0	0	0	0	1	0	0	0	0	0	0	0	0	0	0	0	0	0	0
UniRef50_Q5URA1	YL147_MIMIV Uncharacterized protein L147 OS=Acanthamoeba polyphaga mimivirus GN=MIMI_L147 PE=4 SV=1	Acanthamoeba polyphaga mimivirus	Viruses	Unknown	Unknown	Unknown	Unknown	Mimiviridae	Mimivirus	Acanthamoeba polyphaga mimivirus	UniRef100_Q5URA1	UniRef90_Q5URA1	UNKNOWN	UNKNOWN	0	0	0	0	0	0	0	0	0	0	0	0	0	0	0	0	0	0	0	0	0	0	0	1	0	0	0	0	0	0	0	0	0	0	0
UniRef50_Q5UPH0	YL100_MIMIV Putative ankyrin repeat protein L100 OS=Acanthamoeba polyphaga mimivirus GN=MIMI_L100 PE=3 SV=1	Acanthamoeba polyphaga mimivirus	Viruses	Unknown	Unknown	Unknown	Unknown	Mimiviridae	Mimivirus	Acanthamoeba polyphaga mimivirus	UniRef100_Q5UPH0	UniRef90_Q5UPH0	UNKNOWN	UNKNOWN	0	0	0	0	0	0	0	0	0	0	0	0	1	0	0	0	0	0	0	0	0	0	0	0	0	0	0	0	0	0	0	0	0	0	0
UniRef50_Q5UP97	YL021_MIMIV Putative sel1-like repeat-containing protein L21 OS=Acanthamoeba polyphaga mimivirus GN=MIMI_L21 PE=4 SV=1	root	Unknown	Unknown	Unknown	Unknown	Unknown	Unknown	Unknown	Unknown	UniRef100_Q5UP97	UniRef90_Q5UP97	K07126|	UNKNOWN	0	0	0	0	0	0	0	0	0	0	0	0	0	0	1	0	0	0	0	0	0	0	0	0	0	0	0	0	0	0	0	0	0	0	0
UniRef50_Q9P3U2	YKX4_SCHPO Uncharacterized AAA domain-containing protein C328.04 OS=Schizosaccharomyces pombe (strain 972 / ATCC 24843) GN=SPAC328.04 PE=3 SV=1	Schizosaccharomyces pombe 972h-	Eukaryota	Fungi	Ascomycota	Schizosaccharomycetes	Schizosaccharomycetales	Schizosaccharomycetaceae	Schizosaccharomyces	Schizosaccharomyces pombe	UniRef100_Q9P3U2	UniRef90_Q9P3U2	UNKNOWN	UNKNOWN	0	0	0	0	0	0	0	0	0	0	0	0	0	0	0	0	0	0	0	0	3	0	0	0	0	0	0	0	0	0	0	0	0	0	0
UniRef50_O31680	YKVO_BACSU Uncharacterized oxidoreductase YkvO OS=Bacillus subtilis (strain 168) GN=ykvO PE=3 SV=1	Bacillus subtilis subsp. subtilis str. 168	Bacteria	Unknown	Firmicutes	Bacilli	Bacillales	Bacillaceae	Bacillus	Bacillus subtilis subsp. subtilis str. 168	UniRef100_O31680	UniRef90_O31680	UNKNOWN	1.-.-.-|	0	0	0	0	0	0	0	0	0	0	0	0	1	0	0	0	0	0	0	0	0	0	0	0	0	0	0	0	0	0	0	0	0	0	0
UniRef50_Q6FTE0	YKR18_CANGA Mitochondrial outer membrane protein CAGL0G03245g OS=Candida glabrata (strain ATCC 2001 / CBS 138 / JCM 3761 / NBRC 0622 / NRRL Y-65) GN=CAGL0G03245g PE=3 SV=1	Candida glabrata CBS 138	Eukaryota	Fungi	Ascomycota	Saccharomycetes	Saccharomycetales	Saccharomycetaceae	Nakaseomyces	Candida glabrata	UniRef100_Q6FTE0	UniRef90_Q6FTE0	UNKNOWN	UNKNOWN	0	0	0	0	0	0	0	0	0	0	0	0	0	0	0	0	0	0	0	0	0	0	2	0	0	0	0	0	0	0	0	0	0	0	0
UniRef50_O34362	YKOD_BACSU Putative HMP/thiamine import ATP-binding protein YkoD OS=Bacillus subtilis (strain 168) GN=ykoD PE=1 SV=2	Bacillus subtilis subsp. subtilis str. 168	Bacteria	Unknown	Firmicutes	Bacilli	Bacillales	Bacillaceae	Bacillus	Bacillus subtilis subsp. subtilis str. 168	UniRef100_O34362	UniRef90_O34362	K16786|K16787|	3.6.3.-|	0	0	0	0	0	0	0	0	0	0	0	0	0	0	0	0	0	0	0	0	0	0	1	0	0	0	0	0	0	0	0	0	0	0	0
UniRef50_P36086	YKH1_YEAST Uncharacterized oxidoreductase YKL071W OS=Saccharomyces cerevisiae (strain ATCC 204508 / S288c) GN=YKL071W PE=1 SV=1	Saccharomyces cerevisiae S288c	Eukaryota	Fungi	Ascomycota	Saccharomycetes	Saccharomycetales	Saccharomycetaceae	Saccharomyces	Saccharomyces cerevisiae	UniRef100_P36086	UniRef90_P36086	UNKNOWN	UNKNOWN	0	0	0	0	0	0	0	0	0	0	0	0	0	0	0	0	0	0	0	0	0	0	0	0	0	0	0	0	0	0	1	0	0	0	0
UniRef50_P77252	YKGE_ECOLI Uncharacterized protein YkgE OS=Escherichia coli (strain K12) GN=ykgE PE=3 SV=1	Escherichia coli K-12	Bacteria	Unknown	Proteobacteria	Gammaproteobacteria	Enterobacteriales	Enterobacteriaceae	Escherichia	Escherichia coli	UniRef100_P77252	UniRef90_P77252	K18928|	UNKNOWN	0	0	0	0	0	0	0	0	0	0	0	0	1	1	1	0	2	1	0	0	0	0	0	0	0	0	0	0	0	0	0	0	0	0	0
UniRef50_P52131	YKFA_ECOLI Uncharacterized protein YkfA OS=Escherichia coli (strain K12) GN=ykfA PE=4 SV=2	Escherichia coli K-12	Bacteria	Unknown	Proteobacteria	Gammaproteobacteria	Enterobacteriales	Enterobacteriaceae	Escherichia	Escherichia coli	UniRef100_P75678	UniRef90_P75678	K06946|	UNKNOWN	0	0	0	0	0	0	0	0	0	0	0	0	0	0	0	0	0	0	0	0	0	0	0	0	0	0	0	0	0	0	0	0	0	0	0
UniRef50_P34337	YK13_CAEEL Putative tyrosine-protein phosphatase C15H7.3 OS=Caenorhabditis elegans GN=C15H7.3 PE=3 SV=1	Caenorhabditis elegans	Eukaryota	Metazoa	Nematoda	Chromadorea	Rhabditida	Rhabditidae	Caenorhabditis	Caenorhabditis elegans	UniRef100_P34337	UniRef90_P34337	UNKNOWN	3.1.3.48|	0	0	0	0	0	0	0	0	0	0	0	0	0	0	0	1	1	0	0	0	0	0	0	0	0	0	0	0	0	0	0	0	0	0	0
UniRef50_P36119	YK03_YEAST Uncharacterized protein YKR023W OS=Saccharomyces cerevisiae (strain ATCC 204508 / S288c) GN=YKR023W PE=1 SV=1	Saccharomyces cerevisiae S288c	Eukaryota	Fungi	Ascomycota	Saccharomycetes	Saccharomycetales	Saccharomycetaceae	Saccharomyces	Saccharomyces cerevisiae	UniRef100_P36119	UniRef90_P36119	UNKNOWN	UNKNOWN	0	0	0	0	0	0	1	0	0	0	0	0	0	0	0	0	0	0	0	0	0	0	0	0	0	0	0	0	0	0	0	0	0	0	0
UniRef50_P46994	YJQ9_YEAST Putative uncharacterized protein YJL169W OS=Saccharomyces cerevisiae (strain ATCC 204508 / S288c) GN=YJL169W PE=5 SV=1	Saccharomyces cerevisiae S288c	Eukaryota	Fungi	Ascomycota	Saccharomycetes	Saccharomycetales	Saccharomycetaceae	Saccharomyces	Saccharomyces cerevisiae	UniRef100_P46994	UniRef90_P46994	UNKNOWN	UNKNOWN	0	0	0	0	0	0	0	0	0	0	0	0	0	0	0	0	0	0	0	0	0	0	0	0	0	0	0	0	0	0	0	0	0	0	0
UniRef50_Q9USH9	YJQ1_SCHPO Uncharacterized ABC transporter ATP-binding protein C825.01 OS=Schizosaccharomyces pombe (strain 972 / ATCC 24843) GN=SPCC825.01 PE=1 SV=1	Schizosaccharomyces pombe 972h-	Eukaryota	Fungi	Ascomycota	Schizosaccharomycetes	Schizosaccharomycetales	Schizosaccharomycetaceae	Schizosaccharomyces	Schizosaccharomyces pombe	UniRef100_Q9USH9	UniRef90_Q9USH9	K06185|	UNKNOWN	0	0	0	0	0	0	0	0	0	0	0	0	1	0	0	0	0	0	0	0	0	0	0	0	0	0	0	0	0	0	0	0	0	0	0
UniRef50_O74414	YJL1_SCHPO no description	Schizosaccharomyces pombe 972h-	Eukaryota	Fungi	Ascomycota	Schizosaccharomycetes	Schizosaccharomycetales	Schizosaccharomycetaceae	Schizosaccharomyces	Schizosaccharomyces pombe	UniRef100_O74414	UniRef90_O74414	K00859|	UNKNOWN	0	1	2	1	0	0	0	0	1	1	3	0	17	1	2	5	1	1	0	1	0	0	0	0	1	1	0	1	9	11	1	3	3	5	2
UniRef50_P39359	YJHH_ECOLI Uncharacterized lyase YjhH OS=Escherichia coli (strain K12) GN=yjhH PE=3 SV=2	Escherichia coli K-12	Bacteria	Unknown	Proteobacteria	Gammaproteobacteria	Enterobacteriales	Enterobacteriaceae	Escherichia	Escherichia coli	UniRef100_P39359	UniRef90_P39359	K01714|	4.-.-.-|	0	0	0	0	0	0	0	0	0	1	1	0	0	0	0	0	0	0	0	0	0	0	0	0	1	2	1	1	0	0	0	0	0	0	2
UniRef50_P0AF54	YJCH_ECOLI Inner membrane protein YjcH OS=Escherichia coli (strain K12) GN=yjcH PE=1 SV=1	Enterobacteriaceae	Bacteria	Unknown	Proteobacteria	Gammaproteobacteria	Enterobacteriales	Enterobacteriaceae	Unknown	Unknown	UniRef100_P0AF54	UniRef90_P0AF54	UNKNOWN	UNKNOWN	0	0	0	0	0	0	0	0	0	0	0	0	0	0	0	0	0	0	0	0	0	0	0	0	0	0	0	0	0	0	0	0	0	0	0
UniRef50_P47062	YJC8_YEAST Uncharacterized protein YJL028W OS=Saccharomyces cerevisiae (strain ATCC 204508 / S288c) GN=YJL028W PE=4 SV=1	Saccharomyces cerevisiae S288c	Eukaryota	Fungi	Ascomycota	Saccharomycetes	Saccharomycetales	Saccharomycetaceae	Saccharomyces	Saccharomyces cerevisiae	UniRef100_P47062	UniRef90_P47062	UNKNOWN	UNKNOWN	0	0	0	0	0	0	0	0	0	0	0	0	0	0	0	1	0	0	0	0	0	0	0	0	0	0	0	0	0	0	0	0	0	0	0
UniRef50_P32690	YJBI_ECOLI Putative uncharacterized protein YjbI OS=Escherichia coli (strain K12) GN=yjbI PE=5 SV=1	Escherichia coli K-12	Bacteria	Unknown	Proteobacteria	Gammaproteobacteria	Enterobacteriales	Enterobacteriaceae	Escherichia	Escherichia coli	UniRef100_P32690	UniRef90_P32690	UNKNOWN	UNKNOWN	0	0	0	0	0	0	0	0	0	0	0	0	0	0	0	0	0	0	0	0	0	0	0	0	0	0	0	0	0	0	0	0	0	0	1
UniRef50_P0C5P0	YJ197_YEAST Uncharacterized protein YJL197C-A OS=Saccharomyces cerevisiae (strain ATCC 204508 / S288c) GN=YJL197C-A PE=1 SV=1	Saccharomyces cerevisiae S288c	Eukaryota	Fungi	Ascomycota	Saccharomycetes	Saccharomycetales	Saccharomycetaceae	Saccharomyces	Saccharomyces cerevisiae	UniRef100_P0C5P0	UniRef90_P0C5P0	UNKNOWN	UNKNOWN	0	0	0	0	0	0	0	0	0	0	0	0	0	0	0	1	0	0	0	0	0	0	0	0	0	0	0	0	0	0	0	0	0	0	0
UniRef50_P0C5N9	YJ156_YEAST Putative uncharacterized protein YJL156W-A OS=Saccharomyces cerevisiae (strain ATCC 204508 / S288c) GN=YJL156W-A PE=5 SV=1	Saccharomyces cerevisiae S288c	Eukaryota	Fungi	Ascomycota	Saccharomycetes	Saccharomycetales	Saccharomycetaceae	Saccharomyces	Saccharomyces cerevisiae	UniRef100_P0C5N9	UniRef90_P0C5N9	UNKNOWN	UNKNOWN	0	0	0	0	0	0	0	0	0	0	0	0	0	0	0	0	0	0	0	0	0	0	0	0	0	0	0	0	0	0	0	0	1	0	0
UniRef50_O06741	YITF_BACSU Putative isomerase YitF OS=Bacillus subtilis (strain 168) GN=yitF PE=1 SV=1	Bacillus subtilis subsp. subtilis str. 168	Bacteria	Unknown	Firmicutes	Bacilli	Bacillales	Bacillaceae	Bacillus	Bacillus subtilis subsp. subtilis str. 168	UniRef100_O06741	UniRef90_O06741	UNKNOWN	5.-.-.-|	0	0	0	0	0	0	0	0	0	0	0	0	0	0	0	0	0	0	0	0	0	0	0	0	0	0	0	0	0	0	0	0	0	0	0
UniRef50_Q8TFH5	YIK9_SCHPO Meiotically up-regulated protein PB17E12.09 OS=Schizosaccharomyces pombe (strain 972 / ATCC 24843) GN=SPAPB17E12.09 PE=4 SV=1	Schizosaccharomyces pombe 972h-	Eukaryota	Fungi	Ascomycota	Schizosaccharomycetes	Schizosaccharomycetales	Schizosaccharomycetaceae	Schizosaccharomyces	Schizosaccharomyces pombe	UniRef100_Q8TFH5	UniRef90_Q8TFH5	UNKNOWN	UNKNOWN	0	0	0	0	0	0	0	0	0	0	0	0	1	0	1	0	0	0	0	0	0	0	0	0	0	0	0	0	0	0	0	0	0	0	0
UniRef50_Q7S9D2	YIFC_SCHPO PDZ domain-containing protein C23G3.12c OS=Schizosaccharomyces pombe (strain 972 / ATCC 24843) GN=SPAC23G3.12c PE=2 SV=1	Schizosaccharomyces pombe 972h-	Eukaryota	Fungi	Ascomycota	Schizosaccharomycetes	Schizosaccharomycetales	Schizosaccharomycetaceae	Schizosaccharomyces	Schizosaccharomyces pombe	UniRef100_Q9P7S1	UniRef90_Q9P7S1	UNKNOWN	UNKNOWN	0	0	0	0	0	0	0	0	0	1	1	0	0	0	0	0	0	0	0	0	0	0	0	0	0	0	0	0	0	0	0	0	0	0	0
UniRef50_Q31N53	YIDD_SYNE7 Putative membrane protein insertion efficiency factor OS=Synechococcus elongatus (strain PCC 7942) GN=Synpcc7942_1486 PE=3 SV=1	Synechococcus elongatus PCC 7942	Bacteria	Unknown	Cyanobacteria	Unknown	Chroococcales	Unknown	Synechococcus	Synechococcus elongatus	UniRef100_Q31N53	UniRef90_Q31N53	K08998|	UNKNOWN	0	0	0	0	0	0	0	2	0	0	0	0	0	0	0	0	0	0	0	0	0	0	0	0	0	0	0	0	0	0	0	0	0	0	0
UniRef50_Q9HT06	YIDC_PSEP1 Membrane protein insertase YidC OS=Pseudomonas putida (strain F1 / ATCC 700007) GN=yidC PE=3 SV=1	root	Unknown	Unknown	Unknown	Unknown	Unknown	Unknown	Unknown	Unknown	UniRef100_A5WBB7	UniRef90_P0A140	K03217|	UNKNOWN	0	0	0	0	2	0	0	0	0	0	0	1	0	0	0	0	0	0	0	0	0	0	0	0	0	0	0	0	0	0	0	0	0	0	0
UniRef50_Q9JXS4	YIDC_NEIG1 Membrane protein insertase YidC OS=Neisseria gonorrhoeae (strain ATCC 700825 / FA 1090) GN=yidC PE=3 SV=1	Neisseria	Bacteria	Unknown	Proteobacteria	Betaproteobacteria	Neisseriales	Neisseriaceae	Neisseria	Unknown	UniRef100_Q5F4W6	UniRef90_Q9JXS4	K03217|	UNKNOWN	0	0	0	0	0	0	0	0	0	0	0	0	0	0	0	0	0	0	0	0	0	0	0	0	1	0	0	0	0	0	0	0	0	0	0
UniRef50_Q0K5C1	YIDC_HERAR Membrane protein insertase YidC OS=Herminiimonas arsenicoxydans GN=yidC PE=3 SV=1	Herminiimonas arsenicoxydans	Bacteria	Unknown	Proteobacteria	Betaproteobacteria	Burkholderiales	Oxalobacteraceae	Herminiimonas	Herminiimonas arsenicoxydans	UniRef100_A4GAN3	UniRef90_A4GAN3	K03217|	UNKNOWN	0	0	0	0	0	0	0	0	0	0	0	0	0	0	0	0	0	1	1	0	0	0	0	0	0	0	0	0	0	0	0	0	1	1	0
UniRef50_Q8R6K6	YIDC_CALS4 Membrane protein insertase YidC OS=Caldanaerobacter subterraneus subsp. tengcongensis (strain DSM 15242 / JCM 11007 / NBRC 100824 / MB4) GN=yidC PE=3 SV=1	Thermoanaerobacter tengcongensis MB4	Bacteria	Unknown	Unknown	Unknown	Unknown	Unknown	Unknown	Unknown	UniRef100_Q8R6K6	UniRef90_Q8R6K6	K03217|	UNKNOWN	0	0	0	0	0	0	0	0	0	0	0	0	0	0	0	0	0	0	0	0	0	0	0	1	0	0	0	0	0	0	0	0	0	0	0
UniRef50_Q8ZKY4	YIDC_AERS4 Membrane protein insertase YidC OS=Aeromonas salmonicida (strain A449) GN=yidC PE=3 SV=1	Bacteria	Unknown	Unknown	Unknown	Unknown	Unknown	Unknown	Unknown	Unknown	UniRef100_A4STS5	UniRef90_A0KQZ7	K03217|	UNKNOWN	1	0	0	0	2	2	0	0	0	0	0	1	0	0	0	0	0	0	0	0	0	1	0	0	0	0	0	0	0	0	0	0	0	0	0
UniRef50_P23839	YICC_ECOLI UPF0701 protein YicC OS=Escherichia coli (strain K12) GN=yicC PE=1 SV=2	Escherichia coli K-12	Bacteria	Unknown	Proteobacteria	Gammaproteobacteria	Enterobacteriales	Enterobacteriaceae	Escherichia	Escherichia coli	UniRef100_P23839	UniRef90_P23839	UNKNOWN	UNKNOWN	0	0	0	0	0	0	0	0	0	0	0	0	0	0	0	0	0	0	0	0	0	0	0	0	0	0	0	0	0	0	0	0	0	0	0
UniRef50_P0AG29	YIBN_ECOLI Uncharacterized protein YibN OS=Escherichia coli (strain K12) GN=yibN PE=1 SV=1	Escherichia coli	Bacteria	Unknown	Proteobacteria	Gammaproteobacteria	Enterobacteriales	Enterobacteriaceae	Escherichia	Escherichia coli	UniRef100_P0AG29	UniRef90_P0AG29	UNKNOWN	UNKNOWN	0	0	0	0	0	0	0	0	0	0	0	0	0	0	0	0	0	0	0	0	0	0	0	0	0	0	0	0	0	0	0	0	0	0	0
UniRef50_P0ACA2	YIBF_ECOLI Uncharacterized GST-like protein YibF OS=Escherichia coli (strain K12) GN=yibF PE=1 SV=1	Escherichia coli	Bacteria	Unknown	Proteobacteria	Gammaproteobacteria	Enterobacteriales	Enterobacteriaceae	Escherichia	Escherichia coli	UniRef100_P0ACA2	UniRef90_P0ACA2	UNKNOWN	UNKNOWN	0	0	0	0	0	0	0	0	0	0	0	0	0	0	0	0	0	0	0	0	0	0	0	0	0	0	0	0	0	0	0	0	0	0	0
UniRef50_P0ADK2	YIAF_SHIFL Uncharacterized protein YiaF OS=Shigella flexneri GN=yiaF PE=4 SV=2	Enterobacteriaceae	Bacteria	Unknown	Proteobacteria	Gammaproteobacteria	Enterobacteriales	Enterobacteriaceae	Unknown	Unknown	UniRef100_P0ADK2	UniRef90_P0ADK2	UNKNOWN	UNKNOWN	0	0	0	0	0	0	0	0	0	0	0	0	0	0	0	0	0	0	0	0	0	0	0	0	0	0	0	0	0	0	0	0	0	0	0
UniRef50_P37645	YHJG_ECOLI Uncharacterized protein YhjG OS=Escherichia coli (strain K12) GN=yhjG PE=4 SV=3	Escherichia coli K-12	Bacteria	Unknown	Proteobacteria	Gammaproteobacteria	Enterobacteriales	Enterobacteriaceae	Escherichia	Escherichia coli	UniRef100_P37645	UniRef90_P37645	K07290|	UNKNOWN	0	0	0	0	0	0	0	0	0	0	0	0	0	0	0	0	0	0	0	0	0	0	0	0	0	0	0	0	0	0	0	0	0	0	0
UniRef50_Q9C0W2	YHI5_SCHPO Uncharacterized AAA domain-containing protein P22H7.05c OS=Schizosaccharomyces pombe (strain 972 / ATCC 24843) GN=pi026 PE=3 SV=1	root	Unknown	Unknown	Unknown	Unknown	Unknown	Unknown	Unknown	Unknown	UniRef100_Q9C0W2	UniRef90_Q9C0W2	UNKNOWN	UNKNOWN	0	0	0	0	0	0	1	0	0	0	0	0	0	0	0	0	0	0	0	0	0	0	0	0	0	0	0	0	0	0	0	0	0	0	0
UniRef50_P0ADW3	YHCB_ECOLI Inner membrane protein YhcB OS=Escherichia coli (strain K12) GN=yhcB PE=1 SV=2	Escherichia coli	Bacteria	Unknown	Proteobacteria	Gammaproteobacteria	Enterobacteriales	Enterobacteriaceae	Escherichia	Escherichia coli	UniRef100_P0ADW3	UniRef90_P0ADW3	K09908|	1.10.3.-|	0	0	0	0	0	0	0	0	0	0	0	0	0	0	0	0	0	0	0	0	0	0	0	0	0	0	0	0	0	0	0	0	0	0	0
UniRef50_O60131	YH7H_SCHPO Uncharacterized transcriptional regulatory protein C16G5.17 OS=Schizosaccharomyces pombe (strain 972 / ATCC 24843) GN=SPBC16G5.17 PE=3 SV=1	Schizosaccharomyces pombe 972h-	Eukaryota	Fungi	Ascomycota	Schizosaccharomycetes	Schizosaccharomycetales	Schizosaccharomycetaceae	Schizosaccharomyces	Schizosaccharomyces pombe	UniRef100_O60131	UniRef90_O60131	UNKNOWN	UNKNOWN	0	0	0	0	0	0	0	0	0	0	0	0	0	0	0	0	0	0	0	0	0	0	0	0	0	1	0	0	0	0	0	0	0	0	0
UniRef50_O43048	YH51_SCHPO TBC domain-containing protein C215.01 OS=Schizosaccharomyces pombe (strain 972 / ATCC 24843) GN=SPBC215.01 PE=3 SV=4	Schizosaccharomyces pombe 972h-	Eukaryota	Fungi	Ascomycota	Schizosaccharomycetes	Schizosaccharomycetales	Schizosaccharomycetaceae	Schizosaccharomyces	Schizosaccharomyces pombe	UniRef100_O43048	UniRef90_O43048	K19951|	UNKNOWN	0	0	0	0	0	0	0	0	0	0	1	0	0	0	0	0	0	0	0	0	0	0	0	0	0	0	0	0	0	0	0	0	0	0	0
UniRef50_O43073	YGW2_SCHPO UPF0220 protein C8D2.02c OS=Schizosaccharomyces pombe (strain 972 / ATCC 24843) GN=pi063 PE=3 SV=1	Schizosaccharomyces pombe 972h-	Eukaryota	Fungi	Ascomycota	Schizosaccharomycetes	Schizosaccharomycetales	Schizosaccharomycetaceae	Schizosaccharomyces	Schizosaccharomyces pombe	UniRef100_O43073	UniRef90_O43073	UNKNOWN	UNKNOWN	0	0	0	0	0	0	0	0	0	0	0	0	0	0	0	0	0	0	0	0	0	0	1	0	0	0	0	0	0	0	0	0	0	0	0
UniRef50_Q8XD41	YGFZ_YERP3 tRNA-modifying protein YgfZ OS=Yersinia pseudotuberculosis serotype O:1b (strain IP 31758) GN=YpsIP31758_0872 PE=3 SV=1	Yersinia pseudotuberculosis IP 31758	Bacteria	Unknown	Proteobacteria	Gammaproteobacteria	Enterobacteriales	Enterobacteriaceae	Unknown	Unknown	UniRef100_A7FF28	UniRef90_A7FF28	K06980|	UNKNOWN	0	0	0	0	0	0	0	0	0	0	0	0	1	0	0	0	0	0	0	0	0	0	0	0	0	0	0	0	0	0	0	0	0	0	0
UniRef50_P0ADS0	YGDH_ECO57 LOG family protein YgdH OS=Escherichia coli O157:H7 GN=ygdH PE=3 SV=1	Escherichia coli O157:H7	Bacteria	Unknown	Proteobacteria	Gammaproteobacteria	Enterobacteriales	Enterobacteriaceae	Escherichia	Escherichia coli	UniRef100_P0ADS0	UniRef90_P0ADS0	K06966|	UNKNOWN	0	0	0	0	0	0	0	0	0	0	0	0	0	0	0	0	0	0	0	0	0	0	0	0	0	0	0	0	0	0	0	0	0	0	0
UniRef50_O60114	YG65_SCHPO Uncharacterized helicase C15C4.05 OS=Schizosaccharomyces pombe (strain 972 / ATCC 24843) GN=SPBC15C4.05 PE=3 SV=1	Schizosaccharomyces pombe 972h-	Eukaryota	Fungi	Ascomycota	Schizosaccharomycetes	Schizosaccharomycetales	Schizosaccharomycetaceae	Schizosaccharomyces	Schizosaccharomyces pombe	UniRef100_O60114	UniRef90_O60114	UNKNOWN	3.6.4.-|	0	0	0	0	0	0	0	0	0	0	0	0	1	0	0	0	0	0	0	0	0	0	0	0	0	0	0	0	0	0	0	0	0	0	0
UniRef50_P31653	YG29_BPSP1 Uncharacterized 16.2 kDa protein in gene 29 5'region OS=Bacillus phage SP01 PE=4 SV=1	Bacillus phage SPO1	Viruses	Unknown	Unknown	Unknown	Caudovirales	Myoviridae	Spounalikevirus	Bacillus phage SPO1	UniRef100_P31653	UniRef90_P31653	UNKNOWN	UNKNOWN	0	0	0	0	0	0	0	0	0	0	0	0	0	0	0	0	0	0	0	0	0	0	0	1	0	0	0	0	0	0	0	0	0	0	0
UniRef50_Q56952	YFEA_YERPE Periplasmic chelated iron-binding protein YfeA OS=Yersinia pestis GN=yfeA PE=3 SV=2	Yersinia pestis	Bacteria	Unknown	Proteobacteria	Gammaproteobacteria	Enterobacteriales	Enterobacteriaceae	Yersinia	Yersinia pestis	UniRef100_Q56952	UniRef90_Q56952	K11604|	UNKNOWN	0	0	0	0	0	0	0	0	0	0	0	0	1	0	0	0	0	0	0	0	0	0	0	0	0	0	0	0	0	0	0	0	0	0	0
UniRef50_O18023	YFE7_CAEEL Ig-like and fibronectin type-III domain-containing protein T04A11.3 OS=Caenorhabditis elegans GN=T04A11.3 PE=1 SV=2	Caenorhabditis elegans	Eukaryota	Metazoa	Nematoda	Chromadorea	Rhabditida	Rhabditidae	Caenorhabditis	Caenorhabditis elegans	UniRef100_O18023	UniRef90_O18023	UNKNOWN	UNKNOWN	0	0	0	0	0	0	0	0	0	0	0	0	0	0	0	0	0	0	0	0	0	0	0	0	0	0	0	0	0	0	1	0	0	0	0
UniRef50_P0AD34	YFCZ_ECOLI UPF0381 protein YfcZ OS=Escherichia coli (strain K12) GN=yfcZ PE=3 SV=1	Escherichia coli	Bacteria	Unknown	Proteobacteria	Gammaproteobacteria	Enterobacteriales	Enterobacteriaceae	Escherichia	Escherichia coli	UniRef100_P0AD34	UniRef90_P0AD34	UNKNOWN	UNKNOWN	0	0	0	0	0	0	0	0	0	0	0	0	0	0	0	0	0	0	0	0	0	0	0	0	0	0	0	0	0	0	0	0	0	0	0
UniRef50_O42657	YF82_SCHPO GRIP and coiled-coil domain-containing protein C27D7.02c OS=Schizosaccharomyces pombe (strain 972 / ATCC 24843) GN=SPAC27D7.02c PE=3 SV=1	Schizosaccharomyces pombe 972h-	Eukaryota	Fungi	Ascomycota	Schizosaccharomycetes	Schizosaccharomycetales	Schizosaccharomycetaceae	Schizosaccharomyces	Schizosaccharomyces pombe	UniRef100_O42657	UniRef90_O42657	UNKNOWN	UNKNOWN	0	0	0	0	0	0	0	0	0	0	0	0	0	0	0	0	4	0	0	0	0	0	0	0	0	0	0	0	0	0	0	0	0	0	0
UniRef50_O14237	YEL4_SCHPO Uncharacterized membrane protein C6F6.04c OS=Schizosaccharomyces pombe (strain 972 / ATCC 24843) GN=SPAC6F6.04c PE=4 SV=1	Schizosaccharomyces pombe 972h-	Eukaryota	Fungi	Ascomycota	Schizosaccharomycetes	Schizosaccharomycetales	Schizosaccharomycetaceae	Schizosaccharomyces	Schizosaccharomyces pombe	UniRef100_O14237	UniRef90_O14237	UNKNOWN	UNKNOWN	0	0	0	0	0	0	0	0	0	0	0	0	0	1	0	0	0	0	0	0	0	0	0	0	0	0	0	0	0	0	0	0	0	0	0
UniRef50_P40709	YEJM_ECO57 Inner membrane protein YejM OS=Escherichia coli O157:H7 GN=yejM PE=3 SV=1	Escherichia coli O157:H7	Bacteria	Unknown	Proteobacteria	Gammaproteobacteria	Enterobacteriales	Enterobacteriaceae	Escherichia	Escherichia coli	UniRef100_P0AD29	UniRef90_P0AD29	K07014|	UNKNOWN	0	0	0	0	0	0	1	0	0	0	0	0	0	0	0	0	0	0	0	0	0	0	0	0	0	0	0	0	0	0	0	0	0	0	0
UniRef50_P33916	YEJF_ECOLI Uncharacterized ABC transporter ATP-binding protein YejF OS=Escherichia coli (strain K12) GN=yejF PE=3 SV=1	Escherichia coli K-12	Bacteria	Unknown	Proteobacteria	Gammaproteobacteria	Enterobacteriales	Enterobacteriaceae	Escherichia	Escherichia coli	UniRef100_P33916	UniRef90_P33916	K13896|	UNKNOWN	0	0	0	0	0	0	0	0	0	0	0	0	0	0	0	0	0	0	0	0	0	0	0	0	0	0	0	0	0	0	0	0	0	0	0
UniRef50_P33353	YEHQ_ECOLI Putative uncharacterized protein YehQ OS=Escherichia coli (strain K12) GN=yehQ PE=5 SV=2	Escherichia coli K-12	Bacteria	Unknown	Proteobacteria	Gammaproteobacteria	Enterobacteriales	Enterobacteriaceae	Escherichia	Escherichia coli	UniRef100_P33353	UniRef90_P33353	UNKNOWN	UNKNOWN	0	0	0	0	0	0	0	0	1	0	0	0	0	0	0	0	0	0	0	0	0	0	0	0	0	0	0	0	0	0	0	0	0	0	0
UniRef50_O13957	YEHG_SCHPO Uncharacterized protein C23H4.16c OS=Schizosaccharomyces pombe (strain 972 / ATCC 24843) GN=SPAC23H4.16c PE=4 SV=1	Schizosaccharomyces pombe 972h-	Eukaryota	Fungi	Ascomycota	Schizosaccharomycetes	Schizosaccharomycetales	Schizosaccharomycetaceae	Schizosaccharomyces	Schizosaccharomyces pombe	UniRef100_O13957	UniRef90_O13957	UNKNOWN	UNKNOWN	0	0	0	0	0	0	0	0	0	0	0	0	0	0	0	0	0	0	0	0	0	0	0	0	0	0	0	1	0	0	0	0	0	0	0
UniRef50_P76342	YEDY_RHISN Sulfoxide reductase catalytic subunit YedY OS=Rhizobium sp. (strain NGR234) GN=yedY PE=3 SV=1	Sinorhizobium fredii NGR234	Bacteria	Unknown	Proteobacteria	Unknown	Unknown	Unknown	Unknown	Unknown	UniRef100_C3MB06	UniRef90_C3MB06	K07147|	1.8.5.-|	0	0	0	0	0	0	0	0	0	0	0	0	0	0	0	0	0	0	0	0	1	0	0	0	0	0	0	0	0	0	0	0	0	0	1
UniRef50_P76335	YEDS_ECOLI Putative outer membrane protein YedS OS=Escherichia coli (strain K12) GN=yedS PE=5 SV=3	Escherichia coli K-12	Bacteria	Unknown	Proteobacteria	Gammaproteobacteria	Enterobacteriales	Enterobacteriaceae	Unknown	Unknown	UniRef100_P76335	UniRef90_P76335	UNKNOWN	UNKNOWN	0	0	0	0	0	0	0	0	0	0	0	0	1	0	0	0	0	0	0	0	0	0	0	0	0	0	0	0	0	0	0	0	0	0	0
UniRef50_P31063	YEDD_ECOLI Uncharacterized lipoprotein YedD OS=Escherichia coli (strain K12) GN=yedD PE=3 SV=1	Escherichia coli K-12	Bacteria	Unknown	Proteobacteria	Gammaproteobacteria	Enterobacteriales	Enterobacteriaceae	Escherichia	Escherichia coli	UniRef100_P31063	UniRef90_P31063	UNKNOWN	UNKNOWN	0	0	0	0	0	0	0	0	0	0	0	0	0	0	0	0	0	0	0	0	0	0	0	0	0	0	0	0	0	0	0	0	0	0	0
UniRef50_P0ACY5	YEAG_ECOLI Uncharacterized protein YeaG OS=Escherichia coli (strain K12) GN=yeaG PE=3 SV=1	Escherichia coli	Bacteria	Unknown	Proteobacteria	Gammaproteobacteria	Enterobacteriales	Enterobacteriaceae	Escherichia	Escherichia coli	UniRef100_P0ACY5	UniRef90_P0ACY5	K07180|	UNKNOWN	0	0	0	0	0	0	0	0	0	0	0	0	0	0	0	0	0	0	0	0	0	0	0	0	0	0	0	0	0	0	0	0	0	0	0
UniRef50_P81227	YE7B_METJA Uncharacterized protein MJ1479.1 OS=Methanocaldococcus jannaschii (strain ATCC 43067 / DSM 2661 / JAL-1 / JCM 10045 / NBRC 100440) GN=MJ1479.1 PE=4 SV=1	Methanocaldococcus jannaschii DSM 2661	Archaea	Unknown	Euryarchaeota	Methanococci	Methanococcales	Methanocaldococcaceae	Methanocaldococcus	Methanocaldococcus jannaschii	UniRef100_P81227	UniRef90_P81227	K09160|	UNKNOWN	0	0	0	0	0	0	0	0	0	0	0	0	1	0	0	0	0	0	0	0	0	0	0	0	0	0	0	0	0	0	0	0	0	0	0
UniRef50_O13690	YDYB_SCHPO PH and SEC7 domain-containing protein C11E3.11c OS=Schizosaccharomyces pombe (strain 972 / ATCC 24843) GN=SPAC11E3.11c PE=3 SV=1	Schizosaccharomyces pombe 972h-	Eukaryota	Fungi	Ascomycota	Schizosaccharomycetes	Schizosaccharomycetales	Schizosaccharomycetaceae	Schizosaccharomyces	Schizosaccharomyces pombe	UniRef100_O13690	UniRef90_O13690	UNKNOWN	UNKNOWN	0	0	0	0	0	0	0	0	0	0	0	0	0	0	0	0	0	0	0	1	0	0	0	0	0	0	0	0	0	0	0	0	0	0	0
UniRef50_P0ACY2	YDJA_ECOLI Putative NAD(P)H nitroreductase YdjA OS=Escherichia coli (strain K12) GN=ydjA PE=1 SV=1	Escherichia coli	Bacteria	Unknown	Proteobacteria	Gammaproteobacteria	Enterobacteriales	Enterobacteriaceae	Escherichia	Escherichia coli	UniRef100_P0ACY2	UniRef90_P0ACY2	UNKNOWN	1.-.-.-|	0	0	0	0	0	0	0	0	0	0	0	0	0	0	0	0	0	0	0	0	0	0	0	0	0	0	0	0	0	0	0	0	0	0	0
UniRef50_Q8ZPR4	YDIB_ECOK1 Quinate/shikimate dehydrogenase OS=Escherichia coli O1:K1 / APEC GN=ydiB PE=3 SV=1	Enterobacteriaceae	Bacteria	Unknown	Proteobacteria	Gammaproteobacteria	Enterobacteriales	Enterobacteriaceae	Unknown	Unknown	UniRef100_Q8X5Y4	UniRef90_Q8ZPR4	K05887|	1.1.1.282|	0	0	0	0	0	0	0	0	0	0	0	0	0	0	0	0	0	0	0	0	0	0	0	0	0	0	0	0	0	0	0	0	1	0	0
UniRef50_Q92342	YDI4_SCHPO Uncharacterized protein C1F8.04c OS=Schizosaccharomyces pombe (strain 972 / ATCC 24843) GN=SPAC1F8.04c PE=3 SV=1	Schizosaccharomyces pombe 972h-	Eukaryota	Fungi	Ascomycota	Schizosaccharomycetes	Schizosaccharomycetales	Schizosaccharomycetaceae	Schizosaccharomyces	Schizosaccharomyces pombe	UniRef100_Q92342	UniRef90_Q92342	UNKNOWN	UNKNOWN	0	0	0	0	0	0	0	0	0	0	0	0	0	0	0	0	1	0	0	0	0	0	0	0	0	0	0	0	0	0	0	0	0	0	0
UniRef50_P77804	YDGA_ECOLI Protein YdgA OS=Escherichia coli (strain K12) GN=ydgA PE=1 SV=1	Escherichia coli K-12	Bacteria	Unknown	Proteobacteria	Gammaproteobacteria	Enterobacteriales	Enterobacteriaceae	Escherichia	Escherichia coli	UniRef100_P77804	UniRef90_P77804	UNKNOWN	UNKNOWN	0	0	0	0	0	0	0	0	0	0	0	0	0	0	0	0	0	0	0	0	0	0	0	0	0	0	0	0	0	0	0	0	0	0	0
UniRef50_P39831	YDFG_SHIFL NADP-dependent L-serine/L-allo-threonine dehydrogenase YdfG OS=Shigella flexneri GN=ydfG PE=3 SV=2	Enterobacteriaceae	Bacteria	Unknown	Proteobacteria	Gammaproteobacteria	Enterobacteriales	Enterobacteriaceae	Unknown	Unknown	UniRef100_Q83RE8	UniRef90_P39831	K16066|	1.1.1.381|1.1.1.298|	0	0	0	0	0	0	0	0	0	0	0	0	0	0	0	0	0	0	0	0	0	0	0	0	0	0	0	0	0	0	0	0	0	0	0
UniRef50_P77588	YDEQ_ECOLI Uncharacterized fimbrial-like protein YdeQ OS=Escherichia coli (strain K12) GN=ydeQ PE=3 SV=1	Escherichia coli K-12	Bacteria	Unknown	Proteobacteria	Gammaproteobacteria	Enterobacteriales	Enterobacteriaceae	Escherichia	Escherichia coli	UniRef100_P77588	UniRef90_P77588	UNKNOWN	UNKNOWN	0	0	0	0	0	0	0	0	0	0	0	0	0	0	0	0	0	0	0	0	0	1	0	0	0	0	0	0	0	0	0	0	0	0	0
UniRef50_P77519	YDDL_ECOLI Putative uncharacterized protein YddL OS=Escherichia coli (strain K12) GN=yddL PE=5 SV=1	Enterobacteriaceae	Bacteria	Unknown	Proteobacteria	Gammaproteobacteria	Enterobacteriales	Enterobacteriaceae	Unknown	Unknown	UniRef100_P77519	UniRef90_P77519	UNKNOWN	UNKNOWN	0	0	0	0	0	0	0	0	0	0	0	0	0	0	0	0	2	0	0	0	0	0	0	0	0	0	0	0	0	0	0	0	0	0	0
UniRef50_P77171	YDCI_ECOLI Uncharacterized HTH-type transcriptional regulator YdcI OS=Escherichia coli (strain K12) GN=ydcI PE=3 SV=2	Escherichia coli K-12	Bacteria	Unknown	Proteobacteria	Gammaproteobacteria	Enterobacteriales	Enterobacteriaceae	Escherichia	Escherichia coli	UniRef100_P77171	UniRef90_P77171	UNKNOWN	UNKNOWN	0	0	0	0	0	0	0	0	0	0	0	0	0	0	0	0	0	0	0	0	0	0	0	0	0	0	0	0	0	0	0	0	0	0	0
UniRef50_Q8TGP8	YD086_YEAST Putative uncharacterized protein YDL086C-A OS=Saccharomyces cerevisiae (strain ATCC 204508 / S288c) GN=YDL086C-A PE=5 SV=1	Saccharomyces cerevisiae S288c	Eukaryota	Fungi	Ascomycota	Saccharomycetes	Saccharomycetales	Saccharomycetaceae	Saccharomyces	Saccharomyces cerevisiae	UniRef100_Q8TGP8	UniRef90_Q8TGP8	UNKNOWN	UNKNOWN	0	0	0	0	1	0	0	0	0	0	0	0	0	0	0	0	0	0	0	0	0	0	0	0	0	0	0	0	0	0	0	0	0	0	0
UniRef50_P36443	YCX6_CHLRE Uncharacterized 12.3 kDa protein in petA-petD intergenic region OS=Chlamydomonas reinhardtii PE=4 SV=1	Chlamydomonas reinhardtii	Eukaryota	Viridiplantae	Chlorophyta	Chlorophyceae	Chlamydomonadales	Chlamydomonadaceae	Chlamydomonas	Chlamydomonas reinhardtii	UniRef100_P36443	UniRef90_P36443	UNKNOWN	UNKNOWN	0	0	0	0	0	0	0	0	0	1	0	1	0	0	0	0	0	0	0	0	0	0	0	0	0	0	0	0	0	0	0	0	0	0	0
UniRef50_Q0P3N5	YCX1_OSTTA Uncharacterized protein OtCpg00170 OS=Ostreococcus tauri GN=OtCpg00170 PE=4 SV=1	Ostreococcus tauri	Eukaryota	Viridiplantae	Chlorophyta	Mamiellophyceae	Mamiellales	Unknown	Ostreococcus	Ostreococcus tauri	UniRef100_Q0P3N5	UniRef90_Q0P3N5	UNKNOWN	UNKNOWN	0	0	0	0	0	0	0	0	0	0	0	0	0	0	0	0	0	0	0	0	0	0	0	0	0	0	0	0	0	0	0	0	0	1	0
UniRef50_B8F486	YCIB_MANSM Probable intracellular septation protein A OS=Mannheimia succiniciproducens (strain MBEL55E) GN=MS0737 PE=3 SV=1	Mannheimia succiniciproducens MBEL55E	Bacteria	Unknown	Proteobacteria	Gammaproteobacteria	Pasteurellales	Pasteurellaceae	Basfia	Mannheimia succiniciproducens	UniRef100_Q65UL6	UniRef90_Q65UL6	K06190|	UNKNOWN	0	0	0	0	0	0	0	0	0	0	0	0	0	0	0	0	0	0	0	0	0	0	0	0	0	0	0	0	0	0	0	0	0	0	0
UniRef50_P94396	YCGS_BACSU Uncharacterized hydrolase YcgS OS=Bacillus subtilis (strain 168) GN=ycgS PE=3 SV=2	Bacillus subtilis subsp. subtilis str. 168	Bacteria	Unknown	Firmicutes	Bacilli	Bacillales	Bacillaceae	Bacillus	Bacillus subtilis subsp. subtilis str. 168	UniRef100_P94396	UniRef90_P94396	UNKNOWN	3.-.-.-|	0	0	0	0	1	0	0	0	0	0	0	0	0	0	0	0	0	0	0	0	0	0	0	0	0	0	0	0	0	0	0	0	0	0	0
UniRef50_P94393	YCGP_BACSU Uncharacterized protein YcgP OS=Bacillus subtilis (strain 168) GN=ycgP PE=3 SV=2	Bacillus subtilis subsp. subtilis str. 168	Bacteria	Unknown	Firmicutes	Bacilli	Bacillales	Bacillaceae	Bacillus	Bacillus subtilis subsp. subtilis str. 168	UniRef100_P94393	UniRef90_P94393	UNKNOWN	UNKNOWN	0	0	0	0	0	0	0	0	0	0	0	0	0	0	0	0	0	0	1	0	0	0	0	0	0	0	0	0	0	0	0	0	0	0	0
UniRef50_B7NKH1	YCFP_SHIFL UPF0227 protein YcfP OS=Shigella flexneri GN=ycfP PE=3 SV=1	Enterobacteriaceae	Bacteria	Unknown	Proteobacteria	Gammaproteobacteria	Enterobacteriales	Enterobacteriaceae	Unknown	Unknown	UniRef100_A7FH42	UniRef90_A7FH42	K07000|	UNKNOWN	0	0	0	0	0	0	0	0	0	0	0	0	0	0	0	0	0	0	0	0	0	0	0	0	0	0	0	0	0	0	0	0	0	0	0
UniRef50_A9MGA5	YCFP_SALHS UPF0227 protein YcfP OS=Salmonella heidelberg (strain SL476) GN=ycfP PE=3 SV=1	Enterobacteriaceae	Bacteria	Unknown	Proteobacteria	Gammaproteobacteria	Enterobacteriales	Enterobacteriaceae	Unknown	Unknown	UniRef100_B5F8E4	UniRef90_A9MGA5	K07000|	UNKNOWN	0	0	0	0	0	0	0	0	0	0	0	0	0	0	0	0	0	0	0	0	0	0	0	0	0	0	0	0	0	0	0	0	0	0	0
UniRef50_P51272	YCF42_PYRYE Putative peroxiredoxin ycf42 OS=Pyropia yezoensis GN=ycf42 PE=3 SV=1	Eukaryota	Eukaryota	Unknown	Unknown	Unknown	Unknown	Unknown	Unknown	Unknown	UniRef100_P51272	UniRef90_P51272	UNKNOWN	1.11.1.15|	2	2	0	0	0	0	1	1	0	1	1	2	0	0	0	0	0	0	0	0	0	0	1	0	0	0	0	0	0	0	0	0	0	0	0
UniRef50_Q32836	YCF2_PELHO Protein Ycf2 OS=Pelargonium hortorum GN=ycf2-A PE=3 SV=2	Pelargonium x hortorum	Eukaryota	Viridiplantae	Streptophyta	Unknown	Geraniales	Geraniaceae	Pelargonium	Pelargonium x hortorum	UniRef100_Q32836	UniRef90_Q32836	UNKNOWN	UNKNOWN	0	0	0	0	0	0	0	0	0	0	0	0	0	0	0	0	0	0	0	0	0	0	0	0	0	0	0	0	0	0	1	0	0	0	0
UniRef50_P56786	YCF2_NYMAL Protein Ycf2 OS=Nymphaea alba GN=ycf2-A PE=3 SV=1	Streptophyta	Eukaryota	Viridiplantae	Streptophyta	Unknown	Unknown	Unknown	Unknown	Unknown	UniRef100_Q6EVY7	UniRef90_Q6EVY7	UNKNOWN	UNKNOWN	0	0	1	0	0	0	0	0	0	0	0	0	0	0	0	0	0	0	0	0	0	0	0	0	0	0	0	0	0	0	0	0	0	0	0
UniRef50_Q8S8V2	YCF2_GOSBA Protein Ycf2 OS=Gossypium barbadense GN=ycf2-A PE=3 SV=1	Streptophyta	Eukaryota	Viridiplantae	Streptophyta	Unknown	Unknown	Unknown	Unknown	Unknown	UniRef100_A6MMG6	UniRef90_Q0ZIV6	UNKNOWN	UNKNOWN	0	0	1	0	0	0	0	0	0	0	0	0	0	0	0	0	0	0	0	0	0	0	0	0	0	0	0	0	0	0	0	0	0	0	0
UniRef50_P61242	YCF2_CITSI Protein Ycf2 OS=Citrus sinensis GN=ycf2-A PE=3 SV=1	Streptophyta	Eukaryota	Viridiplantae	Streptophyta	Unknown	Unknown	Unknown	Unknown	Unknown	UniRef100_Q09MB4	UniRef90_P61242	UNKNOWN	UNKNOWN	0	0	1	0	0	0	0	0	0	0	0	0	0	0	0	0	0	0	0	0	0	0	0	0	0	0	0	0	0	0	0	0	0	0	0
UniRef50_Q8EGF2	YCDX_SHIDS Probable phosphatase YcdX OS=Shigella dysenteriae serotype 1 (strain Sd197) GN=ycdX PE=3 SV=1	Shigella dysenteriae Sd197	Bacteria	Unknown	Proteobacteria	Gammaproteobacteria	Enterobacteriales	Enterobacteriaceae	Shigella	Shigella dysenteriae	UniRef100_Q32HN6	UniRef90_Q32HN6	K04477|	3.1.3.-|	0	0	0	0	0	0	0	0	0	0	0	0	0	0	0	0	0	0	0	0	0	1	0	0	0	0	0	0	0	0	0	0	0	0	0
UniRef50_P21367	YCAC_ECOLI Uncharacterized protein YcaC OS=Escherichia coli (strain K12) GN=ycaC PE=1 SV=1	Escherichia coli K-12	Bacteria	Unknown	Proteobacteria	Gammaproteobacteria	Enterobacteriales	Enterobacteriaceae	Escherichia	Escherichia coli	UniRef100_P21367	UniRef90_P21367	UNKNOWN	UNKNOWN	0	0	0	0	0	0	0	0	0	0	0	0	0	0	0	0	0	0	0	0	0	0	0	0	0	0	0	0	0	0	0	0	0	0	0
UniRef50_P29714	YBP2_STRAU Uncharacterized protein in bpoA2 5'region (Fragment) OS=Streptomyces aureofaciens PE=3 SV=1	Streptomyces aureofaciens	Bacteria	Unknown	Actinobacteria	Actinobacteria	Actinomycetales	Streptomycetaceae	Streptomyces	Streptomyces aureofaciens	UniRef100_P29714	UniRef90_P29714	UNKNOWN	UNKNOWN	0	0	0	0	0	0	0	0	0	0	0	0	0	0	0	0	0	0	0	0	0	0	0	0	9	7	7	5	0	0	0	0	10	10	13
UniRef50_O42888	YBN4_SCHPO Uncharacterized oxidoreductase C8E4.04 OS=Schizosaccharomyces pombe (strain 972 / ATCC 24843) GN=SPBC8E4.04 PE=3 SV=1	Schizosaccharomyces pombe 972h-	Eukaryota	Fungi	Ascomycota	Schizosaccharomycetes	Schizosaccharomycetales	Schizosaccharomycetaceae	Schizosaccharomyces	Schizosaccharomyces pombe	UniRef100_O42888	UniRef90_O42888	UNKNOWN	1.-.-.-|	0	0	0	0	0	0	0	0	0	0	0	0	0	0	1	0	0	0	0	0	0	0	0	0	0	0	0	0	0	0	0	0	0	0	0
UniRef50_P75821	YBJS_ECOLI Uncharacterized protein YbjS OS=Escherichia coli (strain K12) GN=ybjS PE=3 SV=2	Escherichia coli K-12	Bacteria	Unknown	Proteobacteria	Gammaproteobacteria	Enterobacteriales	Enterobacteriaceae	Escherichia	Escherichia coli	UniRef100_P75821	UniRef90_P75821	UNKNOWN	UNKNOWN	0	0	0	0	0	1	0	0	0	0	0	0	0	0	0	0	0	0	0	0	0	0	0	0	0	0	0	0	0	0	0	0	0	0	0
UniRef50_Q9HVQ7	YBIX_ECO57 PKHD-type hydroxylase YbiX OS=Escherichia coli O157:H7 GN=ybiX PE=3 SV=1	Escherichia coli	Bacteria	Unknown	Proteobacteria	Gammaproteobacteria	Enterobacteriales	Enterobacteriaceae	Escherichia	Escherichia coli	UniRef100_Q8X7W8	UniRef90_Q8X7W8	K07336|	1.14.11.-|	0	0	0	0	0	0	0	0	0	0	0	0	0	0	0	0	0	0	0	0	0	0	0	0	0	0	0	0	0	0	0	0	0	0	0
UniRef50_P0AAY0	YBIS_ECO57 Probable L,D-transpeptidase YbiS OS=Escherichia coli O157:H7 GN=ybiS PE=3 SV=1	Escherichia coli O157:H7	Bacteria	Unknown	Proteobacteria	Gammaproteobacteria	Enterobacteriales	Enterobacteriaceae	Escherichia	Escherichia coli	UniRef100_P0AAY0	UniRef90_P0AAY0	K19235|	2.-.-.-|	0	0	0	0	0	0	0	0	0	0	0	0	0	0	0	0	0	0	0	0	0	0	0	0	0	0	0	0	0	0	0	0	0	0	0
UniRef50_A0R0T0	YBEY_MYCVP Endoribonuclease YbeY OS=Mycobacterium vanbaalenii (strain DSM 7251 / PYR-1) GN=ybeY PE=3 SV=1	Mycobacterium vanbaalenii PYR-1	Bacteria	Unknown	Actinobacteria	Actinobacteria	Actinomycetales	Mycobacteriaceae	Mycobacterium	Mycobacterium vanbaalenii	UniRef100_A1TBR2	UniRef90_A1TBR2	K07042|	3.1.-.-|	0	0	0	0	0	0	0	0	0	0	0	0	0	0	0	0	0	0	1	0	0	0	0	0	0	0	0	0	0	0	0	0	0	0	0
UniRef50_Q1IKR2	YBEY_KORVE Endoribonuclease YbeY OS=Koribacter versatilis (strain Ellin345) GN=ybeY PE=3 SV=1	Candidatus Koribacter versatilis Ellin345	Bacteria	Unknown	Acidobacteria	Unknown	Unknown	Unknown	Candidatus Koribacter	Candidatus Koribacter versatilis	UniRef100_Q1IKR2	UniRef90_Q1IKR2	K07042|	3.1.-.-|	0	0	0	0	0	0	0	0	0	0	0	0	0	0	0	0	0	0	0	0	0	0	0	0	0	0	0	0	0	0	0	0	0	1	0
UniRef50_Q182C6	YBEY_CLOTH Endoribonuclease YbeY OS=Clostridium thermocellum (strain ATCC 27405 / DSM 1237 / NBRC 103400 / NCIMB 10682 / NRRL B-4536 / VPI 7372) GN=ybeY PE=3 SV=1	Clostridium thermocellum ATCC 27405	Bacteria	Unknown	Firmicutes	Clostridia	Clostridiales	Clostridiaceae	Clostridium	Clostridium thermocellum	UniRef100_A3DEC2	UniRef90_A3DEC2	K07042|	3.1.-.-|	0	0	0	0	0	0	0	0	0	0	0	0	0	0	0	0	0	0	0	0	0	0	0	0	0	0	0	0	0	0	0	0	0	0	0
UniRef50_P0AAR3	YBAK_SHIFL Cys-tRNA(Pro)/Cys-tRNA(Cys) deacylase YbaK OS=Shigella flexneri GN=ybaK PE=3 SV=1	Shigella flexneri	Bacteria	Unknown	Proteobacteria	Gammaproteobacteria	Enterobacteriales	Enterobacteriaceae	Shigella	Shigella flexneri	UniRef100_P0AAR3	UniRef90_P0AAR3	K03976|	4.2.-.-|	0	0	0	0	0	0	0	0	0	0	0	0	2	0	0	0	0	0	0	0	0	0	0	0	0	0	0	0	0	0	0	0	0	0	0
UniRef50_P38299	YB34_YEAST Uncharacterized protein YBR184W OS=Saccharomyces cerevisiae (strain ATCC 204508 / S288c) GN=YBR184W PE=4 SV=1	Saccharomyces cerevisiae S288c	Eukaryota	Fungi	Ascomycota	Saccharomycetes	Saccharomycetales	Saccharomycetaceae	Saccharomyces	Saccharomyces cerevisiae	UniRef100_P38299	UniRef90_P38299	UNKNOWN	UNKNOWN	0	0	0	0	0	0	0	0	0	0	0	0	0	0	0	0	1	0	0	0	0	0	0	0	0	0	0	0	0	0	0	0	0	0	0
UniRef50_Q07163	YB12B_YEAST Transposon Ty1-BR Gag-Pol polyprotein OS=Saccharomyces cerevisiae (strain ATCC 204508 / S288c) GN=TY1B-BR PE=3 SV=1	Saccharomyces cerevisiae S288c	Eukaryota	Fungi	Ascomycota	Saccharomycetes	Saccharomycetales	Saccharomycetaceae	Saccharomyces	Saccharomyces cerevisiae	UniRef100_Q12193	UniRef90_Q07163	UNKNOWN	3.4.23.-|2.7.7.49|2.7.7.7|3.1.26.4|	0	0	0	0	0	0	0	0	0	0	0	0	0	0	0	0	0	1	0	0	0	0	0	0	0	0	0	0	0	0	0	0	0	0	0
UniRef50_Q10108	YAQ9_SCHPO Uncharacterized protein C18G6.09c OS=Schizosaccharomyces pombe (strain 972 / ATCC 24843) GN=SPAC18G6.09c PE=4 SV=1	Schizosaccharomyces pombe 972h-	Eukaryota	Fungi	Ascomycota	Schizosaccharomycetes	Schizosaccharomycetales	Schizosaccharomycetaceae	Schizosaccharomyces	Schizosaccharomyces pombe	UniRef100_Q10108	UniRef90_Q10108	UNKNOWN	UNKNOWN	0	0	1	0	0	0	0	0	0	0	0	0	0	0	0	0	0	0	0	0	0	0	0	0	0	0	0	0	0	0	0	0	0	0	0
UniRef50_Q09921	YAKA_SCHPO Uncharacterized protein C1F7.10 OS=Schizosaccharomyces pombe (strain 972 / ATCC 24843) GN=SPAC1F7.10 PE=4 SV=1	Schizosaccharomyces pombe 972h-	Eukaryota	Fungi	Ascomycota	Schizosaccharomycetes	Schizosaccharomycetales	Schizosaccharomycetaceae	Schizosaccharomyces	Schizosaccharomyces pombe	UniRef100_Q09921	UniRef90_Q09921	UNKNOWN	UNKNOWN	0	0	0	0	0	0	1	0	0	0	0	0	0	0	0	0	0	0	0	0	0	0	0	0	0	0	0	0	0	0	0	0	0	0	0
UniRef50_Q8Z8W2	YAJQ_SALA4 UPF0234 protein YajQ OS=Salmonella agona (strain SL483) GN=yajQ PE=3 SV=1	Enterobacteriaceae	Bacteria	Unknown	Proteobacteria	Gammaproteobacteria	Enterobacteriales	Enterobacteriaceae	Unknown	Unknown	UniRef100_B5EXH5	UniRef90_Q8Z8W2	K09767|	UNKNOWN	0	0	0	0	0	0	0	0	0	0	0	0	0	0	0	0	0	0	0	0	0	0	0	0	0	0	0	0	0	0	0	0	0	0	0
UniRef50_Q32JI4	YAJQ_ECO55 UPF0234 protein YajQ OS=Escherichia coli (strain 55989 / EAEC) GN=yajQ PE=3 SV=1	Enterobacteriaceae	Bacteria	Unknown	Proteobacteria	Gammaproteobacteria	Enterobacteriales	Enterobacteriaceae	Unknown	Unknown	UniRef100_A7ZII0	UniRef90_Q32JI4	K09767|	UNKNOWN	0	0	0	0	0	0	0	0	0	0	0	0	0	0	0	0	0	0	0	0	0	0	0	0	0	0	0	0	0	0	0	0	0	0	0
UniRef50_P75691	YAHK_ECOLI Aldehyde reductase YahK OS=Escherichia coli (strain K12) GN=yahK PE=1 SV=1	Escherichia coli K-12	Bacteria	Unknown	Proteobacteria	Gammaproteobacteria	Enterobacteriales	Enterobacteriaceae	Escherichia	Escherichia coli	UniRef100_P75691	UniRef90_P75691	K13979|	1.1.1.2|	0	0	0	0	0	0	0	0	0	0	0	0	0	0	0	0	0	0	0	0	0	0	0	0	0	0	0	0	0	0	0	0	0	0	0
UniRef50_P77324	YAGS_ECOLI Putative xanthine dehydrogenase YagS FAD-binding subunit OS=Escherichia coli (strain K12) GN=yagS PE=3 SV=1	Escherichia coli	Bacteria	Unknown	Proteobacteria	Gammaproteobacteria	Enterobacteriales	Enterobacteriaceae	Escherichia	Escherichia coli	UniRef100_P77324	UniRef90_P77324	K11178|	1.17.1.4|	0	0	0	0	0	0	5	0	0	0	0	0	0	0	0	0	0	0	0	0	0	0	0	0	0	0	0	0	0	0	0	0	0	0	0
UniRef50_P37049	YAEI_ECOLI Phosphodiesterase YaeI OS=Escherichia coli (strain K12) GN=yaeI PE=3 SV=2	Escherichia coli K-12	Bacteria	Unknown	Proteobacteria	Gammaproteobacteria	Enterobacteriales	Enterobacteriaceae	Escherichia	Escherichia coli	UniRef100_P37049	UniRef90_P37049	K07098|	3.1.4.-|	0	0	0	0	3	2	0	0	0	0	0	0	0	0	0	0	0	0	0	0	0	0	0	0	0	0	0	0	0	0	0	0	0	0	0
UniRef50_Q09844	YAE3_SCHPO TBC domain-containing protein C23D3.03c OS=Schizosaccharomyces pombe (strain 972 / ATCC 24843) GN=SPAC23D3.03c PE=3 SV=1	Schizosaccharomyces pombe 972h-	Eukaryota	Fungi	Ascomycota	Schizosaccharomycetes	Schizosaccharomycetales	Schizosaccharomycetaceae	Schizosaccharomyces	Schizosaccharomyces pombe	UniRef100_Q09844	UniRef90_Q09844	UNKNOWN	UNKNOWN	0	0	0	0	0	0	0	0	0	0	0	0	0	0	0	0	0	0	0	0	0	0	0	0	0	0	0	0	0	0	0	0	0	0	0
UniRef50_Q09834	YAD8_SCHPO Uncharacterized mitochondrial carrier C4G8.08 OS=Schizosaccharomyces pombe (strain 972 / ATCC 24843) GN=SPAC4G8.08 PE=3 SV=1	Schizosaccharomyces pombe 972h-	Eukaryota	Fungi	Ascomycota	Schizosaccharomycetes	Schizosaccharomycetales	Schizosaccharomycetaceae	Schizosaccharomyces	Schizosaccharomyces pombe	UniRef100_Q09834	UniRef90_Q09834	UNKNOWN	UNKNOWN	0	0	0	0	0	0	0	0	0	0	0	0	0	0	1	0	0	0	0	0	0	0	0	0	0	0	0	0	0	0	0	0	0	0	0
UniRef50_Q54XX5	Y9849_DICDI Probable serine/threonine-protein kinase DDB_G0278535 OS=Dictyostelium discoideum GN=DDB_G0278535 PE=3 SV=1	Dictyostelium discoideum	Eukaryota	Unknown	Unknown	Unknown	Dictyosteliida	Unknown	Dictyostelium	Dictyostelium discoideum	UniRef100_Q54XX5	UniRef90_Q54XX5	UNKNOWN	2.7.11.1|	0	0	0	0	0	0	0	0	0	0	0	0	0	0	0	0	0	0	0	0	0	0	0	0	0	0	0	0	0	0	0	0	0	0	0
UniRef50_Q8X7N7	Y965_SERP5 UPF0255 protein Spro_0965 OS=Serratia proteamaculans (strain 568) GN=Spro_0965 PE=3 SV=1	Serratia proteamaculans 568	Bacteria	Unknown	Proteobacteria	Gammaproteobacteria	Enterobacteriales	Enterobacteriaceae	Serratia	Serratia proteamaculans	UniRef100_A8GAD1	UniRef90_A8GAD1	K11750|	UNKNOWN	0	0	0	0	0	0	0	0	0	0	1	1	0	0	0	0	0	0	0	0	0	0	0	0	0	0	0	0	0	0	0	0	0	0	0
UniRef50_O83890	Y920_TREPA TPR repeat-containing protein TP_0920 OS=Treponema pallidum (strain Nichols) GN=TP_0920 PE=3 SV=1	Treponema pallidum subsp. pallidum str. Nichols	Bacteria	Unknown	Spirochaetes	Spirochaetia	Spirochaetales	Spirochaetaceae	Treponema	Treponema pallidum subsp. pallidum str. Nichols	UniRef100_O83890	UniRef90_O83890	UNKNOWN	UNKNOWN	0	0	0	0	0	0	0	0	0	0	0	0	0	0	0	0	0	0	1	0	0	0	0	0	0	0	0	0	0	0	0	0	0	0	0
UniRef50_Q54XP1	Y8823_DICDI Probable farnesyl diphosphate synthase DDB_G0278823 OS=Dictyostelium discoideum GN=DDB_G0278823 PE=3 SV=1	Dictyostelium discoideum	Eukaryota	Unknown	Unknown	Unknown	Dictyosteliida	Unknown	Dictyostelium	Dictyostelium discoideum	UniRef100_Q54XP1	UniRef90_Q54XP1	K00787|	2.5.1.10|2.5.1.1|	0	0	0	0	0	0	2	2	0	0	0	1	0	0	0	0	0	0	0	0	0	0	0	0	0	0	0	0	0	0	0	0	0	0	0
UniRef50_P32040	Y851_SYNP2 Probable transcriptional regulatory protein SYNPCC7002_A0851 OS=Synechococcus sp. (strain ATCC 27264 / PCC 7002 / PR-6) GN=SYNPCC7002_A0851 PE=3 SV=2	Bacteria	Bacteria	Unknown	Unknown	Unknown	Unknown	Unknown	Unknown	Unknown	UniRef100_P32040	UniRef90_P32040	K07657|	UNKNOWN	0	0	0	0	0	0	0	0	0	0	0	0	2	0	0	0	0	0	0	0	0	0	0	1	0	0	0	0	0	0	0	0	0	0	0
UniRef50_Q1ZXR0	Y8444_DICDI TNF receptor-associated factor family protein DDB_G0268444 OS=Dictyostelium discoideum GN=DDB_G0268444 PE=2 SV=1	Dictyostelium discoideum	Eukaryota	Unknown	Unknown	Unknown	Dictyosteliida	Unknown	Dictyostelium	Dictyostelium discoideum	UniRef100_Q1ZXR0	UniRef90_Q1ZXR0	UNKNOWN	UNKNOWN	0	0	0	0	0	0	0	0	0	0	0	0	0	0	0	0	0	0	1	0	0	0	0	0	0	0	0	0	0	0	0	0	0	0	0
UniRef50_Q9RW68	Y801_DEIRA Uncharacterized carotenoid cyclase DR_0801 OS=Deinococcus radiodurans (strain ATCC 13939 / DSM 20539 / JCM 16871 / LMG 4051 / NBRC 15346 / NCIMB 9279 / R1 / VKM B-1422) GN=DR_0801 PE=3 SV=1	Deinococcus radiodurans R1	Bacteria	Unknown	Deinococcus-Thermus	Deinococci	Deinococcales	Deinococcaceae	Deinococcus	Deinococcus radiodurans	UniRef100_Q9RW68	UniRef90_Q9RW68	K06443|	UNKNOWN	0	0	0	0	0	0	0	0	0	0	0	0	0	0	1	0	0	0	0	0	0	0	0	0	0	0	0	0	0	0	0	0	0	0	0
UniRef50_Q1H156	Y800_XANOM Maf-like protein XOO0800 OS=Xanthomonas oryzae pv. oryzae (strain MAFF 311018) GN=XOO0800 PE=3 SV=1	Xanthomonas oryzae pv. oryzae MAFF 311018	Bacteria	Unknown	Proteobacteria	Gammaproteobacteria	Xanthomonadales	Xanthomonadaceae	Xanthomonas	Xanthomonas oryzae	UniRef100_Q5H4J1	UniRef90_Q5H4J1	UNKNOWN	UNKNOWN	0	0	0	0	0	0	0	0	0	0	0	0	0	0	0	0	0	0	1	0	0	0	0	0	0	0	0	0	0	0	0	0	0	0	0
UniRef50_Q49Y55	Y786_LACC3 UPF0297 protein LSEI_0786 OS=Lactobacillus casei (strain ATCC 334) GN=LSEI_0786 PE=3 SV=1	Firmicutes	Bacteria	Unknown	Firmicutes	Unknown	Unknown	Unknown	Unknown	Unknown	UniRef100_Q03B00	UniRef90_Q03B00	UNKNOWN	UNKNOWN	0	0	0	0	0	0	0	0	2	2	0	2	0	0	0	0	0	0	0	0	0	0	0	0	0	3	3	2	0	0	0	0	0	0	0
UniRef50_Q6Z3U3	Y7797_ORYSJ B3 domain-containing protein Os07g0679700 OS=Oryza sativa subsp. japonica GN=Os07g0679700 PE=2 SV=1	Oryza sativa Japonica Group	Eukaryota	Viridiplantae	Streptophyta	Liliopsida	Poales	Poaceae	Oryza	Oryza sativa	UniRef100_Q6Z3U3	UniRef90_Q6Z3U3	UNKNOWN	UNKNOWN	0	0	0	0	0	0	0	0	0	0	0	0	0	0	0	0	0	0	0	1	0	0	0	0	0	0	0	0	0	0	0	0	0	0	0
UniRef50_Q9YDZ1	Y778_AERPE Putative HTH-type transcriptional regulatory protein APE_0778 OS=Aeropyrum pernix (strain ATCC 700893 / DSM 11879 / JCM 9820 / NBRC 100138 / K1) GN=APE_0778 PE=3 SV=1	Aeropyrum pernix K1	Archaea	Unknown	Crenarchaeota	Thermoprotei	Desulfurococcales	Desulfurococcaceae	Aeropyrum	Aeropyrum pernix	UniRef100_Q9YDZ1	UniRef90_Q9YDZ1	K07728|	UNKNOWN	1	1	0	2	0	0	0	0	0	0	0	0	0	0	0	0	0	0	0	0	0	0	0	0	0	0	0	0	0	0	0	0	0	0	0
UniRef50_Q55G98	Y7758_DICDI von Willebrand factor A domain-containing protein DDB_G0267758 OS=Dictyostelium discoideum GN=DDB_G0267758 PE=3 SV=1	Dictyostelium discoideum	Eukaryota	Unknown	Unknown	Unknown	Dictyosteliida	Unknown	Dictyostelium	Dictyostelium discoideum	UniRef100_Q55G98	UniRef90_Q55G98	UNKNOWN	UNKNOWN	0	0	0	0	0	0	0	1	0	0	0	0	0	0	0	0	0	0	0	0	0	0	0	0	0	0	0	0	0	0	0	0	0	0	0
UniRef50_Q0AYW7	Y766_SYNWW UPF0348 protein Swol_0766 OS=Syntrophomonas wolfei subsp. wolfei (strain DSM 2245B / Goettingen) GN=Swol_0766 PE=3 SV=1	Syntrophomonas wolfei subsp. wolfei str. Goettingen	Bacteria	Unknown	Firmicutes	Clostridia	Clostridiales	Syntrophomonadaceae	Syntrophomonas	Syntrophomonas wolfei subsp. wolfei str. Goettingen	UniRef100_Q0AYW7	UniRef90_Q0AYW7	UNKNOWN	UNKNOWN	0	0	0	0	0	0	0	0	0	0	0	0	0	0	0	0	0	0	0	0	0	0	0	0	0	0	1	0	0	0	0	0	0	0	0
UniRef50_Q2S4I1	Y763_SALRD Maf-like protein SRU_0763 OS=Salinibacter ruber (strain DSM 13855 / M31) GN=SRU_0763 PE=3 SV=2	Salinibacter ruber DSM 13855	Bacteria	Unknown	Bacteroidetes	Unknown	Bacteroidetes Order II. Incertae sedis	Rhodothermaceae	Salinibacter	Salinibacter ruber	UniRef100_Q2S4I1	UniRef90_Q2S4I1	K06287|	UNKNOWN	0	0	0	0	0	0	0	0	0	0	0	0	0	0	0	0	0	0	0	0	1	0	0	0	0	0	0	0	0	0	0	0	0	0	0
UniRef50_O66960	Y758_AQUAE Uncharacterized protein aq_758 OS=Aquifex aeolicus (strain VF5) GN=aq_758 PE=4 SV=1	Aquifex aeolicus VF5	Bacteria	Unknown	Aquificae	Aquificae	Aquificales	Aquificaceae	Aquifex	Aquifex aeolicus	UniRef100_O66960	UniRef90_O66960	UNKNOWN	UNKNOWN	0	0	0	0	0	0	0	0	0	0	0	0	0	0	0	0	0	0	0	0	1	0	0	0	0	0	0	0	0	0	0	0	0	0	0
UniRef50_Q58137	Y727_METJA Uncharacterized protein MJ0727 OS=Methanocaldococcus jannaschii (strain ATCC 43067 / DSM 2661 / JAL-1 / JCM 10045 / NBRC 100440) GN=MJ0727 PE=4 SV=1	Methanocaldococcus jannaschii DSM 2661	Unknown	Unknown	Unknown	Unknown	Unknown	Unknown	Unknown	Unknown	UniRef100_Q58137	UniRef90_Q58137	K00440|	UNKNOWN	0	0	0	0	0	0	0	0	0	0	0	0	0	1	0	0	0	0	0	0	0	0	0	0	0	0	0	0	0	0	0	0	2	0	0
UniRef50_Q58114	Y703_METJA Uncharacterized protein MJ0703 OS=Methanocaldococcus jannaschii (strain ATCC 43067 / DSM 2661 / JAL-1 / JCM 10045 / NBRC 100440) GN=MJ0703 PE=3 SV=1	Methanocaldococcus jannaschii DSM 2661	Archaea	Unknown	Euryarchaeota	Methanococci	Methanococcales	Methanocaldococcaceae	Methanocaldococcus	Methanocaldococcus jannaschii	UniRef100_Q58114	UniRef90_Q58114	K01814|	UNKNOWN	0	0	0	0	0	0	0	0	0	0	0	0	0	0	0	0	0	0	0	0	0	0	0	1	0	0	0	0	0	0	0	0	0	0	0
UniRef50_P57864	Y681_PASMU Uncharacterized protein PM0681 OS=Pasteurella multocida (strain Pm70) GN=PM0681 PE=4 SV=1	Pasteurella multocida subsp. multocida str. Pm70	Bacteria	Unknown	Proteobacteria	Gammaproteobacteria	Pasteurellales	Pasteurellaceae	Pasteurella	Pasteurella multocida subsp. multocida str. Pm70	UniRef100_P57864	UniRef90_P57864	UNKNOWN	UNKNOWN	0	0	0	0	0	0	0	0	0	0	0	0	0	0	0	0	0	0	0	0	0	0	0	0	0	0	1	0	0	0	0	0	0	0	0
UniRef50_O66906	Y678_AQUAE Uncharacterized protein aq_678 OS=Aquifex aeolicus (strain VF5) GN=aq_678 PE=4 SV=1	Aquifex aeolicus VF5	Bacteria	Unknown	Aquificae	Aquificae	Aquificales	Aquificaceae	Aquifex	Aquifex aeolicus	UniRef100_O66906	UniRef90_O66906	UNKNOWN	UNKNOWN	0	0	0	1	0	0	0	0	0	0	0	0	0	0	0	0	0	0	0	0	0	0	0	0	0	0	0	0	0	0	0	0	0	0	0
UniRef50_A9H2B4	Y660_PELUB UPF0317 protein SAR11_0660 OS=Pelagibacter ubique (strain HTCC1062) GN=SAR11_0660 PE=3 SV=1	Candidatus Pelagibacter ubique HTCC1062	Bacteria	Unknown	Proteobacteria	Alphaproteobacteria	Unknown	Unknown	Candidatus Pelagibacter	Candidatus Pelagibacter ubique	UniRef100_Q4FMV9	UniRef90_Q4FMV9	UNKNOWN	UNKNOWN	0	0	0	0	0	0	0	0	0	0	0	0	0	0	0	0	0	1	0	0	0	0	0	0	0	0	0	0	0	0	0	0	0	0	0
UniRef50_Q3K8R2	Y659_SINMW UPF0060 membrane protein Smed_0659 OS=Sinorhizobium medicae (strain WSM419) GN=Smed_0659 PE=3 SV=1	Sinorhizobium medicae WSM419	Bacteria	Unknown	Proteobacteria	Alphaproteobacteria	Rhizobiales	Rhizobiaceae	Sinorhizobium	Sinorhizobium medicae	UniRef100_A6U785	UniRef90_A6U785	K09771|	UNKNOWN	0	0	0	0	0	0	0	0	0	0	0	0	0	0	0	0	0	0	0	0	0	0	0	1	0	1	0	0	0	0	0	0	0	0	0
UniRef50_Q3V4Q8	Y653_ATV Structural protein ORF653 OS=Acidianus two-tailed virus PE=4 SV=1	Acidianus two-tailed virus	Viruses	Unknown	Unknown	Unknown	Unknown	Bicaudaviridae	Bicaudavirus	Acidianus two-tailed virus	UniRef100_Q3V4Q8	UniRef90_Q3V4Q8	UNKNOWN	UNKNOWN	0	0	0	0	0	0	0	0	0	1	0	0	0	0	0	0	0	0	0	0	0	0	0	0	0	0	0	0	0	0	0	0	0	0	0
UniRef50_Q6F059	Y6508_BACAN Uncharacterized protein pXO2-09/BXB0008/GBAA_pXO2_0008 OS=Bacillus anthracis GN=pXO2-09 PE=4 SV=1	Bacillus anthracis	Bacteria	Unknown	Firmicutes	Bacilli	Bacillales	Bacillaceae	Bacillus	Bacillus anthracis	UniRef100_Q6F059	UniRef90_Q6F059	UNKNOWN	UNKNOWN	0	0	2	0	0	0	0	0	0	0	0	0	0	0	0	0	0	0	0	0	0	0	0	0	0	0	0	0	0	0	0	0	0	0	0
UniRef50_Q54LR3	Y6447_DICDI Uncharacterized protein DDB_G0286447 OS=Dictyostelium discoideum GN=DDB_G0286447 PE=4 SV=1	Dictyostelium discoideum	Eukaryota	Unknown	Unknown	Unknown	Dictyosteliida	Unknown	Dictyostelium	Dictyostelium discoideum	UniRef100_Q54LR3	UniRef90_Q54LR3	UNKNOWN	UNKNOWN	0	0	0	0	0	0	0	0	0	0	0	0	0	0	0	0	0	0	0	0	0	0	0	0	0	0	0	0	0	0	0	0	0	0	0
UniRef50_Q8U230	Y640_PYRHO Putative phosphate permease PH0640 OS=Pyrococcus horikoshii (strain ATCC 700860 / DSM 12428 / JCM 9974 / NBRC 100139 / OT-3) GN=PH0640 PE=3 SV=1	Pyrococcus horikoshii OT3	Archaea	Unknown	Euryarchaeota	Thermococci	Thermococcales	Thermococcaceae	Pyrococcus	Pyrococcus horikoshii	UniRef100_O58374	UniRef90_O58374	K03306|	UNKNOWN	0	0	0	0	1	0	0	0	0	0	0	0	0	0	0	0	0	0	0	0	0	0	0	0	0	0	0	0	0	0	0	0	0	0	0
UniRef50_Q8KES1	Y627_CHLP8 UPF0758 protein Cpar_0627 OS=Chlorobaculum parvum (strain NCIB 8327) GN=Cpar_0627 PE=3 SV=1	Chlorobaculum parvum NCIB 8327	Bacteria	Unknown	Chlorobi	Chlorobia	Chlorobiales	Chlorobiaceae	Unknown	Unknown	UniRef100_B3QM94	UniRef90_B3QM94	K03630|	UNKNOWN	0	0	0	0	0	0	0	0	1	0	0	1	0	0	0	0	0	0	0	0	0	0	0	0	0	0	0	0	0	0	0	0	0	0	0
UniRef50_Q9Z7F1	Y616_CHLTR UPF0242 protein CT_616 OS=Chlamydia trachomatis (strain D/UW-3/Cx) GN=CT_616 PE=3 SV=1	Chlamydia trachomatis D/UW-3/CX	Bacteria	Unknown	Chlamydiae	Chlamydiia	Chlamydiales	Chlamydiaceae	Chlamydia	Chlamydia trachomatis	UniRef100_O84621	UniRef90_O84621	UNKNOWN	UNKNOWN	0	0	0	0	0	0	0	0	0	0	0	0	1	0	0	1	0	0	0	0	0	0	0	0	0	0	0	0	0	0	0	0	0	0	0
UniRef50_Q49757	Y607_MYCLE Uncharacterized protein ML0607 OS=Mycobacterium leprae (strain TN) GN=ML0607 PE=4 SV=1	Mycobacterium leprae TN	Bacteria	Unknown	Actinobacteria	Actinobacteria	Actinomycetales	Mycobacteriaceae	Mycobacterium	Mycobacterium leprae	UniRef100_Q49757	UniRef90_Q49757	UNKNOWN	UNKNOWN	0	0	0	0	0	0	0	0	0	0	0	0	0	0	0	0	0	0	0	0	0	0	0	0	0	0	2	1	0	0	0	0	1	0	0
UniRef50_Q50191	Y6057_MYCVP UPF0301 protein Mvan_6057 OS=Mycobacterium vanbaalenii (strain DSM 7251 / PYR-1) GN=Mvan_6057 PE=3 SV=1	Mycobacterium vanbaalenii PYR-1	Bacteria	Unknown	Actinobacteria	Actinobacteria	Actinomycetales	Mycobacteriaceae	Mycobacterium	Mycobacterium vanbaalenii	UniRef100_A1TI09	UniRef90_A1TI09	K07735|	UNKNOWN	0	0	0	0	1	1	0	0	0	0	0	0	0	0	0	0	0	0	0	0	0	0	0	0	0	0	1	0	0	0	0	0	0	0	0
UniRef50_Q6AQQ3	Y591_DESPS UPF0597 protein DP0591 OS=Desulfotalea psychrophila (strain LSv54 / DSM 12343) GN=DP0591 PE=3 SV=2	Desulfotalea psychrophila LSv54	Bacteria	Unknown	Proteobacteria	Deltaproteobacteria	Desulfobacterales	Desulfobulbaceae	Desulfotalea	Desulfotalea psychrophila	UniRef100_Q6AQQ3	UniRef90_Q6AQQ3	UNKNOWN	UNKNOWN	0	0	0	0	0	0	0	0	0	0	0	0	0	0	0	0	0	0	0	1	0	0	0	0	0	0	0	0	0	0	0	0	0	0	0
UniRef50_Q8A8D8	Y562_PORGI Uncharacterized transporter PG_0562 OS=Porphyromonas gingivalis (strain ATCC BAA-308 / W83) GN=PG_0562 PE=3 SV=1	Porphyromonas gingivalis W83	Bacteria	Unknown	Bacteroidetes	Bacteroidia	Bacteroidales	Porphyromonadaceae	Porphyromonas	Porphyromonas gingivalis	UniRef100_Q7MWN8	UniRef90_Q7MWN8	UNKNOWN	UNKNOWN	0	0	0	0	0	0	0	0	0	0	0	0	0	0	0	0	0	0	0	0	0	0	0	0	0	0	0	0	0	0	0	0	0	0	0
UniRef50_Q9ASX5	Y5520_ARATH Uncharacterized aarF domain-containing protein kinase At5g05200, chloroplastic OS=Arabidopsis thaliana GN=At5g05200 PE=2 SV=1	Arabidopsis thaliana	Eukaryota	Viridiplantae	Streptophyta	Unknown	Brassicales	Brassicaceae	Arabidopsis	Arabidopsis thaliana	UniRef100_Q9ASX5	UniRef90_Q9ASX5	K08869|	2.7.-.-|	0	0	0	0	0	0	0	0	0	0	0	0	0	0	0	0	0	0	0	0	0	0	0	0	0	0	0	0	0	0	0	0	0	0	0
UniRef50_Q9ZD03	Y547_RICPR Uncharacterized protein RP547 OS=Rickettsia prowazekii (strain Madrid E) GN=RP547 PE=4 SV=1	Rickettsia prowazekii str. Madrid E	Bacteria	Unknown	Proteobacteria	Alphaproteobacteria	Rickettsiales	Rickettsiaceae	Rickettsia	Rickettsia prowazekii	UniRef100_Q9ZD03	UniRef90_Q9ZD03	UNKNOWN	UNKNOWN	0	0	0	0	0	0	0	0	0	0	0	0	0	0	0	0	0	0	0	0	0	0	0	0	0	0	0	0	0	0	0	1	0	0	0
UniRef50_Q9LRX6	Y5405_ARATH B3 domain-containing protein At5g24050 OS=Arabidopsis thaliana GN=At5g24050 PE=2 SV=1	Arabidopsis thaliana	Eukaryota	Viridiplantae	Streptophyta	Unknown	Brassicales	Brassicaceae	Arabidopsis	Arabidopsis thaliana	UniRef100_Q9FLV7	UniRef90_Q9FLV7	UNKNOWN	UNKNOWN	0	0	0	0	0	0	0	0	0	0	0	1	0	0	0	0	0	0	0	0	0	0	0	0	0	0	0	0	0	0	0	0	0	0	0
UniRef50_O06973	Y5262_BREBN UPF0042 nucleotide-binding protein BBR47_52620 OS=Brevibacillus brevis (strain 47 / JCM 6285 / NBRC 100599) GN=BBR47_52620 PE=3 SV=1	Brevibacillus brevis NBRC 100599	Bacteria	Unknown	Firmicutes	Bacilli	Bacillales	Unknown	Unknown	Unknown	UniRef100_C0Z6P0	UniRef90_C0Z6P0	K06958|	UNKNOWN	0	0	0	0	0	0	0	0	0	0	0	0	0	0	0	0	1	0	0	0	0	0	0	0	0	0	0	0	0	0	0	0	0	0	0
UniRef50_Q60BG5	Y512_METCA UPF0753 protein MCA0512 OS=Methylococcus capsulatus (strain ATCC 33009 / NCIMB 11132 / Bath) GN=MCA0512 PE=3 SV=1	Methylococcus capsulatus str. Bath	Bacteria	Unknown	Proteobacteria	Gammaproteobacteria	Methylococcales	Methylococcaceae	Methylococcus	Methylococcus capsulatus	UniRef100_Q60BG5	UniRef90_Q60BG5	K09822|	UNKNOWN	0	0	0	0	0	0	0	0	0	0	0	0	0	0	0	1	0	0	0	0	0	0	0	0	0	0	0	0	0	0	0	0	0	0	0
UniRef50_Q8TLB8	Y511_METAC UPF0228 protein MA_0511 OS=Methanosarcina acetivorans (strain ATCC 35395 / DSM 2834 / JCM 12185 / C2A) GN=MA_0511 PE=3 SV=1	Methanosarcina acetivorans C2A	Archaea	Unknown	Euryarchaeota	Methanomicrobia	Methanosarcinales	Methanosarcinaceae	Methanosarcina	Methanosarcina acetivorans	UniRef100_Q8TTC6	UniRef90_Q8TTC6	UNKNOWN	UNKNOWN	0	0	0	0	0	0	0	0	0	0	0	0	0	0	0	0	0	1	0	0	0	0	0	0	0	0	0	0	0	0	0	0	0	0	0
UniRef50_Q57924	Y501_METJA Uncharacterized protein MJ0501 OS=Methanocaldococcus jannaschii (strain ATCC 43067 / DSM 2661 / JAL-1 / JCM 10045 / NBRC 100440) GN=MJ0501 PE=4 SV=1	Methanocaldococcus jannaschii DSM 2661	Archaea	Unknown	Euryarchaeota	Methanococci	Methanococcales	Methanocaldococcaceae	Methanocaldococcus	Methanocaldococcus jannaschii	UniRef100_Q57924	UniRef90_Q57924	UNKNOWN	UNKNOWN	0	0	0	0	0	0	0	0	0	0	0	0	1	0	0	0	0	0	0	0	0	0	0	0	0	0	0	0	0	0	0	0	0	0	0
UniRef50_P55727	Y4YS_RHISN Uncharacterized protein y4yS OS=Rhizobium sp. (strain NGR234) GN=NGR_a00520 PE=3 SV=1	Sinorhizobium fredii NGR234	Bacteria	Unknown	Proteobacteria	Alphaproteobacteria	Rhizobiales	Rhizobiaceae	Sinorhizobium	Sinorhizobium fredii	UniRef100_P55727	UniRef90_P55727	UNKNOWN	UNKNOWN	0	0	0	0	0	0	0	0	0	0	0	0	0	0	0	0	0	0	0	0	0	0	0	0	0	0	0	0	0	0	0	0	0	0	0
UniRef50_P55640	Y4RG_RHISN Uncharacterized protein y4rG OS=Rhizobium sp. (strain NGR234) GN=NGR_a01800 PE=3 SV=1	Sinorhizobium fredii NGR234	Bacteria	Unknown	Proteobacteria	Alphaproteobacteria	Rhizobiales	Rhizobiaceae	Sinorhizobium	Sinorhizobium fredii	UniRef100_P55640	UniRef90_P55640	K07483|	UNKNOWN	0	0	0	0	0	0	0	0	0	0	0	0	0	0	1	0	0	0	0	0	0	0	0	0	0	0	0	0	0	0	0	0	0	0	0
UniRef50_P55559	Y4LS_RHISN Integrase-like protein y4lS OS=Rhizobium sp. (strain NGR234) GN=NGR_a02590 PE=3 SV=1	Sinorhizobium fredii NGR234	Bacteria	Unknown	Proteobacteria	Alphaproteobacteria	Rhizobiales	Rhizobiaceae	Sinorhizobium	Sinorhizobium fredii	UniRef100_P55559	UniRef90_P55559	UNKNOWN	UNKNOWN	0	0	0	0	0	0	0	0	0	0	0	0	0	0	0	0	0	0	0	0	0	1	0	0	0	0	0	0	0	0	0	0	0	0	0
UniRef50_P55453	Y4FO_RHISN Uncharacterized ABC transporter ATP-binding protein y4fO OS=Rhizobium sp. (strain NGR234) GN=NGR_a03670 PE=3 SV=1	Proteobacteria	Bacteria	Unknown	Proteobacteria	Unknown	Unknown	Unknown	Unknown	Unknown	UniRef100_P55453	UniRef90_P55453	K02052|	UNKNOWN	1	2	2	0	0	3	1	0	0	1	0	0	0	0	0	0	0	0	0	0	0	1	0	0	0	0	0	0	0	0	0	0	0	0	0
UniRef50_P55383	Y4CA_RHISN Uncharacterized protein y4cA OS=Rhizobium sp. (strain NGR234) GN=NGR_a00130 PE=4 SV=1	Sinorhizobium fredii NGR234	Bacteria	Unknown	Proteobacteria	Alphaproteobacteria	Rhizobiales	Rhizobiaceae	Sinorhizobium	Sinorhizobium fredii	UniRef100_P55383	UniRef90_P55383	UNKNOWN	UNKNOWN	0	0	0	0	0	0	0	0	0	0	0	0	0	0	0	0	0	0	0	0	0	0	0	0	0	0	0	0	2	1	0	0	0	0	0
UniRef50_Q9I626	Y492_PSEAE UPF0271 protein PA0492 OS=Pseudomonas aeruginosa (strain ATCC 15692 / PAO1 / 1C / PRS 101 / LMG 12228) GN=PA0492 PE=3 SV=1	Pseudomonas aeruginosa PAO1	Bacteria	Unknown	Proteobacteria	Gammaproteobacteria	Pseudomonadales	Pseudomonadaceae	Pseudomonas	Pseudomonas aeruginosa	UniRef100_Q9I626	UniRef90_Q9I626	K07160|	UNKNOWN	0	0	0	0	0	1	0	0	0	0	0	0	0	0	0	0	0	0	0	0	0	0	0	0	0	0	0	0	0	0	0	0	0	0	0
UniRef50_P44198	Y4830_HAEIE YcgL domain-containing protein CGSHiEE_04830 OS=Haemophilus influenzae (strain PittEE) GN=CGSHiEE_04830 PE=3 SV=1	Haemophilus influenzae	Bacteria	Unknown	Proteobacteria	Gammaproteobacteria	Pasteurellales	Pasteurellaceae	Haemophilus	Haemophilus influenzae	UniRef100_Q4QKH3	UniRef90_P44198	K09902|	UNKNOWN	0	0	0	0	0	0	0	0	0	0	0	0	7	0	0	0	2	2	0	0	0	0	0	0	0	0	0	0	0	0	0	0	0	0	0
UniRef50_Q9FBX1	Y474_STRAW Putative S-adenosyl-L-methionine-dependent methyltransferase SAV_474/SAV474 OS=Streptomyces avermitilis (strain ATCC 31267 / DSM 46492 / JCM 5070 / NBRC 14893 / NCIMB 12804 / NRRL 8165 / MA-4680) GN=SAV_474 PE=3 SV=1	Streptomyces	Bacteria	Unknown	Actinobacteria	Actinobacteria	Actinomycetales	Streptomycetaceae	Streptomyces	Unknown	UniRef100_Q9FBX1	UniRef90_Q9FBX1	UNKNOWN	2.1.1.-|	0	0	0	0	0	0	0	0	0	0	0	0	0	0	0	0	0	0	1	0	0	0	0	0	0	0	0	0	0	0	0	0	0	0	0
UniRef50_O34023	Y454_CHLCV Uncharacterized protein CCA_00454 OS=Chlamydophila caviae (strain GPIC) GN=CCA_00454 PE=3 SV=1	Chlamydophila caviae GPIC	Bacteria	Unknown	Chlamydiae	Chlamydiia	Chlamydiales	Chlamydiaceae	Chlamydophila	Chlamydophila caviae	UniRef100_O34023	UniRef90_O34023	UNKNOWN	UNKNOWN	0	0	0	0	0	0	0	0	0	0	0	0	0	0	0	0	0	0	0	0	1	0	0	0	0	0	0	0	0	0	0	0	0	0	0
UniRef50_A0KQF1	Y448_YERE8 UPF0597 protein YE0448 OS=Yersinia enterocolitica serotype O:8 / biotype 1B (strain NCTC 13174 / 8081) GN=YE0448 PE=3 SV=1	Yersinia enterocolitica subsp. enterocolitica 8081	Bacteria	Unknown	Proteobacteria	Unknown	Unknown	Unknown	Unknown	Unknown	UniRef100_A1JIY2	UniRef90_A1JIY2	UNKNOWN	UNKNOWN	0	0	0	0	0	1	0	0	0	0	0	0	0	0	0	0	0	0	0	0	0	0	0	0	0	0	0	0	0	1	0	0	0	0	0
UniRef50_Q8DVN2	Y447_STRMU UPF0291 protein SMU_447 OS=Streptococcus mutans serotype c (strain ATCC 700610 / UA159) GN=SMU_447 PE=3 SV=1	Streptococcus mutans UA159	Bacteria	Unknown	Firmicutes	Bacilli	Lactobacillales	Streptococcaceae	Streptococcus	Streptococcus mutans	UniRef100_Q8DVN2	UniRef90_Q8DVN2	UNKNOWN	UNKNOWN	0	0	0	0	0	0	0	0	0	0	0	0	0	0	0	1	0	0	0	0	0	0	0	0	0	0	0	0	0	0	0	0	0	0	0
UniRef50_Q48L53	Y4458_AGRRK UPF0434 protein Arad_4458 OS=Agrobacterium radiobacter (strain K84 / ATCC BAA-868) GN=Arad_4458 PE=3 SV=1	Agrobacterium radiobacter K84	Bacteria	Unknown	Proteobacteria	Alphaproteobacteria	Rhizobiales	Rhizobiaceae	Agrobacterium	Agrobacterium tumefaciens	UniRef100_B9JCQ5	UniRef90_B9JCQ5	K09791|	UNKNOWN	0	0	0	0	0	0	0	0	0	0	0	0	0	0	0	0	0	0	0	0	0	0	0	0	0	0	0	0	0	0	0	0	0	0	0
UniRef50_P46205	Y436_SYNY3 Uncharacterized protein slr0436 OS=Synechocystis sp. (strain PCC 6803 / Kazusa) GN=slr0436 PE=3 SV=1	Synechocystis sp. PCC 6803 substr. Kazusa	Bacteria	Unknown	Cyanobacteria	Unknown	Chroococcales	Unknown	Synechocystis	Synechocystis sp. PCC 6803	UniRef100_Q55121	UniRef90_Q55121	K08700|	UNKNOWN	0	0	0	0	0	0	0	0	0	0	0	0	0	0	0	0	0	0	0	14	0	0	0	0	0	0	0	0	0	0	0	0	0	0	0
UniRef50_Q8U3M2	Y436_PYRFU Kelch domain-containing protein PF0436 OS=Pyrococcus furiosus (strain ATCC 43587 / DSM 3638 / JCM 8422 / Vc1) GN=PF0436 PE=4 SV=1	Pyrococcus furiosus DSM 3638	Archaea	Unknown	Euryarchaeota	Thermococci	Thermococcales	Thermococcaceae	Pyrococcus	Pyrococcus furiosus	UniRef100_Q8U3M2	UniRef90_Q8U3M2	UNKNOWN	UNKNOWN	0	0	0	0	0	0	0	0	0	0	0	0	0	0	0	0	0	0	0	0	0	0	0	0	0	0	0	0	0	0	0	0	0	0	0
UniRef50_Q56XJ7	Y4276_ARATH Uncharacterized protein At4g22758 OS=Arabidopsis thaliana GN=At4g22758 PE=2 SV=1	Arabidopsis thaliana	Eukaryota	Viridiplantae	Streptophyta	Unknown	Brassicales	Brassicaceae	Arabidopsis	Arabidopsis thaliana	UniRef100_Q56XJ7	UniRef90_Q56XJ7	UNKNOWN	UNKNOWN	0	0	0	0	0	0	0	0	0	0	0	0	0	0	0	0	0	0	0	0	0	0	0	0	0	0	1	0	0	0	0	0	0	0	0
UniRef50_Q0S8Y5	Y4210_RHOJR Nucleoid-associated protein RHA1_ro04210 OS=Rhodococcus jostii (strain RHA1) GN=RHA1_ro04210 PE=3 SV=1	Rhodococcus	Bacteria	Unknown	Actinobacteria	Actinobacteria	Actinomycetales	Nocardiaceae	Rhodococcus	Unknown	UniRef100_C1B9N1	UniRef90_Q0S8Y5	K09747|	UNKNOWN	0	0	0	0	0	0	0	0	0	0	0	0	1	0	0	4	1	1	1	0	0	0	0	0	0	0	0	0	0	0	0	0	0	0	0
UniRef50_Q9ZDB2	Y420_RICPR Uncharacterized protein RP420 OS=Rickettsia prowazekii (strain Madrid E) GN=RP420 PE=4 SV=1	Rickettsia prowazekii str. Madrid E	Bacteria	Unknown	Proteobacteria	Alphaproteobacteria	Rickettsiales	Rickettsiaceae	Rickettsia	Rickettsia prowazekii	UniRef100_Q9ZDB2	UniRef90_Q9ZDB2	UNKNOWN	UNKNOWN	0	0	0	1	0	0	0	0	0	0	0	0	0	0	0	0	0	0	0	0	0	0	0	0	0	0	0	0	0	0	0	0	0	0	0
UniRef50_Q8RG97	Y411_FUSNN UPF0265 protein FN0411 OS=Fusobacterium nucleatum subsp. nucleatum (strain ATCC 25586 / CIP 101130 / JCM 8532 / LMG 13131) GN=FN0411 PE=3 SV=1	Fusobacterium nucleatum subsp. nucleatum ATCC 25586	Bacteria	Unknown	Fusobacteria	Fusobacteriia	Fusobacteriales	Fusobacteriaceae	Fusobacterium	Fusobacterium nucleatum subsp. nucleatum ATCC 25586	UniRef100_Q8RG97	UniRef90_Q8RG97	K09802|	UNKNOWN	0	0	1	0	0	0	0	0	0	0	0	0	0	0	0	0	0	0	0	0	0	0	0	0	0	0	0	0	0	0	0	0	0	0	0
UniRef50_Q87X00	Y4087_PSEU2 UPF0234 protein Psyr_4087 OS=Pseudomonas syringae pv. syringae (strain B728a) GN=Psyr_4087 PE=3 SV=1	Pseudomonas syringae pv. syringae B728a	Bacteria	Unknown	Proteobacteria	Gammaproteobacteria	Pseudomonadales	Pseudomonadaceae	Pseudomonas	Pseudomonas syringae	UniRef100_Q4ZP05	UniRef90_Q87X00	K09767|	UNKNOWN	0	0	0	0	0	0	0	0	0	1	0	0	0	0	0	0	0	0	0	0	0	0	0	0	0	0	0	0	0	0	0	0	0	0	0
UniRef50_Q9CNN2	Y395_PASMU UPF0319 protein PM0395 OS=Pasteurella multocida (strain Pm70) GN=PM0395 PE=3 SV=1	Pasteurella multocida subsp. multocida str. Pm70	Bacteria	Unknown	Proteobacteria	Gammaproteobacteria	Pasteurellales	Pasteurellaceae	Pasteurella	Pasteurella multocida subsp. multocida str. Pm70	UniRef100_Q9CNN2	UniRef90_Q9CNN2	K09909|	UNKNOWN	0	0	0	0	0	0	0	0	0	0	0	0	0	0	0	0	0	0	0	0	0	0	0	0	0	0	0	0	1	0	0	0	0	0	0
UniRef50_Q92EP8	Y392_LISMO UPF0365 protein lmo0392 OS=Listeria monocytogenes serovar 1/2a (strain ATCC BAA-679 / EGD-e) GN=lmo0392 PE=3 SV=1	Bacteria	Bacteria	Unknown	Unknown	Unknown	Unknown	Unknown	Unknown	Unknown	UniRef100_Q92EP8	UniRef90_Q92EP8	UNKNOWN	UNKNOWN	17	13	10	8	18	21	10	8	12	9	16	22	6	6	5	6	5	4	7	5	15	11	11	3	14	14	20	11	26	22	3	3	13	7	19
UniRef50_O66698	Y376_AQUAE Uncharacterized protein aq_376 OS=Aquifex aeolicus (strain VF5) GN=aq_376 PE=4 SV=1	Aquifex aeolicus VF5	Bacteria	Unknown	Aquificae	Aquificae	Aquificales	Aquificaceae	Aquifex	Aquifex aeolicus	UniRef100_O66698	UniRef90_O66698	UNKNOWN	UNKNOWN	0	0	0	0	0	0	0	0	0	0	0	0	0	0	0	0	0	1	0	0	0	0	0	0	0	0	0	0	0	0	0	0	0	0	0
UniRef50_Q882E2	Y3711_PSEPF UPF0502 protein Pfl01_3711 OS=Pseudomonas fluorescens (strain Pf0-1) GN=Pfl01_3711 PE=3 SV=1	root	Unknown	Unknown	Unknown	Unknown	Unknown	Unknown	Unknown	Unknown	UniRef100_Q3K9V5	UniRef90_Q3K9V5	K09915|	UNKNOWN	2	0	0	0	0	0	1	0	1	1	1	0	14	0	1	0	2	2	0	2	0	0	0	0	0	0	0	0	0	0	0	0	0	0	0
UniRef50_O66685	Y359_AQUAE Uncharacterized protein aq_359 OS=Aquifex aeolicus (strain VF5) GN=aq_359 PE=4 SV=1	Aquifex aeolicus VF5	Bacteria	Unknown	Aquificae	Aquificae	Aquificales	Aquificaceae	Aquifex	Aquifex aeolicus	UniRef100_O66685	UniRef90_O66685	UNKNOWN	UNKNOWN	0	0	0	0	0	0	0	0	0	0	0	0	0	0	0	0	0	0	0	0	0	0	0	1	0	0	0	0	0	0	0	0	0	0	0
UniRef50_Q73TE1	Y358_MYCSJ Putative S-adenosyl-L-methionine-dependent methyltransferase Mjls_0358 OS=Mycobacterium sp. (strain JLS) GN=Mjls_0358 PE=3 SV=1	Mycobacterium sp. JLS	Bacteria	Unknown	Actinobacteria	Actinobacteria	Actinomycetales	Mycobacteriaceae	Mycobacterium	Mycobacterium sp. JLS	UniRef100_A3PTE4	UniRef90_A3PTE4	UNKNOWN	2.1.1.-|	0	0	0	0	0	0	0	0	0	0	0	0	0	0	0	0	0	0	0	0	0	1	0	0	0	0	0	0	0	0	0	0	0	0	0
UniRef50_Q60282	Y3523_METJA Uncharacterized protein MJECL23 OS=Methanocaldococcus jannaschii (strain ATCC 43067 / DSM 2661 / JAL-1 / JCM 10045 / NBRC 100440) GN=MJECL23 PE=4 SV=1	Methanocaldococcus jannaschii DSM 2661	Archaea	Unknown	Euryarchaeota	Methanococci	Methanococcales	Methanocaldococcaceae	Methanocaldococcus	Methanocaldococcus jannaschii	UniRef100_Q60282	UniRef90_Q60282	UNKNOWN	UNKNOWN	0	0	0	0	0	0	0	0	0	0	0	0	0	0	0	0	0	0	0	0	0	0	0	0	0	0	0	0	0	0	0	0	0	0	0
UniRef50_Q989E8	Y3513_METRJ UPF0262 protein Mrad2831_3513 OS=Methylobacterium radiotolerans (strain ATCC 27329 / DSM 1819 / JCM 2831) GN=Mrad2831_3513 PE=3 SV=1	Methylobacterium radiotolerans JCM 2831	Bacteria	Unknown	Proteobacteria	Alphaproteobacteria	Rhizobiales	Methylobacteriaceae	Methylobacterium	Methylobacterium radiotolerans	UniRef100_B1LUQ4	UniRef90_B1LUQ4	UNKNOWN	UNKNOWN	0	0	0	0	0	0	0	0	0	1	0	0	0	0	0	0	0	0	0	0	0	0	0	0	0	0	0	0	0	0	0	0	0	0	0
UniRef50_O68826	Y3474_PSEAE Uncharacterized membrane protein PA3474 OS=Pseudomonas aeruginosa (strain ATCC 15692 / PAO1 / 1C / PRS 101 / LMG 12228) GN=PA3474 PE=4 SV=2	Pseudomonas aeruginosa PAO1	Bacteria	Unknown	Proteobacteria	Gammaproteobacteria	Pseudomonadales	Pseudomonadaceae	Pseudomonas	Pseudomonas aeruginosa	UniRef100_O68826	UniRef90_O68826	UNKNOWN	UNKNOWN	0	0	0	0	0	0	0	0	0	0	0	0	0	0	0	0	0	0	0	0	0	0	0	0	0	0	0	0	0	0	0	0	0	0	0
UniRef50_Q50701	Y3427_MYCTU Putative ATP-binding protein Rv3427c in insertion sequence OS=Mycobacterium tuberculosis (strain ATCC 25618 / H37Rv) GN=Rv3427c PE=3 SV=1	Mycobacterium tuberculosis H37Rv	Bacteria	Unknown	Actinobacteria	Actinobacteria	Actinomycetales	Mycobacteriaceae	Mycobacterium	Mycobacterium tuberculosis	UniRef100_Q50701	UniRef90_Q50701	UNKNOWN	UNKNOWN	0	0	0	0	0	0	0	0	0	0	0	0	0	1	0	0	0	0	0	0	0	0	0	0	0	0	0	0	0	0	0	0	0	0	0
UniRef50_Q8TMP0	Y3388_METAC Uncharacterized serpin-like protein MA_3388 OS=Methanosarcina acetivorans (strain ATCC 35395 / DSM 2834 / JCM 12185 / C2A) GN=MA_3388 PE=3 SV=1	Methanosarcina acetivorans C2A	Archaea	Unknown	Euryarchaeota	Methanomicrobia	Methanosarcinales	Methanosarcinaceae	Methanosarcina	Unknown	UniRef100_Q8TKL5	UniRef90_Q8TKL5	K13963|	UNKNOWN	0	0	0	0	0	0	0	0	0	0	0	0	0	0	0	0	0	0	0	1	0	0	0	0	1	0	0	0	0	0	0	0	0	0	0
UniRef50_Q7NLS3	Y338_SPHAL UPF0145 protein Sala_0338 OS=Sphingopyxis alaskensis (strain DSM 13593 / LMG 18877 / RB2256) GN=Sala_0338 PE=3 SV=1	Bacteria	Bacteria	Unknown	Unknown	Unknown	Unknown	Unknown	Unknown	Unknown	UniRef100_Q1GWB1	UniRef90_Q1GWB1	UNKNOWN	UNKNOWN	0	0	0	0	0	0	0	0	0	2	0	0	0	1	0	0	0	0	0	0	0	0	0	0	0	0	0	0	0	0	0	0	0	0	0
UniRef50_Q8X5C4	Y3376_SERP5 UPF0115 protein Spro_3376 OS=Serratia proteamaculans (strain 568) GN=Spro_3376 PE=3 SV=1	Serratia proteamaculans 568	Bacteria	Unknown	Proteobacteria	Gammaproteobacteria	Enterobacteriales	Enterobacteriaceae	Serratia	Serratia proteamaculans	UniRef100_A8GH84	UniRef90_A8GH84	UNKNOWN	UNKNOWN	0	0	0	0	0	0	0	0	0	0	0	0	0	0	0	0	0	0	0	0	1	0	0	0	0	0	0	0	0	0	0	0	0	0	0
UniRef50_C3LVI5	Y3328_VIBCM UPF0181 protein VCM66_A0528 OS=Vibrio cholerae serotype O1 (strain M66-2) GN=VCM66_A0528 PE=3 SV=1	Vibrio cholerae M66-2	Bacteria	Unknown	Proteobacteria	Gammaproteobacteria	Vibrionales	Vibrionaceae	Vibrio	Vibrio cholerae	UniRef100_C3LVI5	UniRef90_C3LVI5	K09917|	UNKNOWN	0	0	0	0	0	0	0	1	0	0	0	0	0	0	0	0	0	0	0	0	0	0	0	0	0	0	0	0	0	0	0	0	0	0	0
UniRef50_Q851W4	Y3205_ORYSJ B3 domain-containing protein Os03g0620500 OS=Oryza sativa subsp. japonica GN=Os03g0620500 PE=2 SV=1	Oryza sativa Japonica Group	Eukaryota	Viridiplantae	Streptophyta	Liliopsida	Poales	Poaceae	Oryza	Oryza sativa	UniRef100_Q851W4	UniRef90_Q851W4	UNKNOWN	UNKNOWN	0	0	0	0	0	0	0	0	0	0	0	0	0	0	0	0	0	0	0	0	0	0	0	0	1	0	0	0	0	0	0	0	0	0	0
UniRef50_P73055	Y3122_SYNY3 Uncharacterized protein ssr3122 OS=Synechocystis sp. (strain PCC 6803 / Kazusa) GN=ssr3122 PE=3 SV=1	Synechocystis sp. PCC 6803 substr. Kazusa	Bacteria	Unknown	Cyanobacteria	Unknown	Chroococcales	Unknown	Synechocystis	Synechocystis sp. PCC 6803	UniRef100_P73055	UniRef90_P73055	UNKNOWN	UNKNOWN	0	0	0	0	0	0	0	0	0	0	0	0	0	1	0	0	0	0	0	0	0	0	0	0	0	0	0	0	0	0	0	0	0	0	0
UniRef50_P0CB19	Y3081_ARATH Uncharacterized protein At3g50808 OS=Arabidopsis thaliana GN=At3g50808 PE=4 SV=1	Arabidopsis thaliana	Eukaryota	Viridiplantae	Streptophyta	Unknown	Brassicales	Brassicaceae	Arabidopsis	Arabidopsis thaliana	UniRef100_P0CB19	UniRef90_P0CB19	UNKNOWN	UNKNOWN	0	0	0	0	0	0	0	0	0	0	0	0	0	0	1	0	0	0	0	0	0	0	0	0	0	0	0	0	0	0	0	0	0	0	0
UniRef50_A7I9J0	Y3016_METHJ DNA-binding protein Mhun_3016 OS=Methanospirillum hungatei JF-1 (strain ATCC 27890 / DSM 864 / NBRC 100397 / JF-1) GN=Mhun_3016 PE=3 SV=1	Methanomicrobiales	Archaea	Unknown	Euryarchaeota	Methanomicrobia	Methanomicrobiales	Unknown	Unknown	Unknown	UniRef100_Q2FTJ7	UniRef90_Q2FTJ7	K06875|	UNKNOWN	0	0	0	0	0	0	0	0	0	0	0	0	0	0	0	0	0	0	0	0	0	0	0	0	0	4	2	2	0	0	0	0	0	0	0
UniRef50_Q21MB6	Y3006_TERTT UPF0761 membrane protein TERTU_3006 OS=Teredinibacter turnerae (strain ATCC 39867 / T7901) GN=TERTU_3006 PE=3 SV=1	Teredinibacter turnerae T7901	Bacteria	Unknown	Proteobacteria	Gammaproteobacteria	Alteromonadales	Unknown	Teredinibacter	Teredinibacter turnerae	UniRef100_C5BNZ4	UniRef90_C5BNZ4	K07058|	UNKNOWN	0	0	0	0	0	0	0	0	0	0	0	0	0	0	0	0	0	0	0	0	0	0	0	0	0	0	0	0	0	1	0	0	0	0	0
UniRef50_Q97ST4	Y296_STRSY UPF0210 protein SSU05_0296 OS=Streptococcus suis (strain 05ZYH33) GN=SSU05_0296 PE=3 SV=1	root	Unknown	Unknown	Unknown	Unknown	Unknown	Unknown	Unknown	Unknown	UniRef100_A4VZB1	UniRef90_Q97ST4	K09157|	UNKNOWN	0	0	7	0	1	0	0	0	0	1	0	0	6	8	4	5	2	6	0	1	0	2	2	1	2	0	1	0	0	0	0	1	0	1	0
UniRef50_Q57744	Y296_METJA Probable metallo-hydrolase MJ0296 OS=Methanocaldococcus jannaschii (strain ATCC 43067 / DSM 2661 / JAL-1 / JCM 10045 / NBRC 100440) GN=MJ0296 PE=3 SV=1	Methanocaldococcus jannaschii DSM 2661	Archaea	Unknown	Euryarchaeota	Methanococci	Methanococcales	Methanocaldococcaceae	Methanocaldococcus	Methanocaldococcus jannaschii	UniRef100_Q57744	UniRef90_Q57744	UNKNOWN	3.-.-.-|	0	0	1	1	0	0	0	0	0	0	0	0	0	1	0	0	0	0	0	0	0	0	0	0	0	0	0	0	0	0	0	0	0	0	0
UniRef50_Q8K9N7	Y286_BUCAP Uncharacterized membrane protein BUsg_286 OS=Buchnera aphidicola subsp. Schizaphis graminum (strain Sg) GN=BUsg_286 PE=3 SV=1	Buchnera aphidicola str. Sg (Schizaphis graminum)	Bacteria	Unknown	Proteobacteria	Gammaproteobacteria	Enterobacteriales	Enterobacteriaceae	Buchnera	Buchnera aphidicola	UniRef100_Q8K9N7	UniRef90_Q8K9N7	K09808|	UNKNOWN	0	0	0	0	0	0	0	0	0	0	0	0	0	0	0	0	0	0	0	0	0	0	1	0	0	0	0	0	0	0	0	0	0	0	0
UniRef50_Q6N6D6	Y2834_RHOP2 UPF0271 protein RPB_2834 OS=Rhodopseudomonas palustris (strain HaA2) GN=RPB_2834 PE=3 SV=1	Rhodopseudomonas palustris HaA2	Bacteria	Unknown	Proteobacteria	Alphaproteobacteria	Rhizobiales	Bradyrhizobiaceae	Rhodopseudomonas	Rhodopseudomonas palustris	UniRef100_Q2IW74	UniRef90_Q2IW74	K07160|	UNKNOWN	0	0	0	0	0	0	0	0	0	0	0	0	0	0	0	0	0	0	0	0	0	0	0	0	0	0	0	0	0	0	0	0	0	0	1
UniRef50_B1YIU9	Y2825_EXISA UPF0348 protein EAT1b_2825 OS=Exiguobacterium sp. (strain ATCC BAA-1283 / AT1b) GN=EAT1b_2825 PE=3 SV=1	Exiguobacterium sp. AT1b	Bacteria	Unknown	Firmicutes	Bacilli	Bacillales	Unknown	Exiguobacterium	Exiguobacterium sp. AT1b	UniRef100_C4L5T3	UniRef90_C4L5T3	UNKNOWN	UNKNOWN	0	0	0	0	0	0	0	0	0	0	0	0	0	0	0	1	0	0	0	0	0	0	0	0	0	0	0	0	0	0	0	0	0	0	0
UniRef50_Q9HLP8	Y279_THEVO UPF0200 protein TV0279 OS=Thermoplasma volcanium (strain ATCC 51530 / DSM 4299 / JCM 9571 / NBRC 15438 / GSS1) GN=TV0279 PE=3 SV=1	Thermoplasma volcanium GSS1	Archaea	Unknown	Euryarchaeota	Thermoplasmata	Thermoplasmatales	Thermoplasmataceae	Thermoplasma	Thermoplasma volcanium	UniRef100_Q97C26	UniRef90_Q97C26	UNKNOWN	UNKNOWN	0	0	0	0	0	0	0	0	0	0	0	0	0	0	0	0	1	0	0	0	0	0	0	0	0	0	0	0	0	0	0	0	0	0	0
UniRef50_Q5ZYZ0	Y275_LEGPL UPF0753 protein lpl0275 OS=Legionella pneumophila (strain Lens) GN=lpl0275 PE=3 SV=1	Legionella pneumophila str. Lens	Bacteria	Unknown	Proteobacteria	Gammaproteobacteria	Legionellales	Legionellaceae	Legionella	Legionella pneumophila	UniRef100_Q5WZV6	UniRef90_Q5ZYZ0	K09822|	UNKNOWN	0	0	0	0	0	0	0	0	0	0	0	0	1	0	0	0	0	0	0	0	0	0	0	0	0	0	0	0	0	0	0	0	0	0	0
UniRef50_Q74AM0	Y2689_PELPD UPF0182 protein Ppro_2689 OS=Pelobacter propionicus (strain DSM 2379) GN=Ppro_2689 PE=3 SV=1	Pelobacter propionicus DSM 2379	Bacteria	Unknown	Proteobacteria	Deltaproteobacteria	Desulfuromonadales	Pelobacteraceae	Pelobacter	Pelobacter propionicus	UniRef100_A1ASH1	UniRef90_A1ASH1	K09118|	UNKNOWN	0	0	0	0	0	0	0	0	0	0	0	0	0	0	0	0	0	0	0	0	0	0	0	0	0	0	0	0	0	0	0	0	0	0	0
UniRef50_Q2NWD5	Y265_SODGM UPF0441 protein SG0265 OS=Sodalis glossinidius (strain morsitans) GN=SG0265 PE=3 SV=1	Sodalis glossinidius str. 'morsitans'	Bacteria	Unknown	Proteobacteria	Gammaproteobacteria	Enterobacteriales	Enterobacteriaceae	Sodalis	Sodalis glossinidius	UniRef100_Q2NWD5	UniRef90_Q2NWD5	UNKNOWN	UNKNOWN	0	0	0	0	0	0	0	0	0	0	0	0	0	0	0	0	0	0	0	0	0	0	0	0	0	0	0	0	0	0	0	0	0	0	0
UniRef50_Q4KIA3	Y2642_MYXXD Maf-like protein MXAN_2642 OS=Myxococcus xanthus (strain DK 1622) GN=MXAN_2642 PE=3 SV=1	Myxococcus xanthus DK 1622	Bacteria	Unknown	Proteobacteria	Deltaproteobacteria	Myxococcales	Myxococcaceae	Myxococcus	Myxococcus xanthus	UniRef100_Q1D912	UniRef90_Q1D912	K06287|	UNKNOWN	0	0	0	0	0	0	0	0	0	0	0	0	0	0	0	0	0	0	0	0	1	0	0	0	0	0	0	0	0	0	0	0	0	0	0
UniRef50_P75511	Y264_MYCPN Putative phosphatase MPN_264 OS=Mycoplasma pneumoniae (strain ATCC 29342 / M129) GN=MPN_264 PE=1 SV=1	Mycoplasma pneumoniae M129	Bacteria	Unknown	Tenericutes	Mollicutes	Mycoplasmatales	Mycoplasmataceae	Mycoplasma	Mycoplasma pneumoniae	UniRef100_P75511	UniRef90_P75511	K07024|	3.1.3.-|	1	0	0	0	0	0	0	0	0	0	0	0	0	0	0	0	0	0	0	0	0	0	0	0	0	0	0	0	0	0	0	0	0	0	0
UniRef50_P75401	Y263_MYCGE Putative phosphatase MG263 OS=Mycoplasma genitalium (strain ATCC 33530 / G-37 / NCTC 10195) GN=MG263 PE=3 SV=1	Mycoplasma genitalium G37	Bacteria	Unknown	Tenericutes	Mollicutes	Mycoplasmatales	Mycoplasmataceae	Mycoplasma	Mycoplasma genitalium	UniRef100_P47505	UniRef90_P47505	K07024|	3.1.3.-|	1	0	0	0	0	0	0	0	0	0	0	0	0	0	0	0	0	0	0	0	0	0	0	0	0	0	0	0	0	0	0	0	0	0	0
UniRef50_P9WL62	Y2629_MYCTO Uncharacterized protein MT2704 OS=Mycobacterium tuberculosis (strain CDC 1551 / Oshkosh) GN=MT2704 PE=2 SV=1	Mycobacterium tuberculosis	Bacteria	Unknown	Actinobacteria	Actinobacteria	Actinomycetales	Mycobacteriaceae	Mycobacterium	Mycobacterium tuberculosis	UniRef100_P9WL62	UniRef90_P9WL62	UNKNOWN	UNKNOWN	0	0	0	0	0	0	0	0	0	0	0	0	0	0	0	0	0	0	0	0	0	0	0	0	0	0	0	0	0	0	0	0	0	0	0
UniRef50_P44711	Y260_GRABC Nucleoid-associated protein GbCGDNIH1_0260 OS=Granulibacter bethesdensis (strain ATCC BAA-1260 / CGDNIH1) GN=GbCGDNIH1_0260 PE=3 SV=1	Granulibacter bethesdensis CGDNIH1	Bacteria	Unknown	Proteobacteria	Unknown	Unknown	Unknown	Unknown	Unknown	UniRef100_Q0BVJ4	UniRef90_Q0BVJ4	K09747|	UNKNOWN	0	0	0	0	0	0	0	0	0	0	0	0	0	0	0	0	0	0	1	0	0	0	0	0	0	0	0	0	0	0	0	0	1	0	0
UniRef50_Q8ED72	Y2584_THISH UPF0178 protein Tgr7_2584 OS=Thioalkalivibrio sulfidiphilus (strain HL-EbGR7) GN=Tgr7_2584 PE=3 SV=1	Thioalkalivibrio sulfidophilus HL-EbGr7	Bacteria	Unknown	Proteobacteria	Gammaproteobacteria	Chromatiales	Ectothiorhodospiraceae	Thioalkalivibrio	Thioalkalivibrio sulfidophilus	UniRef100_B8GM72	UniRef90_B8GM72	K09768|	UNKNOWN	0	0	0	0	0	0	0	0	0	0	0	0	0	0	0	0	0	0	0	0	0	0	0	0	1	0	0	0	0	0	0	0	0	0	0
UniRef50_P9WLA4	Y2557_MYCTO Uncharacterized protein MT2634 OS=Mycobacterium tuberculosis (strain CDC 1551 / Oshkosh) GN=MT2634 PE=4 SV=1	Mycobacterium tuberculosis	Bacteria	Unknown	Actinobacteria	Actinobacteria	Actinomycetales	Mycobacteriaceae	Mycobacterium	Mycobacterium tuberculosis	UniRef100_P9WLA4	UniRef90_P9WLA4	UNKNOWN	UNKNOWN	0	0	0	0	0	0	0	0	0	0	0	0	0	0	0	0	0	0	0	0	0	0	0	0	0	0	0	0	0	0	0	0	0	0	0
UniRef50_Q2RFJ5	Y2512_MOOTA UPF0272 protein Moth_2512 OS=Moorella thermoacetica (strain ATCC 39073) GN=Moth_2512 PE=3 SV=1	Moorella thermoacetica ATCC 39073	Bacteria	Unknown	Firmicutes	Clostridia	Thermoanaerobacterales	Thermoanaerobacteraceae	Moorella	Moorella thermoacetica	UniRef100_Q2RFJ5	UniRef90_Q2RFJ5	K09121|	UNKNOWN	0	0	0	0	0	0	0	0	0	0	0	1	0	0	0	0	0	0	0	0	0	0	0	0	0	0	0	0	0	0	0	0	0	0	0
UniRef50_Q8NMU4	Y2470_CORGL UPF0272 protein Cgl2470/cg2715 OS=Corynebacterium glutamicum (strain ATCC 13032 / DSM 20300 / JCM 1318 / LMG 3730 / NCIMB 10025) GN=Cgl2470 PE=3 SV=1	Corynebacterium glutamicum	Bacteria	Unknown	Actinobacteria	Actinobacteria	Actinomycetales	Corynebacteriaceae	Corynebacterium	Corynebacterium glutamicum	UniRef100_Q8NMU4	UniRef90_Q8NMU4	K09121|	UNKNOWN	0	0	0	0	0	0	0	0	0	0	0	0	0	0	0	0	0	1	0	0	0	0	0	0	0	0	0	0	0	0	0	0	0	0	0
UniRef50_Q9HWS2	Y2398_PSEPK UPF0276 protein PP_2398 OS=Pseudomonas putida (strain KT2440) GN=PP_2398 PE=3 SV=1	Pseudomonas putida KT2440	Bacteria	Unknown	Proteobacteria	Gammaproteobacteria	Pseudomonadales	Pseudomonadaceae	Pseudomonas	Pseudomonas putida	UniRef100_Q88K93	UniRef90_Q88K93	K09930|	UNKNOWN	0	0	0	0	1	1	2	2	0	0	0	0	0	0	0	0	0	0	0	0	1	1	0	0	0	0	0	0	0	0	0	0	0	0	0
UniRef50_Q9HR37	Y2357_METMA UPF0212 protein MM_2357 OS=Methanosarcina mazei (strain ATCC BAA-159 / DSM 3647 / Goe1 / Go1 / JCM 11833 / OCM 88) GN=MM_2357 PE=3 SV=1	Methanosarcina	Archaea	Unknown	Euryarchaeota	Methanomicrobia	Methanosarcinales	Methanosarcinaceae	Methanosarcina	Unknown	UniRef100_Q8PUH7	UniRef90_Q8TR12	K09731|	UNKNOWN	0	0	0	0	12	16	8	9	6	13	7	7	0	0	0	0	0	0	0	0	2	3	0	0	0	0	0	0	0	0	0	0	0	0	0
UniRef50_Q8XCB7	Y2305_PECAS UPF0259 membrane protein ECA2305 OS=Pectobacterium atrosepticum (strain SCRI 1043 / ATCC BAA-672) GN=ECA2305 PE=3 SV=1	Pectobacterium atrosepticum SCRI1043	Bacteria	Unknown	Proteobacteria	Gammaproteobacteria	Enterobacteriales	Enterobacteriaceae	Pectobacterium	Pectobacterium atrosepticum	UniRef100_Q6D4T5	UniRef90_Q6D4T5	UNKNOWN	UNKNOWN	0	0	0	0	0	0	0	0	0	0	0	0	0	0	0	0	0	0	0	0	0	0	0	0	0	0	0	0	0	0	0	0	0	0	0
UniRef50_Q9ZUI0	Y2241_ARATH Putative leucine-rich repeat receptor-like serine/threonine-protein kinase At2g24130 OS=Arabidopsis thaliana GN=At2g24130 PE=3 SV=1	Arabidopsis thaliana	Eukaryota	Viridiplantae	Streptophyta	Unknown	Brassicales	Brassicaceae	Arabidopsis	Arabidopsis thaliana	UniRef100_Q9ZUI0	UniRef90_Q9ZUI0	UNKNOWN	2.7.11.1|	0	0	0	0	0	0	0	0	0	0	0	0	0	0	0	0	0	0	0	0	0	0	0	0	0	0	0	0	0	0	0	0	0	0	0
UniRef50_Q57677	Y224_METJA Uncharacterized protein MJ0224 OS=Methanocaldococcus jannaschii (strain ATCC 43067 / DSM 2661 / JAL-1 / JCM 10045 / NBRC 100440) GN=MJ0224 PE=4 SV=1	Methanocaldococcus jannaschii DSM 2661	Archaea	Unknown	Euryarchaeota	Methanococci	Methanococcales	Methanocaldococcaceae	Methanocaldococcus	Methanocaldococcus jannaschii	UniRef100_Q57677	UniRef90_Q57677	K09725|	UNKNOWN	3	0	1	0	0	0	1	0	1	1	2	2	1	6	0	0	2	3	0	0	0	1	0	0	0	0	0	0	0	0	0	0	0	0	0
UniRef50_P81232	Y21B_METJA Uncharacterized protein MJ0210.1 OS=Methanocaldococcus jannaschii (strain ATCC 43067 / DSM 2661 / JAL-1 / JCM 10045 / NBRC 100440) GN=MJ0210.1 PE=4 SV=1	Methanocaldococcus jannaschii DSM 2661	Archaea	Unknown	Euryarchaeota	Methanococci	Methanococcales	Methanocaldococcaceae	Methanocaldococcus	Methanocaldococcus jannaschii	UniRef100_P81232	UniRef90_P81232	UNKNOWN	UNKNOWN	0	0	0	0	0	0	0	0	0	0	0	0	0	0	0	1	0	1	0	1	0	0	0	0	0	0	0	0	0	1	0	0	0	0	0
UniRef50_Q6GEG9	Y2183_STAAW Uncharacterized HTH-type transcriptional regulator MW2183 OS=Staphylococcus aureus (strain MW2) GN=MW2183 PE=3 SV=1	Staphylococcus aureus subsp. aureus	Bacteria	Unknown	Firmicutes	Bacilli	Bacillales	Staphylococcaceae	Staphylococcus	Staphylococcus aureus	UniRef100_P62087	UniRef90_Q6GEG9	UNKNOWN	UNKNOWN	0	0	0	0	0	0	0	0	0	0	0	0	0	0	0	0	1	0	0	0	0	0	0	0	0	0	0	0	0	0	0	0	0	0	0
UniRef50_Q832R5	Y2153_ENTFA Putative ABC transporter ATP-binding protein EF_2153 OS=Enterococcus faecalis (strain ATCC 700802 / V583) GN=EF_2153 PE=3 SV=1	Enterococcus faecalis V583	Bacteria	Unknown	Firmicutes	Unknown	Unknown	Unknown	Unknown	Unknown	UniRef100_Q832R5	UniRef90_Q832R5	K16786|K16787|	3.6.3.-|	0	0	0	0	0	0	1	0	0	0	0	0	2	0	0	0	0	0	0	0	0	0	0	0	0	0	0	0	0	0	0	0	0	0	0
UniRef50_Q9PGZ8	Y214_ALCBS UPF0758 protein ABO_0214 OS=Alcanivorax borkumensis (strain ATCC 700651 / DSM 11573 / NCIMB 13689 / SK2) GN=ABO_0214 PE=3 SV=1	Alcanivorax borkumensis SK2	Bacteria	Unknown	Proteobacteria	Gammaproteobacteria	Unknown	Unknown	Unknown	Unknown	UniRef100_Q0VT58	UniRef90_Q0VT58	K03630|	UNKNOWN	0	0	1	0	0	0	0	1	0	0	0	0	1	0	0	0	0	1	0	0	0	1	0	0	0	0	0	0	0	0	0	0	0	0	0
UniRef50_Q9VUC6	Y2138_DROME Formin-like protein CG32138 OS=Drosophila melanogaster GN=CG32138 PE=1 SV=3	Drosophila melanogaster	Eukaryota	Metazoa	Arthropoda	Insecta	Diptera	Drosophilidae	Drosophila	Drosophila melanogaster	UniRef100_Q9VUC6	UniRef90_Q9VUC6	UNKNOWN	UNKNOWN	0	0	0	0	0	0	0	0	0	0	0	0	0	0	0	0	0	0	0	0	0	0	0	0	0	0	0	0	0	0	1	0	0	0	0
UniRef50_Q8EBH6	Y2092_METPP UPF0246 protein Mpe_A2092 OS=Methylibium petroleiphilum (strain PM1) GN=Mpe_A2092 PE=3 SV=1	Methylibium petroleiphilum PM1	Bacteria	Unknown	Proteobacteria	Unknown	Unknown	Unknown	Unknown	Unknown	UniRef100_A2SHK9	UniRef90_A2SHK9	K09861|	UNKNOWN	0	0	0	0	0	0	0	1	0	0	0	0	0	0	0	0	0	2	0	0	0	0	0	0	0	0	0	0	0	0	0	0	0	0	0
UniRef50_Q10690	Y2082_MYCTU Uncharacterized protein Rv2082 OS=Mycobacterium tuberculosis (strain ATCC 25618 / H37Rv) GN=Rv2082 PE=1 SV=1	Mycobacterium tuberculosis H37Rv	Bacteria	Unknown	Actinobacteria	Actinobacteria	Actinomycetales	Mycobacteriaceae	Mycobacterium	Mycobacterium tuberculosis	UniRef100_Q10690	UniRef90_Q10690	UNKNOWN	UNKNOWN	0	0	0	0	0	0	0	0	0	0	0	0	1	1	0	0	0	2	0	0	0	0	0	0	0	0	0	0	0	0	0	0	0	0	0
UniRef50_Q9YFP2	Y207_AERPE UPF0148 protein APE_0207 OS=Aeropyrum pernix (strain ATCC 700893 / DSM 11879 / JCM 9820 / NBRC 100138 / K1) GN=APE_0207 PE=3 SV=1	Aeropyrum pernix K1	Archaea	Unknown	Crenarchaeota	Thermoprotei	Desulfurococcales	Desulfurococcaceae	Aeropyrum	Aeropyrum pernix	UniRef100_Q9YFP2	UniRef90_Q9YFP2	K07143|	UNKNOWN	0	0	0	0	0	0	0	0	0	0	0	0	0	0	0	0	0	0	0	0	0	0	0	0	0	0	0	0	0	0	0	0	0	0	1
UniRef50_P9WKI2	Y2066_MYCLE Uncharacterized oxidoreductase ML2066 OS=Mycobacterium leprae (strain TN) GN=ML2066 PE=3 SV=1	Mycobacterium leprae TN	Bacteria	Unknown	Actinobacteria	Actinobacteria	Actinomycetales	Mycobacteriaceae	Mycobacterium	Unknown	UniRef100_O32912	UniRef90_O32912	K00088|	1.-.-.-|	0	0	1	0	0	0	0	0	0	0	0	0	0	0	0	0	0	0	0	0	0	0	0	0	0	0	0	0	0	0	0	0	0	0	0
UniRef50_Q2NCS5	Y2050_SPHAL Nucleotide-binding protein Sala_2050 OS=Sphingopyxis alaskensis (strain DSM 13593 / LMG 18877 / RB2256) GN=Sala_2050 PE=3 SV=1	Sphingopyxis alaskensis RB2256	Bacteria	Unknown	Proteobacteria	Alphaproteobacteria	Sphingomonadales	Sphingomonadaceae	Sphingopyxis	Sphingopyxis alaskensis	UniRef100_Q1GRG3	UniRef90_Q1GRG3	K06958|	UNKNOWN	0	0	0	0	0	0	0	0	0	0	0	0	0	0	0	0	0	0	0	0	0	0	0	0	0	1	0	0	0	0	0	0	0	0	0
UniRef50_Q6LQK3	Y2020_PHOPR UPF0061 protein PBPRA2020 OS=Photobacterium profundum GN=PBPRA2020 PE=3 SV=2	Photobacterium profundum SS9	Bacteria	Unknown	Proteobacteria	Gammaproteobacteria	Vibrionales	Vibrionaceae	Photobacterium	Photobacterium profundum	UniRef100_Q6LQK3	UniRef90_Q6LQK3	UNKNOWN	UNKNOWN	0	0	0	0	0	0	0	0	0	0	0	0	0	0	0	0	0	0	0	0	0	0	0	0	0	0	0	0	0	0	0	0	0	1	0
UniRef50_Q8FU11	Y2011_CORJK Nucleoid-associated protein jk2011 OS=Corynebacterium jeikeium (strain K411) GN=jk2011 PE=3 SV=1	Corynebacterium jeikeium K411	Bacteria	Unknown	Actinobacteria	Actinobacteria	Actinomycetales	Corynebacteriaceae	Corynebacterium	Corynebacterium jeikeium	UniRef100_Q4JSL4	UniRef90_Q4JSL4	K09747|	UNKNOWN	0	0	0	0	0	0	0	0	0	0	0	0	0	0	0	0	0	0	0	0	0	0	0	0	0	0	0	0	0	0	0	0	1	0	0
UniRef50_P9WLN0	Y2005_MYCTO Universal stress protein MT2061 OS=Mycobacterium tuberculosis (strain CDC 1551 / Oshkosh) GN=MT2061 PE=1 SV=1	Mycobacterium tuberculosis	Bacteria	Unknown	Actinobacteria	Actinobacteria	Actinomycetales	Mycobacteriaceae	Mycobacterium	Mycobacterium tuberculosis	UniRef100_P9WLN0	UniRef90_P9WLN0	UNKNOWN	UNKNOWN	0	0	0	0	0	0	0	0	0	0	0	0	0	0	0	0	0	0	0	0	0	0	0	0	0	0	0	0	0	0	0	0	0	0	1
UniRef50_Q67MW0	Y1998_SYMTH UPF0297 protein STH1998 OS=Symbiobacterium thermophilum (strain T / IAM 14863) GN=STH1998 PE=3 SV=1	Firmicutes	Bacteria	Unknown	Firmicutes	Unknown	Unknown	Unknown	Unknown	Unknown	UniRef100_Q67MW0	UniRef90_Q67MW0	UNKNOWN	UNKNOWN	0	0	0	0	0	0	0	0	2	2	0	2	0	0	0	0	0	0	0	0	0	0	0	0	0	0	0	0	0	0	0	0	0	0	1
UniRef50_Q9ASQ6	Y1972_ARATH Probable LRR receptor-like serine/threonine-protein kinase At1g29720 OS=Arabidopsis thaliana GN=RFK1 PE=2 SV=3	Arabidopsis thaliana	Eukaryota	Viridiplantae	Streptophyta	Unknown	Brassicales	Brassicaceae	Arabidopsis	Arabidopsis thaliana	UniRef100_Q9ASQ6	UniRef90_Q9ASQ6	UNKNOWN	2.7.11.1|	0	0	0	0	0	0	0	0	0	0	0	0	0	0	0	0	0	0	0	0	0	0	0	1	0	0	0	0	0	0	0	0	0	0	0
UniRef50_B7LT70	Y1967_SHEAM UPF0502 protein Sama_1967 OS=Shewanella amazonensis (strain ATCC BAA-1098 / SB2B) GN=Sama_1967 PE=3 SV=1	root	Unknown	Unknown	Unknown	Unknown	Unknown	Unknown	Unknown	Unknown	UniRef100_A1S716	UniRef90_A1S716	K09915|	UNKNOWN	2	0	0	0	0	0	1	0	1	1	1	0	13	0	1	0	2	2	0	2	0	0	0	0	0	0	0	0	0	0	0	0	0	0	0
UniRef50_A7I4Q7	Y195_METB6 Putative HTH-type transcriptional regulatory protein Mboo_0195 OS=Methanoregula boonei (strain 6A8) GN=Mboo_0195 PE=3 SV=1	Methanoregula boonei 6A8	Archaea	Unknown	Euryarchaeota	Methanomicrobia	Methanomicrobiales	Methanoregulaceae	Methanoregula	Methanoregula boonei	UniRef100_A7I4Q7	UniRef90_A7I4Q7	K07728|	UNKNOWN	0	0	0	0	0	0	0	0	0	0	0	0	0	0	0	0	0	0	0	0	0	0	0	0	0	0	0	0	0	0	0	0	0	1	0
UniRef50_P03804	Y195_BPT7 Protein 19.5 OS=Enterobacteria phage T7 GN=19.5 PE=3 SV=1	root	Unknown	Unknown	Unknown	Unknown	Unknown	Unknown	Unknown	Unknown	UniRef100_P03804	UniRef90_P03804	UNKNOWN	UNKNOWN	0	0	0	0	3	3	7	6	0	1	0	0	0	0	0	0	0	0	0	0	3	3	4	1	0	0	0	0	4	5	2	2	1	0	13
UniRef50_P0C2F7	Y1947_ARATH Kelch repeat-containing protein At1g19470 OS=Arabidopsis thaliana GN=At1g19470 PE=2 SV=1	Arabidopsis thaliana	Eukaryota	Viridiplantae	Streptophyta	Unknown	Brassicales	Brassicaceae	Arabidopsis	Arabidopsis thaliana	UniRef100_P0C2F7	UniRef90_P0C2F7	UNKNOWN	UNKNOWN	0	0	0	0	0	0	0	0	0	0	0	0	0	0	0	0	0	0	0	0	0	0	0	0	1	0	0	0	0	0	0	0	0	0	0
UniRef50_Q82ZH9	Y1918_LACLS UPF0637 protein LACR_1918 OS=Lactococcus lactis subsp. cremoris (strain SK11) GN=LACR_1918 PE=3 SV=1	Lactococcus lactis subsp. cremoris SK11	Bacteria	Unknown	Firmicutes	Bacilli	Lactobacillales	Streptococcaceae	Lactococcus	Lactococcus lactis subsp. cremoris SK11	UniRef100_Q02XC0	UniRef90_A2RMH3	UNKNOWN	UNKNOWN	0	0	0	0	0	0	0	0	0	0	0	0	0	0	0	0	0	0	0	0	0	0	0	0	0	0	0	0	0	0	0	0	0	0	0
UniRef50_Q4L8G4	Y1888_STAEQ Putative 2-hydroxyacid dehydrogenase SERP1888 OS=Staphylococcus epidermidis (strain ATCC 35984 / RP62A) GN=SERP1888 PE=3 SV=1	Bacteria	Bacteria	Unknown	Unknown	Unknown	Unknown	Unknown	Unknown	Unknown	UniRef100_Q5HLU4	UniRef90_Q5HLU4	UNKNOWN	1.1.1.-|	0	0	0	0	0	0	0	0	0	0	0	0	0	0	0	0	0	0	0	0	0	0	0	0	0	0	0	0	2	3	0	0	0	0	0
UniRef50_O26883	Y1873_AERPE UPF0219 protein APE_1873.1 OS=Aeropyrum pernix (strain ATCC 700893 / DSM 11879 / JCM 9820 / NBRC 100138 / K1) GN=APE_1873.1 PE=3 SV=2	Aeropyrum pernix K1	Archaea	Unknown	Unknown	Unknown	Unknown	Unknown	Unknown	Unknown	UniRef100_Q9YAS0	UniRef90_Q9YAS0	K01641|	UNKNOWN	0	0	0	0	0	0	0	0	0	0	0	0	0	0	0	0	0	0	0	0	0	0	1	0	0	0	0	1	0	0	0	0	0	0	0
UniRef50_Q9KBV3	Y1821_BACHD UPF0271 protein BH1821 OS=Bacillus halodurans (strain ATCC BAA-125 / DSM 18197 / FERM 7344 / JCM 9153 / C-125) GN=BH1821 PE=3 SV=1	Bacillus halodurans C-125	Bacteria	Unknown	Firmicutes	Bacilli	Bacillales	Bacillaceae	Bacillus	Bacillus halodurans	UniRef100_Q9KBV3	UniRef90_Q9KBV3	K07160|	UNKNOWN	0	0	0	0	0	0	0	0	0	0	0	0	0	0	0	0	0	0	0	0	0	0	0	0	0	0	0	0	0	0	0	0	0	1	0
UniRef50_Q5KWQ7	Y1800_NATTJ Probable transcriptional regulatory protein Nther_1800 OS=Natranaerobius thermophilus (strain ATCC BAA-1301 / DSM 18059 / JW/NM-WN-LF) GN=Nther_1800 PE=3 SV=1	Natranaerobius thermophilus JW/NM-WN-LF	Bacteria	Unknown	Unknown	Unknown	Unknown	Unknown	Unknown	Unknown	UniRef100_B2A5L8	UniRef90_B2A5L8	UNKNOWN	UNKNOWN	0	0	0	0	0	0	0	0	0	0	0	0	2	1	0	0	0	0	0	0	0	0	0	0	0	0	0	0	0	0	0	0	0	0	0
UniRef50_Q8KBW7	Y1786_CHLT3 Probable transcriptional regulatory protein Ctha_1786 OS=Chloroherpeton thalassium (strain ATCC 35110 / GB-78) GN=Ctha_1786 PE=3 SV=1	Chloroherpeton thalassium ATCC 35110	Bacteria	Unknown	Chlorobi	Chlorobia	Chlorobiales	Chlorobiaceae	Chloroherpeton	Chloroherpeton thalassium	UniRef100_B3QTP5	UniRef90_B3QTP5	UNKNOWN	UNKNOWN	0	0	0	0	0	0	0	0	0	0	0	0	0	0	0	0	0	0	0	0	1	0	1	0	0	0	0	0	0	0	0	0	0	0	0
UniRef50_Q9PQX0	Y173_UREPA Uncharacterized protein UU173 OS=Ureaplasma parvum serovar 3 (strain ATCC 700970) GN=UU173 PE=4 SV=1	Ureaplasma parvum serovar 3 str. ATCC 700970	Bacteria	Unknown	Tenericutes	Mollicutes	Mycoplasmatales	Mycoplasmataceae	Ureaplasma	Ureaplasma parvum	UniRef100_Q9PQX0	UniRef90_Q9PQX0	UNKNOWN	UNKNOWN	0	0	0	0	0	0	0	0	0	0	0	0	1	0	0	0	0	0	0	0	0	0	0	0	0	0	0	0	0	0	0	0	0	0	0
UniRef50_Q5P0E0	Y1726_RHOFT Maf-like protein Rfer_1726 OS=Rhodoferax ferrireducens (strain ATCC BAA-621 / DSM 15236 / T118) GN=Rfer_1726 PE=3 SV=1	Rhodoferax ferrireducens T118	Bacteria	Unknown	Proteobacteria	Betaproteobacteria	Burkholderiales	Comamonadaceae	Albidiferax	Albidiferax ferrireducens	UniRef100_Q21XP8	UniRef90_Q21XP8	K06287|	UNKNOWN	0	0	0	0	0	0	0	0	0	0	0	0	0	0	0	0	0	0	0	0	0	0	9	10	0	0	0	0	0	0	0	0	0	0	0
UniRef50_Q5N2H7	Y1702_SYNPX Maf-like protein SYNW1702 OS=Synechococcus sp. (strain WH8102) GN=SYNW1702 PE=3 SV=1	Synechococcus sp. WH 8102	Bacteria	Unknown	Cyanobacteria	Unknown	Chroococcales	Unknown	Synechococcus	Synechococcus sp. WH 8102	UniRef100_Q7U5K1	UniRef90_Q7U5K1	K06287|	UNKNOWN	0	0	0	0	1	0	0	0	0	0	0	0	0	0	0	0	0	0	0	0	0	0	0	0	0	0	0	0	0	0	0	0	0	0	0
UniRef50_Q57633	Y169_METJA Uncharacterized ATP-binding protein MJ0169 OS=Methanocaldococcus jannaschii (strain ATCC 43067 / DSM 2661 / JAL-1 / JCM 10045 / NBRC 100440) GN=MJ0169 PE=4 SV=1	Methanocaldococcus jannaschii DSM 2661	Archaea	Unknown	Euryarchaeota	Methanococci	Methanococcales	Methanocaldococcaceae	Methanocaldococcus	Methanocaldococcus jannaschii	UniRef100_Q57633	UniRef90_Q57633	K03609|	UNKNOWN	1	0	0	0	0	0	0	0	0	0	0	0	0	0	0	0	0	0	0	0	0	0	0	0	0	0	0	0	0	0	0	0	0	0	0
UniRef50_Q4L5S7	Y1689_STAHJ Uncharacterized protein SH1689 OS=Staphylococcus haemolyticus (strain JCSC1435) GN=SH1689 PE=3 SV=1	Bacillales	Bacteria	Unknown	Firmicutes	Bacilli	Bacillales	Unknown	Unknown	Unknown	UniRef100_Q4L5S7	UniRef90_Q4L5S7	K07030|	UNKNOWN	0	0	0	0	0	0	0	0	0	0	0	0	0	4	0	0	0	0	0	0	0	0	0	0	0	0	0	0	0	0	0	0	0	0	0
UniRef50_Q9LW83	Y1675_ARATH G-type lectin S-receptor-like serine/threonine-protein kinase At1g67520 OS=Arabidopsis thaliana GN=At1g67520 PE=2 SV=3	Arabidopsis thaliana	Eukaryota	Viridiplantae	Streptophyta	Unknown	Brassicales	Brassicaceae	Arabidopsis	Arabidopsis thaliana	UniRef100_O64793	UniRef90_O64793	UNKNOWN	2.7.11.1|	0	0	0	0	0	0	0	0	0	0	0	0	0	0	0	0	0	0	0	0	0	0	0	0	5	1	1	3	4	4	0	0	0	1	0
UniRef50_Q59035	Y1641_METJA Uncharacterized protein MJ1641 OS=Methanocaldococcus jannaschii (strain ATCC 43067 / DSM 2661 / JAL-1 / JCM 10045 / NBRC 100440) GN=MJ1641 PE=4 SV=1	Methanocaldococcus jannaschii DSM 2661	Archaea	Unknown	Euryarchaeota	Methanococci	Methanococcales	Methanocaldococcaceae	Methanocaldococcus	Methanocaldococcus jannaschii	UniRef100_Q59035	UniRef90_Q59035	K02039|	UNKNOWN	0	0	0	0	0	0	0	0	0	0	0	0	2	4	5	0	4	3	6	0	0	0	0	0	0	0	0	0	0	0	0	0	0	0	0
UniRef50_Q9PQY2	Y162_UREPA Uncharacterized protein UU162 OS=Ureaplasma parvum serovar 3 (strain ATCC 700970) GN=UU162 PE=4 SV=1	Ureaplasma parvum serovar 3 str. ATCC 700970	Bacteria	Unknown	Tenericutes	Mollicutes	Mycoplasmatales	Mycoplasmataceae	Ureaplasma	Ureaplasma parvum	UniRef100_Q9PQY2	UniRef90_Q9PQY2	UNKNOWN	UNKNOWN	0	0	0	0	0	1	0	0	0	0	0	0	0	0	0	0	0	0	0	0	0	0	0	0	0	0	0	0	0	0	0	0	0	0	0
UniRef50_O67545	Y1618_AQUAE Uncharacterized protein aq_1618 OS=Aquifex aeolicus (strain VF5) GN=aq_1618 PE=4 SV=1	Aquifex aeolicus VF5	Bacteria	Unknown	Aquificae	Aquificae	Aquificales	Aquificaceae	Aquifex	Aquifex aeolicus	UniRef100_O67545	UniRef90_O67545	UNKNOWN	UNKNOWN	0	0	0	1	0	0	0	0	0	0	0	0	0	0	0	0	0	0	0	0	0	0	0	0	0	0	0	0	0	0	0	0	0	0	0
UniRef50_Q59010	Y1615_METJA Uncharacterized protein MJ1615 OS=Methanocaldococcus jannaschii (strain ATCC 43067 / DSM 2661 / JAL-1 / JCM 10045 / NBRC 100440) GN=MJ1615 PE=4 SV=1	Methanocaldococcus jannaschii DSM 2661	Archaea	Unknown	Euryarchaeota	Methanococci	Methanococcales	Methanocaldococcaceae	Methanocaldococcus	Methanocaldococcus jannaschii	UniRef100_Q59010	UniRef90_Q59010	K09156|	UNKNOWN	0	1	0	0	0	0	0	0	0	0	0	0	0	0	0	0	0	0	0	0	0	0	0	0	0	0	0	0	0	0	0	0	0	0	0
UniRef50_Q8P3D5	Y1607_PSEA8 UPF0502 protein PLES_16071 OS=Pseudomonas aeruginosa (strain LESB58) GN=PLES_16071 PE=3 SV=1	root	Unknown	Unknown	Unknown	Unknown	Unknown	Unknown	Unknown	Unknown	UniRef100_B7UYP4	UniRef90_A6V1X3	K09915|	UNKNOWN	2	0	0	0	0	0	1	0	1	1	1	0	13	0	1	0	2	2	0	2	0	0	0	0	0	0	0	0	0	0	0	0	0	0	0
UniRef50_A3CVT5	Y1593_METB6 UPF0200 protein Mboo_1593 OS=Methanoregula boonei (strain 6A8) GN=Mboo_1593 PE=3 SV=1	Methanoregula boonei 6A8	Archaea	Unknown	Euryarchaeota	Methanomicrobia	Methanomicrobiales	Unknown	Unknown	Unknown	UniRef100_A7I8P9	UniRef90_A7I8P9	UNKNOWN	UNKNOWN	0	0	0	0	0	0	0	0	1	0	0	0	0	0	0	0	0	0	0	0	0	0	0	0	0	0	0	0	0	0	0	0	0	0	0
UniRef50_P58495	Y1590_PASMU Uncharacterized peptidase PM1590 OS=Pasteurella multocida (strain Pm70) GN=PM1590 PE=3 SV=1	Pasteurella multocida subsp. multocida str. Pm70	Bacteria	Unknown	Unknown	Unknown	Unknown	Unknown	Unknown	Unknown	UniRef100_Q9CKM2	UniRef90_Q9CKM2	K05995|	3.4.21.-|	0	0	0	0	0	0	0	0	0	0	0	0	0	0	0	0	0	0	1	0	0	0	0	0	0	0	0	0	0	0	0	0	0	0	0
UniRef50_P44262	Y1581_HAEIN Uncharacterized protein HI_1581/HI_1582 OS=Haemophilus influenzae (strain ATCC 51907 / DSM 11121 / KW20 / Rd) GN=HI_1581/HI_1582 PE=4 SV=2	Haemophilus influenzae Rd KW20	Bacteria	Unknown	Proteobacteria	Gammaproteobacteria	Pasteurellales	Pasteurellaceae	Haemophilus	Haemophilus influenzae	UniRef100_P44262	UniRef90_P44262	UNKNOWN	UNKNOWN	0	0	0	0	0	0	0	0	0	0	0	0	0	0	0	0	0	0	0	0	0	0	0	0	0	0	0	0	0	0	0	0	0	0	1
UniRef50_P46495	Y1572_HAEIN Putative integrase/recombinase HI_1572 OS=Haemophilus influenzae (strain ATCC 51907 / DSM 11121 / KW20 / Rd) GN=HI_1572 PE=3 SV=2	Haemophilus influenzae Rd KW20	Bacteria	Unknown	Proteobacteria	Gammaproteobacteria	Pasteurellales	Pasteurellaceae	Haemophilus	Haemophilus influenzae	UniRef100_P46495	UniRef90_P46495	UNKNOWN	UNKNOWN	0	0	0	0	0	0	0	0	0	0	0	0	0	0	0	0	0	0	0	0	0	0	0	0	0	0	0	0	0	0	0	0	0	0	0
UniRef50_Q9LIG2	Y1518_ARATH Probable LRR receptor-like serine/threonine-protein kinase At1g51860 OS=Arabidopsis thaliana GN=At1g51860 PE=2 SV=2	Arabidopsis thaliana	Eukaryota	Viridiplantae	Streptophyta	Unknown	Brassicales	Brassicaceae	Arabidopsis	Arabidopsis thaliana	UniRef100_C0LGG4	UniRef90_C0LGG4	UNKNOWN	2.7.11.1|	0	0	0	0	0	0	0	0	0	0	0	0	0	0	0	0	0	0	0	0	0	0	1	0	0	0	0	0	0	0	0	0	0	0	0
UniRef50_P39508	Y14E_BPLZ5 Uncharacterized 8.8 kDa protein in frd-Gp32 intergenic region OS=Enterobacteria phage LZ5 GN=frd.3 PE=4 SV=1	T4likevirus	Viruses	Unknown	Unknown	Unknown	Caudovirales	Myoviridae	T4likevirus	Unknown	UniRef100_Q76VH2	UniRef90_P39508	UNKNOWN	UNKNOWN	0	0	0	0	0	0	0	0	0	0	0	0	0	0	0	0	0	0	0	0	0	0	0	1	0	0	0	0	0	0	0	0	0	0	0
UniRef50_P75582	Y149A_MYCGE Uncharacterized protein MG149.1 OS=Mycoplasma genitalium (strain ATCC 33530 / G-37 / NCTC 10195) GN=MG149.1 PE=4 SV=1	Mycoplasma genitalium G37	Bacteria	Unknown	Tenericutes	Mollicutes	Mycoplasmatales	Mycoplasmataceae	Mycoplasma	Mycoplasma genitalium	UniRef100_Q9ZB80	UniRef90_Q9ZB80	UNKNOWN	UNKNOWN	0	0	0	0	0	0	0	0	0	0	0	0	0	0	0	0	0	0	0	0	0	0	0	0	0	0	0	0	0	0	0	0	0	0	0
UniRef50_Q58846	Y1451_METJA Uncharacterized protein MJ1451 OS=Methanocaldococcus jannaschii (strain ATCC 43067 / DSM 2661 / JAL-1 / JCM 10045 / NBRC 100440) GN=MJ1451 PE=4 SV=1	root	Unknown	Unknown	Unknown	Unknown	Unknown	Unknown	Unknown	Unknown	UniRef100_Q58846	UniRef90_Q58846	UNKNOWN	UNKNOWN	0	0	0	0	0	0	0	0	0	0	0	0	1	0	1	0	0	0	0	0	0	0	0	0	0	0	0	0	1	0	0	0	0	0	0
UniRef50_Q9ZE41	Y145_RICCN Uncharacterized protein RC0145 OS=Rickettsia conorii (strain ATCC VR-613 / Malish 7) GN=RC0145 PE=3 SV=1	Rickettsia conorii str. Malish 7	Bacteria	Unknown	Proteobacteria	Alphaproteobacteria	Rickettsiales	Rickettsiaceae	Rickettsia	Rickettsia conorii	UniRef100_Q92JC2	UniRef90_Q4UNB5	K03201|	UNKNOWN	0	0	0	0	0	0	0	0	0	0	0	0	0	0	0	0	0	0	0	0	0	0	0	0	0	0	0	0	0	0	0	0	0	0	0
UniRef50_Q7MLI9	Y1438_VIBVY Putative transport protein VV1438 OS=Vibrio vulnificus (strain YJ016) GN=VV1438 PE=3 SV=2	Vibrio vulnificus YJ016	Bacteria	Unknown	Proteobacteria	Gammaproteobacteria	Vibrionales	Vibrionaceae	Vibrio	Vibrio vulnificus	UniRef100_Q7MLI9	UniRef90_Q7MLI9	K07085|	UNKNOWN	0	0	0	0	0	0	0	0	0	0	0	0	0	0	0	1	0	0	0	0	0	0	0	0	0	0	0	0	0	0	0	0	0	0	0
UniRef50_P74442	Y143_SYNY3 Uncharacterized WD repeat-containing protein slr0143 OS=Synechocystis sp. (strain PCC 6803 / Kazusa) GN=slr0143 PE=3 SV=1	Synechocystis sp. PCC 6803 substr. Kazusa	Bacteria	Unknown	Cyanobacteria	Unknown	Chroococcales	Unknown	Synechocystis	Synechocystis sp. PCC 6803	UniRef100_P74442	UniRef90_P74442	UNKNOWN	UNKNOWN	0	0	0	0	1	0	0	0	0	0	0	0	0	0	0	0	0	0	0	0	0	0	0	0	0	0	0	0	0	0	0	0	0	0	0
UniRef50_Q2RIL2	Y1414_MOOTA UPF0597 protein Moth_1414 OS=Moorella thermoacetica (strain ATCC 39073) GN=Moth_1414 PE=3 SV=1	Moorella thermoacetica ATCC 39073	Bacteria	Unknown	Firmicutes	Clostridia	Thermoanaerobacterales	Thermoanaerobacteraceae	Moorella	Moorella thermoacetica	UniRef100_Q2RIL2	UniRef90_Q2RIL2	UNKNOWN	UNKNOWN	0	0	0	0	0	0	0	0	0	0	0	0	0	0	0	0	0	0	0	0	0	0	0	0	0	1	0	0	0	0	0	0	0	0	0
UniRef50_Q74GV3	Y141_GEOSL UPF0272 protein GSU0141 OS=Geobacter sulfurreducens (strain ATCC 51573 / DSM 12127 / PCA) GN=GSU0141 PE=3 SV=1	Geobacter sulfurreducens PCA	Bacteria	Unknown	Proteobacteria	Deltaproteobacteria	Desulfuromonadales	Geobacteraceae	Geobacter	Geobacter sulfurreducens	UniRef100_Q74GV3	UniRef90_Q74GV3	K09121|	UNKNOWN	0	0	0	0	0	0	0	0	0	0	0	0	0	0	0	0	1	0	0	0	0	0	0	0	0	0	0	0	0	0	0	0	0	0	1
UniRef50_Q58799	Y1404_METJA Uncharacterized protein MJ1404 OS=Methanocaldococcus jannaschii (strain ATCC 43067 / DSM 2661 / JAL-1 / JCM 10045 / NBRC 100440) GN=MJ1404 PE=3 SV=1	Methanocaldococcus jannaschii DSM 2661	Archaea	Unknown	Euryarchaeota	Methanococci	Methanococcales	Methanocaldococcaceae	Methanocaldococcus	Methanocaldococcus jannaschii	UniRef100_Q58799	UniRef90_Q58799	UNKNOWN	UNKNOWN	0	0	1	0	3	8	32	6	8	5	5	5	1	1	2	0	2	0	0	0	0	0	0	0	0	0	0	0	0	0	0	0	0	0	1
UniRef50_Q5HNJ5	Y1385_STAES Putative universal stress protein SE_1385 OS=Staphylococcus epidermidis (strain ATCC 12228) GN=SE_1385 PE=3 SV=1	Staphylococcus	Bacteria	Unknown	Firmicutes	Bacilli	Bacillales	Staphylococcaceae	Staphylococcus	Unknown	UniRef100_Q5HNJ5	UniRef90_Q5HNJ5	UNKNOWN	UNKNOWN	0	0	0	0	0	0	0	0	0	0	0	0	2	1	0	0	0	0	0	0	0	0	0	0	9	8	6	2	0	0	0	0	0	0	0
UniRef50_Q55BF8	Y1372_DICDI RING finger domain and kelch repeat-containing protein DDB_G0271372 OS=Dictyostelium discoideum GN=DDB_G0271372 PE=3 SV=1	Dictyostelium discoideum	Eukaryota	Unknown	Unknown	Unknown	Dictyosteliida	Unknown	Dictyostelium	Dictyostelium discoideum	UniRef100_Q55BF8	UniRef90_Q55BF8	UNKNOWN	UNKNOWN	0	1	0	0	0	0	0	0	0	0	0	0	0	0	0	0	0	0	0	0	0	0	0	0	0	0	0	0	0	0	0	0	0	0	0
UniRef50_Q58737	Y1341_METJA Uncharacterized protein MJ1341 OS=Methanocaldococcus jannaschii (strain ATCC 43067 / DSM 2661 / JAL-1 / JCM 10045 / NBRC 100440) GN=MJ1341 PE=4 SV=1	Methanocaldococcus jannaschii DSM 2661	Archaea	Unknown	Euryarchaeota	Methanococci	Methanococcales	Methanocaldococcaceae	Methanocaldococcus	Methanocaldococcus jannaschii	UniRef100_Q58737	UniRef90_Q58737	UNKNOWN	UNKNOWN	0	0	0	0	0	0	1	0	0	0	0	0	0	0	0	0	0	0	0	0	0	0	0	0	0	0	0	0	0	0	0	0	0	0	0
UniRef50_Q58721	Y1325_METJA Uncharacterized HTH-type transcriptional regulator MJ1325 OS=Methanocaldococcus jannaschii (strain ATCC 43067 / DSM 2661 / JAL-1 / JCM 10045 / NBRC 100440) GN=MJ1325 PE=3 SV=1	Methanocaldococcus jannaschii DSM 2661	Archaea	Unknown	Euryarchaeota	Methanococci	Methanococcales	Methanocaldococcaceae	Methanocaldococcus	Methanocaldococcus jannaschii	UniRef100_Q58721	UniRef90_Q58721	K03892|	UNKNOWN	0	0	0	0	0	0	0	0	0	0	0	2	0	0	0	0	0	0	0	0	6	4	0	0	0	0	0	0	2	3	1	4	0	0	0
UniRef50_P58819	Y1322_FUSNN Putative zinc metalloprotease FN1322 OS=Fusobacterium nucleatum subsp. nucleatum (strain ATCC 25586 / CIP 101130 / JCM 8532 / LMG 13131) GN=FN1322 PE=3 SV=1	Fusobacterium nucleatum subsp. nucleatum ATCC 25586	Bacteria	Unknown	Fusobacteria	Fusobacteriia	Fusobacteriales	Fusobacteriaceae	Fusobacterium	Fusobacterium nucleatum subsp. nucleatum ATCC 25586	UniRef100_P58819	UniRef90_P58819	K11749|	3.4.24.-|	1	0	0	0	0	0	0	0	0	0	0	0	0	0	0	0	0	0	0	0	0	0	0	0	0	0	0	0	0	0	0	0	0	0	0
UniRef50_Q11VI6	Y1308_CYTH3 Maf-like protein CHU_1308 OS=Cytophaga hutchinsonii (strain ATCC 33406 / NCIMB 9469) GN=CHU_1308 PE=3 SV=1	root	Unknown	Unknown	Unknown	Unknown	Unknown	Unknown	Unknown	Unknown	UniRef100_Q11VI6	UniRef90_Q11VI6	K06287|	UNKNOWN	0	0	0	0	0	1	3	3	0	2	1	2	0	0	0	0	0	0	0	0	4	1	0	0	0	0	0	0	0	0	0	0	0	0	0
UniRef50_Q8DRX7	Y1262_PEDPA UPF0297 protein PEPE_1262 OS=Pediococcus pentosaceus (strain ATCC 25745 / 183-1w) GN=PEPE_1262 PE=3 SV=1	Firmicutes	Bacteria	Unknown	Firmicutes	Unknown	Unknown	Unknown	Unknown	Unknown	UniRef100_Q03ER9	UniRef90_Q03ER9	UNKNOWN	UNKNOWN	0	0	0	0	0	0	0	0	2	2	0	2	0	2	3	0	2	0	0	0	1	0	0	0	0	0	0	1	0	0	0	0	0	0	0
UniRef50_Q8S2E6	Y1235_ORYSJ B3 domain-containing protein Os01g0723500 OS=Oryza sativa subsp. japonica GN=Os01g0723500 PE=3 SV=1	Oryza sativa Japonica Group	Eukaryota	Viridiplantae	Streptophyta	Liliopsida	Poales	Poaceae	Oryza	Oryza sativa	UniRef100_Q8S2E6	UniRef90_Q8S2E6	UNKNOWN	UNKNOWN	0	0	0	0	0	0	0	0	0	0	0	0	0	0	0	0	0	0	0	0	0	0	0	0	0	1	0	0	0	0	0	0	0	0	0
UniRef50_O86235	Y122B_HAEIN Uncharacterized protein HI_1225.1 OS=Haemophilus influenzae (strain ATCC 51907 / DSM 11121 / KW20 / Rd) GN=HI_1225.1 PE=3 SV=1	Haemophilus influenzae Rd KW20	Bacteria	Unknown	Proteobacteria	Gammaproteobacteria	Pasteurellales	Pasteurellaceae	Haemophilus	Haemophilus influenzae	UniRef100_O86235	UniRef90_O86235	K10763|	UNKNOWN	0	0	0	0	0	0	0	0	0	0	0	1	0	0	0	0	0	0	0	0	0	0	0	0	0	0	0	0	0	0	0	0	0	0	0
UniRef50_Q8CZ89	Y1222_LACBA UPF0297 protein LVIS_1222 OS=Lactobacillus brevis (strain ATCC 367 / JCM 1170) GN=LVIS_1222 PE=3 SV=1	Firmicutes	Bacteria	Unknown	Firmicutes	Unknown	Unknown	Unknown	Unknown	Unknown	UniRef100_A7GT66	UniRef90_A9VI08	UNKNOWN	UNKNOWN	0	0	0	0	0	0	0	0	2	2	0	2	0	0	1	0	1	0	1	0	1	0	0	0	0	3	4	4	0	0	0	0	0	0	3
UniRef50_P45114	Y1217_HAEIN Probable TonB-dependent receptor HI_1217 OS=Haemophilus influenzae (strain ATCC 51907 / DSM 11121 / KW20 / Rd) GN=HI_1217 PE=1 SV=1	Haemophilus influenzae Rd KW20	Bacteria	Unknown	Proteobacteria	Gammaproteobacteria	Pasteurellales	Pasteurellaceae	Haemophilus	Haemophilus influenzae	UniRef100_P45114	UniRef90_P45114	K16087|	UNKNOWN	0	0	0	0	0	0	0	0	0	0	0	0	0	0	0	0	0	0	0	0	0	0	0	0	0	0	0	0	0	0	0	0	0	0	0
UniRef50_B8DJB8	Y1191_DESVV UPF0234 protein Dvul_1191 OS=Desulfovibrio vulgaris subsp. vulgaris (strain DP4) GN=Dvul_1191 PE=3 SV=1	Desulfovibrio vulgaris	Bacteria	Unknown	Proteobacteria	Deltaproteobacteria	Desulfovibrionales	Desulfovibrionaceae	Desulfovibrio	Desulfovibrio vulgaris	UniRef100_A1VCP5	UniRef90_A1VCP5	K09767|	UNKNOWN	0	0	0	0	0	0	0	0	0	0	0	0	0	0	0	0	0	0	0	0	1	0	0	0	0	0	0	0	0	0	0	0	0	0	0
UniRef50_O84746	Y117_CHLMU UPF0092 membrane protein TC_0117 OS=Chlamydia muridarum (strain MoPn / Nigg) GN=TC_0117 PE=3 SV=1	Chlamydia muridarum Nigg	Bacteria	Unknown	Chlamydiae	Chlamydiia	Chlamydiales	Chlamydiaceae	Chlamydia	Chlamydia muridarum	UniRef100_Q9PLI2	UniRef90_O84746	K03210|	UNKNOWN	0	0	0	0	0	0	0	0	0	0	0	0	0	0	0	0	0	0	0	0	1	1	1	0	0	0	0	0	0	0	0	0	0	0	0
UniRef50_Q81NT0	Y1168_STAEQ UPF0271 protein SERP1168 OS=Staphylococcus epidermidis (strain ATCC 35984 / RP62A) GN=SERP1168 PE=3 SV=1	Staphylococcus epidermidis RP62A	Bacteria	Unknown	Firmicutes	Bacilli	Bacillales	Staphylococcaceae	Staphylococcus	Staphylococcus epidermidis	UniRef100_Q5HNU6	UniRef90_Q5HNU6	K07160|	UNKNOWN	0	0	0	0	0	0	0	0	0	0	0	0	0	0	0	0	0	0	0	0	0	0	0	0	0	0	0	0	0	0	0	0	0	0	0
UniRef50_Q0AXT4	Y1161_SYNWW UPF0182 protein Swol_1161 OS=Syntrophomonas wolfei subsp. wolfei (strain DSM 2245B / Goettingen) GN=Swol_1161 PE=3 SV=1	Syntrophomonas wolfei subsp. wolfei str. Goettingen	Bacteria	Unknown	Firmicutes	Clostridia	Clostridiales	Syntrophomonadaceae	Syntrophomonas	Syntrophomonas wolfei subsp. wolfei str. Goettingen	UniRef100_Q0AXT4	UniRef90_Q0AXT4	K09118|	UNKNOWN	0	0	0	0	0	0	0	0	0	0	0	1	1	0	0	0	0	0	0	0	0	0	0	0	0	0	0	0	0	0	0	0	0	0	0
UniRef50_P43786	Y1159_HAEIN Uncharacterized protein HI_1159 OS=Haemophilus influenzae (strain ATCC 51907 / DSM 11121 / KW20 / Rd) GN=HI_1159 PE=1 SV=1	Haemophilus influenzae Rd KW20	Bacteria	Unknown	Proteobacteria	Gammaproteobacteria	Pasteurellales	Pasteurellaceae	Haemophilus	Haemophilus influenzae	UniRef100_P43786	UniRef90_P43786	K05838|	UNKNOWN	0	0	0	0	0	0	0	0	0	0	0	0	0	0	0	0	0	0	0	0	0	0	0	0	0	0	0	0	0	0	0	0	0	0	0
UniRef50_Q58555	Y1155_METJA UPF0313 protein MJ1155 OS=Methanocaldococcus jannaschii (strain ATCC 43067 / DSM 2661 / JAL-1 / JCM 10045 / NBRC 100440) GN=MJ1155 PE=3 SV=1	Methanocaldococcus jannaschii DSM 2661	Archaea	Unknown	Euryarchaeota	Methanococci	Methanococcales	Methanocaldococcaceae	Methanocaldococcus	Methanocaldococcus jannaschii	UniRef100_Q58555	UniRef90_Q58555	UNKNOWN	UNKNOWN	0	0	0	0	0	0	0	0	0	0	0	0	0	0	0	0	0	0	0	0	0	0	0	0	0	0	0	0	0	0	0	0	0	0	0
UniRef50_Q2SZW2	Y1152_BURXL UPF0176 protein Bxeno_A1152 OS=Burkholderia xenovorans (strain LB400) GN=Bxeno_A1152 PE=3 SV=1	Burkholderia xenovorans LB400	Bacteria	Unknown	Proteobacteria	Betaproteobacteria	Burkholderiales	Burkholderiaceae	Burkholderia	Burkholderia xenovorans	UniRef100_Q142P9	UniRef90_Q142P9	K07146|	UNKNOWN	0	0	0	0	0	0	0	0	0	0	0	0	0	0	0	0	0	0	0	0	0	0	0	0	0	0	0	0	0	0	0	1	0	0	0
UniRef50_P9WGQ6	Y1144_MYCTO Uncharacterized oxidoreductase MT1177 OS=Mycobacterium tuberculosis (strain CDC 1551 / Oshkosh) GN=MT1177 PE=3 SV=1	root	Unknown	Unknown	Unknown	Unknown	Unknown	Unknown	Unknown	Unknown	UniRef100_P9WGQ6	UniRef90_P9WGQ6	UNKNOWN	1.-.-.-|	0	0	0	0	0	0	0	0	0	0	0	0	3	6	11	8	2	8	0	1	0	0	0	0	0	0	0	0	0	0	0	0	0	0	0
UniRef50_Q9SXB3	Y1112_ARATH G-type lectin S-receptor-like serine/threonine-protein kinase At1g11280 OS=Arabidopsis thaliana GN=At1g11280 PE=2 SV=1	Arabidopsis thaliana	Eukaryota	Viridiplantae	Streptophyta	Unknown	Brassicales	Brassicaceae	Arabidopsis	Arabidopsis thaliana	UniRef100_Q9SXB3	UniRef90_Q9SXB3	UNKNOWN	2.7.11.1|	0	0	0	0	0	0	0	0	0	0	0	0	0	0	0	0	0	0	0	1	0	0	0	0	0	0	0	0	0	0	0	0	0	0	0
UniRef50_Q58510	Y1110_METJA Uncharacterized protein MJ1110 OS=Methanocaldococcus jannaschii (strain ATCC 43067 / DSM 2661 / JAL-1 / JCM 10045 / NBRC 100440) GN=MJ1110 PE=4 SV=1	Methanocaldococcus jannaschii DSM 2661	Archaea	Unknown	Euryarchaeota	Methanococci	Methanococcales	Methanocaldococcaceae	Methanocaldococcus	Methanocaldococcus jannaschii	UniRef100_Q58510	UniRef90_Q58510	K09724|	UNKNOWN	0	0	0	0	0	0	0	0	0	0	0	0	1	0	0	0	0	0	0	0	0	0	0	0	0	0	0	0	0	0	0	0	0	0	0
UniRef50_A4IR79	Y1110_LACS1 UPF0297 protein LSL_1110 OS=Lactobacillus salivarius (strain UCC118) GN=LSL_1110 PE=3 SV=1	Firmicutes	Bacteria	Unknown	Firmicutes	Unknown	Unknown	Unknown	Unknown	Unknown	UniRef100_Q1WT33	UniRef90_Q1WT33	UNKNOWN	UNKNOWN	0	0	0	0	0	0	0	0	2	2	0	2	0	0	0	0	0	0	0	0	0	0	0	0	0	0	0	0	0	0	0	0	2	0	5
UniRef50_P54147	Y108_SYNY3 Putative ammonium transporter sll0108 OS=Synechocystis sp. (strain PCC 6803 / Kazusa) GN=sll0108 PE=3 SV=1	Synechocystis sp. PCC 6803 substr. Kazusa	Bacteria	Unknown	Cyanobacteria	Unknown	Chroococcales	Unknown	Synechocystis	Synechocystis sp. PCC 6803	UniRef100_P54147	UniRef90_P54147	K03320|	UNKNOWN	0	0	0	0	1	0	0	0	0	0	0	0	0	0	0	0	0	0	0	0	0	0	0	0	0	0	0	0	0	0	0	0	0	0	0
UniRef50_Q9V1M3	Y106A_PYRHO Putative antitoxin PH1062.1 OS=Pyrococcus horikoshii (strain ATCC 700860 / DSM 12428 / JCM 9974 / NBRC 100139 / OT-3) GN=PH1062.1 PE=3 SV=2	Pyrococcus horikoshii OT3	Archaea	Unknown	Euryarchaeota	Thermococci	Thermococcales	Thermococcaceae	Pyrococcus	Pyrococcus horikoshii	UniRef100_O74000	UniRef90_O74000	UNKNOWN	UNKNOWN	0	0	0	0	0	0	0	0	0	0	0	0	0	0	0	0	0	0	0	0	0	0	0	0	0	0	0	1	0	0	0	0	0	0	0
UniRef50_Q8TS42	Y106_METM5 UPF0278 protein MmarC5_0106 OS=Methanococcus maripaludis (strain C5 / ATCC BAA-1333) GN=MmarC5_0106 PE=3 SV=1	Methanococcus	Archaea	Unknown	Euryarchaeota	Methanococci	Methanococcales	Methanococcaceae	Methanococcus	Unknown	UniRef100_A4FW52	UniRef90_Q6LX80	K09006|	UNKNOWN	0	0	0	0	0	0	1	0	0	0	0	0	0	0	0	0	0	0	0	0	0	0	0	0	0	0	0	0	0	0	0	0	0	0	0
UniRef50_Q57498	Y1053_HAEIN Uncharacterized protein HI_1053 OS=Haemophilus influenzae (strain ATCC 51907 / DSM 11121 / KW20 / Rd) GN=HI_1053 PE=4 SV=1	Haemophilus influenzae Rd KW20	Bacteria	Unknown	Proteobacteria	Gammaproteobacteria	Pasteurellales	Pasteurellaceae	Haemophilus	Haemophilus influenzae	UniRef100_Q57498	UniRef90_Q57498	UNKNOWN	UNKNOWN	0	0	0	0	0	0	1	0	0	0	0	0	0	0	0	0	1	0	0	0	0	0	0	0	0	0	0	0	0	0	0	0	0	0	0
UniRef50_P52642	Y1034_THEMA Putative UDP-N-acetylglucosamine 2-epimerase OS=Thermotoga maritima (strain ATCC 43589 / MSB8 / DSM 3109 / JCM 10099) GN=TM_1034 PE=3 SV=1	Bacteria	Bacteria	Unknown	Unknown	Unknown	Unknown	Unknown	Unknown	Unknown	UniRef100_Q9X0C4	UniRef90_Q9X0C4	K01791|	5.1.3.14|	0	0	0	0	0	0	0	0	0	0	0	0	0	0	2	0	0	2	1	0	0	0	0	0	0	0	0	0	0	0	0	0	0	0	0
UniRef50_Q8YDH1	Y1034_BRUAB Putative peptide import ATP-binding protein BruAb2_1034 OS=Brucella abortus biovar 1 (strain 9-941) GN=BruAb2_1034 PE=3 SV=1	Bacteria	Bacteria	Unknown	Unknown	Unknown	Unknown	Unknown	Unknown	Unknown	UniRef100_Q8VQK7	UniRef90_Q8YDH1	K02032|	3.6.3.-|	0	0	0	0	0	0	0	0	0	0	0	0	0	0	0	0	0	0	0	0	0	0	0	0	0	0	0	0	0	0	0	0	0	0	0
UniRef50_Q12X58	Y1033_METBU UPF0179 protein Mbur_1033 OS=Methanococcoides burtonii (strain DSM 6242 / NBRC 107633 / OCM 468 / ACE-M) GN=Mbur_1033 PE=3 SV=1	Methanococcoides burtonii DSM 6242	Archaea	Unknown	Euryarchaeota	Methanomicrobia	Methanosarcinales	Methanosarcinaceae	Methanococcoides	Methanococcoides burtonii	UniRef100_Q12X58	UniRef90_Q12X58	K09730|	UNKNOWN	0	0	0	0	0	0	0	0	0	0	0	0	0	0	0	0	0	0	1	0	0	0	0	0	0	0	0	0	0	0	0	0	0	0	0
UniRef50_Q1RHQ8	Y1025_RICBR Putative ankyrin repeat protein RBE_1025 OS=Rickettsia bellii (strain RML369-C) GN=RBE_1025 PE=3 SV=1	Rickettsia bellii RML369-C	Bacteria	Unknown	Proteobacteria	Alphaproteobacteria	Rickettsiales	Rickettsiaceae	Rickettsia	Rickettsia bellii	UniRef100_Q1RHQ8	UniRef90_Q1RHQ8	UNKNOWN	UNKNOWN	0	0	0	3	0	0	0	2	1	0	8	11	0	6	0	0	0	0	0	0	2	1	0	1	0	2	0	11	0	0	1	2	4	10	3
UniRef50_Q52969	Y1002_RHIME Uncharacterized sensor-like histidine kinase R01002 OS=Rhizobium meliloti (strain 1021) GN=R01002 PE=3 SV=2	Sinorhizobium meliloti 1021	Bacteria	Unknown	Proteobacteria	Alphaproteobacteria	Rhizobiales	Rhizobiaceae	Sinorhizobium	Sinorhizobium meliloti	UniRef100_Q52969	UniRef90_Q52969	K11357|	2.7.13.3|	0	0	0	0	0	0	0	0	0	0	0	0	0	0	0	0	0	0	0	0	0	0	0	0	0	0	0	0	0	0	0	0	0	0	0
UniRef50_A2SQ88	Y1002_METMJ UPF0290 protein Memar_1002 OS=Methanoculleus marisnigri (strain ATCC 35101 / DSM 1498 / JR1) GN=Memar_1002 PE=3 SV=1	Methanoculleus marisnigri JR1	Archaea	Unknown	Euryarchaeota	Methanomicrobia	Methanomicrobiales	Methanomicrobiaceae	Methanoculleus	Methanoculleus marisnigri	UniRef100_A3CU85	UniRef90_A3CU85	K19664|	2.7.7.67|	0	0	0	0	0	0	0	0	0	0	0	0	0	0	0	0	0	0	0	0	0	0	0	0	0	0	0	0	0	0	0	0	0	0	0
UniRef50_Q57493	Y092_HAEIN Uncharacterized transporter HI_0092 OS=Haemophilus influenzae (strain ATCC 51907 / DSM 11121 / KW20 / Rd) GN=HI_0092 PE=3 SV=1	Haemophilus influenzae Rd KW20	Bacteria	Unknown	Proteobacteria	Gammaproteobacteria	Pasteurellales	Pasteurellaceae	Haemophilus	Haemophilus influenzae	UniRef100_Q57493	UniRef90_Q57493	K03299|	UNKNOWN	0	0	0	0	0	0	0	0	0	0	0	0	0	0	0	0	0	0	0	0	0	0	0	0	0	1	0	0	0	0	0	0	0	0	0
UniRef50_P41473	Y074_NPVAC Uncharacterized 30.6 kDa protein in IAP2-VLF1 intergenic region OS=Autographa californica nuclear polyhedrosis virus PE=4 SV=1	Autographa californica nucleopolyhedrovirus	Viruses	Unknown	Unknown	Unknown	Unknown	Baculoviridae	Alphabaculovirus	Autographa californica multiple nucleopolyhedrovirus	UniRef100_P41473	UniRef90_P41473	UNKNOWN	UNKNOWN	0	0	0	0	0	0	0	0	0	0	0	0	0	0	0	0	0	0	0	0	0	0	0	0	1	0	0	0	0	0	0	0	0	0	0
UniRef50_Q9S529	Y067_CHLTR Uncharacterized metal-binding lipoprotein CT_067 OS=Chlamydia trachomatis (strain D/UW-3/Cx) GN=CT_067 PE=3 SV=2	Chlamydia trachomatis D/UW-3/CX	Bacteria	Unknown	Chlamydiae	Chlamydiia	Chlamydiales	Chlamydiaceae	Chlamydia	Chlamydia trachomatis	UniRef100_Q9S529	UniRef90_Q9S529	K11707|	UNKNOWN	0	0	0	0	0	0	0	0	0	0	0	0	0	1	0	0	0	0	0	0	0	0	0	0	0	0	0	0	0	0	0	0	0	0	0
UniRef50_P9WPH8	Y055_MYCLE Uncharacterized protein ML0055 OS=Mycobacterium leprae (strain TN) GN=ML0055 PE=3 SV=1	Mycobacterium leprae TN	Bacteria	Unknown	Actinobacteria	Actinobacteria	Actinomycetales	Mycobacteriaceae	Mycobacterium	Mycobacterium leprae	UniRef100_O33089	UniRef90_O33089	UNKNOWN	UNKNOWN	0	0	0	0	0	0	0	0	0	0	0	0	0	0	1	0	0	0	0	0	0	0	0	0	0	0	0	0	0	0	0	0	0	0	0
UniRef50_Q55445	Y041_SYNY3 Putative methyl-accepting chemotaxis protein sll0041 OS=Synechocystis sp. (strain PCC 6803 / Kazusa) GN=sll0041 PE=3 SV=2	root	Unknown	Unknown	Unknown	Unknown	Unknown	Unknown	Unknown	Unknown	UniRef100_Q55445	UniRef90_Q55445	K11525|	UNKNOWN	2	1	5	7	0	1	0	0	0	0	0	0	4	4	2	2	1	1	0	0	2	2	2	0	4	9	4	3	0	0	0	1	6	4	3
UniRef50_Q9ZEB1	Y034_RICPR Uncharacterized protein RP034 OS=Rickettsia prowazekii (strain Madrid E) GN=RP034 PE=4 SV=1	Rickettsia	Bacteria	Unknown	Proteobacteria	Alphaproteobacteria	Rickettsiales	Rickettsiaceae	Rickettsia	Unknown	UniRef100_Q92JL9	UniRef90_Q92JL9	UNKNOWN	UNKNOWN	0	0	0	0	0	0	0	0	0	0	0	0	0	0	0	0	0	0	0	0	0	0	0	0	0	0	0	0	0	0	0	0	0	0	0
UniRef50_P41434	Y030_NPVOP Uncharacterized 52.7 kDa protein OS=Orgyia pseudotsugata multicapsid polyhedrosis virus GN=ORF38 PE=4 SV=1	Orgyia pseudotsugata multiple nucleopolyhedrovirus	Viruses	Unknown	Unknown	Unknown	Unknown	Baculoviridae	Alphabaculovirus	Orgyia pseudotsugata multiple nucleopolyhedrovirus	UniRef100_O10293	UniRef90_O10293	UNKNOWN	UNKNOWN	0	0	0	0	0	0	0	0	0	0	0	0	0	0	0	0	0	0	0	0	0	0	1	0	0	0	0	0	0	0	1	0	0	0	0
UniRef50_Q92JP4	Y023_RICCN Uncharacterized protein RC0023 OS=Rickettsia conorii (strain ATCC VR-613 / Malish 7) GN=RC0023 PE=4 SV=1	Rickettsia conorii str. Malish 7	Bacteria	Unknown	Proteobacteria	Alphaproteobacteria	Rickettsiales	Rickettsiaceae	Rickettsia	Rickettsia conorii	UniRef100_Q92JP4	UniRef90_Q92JP4	UNKNOWN	UNKNOWN	0	0	0	0	0	0	0	0	0	0	0	0	0	0	1	0	0	0	0	0	0	0	0	0	0	0	0	0	0	0	0	0	0	0	0
UniRef50_Q9RYE3	Y006_DEIRA UPF0173 metal-dependent hydrolase DR_0006 OS=Deinococcus radiodurans (strain ATCC 13939 / DSM 20539 / JCM 16871 / LMG 4051 / NBRC 15346 / NCIMB 9279 / R1 / VKM B-1422) GN=DR_0006 PE=3 SV=2	Deinococcus radiodurans R1	Bacteria	Unknown	Deinococcus-Thermus	Deinococci	Deinococcales	Deinococcaceae	Deinococcus	Deinococcus radiodurans	UniRef100_Q9RYE3	UniRef90_Q9RYE3	UNKNOWN	UNKNOWN	0	0	0	0	0	0	0	0	0	0	0	0	0	0	0	0	0	0	0	0	0	0	0	0	0	0	0	0	0	0	0	0	0	0	0
UniRef50_P33558	XYNA2_CLOSR Endo-1,4-beta-xylanase A OS=Clostridium stercorarium GN=xynA PE=1 SV=2	Clostridiales	Bacteria	Unknown	Firmicutes	Clostridia	Clostridiales	Unknown	Unknown	Unknown	UniRef100_P33558	UniRef90_P33558	UNKNOWN	3.2.1.8|	0	0	2	0	0	0	0	0	0	0	6	0	0	0	0	0	0	0	0	0	0	0	0	0	0	0	0	0	0	10	0	0	0	0	0
UniRef50_Q8GJ44	XYNA1_CLOSR Endo-1,4-beta-xylanase A OS=Clostridium stercorarium GN=xynA PE=1 SV=2	Clostridiales	Unknown	Unknown	Unknown	Unknown	Unknown	Unknown	Unknown	Unknown	UniRef100_Q8GJ44	UniRef90_Q8GJ44	UNKNOWN	3.2.1.8|	2	1	2	0	3	15	2	12	2	5	9	2	0	0	0	0	0	0	0	0	0	2	0	0	0	0	0	0	0	19	0	2	2	2	4
UniRef50_I1RII8	XYN4_MAGGR Endo-1,4-beta-xylanase 4 OS=Magnaporthe grisea GN=XYL4 PE=3 SV=2	Magnaporthe grisea	Eukaryota	Fungi	Ascomycota	Sordariomycetes	Magnaporthales	Magnaporthaceae	Magnaporthe	Magnaporthe grisea	UniRef100_G4NA54	UniRef90_G4NA54	UNKNOWN	3.2.1.8|	0	0	0	0	0	0	0	0	0	0	0	0	0	0	0	0	0	0	0	0	0	0	0	0	0	0	0	0	0	0	0	1	0	0	0
UniRef50_B3A0S5	XYN2_AURPU Endo-1,4-beta-xylanase 2 OS=Aureobasidium pullulans GN=xynII PE=1 SV=1	Aureobasidium pullulans	Eukaryota	Fungi	Ascomycota	Dothideomycetes	Dothideales	Dothioraceae	Aureobasidium	Aureobasidium pullulans	UniRef100_Q2PGV8	UniRef90_Q2PGV8	UNKNOWN	3.2.1.8|	0	0	0	0	0	0	0	0	0	0	0	0	0	0	0	1	0	0	0	0	0	0	0	0	0	0	0	0	0	0	0	0	0	0	0
UniRef50_Q9EPI1	XYLT1_MOUSE Xylosyltransferase 1 OS=Mus musculus GN=Xylt1 PE=2 SV=1	Mus musculus	Eukaryota	Metazoa	Chordata	Mammalia	Rodentia	Muridae	Mus	Mus musculus	UniRef100_Q811B1	UniRef90_Q811B1	K00771|	2.4.2.26|	0	0	0	0	0	0	0	0	0	0	0	0	0	0	0	0	0	0	0	0	0	0	0	1	0	0	0	0	0	0	0	0	0	0	0
UniRef50_Q6DB03	XYLG_PECAS Xylose import ATP-binding protein XylG OS=Pectobacterium atrosepticum (strain SCRI 1043 / ATCC BAA-672) GN=xylG PE=3 SV=1	Pectobacterium atrosepticum SCRI1043	Bacteria	Unknown	Unknown	Unknown	Unknown	Unknown	Unknown	Unknown	UniRef100_Q6DB03	UniRef90_Q6DB03	K10545|	3.6.3.17|	0	0	0	0	0	0	0	1	0	0	0	0	0	0	0	0	0	0	0	0	0	0	0	0	0	1	0	0	0	0	0	0	0	0	0
UniRef50_Q89VC7	XYLA_RHISN Xylose isomerase OS=Rhizobium sp. (strain NGR234) GN=xylA PE=3 SV=1	Bacteria	Bacteria	Unknown	Unknown	Unknown	Unknown	Unknown	Unknown	Unknown	UniRef100_A6UD89	UniRef90_A6UD89	K01805|	5.3.1.5|	0	0	0	0	0	0	0	0	0	0	2	5	0	2	0	0	0	0	0	0	0	0	0	0	0	0	0	0	0	0	0	0	0	0	0
UniRef50_Q6LUY7	XYLA_PECCP Xylose isomerase OS=Pectobacterium carotovorum subsp. carotovorum (strain PC1) GN=xylA PE=3 SV=1	Bacteria	Bacteria	Unknown	Unknown	Unknown	Unknown	Unknown	Unknown	Unknown	UniRef100_Q7N4P7	UniRef90_Q7N4P7	K01805|	5.3.1.5|	0	0	0	1	0	0	0	0	0	0	3	5	0	2	0	0	0	0	0	0	0	0	1	0	1	3	2	1	0	0	1	0	2	2	3
UniRef50_Q7A9X4	XYLA_ECO5E Xylose isomerase OS=Escherichia coli O157:H7 (strain EC4115 / EHEC) GN=xylA PE=3 SV=1	Bacteria	Bacteria	Unknown	Unknown	Unknown	Unknown	Unknown	Unknown	Unknown	UniRef100_Q7A9X4	UniRef90_Q7A9X4	K01805|	5.3.1.5|	0	0	0	1	0	0	0	0	0	0	1	0	0	0	0	0	0	0	0	0	0	0	0	0	1	3	2	1	0	0	1	0	2	2	3
UniRef50_P77832	XYLA_BACLD Xylose isomerase OS=Bacillus licheniformis (strain DSM 13 / ATCC 14580) GN=xylA PE=3 SV=1	Bacillus	Bacteria	Unknown	Firmicutes	Bacilli	Bacillales	Bacillaceae	Bacillus	Unknown	UniRef100_P77832	UniRef90_P77832	K01805|	5.3.1.5|	3	1	2	0	0	1	1	3	0	0	0	0	0	0	0	0	0	0	0	0	0	0	0	2	0	0	0	0	1	0	2	0	0	0	0
UniRef50_Q2SW40	XYLA_BACFN Xylose isomerase OS=Bacteroides fragilis (strain ATCC 25285 / NCTC 9343) GN=xylA PE=3 SV=1	Bacteroides fragilis NCTC 9343	Bacteria	Unknown	Unknown	Unknown	Unknown	Unknown	Unknown	Unknown	UniRef100_Q5LCV9	UniRef90_Q8A9M2	K01805|	5.3.1.5|	1	1	0	0	0	5	1	14	0	0	2	5	0	2	0	0	0	0	0	0	0	0	0	0	0	0	0	0	0	0	0	0	0	0	0
UniRef50_Q84H44	XSC_ALCXX Sulfoacetaldehyde acetyltransferase OS=Alcaligenes xylosoxydans xylosoxydans GN=xsc PE=1 SV=3	Achromobacter xylosoxidans	Bacteria	Unknown	Proteobacteria	Betaproteobacteria	Burkholderiales	Alcaligenaceae	Achromobacter	Achromobacter xylosoxidans	UniRef100_Q84H41	UniRef90_Q84H41	UNKNOWN	2.3.3.15|	0	0	0	0	0	0	0	0	0	0	0	0	0	0	0	0	0	0	0	0	0	0	0	0	0	0	0	0	0	0	0	0	0	0	0
UniRef50_Q2GNZ6	XRN2_CHAGB 5'-3' exoribonuclease 2 OS=Chaetomium globosum (strain ATCC 6205 / CBS 148.51 / DSM 1962 / NBRC 6347 / NRRL 1970) GN=RAT1 PE=3 SV=3	Chaetomium globosum CBS 148.51	Eukaryota	Fungi	Ascomycota	Sordariomycetes	Sordariales	Chaetomiaceae	Chaetomium	Chaetomium globosum	UniRef100_Q2GNZ6	UniRef90_Q2GNZ6	UNKNOWN	3.1.13.-|	0	1	0	0	0	0	0	0	0	0	0	0	0	0	0	0	0	0	0	0	0	0	0	0	0	0	0	0	0	0	0	0	0	0	0
UniRef50_Q0TUB1	XPT1_CLOP1 Xanthine phosphoribosyltransferase 1 OS=Clostridium perfringens (strain ATCC 13124 / DSM 756 / JCM 1290 / NCIMB 6125 / NCTC 8237 / Type A) GN=xpt1 PE=3 SV=1	Clostridium perfringens	Bacteria	Unknown	Firmicutes	Clostridia	Clostridiales	Clostridiaceae	Clostridium	Clostridium perfringens	UniRef100_Q0TUB1	UniRef90_Q0TUB1	K03816|	2.4.2.22|	0	0	0	0	0	0	0	0	0	0	0	0	0	0	0	0	0	0	0	0	0	0	0	0	0	0	0	0	0	0	0	0	0	0	1
UniRef50_P42085	XPT_STRA3 Xanthine phosphoribosyltransferase OS=Streptococcus agalactiae serotype III (strain NEM316) GN=xpt PE=3 SV=1	Streptococcus agalactiae	Bacteria	Unknown	Firmicutes	Unknown	Unknown	Unknown	Unknown	Unknown	UniRef100_Q3K111	UniRef90_Q3K111	UNKNOWN	2.4.2.22|	0	0	11	1	0	0	0	0	0	0	0	0	0	0	0	0	1	1	0	0	0	0	0	0	0	0	0	0	0	0	0	0	0	0	0
UniRef50_Q9NQH7	XPP3_HUMAN Probable Xaa-Pro aminopeptidase 3 OS=Homo sapiens GN=XPNPEP3 PE=1 SV=1	Homo sapiens	Eukaryota	Metazoa	Chordata	Mammalia	Primates	Hominidae	Homo	Homo sapiens	UniRef100_Q9NQH7	UniRef90_Q9NQH7	K01262|	3.4.11.9|	0	0	0	0	1	3	2	3	0	0	0	0	0	0	0	0	0	0	0	0	0	0	0	0	0	0	0	0	0	0	0	0	0	0	0
UniRef50_Q9C0E2	XPO4_CHICK Exportin-4 OS=Gallus gallus GN=XPO4 PE=2 SV=1	Gallus gallus	Eukaryota	Metazoa	Chordata	Aves	Galliformes	Phasianidae	Gallus	Gallus gallus	UniRef100_Q5ZMR9	UniRef90_Q9C0E2	UNKNOWN	UNKNOWN	0	0	0	0	0	0	0	0	0	1	0	0	0	0	0	0	0	0	0	0	0	0	0	0	0	0	0	0	0	0	0	0	0	0	0
UniRef50_Q9SMV6	XPO1A_ARATH Protein EXPORTIN 1A OS=Arabidopsis thaliana GN=XPO1 PE=1 SV=1	Arabidopsis thaliana	Eukaryota	Viridiplantae	Streptophyta	Unknown	Brassicales	Brassicaceae	Arabidopsis	Arabidopsis thaliana	UniRef100_Q9SMV6	UniRef90_Q9SMV6	K14290|	UNKNOWN	0	0	0	0	0	0	0	0	0	0	0	0	0	0	0	0	0	0	0	0	0	0	0	0	0	0	0	0	0	0	0	1	0	0	0
UniRef50_Q5T750	XP32_HUMAN Skin-specific protein 32 OS=Homo sapiens GN=XP32 PE=1 SV=1	Homo sapiens	Eukaryota	Metazoa	Chordata	Mammalia	Primates	Hominidae	Homo	Homo sapiens	UniRef100_Q5T750	UniRef90_Q5T750	UNKNOWN	UNKNOWN	0	0	0	0	0	0	0	0	0	0	0	0	0	0	0	0	0	0	0	0	0	0	0	0	0	0	0	0	0	0	0	0	0	0	0
UniRef50_A4GE70	XMT1_COFAR 7-methylxanthosine synthase 1 OS=Coffea arabica GN=XMT1 PE=1 SV=1	Coffea arabica	Eukaryota	Viridiplantae	Streptophyta	Unknown	Gentianales	Rubiaceae	Coffea	Coffea arabica	UniRef100_Q9AVK0	UniRef90_A4GE69	K12729|	2.1.1.158|	0	0	0	0	0	1	0	0	0	0	0	0	0	0	0	0	0	0	0	0	0	0	0	0	0	0	0	0	0	0	0	0	0	0	0
UniRef50_A4UGR9	XIRP2_RAT Xin actin-binding repeat-containing protein 2 OS=Rattus norvegicus GN=Xirp2 PE=1 SV=1	Rattus norvegicus	Eukaryota	Metazoa	Chordata	Mammalia	Rodentia	Muridae	Rattus	Rattus norvegicus	UniRef100_Q71LX6	UniRef90_Q71LX6	UNKNOWN	UNKNOWN	0	0	0	0	0	0	0	0	0	0	0	0	0	0	0	0	2	1	0	0	0	0	0	0	0	0	0	0	0	0	0	0	0	0	0
UniRef50_Q8L5C6	XIP1_WHEAT Xylanase inhibitor protein 1 OS=Triticum aestivum GN=XIPI PE=1 SV=2	Triticum aestivum	Eukaryota	Viridiplantae	Streptophyta	Liliopsida	Poales	Poaceae	Triticum	Triticum aestivum	UniRef100_Q8L5C6	UniRef90_Q8L5C6	UNKNOWN	UNKNOWN	1	0	0	0	0	0	0	0	0	0	0	0	0	0	0	0	0	0	0	0	0	0	0	0	0	0	0	0	0	0	0	0	0	0	0
UniRef50_Q9CL73	XGPT_SODGM Xanthine phosphoribosyltransferase OS=Sodalis glossinidius (strain morsitans) GN=gpt PE=3 SV=1	Enterobacteriaceae	Bacteria	Unknown	Proteobacteria	Gammaproteobacteria	Enterobacteriales	Enterobacteriaceae	Unknown	Unknown	UniRef100_Q2NVF2	UniRef90_Q2NVF2	K00769|	2.4.2.22|	0	0	0	0	0	0	0	0	0	0	0	0	0	0	0	0	0	0	0	0	0	0	0	0	0	0	0	0	0	0	0	0	0	0	0
UniRef50_A0KNR2	XGPT_SHIDS Xanthine phosphoribosyltransferase OS=Shigella dysenteriae serotype 1 (strain Sd197) GN=gpt PE=3 SV=1	Enterobacteriaceae	Bacteria	Unknown	Proteobacteria	Gammaproteobacteria	Enterobacteriales	Enterobacteriaceae	Unknown	Unknown	UniRef100_B5EWK0	UniRef90_Q6D1I0	K00769|	2.4.2.22|	0	0	0	0	0	0	0	0	0	0	0	0	0	0	0	0	0	0	0	0	0	0	0	0	0	0	0	0	0	0	0	0	0	0	0
UniRef50_Q89XW5	XERD_BRADU Tyrosine recombinase XerD OS=Bradyrhizobium diazoefficiens (strain JCM 10833 / IAM 13628 / NBRC 14792 / USDA 110) GN=xerD PE=3 SV=1	Bradyrhizobium japonicum USDA 110	Bacteria	Unknown	Proteobacteria	Alphaproteobacteria	Rhizobiales	Bradyrhizobiaceae	Bradyrhizobium	Bradyrhizobium japonicum	UniRef100_Q89XW5	UniRef90_Q89XW5	K04763|	UNKNOWN	0	0	0	0	0	0	0	0	0	0	0	0	0	0	0	0	0	0	0	0	1	2	1	2	0	0	0	0	0	0	0	0	0	0	0
UniRef50_Q8GUQ8	XDH1_ARATH Xanthine dehydrogenase 1 OS=Arabidopsis thaliana GN=XDH1 PE=1 SV=1	Arabidopsis thaliana	Eukaryota	Viridiplantae	Streptophyta	Unknown	Brassicales	Brassicaceae	Arabidopsis	Arabidopsis thaliana	UniRef100_Q8GUQ8	UniRef90_Q8GUQ8	K00106|	1.17.1.4|	0	0	1	0	0	0	0	0	0	0	0	0	0	0	0	0	0	0	0	0	0	0	0	0	0	0	0	0	0	0	0	0	0	0	0
UniRef50_P47989	XDH_DROSU Xanthine dehydrogenase OS=Drosophila subobscura GN=Xdh PE=3 SV=1	Drosophila subobscura	Eukaryota	Metazoa	Arthropoda	Insecta	Diptera	Drosophilidae	Drosophila	Drosophila subobscura	UniRef100_P91711	UniRef90_P22811	UNKNOWN	1.17.1.4|	0	0	0	0	0	0	0	0	0	0	0	0	0	0	0	0	0	0	0	0	0	0	0	0	0	0	0	0	0	0	0	1	0	0	0
UniRef50_P76372	WZZB_SHIFL Chain length determinant protein OS=Shigella flexneri GN=wzzB PE=1 SV=1	Enterobacteriaceae	Bacteria	Unknown	Proteobacteria	Gammaproteobacteria	Enterobacteriales	Enterobacteriaceae	Unknown	Unknown	UniRef100_P76372	UniRef90_P76372	K05789|	UNKNOWN	0	0	0	0	0	0	0	0	0	0	0	0	0	0	0	0	0	0	0	0	0	0	0	0	0	0	0	0	0	0	0	0	0	0	0
UniRef50_Q9M131	WTR28_ARATH WAT1-related protein At4g01430 OS=Arabidopsis thaliana GN=At4g01430 PE=2 SV=1	Arabidopsis thaliana	Eukaryota	Viridiplantae	Streptophyta	Unknown	Brassicales	Brassicaceae	Arabidopsis	Arabidopsis thaliana	UniRef100_Q9M131	UniRef90_Q9M131	UNKNOWN	UNKNOWN	0	0	0	0	0	0	0	0	0	0	0	0	0	0	0	0	0	0	0	0	0	0	0	0	0	1	0	0	0	0	0	0	0	0	0
UniRef50_Q8U4K5	WTPA_PYRHO Molybdate/tungstate-binding protein WtpA OS=Pyrococcus horikoshii (strain ATCC 700860 / DSM 12428 / JCM 9974 / NBRC 100139 / OT-3) GN=wtpA PE=1 SV=1	Pyrococcus horikoshii OT3	Archaea	Unknown	Euryarchaeota	Thermococci	Thermococcales	Thermococcaceae	Pyrococcus	Pyrococcus horikoshii	UniRef100_O57890	UniRef90_O57890	K15495|	UNKNOWN	0	1	0	0	0	0	2	0	2	0	0	0	0	0	0	0	0	0	0	0	0	2	0	0	0	0	2	2	2	1	4	0	1	0	1
UniRef50_O93530	WRN_XENLA Werner syndrome ATP-dependent helicase homolog OS=Xenopus laevis GN=wrn PE=2 SV=1	Xenopus laevis	Eukaryota	Metazoa	Chordata	Amphibia	Anura	Pipidae	Xenopus	Xenopus laevis	UniRef100_O93530	UniRef90_O93530	K10900|	3.6.4.12|3.1.-.-|	0	0	0	0	0	0	0	0	0	0	0	0	0	0	0	0	0	0	0	0	0	0	0	0	0	0	0	0	0	0	0	0	0	0	0
UniRef50_Q10953	WRM1_CAEBR Armadillo repeat-containing protein wrm-1 OS=Caenorhabditis briggsae GN=wrm-1 PE=3 SV=1	Caenorhabditis briggsae	Eukaryota	Metazoa	Nematoda	Chromadorea	Rhabditida	Rhabditidae	Caenorhabditis	Caenorhabditis briggsae	UniRef100_A8X811	UniRef90_A8X811	K02105|	UNKNOWN	0	0	0	0	0	0	0	0	0	0	0	0	0	0	0	0	0	0	0	0	0	0	0	0	1	1	1	0	1	2	0	1	1	1	1
UniRef50_Q9SK33	WRK60_ARATH Probable WRKY transcription factor 60 OS=Arabidopsis thaliana GN=WRKY60 PE=1 SV=1	Arabidopsis thaliana	Eukaryota	Viridiplantae	Streptophyta	Unknown	Brassicales	Brassicaceae	Arabidopsis	Arabidopsis thaliana	UniRef100_Q9SK33	UniRef90_Q9SK33	UNKNOWN	UNKNOWN	0	0	0	0	0	0	0	0	0	1	0	0	0	0	0	0	0	0	0	0	0	0	0	0	0	0	0	0	0	0	0	0	0	0	0
UniRef50_O13984	WRIP1_SCHPO ATPase WRNIP1 homolog C26H5.02c OS=Schizosaccharomyces pombe (strain 972 / ATCC 24843) GN=SPAC26H5.02c PE=3 SV=2	Schizosaccharomyces pombe 972h-	Eukaryota	Fungi	Ascomycota	Schizosaccharomycetes	Schizosaccharomycetales	Schizosaccharomycetaceae	Schizosaccharomyces	Schizosaccharomyces pombe	UniRef100_O13984	UniRef90_O13984	K07478|	UNKNOWN	0	0	0	0	0	0	0	0	0	0	0	0	0	0	0	0	0	0	0	0	0	0	0	0	1	0	0	0	0	0	0	0	0	0	0
UniRef50_O15978	WNT5_HALRO Protein Wnt-5 OS=Halocynthia roretzi GN=WNT5 PE=3 SV=1	Halocynthia roretzi	Eukaryota	Metazoa	Chordata	Ascidiacea	Stolidobranchia	Pyuridae	Halocynthia	Halocynthia roretzi	UniRef100_O15978	UniRef90_O15978	UNKNOWN	UNKNOWN	0	0	0	0	0	0	0	0	0	0	0	0	0	0	0	0	0	0	0	0	0	0	0	0	0	0	0	0	0	0	0	0	0	0	0
UniRef50_P34888	WNT1_CAEEL Protein Wnt-1 OS=Caenorhabditis elegans GN=cwn-1 PE=2 SV=1	Caenorhabditis elegans	Eukaryota	Metazoa	Nematoda	Chromadorea	Rhabditida	Rhabditidae	Caenorhabditis	Caenorhabditis elegans	UniRef100_P34888	UniRef90_P34888	UNKNOWN	UNKNOWN	0	0	0	0	1	2	0	0	0	0	0	0	0	0	0	0	0	0	0	0	0	0	0	0	0	0	0	0	0	0	0	0	0	0	0
UniRef50_Q5U2Y0	WIPI4_XENLA WD repeat domain phosphoinositide-interacting protein 4 OS=Xenopus laevis GN=wdr45 PE=2 SV=1	Xenopus laevis	Eukaryota	Metazoa	Chordata	Amphibia	Anura	Pipidae	Xenopus	Xenopus laevis	UniRef100_Q6DCV0	UniRef90_Q6DCV0	UNKNOWN	UNKNOWN	0	0	0	0	0	0	0	0	0	0	0	0	0	0	0	0	0	0	0	0	0	0	0	0	0	0	0	0	0	0	0	0	0	0	1
UniRef50_Q8TF74	WIPF2_HUMAN WAS/WASL-interacting protein family member 2 OS=Homo sapiens GN=WIPF2 PE=1 SV=1	Homo sapiens	Eukaryota	Metazoa	Chordata	Mammalia	Primates	Hominidae	Homo	Homo sapiens	UniRef100_Q8TF74	UniRef90_Q8TF74	K19475|	UNKNOWN	0	0	0	0	0	0	0	0	0	0	0	0	0	0	0	0	0	0	0	0	0	0	0	0	0	0	0	0	0	0	0	0	1	0	0
UniRef50_Q9Z515	WHIA_RHOJR Putative sporulation transcription regulator WhiA OS=Rhodococcus jostii (strain RHA1) GN=whiA PE=3 SV=1	Rhodococcus	Bacteria	Unknown	Actinobacteria	Actinobacteria	Actinomycetales	Nocardiaceae	Rhodococcus	Unknown	UniRef100_Q0S0J6	UniRef90_Q0S0J6	K09762|	UNKNOWN	0	0	0	0	0	0	0	0	0	0	0	0	0	0	0	0	0	0	0	0	0	0	0	0	0	0	0	0	0	0	0	0	0	0	0
UniRef50_O06975	WHIA_BACSK Putative sporulation transcription regulator WhiA OS=Bacillus clausii (strain KSM-K16) GN=whiA PE=3 SV=1	Bacillus clausii KSM-K16	Bacteria	Unknown	Firmicutes	Bacilli	Bacillales	Bacillaceae	Bacillus	Bacillus clausii	UniRef100_Q5WDJ2	UniRef90_Q5WDJ2	K09762|	UNKNOWN	0	0	0	0	0	0	1	0	0	0	0	0	0	0	0	0	0	0	0	0	0	0	0	0	0	0	0	0	0	0	0	0	0	0	0
UniRef50_Q8R0S6	WFKN1_MOUSE WAP, Kazal, immunoglobulin, Kunitz and NTR domain-containing protein 1 OS=Mus musculus GN=Wfikkn1 PE=2 SV=2	Chordata	Eukaryota	Metazoa	Chordata	Unknown	Unknown	Unknown	Unknown	Unknown	UniRef100_Q8R0S6	UniRef90_Q8R0S6	UNKNOWN	UNKNOWN	0	0	0	0	0	0	0	0	0	0	0	0	4	0	0	0	0	0	0	0	0	0	0	0	0	0	0	0	0	0	0	0	0	0	0
UniRef50_Q9GZS3	WDR61_BOVIN WD repeat-containing protein 61 OS=Bos taurus GN=WDR61 PE=2 SV=1	Mammalia	Eukaryota	Metazoa	Chordata	Mammalia	Unknown	Unknown	Unknown	Unknown	UniRef100_Q9GZS3	UniRef90_Q9GZS3	K12602|	UNKNOWN	0	0	0	0	0	0	0	1	1	0	0	0	0	0	0	0	0	0	0	0	0	0	0	0	0	0	0	0	0	0	0	0	0	0	0
UniRef50_Q9M2Z2	WDR5B_MOUSE WD repeat-containing protein 5B OS=Mus musculus GN=Wdr5b PE=1 SV=1	Mus musculus	Eukaryota	Metazoa	Chordata	Mammalia	Rodentia	Muridae	Mus	Mus musculus	UniRef100_Q9D7H2	UniRef90_Q9D7H2	K14963|	UNKNOWN	0	0	0	0	0	0	0	0	0	0	0	0	0	0	0	0	0	0	0	0	0	0	0	0	0	0	0	0	0	0	0	0	0	0	0
UniRef50_Q8NI36	WDR36_HUMAN WD repeat-containing protein 36 OS=Homo sapiens GN=WDR36 PE=1 SV=1	Homo sapiens	Eukaryota	Metazoa	Chordata	Mammalia	Primates	Hominidae	Homo	Homo sapiens	UniRef100_Q8NI36	UniRef90_Q8NI36	K14554|	UNKNOWN	0	0	0	0	0	0	0	0	0	1	0	0	0	0	0	0	0	0	0	0	0	0	0	0	0	0	0	0	0	0	0	0	0	0	0
UniRef50_Q96S15	WDR24_DANRE WD repeat-containing protein 24 OS=Danio rerio GN=wdr24 PE=2 SV=1	Danio rerio	Eukaryota	Metazoa	Chordata	Actinopterygii	Cypriniformes	Cyprinidae	Danio	Danio rerio	UniRef100_Q7ZVL2	UniRef90_Q7ZVL2	UNKNOWN	UNKNOWN	0	0	0	0	0	0	0	0	0	0	0	0	0	0	0	0	0	0	0	0	0	0	0	1	0	0	0	0	0	0	0	0	0	0	0
UniRef50_Q9XGY6	WAXS1_SIMCH Long-chain-alcohol O-fatty-acyltransferase OS=Simmondsia chinensis PE=1 SV=1	Simmondsia chinensis	Eukaryota	Viridiplantae	Streptophyta	Unknown	Caryophyllales	Simmondsiaceae	Simmondsia	Simmondsia chinensis	UniRef100_Q9XGY6	UniRef90_Q9XGY6	UNKNOWN	2.3.1.75|	0	0	0	0	0	0	0	0	0	0	0	0	0	0	0	0	0	0	0	0	0	0	1	0	0	0	0	0	0	0	0	0	0	0	0
UniRef50_Q01348	VU10_HHV6U U10 protein OS=Human herpesvirus 6A (strain Uganda-1102) GN=U10 PE=3 SV=2	Human herpesvirus 6 (strain Uganda-1102)	Viruses	Unknown	Unknown	Unknown	Herpesvirales	Herpesviridae	Roseolovirus	Human herpesvirus 6A	UniRef100_Q01348	UniRef90_Q01348	UNKNOWN	UNKNOWN	0	0	0	0	0	0	0	0	0	0	0	0	0	0	0	0	0	0	0	1	0	0	0	0	0	0	0	0	0	0	0	0	0	0	0
UniRef50_Q4IBN1	VTS1_EMENI Protein vts1 OS=Emericella nidulans (strain FGSC A4 / ATCC 38163 / CBS 112.46 / NRRL 194 / M139) GN=vts1 PE=3 SV=1	Trichocomaceae	Eukaryota	Fungi	Ascomycota	Eurotiomycetes	Eurotiales	Trichocomaceae	Unknown	Unknown	UniRef100_Q4WJS2	UniRef90_Q4WJS2	UNKNOWN	UNKNOWN	0	0	0	0	0	0	0	0	0	0	0	0	0	0	0	0	0	0	0	0	0	0	0	0	0	0	0	0	0	0	0	0	0	0	0
UniRef50_Q9PTU8	VSPB_DABSI Beta-fibrinogenase-like OS=Daboia siamensis PE=2 SV=1	Daboia russellii siamensis	Eukaryota	Metazoa	Chordata	Unknown	Squamata	Viperidae	Daboia	Daboia russellii	UniRef100_E5L0E4	UniRef90_E5L0E4	UNKNOWN	3.4.21.-|	0	0	0	0	0	0	0	0	0	0	0	0	0	0	0	0	0	0	0	0	0	0	0	0	0	0	0	0	0	0	0	0	0	0	0
UniRef50_Q5VU13	VSIG8_HUMAN V-set and immunoglobulin domain-containing protein 8 OS=Homo sapiens GN=VSIG8 PE=2 SV=1	Homo sapiens	Eukaryota	Metazoa	Chordata	Mammalia	Primates	Hominidae	Homo	Homo sapiens	UniRef100_Q5VU13	UniRef90_Q5VU13	UNKNOWN	UNKNOWN	0	0	0	0	0	0	0	0	0	0	0	0	0	0	0	0	0	0	0	0	0	0	0	0	0	0	0	0	0	0	0	0	0	0	0
UniRef50_Q08C99	VRTN_DANRE Vertnin OS=Danio rerio GN=vrtn PE=2 SV=1	Danio rerio	Eukaryota	Metazoa	Chordata	Actinopterygii	Cypriniformes	Cyprinidae	Danio	Danio rerio	UniRef100_Q08C99	UniRef90_Q08C99	UNKNOWN	UNKNOWN	0	0	1	0	0	0	0	0	0	0	0	0	0	0	0	0	0	0	0	0	0	0	0	0	0	0	0	0	0	0	0	0	0	0	0
UniRef50_O91085	VPU_SIVEK Protein Vpu OS=Simian immunodeficiency virus (isolate EK505) GN=vpu PE=3 SV=1	SIVcpz EK505	Viruses	Unknown	Unknown	Unknown	Unknown	Retroviridae	Lentivirus	Simian immunodeficiency virus	UniRef100_Q1A244	UniRef90_Q1A244	UNKNOWN	UNKNOWN	0	0	1	0	0	0	0	0	0	0	0	0	0	0	0	0	0	0	0	0	0	0	0	0	0	0	0	0	0	0	0	0	0	0	0
UniRef50_P39702	VPS8_YEAST Vacuolar protein sorting-associated protein 8 OS=Saccharomyces cerevisiae (strain ATCC 204508 / S288c) GN=VPS8 PE=1 SV=2	Saccharomyces cerevisiae S288c	Eukaryota	Fungi	Ascomycota	Saccharomycetes	Saccharomycetales	Saccharomycetaceae	Saccharomyces	Saccharomyces cerevisiae	UniRef100_P39702	UniRef90_P39702	UNKNOWN	UNKNOWN	0	0	0	0	0	0	0	0	0	0	0	0	0	0	0	0	0	0	0	0	0	0	0	0	0	0	1	0	0	0	0	0	0	0	0
UniRef50_Q9VKM6	VPS72_DROME Vacuolar protein sorting-associated protein 72 homolog OS=Drosophila melanogaster GN=YL-1 PE=1 SV=1	Drosophila melanogaster	Eukaryota	Metazoa	Arthropoda	Insecta	Diptera	Drosophilidae	Drosophila	Drosophila melanogaster	UniRef100_Q9VKM6	UniRef90_Q9VKM6	K11664|	UNKNOWN	0	0	0	0	0	0	0	0	0	0	0	0	1	0	0	0	0	0	0	0	0	0	0	0	0	0	0	0	0	0	0	0	0	0	0
UniRef50_Q9P1Q0	VPS54_HUMAN Vacuolar protein sorting-associated protein 54 OS=Homo sapiens GN=VPS54 PE=1 SV=2	Homo sapiens	Eukaryota	Metazoa	Chordata	Mammalia	Primates	Hominidae	Homo	Homo sapiens	UniRef100_Q9P1Q0	UniRef90_Q9P1Q0	K17600|	UNKNOWN	0	0	0	0	0	0	0	0	0	0	0	0	0	0	0	0	0	0	0	0	0	1	0	0	0	0	0	0	0	0	0	0	0	0	0
UniRef50_Q9UN37	VPS4A_HUMAN Vacuolar protein sorting-associated protein 4A OS=Homo sapiens GN=VPS4A PE=1 SV=1	root	Unknown	Unknown	Unknown	Unknown	Unknown	Unknown	Unknown	Unknown	UniRef100_Q9UN37	UniRef90_Q9UN37	K12196|	3.6.4.6|	0	0	0	0	0	0	0	0	0	0	0	0	0	0	0	0	0	0	0	0	0	0	0	0	0	0	0	0	0	0	0	0	0	0	0
UniRef50_Q54PT2	VPS4_DICDI Vacuolar protein sorting-associated protein 4 OS=Dictyostelium discoideum GN=vps4 PE=3 SV=1	root	Unknown	Unknown	Unknown	Unknown	Unknown	Unknown	Unknown	Unknown	UniRef100_Q54PT2	UniRef90_Q54PT2	K12196|	3.6.4.6|	0	0	0	0	0	0	0	0	0	0	0	0	0	0	0	0	0	0	0	0	0	0	0	0	0	0	0	0	0	0	0	0	0	0	0
UniRef50_O14296	VPS24_SCHPO Vacuolar protein sorting-associated protein 24 OS=Schizosaccharomyces pombe (strain 972 / ATCC 24843) GN=vps24 PE=3 SV=1	Schizosaccharomyces pombe 972h-	Eukaryota	Fungi	Ascomycota	Schizosaccharomycetes	Schizosaccharomycetales	Schizosaccharomycetaceae	Schizosaccharomyces	Schizosaccharomyces pombe	UniRef100_O14296	UniRef90_O14296	K12193|	UNKNOWN	0	0	0	0	0	0	0	0	1	0	0	0	1	0	0	0	1	0	0	0	0	0	0	0	0	0	0	0	0	0	0	0	0	0	0
UniRef50_Q09600	VPS11_CAEEL Vacuolar protein sorting-associated protein 11 homolog OS=Caenorhabditis elegans GN=vps-11 PE=3 SV=2	Caenorhabditis elegans	Eukaryota	Metazoa	Nematoda	Chromadorea	Rhabditida	Rhabditidae	Caenorhabditis	Caenorhabditis elegans	UniRef100_Q09600	UniRef90_Q09600	UNKNOWN	UNKNOWN	0	0	0	0	0	0	0	0	0	0	1	0	0	0	0	0	0	0	0	0	0	0	0	0	0	0	0	0	0	0	0	0	0	0	0
UniRef50_C5FYX2	VPS10_TRIVH Vacuolar protein sorting/targeting protein 10 OS=Trichophyton verrucosum (strain HKI 0517) GN=VPS10 PE=3 SV=1	Trichophyton verrucosum HKI 0517	Eukaryota	Fungi	Ascomycota	Eurotiomycetes	Onygenales	Arthrodermataceae	Trichophyton	Trichophyton verrucosum	UniRef100_D4D4B1	UniRef90_D4AQV3	UNKNOWN	UNKNOWN	0	0	0	0	0	0	0	0	0	0	0	0	1	0	0	0	0	0	0	0	0	0	0	0	0	0	0	0	0	0	0	0	0	0	0
UniRef50_Q2TVY7	VPS10_ASPNC Vacuolar protein sorting/targeting protein 10 OS=Aspergillus niger (strain CBS 513.88 / FGSC A1513) GN=vps10 PE=3 SV=1	Aspergillus niger CBS 513.88	Eukaryota	Fungi	Ascomycota	Eurotiomycetes	Eurotiales	Trichocomaceae	Aspergillus	Aspergillus niger	UniRef100_A2QHH4	UniRef90_A2QHH4	UNKNOWN	UNKNOWN	0	0	0	0	0	0	0	0	0	0	0	0	0	0	0	0	0	0	0	1	0	0	0	0	0	0	0	0	0	0	0	0	0	0	0
UniRef50_P05928	VPR_HV1MV Protein Vpr OS=Human immunodeficiency virus type 1 group O (isolate MVP5180) GN=vpr PE=3 SV=1	HIV-1 O_MVP5180	Viruses	Unknown	Unknown	Unknown	Unknown	Retroviridae	Lentivirus	Human immunodeficiency virus 1	UniRef100_Q79668	UniRef90_Q79668	UNKNOWN	UNKNOWN	0	0	0	0	0	0	0	0	0	0	0	0	0	0	0	0	0	0	0	0	0	0	1	0	0	0	0	0	0	0	0	0	0	0	0
UniRef50_P9WF88	VPC23_MYCTO Ribonuclease VapC23 OS=Mycobacterium tuberculosis (strain CDC 1551 / Oshkosh) GN=vapC23 PE=3 SV=1	Mycobacterium tuberculosis CDC1551	Bacteria	Unknown	Actinobacteria	Actinobacteria	Actinomycetales	Mycobacteriaceae	Mycobacterium	Mycobacterium tuberculosis	UniRef100_P9WF88	UniRef90_P9WF88	K07064|	3.1.-.-|	0	0	0	0	0	0	0	1	0	0	0	0	0	0	0	0	0	0	0	0	0	0	0	0	0	0	0	0	0	0	0	1	0	0	0
UniRef50_Q9Y2B5	VP9D1_MOUSE VPS9 domain-containing protein 1 OS=Mus musculus GN=Vps9d1 PE=1 SV=1	Mus musculus	Eukaryota	Metazoa	Chordata	Mammalia	Rodentia	Muridae	Mus	Mus musculus	UniRef100_Q8C190	UniRef90_Q8C190	UNKNOWN	UNKNOWN	0	0	0	0	0	0	0	0	0	0	0	0	0	0	0	0	0	0	0	0	0	0	0	0	0	0	0	0	0	0	0	0	1	0	0
UniRef50_C1JJY7	VP8_HAPV1 Virion protein 8 OS=Halorubrum pleomorphic virus 1 GN=ORF8 PE=4 SV=1	Halorubrum pleomorphic virus 1	Viruses	Unknown	Unknown	Unknown	Unknown	Unknown	Unknown	Halorubrum pleomorphic virus 1	UniRef100_C1JJY7	UniRef90_C1JJY7	UNKNOWN	UNKNOWN	0	0	0	0	0	0	0	0	0	0	0	0	0	0	0	1	0	0	0	0	0	0	0	0	0	0	0	0	0	0	0	0	0	0	0
UniRef50_Q1I0U7	VP5_MPRVN Putative outer capsid protein VP5 OS=Micromonas pusilla reovirus (isolate Netherlands/2005) GN=S5 PE=4 SV=1	Micromonas pusilla reovirus (isolate Netherlands)	Viruses	Unknown	Unknown	Unknown	Unknown	Reoviridae	Mimoreovirus	Micromonas pusilla reovirus	UniRef100_Q1I0U7	UniRef90_Q1I0U7	UNKNOWN	UNKNOWN	0	0	0	0	0	0	0	0	0	0	0	0	0	0	0	0	0	0	0	0	0	0	0	0	0	0	0	0	0	0	0	0	0	0	0
UniRef50_A2T3S5	VP3_ROTW3 Protein VP3 OS=Rotavirus A (strain Cow/United States/WC3/1981 G6-P7[5]-I2-R2-C2-M2-A3-N2-T6-E2-H3) PE=3 SV=1	Rotavirus A cow/USA/WC3/1981 G6P7[5]	Viruses	Unknown	Unknown	Unknown	Unknown	Reoviridae	Rotavirus	Rotavirus A	UniRef100_B2BMF9	UniRef90_Q6WAT6	UNKNOWN	2.7.7.50|2.1.1.56|	0	0	0	0	0	0	0	0	0	0	0	0	0	0	0	0	1	0	0	0	0	0	0	0	0	0	0	0	0	0	0	0	0	0	0
UniRef50_P35256	VP24_MABVP Membrane-associated protein VP24 OS=Lake Victoria marburgvirus (strain Popp-67) GN=VP24 PE=3 SV=1	Lake Victoria marburgvirus - Popp	Viruses	Unknown	Unknown	Unknown	Mononegavirales	Filoviridae	Marburgvirus	Marburg marburgvirus	UniRef100_P41325	UniRef90_P35256	UNKNOWN	UNKNOWN	0	0	0	0	0	0	0	0	0	0	0	0	0	0	0	0	0	0	0	0	0	0	0	0	0	0	0	0	0	0	0	0	0	0	0
UniRef50_P12395	VP2_BTV3V Outer capsid protein VP2 OS=Bluetongue virus 3 (isolate South Africa vaccine) GN=S2 PE=3 SV=1	root	Unknown	Unknown	Unknown	Unknown	Unknown	Unknown	Unknown	Unknown	UniRef100_Q06998	UniRef90_Q06998	UNKNOWN	UNKNOWN	0	0	0	0	0	0	0	0	0	0	0	0	0	0	0	0	0	0	0	0	0	0	0	0	0	0	0	0	0	0	0	0	0	0	0
UniRef50_Q77MR5	VP16_GAHVM Tegument protein VP16 homolog OS=Gallid herpesvirus 2 (strain Chicken/Md5/ATCC VR-987) GN=MDV061 PE=3 SV=1	Marek's disease herpesvirus type 1 strain MD5	Viruses	Unknown	Unknown	Unknown	Herpesvirales	Herpesviridae	Mardivirus	Gallid herpesvirus 2	UniRef100_Q77MR5	UniRef90_Q77MR5	UNKNOWN	UNKNOWN	0	0	0	0	1	0	0	0	0	0	0	0	0	0	0	0	0	0	0	0	0	0	0	0	0	0	0	0	0	0	0	0	0	0	0
UniRef50_Q5THJ4	VP13D_HUMAN Vacuolar protein sorting-associated protein 13D OS=Homo sapiens GN=VPS13D PE=1 SV=2	Homo sapiens	Eukaryota	Metazoa	Chordata	Mammalia	Primates	Hominidae	Homo	Homo sapiens	UniRef100_Q5THJ4	UniRef90_Q5THJ4	K19527|	UNKNOWN	0	0	0	0	0	0	0	0	0	0	0	0	0	0	0	0	0	0	0	0	1	2	0	0	0	0	0	0	0	0	0	0	0	0	0
UniRef50_Q62472	VNS2_MOUSE Vomeronasal secretory protein 2 OS=Mus musculus GN=Lcn4 PE=2 SV=1	Mus musculus	Eukaryota	Metazoa	Chordata	Mammalia	Rodentia	Muridae	Mus	Mus musculus	UniRef100_Q62472	UniRef90_Q62472	UNKNOWN	UNKNOWN	0	0	0	0	0	0	0	0	0	0	0	0	0	0	0	0	0	0	0	0	0	1	0	0	0	0	0	0	0	0	0	0	0	0	0
UniRef50_P22808	VND_DROME Homeobox protein vnd OS=Drosophila melanogaster GN=vnd PE=1 SV=3	Drosophila melanogaster	Eukaryota	Metazoa	Arthropoda	Insecta	Diptera	Drosophilidae	Drosophila	Drosophila melanogaster	UniRef100_P22808	UniRef90_P22808	K08029|	UNKNOWN	0	0	0	0	0	0	0	0	0	0	0	0	0	0	0	0	0	0	0	0	0	0	0	0	0	0	0	0	0	0	0	0	1	0	0
UniRef50_O00534	VMA5A_HUMAN von Willebrand factor A domain-containing protein 5A OS=Homo sapiens GN=VWA5A PE=2 SV=2	Homo sapiens	Eukaryota	Metazoa	Chordata	Mammalia	Primates	Hominidae	Homo	Homo sapiens	UniRef100_O00534	UniRef90_O00534	UNKNOWN	UNKNOWN	0	0	0	0	0	0	0	0	0	0	0	0	0	0	0	0	0	0	0	0	0	0	0	0	0	0	0	0	0	0	0	0	0	0	0
UniRef50_Q90282	VM3V1_CROAT Zinc metalloproteinase-disintegrin-like VAP1 OS=Crotalus atrox PE=1 SV=1	Crotalus atrox	Eukaryota	Metazoa	Chordata	Unknown	Squamata	Viperidae	Unknown	Unknown	UniRef100_Q9DGB9	UniRef90_Q9DGB9	UNKNOWN	3.4.24.-|	1	0	0	1	0	0	0	0	0	0	0	0	0	0	0	0	0	0	0	0	0	0	0	0	0	0	0	0	0	0	0	0	0	0	0
UniRef50_P13559	VLYS_BPPRD Lysozyme OS=Enterobacteria phage PRD1 GN=XV PE=1 SV=2	Enterobacteria phage PRD1	Viruses	Unknown	Unknown	Unknown	Unknown	Tectiviridae	Tectivirus	Enterobacteria phage PRD1	UniRef100_P13559	UniRef90_P13559	UNKNOWN	3.2.1.17|	0	0	0	0	0	0	0	0	0	0	0	0	0	0	0	0	0	0	0	0	0	0	0	0	0	0	0	0	1	0	0	0	0	0	0
UniRef50_P00981	VKT3_DEMVE Kunitz-type serine protease inhibitor vestiginin-3 OS=Demansia vestigiata PE=1 SV=1	Demansia vestigiata	Eukaryota	Metazoa	Chordata	Unknown	Squamata	Elapidae	Demansia	Demansia vestigiata	UniRef100_A6MFL3	UniRef90_A6MFL3	UNKNOWN	UNKNOWN	0	0	0	0	0	0	0	0	0	0	0	0	1	0	0	0	0	0	0	0	0	0	0	0	0	0	0	0	0	0	0	0	0	0	0
UniRef50_P87498	VIT1_CHICK Vitellogenin-1 OS=Gallus gallus GN=VTG1 PE=1 SV=1	Gallus gallus	Eukaryota	Metazoa	Chordata	Aves	Galliformes	Phasianidae	Gallus	Gallus gallus	UniRef100_P87498	UniRef90_P87498	UNKNOWN	UNKNOWN	0	0	0	0	0	0	0	0	0	0	0	0	0	1	1	0	0	0	0	0	0	0	0	0	0	0	0	0	0	0	0	1	0	0	0
UniRef50_Q16927	VIT1_AEDAE Vitellogenin-A1 OS=Aedes aegypti GN=VGA1 PE=1 SV=2	Aedes aegypti	Eukaryota	Metazoa	Arthropoda	Insecta	Diptera	Culicidae	Aedes	Aedes aegypti	UniRef100_Q16927	UniRef90_Q16927	UNKNOWN	UNKNOWN	0	0	0	0	0	0	0	0	0	0	0	0	0	0	0	0	0	0	0	0	0	0	0	0	0	0	0	0	0	0	0	0	1	0	0
UniRef50_Q04975	VIPC_SALTI Vi polysaccharide biosynthesis protein VipC/TviE OS=Salmonella typhi GN=vipC PE=4 SV=2	Salmonella enterica subsp. enterica serovar Typhi	Bacteria	Unknown	Proteobacteria	Gammaproteobacteria	Enterobacteriales	Enterobacteriaceae	Salmonella	Salmonella enterica subsp. enterica serovar Typhi	UniRef100_Q04975	UniRef90_Q04975	UNKNOWN	UNKNOWN	0	0	0	1	0	0	0	0	0	0	0	0	0	0	0	0	0	0	0	0	0	0	0	0	0	0	0	0	0	0	0	0	0	0	0
UniRef50_Q8WQ85	VILD_DICDI Villidin OS=Dictyostelium discoideum GN=vilA PE=1 SV=2	Dictyostelium discoideum	Eukaryota	Unknown	Unknown	Unknown	Dictyosteliida	Unknown	Dictyostelium	Dictyostelium discoideum	UniRef100_Q8WQ85	UniRef90_Q8WQ85	UNKNOWN	UNKNOWN	0	0	0	0	0	0	0	0	1	0	0	1	0	0	0	0	0	0	0	0	0	0	0	0	0	0	0	0	0	0	0	0	0	0	0
UniRef50_Q12045	VIK1_YEAST Spindle pole body-associated protein VIK1 OS=Saccharomyces cerevisiae (strain ATCC 204508 / S288c) GN=VIK1 PE=1 SV=1	Saccharomyces cerevisiae S288c	Eukaryota	Fungi	Ascomycota	Saccharomycetes	Saccharomycetales	Saccharomycetaceae	Saccharomyces	Saccharomyces cerevisiae	UniRef100_Q12045	UniRef90_Q12045	UNKNOWN	UNKNOWN	0	0	0	0	0	0	1	0	0	0	0	0	0	0	0	0	0	0	0	0	0	0	0	0	0	0	0	0	0	0	0	0	0	0	0
UniRef50_Q00410	VHUU_METMP F420-non-reducing hydrogenase vhu subunit U OS=Methanococcus maripaludis (strain S2 / LL) GN=vhuU PE=3 SV=2	Methanococcus maripaludis S2	Archaea	Unknown	Euryarchaeota	Methanococci	Methanococcales	Methanococcaceae	Methanococcus	Methanococcus maripaludis	UniRef100_P0C1V5	UniRef90_P0C1V5	UNKNOWN	1.12.99.-|	0	0	0	0	0	0	0	0	0	0	0	0	1	0	0	0	0	0	0	0	0	0	0	0	0	0	0	0	0	0	0	0	0	0	0
UniRef50_P03649	VGH_BPPHK Minor spike protein OS=Enterobacteria phage phiK GN=H PE=4 SV=2	Microvirus	Viruses	Unknown	Unknown	Unknown	Unknown	Microviridae	Microvirus	Unknown	UniRef100_P03649	UniRef90_P03649	UNKNOWN	UNKNOWN	0	0	0	1	0	0	0	0	0	0	0	0	0	0	0	0	0	0	0	0	0	0	0	0	0	0	0	0	0	0	0	0	0	0	0
UniRef50_P03646	VGH_BPAL3 Minor spike protein OS=Enterobacteria phage alpha3 GN=H PE=3 SV=2	Microvirus	Viruses	Unknown	Unknown	Unknown	Unknown	Microviridae	Microvirus	Unknown	UniRef100_P03650	UniRef90_P03650	UNKNOWN	UNKNOWN	0	0	0	1	0	0	0	0	0	0	0	0	0	0	0	0	0	0	0	0	0	0	0	0	0	0	0	0	0	0	0	0	0	0	0
UniRef50_Q00125	VG60_ICHVA Uncharacterized protein ORF60 OS=Ictalurid herpesvirus 1 (strain Auburn) GN=ORF60 PE=4 SV=1	Ictalurid herpesvirus 1 (strain Auburn)	Viruses	Unknown	Unknown	Unknown	Herpesvirales	Alloherpesviridae	Ictalurivirus	Ictalurid herpesvirus 1	UniRef100_Q00125	UniRef90_Q00125	UNKNOWN	UNKNOWN	0	0	0	0	0	0	0	0	0	0	0	0	0	0	0	0	0	0	0	0	0	0	0	0	0	0	0	0	0	0	0	0	0	0	0
UniRef50_P04530	VG41_BPT4 ATP-dependent helicase 41 OS=Enterobacteria phage T4 GN=41 PE=1 SV=1	Enterobacteria phage T4	Viruses	Unknown	Unknown	Unknown	Caudovirales	Myoviridae	T4likevirus	Enterobacteria phage T4 sensu lato	UniRef100_P04530	UniRef90_P04530	K18947|	3.6.4.-|	0	0	0	0	0	0	0	0	0	0	0	0	2	0	0	0	0	0	0	0	0	0	0	0	0	0	0	0	0	0	0	0	0	0	0
UniRef50_Q00145	VG40_ICHVA Uncharacterized protein ORF40 OS=Ictalurid herpesvirus 1 (strain Auburn) GN=ORF40 PE=4 SV=1	Ictalurid herpesvirus 1 (strain Auburn)	Viruses	Unknown	Unknown	Unknown	Herpesvirales	Alloherpesviridae	Ictalurivirus	Ictalurid herpesvirus 1	UniRef100_Q00145	UniRef90_Q00145	UNKNOWN	UNKNOWN	0	0	0	0	0	0	0	0	0	0	0	0	0	0	0	0	0	0	0	0	0	0	0	0	0	0	0	0	1	0	0	0	0	0	0
UniRef50_Q05229	VG23_BPMD2 Major tail protein Gp23 OS=Mycobacterium phage D29 GN=23 PE=3 SV=3	Mycobacterium phage D29	Viruses	Unknown	Unknown	Unknown	Caudovirales	Siphoviridae	L5likevirus	Mycobacterium phage D29	UniRef100_Q38362	UniRef90_Q05229	UNKNOWN	UNKNOWN	0	0	0	0	0	0	0	0	0	0	0	0	0	0	0	0	0	0	0	0	0	0	0	0	0	0	0	0	0	0	0	0	0	0	1
UniRef50_Q00108	VG04_ICHVA Uncharacterized protein ORF4 OS=Ictalurid herpesvirus 1 (strain Auburn) GN=ORF4 PE=4 SV=1	Ictalurid herpesvirus 1 (strain Auburn)	Viruses	Unknown	Unknown	Unknown	Herpesvirales	Alloherpesviridae	Ictalurivirus	Ictalurid herpesvirus 1	UniRef100_Q00108	UniRef90_Q00108	UNKNOWN	UNKNOWN	0	0	0	0	0	0	0	0	0	0	0	0	2	0	2	0	0	0	0	0	0	0	0	0	0	0	0	0	0	0	0	0	0	0	0
UniRef50_Q77MT6	VG01_GAHVM Uncharacterized gene 1 protein OS=Gallid herpesvirus 2 (strain Chicken/Md5/ATCC VR-987) GN=MDV001 PE=3 SV=1	Marek's disease herpesvirus type 1 strain MD5	Viruses	Unknown	Unknown	Unknown	Herpesvirales	Herpesviridae	Mardivirus	Gallid herpesvirus 2	UniRef100_Q77MT6	UniRef90_Q77MT6	UNKNOWN	UNKNOWN	0	0	0	0	0	0	0	0	0	0	0	0	0	0	0	0	0	0	0	0	0	0	0	0	0	0	0	0	0	0	0	0	0	0	0
UniRef50_Q197F9	VF395_IIV3 Uncharacterized protein 001R OS=Invertebrate iridescent virus 3 GN=IIV3-001R PE=3 SV=1	Invertebrate iridescent virus 3	Viruses	Unknown	Unknown	Unknown	Unknown	Iridoviridae	Chloriridovirus	Invertebrate iridescent virus 3	UniRef100_Q197F9	UniRef90_Q197F9	UNKNOWN	UNKNOWN	0	0	0	0	0	0	0	0	0	0	0	0	0	0	0	0	0	1	0	0	0	0	0	0	0	0	0	0	0	0	0	0	0	0	0
UniRef50_Q8V9S7	VF385_ASFK5 Zinc finger protein B385R OS=African swine fever virus (isolate Pig/Kenya/KEN-50/1950) GN=Ken-092 PE=3 SV=1	African swine fever virus	Viruses	Unknown	Unknown	Unknown	Unknown	Asfarviridae	Asfivirus	African swine fever virus	UniRef100_Q65170	UniRef90_Q8V9S7	UNKNOWN	UNKNOWN	0	0	0	0	0	0	0	0	0	0	0	0	0	0	0	0	0	0	0	0	0	0	0	0	0	0	0	0	0	0	0	0	0	0	0
UniRef50_P27551	VE1_HPV41 Replication protein E1 OS=Human papillomavirus type 41 GN=E1 PE=3 SV=1	Human papillomavirus type 41	Viruses	Unknown	Unknown	Unknown	Unknown	Papillomaviridae	Nupapillomavirus	Nupapillomavirus 1	UniRef100_P27551	UniRef90_P27551	UNKNOWN	3.6.4.12|	0	0	0	0	0	0	0	0	0	0	0	0	2	0	0	0	0	0	0	0	0	0	0	0	0	0	0	0	0	0	0	0	0	0	0
UniRef50_P06789	VE1_HPV33 Replication protein E1 OS=Human papillomavirus type 33 GN=E1 PE=1 SV=1	Human papillomavirus type 33	Viruses	Unknown	Unknown	Unknown	Unknown	Papillomaviridae	Alphapapillomavirus	Alphapapillomavirus 9	UniRef100_P06421	UniRef90_P06421	UNKNOWN	3.6.4.12|	0	0	0	0	0	0	0	0	0	1	0	0	0	0	0	0	1	0	0	0	1	0	0	0	2	1	1	1	0	0	0	0	0	1	1
UniRef50_O05619	VDH_PSEUH Vanillin dehydrogenase OS=Pseudomonas sp. (strain HR199 / DSM 7063) GN=vdh PE=1 SV=1	Pseudomonas sp. HR199	Bacteria	Unknown	Proteobacteria	Gammaproteobacteria	Pseudomonadales	Pseudomonadaceae	Pseudomonas	Pseudomonas sp. HR199	UniRef100_O05619	UniRef90_O05619	UNKNOWN	1.2.1.67|	0	0	0	0	0	0	0	0	0	0	0	0	0	0	0	0	0	0	0	0	0	0	0	0	0	0	0	0	0	0	0	0	0	0	0
UniRef50_Q60932	VDAC1_BOVIN Voltage-dependent anion-selective channel protein 1 OS=Bos taurus GN=VDAC1 PE=1 SV=3	Bos taurus	Eukaryota	Metazoa	Chordata	Mammalia	Unknown	Bovidae	Bos	Bos taurus	UniRef100_P45879	UniRef90_Q60932	K05862|	UNKNOWN	0	0	0	0	0	0	0	0	0	0	1	0	0	0	0	0	0	0	0	0	0	0	0	0	0	0	0	0	0	0	0	0	0	0	0
UniRef50_Q9UKW4	VAV3_HUMAN Guanine nucleotide exchange factor VAV3 OS=Homo sapiens GN=VAV3 PE=1 SV=1	Homo sapiens	Eukaryota	Metazoa	Chordata	Mammalia	Primates	Hominidae	Homo	Homo sapiens	UniRef100_Q9UKW4	UniRef90_Q9UKW4	K05730|	UNKNOWN	0	0	0	0	0	0	0	0	0	0	0	0	0	0	0	0	0	0	0	0	0	0	0	0	0	0	0	0	0	0	0	0	0	0	0
UniRef50_P15498	VAV_HUMAN Proto-oncogene vav OS=Homo sapiens GN=VAV1 PE=1 SV=4	Homo sapiens	Eukaryota	Metazoa	Chordata	Mammalia	Primates	Hominidae	Homo	Homo sapiens	UniRef100_P15498	UniRef90_P15498	K05730|	UNKNOWN	0	0	0	0	0	0	0	0	0	0	0	0	0	0	0	0	0	0	0	0	0	0	0	0	0	0	1	0	0	0	0	0	0	0	0
UniRef50_P59228	VATL2_ARATH V-type proton ATPase subunit c2 OS=Arabidopsis thaliana GN=VHA-c2 PE=2 SV=1	Streptophyta	Eukaryota	Viridiplantae	Streptophyta	Unknown	Unknown	Unknown	Unknown	Unknown	UniRef100_P59228	UniRef90_P59228	K02155|	UNKNOWN	0	0	0	0	2	0	2	2	0	0	2	0	0	1	0	0	0	0	0	0	1	3	0	1	1	1	1	0	0	0	1	0	0	0	0
UniRef50_P0DH92	VATL1_ARATH V-type proton ATPase subunit c1 OS=Arabidopsis thaliana GN=VHA-c1 PE=2 SV=1	Streptophyta	Eukaryota	Viridiplantae	Streptophyta	Unknown	Unknown	Unknown	Unknown	Unknown	UniRef100_P0DH92	UniRef90_P0DH92	K02155|	UNKNOWN	0	0	0	0	2	0	2	2	1	1	2	0	0	1	0	0	0	0	0	0	1	3	0	1	1	1	1	0	0	0	1	0	0	0	0
UniRef50_Q9HM61	VATI_THEAC V-type ATP synthase subunit I OS=Thermoplasma acidophilum (strain ATCC 25905 / DSM 1728 / JCM 9062 / NBRC 15155 / AMRC-C165) GN=atpI PE=3 SV=1	Thermoplasma acidophilum DSM 1728	Archaea	Unknown	Euryarchaeota	Thermoplasmata	Thermoplasmatales	Thermoplasmataceae	Thermoplasma	Thermoplasma acidophilum	UniRef100_Q9HM61	UniRef90_Q9HM61	K02123|	UNKNOWN	0	0	0	0	0	0	0	0	0	0	0	0	0	0	0	0	0	0	0	0	0	0	0	0	0	0	0	1	0	0	0	0	0	0	0
UniRef50_Q20666	VATH1_CAEEL Probable V-type proton ATPase subunit H 1 OS=Caenorhabditis elegans GN=vha-18 PE=3 SV=1	Caenorhabditis elegans	Eukaryota	Metazoa	Nematoda	Chromadorea	Rhabditida	Rhabditidae	Caenorhabditis	Caenorhabditis elegans	UniRef100_Q20666	UniRef90_Q20666	K02144|	UNKNOWN	0	0	0	0	3	0	2	2	2	1	0	3	0	0	0	0	0	0	0	0	2	2	3	2	0	0	0	0	0	0	0	0	0	0	0
UniRef50_Q60185	VATF_METAC V-type ATP synthase subunit F OS=Methanosarcina acetivorans (strain ATCC 35395 / DSM 2834 / JCM 12185 / C2A) GN=atpF PE=3 SV=1	Methanosarcina	Archaea	Unknown	Euryarchaeota	Methanomicrobia	Unknown	Unknown	Unknown	Unknown	UniRef100_Q8TIJ2	UniRef90_Q8TIJ2	K02122|	UNKNOWN	0	0	0	0	29	51	32	32	38	38	31	42	0	0	0	0	0	0	0	0	0	0	0	0	0	0	0	0	0	0	0	0	4	4	16
UniRef50_A0B9K5	VATE_METTP V-type ATP synthase subunit E OS=Methanosaeta thermophila (strain DSM 6194 / PT) GN=atpE PE=3 SV=1	Methanosaeta thermophila PT	Archaea	Unknown	Euryarchaeota	Methanomicrobia	Methanosarcinales	Methanosaetaceae	Methanosaeta	Methanosaeta thermophila	UniRef100_A0B9K5	UniRef90_A0B9K5	K02121|	UNKNOWN	0	0	0	0	0	0	0	0	0	0	0	0	0	0	0	0	0	0	0	0	0	0	0	0	0	0	0	0	0	0	0	0	0	0	0
UniRef50_O27034	VATD_METKA V-type ATP synthase subunit D OS=Methanopyrus kandleri (strain AV19 / DSM 6324 / JCM 9639 / NBRC 100938) GN=atpD PE=3 SV=1	root	Unknown	Unknown	Unknown	Unknown	Unknown	Unknown	Unknown	Unknown	UniRef100_Q8TUS9	UniRef90_Q8TUS9	K02120|	UNKNOWN	3	1	0	0	0	0	0	0	0	0	0	1	0	0	0	0	0	0	0	0	0	0	0	0	0	0	0	0	0	0	0	0	0	0	0
UniRef50_Q60188	VATD_METAC V-type ATP synthase subunit D OS=Methanosarcina acetivorans (strain ATCC 35395 / DSM 2834 / JCM 12185 / C2A) GN=atpD PE=3 SV=1	Methanosarcinaceae	Unknown	Unknown	Unknown	Unknown	Unknown	Unknown	Unknown	Unknown	UniRef100_Q8TII9	UniRef90_Q60188	K02120|	UNKNOWN	0	0	1	6	268	245	247	256	119	103	86	100	3	2	3	2	2	3	0	2	97	87	62	38	1	5	2	4	5	3	3	3	45	56	71
UniRef50_Q9V7N5	VATC_DROME V-type proton ATPase subunit C OS=Drosophila melanogaster GN=Vha44 PE=2 SV=5	Drosophila melanogaster	Eukaryota	Metazoa	Arthropoda	Insecta	Diptera	Drosophilidae	Drosophila	Drosophila melanogaster	UniRef100_Q9V7N5	UniRef90_Q9V7N5	K02148|	UNKNOWN	0	0	0	0	0	0	0	0	0	0	0	0	0	0	0	0	0	0	0	0	0	0	0	0	1	0	0	0	0	0	0	0	0	0	0
UniRef50_O29103	VATC_ARCFU V-type ATP synthase subunit C OS=Archaeoglobus fulgidus (strain ATCC 49558 / VC-16 / DSM 4304 / JCM 9628 / NBRC 100126) GN=atpC PE=3 SV=1	Archaeoglobus fulgidus DSM 4304	Archaea	Unknown	Euryarchaeota	Archaeoglobi	Archaeoglobales	Archaeoglobaceae	Archaeoglobus	Archaeoglobus fulgidus	UniRef100_O29103	UniRef90_O29103	K02119|	UNKNOWN	0	0	0	0	0	0	0	0	0	0	0	0	1	0	0	0	0	0	0	0	0	0	0	0	0	0	0	0	0	0	0	0	0	0	0
UniRef50_Q25691	VATB2_GOSHI V-type proton ATPase subunit B 2 (Fragment) OS=Gossypium hirsutum PE=2 SV=1	root	Unknown	Unknown	Unknown	Unknown	Unknown	Unknown	Unknown	Unknown	UniRef100_Q43433	UniRef90_Q43433	UNKNOWN	UNKNOWN	0	0	0	0	62	61	60	56	37	62	43	44	0	0	0	0	0	0	0	0	10	11	12	3	0	0	0	0	0	0	0	0	8	4	8
UniRef50_Q76NU1	VATB2_ACEAT V-type proton ATPase subunit B 2 OS=Acetabularia acetabulum PE=2 SV=1	root	Unknown	Unknown	Unknown	Unknown	Unknown	Unknown	Unknown	Unknown	UniRef100_P48413	UniRef90_P48413	UNKNOWN	UNKNOWN	0	0	0	0	62	61	60	56	37	62	43	44	0	0	0	0	0	0	0	0	10	11	12	3	0	0	0	0	0	0	0	0	8	4	8
UniRef50_P11574	VATB1_HORVU V-type proton ATPase subunit B 1 OS=Hordeum vulgare PE=1 SV=1	root	Unknown	Unknown	Unknown	Unknown	Unknown	Unknown	Unknown	Unknown	UniRef100_Q40079	UniRef90_P11574	UNKNOWN	UNKNOWN	0	0	0	0	62	61	60	56	37	62	43	44	0	0	0	0	0	0	0	0	10	11	12	3	0	0	0	0	0	0	0	0	8	4	8
UniRef50_Q6LYE6	VATB_METVS V-type ATP synthase beta chain OS=Methanococcus vannielii (strain SB / ATCC 35089 / DSM 1224) GN=atpB PE=3 SV=1	Euryarchaeota	Archaea	Unknown	Euryarchaeota	Unknown	Unknown	Unknown	Unknown	Unknown	UniRef100_A6UP55	UniRef90_Q6LYE6	K02118|	UNKNOWN	0	0	0	0	0	0	0	0	2	4	2	0	0	0	0	0	2	0	0	0	0	0	0	0	1	0	0	0	0	0	2	0	1	0	0
UniRef50_P20022	VATB_METTL V-type ATP synthase beta chain (Fragment) OS=Methanothermococcus thermolithotrophicus GN=atpB PE=3 SV=1	root	Unknown	Unknown	Unknown	Unknown	Unknown	Unknown	Unknown	Unknown	UniRef100_P20022	UniRef90_P20022	UNKNOWN	UNKNOWN	0	0	0	0	62	61	60	56	37	62	43	44	0	0	0	0	0	0	0	0	10	11	12	3	0	0	0	0	0	0	0	0	8	4	8
UniRef50_Q8TUT0	VATB_METKA V-type ATP synthase beta chain OS=Methanopyrus kandleri (strain AV19 / DSM 6324 / JCM 9639 / NBRC 100938) GN=atpB PE=3 SV=1	root	Unknown	Unknown	Unknown	Unknown	Unknown	Unknown	Unknown	Unknown	UniRef100_Q8TUT0	UniRef90_Q8TUT0	K02118|	UNKNOWN	0	0	0	0	62	61	60	56	37	62	43	44	0	0	0	0	0	0	0	0	10	11	12	3	0	0	0	0	0	0	0	0	8	4	8
UniRef50_A6UT36	VATB_META3 V-type ATP synthase beta chain OS=Methanococcus aeolicus (strain Nankai-3 / ATCC BAA-1280) GN=atpB PE=3 SV=1	root	Unknown	Unknown	Unknown	Unknown	Unknown	Unknown	Unknown	Unknown	UniRef100_A6UT36	UniRef90_A6UT36	K02118|	UNKNOWN	0	0	0	0	62	61	60	56	39	66	45	44	0	0	0	0	2	0	0	0	10	11	12	3	1	0	0	0	0	0	0	0	9	4	8
UniRef50_P21281	VATB_CANAL V-type proton ATPase subunit B OS=Candida albicans (strain SC5314 / ATCC MYA-2876) GN=VMA2 PE=3 SV=1	root	Unknown	Unknown	Unknown	Unknown	Unknown	Unknown	Unknown	Unknown	UniRef100_Q59PT0	UniRef90_Q59PT0	K02147|	UNKNOWN	0	0	0	3	29	34	30	25	24	47	29	36	0	0	0	0	0	0	0	0	1	2	2	1	0	1	0	0	0	0	0	0	2	3	5
UniRef50_O83541	VATA2_TREPA V-type ATP synthase alpha chain 2 OS=Treponema pallidum (strain Nichols) GN=atpA2 PE=3 SV=1	root	Unknown	Unknown	Unknown	Unknown	Unknown	Unknown	Unknown	Unknown	UniRef100_O83541	UniRef90_O83541	K02117|	3.6.3.14|	0	0	0	0	1	1	0	0	0	0	0	1	0	0	0	0	0	0	0	0	0	1	0	0	0	0	0	0	0	0	0	0	0	0	0
UniRef50_Q97CQ0	VATA_THEVO no description	root	Unknown	Unknown	Unknown	Unknown	Unknown	Unknown	Unknown	Unknown	UniRef100_Q97CQ0	UniRef90_Q97CQ0	K02117|	3.6.3.14|	0	15	0	0	0	13	0	0	0	0	0	0	0	0	0	0	0	0	0	0	6	0	0	11	0	0	0	0	0	0	0	0	0	0	0
UniRef50_A1RX21	VATA_THEPD V-type ATP synthase alpha chain OS=Thermofilum pendens (strain Hrk 5) GN=atpA PE=3 SV=1	root	Unknown	Unknown	Unknown	Unknown	Unknown	Unknown	Unknown	Unknown	UniRef100_A1RX21	UniRef90_A1RX21	K02117|	3.6.3.14|	0	0	0	0	1	1	0	0	0	0	0	1	0	0	0	0	0	0	0	0	0	0	0	0	0	0	0	0	0	0	0	0	0	0	0
UniRef50_O57728	VATA_PYRFU V-type ATP synthase alpha chain OS=Pyrococcus furiosus (strain ATCC 43587 / DSM 3638 / JCM 8422 / Vc1) GN=atpA PE=3 SV=1	root	Unknown	Unknown	Unknown	Unknown	Unknown	Unknown	Unknown	Unknown	UniRef100_Q8U4A6	UniRef90_Q8U4A6	K02117|	3.6.3.14|3.1.-.-|	0	15	0	0	4	9	44	39	32	50	10	20	0	4	6	0	0	0	0	0	12	12	39	19	0	0	0	0	0	0	0	0	1	1	0
UniRef50_Q60186	VATA_METKA V-type ATP synthase alpha chain OS=Methanopyrus kandleri (strain AV19 / DSM 6324 / JCM 9639 / NBRC 100938) GN=atpA PE=3 SV=1	root	Unknown	Unknown	Unknown	Unknown	Unknown	Unknown	Unknown	Unknown	UniRef100_A2SST5	UniRef90_A2SST5	K02117|	3.6.3.14|	88	69	20	16	188	182	339	250	287	322	128	161	18	14	18	13	6	8	7	10	49	72	93	77	25	11	6	5	18	12	4	5	42	52	48
UniRef50_P23763	VAMP1_BOVIN Vesicle-associated membrane protein 1 OS=Bos taurus GN=VAMP1 PE=3 SV=2	Bos taurus	Eukaryota	Metazoa	Chordata	Mammalia	Unknown	Bovidae	Bos	Bos taurus	UniRef100_Q0V7N0	UniRef90_P23763	K08510|	UNKNOWN	0	0	0	1	0	0	0	0	0	0	0	0	0	0	0	0	0	0	0	0	0	0	0	0	0	0	0	0	0	0	0	0	0	0	0
UniRef50_P14360	V240_FOWPN Putative ankyrin repeat protein FPV240 OS=Fowlpox virus (strain NVSL) GN=FPV240 PE=3 SV=1	Fowlpox virus strain NVSL	Viruses	Unknown	Unknown	Unknown	Unknown	Poxviridae	Avipoxvirus	Fowlpox virus	UniRef100_P14360	UniRef90_P14360	UNKNOWN	UNKNOWN	0	0	0	0	0	1	0	0	0	0	0	0	0	0	0	0	0	0	0	0	0	0	0	0	0	0	0	0	0	0	0	0	0	0	0
UniRef50_B4YNF1	V11_SPTNK Uncharacterized protein V11 OS=Sputnik virophage PE=4 SV=1	Sputnik virophage	Viruses	Unknown	Unknown	Unknown	Unknown	Unknown	Unknown	Sputnik virophage	UniRef100_B4YNF1	UniRef90_B4YNF1	UNKNOWN	UNKNOWN	0	0	0	0	0	0	0	0	0	1	0	0	0	0	0	0	0	0	0	0	0	0	0	0	0	0	0	0	0	0	0	0	0	0	0
UniRef50_P21971	V063_FOWPN Protein FPV063 OS=Fowlpox virus (strain NVSL) GN=FPV063 PE=4 SV=2	Fowlpox virus strain NVSL	Viruses	Unknown	Unknown	Unknown	Unknown	Poxviridae	Avipoxvirus	Fowlpox virus	UniRef100_P21971	UniRef90_P21971	UNKNOWN	UNKNOWN	0	0	0	0	0	0	0	0	0	0	0	0	0	1	0	0	0	0	0	0	0	0	0	0	0	0	0	0	0	0	0	0	0	0	0
UniRef50_Q9J5G4	V039_FOWPN Bcl-2-like protein FPV039 OS=Fowlpox virus (strain NVSL) GN=FPV039 PE=3 SV=1	Fowlpox virus strain NVSL	Viruses	Unknown	Unknown	Unknown	Unknown	Poxviridae	Avipoxvirus	Fowlpox virus	UniRef100_Q9J5G4	UniRef90_Q9J5G4	K02539|	UNKNOWN	0	0	0	0	0	0	0	0	0	0	0	0	0	1	0	0	0	0	0	0	0	0	0	0	0	0	0	0	0	0	0	0	0	0	0
UniRef50_Q9J5H7	V024_FOWPN Putative ankyrin repeat protein FPV024 OS=Fowlpox virus (strain NVSL) GN=FPV024 PE=3 SV=1	Fowlpox virus strain NVSL	Viruses	Unknown	Unknown	Unknown	Unknown	Poxviridae	Avipoxvirus	Fowlpox virus	UniRef100_Q9J5H7	UniRef90_Q9J5H7	UNKNOWN	UNKNOWN	1	1	0	0	0	0	0	0	0	0	0	0	0	0	0	0	0	0	0	0	0	0	0	0	0	0	0	0	0	0	0	0	0	0	0
UniRef50_P39160	UXUB_ECOLI D-mannonate oxidoreductase OS=Escherichia coli (strain K12) GN=uxuB PE=3 SV=1	Escherichia coli K-12	Bacteria	Unknown	Proteobacteria	Gammaproteobacteria	Enterobacteriales	Enterobacteriaceae	Escherichia	Escherichia coli	UniRef100_P39160	UniRef90_P39160	K00040|	1.1.1.57|	0	0	0	0	0	0	0	0	0	0	0	0	0	0	0	0	0	0	0	0	0	0	0	0	0	0	0	0	0	0	0	0	0	0	0
UniRef50_B9DSL9	UXAC_STRS7 Uronate isomerase OS=Streptococcus equi subsp. zooepidemicus (strain H70) GN=uxaC PE=3 SV=1	Steptococcus equi subsp. zooepidemicus H70	Bacteria	Unknown	Firmicutes	Bacilli	Lactobacillales	Streptococcaceae	Streptococcus	Steptococcus equi subsp. zooepidemicus H70	UniRef100_C0MCL4	UniRef90_C0MCL4	K01812|	5.3.1.12|	0	0	0	0	0	0	0	0	0	0	0	0	0	0	0	0	0	0	0	0	0	0	0	0	0	1	0	0	1	0	0	0	0	0	0
UniRef50_Q8NMT1	UXAC_CORGL Uronate isomerase OS=Corynebacterium glutamicum (strain ATCC 13032 / DSM 20300 / JCM 1318 / LMG 3730 / NCIMB 10025) GN=uxaC PE=3 SV=1	Corynebacterium glutamicum ATCC 13032	Bacteria	Unknown	Actinobacteria	Actinobacteria	Actinomycetales	Corynebacteriaceae	Corynebacterium	Corynebacterium glutamicum	UniRef100_Q8NMT1	UniRef90_Q8NMT1	K01812|	5.3.1.12|	0	0	0	0	0	0	0	0	0	0	0	0	0	0	0	0	0	0	0	0	0	0	1	0	0	0	0	0	0	0	0	0	0	0	0
UniRef50_Q8ZIC5	UXAB_ECO55 Altronate oxidoreductase OS=Escherichia coli (strain 55989 / EAEC) GN=uxaB PE=3 SV=1	Bacteria	Bacteria	Unknown	Unknown	Unknown	Unknown	Unknown	Unknown	Unknown	UniRef100_A7ZLX7	UniRef90_P0A6L8	K00041|	1.1.1.58|	0	0	0	0	0	0	0	0	0	0	0	0	0	0	0	0	0	0	0	0	0	0	0	0	0	0	0	0	0	0	0	0	0	0	0
UniRef50_Q6D9G9	UXAB_CROS8 Altronate oxidoreductase OS=Cronobacter sakazakii (strain ATCC BAA-894) GN=uxaB PE=3 SV=1	Bacteria	Bacteria	Unknown	Unknown	Unknown	Unknown	Unknown	Unknown	Unknown	UniRef100_A8AGR0	UniRef90_A8AGR0	K00041|	1.1.1.58|	0	0	0	0	0	0	0	0	0	0	0	0	0	0	0	0	0	0	0	0	0	0	0	0	0	0	0	0	0	0	0	0	0	0	0
UniRef50_O34354	UXAB_CLOAB Altronate oxidoreductase OS=Clostridium acetobutylicum (strain ATCC 824 / DSM 792 / JCM 1419 / LMG 5710 / VKM B-1787) GN=uxaB PE=3 SV=1	Clostridium acetobutylicum ATCC 824	Bacteria	Unknown	Unknown	Unknown	Unknown	Unknown	Unknown	Unknown	UniRef100_Q97L67	UniRef90_Q97L67	K00041|	1.1.1.58|	0	0	0	0	0	0	0	0	0	0	0	0	0	0	0	0	0	0	0	0	0	0	0	1	0	0	0	0	0	0	0	0	0	0	0
UniRef50_Q8A9J0	UXAB_BACV8 Altronate oxidoreductase OS=Bacteroides vulgatus (strain ATCC 8482 / DSM 1447 / NCTC 11154) GN=uxaB PE=3 SV=1	Bacteroides vulgatus ATCC 8482	Bacteria	Unknown	Unknown	Unknown	Unknown	Unknown	Unknown	Unknown	UniRef100_A6L4U5	UniRef90_A6L4U5	K00041|	1.1.1.58|	0	0	0	0	0	0	0	0	0	0	0	0	0	0	0	0	0	0	0	0	0	0	0	0	0	0	0	1	0	0	0	0	0	0	0
UniRef50_Q3AXU8	UVRC_THEEB UvrABC system protein C OS=Thermosynechococcus elongatus (strain BP-1) GN=uvrC PE=3 SV=1	Thermosynechococcus elongatus BP-1	Bacteria	Unknown	Cyanobacteria	Unknown	Unknown	Unknown	Unknown	Unknown	UniRef100_Q8DI39	UniRef90_Q8DI39	K03703|	UNKNOWN	0	0	0	0	1	0	0	0	0	0	2	0	3	0	0	0	0	0	0	0	0	1	0	0	0	0	0	0	0	0	0	0	1	0	0
UniRef50_Q180Q8	UVRC_PEPD6 UvrABC system protein C OS=Peptoclostridium difficile (strain 630) GN=uvrC PE=3 SV=1	Clostridium difficile 630	Bacteria	Unknown	Firmicutes	Clostridia	Clostridiales	Peptostreptococcaceae	Unknown	[Clostridium] difficile	UniRef100_Q180Q8	UniRef90_Q180Q8	K03703|	UNKNOWN	0	0	0	0	0	0	0	0	0	0	0	0	0	0	0	0	0	0	0	0	0	0	0	0	0	0	0	0	0	0	0	0	0	0	0
UniRef50_Q5YTP9	UVRC_NOCFA UvrABC system protein C OS=Nocardia farcinica (strain IFM 10152) GN=uvrC PE=3 SV=1	Nocardia farcinica IFM 10152	Bacteria	Unknown	Actinobacteria	Actinobacteria	Actinomycetales	Nocardiaceae	Nocardia	Nocardia farcinica	UniRef100_Q5YTP9	UniRef90_Q5YTP9	K03703|	UNKNOWN	0	0	0	0	1	0	0	0	0	0	0	0	0	0	0	0	0	0	0	0	0	0	0	0	0	0	0	0	0	0	0	0	0	0	0
UniRef50_Q0S0J9	UVRC_MYCS2 UvrABC system protein C OS=Mycobacterium smegmatis (strain ATCC 700084 / mc(2)155) GN=uvrC PE=3 SV=1	Mycobacterium smegmatis str. MC2 155	Bacteria	Unknown	Actinobacteria	Actinobacteria	Actinomycetales	Unknown	Unknown	Unknown	UniRef100_A0QWV6	UniRef90_A0QWV6	K03703|	UNKNOWN	0	0	0	0	0	0	0	0	0	0	0	0	0	0	0	0	0	0	0	0	0	0	0	1	0	0	0	0	0	0	0	0	0	1	0
UniRef50_Q5ZS74	UVRC_LEGPL UvrABC system protein C OS=Legionella pneumophila (strain Lens) GN=uvrC PE=3 SV=1	Legionella pneumophila str. Lens	Bacteria	Unknown	Proteobacteria	Gammaproteobacteria	Legionellales	Legionellaceae	Legionella	Legionella pneumophila	UniRef100_Q5WTF5	UniRef90_Q5ZS74	K03703|	UNKNOWN	0	0	0	0	0	0	0	0	0	0	0	0	0	0	0	0	0	0	0	0	0	0	0	0	1	0	0	0	0	0	0	0	0	0	0
UniRef50_A9KSS0	UVRC_EUBE2 UvrABC system protein C OS=Eubacterium eligens (strain ATCC 27750 / VPI C15-48) GN=uvrC PE=3 SV=1	Eubacterium eligens ATCC 27750	Bacteria	Unknown	Firmicutes	Clostridia	Clostridiales	Eubacteriaceae	Eubacterium	Eubacterium eligens	UniRef100_C4Z4U3	UniRef90_C4Z4U3	K03703|	UNKNOWN	0	0	0	0	0	0	0	0	0	0	0	0	0	0	0	0	0	0	0	1	0	0	0	0	0	0	0	0	0	0	0	0	0	0	0
UniRef50_Q817L9	UVRC_ENTFA UvrABC system protein C OS=Enterococcus faecalis (strain ATCC 700802 / V583) GN=uvrC PE=3 SV=1	Enterococcus faecalis V583	Bacteria	Unknown	Firmicutes	Bacilli	Unknown	Unknown	Unknown	Unknown	UniRef100_Q835H1	UniRef90_Q835H1	K03703|	UNKNOWN	1	1	0	0	0	0	0	0	0	0	0	0	0	0	0	0	0	0	0	0	1	0	0	0	1	0	0	0	4	2	1	0	0	0	1
UniRef50_Q8KBI0	UVRC_CHLCH UvrABC system protein C OS=Chlorobium chlorochromatii (strain CaD3) GN=uvrC PE=3 SV=1	Chlorobium chlorochromatii CaD3	Bacteria	Unknown	Chlorobi	Chlorobia	Chlorobiales	Chlorobiaceae	Chlorobium	Chlorobium chlorochromatii	UniRef100_Q3AQX4	UniRef90_Q3AQX4	K03703|	UNKNOWN	0	0	0	0	0	0	0	0	0	0	0	0	0	0	0	0	0	0	0	0	1	0	0	0	0	0	0	0	0	0	0	0	0	0	0
UniRef50_Q1LKN9	UVRC_BURCA UvrABC system protein C OS=Burkholderia cenocepacia (strain AU 1054) GN=uvrC PE=3 SV=1	Burkholderia cenocepacia	Bacteria	Unknown	Unknown	Unknown	Unknown	Unknown	Unknown	Unknown	UniRef100_Q1BXT2	UniRef90_A4JCS0	K03703|	UNKNOWN	0	0	1	0	0	0	0	0	0	0	0	0	0	0	0	0	0	0	0	0	0	0	0	0	0	0	0	0	0	0	0	0	0	0	0
UniRef50_Q9I0Q1	UVRC_AZOVD UvrABC system protein C OS=Azotobacter vinelandii (strain DJ / ATCC BAA-1303) GN=uvrC PE=3 SV=1	Azotobacter vinelandii DJ	Bacteria	Unknown	Proteobacteria	Gammaproteobacteria	Pseudomonadales	Pseudomonadaceae	Azotobacter	Azotobacter vinelandii	UniRef100_C1DIK7	UniRef90_C1DIK7	K03703|	UNKNOWN	0	0	0	0	0	0	0	0	0	0	0	0	0	1	0	0	0	0	0	0	0	0	0	0	0	0	0	0	0	0	0	0	0	0	0
UniRef50_Q8FJP8	UVRB_CUPPJ UvrABC system protein B OS=Cupriavidus pinatubonensis (strain JMP 134 / LMG 1197) GN=uvrB PE=3 SV=1	Ralstonia eutropha JMP134	Bacteria	Unknown	Unknown	Unknown	Unknown	Unknown	Unknown	Unknown	UniRef100_Q473K3	UniRef90_Q473K3	K03702|	UNKNOWN	0	2	0	0	0	0	1	0	0	0	0	0	0	0	0	1	0	0	0	1	0	0	0	0	1	0	0	0	0	0	0	0	0	0	0
UniRef50_P67423	UVRB_BORPD UvrABC system protein B OS=Bordetella petrii (strain ATCC BAA-461 / DSM 12804 / CCUG 43448) GN=uvrB PE=3 SV=1	Bordetella petrii DSM 12804	Bacteria	Unknown	Proteobacteria	Betaproteobacteria	Burkholderiales	Alcaligenaceae	Bordetella	Bordetella petrii	UniRef100_A9IR19	UniRef90_Q7WK66	K03702|	UNKNOWN	0	0	0	0	0	0	0	0	0	0	0	0	1	0	0	0	0	0	0	0	0	0	0	0	0	0	0	0	0	0	0	0	0	0	0
UniRef50_Q9ATY5	UVH3_ARATH DNA repair protein UVH3 OS=Arabidopsis thaliana GN=UVH3 PE=2 SV=1	Arabidopsis thaliana	Eukaryota	Viridiplantae	Streptophyta	Unknown	Brassicales	Brassicaceae	Arabidopsis	Arabidopsis thaliana	UniRef100_Q9ATY5	UniRef90_Q9ATY5	K10846|	3.1.-.-|	0	0	0	0	0	0	0	1	0	0	0	0	0	0	0	0	0	0	0	0	0	0	0	0	0	0	0	0	0	0	0	0	0	0	0
UniRef50_Q5BDM6	UTP25_PENMQ U3 small nucleolar RNA-associated protein 25 OS=Penicillium marneffei (strain ATCC 18224 / CBS 334.59 / QM 7333) GN=utp25 PE=3 SV=1	Talaromyces marneffei ATCC 18224	Eukaryota	Fungi	Ascomycota	Eurotiomycetes	Eurotiales	Trichocomaceae	Talaromyces	Talaromyces marneffei	UniRef100_B6Q702	UniRef90_B6Q702	UNKNOWN	UNKNOWN	0	0	0	0	0	0	0	0	0	0	0	0	0	0	0	0	0	1	0	0	0	0	0	0	0	0	0	0	0	0	0	0	0	0	0
UniRef50_P35194	UTP20_YEAST U3 small nucleolar RNA-associated protein 20 OS=Saccharomyces cerevisiae (strain ATCC 204508 / S288c) GN=UTP20 PE=1 SV=3	Saccharomyces cerevisiae S288c	Eukaryota	Fungi	Ascomycota	Saccharomycetes	Saccharomycetales	Saccharomycetaceae	Saccharomyces	Saccharomyces cerevisiae	UniRef100_P35194	UniRef90_P35194	K14772|	UNKNOWN	0	0	0	0	0	0	0	0	1	0	0	0	0	0	0	0	0	0	0	0	0	0	0	0	0	0	0	0	0	0	0	0	0	0	0
UniRef50_Q4P937	UTP10_USTMA U3 small nucleolar RNA-associated protein 10 OS=Ustilago maydis (strain 521 / FGSC 9021) GN=UTP10 PE=3 SV=1	Ustilago maydis 521	Eukaryota	Fungi	Basidiomycota	Ustilaginomycetes	Ustilaginales	Ustilaginaceae	Ustilago	Ustilago maydis	UniRef100_Q4P937	UniRef90_Q4P937	K14550|	UNKNOWN	0	0	0	0	0	0	0	0	0	0	0	0	0	0	1	1	0	0	0	0	0	0	0	0	0	0	0	0	0	0	0	0	0	0	0
UniRef50_Q3ULM6	USPL1_MOUSE SUMO-specific isopeptidase USPL1 OS=Mus musculus GN=Uspl1 PE=2 SV=2	Mus musculus	Eukaryota	Metazoa	Chordata	Mammalia	Rodentia	Muridae	Mus	Mus musculus	UniRef100_Q3ULM6	UniRef90_Q3ULM6	UNKNOWN	3.4.22.-|	0	0	0	0	0	0	0	0	0	0	0	0	0	0	0	0	0	0	0	0	1	0	0	0	0	0	0	0	0	0	0	0	0	0	0
UniRef50_Q57IN7	USPB_ECODH Universal stress protein B OS=Escherichia coli (strain K12 / DH10B) GN=uspB PE=3 SV=1	Enterobacteriaceae	Bacteria	Unknown	Proteobacteria	Gammaproteobacteria	Enterobacteriales	Enterobacteriaceae	Unknown	Unknown	UniRef100_A7ZT30	UniRef90_Q57IN7	K06144|	UNKNOWN	0	0	0	0	0	0	0	0	0	0	0	0	0	0	0	0	0	0	0	0	0	0	0	0	0	0	0	0	0	0	0	0	0	0	0
UniRef50_C5BB13	USPB_CROS8 Universal stress protein B OS=Cronobacter sakazakii (strain ATCC BAA-894) GN=uspB PE=3 SV=1	Enterobacteriaceae	Bacteria	Unknown	Proteobacteria	Gammaproteobacteria	Enterobacteriales	Enterobacteriaceae	Unknown	Unknown	UniRef100_A7MKM3	UniRef90_A7MKM3	K06144|	UNKNOWN	0	0	0	0	0	0	0	0	0	0	0	0	0	0	0	0	0	0	0	0	0	0	0	0	0	0	0	0	0	0	0	0	0	0	0
UniRef50_P25386	USO1_YEAST Intracellular protein transport protein USO1 OS=Saccharomyces cerevisiae (strain ATCC 204508 / S288c) GN=USO1 PE=1 SV=2	Saccharomyces cerevisiae S288c	Eukaryota	Fungi	Ascomycota	Saccharomycetes	Saccharomycetales	Saccharomycetaceae	Saccharomyces	Saccharomyces cerevisiae	UniRef100_P25386	UniRef90_P25386	UNKNOWN	UNKNOWN	0	0	0	0	0	0	0	0	0	0	0	0	0	0	0	0	0	0	0	0	0	0	0	0	0	0	0	0	0	0	0	0	0	0	0
UniRef50_O75445	USH2A_MOUSE Usherin OS=Mus musculus GN=Ush2A PE=1 SV=2	Mus musculus	Eukaryota	Metazoa	Chordata	Mammalia	Unknown	Unknown	Unknown	Unknown	UniRef100_Q2QI47	UniRef90_Q2QI47	K19636|	UNKNOWN	0	0	0	0	0	0	0	1	0	0	0	0	0	0	0	0	0	0	0	0	0	0	0	0	0	0	1	0	0	0	0	0	0	0	0
UniRef50_Q9VPQ6	USH_DROME Zinc finger protein ush OS=Drosophila melanogaster GN=ush PE=1 SV=2	Drosophila melanogaster	Eukaryota	Metazoa	Arthropoda	Insecta	Diptera	Drosophilidae	Drosophila	Drosophila melanogaster	UniRef100_Q9VPQ6	UniRef90_Q9VPQ6	K17441|	UNKNOWN	0	0	0	0	0	0	0	0	0	0	0	0	0	0	1	0	0	0	0	0	0	0	0	0	0	0	0	0	0	0	0	0	0	0	0
UniRef50_Q8EDX4	URK_TOLAT Uridine kinase OS=Tolumonas auensis (strain DSM 9187 / TA4) GN=udk PE=3 SV=1	Tolumonas auensis DSM 9187	Bacteria	Unknown	Proteobacteria	Gammaproteobacteria	Aeromonadales	Aeromonadaceae	Tolumonas	Tolumonas auensis	UniRef100_C4LEX3	UniRef90_C4LEX3	K00876|	2.7.1.48|	0	0	0	0	0	0	0	0	0	0	0	0	1	0	0	0	0	2	0	0	0	0	0	0	0	0	0	0	0	0	0	0	0	0	0
UniRef50_O34559	URHG2_BACSU Unsaturated rhamnogalacturonyl hydrolase YteR OS=Bacillus subtilis (strain 168) GN=yteR PE=1 SV=1	Bacillus subtilis subsp. subtilis str. 168	Bacteria	Unknown	Firmicutes	Bacilli	Bacillales	Bacillaceae	Bacillus	Bacillus subtilis subsp. subtilis str. 168	UniRef100_O34559	UniRef90_O34559	UNKNOWN	3.2.1.172|	0	0	0	0	0	0	0	0	0	0	0	0	1	0	0	0	0	0	0	0	0	0	0	0	0	0	0	0	1	0	0	0	0	0	0
UniRef50_Q6BDS2	URFB1_HUMAN UHRF1-binding protein 1 OS=Homo sapiens GN=UHRF1BP1 PE=1 SV=1	Homo sapiens	Eukaryota	Metazoa	Chordata	Mammalia	Primates	Hominidae	Homo	Homo sapiens	UniRef100_Q6BDS2	UniRef90_Q6BDS2	UNKNOWN	UNKNOWN	0	0	1	0	0	0	0	0	0	0	0	0	0	0	0	0	0	0	1	0	0	0	0	0	1	0	0	0	0	0	0	0	0	0	0
UniRef50_Q8DMQ4	UREG_SYNS3 Urease accessory protein UreG OS=Synechococcus sp. (strain CC9311) GN=ureG PE=3 SV=1	Cyanobacteria	Bacteria	Unknown	Cyanobacteria	Unknown	Unknown	Unknown	Unknown	Unknown	UniRef100_Q0I662	UniRef90_Q0I662	K03189|	UNKNOWN	0	0	0	0	0	0	0	0	0	0	0	0	0	0	0	0	0	0	0	0	1	0	0	0	0	0	0	0	0	0	0	0	0	0	0
UniRef50_P18319	UREG_SYNJA Urease accessory protein UreG OS=Synechococcus sp. (strain JA-3-3Ab) GN=ureG PE=3 SV=1	Synechococcus sp. JA-3-3Ab	Bacteria	Unknown	Cyanobacteria	Unknown	Unknown	Unknown	Unknown	Unknown	UniRef100_Q2JWN7	UniRef90_Q2JWN7	K03189|	UNKNOWN	0	0	0	0	0	0	0	0	0	0	0	0	0	2	1	1	0	0	1	1	1	0	0	0	0	1	0	0	0	0	0	0	0	0	0
UniRef50_Q133L9	UREF_RHOPA Urease accessory protein UreF OS=Rhodopseudomonas palustris (strain ATCC BAA-98 / CGA009) GN=ureF PE=3 SV=2	Rhodopseudomonas palustris CGA009	Bacteria	Unknown	Proteobacteria	Alphaproteobacteria	Rhizobiales	Bradyrhizobiaceae	Rhodopseudomonas	Rhodopseudomonas palustris	UniRef100_Q6N3N5	UniRef90_Q6N3N5	K03188|	UNKNOWN	0	0	0	0	0	0	0	0	0	0	0	0	0	0	0	0	0	0	0	0	0	1	0	0	0	0	0	0	0	0	0	0	0	0	0
UniRef50_C1D602	UREF_LARHH Urease accessory protein UreF OS=Laribacter hongkongensis (strain HLHK9) GN=ureF PE=3 SV=1	root	Unknown	Unknown	Unknown	Unknown	Unknown	Unknown	Unknown	Unknown	UniRef100_C1D602	UniRef90_C1D602	K03188|	UNKNOWN	0	0	0	0	0	0	0	0	0	0	0	1	0	0	0	0	0	0	0	0	0	0	0	0	0	0	0	0	0	0	0	0	0	0	0
UniRef50_Q09064	UREE_HELBI Urease accessory protein UreE OS=Helicobacter bizzozeronii GN=ureE PE=3 SV=1	Helicobacter bizzozeronii	Bacteria	Unknown	Proteobacteria	Epsilonproteobacteria	Campylobacterales	Helicobacteraceae	Helicobacter	Helicobacter bizzozeronii	UniRef100_Q8GH95	UniRef90_Q8GH95	UNKNOWN	UNKNOWN	0	0	0	0	0	0	0	0	0	0	0	0	0	1	0	0	0	0	0	0	0	0	0	0	0	0	0	0	0	0	0	0	0	0	0
UniRef50_Q8XXT2	UREE_BURTA Urease accessory protein UreE OS=Burkholderia thailandensis (strain E264 / ATCC 700388 / DSM 13276 / CIP 106301) GN=ureE PE=3 SV=1	Bacteria	Bacteria	Unknown	Unknown	Unknown	Unknown	Unknown	Unknown	Unknown	UniRef100_Q2SYF8	UniRef90_Q63RL2	K03187|	UNKNOWN	0	1	0	0	0	0	0	0	0	0	0	0	0	0	0	0	0	0	0	0	0	0	0	0	0	0	0	0	0	0	0	0	0	0	0
UniRef50_Q0VKY2	UREE_ALCBS Urease accessory protein UreE OS=Alcanivorax borkumensis (strain ATCC 700651 / DSM 11573 / NCIMB 13689 / SK2) GN=ureE PE=3 SV=1	Alcanivorax borkumensis SK2	Bacteria	Unknown	Proteobacteria	Gammaproteobacteria	Oceanospirillales	Alcanivoracaceae	Alcanivorax	Alcanivorax borkumensis	UniRef100_Q0VKY2	UniRef90_Q0VKY2	K03187|	UNKNOWN	0	0	0	0	0	0	0	0	0	0	0	0	0	1	0	0	0	0	0	0	0	0	0	0	0	0	0	0	0	0	0	0	0	0	0
UniRef50_Q2YQD5	URED2_BRUME Urease accessory protein UreD 2 OS=Brucella melitensis biotype 1 (strain 16M / ATCC 23456 / NCTC 10094) GN=ureD2 PE=3 SV=1	Brucella melitensis bv. 1 str. 16M	Bacteria	Unknown	Proteobacteria	Alphaproteobacteria	Rhizobiales	Brucellaceae	Brucella	Brucella melitensis	UniRef100_Q8YI02	UniRef90_Q2YQD5	K03190|	UNKNOWN	0	0	0	0	0	0	0	0	0	0	0	0	0	0	0	0	0	0	0	0	0	0	0	1	0	0	0	0	0	0	0	0	0	0	0
UniRef50_A4F7G0	URED1_SACEN Urease accessory protein UreD 1 OS=Saccharopolyspora erythraea (strain ATCC 11635 / DSM 40517 / JCM 4748 / NBRC 13426 / NCIMB 8594 / NRRL 2338) GN=ureD1 PE=3 SV=1	Saccharopolyspora erythraea NRRL 2338	Bacteria	Unknown	Actinobacteria	Actinobacteria	Actinomycetales	Pseudonocardiaceae	Saccharopolyspora	Saccharopolyspora erythraea	UniRef100_A4F7G0	UniRef90_A4F7G0	K03190|	UNKNOWN	0	0	0	0	0	0	0	1	0	0	0	0	0	0	0	0	0	0	0	0	0	0	0	0	0	0	0	0	0	0	0	0	0	0	0
UniRef50_Q21P97	URED_SACD2 Urease accessory protein UreD OS=Saccharophagus degradans (strain 2-40 / ATCC 43961 / DSM 17024) GN=ureD PE=3 SV=1	Saccharophagus degradans 2-40	Bacteria	Unknown	Proteobacteria	Gammaproteobacteria	Alteromonadales	Alteromonadaceae	Saccharophagus	Saccharophagus degradans	UniRef100_Q21P97	UniRef90_Q21P97	K03190|	UNKNOWN	0	0	0	0	0	0	0	0	0	0	0	0	0	0	0	0	0	0	0	0	0	0	0	0	0	0	0	0	0	0	0	0	0	0	0
UniRef50_Q87VP5	URED_PSE14 Urease accessory protein UreD OS=Pseudomonas savastanoi pv. phaseolicola (strain 1448A / Race 6) GN=ureD PE=3 SV=1	Pseudomonas syringae pv. phaseolicola 1448A	Bacteria	Unknown	Proteobacteria	Gammaproteobacteria	Pseudomonadales	Pseudomonadaceae	Pseudomonas	Pseudomonas savastanoi	UniRef100_Q48DF1	UniRef90_Q48DF1	K03190|	UNKNOWN	0	0	0	0	0	0	0	0	0	0	0	0	1	0	0	0	0	0	0	0	0	0	0	0	0	0	0	0	0	0	0	0	0	0	0
UniRef50_Q0BQ43	URED_GRABC Urease accessory protein UreD OS=Granulibacter bethesdensis (strain ATCC BAA-1260 / CGDNIH1) GN=ureD PE=3 SV=1	Granulibacter bethesdensis CGDNIH1	Bacteria	Unknown	Proteobacteria	Alphaproteobacteria	Rhodospirillales	Acetobacteraceae	Granulibacter	Granulibacter bethesdensis	UniRef100_Q0BQ43	UniRef90_Q0BQ43	K03190|	UNKNOWN	0	0	0	0	0	0	0	0	0	0	0	0	0	1	0	0	0	0	0	0	0	0	0	0	0	0	0	0	0	0	0	0	0	0	0
UniRef50_Q7VRS3	URED_BLOPB Urease accessory protein UreD OS=Blochmannia pennsylvanicus (strain BPEN) GN=ureD PE=3 SV=1	Candidatus Blochmannia pennsylvanicus str. BPEN	Bacteria	Unknown	Proteobacteria	Gammaproteobacteria	Enterobacteriales	Enterobacteriaceae	Candidatus Blochmannia	Candidatus Blochmannia pennsylvanicus	UniRef100_Q492E6	UniRef90_Q492E6	K03190|	UNKNOWN	0	0	1	0	0	0	1	1	0	0	0	0	0	0	0	0	0	0	0	0	0	1	1	1	0	1	0	0	1	2	0	1	0	0	0
UniRef50_Q0ACA1	URED_ALKEH Urease accessory protein UreD OS=Alkalilimnicola ehrlichii (strain ATCC BAA-1101 / DSM 17681 / MLHE-1) GN=ureD PE=3 SV=1	Alkalilimnicola ehrlichii MLHE-1	Bacteria	Unknown	Proteobacteria	Gammaproteobacteria	Chromatiales	Ectothiorhodospiraceae	Alkalilimnicola	Alkalilimnicola ehrlichii	UniRef100_Q0ACA1	UniRef90_Q0ACA1	K03190|	UNKNOWN	0	0	0	1	0	0	0	0	0	0	0	0	0	0	0	0	0	0	0	0	0	0	0	0	0	0	0	0	0	0	0	0	0	0	0
UniRef50_Q55053	URE3_LARHH Urease subunit gamma OS=Laribacter hongkongensis (strain HLHK9) GN=ureA PE=3 SV=1	Laribacter hongkongensis HLHK9	Bacteria	Unknown	Proteobacteria	Betaproteobacteria	Neisseriales	Neisseriaceae	Laribacter	Laribacter hongkongensis	UniRef100_C1D5Z6	UniRef90_C1D5Z6	K01430|	3.5.1.5|	0	0	0	0	0	0	0	0	0	0	0	0	0	0	0	0	0	0	0	0	1	0	0	2	0	0	0	0	0	0	0	0	0	0	0
UniRef50_P17086	URE1_SYNSC Urease subunit alpha OS=Synechococcus sp. (strain CC9605) GN=ureC PE=3 SV=1	Bacteria	Bacteria	Unknown	Unknown	Unknown	Unknown	Unknown	Unknown	Unknown	UniRef100_Q47G55	UniRef90_Q47G55	K01428|	3.5.1.5|	8	7	1	1	7	13	10	4	0	0	0	2	0	0	0	0	0	0	0	1	8	10	12	7	0	0	0	0	0	0	0	0	0	1	1
UniRef50_P50045	URE1_HELMU Urease subunit beta (Fragment) OS=Helicobacter mustelae GN=ureB PE=3 SV=1	Bacteria	Bacteria	Unknown	Unknown	Unknown	Unknown	Unknown	Unknown	Unknown	UniRef100_P50045	UniRef90_P50045	UNKNOWN	3.5.1.5|	5	5	1	0	5	8	7	2	0	0	0	1	0	0	0	0	0	0	0	0	3	6	8	6	0	0	0	0	0	0	0	0	0	0	0
UniRef50_P41020	URE1_HELHP Urease subunit beta OS=Helicobacter hepaticus (strain ATCC 51449 / 3B1) GN=ureB PE=2 SV=1	Bacteria	Bacteria	Unknown	Unknown	Unknown	Unknown	Unknown	Unknown	Unknown	UniRef100_Q93PJ4	UniRef90_Q93PJ4	K01428|	3.5.1.5|	5	5	1	0	6	8	7	2	0	0	0	1	0	0	0	0	0	0	0	0	3	6	8	6	0	0	0	0	0	0	0	0	0	0	0
UniRef50_P49684	UR2R_RAT Urotensin-2 receptor OS=Rattus norvegicus GN=Uts2r PE=1 SV=2	Rattus norvegicus	Eukaryota	Metazoa	Chordata	Mammalia	Rodentia	Muridae	Rattus	Rattus norvegicus	UniRef100_P49684	UniRef90_P49684	K04241|	UNKNOWN	0	0	0	0	0	0	0	0	0	0	0	0	0	0	0	0	0	0	0	1	0	0	0	0	0	0	0	0	0	0	0	0	0	0	0
UniRef50_Q9SRT9	UPTG_MAIZE Alpha-1,4-glucan-protein synthase [UDP-forming] OS=Zea mays GN=UPTG PE=1 SV=2	Streptophyta	Eukaryota	Viridiplantae	Streptophyta	Unknown	Unknown	Unknown	Unknown	Unknown	UniRef100_Q8H8T0	UniRef90_Q8H8T0	K13379|	5.4.99.30|	0	0	0	0	0	0	1	0	0	0	0	0	0	0	0	0	0	0	0	0	0	0	0	0	0	0	0	0	0	0	0	0	0	0	0
UniRef50_Q5JGE1	UPPS_PYRAB Tritrans,polycis-undecaprenyl-diphosphate synthase (geranylgeranyl-diphosphate specific) OS=Pyrococcus abyssi (strain GE5 / Orsay) GN=uppS PE=3 SV=1	Pyrococcus abyssi GE5	Archaea	Unknown	Euryarchaeota	Thermococci	Thermococcales	Thermococcaceae	Pyrococcus	Pyrococcus abyssi	UniRef100_Q9V157	UniRef90_O59258	K15888|	2.5.1.89|	0	0	0	1	0	0	0	0	0	0	0	0	0	0	0	0	0	0	0	0	0	0	0	0	0	0	0	0	0	0	0	0	0	0	0
UniRef50_P60938	UPPP_THERP Undecaprenyl-diphosphatase OS=Thermomicrobium roseum (strain ATCC 27502 / DSM 5159 / P-2) GN=uppP PE=3 SV=1	Bacteria	Bacteria	Unknown	Unknown	Unknown	Unknown	Unknown	Unknown	Unknown	UniRef100_B9KYE6	UniRef90_B9KYE6	K06153|	3.6.1.27|	0	0	0	0	0	0	0	0	0	0	0	0	0	0	0	0	0	0	0	0	1	0	0	0	0	0	1	0	8	0	0	6	0	0	0
UniRef50_P67392	UPPP_STRMU Undecaprenyl-diphosphatase OS=Streptococcus mutans serotype c (strain ATCC 700610 / UA159) GN=uppP PE=3 SV=1	Streptococcus mutans UA159	Bacteria	Unknown	Firmicutes	Bacilli	Lactobacillales	Streptococcaceae	Streptococcus	Streptococcus mutans	UniRef100_Q8CWZ1	UniRef90_Q8CWZ1	K06153|	3.6.1.27|	0	0	0	0	0	0	0	0	0	0	0	0	1	3	0	0	1	1	0	0	0	0	0	0	0	0	0	0	0	0	0	0	0	0	0
UniRef50_Q9K0Z3	UPPP_POLNA Undecaprenyl-diphosphatase OS=Polaromonas naphthalenivorans (strain CJ2) GN=uppP PE=3 SV=1	Comamonadaceae	Bacteria	Unknown	Proteobacteria	Betaproteobacteria	Burkholderiales	Comamonadaceae	Unknown	Unknown	UniRef100_C5CTM8	UniRef90_C5CTM8	K06153|	3.6.1.27|	0	0	0	0	0	0	0	0	0	0	0	0	0	0	0	0	0	0	0	0	0	0	1	2	0	0	0	0	0	0	0	0	0	0	0
UniRef50_C0QC99	UPPP_DESAH Undecaprenyl-diphosphatase OS=Desulfobacterium autotrophicum (strain ATCC 43914 / DSM 3382 / HRM2) GN=uppP PE=3 SV=1	Desulfobacterium autotrophicum HRM2	Bacteria	Unknown	Proteobacteria	Deltaproteobacteria	Desulfobacterales	Desulfobacteraceae	Desulfobacterium	Desulfobacterium autotrophicum	UniRef100_C0QC99	UniRef90_C0QC99	K06153|	3.6.1.27|	0	0	0	0	0	0	0	0	1	0	0	0	0	0	0	0	0	0	0	0	0	0	0	0	0	0	0	1	0	1	0	0	0	0	0
UniRef50_P18562	UPP_YEAST Uracil phosphoribosyltransferase OS=Saccharomyces cerevisiae (strain ATCC 204508 / S288c) GN=FUR1 PE=1 SV=2	Saccharomyces cerevisiae S288c	Eukaryota	Fungi	Ascomycota	Saccharomycetes	Saccharomycetales	Saccharomycetaceae	Saccharomyces	Saccharomyces cerevisiae	UniRef100_P18562	UniRef90_P18562	K00761|	2.4.2.9|	0	0	1	0	0	0	0	0	0	0	0	0	0	0	0	0	0	0	0	0	0	0	0	0	0	0	0	0	0	0	0	0	0	0	0
UniRef50_P70881	UPP_STRPN Uracil phosphoribosyltransferase OS=Streptococcus pneumoniae serotype 4 (strain ATCC BAA-334 / TIGR4) GN=upp PE=3 SV=1	Bacteria	Bacteria	Unknown	Unknown	Unknown	Unknown	Unknown	Unknown	Unknown	UniRef100_Q8DQI3	UniRef90_Q8DQI3	K00761|	2.4.2.9|	9	8	37	12	0	0	0	0	0	0	0	0	1	0	3	0	2	3	0	0	0	1	0	0	1	1	0	0	0	0	0	0	0	0	0
UniRef50_A9BWD4	UPP_STRMU Uracil phosphoribosyltransferase OS=Streptococcus mutans serotype c (strain ATCC 700610 / UA159) GN=upp PE=3 SV=1	Bacteria	Bacteria	Unknown	Unknown	Unknown	Unknown	Unknown	Unknown	Unknown	UniRef100_Q8DST6	UniRef90_Q8DST6	K00761|	2.4.2.9|	2	0	4	2	0	0	0	0	0	0	0	0	0	0	0	0	0	0	0	0	0	0	0	0	0	0	0	0	0	0	0	0	0	0	0
UniRef50_Q9KPY7	UPP_SALCH Uracil phosphoribosyltransferase OS=Salmonella choleraesuis (strain SC-B67) GN=upp PE=3 SV=1	Gammaproteobacteria	Bacteria	Unknown	Proteobacteria	Gammaproteobacteria	Unknown	Unknown	Unknown	Unknown	UniRef100_A7ZPU1	UniRef90_Q7N3F8	K00761|	2.4.2.9|	0	0	0	0	0	0	0	0	0	0	0	0	0	0	0	0	0	0	0	0	0	0	0	0	0	0	0	0	0	0	0	0	0	0	0
UniRef50_A6TCB0	UPP_KLEP7 Uracil phosphoribosyltransferase OS=Klebsiella pneumoniae subsp. pneumoniae (strain ATCC 700721 / MGH 78578) GN=upp PE=3 SV=1	Gammaproteobacteria	Bacteria	Unknown	Proteobacteria	Gammaproteobacteria	Unknown	Unknown	Unknown	Unknown	UniRef100_A6TCB0	UniRef90_A6TCB0	K00761|	2.4.2.9|	0	0	0	0	0	0	0	0	0	0	0	0	0	0	0	0	0	0	0	0	0	0	0	0	0	0	0	0	0	0	0	0	0	0	0
UniRef50_B0S2A9	UPP_FINM2 Uracil phosphoribosyltransferase OS=Finegoldia magna (strain ATCC 29328) GN=upp PE=3 SV=1	Firmicutes	Bacteria	Unknown	Unknown	Unknown	Unknown	Unknown	Unknown	Unknown	UniRef100_B0S2A9	UniRef90_B0S2A9	K00761|	2.4.2.9|	0	0	0	0	0	0	0	0	0	0	0	0	1	0	1	0	2	3	0	0	0	0	0	0	0	1	0	0	0	0	0	0	0	0	0
UniRef50_B7GNR5	UPP_BIFLS Uracil phosphoribosyltransferase OS=Bifidobacterium longum subsp. infantis (strain ATCC 15697 / DSM 20088 / JCM 1222 / NCTC 11817 / S12) GN=upp PE=3 SV=1	Bifidobacterium longum subsp. infantis ATCC 15697 = JCM 1222	Bacteria	Unknown	Actinobacteria	Actinobacteria	Bifidobacteriales	Bifidobacteriaceae	Bifidobacterium	Bifidobacterium longum subsp. infantis ATCC 15697 = JCM 1222	UniRef100_B7GNR5	UniRef90_B7GNR5	K00761|	2.4.2.9|	0	0	1	0	0	0	0	0	0	0	0	0	0	0	0	0	0	0	0	0	0	0	0	0	0	0	0	0	0	0	0	0	0	0	0
UniRef50_P83643	UP12_ORYSI Unknown protein DS12 from 2D-PAGE of leaf, chloroplastic OS=Oryza sativa subsp. indica GN=OsI_027381 PE=1 SV=2	Oryza sativa	Eukaryota	Viridiplantae	Streptophyta	Liliopsida	Poales	Poaceae	Oryza	Oryza sativa	UniRef100_P83643	UniRef90_P83643	UNKNOWN	UNKNOWN	0	0	0	0	7	7	1	0	0	0	0	0	0	0	0	0	0	0	0	0	0	0	0	0	0	0	0	0	1	0	0	0	0	0	0
UniRef50_P85493	UP01_EPHDI Unknown protein 1 (Fragment) OS=Ephedra distachya PE=1 SV=1	Ephedra distachya	Eukaryota	Viridiplantae	Streptophyta	Gnetopsida	Ephedrales	Ephedraceae	Ephedra	Ephedra distachya	UniRef100_P85493	UniRef90_P85493	UNKNOWN	UNKNOWN	0	0	0	0	0	0	0	0	0	0	0	0	0	0	0	0	0	0	0	0	0	0	0	0	0	0	0	0	0	0	0	0	0	0	0
UniRef50_O55227	UNC50_MOUSE Protein unc-50 homolog OS=Mus musculus GN=Unc50 PE=2 SV=1	Mus musculus	Eukaryota	Metazoa	Chordata	Mammalia	Unknown	Unknown	Unknown	Unknown	UniRef100_Q9CQ61	UniRef90_O55227	UNKNOWN	UNKNOWN	0	0	0	0	0	0	0	0	0	1	0	0	1	0	1	0	0	0	1	0	0	0	0	0	0	0	0	0	0	0	0	0	0	0	0
UniRef50_P27715	UNC13_CAEEL Phorbol ester/diacylglycerol-binding protein unc-13 OS=Caenorhabditis elegans GN=unc-13 PE=1 SV=4	Caenorhabditis elegans	Eukaryota	Metazoa	Nematoda	Chromadorea	Rhabditida	Rhabditidae	Caenorhabditis	Caenorhabditis elegans	UniRef100_P27715	UniRef90_P27715	UNKNOWN	UNKNOWN	0	0	0	0	0	0	0	0	0	0	0	0	0	0	0	0	0	0	0	0	0	0	0	0	0	0	0	0	0	0	0	0	0	0	0
UniRef50_Q6DGE9	UN45B_HUMAN Protein unc-45 homolog B OS=Homo sapiens GN=UNC45B PE=1 SV=1	Homo sapiens	Eukaryota	Metazoa	Chordata	Mammalia	Primates	Hominidae	Homo	Homo sapiens	UniRef100_Q8IWX7	UniRef90_Q8IWX7	UNKNOWN	UNKNOWN	0	0	0	0	0	0	0	0	0	0	0	0	0	0	0	0	0	0	0	0	1	0	0	0	0	0	0	0	0	0	0	0	0	0	0
UniRef50_Q8L7S0	ULP2B_ARATH Probable ubiquitin-like-specific protease 2B OS=Arabidopsis thaliana GN=ULP2B PE=1 SV=3	Arabidopsis thaliana	Eukaryota	Viridiplantae	Streptophyta	Unknown	Brassicales	Brassicaceae	Arabidopsis	Arabidopsis thaliana	UniRef100_Q8L7S0	UniRef90_Q8L7S0	K08596|	3.4.22.68|	0	0	0	0	0	0	0	1	0	0	0	0	0	0	0	0	0	0	0	0	0	0	0	0	0	0	0	0	0	1	0	0	0	0	0
UniRef50_Q66639	UL96_EHV2 Gene 35 protein OS=Equine herpesvirus 2 (strain 86/87) GN=35 PE=3 SV=1	Equid herpesvirus type 2 strain 86/87	Viruses	Unknown	Unknown	Unknown	Herpesvirales	Herpesviridae	Percavirus	Equid herpesvirus 2	UniRef100_Q66639	UniRef90_Q66639	UNKNOWN	UNKNOWN	0	0	0	0	0	0	0	0	0	1	0	0	0	0	0	0	0	0	0	0	0	0	0	0	0	0	0	0	0	0	0	0	0	0	0
UniRef50_Q66634	UL92_EHV2 Gene 31 protein OS=Equine herpesvirus 2 (strain 86/87) GN=31 PE=3 SV=1	Equid herpesvirus type 2 strain 86/87	Viruses	Unknown	Unknown	Unknown	Herpesvirales	Herpesviridae	Percavirus	Equid herpesvirus 2	UniRef100_Q66634	UniRef90_Q66634	UNKNOWN	UNKNOWN	0	0	0	0	0	0	0	0	0	0	0	0	0	0	0	0	0	0	0	0	0	0	0	0	0	0	0	0	0	0	0	0	0	0	0
UniRef50_Q9WT45	UL38_HHV6U Apoptosis inhibitor U19 OS=Human herpesvirus 6A (strain Uganda-1102) GN=U19 PE=3 SV=1	Human herpesvirus 6 (strain Uganda-1102)	Viruses	Unknown	Unknown	Unknown	Herpesvirales	Herpesviridae	Roseolovirus	Human herpesvirus 6A	UniRef100_Q69554	UniRef90_Q9WT45	UNKNOWN	UNKNOWN	0	0	0	0	0	0	0	0	0	0	0	0	0	1	0	0	0	0	0	0	0	0	0	0	0	0	0	0	0	0	0	0	0	0	0
UniRef50_P10221	UL37_HHV11 Capsid assembly protein UL37 OS=Human herpesvirus 1 (strain 17) GN=UL37 PE=1 SV=1	Herpes simplex virus (type 1 / strain 17)	Viruses	Unknown	Unknown	Unknown	Herpesvirales	Herpesviridae	Simplexvirus	Human herpesvirus 1	UniRef100_P10221	UniRef90_P10221	UNKNOWN	UNKNOWN	0	0	0	0	0	0	0	0	0	0	0	0	0	0	0	0	0	0	0	0	2	0	0	0	0	0	0	0	0	0	0	0	0	0	0
UniRef50_P16784	UL37_HCMVA Capsid assembly protein UL37 homolog OS=Human cytomegalovirus (strain AD169) GN=UL47 PE=3 SV=2	Human herpesvirus 5 strain AD169	Viruses	Unknown	Unknown	Unknown	Herpesvirales	Herpesviridae	Cytomegalovirus	Human herpesvirus 5	UniRef100_P16784	UniRef90_P16784	UNKNOWN	UNKNOWN	0	0	0	0	0	0	0	0	0	0	0	0	0	0	0	0	0	0	0	0	0	0	0	1	0	0	0	0	0	0	0	0	0	0	0
UniRef50_F5H982	UL31_HHV8P Virion egress protein UL31 homolog OS=Human herpesvirus 8 type P (isolate GK18) GN=ORF69 PE=1 SV=1	Human herpesvirus 8 strain GK18	Viruses	Unknown	Unknown	Unknown	Herpesvirales	Herpesviridae	Rhadinovirus	Human herpesvirus 8	UniRef100_F5H982	UniRef90_F5H982	UNKNOWN	UNKNOWN	0	0	0	0	0	0	0	0	0	0	0	0	0	0	0	0	0	0	0	0	0	0	0	0	0	0	0	0	0	0	0	0	0	0	0
UniRef50_P0CK54	UL16_EBVA8 Capsid-binding protein UL16 homolog OS=Epstein-Barr virus (strain AG876) GN=BGLF2 PE=3 SV=1	Epstein-barr virus strain ag876	Viruses	Unknown	Unknown	Unknown	Herpesvirales	Herpesviridae	Lymphocryptovirus	Human herpesvirus 4	UniRef100_P0CK54	UniRef90_P0CK54	UNKNOWN	UNKNOWN	0	0	0	0	0	0	0	0	0	0	0	0	0	0	1	0	0	0	0	0	0	0	0	0	0	0	0	0	0	0	0	0	0	0	0
UniRef50_A0JNW5	UH1BL_XENLA UHRF1-binding protein 1-like OS=Xenopus laevis GN=uhrf1bp1l PE=2 SV=1	Xenopus laevis	Eukaryota	Metazoa	Chordata	Amphibia	Anura	Pipidae	Xenopus	Xenopus laevis	UniRef100_Q6NRZ1	UniRef90_Q6NRZ1	UNKNOWN	UNKNOWN	0	0	0	0	0	0	0	0	0	0	0	0	0	0	0	0	0	0	0	0	0	0	0	1	0	0	0	0	0	0	0	0	0	0	0
UniRef50_Q8UBB7	UGPC2_AGRFC sn-glycerol-3-phosphate import ATP-binding protein UgpC 2 OS=Agrobacterium fabrum (strain C58 / ATCC 33970) GN=ugpC2 PE=3 SV=2	Proteobacteria	Bacteria	Unknown	Proteobacteria	Unknown	Unknown	Unknown	Unknown	Unknown	UniRef100_Q8UBB7	UniRef90_Q8UBB7	K05816|	3.6.3.20|	0	0	0	0	0	0	0	0	0	0	0	0	0	0	0	0	0	0	0	0	0	0	0	0	0	0	0	0	0	0	0	0	0	0	0
UniRef50_Q2K4V4	UGPC1_RHIL3 sn-glycerol-3-phosphate import ATP-binding protein UgpC 1 OS=Rhizobium leguminosarum bv. viciae (strain 3841) GN=ugpC1 PE=3 SV=1	root	Unknown	Unknown	Unknown	Unknown	Unknown	Unknown	Unknown	Unknown	UniRef100_Q1MCN6	UniRef90_Q2K4V4	K05816|	3.6.3.20|	38	29	34	14	42	39	37	41	37	28	44	28	101	89	86	82	82	91	118	103	70	71	88	95	2	0	3	0	48	58	41	47	11	9	13
UniRef50_Q21CA3	UGPC_RHOP5 sn-glycerol-3-phosphate import ATP-binding protein UgpC OS=Rhodopseudomonas palustris (strain BisA53) GN=ugpC PE=3 SV=1	root	Unknown	Unknown	Unknown	Unknown	Unknown	Unknown	Unknown	Unknown	UniRef100_Q07UI9	UniRef90_Q07UI9	K05816|	3.6.3.20|	38	29	34	15	0	42	41	48	40	8	49	34	215	199	192	159	184	180	260	201	73	76	91	99	7	0	3	2	50	59	43	47	12	11	2
UniRef50_Q2YKR8	UGPC_RHOP2 sn-glycerol-3-phosphate import ATP-binding protein UgpC OS=Rhodopseudomonas palustris (strain HaA2) GN=ugpC PE=3 SV=1	root	Unknown	Unknown	Unknown	Unknown	Unknown	Unknown	Unknown	Unknown	UniRef100_Q2J2E9	UniRef90_Q2J2E9	K05816|	3.6.3.20|	38	29	34	0	42	42	4	48	40	36	49	6	123	117	107	102	96	109	146	137	73	5	91	99	5	0	0	2	50	59	43	47	1	11	15
UniRef50_Q8FCQ2	UGPC_BRADU sn-glycerol-3-phosphate import ATP-binding protein UgpC OS=Bradyrhizobium diazoefficiens (strain JCM 10833 / IAM 13628 / NBRC 14792 / USDA 110) GN=ugpC PE=3 SV=1	root	Unknown	Unknown	Unknown	Unknown	Unknown	Unknown	Unknown	Unknown	UniRef100_Q89WG0	UniRef90_Q89WG0	K05816|	3.6.3.20|	38	29	34	14	42	42	41	48	40	36	49	34	123	117	108	102	96	109	146	137	73	76	91	99	7	0	3	2	50	59	43	47	12	11	15
UniRef50_Q0K998	UGPC_BORA1 sn-glycerol-3-phosphate import ATP-binding protein UgpC OS=Bordetella avium (strain 197N) GN=ugpC PE=3 SV=1	root	Unknown	Unknown	Unknown	Unknown	Unknown	Unknown	Unknown	Unknown	UniRef100_Q2L0H5	UniRef90_Q2L0H5	K05816|	3.6.3.20|	38	174	50	14	43	42	45	54	40	38	204	35	150	126	116	271	105	116	150	313	76	226	166	150	26	8	22	16	50	59	43	47	22	13	15
UniRef50_P51094	UFOG_VITVI Anthocyanidin 3-O-glucosyltransferase 2 OS=Vitis vinifera GN=UFGT PE=1 SV=2	Vitis vinifera	Eukaryota	Viridiplantae	Streptophyta	Unknown	Vitales	Vitaceae	Vitis	Vitis vinifera	UniRef100_P51094	UniRef90_P51094	UNKNOWN	2.4.1.115|	0	0	0	0	0	0	0	0	0	0	0	0	0	0	0	0	0	0	0	0	0	0	0	0	0	0	0	0	0	0	0	1	0	0	0
UniRef50_P16708	UFAP_PIG Uteroferrin-associated protein OS=Sus scrofa PE=1 SV=1	Sus scrofa	Eukaryota	Metazoa	Chordata	Mammalia	Unknown	Suidae	Sus	Sus scrofa	UniRef100_P16708	UniRef90_P16708	UNKNOWN	UNKNOWN	0	0	0	0	0	0	0	0	0	0	0	0	1	0	0	0	0	0	0	1	0	0	0	0	0	0	0	0	0	0	0	0	0	0	0
UniRef50_P12758	UDP_SALTY Uridine phosphorylase OS=Salmonella typhimurium (strain LT2 / SGSC1412 / ATCC 700720) GN=udp PE=1 SV=2	Gammaproteobacteria	Bacteria	Unknown	Proteobacteria	Gammaproteobacteria	Unknown	Unknown	Unknown	Unknown	UniRef100_P0A1F7	UniRef90_P12758	K00757|	2.4.2.3|	0	0	0	0	0	0	0	0	0	0	0	0	0	0	0	0	0	0	0	0	0	0	0	0	0	0	0	0	0	0	0	0	0	0	0
UniRef50_P16662	UDB31_CANFA UDP-glucuronosyltransferase 2B31 OS=Canis familiaris GN=UGT2B31 PE=1 SV=1	Canis lupus familiaris	Eukaryota	Metazoa	Chordata	Mammalia	Carnivora	Canidae	Canis	Canis lupus	UniRef100_Q6K1J1	UniRef90_Q6K1J1	K00699|	2.4.1.17|	0	0	0	0	0	0	0	0	0	0	0	0	0	0	0	0	0	0	0	0	0	0	0	0	0	1	0	0	0	0	0	0	0	0	0
UniRef50_Q7X9A6	UCRIA_WHEAT Cytochrome b6-f complex iron-sulfur subunit, chloroplastic OS=Triticum aestivum GN=petC PE=2 SV=1	Poaceae	Eukaryota	Viridiplantae	Streptophyta	Unknown	Unknown	Unknown	Unknown	Unknown	UniRef100_Q7X9A6	UniRef90_Q7X9A6	UNKNOWN	1.10.9.1|	1	1	4	1	10	25	5	10	2	0	1	1	0	0	0	0	0	0	0	0	0	0	0	0	0	0	0	0	0	0	0	0	0	0	0
UniRef50_P49728	UCRIA_SPIOL Cytochrome b6-f complex iron-sulfur subunit, chloroplastic OS=Spinacia oleracea GN=petC PE=1 SV=2	Streptophyta	Eukaryota	Viridiplantae	Streptophyta	Unknown	Unknown	Unknown	Unknown	Unknown	UniRef100_P08980	UniRef90_P08980	UNKNOWN	1.10.9.1|	0	0	0	0	5	10	4	5	1	0	1	1	0	0	0	0	0	0	0	0	0	0	0	0	0	0	0	0	0	0	0	0	0	0	0
UniRef50_Q5CC93	UCRIA_PEA Cytochrome b6-f complex iron-sulfur subunit, chloroplastic OS=Pisum sativum GN=petC PE=2 SV=1	Streptophyta	Eukaryota	Viridiplantae	Streptophyta	Unknown	Unknown	Unknown	Unknown	Unknown	UniRef100_O49078	UniRef90_O49078	UNKNOWN	1.10.9.1|	0	0	0	0	0	0	1	3	0	0	0	0	0	0	0	0	0	0	0	0	0	0	0	0	0	0	0	0	0	0	0	0	0	0	0
UniRef50_Q9ZR03	UCRIA_ARATH Cytochrome b6-f complex iron-sulfur subunit, chloroplastic OS=Arabidopsis thaliana GN=petC PE=1 SV=1	Streptophyta	Eukaryota	Viridiplantae	Streptophyta	Unknown	Unknown	Unknown	Unknown	Unknown	UniRef100_Q9ZR03	UniRef90_Q9ZR03	K02636|	1.10.9.1|	3	3	9	2	0	0	2	5	2	1	1	2	0	0	0	0	0	0	0	0	3	2	0	0	0	0	0	0	0	0	0	0	0	0	0
UniRef50_P83794	UCRI_MICAN Cytochrome b6-f complex iron-sulfur subunit OS=Microcystis aeruginosa (strain NIES-843) GN=petC PE=3 SV=1	Microcystis aeruginosa NIES-843	Bacteria	Unknown	Cyanobacteria	Unknown	Chroococcales	Unknown	Microcystis	Microcystis aeruginosa	UniRef100_B0JXB7	UniRef90_B0JXB7	K02636|	1.10.9.1|	16	12	17	18	0	2	2	2	2	0	1	3	0	0	0	0	0	0	0	0	11	6	0	2	0	0	0	0	0	2	2	3	0	1	0
UniRef50_P51132	UCRI_MAIZE Cytochrome b-c1 complex subunit Rieske, mitochondrial OS=Zea mays PE=2 SV=1	Zea mays	Eukaryota	Viridiplantae	Streptophyta	Liliopsida	Poales	Poaceae	Zea	Zea mays	UniRef100_P49727	UniRef90_P49727	K00411|	1.10.2.2|	0	0	0	0	0	0	0	0	0	0	0	0	0	0	0	0	0	0	0	0	0	0	0	0	0	0	0	0	0	0	0	0	0	0	0
UniRef50_Q8WUN7	UBTD2_BOVIN Ubiquitin domain-containing protein 2 OS=Bos taurus GN=UBTD2 PE=2 SV=1	Bos taurus	Eukaryota	Metazoa	Chordata	Mammalia	Unknown	Bovidae	Bos	Bos taurus	UniRef100_Q5EAE3	UniRef90_Q5EAE3	UNKNOWN	UNKNOWN	0	0	0	0	0	0	0	0	0	0	0	0	1	0	0	1	0	1	0	0	0	0	0	0	0	0	0	0	0	0	0	0	0	0	0
UniRef50_Q9VX91	UBR1_DROME E3 ubiquitin-protein ligase UBR1 OS=Drosophila melanogaster GN=UBR1 PE=2 SV=2	Drosophila melanogaster	Eukaryota	Metazoa	Arthropoda	Insecta	Diptera	Drosophilidae	Drosophila	Drosophila melanogaster	UniRef100_Q9VX91	UniRef90_Q9VX91	K10626|	6.3.2.-|	0	0	0	0	0	0	0	0	1	0	0	0	0	0	0	0	0	0	0	0	0	0	0	0	0	0	0	0	0	0	0	0	0	0	0
UniRef50_Q14DL0	UBQLN_RAT Ubiquilin-like protein OS=Rattus norvegicus GN=Ubqlnl PE=2 SV=1	Rattus norvegicus	Eukaryota	Metazoa	Chordata	Mammalia	Rodentia	Muridae	Rattus	Rattus norvegicus	UniRef100_Q5XIP4	UniRef90_Q5XIP4	K04523|	UNKNOWN	0	0	0	0	0	0	0	0	1	0	0	0	0	0	0	0	0	0	0	0	0	0	0	0	0	0	0	0	0	0	0	0	0	0	0
UniRef50_Q9FHQ6	UBQ9_ARATH Polyubiquitin 9 OS=Arabidopsis thaliana GN=UBQ9 PE=3 SV=1	Eukaryota	Eukaryota	Unknown	Unknown	Unknown	Unknown	Unknown	Unknown	Unknown	UniRef100_Q9FHQ6	UniRef90_Q9FHQ6	K08770|	UNKNOWN	0	0	0	0	2	1	1	3	5	1	4	3	1	0	1	0	2	1	0	1	1	2	5	10	0	0	0	3	1	0	1	1	6	2	1
UniRef50_P0CG68	UBQ4_ARATH Polyubiquitin 4 OS=Arabidopsis thaliana GN=UBQ4 PE=1 SV=1	Eukaryota	Eukaryota	Unknown	Unknown	Unknown	Unknown	Unknown	Unknown	Unknown	UniRef100_P0CH32	UniRef90_P0CH32	K08770|	UNKNOWN	0	0	0	0	2	1	1	4	7	2	8	5	0	1	1	0	2	1	0	1	1	3	4	10	0	0	0	7	1	0	3	1	7	2	3
UniRef50_Q8H159	UBQ14_ARATH Polyubiquitin 14 OS=Arabidopsis thaliana GN=UBQ14 PE=1 SV=2	Eukaryota	Eukaryota	Unknown	Unknown	Unknown	Unknown	Unknown	Unknown	Unknown	UniRef100_Q8H159	UniRef90_Q8H159	K08770|	UNKNOWN	0	0	0	0	2	1	1	3	5	1	4	3	0	0	1	0	2	1	0	1	1	2	4	10	0	0	0	3	1	0	1	1	6	2	1
UniRef50_P0CG47	UBQ11_ARATH Polyubiquitin 11 OS=Arabidopsis thaliana GN=UBQ11 PE=1 SV=1	Eukaryota	Eukaryota	Unknown	Unknown	Unknown	Unknown	Unknown	Unknown	Unknown	UniRef100_Q58G87	UniRef90_P0CG63	UNKNOWN	UNKNOWN	0	0	0	0	2	1	1	3	7	1	8	3	0	0	1	0	2	1	0	1	1	2	4	10	0	0	0	3	1	0	1	1	6	2	1
UniRef50_Q09931	UBPY_CAEEL Probable ubiquitin carboxyl-terminal hydrolase K02C4.3 OS=Caenorhabditis elegans GN=K02C4.3 PE=3 SV=3	Caenorhabditis elegans	Eukaryota	Metazoa	Nematoda	Chromadorea	Rhabditida	Rhabditidae	Caenorhabditis	Caenorhabditis elegans	UniRef100_Q09931	UniRef90_Q09931	K11849|	3.4.19.12|	0	0	0	0	1	0	0	2	0	0	0	0	0	0	0	0	0	0	0	0	0	0	0	0	0	0	0	0	0	0	0	0	0	0	0
UniRef50_Q84WC6	UBP7_ARATH Ubiquitin carboxyl-terminal hydrolase 7 OS=Arabidopsis thaliana GN=UBP7 PE=1 SV=1	Arabidopsis thaliana	Eukaryota	Viridiplantae	Streptophyta	Unknown	Brassicales	Brassicaceae	Arabidopsis	Arabidopsis thaliana	UniRef100_Q84WC6	UniRef90_Q84WC6	K11843|	3.4.19.12|	0	0	0	0	0	0	0	0	0	0	0	0	2	0	0	0	0	0	0	0	0	0	0	0	0	0	0	0	0	0	0	0	0	0	0
UniRef50_Q96RU2	UBP28_CHICK Ubiquitin carboxyl-terminal hydrolase 28 OS=Gallus gallus GN=USP28 PE=2 SV=1	Gallus gallus	Eukaryota	Metazoa	Chordata	Aves	Galliformes	Phasianidae	Gallus	Gallus gallus	UniRef100_Q5ZID5	UniRef90_Q5ZID5	K11849|	3.4.19.12|	0	0	0	0	4	6	4	1	3	1	0	0	0	0	0	0	0	0	0	0	0	0	0	0	0	0	0	0	0	0	0	0	1	0	0
UniRef50_Q9FPS3	UBP24_ARATH Ubiquitin carboxyl-terminal hydrolase 24 OS=Arabidopsis thaliana GN=UBP24 PE=1 SV=1	Arabidopsis thaliana	Eukaryota	Viridiplantae	Streptophyta	Unknown	Brassicales	Brassicaceae	Arabidopsis	Arabidopsis thaliana	UniRef100_Q9FPS3	UniRef90_Q9FPS3	K11841|	3.4.19.12|	0	0	0	0	0	0	0	0	0	0	0	0	0	0	0	0	1	0	0	0	0	0	0	0	0	0	0	0	0	0	0	0	0	0	0
UniRef50_Q9Y5T5	UBP16_MOUSE Ubiquitin carboxyl-terminal hydrolase 16 OS=Mus musculus GN=Usp16 PE=1 SV=2	Mus musculus	Eukaryota	Metazoa	Chordata	Mammalia	Rodentia	Muridae	Mus	Mus musculus	UniRef100_Q99LG0	UniRef90_Q99LG0	K11844|	3.4.19.12|	0	0	0	0	0	0	0	0	0	0	0	0	0	1	0	0	0	0	0	0	0	0	0	0	0	0	0	0	0	0	0	0	0	0	0
UniRef50_P62972	UBIQP_XENLA Polyubiquitin (Fragment) OS=Xenopus laevis PE=1 SV=2	Eukaryota	Eukaryota	Unknown	Unknown	Unknown	Unknown	Unknown	Unknown	Unknown	UniRef100_P62972	UniRef90_P62972	UNKNOWN	UNKNOWN	0	0	0	0	0	0	1	1	4	1	6	4	0	1	1	0	2	1	0	0	0	3	0	2	0	0	0	4	1	0	2	0	1	0	3
UniRef50_P23398	UBIQP_STRPU Polyubiquitin (Fragment) OS=Strongylocentrotus purpuratus PE=2 SV=2	Eukaryota	Eukaryota	Unknown	Unknown	Unknown	Unknown	Unknown	Unknown	Unknown	UniRef100_P23398	UniRef90_P23398	UNKNOWN	UNKNOWN	0	0	0	0	0	0	1	0	2	0	2	2	0	0	1	0	2	1	0	0	0	2	0	2	0	0	0	0	1	0	0	0	0	0	1
UniRef50_P0CG83	UBIQP_HORVU Polyubiquitin (Fragment) OS=Hordeum vulgare PE=2 SV=1	Eukaryota	Eukaryota	Unknown	Unknown	Unknown	Unknown	Unknown	Unknown	Unknown	UniRef100_P0CG83	UniRef90_P0CG83	UNKNOWN	UNKNOWN	0	0	0	0	2	1	1	3	5	1	4	3	0	0	1	0	2	1	0	1	1	2	4	10	0	0	0	3	1	0	1	1	6	2	1
UniRef50_P0CH04	UBIQP_GEOCY Polyubiquitin OS=Geodia cydonium PE=2 SV=2	Eukaryota	Eukaryota	Unknown	Unknown	Unknown	Unknown	Unknown	Unknown	Unknown	UniRef100_P59669	UniRef90_P0CH04	UNKNOWN	UNKNOWN	0	0	0	0	2	1	1	3	5	1	4	3	0	0	1	0	2	1	0	1	1	2	4	10	0	0	0	3	1	0	1	1	6	2	1
UniRef50_Q3E7K8	UBIQP_EUPEU Polyubiquitin OS=Euplotes eurystomus PE=3 SV=2	Eukaryota	Eukaryota	Unknown	Unknown	Unknown	Unknown	Unknown	Unknown	Unknown	UniRef100_Q3E7K8	UniRef90_Q3E7K8	K08770|	UNKNOWN	0	0	0	0	2	1	1	3	5	1	4	3	0	0	1	0	2	1	0	1	1	2	4	10	0	0	0	3	1	0	1	1	6	2	1
UniRef50_P0CG48	UBIQP_DROME Polyubiquitin OS=Drosophila melanogaster GN=Ubi-p63E PE=3 SV=1	Eukaryota	Eukaryota	Unknown	Unknown	Unknown	Unknown	Unknown	Unknown	Unknown	UniRef100_P62976	UniRef90_P0CG48	K08770|	UNKNOWN	0	0	0	0	2	1	1	4	7	2	8	5	0	1	1	0	2	1	0	1	1	3	4	10	0	0	0	7	1	0	3	1	7	2	3
UniRef50_Q8MKD1	UBIQJ_DICDI Polyubiquitin-J OS=Dictyostelium discoideum GN=ubqJ PE=1 SV=1	Eukaryota	Eukaryota	Unknown	Unknown	Unknown	Unknown	Unknown	Unknown	Unknown	UniRef100_P69309	UniRef90_P69309	UNKNOWN	UNKNOWN	0	0	0	0	2	1	1	3	5	1	4	5	0	0	1	0	2	1	0	1	1	2	4	10	0	0	0	3	1	0	1	1	6	2	1
UniRef50_P0CG73	UBIQD_DICDI Polyubiquitin-D OS=Dictyostelium discoideum GN=ubqD PE=1 SV=1	Eukaryota	Eukaryota	Unknown	Unknown	Unknown	Unknown	Unknown	Unknown	Unknown	UniRef100_P0CG77	UniRef90_P0CG73	UNKNOWN	UNKNOWN	0	0	0	0	2	1	1	3	5	1	4	3	0	0	1	0	2	1	0	1	1	2	4	10	0	0	0	3	1	0	1	1	6	2	1
UniRef50_Q63429	UBIQ1_CAEEL Polyubiquitin-A OS=Caenorhabditis elegans GN=ubq-1 PE=3 SV=1	Eukaryota	Eukaryota	Unknown	Unknown	Unknown	Unknown	Unknown	Unknown	Unknown	UniRef100_P0CG71	UniRef90_Q63429	K08770|	UNKNOWN	0	0	0	0	2	1	1	4	7	2	8	5	0	1	1	0	2	1	0	1	1	3	4	10	0	0	0	7	1	0	3	1	7	2	3
UniRef50_P62975	UBIQ_RABIT Ubiquitin OS=Oryctolagus cuniculus PE=1 SV=1	Eukaryota	Eukaryota	Unknown	Unknown	Unknown	Unknown	Unknown	Unknown	Unknown	UniRef100_P62975	UniRef90_P62975	UNKNOWN	UNKNOWN	0	0	0	0	2	0	1	1	4	1	6	4	0	1	1	0	2	1	0	0	0	3	0	2	0	0	0	4	1	0	2	0	1	0	3
UniRef50_P69313	UBIQ_LUPPO Ubiquitin OS=Lupinus polyphyllus PE=3 SV=2	Eukaryota	Eukaryota	Unknown	Unknown	Unknown	Unknown	Unknown	Unknown	Unknown	UniRef100_P69313	UniRef90_P69313	UNKNOWN	UNKNOWN	0	0	0	0	0	0	1	0	2	0	2	2	0	0	1	0	2	1	0	0	0	2	0	2	0	0	0	3	1	0	0	0	0	0	1
UniRef50_Q8SWD4	UBIQ_ENCCU Ubiquitin OS=Encephalitozoon cuniculi (strain GB-M1) GN=ECU02_0740i PE=1 SV=1	Eukaryota	Eukaryota	Unknown	Unknown	Unknown	Unknown	Unknown	Unknown	Unknown	UniRef100_Q8SWD4	UniRef90_Q8SWD4	UNKNOWN	UNKNOWN	0	0	0	0	0	0	1	0	2	0	2	2	0	0	1	0	2	1	0	0	0	2	0	2	0	0	0	0	1	0	0	0	0	0	1
UniRef50_P19848	UBIQ_COPCO Ubiquitin OS=Coprinellus congregatus PE=1 SV=1	Eukaryota	Eukaryota	Unknown	Unknown	Unknown	Unknown	Unknown	Unknown	Unknown	UniRef100_P19848	UniRef90_P19848	UNKNOWN	UNKNOWN	0	0	0	0	0	0	1	0	2	0	2	2	0	0	1	0	2	1	0	0	0	2	0	2	0	0	0	0	1	0	0	0	0	0	1
UniRef50_P69310	UBIQ_AVESA Ubiquitin OS=Avena sativa PE=1 SV=1	Eukaryota	Eukaryota	Unknown	Unknown	Unknown	Unknown	Unknown	Unknown	Unknown	UniRef100_P69310	UniRef90_P69310	UNKNOWN	UNKNOWN	0	0	0	0	0	0	1	0	2	0	2	2	0	0	1	0	2	1	0	0	0	2	4	2	0	0	0	0	1	0	0	0	0	0	1
UniRef50_Q8UA66	UBIG_RHOS5 Ubiquinone biosynthesis O-methyltransferase OS=Rhodobacter sphaeroides (strain ATCC 17025 / ATH 2.4.3) GN=ubiG PE=3 SV=1	Rhodobacter sphaeroides ATCC 17025	Bacteria	Unknown	Proteobacteria	Alphaproteobacteria	Unknown	Unknown	Unknown	Unknown	UniRef100_A4WW91	UniRef90_Q3IYM5	K00568|	2.1.1.222|2.1.1.64|	0	0	0	0	0	0	0	0	0	0	0	0	0	0	0	0	0	0	0	0	0	0	0	0	0	0	0	0	0	0	0	0	0	0	0
UniRef50_P75728	UBIF_ECOLI 2-octaprenyl-3-methyl-6-methoxy-1,4-benzoquinol hydroxylase OS=Escherichia coli (strain K12) GN=ubiF PE=1 SV=1	Escherichia coli K-12	Bacteria	Unknown	Proteobacteria	Gammaproteobacteria	Enterobacteriales	Enterobacteriaceae	Escherichia	Escherichia coli	UniRef100_P75728	UniRef90_P75728	K03184|	1.14.13.-|	0	0	0	0	0	0	0	0	0	0	0	0	0	0	0	0	0	0	0	0	0	0	0	0	0	0	0	0	0	0	0	0	0	0	0
UniRef50_Q8E9R7	UBIE_SHEB2 Ubiquinone/menaquinone biosynthesis C-methyltransferase UbiE OS=Shewanella baltica (strain OS223) GN=ubiE PE=3 SV=1	Shewanella	Bacteria	Unknown	Proteobacteria	Gammaproteobacteria	Alteromonadales	Shewanellaceae	Shewanella	Unknown	UniRef100_A0L1M4	UniRef90_Q8E9R7	K03183|	2.1.1.163|2.1.1.201|	0	0	0	0	0	0	0	0	0	0	0	0	0	0	0	0	0	0	0	0	0	0	0	0	0	0	0	0	0	0	1	0	0	0	0
UniRef50_Q87UZ2	UBIE_PSE14 Ubiquinone/menaquinone biosynthesis C-methyltransferase UbiE OS=Pseudomonas savastanoi pv. phaseolicola (strain 1448A / Race 6) GN=ubiE PE=3 SV=1	Pseudomonas	Bacteria	Unknown	Proteobacteria	Gammaproteobacteria	Unknown	Unknown	Unknown	Unknown	UniRef100_Q48PJ4	UniRef90_Q87UZ2	K03183|	2.1.1.163|2.1.1.201|	0	0	0	0	0	0	0	0	0	0	0	0	0	0	1	0	0	0	0	0	0	0	0	0	0	0	0	0	0	0	0	1	0	0	0
UniRef50_Q0KEH6	UBIE_BURVG Ubiquinone/menaquinone biosynthesis C-methyltransferase UbiE OS=Burkholderia vietnamiensis (strain G4 / LMG 22486) GN=ubiE PE=3 SV=1	Burkholderia vietnamiensis G4	Bacteria	Unknown	Proteobacteria	Betaproteobacteria	Burkholderiales	Burkholderiaceae	Burkholderia	Burkholderia vietnamiensis	UniRef100_A4JHS6	UniRef90_A9AFC0	K03183|	2.1.1.163|2.1.1.201|	0	0	0	0	0	0	0	0	0	0	0	0	0	0	0	0	0	0	0	0	0	0	0	0	0	1	0	0	0	0	0	0	0	0	0
UniRef50_A9MH91	UBIC_SALAR Chorismate pyruvate-lyase OS=Salmonella arizonae (strain ATCC BAA-731 / CDC346-86 / RSK2980) GN=ubiC PE=3 SV=1	Salmonella enterica subsp. arizonae serovar 62:z4,z23:-	Bacteria	Unknown	Proteobacteria	Gammaproteobacteria	Enterobacteriales	Enterobacteriaceae	Salmonella	Salmonella enterica subsp. arizonae serovar 62:z4,z23:-	UniRef100_A9MH91	UniRef90_A9MH91	K03181|	4.1.3.40|	0	0	0	0	0	0	0	0	0	0	0	0	0	1	0	0	0	0	0	0	0	0	0	0	0	0	0	0	0	0	0	0	0	0	0
UniRef50_Q6DAQ5	UBIB_PHOLL Probable protein kinase UbiB OS=Photorhabdus luminescens subsp. laumondii (strain TT01) GN=ubiB PE=3 SV=1	Enterobacteriaceae	Bacteria	Unknown	Proteobacteria	Gammaproteobacteria	Enterobacteriales	Enterobacteriaceae	Unknown	Unknown	UniRef100_Q7MZ83	UniRef90_Q7MZ83	K03688|	2.7.-.-|	0	0	0	0	0	0	0	0	0	0	0	0	0	0	0	0	0	0	0	0	0	0	0	0	0	0	0	0	0	0	0	0	0	0	0
UniRef50_Q4KJL4	UBIB_PECCP Probable protein kinase UbiB OS=Pectobacterium carotovorum subsp. carotovorum (strain PC1) GN=ubiB PE=3 SV=1	Enterobacteriaceae	Bacteria	Unknown	Proteobacteria	Gammaproteobacteria	Enterobacteriales	Enterobacteriaceae	Unknown	Unknown	UniRef100_C6DI75	UniRef90_Q6DAQ5	K03688|	2.7.-.-|	0	0	0	0	0	0	0	0	0	0	0	0	0	0	0	0	0	0	0	0	0	0	0	0	0	0	0	0	0	0	0	0	0	0	0
UniRef50_P0CH27	UBI4P_NICSY Polyubiquitin (Fragment) OS=Nicotiana sylvestris GN=UBI4 PE=2 SV=1	Eukaryota	Eukaryota	Unknown	Unknown	Unknown	Unknown	Unknown	Unknown	Unknown	UniRef100_P69322	UniRef90_P69322	UNKNOWN	UNKNOWN	0	0	0	0	0	0	1	0	2	0	2	2	0	0	1	0	2	1	0	0	0	2	0	10	0	0	0	0	1	0	0	0	0	0	1
UniRef50_P62256	UBE2H_BOVIN Ubiquitin-conjugating enzyme E2 H OS=Bos taurus GN=UBE2H PE=2 SV=1	Mammalia	Eukaryota	Metazoa	Chordata	Mammalia	Unknown	Unknown	Unknown	Unknown	UniRef100_P62256	UniRef90_P62256	K10576|	2.3.2.23|2.3.2.24|	0	0	0	0	0	0	0	0	0	0	0	0	0	0	0	0	0	0	1	0	0	0	0	0	0	0	0	0	0	0	0	0	0	0	0
UniRef50_Q9FF66	UBC22_ARATH Ubiquitin-conjugating enzyme E2 22 OS=Arabidopsis thaliana GN=UBC22 PE=1 SV=1	Arabidopsis thaliana	Eukaryota	Viridiplantae	Streptophyta	Unknown	Brassicales	Brassicaceae	Arabidopsis	Arabidopsis thaliana	UniRef100_Q9FF66	UniRef90_Q9FF66	K10583|	2.3.2.23|	0	0	0	0	0	0	0	0	0	0	0	0	1	0	1	0	0	0	0	0	0	0	0	0	0	0	0	0	0	0	0	0	0	0	0
UniRef50_P52491	UBC12_YEAST NEDD8-conjugating enzyme UBC12 OS=Saccharomyces cerevisiae (strain ATCC 204508 / S288c) GN=UBC12 PE=1 SV=1	Saccharomyces cerevisiae S288c	Eukaryota	Fungi	Ascomycota	Saccharomycetes	Saccharomycetales	Saccharomycetaceae	Saccharomyces	Saccharomyces cerevisiae	UniRef100_P52491	UniRef90_P52491	K10579|	6.3.2.-|	0	0	0	0	0	0	0	0	0	0	1	0	0	0	0	0	0	0	0	0	0	0	0	0	0	0	0	0	0	0	0	0	0	0	0
UniRef50_P0CG66	UBC_GORGO Polyubiquitin-C OS=Gorilla gorilla gorilla GN=UBC PE=3 SV=1	Eukaryota	Eukaryota	Unknown	Unknown	Unknown	Unknown	Unknown	Unknown	Unknown	UniRef100_P0CG66	UniRef90_P0CG66	UNKNOWN	UNKNOWN	0	0	0	0	0	0	1	1	4	1	6	4	0	1	1	0	2	1	0	0	0	3	0	2	0	0	0	4	1	0	2	0	1	0	3
UniRef50_P0CG49	UBB_MOUSE Polyubiquitin-B OS=Mus musculus GN=Ubb PE=2 SV=1	Eukaryota	Eukaryota	Unknown	Unknown	Unknown	Unknown	Unknown	Unknown	Unknown	UniRef100_P0CG49	UniRef90_P0CG49	K08770|	UNKNOWN	0	0	0	0	0	0	1	0	2	0	2	2	0	0	1	0	2	1	0	0	0	2	0	10	0	0	0	0	1	0	0	0	0	0	1
UniRef50_P0CG54	UBB_CAVPO Polyubiquitin-B OS=Cavia porcellus GN=UBB PE=2 SV=1	Eukaryota	Eukaryota	Unknown	Unknown	Unknown	Unknown	Unknown	Unknown	Unknown	UniRef100_P0CG54	UniRef90_P0CG54	UNKNOWN	UNKNOWN	0	0	0	0	0	0	1	0	2	0	2	4	0	0	1	0	2	1	0	0	0	3	0	2	0	0	0	0	1	0	0	0	0	0	3
UniRef50_Q8VAK2	UB403_WSSVS RING finger containing E3 ubiquitin-protein ligase WSV403 OS=White spot syndrome virus (isolate Shrimp/China/Tongan/1996) GN=WSV403 PE=4 SV=1	Shrimp white spot syndrome virus (isolate Tongan)	Viruses	Unknown	Unknown	Unknown	Unknown	Nimaviridae	Whispovirus	White spot syndrome virus	UniRef100_Q8VAK2	UniRef90_Q8VAK2	UNKNOWN	6.3.2.-|	0	0	0	0	0	0	0	0	0	0	0	0	2	0	0	0	0	1	0	0	0	0	0	0	0	0	0	0	0	0	0	0	0	0	0
UniRef50_Q16222	UAP1_MOUSE UDP-N-acetylhexosamine pyrophosphorylase OS=Mus musculus GN=Uap1 PE=1 SV=1	Mus musculus	Eukaryota	Metazoa	Chordata	Mammalia	Rodentia	Muridae	Mus	Mus musculus	UniRef100_Q91YN5	UniRef90_Q16222	K00972|	2.7.7.83|2.7.7.23|	0	0	0	0	0	0	0	0	0	0	0	0	1	0	0	0	0	0	0	0	0	0	0	0	0	0	0	0	0	0	0	0	0	0	0
UniRef50_Q9M0P3	U79B7_ARATH UDP-glycosyltransferase 79B7 OS=Arabidopsis thaliana GN=UGT79B7 PE=2 SV=1	Arabidopsis thaliana	Eukaryota	Viridiplantae	Streptophyta	Unknown	Brassicales	Brassicaceae	Arabidopsis	Arabidopsis thaliana	UniRef100_Q9M0P3	UniRef90_Q9M0P3	UNKNOWN	2.4.1.-|	0	0	0	0	0	0	0	0	0	0	0	0	0	0	0	0	0	0	0	0	0	1	0	0	0	0	0	0	0	0	0	0	0	0	0
UniRef50_Q9ZVL6	U603_ORYSJ UPF0603 protein Os05g0401100, chloroplastic OS=Oryza sativa subsp. japonica GN=Os05g0401100 PE=3 SV=1	Streptophyta	Eukaryota	Viridiplantae	Streptophyta	Unknown	Unknown	Unknown	Unknown	Unknown	UniRef100_A2Y4G9	UniRef90_A2Y4G9	UNKNOWN	UNKNOWN	0	0	0	0	4	6	2	3	2	1	2	1	0	0	0	0	0	0	0	0	6	1	0	1	0	0	0	0	0	0	0	0	0	0	0
UniRef50_Q11187	U518_CAEBR UPF0518 protein CBG19667 OS=Caenorhabditis briggsae GN=CBG19667 PE=3 SV=2	Caenorhabditis briggsae	Eukaryota	Metazoa	Nematoda	Chromadorea	Rhabditida	Rhabditidae	Caenorhabditis	Caenorhabditis briggsae	UniRef100_A8XW52	UniRef90_A8XW52	UNKNOWN	UNKNOWN	0	0	0	0	0	1	0	0	0	0	0	0	0	0	0	0	0	0	0	0	0	0	0	0	0	0	0	0	0	0	0	0	0	0	0
UniRef50_Q61YZ4	U483_CAEBR UPF0483 protein CBG03338 OS=Caenorhabditis briggsae GN=CBG03338 PE=3 SV=1	Caenorhabditis briggsae	Eukaryota	Metazoa	Nematoda	Chromadorea	Rhabditida	Rhabditidae	Caenorhabditis	Caenorhabditis briggsae	UniRef100_Q61YZ4	UniRef90_Q61YZ4	UNKNOWN	3.1.2.-|	0	0	0	0	0	0	0	0	0	0	0	0	0	0	0	0	0	0	0	0	0	0	0	0	0	0	0	0	0	0	0	0	0	0	0
UniRef50_Q53H54	TYW2_RAT tRNA wybutosine-synthesizing protein 2 homolog OS=Rattus norvegicus GN=Trmt12 PE=2 SV=2	Rattus norvegicus	Eukaryota	Metazoa	Chordata	Mammalia	Rodentia	Muridae	Rattus	Rattus norvegicus	UniRef100_Q4V8B8	UniRef90_Q4V8B8	K07055|	2.5.1.114|	0	0	0	0	0	1	0	0	0	0	0	0	0	0	0	0	0	0	0	0	0	0	0	0	0	0	0	0	0	0	0	0	0	0	0
UniRef50_P19368	TYSY_STRGC Thymidylate synthase OS=Streptococcus gordonii (strain Challis / ATCC 35105 / CH1 / DL1 / V288) GN=thyA PE=3 SV=1	Streptococcus gordonii str. Challis substr. CH1	Bacteria	Unknown	Firmicutes	Bacilli	Lactobacillales	Streptococcaceae	Streptococcus	Streptococcus gordonii	UniRef100_A8AXC2	UniRef90_A8AXC2	K00560|	2.1.1.45|	0	0	0	1	0	0	0	0	0	0	0	0	0	0	0	0	0	0	0	0	0	0	0	0	0	0	0	0	0	0	0	0	0	0	0
UniRef50_P00469	TYSY_LACC3 Thymidylate synthase OS=Lactobacillus casei (strain ATCC 334) GN=thyA PE=3 SV=1	Bacteria	Bacteria	Unknown	Unknown	Unknown	Unknown	Unknown	Unknown	Unknown	UniRef100_A7X2B3	UniRef90_A7X2B3	K00560|	2.1.1.45|	0	0	0	0	1	0	0	0	0	0	0	0	0	0	0	0	0	0	0	0	0	0	0	0	0	0	0	0	0	0	0	0	0	0	0
UniRef50_P07604	TYRR_SALTY Transcriptional regulatory protein TyrR OS=Salmonella typhimurium (strain LT2 / SGSC1412 / ATCC 700720) GN=tyrR PE=3 SV=1	Enterobacteriaceae	Bacteria	Unknown	Proteobacteria	Gammaproteobacteria	Enterobacteriales	Enterobacteriaceae	Unknown	Unknown	UniRef100_P07604	UniRef90_P07604	K03721|	UNKNOWN	0	0	0	0	0	0	0	0	0	0	0	0	0	0	0	0	0	0	0	0	0	0	0	0	0	0	0	0	0	0	0	0	0	0	0
UniRef50_H2A0L0	TYRO1_PINMG Tyrosinase-like protein 1 OS=Pinctada margaritifera PE=1 SV=1	Pinctada margaritifera	Eukaryota	Metazoa	Mollusca	Bivalvia	Pterioida	Pteriidae	Pinctada	Pinctada margaritifera	UniRef100_H2A0L0	UniRef90_H2A0L0	UNKNOWN	1.14.18.-|	0	0	0	0	0	0	0	0	0	0	0	0	0	0	0	0	0	1	0	0	0	0	0	0	0	0	0	0	0	0	0	0	0	0	0
UniRef50_P19971	TYPH_MOUSE Thymidine phosphorylase OS=Mus musculus GN=Tymp PE=2 SV=1	Mus musculus	Eukaryota	Metazoa	Chordata	Mammalia	Rodentia	Muridae	Mus	Mus musculus	UniRef100_Q99N42	UniRef90_Q99N42	K00758|	2.4.2.4|	0	0	0	0	0	0	0	0	0	0	0	0	0	0	0	0	0	0	0	0	0	0	0	0	0	0	0	0	0	0	1	0	0	0	0
UniRef50_Q9KPL8	TYPH_ECO24 Thymidine phosphorylase OS=Escherichia coli O139:H28 (strain E24377A / ETEC) GN=deoA PE=3 SV=1	Enterobacteriaceae	Bacteria	Unknown	Proteobacteria	Gammaproteobacteria	Enterobacteriales	Enterobacteriaceae	Unknown	Unknown	UniRef100_A7ZVS5	UniRef90_Q57G40	K00758|	2.4.2.4|	0	0	0	0	0	0	0	0	0	0	0	0	0	0	0	0	0	0	0	0	0	0	0	0	0	0	0	0	0	0	0	0	0	0	0
UniRef50_O95551	TYDP2_XENTR Tyrosyl-DNA phosphodiesterase 2 OS=Xenopus tropicalis GN=tdp2 PE=2 SV=2	Xenopus (Silurana) tropicalis	Eukaryota	Metazoa	Chordata	Amphibia	Anura	Pipidae	Xenopus	Xenopus (Silurana) tropicalis	UniRef100_Q28FQ5	UniRef90_Q28FQ5	K19619|	3.1.4.-|	0	0	0	0	0	0	0	1	0	0	0	0	0	0	0	0	0	0	0	0	1	1	2	2	0	0	0	0	3	2	0	1	0	0	0
UniRef50_O30409	TYCC_BREPA Tyrocidine synthase 3 OS=Brevibacillus parabrevis GN=tycC PE=1 SV=1	Brevibacillus parabrevis	Bacteria	Unknown	Firmicutes	Bacilli	Bacillales	Paenibacillaceae	Brevibacillus	Brevibacillus parabrevis	UniRef100_O30409	UniRef90_O30409	UNKNOWN	UNKNOWN	0	0	0	0	0	0	0	0	0	0	0	0	0	0	0	0	1	0	0	0	0	0	0	0	0	0	0	0	0	0	0	0	0	0	0
UniRef50_I6RU46	TXK1D_SCOMU Kappa-scoloptoxin-Ssm1d OS=Scolopendra mutilans PE=2 SV=1	Scolopendra mutilans	Eukaryota	Metazoa	Arthropoda	Chilopoda	Scolopendromorpha	Scolopendridae	Scolopendra	Scolopendra mutilans	UniRef100_I6RU46	UniRef90_I6RU46	UNKNOWN	UNKNOWN	0	0	0	0	0	0	0	0	0	0	0	0	0	0	0	0	0	0	0	0	0	0	0	0	0	0	0	0	0	0	0	0	0	0	0
UniRef50_P0DN00	TX9D_ANEVI U-actitoxin-Avd9d (Fragment) OS=Anemonia viridis PE=2 SV=1	Anemonia viridis	Eukaryota	Metazoa	Cnidaria	Anthozoa	Actiniaria	Actiniidae	Anemonia	Anemonia viridis	UniRef100_P0DN03	UniRef90_P0DN03	UNKNOWN	UNKNOWN	0	0	0	0	0	0	0	0	0	0	0	0	4	0	0	0	0	0	0	0	0	0	0	0	0	0	0	0	0	0	0	0	0	0	0
UniRef50_P61789	TX5A_HETVE Omega-sparatoxin-Hv1a OS=Heteropoda venatoria PE=1 SV=1	Heteropoda venatoria	Eukaryota	Metazoa	Arthropoda	Arachnida	Araneae	Sparassidae	Heteropoda	Heteropoda venatoria	UniRef100_P61789	UniRef90_P61789	UNKNOWN	UNKNOWN	0	0	0	0	0	0	0	0	0	0	0	0	0	0	0	0	0	0	0	0	0	0	1	0	0	0	0	0	0	0	0	0	0	0	0
UniRef50_B6DCJ0	TX107_LYCSI U1-lycotoxin-Ls1e OS=Lycosa singoriensis PE=2 SV=1	Lycosa singoriensis	Eukaryota	Metazoa	Arthropoda	Arachnida	Araneae	Lycosidae	Lycosa	Lycosa singoriensis	UniRef100_B6DCJ6	UniRef90_B6DCJ0	UNKNOWN	UNKNOWN	0	0	0	0	0	0	0	0	0	0	0	0	2	0	0	0	0	0	0	0	0	0	0	0	0	0	0	0	0	0	0	0	0	0	0
UniRef50_Q8ZLL8	TUSC_PECCP Protein TusC OS=Pectobacterium carotovorum subsp. carotovorum (strain PC1) GN=tusC PE=3 SV=1	Pectobacterium carotovorum subsp. carotovorum PC1	Bacteria	Unknown	Proteobacteria	Gammaproteobacteria	Enterobacteriales	Enterobacteriaceae	Pectobacterium	Pectobacterium carotovorum subsp. carotovorum PC1	UniRef100_C6DG84	UniRef90_Q6CZW1	K07236|	UNKNOWN	0	0	0	0	0	0	0	0	0	0	0	0	0	0	0	0	0	0	0	0	1	0	0	0	0	0	0	0	0	0	0	0	0	0	0
UniRef50_P04331	TUB9_BPPZA Distal tube protein OS=Bacillus phage PZA GN=9 PE=3 SV=1	Bacillus phage PZA	Viruses	Unknown	Unknown	Unknown	Caudovirales	Podoviridae	Phi29likevirus	Bacillus phage phi29	UniRef100_P07534	UniRef90_P04331	UNKNOWN	UNKNOWN	0	0	0	0	0	0	0	0	0	0	0	0	0	0	0	0	0	0	0	0	0	0	0	0	0	0	0	0	0	0	0	0	0	0	0
UniRef50_P70785	TTUA3_AGRVI HTH-type transcriptional regulator TtuA OS=Agrobacterium vitis GN=ttuA PE=3 SV=1	Agrobacterium vitis	Bacteria	Unknown	Proteobacteria	Alphaproteobacteria	Rhizobiales	Rhizobiaceae	Agrobacterium	Agrobacterium vitis	UniRef100_P70785	UniRef90_P70785	UNKNOWN	UNKNOWN	0	0	0	0	0	0	0	0	0	0	0	0	0	0	0	0	0	0	0	0	0	0	0	0	0	0	0	0	0	0	1	0	0	0	0
UniRef50_Q641W7	TTLL9_BOVIN Probable tubulin polyglutamylase TTLL9 OS=Bos taurus GN=TTLL9 PE=2 SV=1	Bos taurus	Eukaryota	Metazoa	Chordata	Mammalia	Unknown	Bovidae	Bos	Bos taurus	UniRef100_Q3SZH6	UniRef90_Q641W7	K16603|	6.-.-.-|	0	0	0	0	0	0	1	0	0	0	0	0	0	0	0	0	0	0	0	0	0	0	0	0	0	0	0	0	0	0	0	0	0	0	0
UniRef50_Q6ZT98	TTLL7_HUMAN Tubulin polyglutamylase TTLL7 OS=Homo sapiens GN=TTLL7 PE=1 SV=2	Homo sapiens	Eukaryota	Metazoa	Chordata	Mammalia	Primates	Hominidae	Homo	Homo sapiens	UniRef100_Q6ZT98	UniRef90_Q6ZT98	K16583|	6.-.-.-|	0	0	0	0	0	0	0	0	0	0	0	0	0	0	0	0	0	1	0	0	0	0	0	0	0	0	0	0	0	0	0	0	0	0	0
UniRef50_A4Q9F4	TTL11_MOUSE Tubulin polyglutamylase TTLL11 OS=Mus musculus GN=Ttll11 PE=2 SV=1	Mus musculus	Eukaryota	Metazoa	Chordata	Mammalia	Rodentia	Muridae	Mus	Mus musculus	UniRef100_A4Q9F4	UniRef90_A4Q9F4	K16604|	6.-.-.-|	0	0	0	0	0	0	0	0	0	0	0	0	0	0	0	0	0	0	0	0	0	0	0	0	0	0	0	0	0	0	0	0	0	0	0
UniRef50_Q83Q43	TTDA_SHISS L(+)-tartrate dehydratase subunit alpha OS=Shigella sonnei (strain Ss046) GN=ttdA PE=3 SV=1	Shigella sonnei Ss046	Bacteria	Unknown	Proteobacteria	Gammaproteobacteria	Enterobacteriales	Enterobacteriaceae	Shigella	Shigella sonnei	UniRef100_Q0TD45	UniRef90_Q83Q43	K03779|	4.2.1.32|	0	0	0	0	0	0	0	0	0	0	0	0	0	0	0	0	0	0	0	0	0	0	0	0	0	0	0	0	0	0	0	0	0	0	0
UniRef50_A4XWK1	TTCA_PSEU5 tRNA 2-thiocytidine biosynthesis protein TtcA OS=Pseudomonas stutzeri (strain A1501) GN=ttcA PE=3 SV=1	Pseudomonas stutzeri A1501	Bacteria	Unknown	Proteobacteria	Gammaproteobacteria	Pseudomonadales	Pseudomonadaceae	Pseudomonas	Pseudomonas stutzeri	UniRef100_A4VJ19	UniRef90_A4XWK1	K14058|	UNKNOWN	0	0	0	0	0	0	0	0	0	0	0	0	0	0	0	1	0	0	0	1	0	0	0	0	0	0	0	0	0	0	0	0	0	0	0
UniRef50_Q9PFT8	TTCA_NITMU tRNA 2-thiocytidine biosynthesis protein TtcA OS=Nitrosospira multiformis (strain ATCC 25196 / NCIMB 11849) GN=ttcA PE=3 SV=1	Nitrosospira multiformis ATCC 25196	Bacteria	Unknown	Proteobacteria	Betaproteobacteria	Nitrosomonadales	Nitrosomonadaceae	Nitrosospira	Nitrosospira multiformis	UniRef100_Q2YBQ4	UniRef90_Q2YBQ4	K14058|	UNKNOWN	0	0	0	0	0	0	0	0	0	0	0	0	0	0	0	0	0	0	0	0	0	0	0	0	0	0	0	0	0	0	0	0	0	0	0
UniRef50_A4T0E0	TTCA_CHRSD tRNA 2-thiocytidine biosynthesis protein TtcA OS=Chromohalobacter salexigens (strain DSM 3043 / ATCC BAA-138 / NCIMB 13768) GN=ttcA PE=3 SV=1	Chromohalobacter salexigens DSM 3043	Bacteria	Unknown	Proteobacteria	Gammaproteobacteria	Oceanospirillales	Halomonadaceae	Chromohalobacter	Chromohalobacter salexigens	UniRef100_Q1QZ76	UniRef90_Q1QZ76	K14058|	UNKNOWN	0	0	0	0	0	0	0	0	0	0	0	0	0	0	1	0	0	0	0	0	0	0	0	0	0	0	0	0	0	0	0	0	0	0	0
UniRef50_P53804	TTC3_HUMAN E3 ubiquitin-protein ligase TTC3 OS=Homo sapiens GN=TTC3 PE=1 SV=2	Homo sapiens	Eukaryota	Metazoa	Chordata	Mammalia	Primates	Hominidae	Homo	Homo sapiens	UniRef100_P53804	UniRef90_P53804	K15712|	6.3.2.-|	1	0	0	0	0	0	0	0	0	0	0	0	0	0	0	0	0	0	0	0	0	0	0	0	0	0	0	0	0	0	0	0	0	0	0
UniRef50_Q5TCY1	TTBK1_HUMAN Tau-tubulin kinase 1 OS=Homo sapiens GN=TTBK1 PE=1 SV=2	Homo sapiens	Eukaryota	Metazoa	Chordata	Mammalia	Primates	Hominidae	Homo	Homo sapiens	UniRef100_Q5TCY1	UniRef90_Q5TCY1	K08815|	2.7.11.1|	0	0	0	0	0	0	0	0	0	0	0	0	0	0	0	0	0	0	0	0	0	1	0	0	0	0	0	0	0	0	0	0	0	0	0
UniRef50_Q8VWG3	TT1_ARATH Protein TRANSPARENT TESTA 1 OS=Arabidopsis thaliana GN=TT1 PE=1 SV=1	Arabidopsis thaliana	Eukaryota	Viridiplantae	Streptophyta	Unknown	Brassicales	Brassicaceae	Arabidopsis	Arabidopsis thaliana	UniRef100_Q8VWG3	UniRef90_Q8VWG3	UNKNOWN	UNKNOWN	0	0	0	0	0	0	0	0	0	0	0	0	0	0	0	0	0	1	0	0	0	0	0	0	0	0	0	0	0	0	0	0	0	0	0
UniRef50_Q2NL82	TSR1_MOUSE Pre-rRNA-processing protein TSR1 homolog OS=Mus musculus GN=Tsr1 PE=1 SV=1	Mus musculus	Eukaryota	Metazoa	Chordata	Mammalia	Rodentia	Muridae	Mus	Mus musculus	UniRef100_Q5SWD9	UniRef90_Q5SWD9	K14799|	UNKNOWN	0	0	0	0	0	0	0	0	0	0	0	0	0	0	0	0	0	0	0	0	0	1	0	0	0	0	0	0	0	0	0	0	0	0	0
UniRef50_Q54YA7	TSR1_DICDI Pre-rRNA-processing protein TSR1 homolog OS=Dictyostelium discoideum GN=tsr1 PE=3 SV=1	Dictyostelium discoideum	Eukaryota	Unknown	Unknown	Unknown	Dictyosteliida	Unknown	Dictyostelium	Dictyostelium discoideum	UniRef100_Q54YA7	UniRef90_Q54YA7	K14799|	UNKNOWN	0	0	0	0	0	0	0	2	0	1	0	1	0	0	0	0	0	0	0	0	0	0	0	0	0	0	0	0	11	1	0	0	0	0	0
UniRef50_Q09778	TSC1_SCHPO Tuberous sclerosis 1 protein homolog OS=Schizosaccharomyces pombe (strain 972 / ATCC 24843) GN=tsc1 PE=1 SV=1	Schizosaccharomyces pombe 972h-	Eukaryota	Fungi	Ascomycota	Schizosaccharomycetes	Schizosaccharomycetales	Schizosaccharomycetaceae	Schizosaccharomyces	Schizosaccharomyces pombe	UniRef100_Q09778	UniRef90_Q09778	UNKNOWN	UNKNOWN	2	0	0	0	2	1	1	2	2	1	0	0	1	2	0	0	0	0	0	0	0	0	0	0	1	0	0	0	1	0	0	0	0	0	0
UniRef50_Q2GGH9	TSAD_WOLPM tRNA N6-adenosine threonylcarbamoyltransferase OS=Wolbachia pipientis wMel GN=tsaD PE=3 SV=1	Wolbachia endosymbiont of Drosophila melanogaster	Bacteria	Unknown	Proteobacteria	Alphaproteobacteria	Rickettsiales	Anaplasmataceae	Wolbachia	Wolbachia endosymbiont of Drosophila melanogaster	UniRef100_Q73H71	UniRef90_Q73H71	K01409|	2.3.1.234|	0	0	1	0	0	0	0	0	0	0	0	0	0	0	0	0	0	0	0	0	0	0	0	0	0	0	0	0	0	0	0	0	0	0	0
UniRef50_B1GZV6	TSAD_UNCTG tRNA N6-adenosine threonylcarbamoyltransferase OS=Uncultured termite group 1 bacterium phylotype Rs-D17 GN=tsaD PE=3 SV=1	uncultured Termite group 1 bacterium phylotype Rs-D17	Bacteria	Unknown	Elusimicrobia	Unknown	Unknown	Unknown	Unknown	uncultured Termite group 1 bacterium	UniRef100_B1GZV6	UniRef90_B1GZV6	K01409|	2.3.1.234|	0	0	0	0	0	0	1	0	0	0	0	0	0	0	0	0	0	0	0	0	0	0	0	0	0	0	0	0	0	0	0	0	0	0	0
UniRef50_B0JJJ4	TSAD_SYNJA tRNA N6-adenosine threonylcarbamoyltransferase OS=Synechococcus sp. (strain JA-3-3Ab) GN=tsaD PE=3 SV=1	Bacteria	Bacteria	Unknown	Unknown	Unknown	Unknown	Unknown	Unknown	Unknown	UniRef100_Q2JXG9	UniRef90_Q2JXG9	K01409|	2.3.1.234|	0	0	0	0	0	0	0	0	0	0	0	0	0	0	0	0	0	0	0	0	0	0	0	0	0	0	0	0	0	0	0	0	0	0	0
UniRef50_Q9CIR1	TSAD_STRPS tRNA N6-adenosine threonylcarbamoyltransferase OS=Streptococcus pneumoniae (strain CGSP14) GN=tsaD PE=3 SV=1	Streptococcus pneumoniae CGSP14	Bacteria	Unknown	Firmicutes	Bacilli	Lactobacillales	Streptococcaceae	Streptococcus	Unknown	UniRef100_B2IRL3	UniRef90_Q97T27	K01409|	2.3.1.234|	0	0	0	0	0	0	0	0	0	0	0	0	0	0	0	0	0	0	0	0	0	0	0	0	0	0	0	0	0	0	0	0	0	0	0
UniRef50_Q9ZEA8	TSAD_RICAE tRNA N6-adenosine threonylcarbamoyltransferase OS=Rickettsia africae (strain ESF-5) GN=tsaD PE=3 SV=1	Rickettsia africae ESF-5	Bacteria	Unknown	Proteobacteria	Alphaproteobacteria	Rickettsiales	Rickettsiaceae	Rickettsia	Rickettsia africae	UniRef100_C3PM69	UniRef90_A8EXA5	K01409|	2.3.1.234|	0	0	0	0	0	0	0	0	0	0	0	0	2	3	4	4	3	2	0	2	0	0	0	0	0	0	0	0	0	0	0	0	0	0	0
UniRef50_O83686	TSAD_KOSOT tRNA N6-adenosine threonylcarbamoyltransferase OS=Kosmotoga olearia (strain TBF 19.5.1) GN=tsaD PE=3 SV=1	Bacteria	Bacteria	Unknown	Unknown	Unknown	Unknown	Unknown	Unknown	Unknown	UniRef100_C5CD32	UniRef90_C5CD32	K01409|	2.3.1.234|	0	0	0	0	0	0	0	0	0	0	0	0	0	0	0	0	0	0	0	0	0	0	0	0	0	0	0	0	0	0	0	0	0	0	0
UniRef50_P36175	TSAD_ECOL5 tRNA N6-adenosine threonylcarbamoyltransferase OS=Escherichia coli O6:K15:H31 (strain 536 / UPEC) GN=tsaD PE=3 SV=1	Enterobacteriaceae	Bacteria	Unknown	Proteobacteria	Gammaproteobacteria	Enterobacteriales	Enterobacteriaceae	Unknown	Unknown	UniRef100_B7MB00	UniRef90_A7MJU0	K01409|	2.3.1.234|	0	0	0	0	0	0	0	0	0	0	0	0	0	0	0	0	0	0	0	0	0	0	0	0	0	0	0	0	0	0	0	0	0	0	0
UniRef50_Q6AL73	TSAD_DESPS tRNA N6-adenosine threonylcarbamoyltransferase OS=Desulfotalea psychrophila (strain LSv54 / DSM 12343) GN=tsaD PE=3 SV=1	Bacteria	Bacteria	Unknown	Unknown	Unknown	Unknown	Unknown	Unknown	Unknown	UniRef100_Q6AL73	UniRef90_Q6AL73	K01409|	2.3.1.234|	0	0	0	0	0	0	0	0	0	0	0	0	0	0	0	0	0	0	0	0	0	0	0	0	0	0	0	0	0	0	0	0	0	0	0
UniRef50_Q2RZI8	TSAD_DEHMC tRNA N6-adenosine threonylcarbamoyltransferase OS=Dehalococcoides mccartyi (strain CBDB1) GN=tsaD PE=3 SV=1	Bacteria	Bacteria	Unknown	Unknown	Unknown	Unknown	Unknown	Unknown	Unknown	UniRef100_A5FPR2	UniRef90_Q3Z6L5	UNKNOWN	2.3.1.234|	0	0	0	0	0	0	0	0	0	0	0	0	0	0	0	0	0	0	0	0	0	0	0	0	0	0	0	0	0	0	0	0	0	0	0
UniRef50_Q9ABZ9	TSAD_CAUCR tRNA N6-adenosine threonylcarbamoyltransferase OS=Caulobacter crescentus (strain ATCC 19089 / CB15) GN=tsaD PE=3 SV=1	Caulobacter crescentus CB15	Bacteria	Unknown	Proteobacteria	Alphaproteobacteria	Caulobacterales	Caulobacteraceae	Caulobacter	Caulobacter vibrioides	UniRef100_Q9ABZ9	UniRef90_Q9ABZ9	K01409|	2.3.1.234|	0	0	0	1	0	0	0	0	0	0	0	0	0	0	0	0	0	0	0	0	0	0	0	0	0	0	0	0	0	0	0	0	0	0	0
UniRef50_P56876	TSAA_HELPY Probable peroxiredoxin OS=Helicobacter pylori (strain ATCC 700392 / 26695) GN=tsaA PE=1 SV=3	Helicobacter pylori	Bacteria	Unknown	Proteobacteria	Epsilonproteobacteria	Campylobacterales	Helicobacteraceae	Helicobacter	Helicobacter pylori	UniRef100_P21762	UniRef90_P56876	K03386|	1.11.1.15|	0	0	3	0	0	0	0	0	0	0	0	0	0	0	0	0	0	0	0	0	0	0	0	0	0	0	0	0	0	0	0	0	0	0	0
UniRef50_O74887	TSA1_SCHPO Peroxiredoxin tpx1 OS=Schizosaccharomyces pombe (strain 972 / ATCC 24843) GN=tpx1 PE=1 SV=1	Schizosaccharomyces pombe 972h-	Eukaryota	Fungi	Ascomycota	Schizosaccharomycetes	Schizosaccharomycetales	Schizosaccharomycetaceae	Schizosaccharomyces	Schizosaccharomyces pombe	UniRef100_O74887	UniRef90_O74887	K03386|	1.11.1.15|	2	2	0	0	0	0	1	1	0	1	1	2	0	0	0	0	0	0	0	0	0	0	1	0	0	0	0	0	0	0	0	0	0	0	0
UniRef50_P34760	TSA1_CANAL Peroxiredoxin TSA1 OS=Candida albicans (strain SC5314 / ATCC MYA-2876) GN=TSA1 PE=2 SV=1	Eukaryota	Unknown	Unknown	Unknown	Unknown	Unknown	Unknown	Unknown	Unknown	UniRef100_Q04120	UniRef90_Q04120	K03386|	1.11.1.15|	2	2	0	0	0	0	1	1	0	1	1	2	0	0	0	0	0	0	0	0	0	0	1	0	4	1	0	0	0	0	0	0	0	0	0
UniRef50_P19236	TRYM_CANFA Mastin OS=Canis familiaris PE=1 SV=2	Canis lupus familiaris	Eukaryota	Metazoa	Chordata	Mammalia	Carnivora	Canidae	Canis	Canis lupus	UniRef100_P19236	UniRef90_P19236	UNKNOWN	3.4.21.-|	0	0	0	0	0	0	0	0	0	0	0	0	0	0	0	0	0	0	0	0	0	0	0	0	0	0	0	0	0	1	0	0	0	0	0
UniRef50_P35030-5	TRY2_BOVIN Anionic trypsin OS=Bos taurus PE=2 SV=1	Bos taurus	Eukaryota	Metazoa	Chordata	Mammalia	Unknown	Bovidae	Bos	Bos taurus	UniRef100_Q29463	UniRef90_Q29463	UNKNOWN	3.4.21.4|	0	0	0	0	0	0	0	0	0	0	0	0	0	0	0	0	0	0	0	0	1	2	11	4	0	0	0	0	0	0	0	0	0	0	0
UniRef50_P00762	TRY1_RAT no description	Rattus norvegicus	Eukaryota	Metazoa	Chordata	Unknown	Unknown	Unknown	Unknown	Unknown	UniRef100_P00762	UniRef90_P00762	K01312|	3.4.21.4|	13	15	28	16	6	9	8	10	7	8	5	3	29	13	3	2	14	7	4	5	10	18	23	17	10	36	31	34	4	2	2	6	0	1	1
UniRef50_P35030	TRY1_CHICK Trypsin I-P1 OS=Gallus gallus PE=2 SV=1	Chordata	Eukaryota	Metazoa	Chordata	Unknown	Unknown	Unknown	Unknown	Unknown	UniRef100_Q90628	UniRef90_Q90627	UNKNOWN	3.4.21.4|	0	0	0	0	0	0	0	0	0	0	0	0	0	0	0	0	0	0	0	0	0	0	0	0	26	17	20	18	0	0	0	0	0	0	0
UniRef50_P00761	TRY1_CANFA Cationic trypsin OS=Canis familiaris PE=2 SV=1	Metazoa	Eukaryota	Metazoa	Unknown	Unknown	Unknown	Unknown	Unknown	Unknown	UniRef100_P06871	UniRef90_P06871	UNKNOWN	3.4.21.4|	406	293	438	265	268	256	298	283	205	245	177	222	433	311	178	110	280	220	133	143	427	421	478	342	91	98	92	80	188	233	105	92	98	102	140
UniRef50_P07478	TRY1_BOVIN Cationic trypsin OS=Bos taurus PE=1 SV=3	Bos taurus	Eukaryota	Metazoa	Chordata	Unknown	Unknown	Unknown	Unknown	Unknown	UniRef100_P00760	UniRef90_P00760	K01312|	3.4.21.4|	0	0	1	1	42	43	24	24	2	2	2	2	0	0	0	0	0	0	0	0	29	35	91	68	2	0	1	0	1	2	2	0	0	0	0
UniRef50_Q9Z0J5	TRXR2_RAT Thioredoxin reductase 2, mitochondrial OS=Rattus norvegicus GN=Txnrd2 PE=1 SV=3	Muridae	Eukaryota	Metazoa	Chordata	Mammalia	Rodentia	Muridae	Unknown	Unknown	UniRef100_Q9Z0J5	UniRef90_Q9Z0J5	K00384|	1.8.1.9|	0	0	0	0	0	0	0	0	0	0	0	0	0	0	0	0	0	0	0	0	0	0	0	0	0	0	0	0	1	0	0	0	0	0	0
UniRef50_P91938	TRXR1_DROME Thioredoxin reductase 1, mitochondrial OS=Drosophila melanogaster GN=Trxr-1 PE=1 SV=2	Drosophila melanogaster	Eukaryota	Metazoa	Arthropoda	Insecta	Diptera	Drosophilidae	Drosophila	Drosophila melanogaster	UniRef100_P91938	UniRef90_P91938	K00384|	1.8.1.9|	0	0	0	0	0	0	0	0	0	0	0	0	0	0	0	0	0	0	0	0	0	0	0	0	0	0	0	0	0	0	0	1	0	0	0
UniRef50_Q9XFH8	TRXF1_ARATH Thioredoxin F1, chloroplastic OS=Arabidopsis thaliana GN=At3g02730 PE=1 SV=2	Brassicaceae	Eukaryota	Viridiplantae	Streptophyta	Unknown	Brassicales	Brassicaceae	Unknown	Unknown	UniRef100_Q9XFH8	UniRef90_Q9XFH8	K03671|	UNKNOWN	0	0	0	0	0	0	0	0	0	0	0	0	0	0	0	0	0	0	0	0	0	0	0	0	1	0	0	0	0	0	0	0	0	0	0
UniRef50_Q9XFH9	TRXF_BRANA Thioredoxin F-type, chloroplastic OS=Brassica napus GN=TRXF PE=2 SV=1	Brassicaceae	Eukaryota	Viridiplantae	Streptophyta	Unknown	Brassicales	Brassicaceae	Unknown	Unknown	UniRef100_O48897	UniRef90_O48897	UNKNOWN	UNKNOWN	0	0	0	0	0	0	0	0	0	0	0	0	0	0	0	0	0	0	0	0	0	0	0	0	1	0	0	0	0	0	0	0	0	0	0
UniRef50_Q58931	TRXB_METJA Putative thioredoxin reductase OS=Methanocaldococcus jannaschii (strain ATCC 43067 / DSM 2661 / JAL-1 / JCM 10045 / NBRC 100440) GN=MJ1536 PE=3 SV=1	Methanocaldococcus jannaschii DSM 2661	Archaea	Unknown	Euryarchaeota	Methanococci	Methanococcales	Methanocaldococcaceae	Methanocaldococcus	Methanocaldococcus jannaschii	UniRef100_Q58931	UniRef90_Q58931	K00384|	1.8.1.9|	0	0	0	0	1	0	1	1	0	1	0	0	0	0	0	0	0	0	0	0	0	0	0	0	0	0	0	0	0	0	0	0	0	0	0
UniRef50_P38816	TRXB_ASHGO Thioredoxin reductase OS=Ashbya gossypii (strain ATCC 10895 / CBS 109.51 / FGSC 9923 / NRRL Y-1056) GN=TRR1 PE=3 SV=2	Ashbya gossypii ATCC 10895	Eukaryota	Fungi	Ascomycota	Saccharomycetes	Saccharomycetales	Saccharomycetaceae	Eremothecium	Eremothecium gossypii	UniRef100_Q75CM8	UniRef90_Q75CM8	K00384|	1.8.1.9|	0	0	0	0	0	0	0	0	0	0	0	0	0	0	0	0	0	0	0	0	0	0	0	0	0	0	0	0	0	0	0	0	0	0	0
UniRef50_Q5JDB6	TRUD_PYRFU Probable tRNA pseudouridine synthase D OS=Pyrococcus furiosus (strain ATCC 43587 / DSM 3638 / JCM 8422 / Vc1) GN=truD PE=3 SV=1	Pyrococcus furiosus DSM 3638	Archaea	Unknown	Euryarchaeota	Thermococci	Thermococcales	Thermococcaceae	Pyrococcus	Pyrococcus furiosus	UniRef100_Q8U0N1	UniRef90_Q8U0N1	K06176|	5.4.99.27|	0	0	0	0	0	0	0	0	0	0	0	0	0	0	0	0	0	0	0	0	1	2	0	1	0	0	0	0	0	0	0	0	0	0	0
UniRef50_Q3IDQ4	TRUD_PSEHT tRNA pseudouridine synthase D OS=Pseudoalteromonas haloplanktis (strain TAC 125) GN=truD PE=3 SV=1	Pseudoalteromonas haloplanktis TAC125	Bacteria	Unknown	Proteobacteria	Gammaproteobacteria	Alteromonadales	Pseudoalteromonadaceae	Pseudoalteromonas	Pseudoalteromonas haloplanktis	UniRef100_Q3IDQ4	UniRef90_Q3IDQ4	K06176|	5.4.99.27|	0	0	0	0	0	0	0	0	0	0	0	0	0	0	0	0	0	0	0	0	0	0	0	0	0	0	0	0	0	0	0	0	0	0	0
UniRef50_Q6MTR0	TRUB_MESFL tRNA pseudouridine synthase B OS=Mesoplasma florum (strain ATCC 33453 / NBRC 100688 / NCTC 11704 / L1) GN=truB PE=3 SV=1	Mesoplasma florum L1	Bacteria	Unknown	Tenericutes	Mollicutes	Entomoplasmatales	Entomoplasmataceae	Mesoplasma	Mesoplasma florum	UniRef100_Q6F1I4	UniRef90_Q6F1I4	K03177|	5.4.99.25|	0	0	0	0	0	1	0	0	0	0	0	0	0	0	0	0	0	0	0	0	0	0	0	0	0	0	0	0	0	0	0	0	0	0	0
UniRef50_A4VPN8	TRUB_CUPTR tRNA pseudouridine synthase B OS=Cupriavidus taiwanensis (strain R1 / LMG 19424) GN=truB PE=3 SV=1	Cupriavidus taiwanensis LMG 19424	Bacteria	Unknown	Proteobacteria	Betaproteobacteria	Burkholderiales	Burkholderiaceae	Cupriavidus	Cupriavidus taiwanensis	UniRef100_B3R1E2	UniRef90_B3R1E2	K03177|	5.4.99.25|	0	0	0	0	0	0	0	0	0	0	0	0	0	0	0	0	0	0	0	0	0	0	0	0	0	0	0	0	0	0	0	0	1	0	0
UniRef50_B2UAA5	TRUB_BURP6 tRNA pseudouridine synthase B OS=Burkholderia pseudomallei (strain 668) GN=truB PE=3 SV=1	Burkholderia	Bacteria	Unknown	Proteobacteria	Betaproteobacteria	Burkholderiales	Burkholderiaceae	Burkholderia	Unknown	UniRef100_Q62KL1	UniRef90_Q62KL1	K03177|	5.4.99.25|	0	0	0	0	0	0	0	0	0	0	0	0	1	0	0	0	0	0	0	0	0	0	0	0	0	0	0	0	0	0	0	0	0	0	0
UniRef50_Q7V9Y7	TRUA_SYNP2 tRNA pseudouridine synthase A OS=Synechococcus sp. (strain ATCC 27264 / PCC 7002 / PR-6) GN=truA PE=3 SV=1	Synechococcus sp. PCC 7002	Bacteria	Unknown	Cyanobacteria	Unknown	Chroococcales	Unknown	Synechococcus	Synechococcus sp. PCC 7002	UniRef100_B1XJI2	UniRef90_B1XJI2	K06173|	5.4.99.12|	0	0	0	0	0	0	1	0	0	0	0	0	0	0	0	0	0	0	0	0	0	0	0	0	0	0	0	1	0	0	0	0	0	0	0
UniRef50_P80436	TRS1_STRTI Triostin synthetase I OS=Streptomyces triostinicus GN=trsA PE=1 SV=2	Streptomyces triostinicus	Bacteria	Unknown	Actinobacteria	Actinobacteria	Actinomycetales	Streptomycetaceae	Streptomyces	Streptomyces triostinicus	UniRef100_P80436	UniRef90_P80436	UNKNOWN	6.3.2.-|	0	0	0	0	0	0	0	0	0	0	0	0	0	0	0	0	0	0	0	0	0	0	0	0	0	0	0	0	0	0	0	1	0	0	0
UniRef50_G5EEV2	TRR1_CAEEL Transcription-associated protein 1 OS=Caenorhabditis elegans GN=trr-1 PE=2 SV=1	Caenorhabditis elegans	Eukaryota	Metazoa	Nematoda	Chromadorea	Rhabditida	Rhabditidae	Caenorhabditis	Caenorhabditis elegans	UniRef100_G5EEV2	UniRef90_G5EEV2	K08874|	UNKNOWN	0	0	0	0	0	0	0	0	0	0	0	0	0	0	0	1	0	0	0	0	0	0	0	0	0	0	0	0	0	0	0	0	0	0	0
UniRef50_Q9UHF7	TRPS1_HUMAN Zinc finger transcription factor Trps1 OS=Homo sapiens GN=TRPS1 PE=1 SV=2	Homo sapiens	Eukaryota	Metazoa	Chordata	Mammalia	Primates	Hominidae	Homo	Homo sapiens	UniRef100_Q9UHF7	UniRef90_Q9UHF7	UNKNOWN	UNKNOWN	0	0	0	0	0	0	0	0	0	0	0	0	0	0	0	0	0	0	0	0	0	0	0	0	0	0	0	0	0	0	0	0	0	0	1
UniRef50_P09575	TRPG_PICAN Multifunctional tryptophan biosynthesis protein (Fragment) OS=Pichia angusta PE=3 SV=1	Ogataea angusta	Eukaryota	Fungi	Ascomycota	Saccharomycetes	Saccharomycetales	Unknown	Ogataea	Ogataea angusta	UniRef100_P09575	UniRef90_P09575	UNKNOWN	4.1.3.27|4.1.1.48|	0	0	0	0	0	0	0	0	0	0	1	0	0	0	0	0	0	0	0	0	0	0	0	0	0	0	0	0	0	0	0	0	0	0	0
UniRef50_Q9YGB2	TRPG_ARCFU Anthranilate synthase component 2 OS=Archaeoglobus fulgidus (strain ATCC 49558 / VC-16 / DSM 4304 / JCM 9628 / NBRC 100126) GN=trpG PE=3 SV=1	Archaeoglobus fulgidus DSM 4304	Archaea	Unknown	Euryarchaeota	Archaeoglobi	Archaeoglobales	Archaeoglobaceae	Archaeoglobus	Archaeoglobus fulgidus	UniRef100_O28670	UniRef90_O28670	K01658|	4.1.3.27|	0	0	0	0	0	0	0	0	0	0	0	0	0	0	0	0	0	0	1	0	0	0	0	0	0	0	0	0	0	0	0	0	0	0	0
UniRef50_P26941	TRPF_METTH N-(5'-phosphoribosyl)anthranilate isomerase OS=Methanothermobacter thermautotrophicus (strain ATCC 29096 / DSM 1053 / JCM 10044 / NBRC 100330 / Delta H) GN=trpF PE=3 SV=1	Methanothermobacter thermautotrophicus str. Delta H	Archaea	Unknown	Euryarchaeota	Methanobacteria	Methanobacteriales	Methanobacteriaceae	Methanothermobacter	Methanothermobacter thermautotrophicus	UniRef100_O27695	UniRef90_O27695	UNKNOWN	5.3.1.24|	0	0	0	0	0	0	0	0	0	0	0	0	0	0	0	0	3	2	1	0	0	0	0	0	0	0	0	0	0	0	0	0	0	0	0
UniRef50_P00899	TRPE_YEAST Anthranilate synthase component 1 OS=Saccharomyces cerevisiae (strain ATCC 204508 / S288c) GN=TRP2 PE=1 SV=4	Saccharomyces cerevisiae S288c	Eukaryota	Fungi	Ascomycota	Saccharomycetes	Saccharomycetales	Saccharomycetaceae	Saccharomyces	Saccharomyces cerevisiae	UniRef100_P00899	UniRef90_P00899	K01657|	4.1.3.27|	0	0	0	0	0	0	0	0	0	0	0	0	0	0	0	0	0	0	0	0	0	0	0	0	0	0	0	0	1	0	0	0	0	0	0
UniRef50_Q08653	TRPE_THEMA Anthranilate synthase component 1 OS=Thermotoga maritima (strain ATCC 43589 / MSB8 / DSM 3109 / JCM 10099) GN=trpE PE=3 SV=2	Thermotoga maritima MSB8	Bacteria	Unknown	Thermotogae	Thermotogae	Thermotogales	Thermotogaceae	Thermotoga	Thermotoga maritima	UniRef100_Q08653	UniRef90_Q08653	K01657|	4.1.3.27|	0	0	0	0	0	0	0	0	0	0	0	0	0	0	0	0	0	0	0	0	0	0	0	0	0	0	0	0	0	0	0	0	0	0	1
UniRef50_P56995	TRPE_NEIG1 Anthranilate synthase component 1 OS=Neisseria gonorrhoeae (strain ATCC 700825 / FA 1090) GN=trpE PE=3 SV=1	Neisseria gonorrhoeae	Bacteria	Unknown	Proteobacteria	Betaproteobacteria	Neisseriales	Neisseriaceae	Neisseria	Neisseria gonorrhoeae	UniRef100_Q5F8B4	UniRef90_P56995	K01657|	4.1.3.27|	0	0	0	0	0	0	0	0	0	0	0	0	0	0	0	0	0	0	2	0	0	0	0	0	0	0	0	0	0	0	0	0	0	0	0
UniRef50_Q0SHN1	TRPD_RHOOB Anthranilate phosphoribosyltransferase OS=Rhodococcus opacus (strain B4) GN=trpD PE=3 SV=1	Rhodococcus opacus B4	Bacteria	Unknown	Actinobacteria	Actinobacteria	Actinomycetales	Nocardiaceae	Rhodococcus	Rhodococcus opacus	UniRef100_C1AU95	UniRef90_Q0SHN1	K00766|	2.4.2.18|	0	0	0	0	1	0	0	0	0	0	0	0	0	0	0	0	0	0	0	0	0	0	0	0	0	0	0	0	0	0	0	0	0	0	0
UniRef50_Q8ZV45	TRPD_PYRAR Anthranilate phosphoribosyltransferase OS=Pyrobaculum arsenaticum (strain DSM 13514 / JCM 11321) GN=trpD PE=3 SV=1	Pyrobaculum arsenaticum DSM 13514	Archaea	Unknown	Crenarchaeota	Thermoprotei	Thermoproteales	Thermoproteaceae	Pyrobaculum	Pyrobaculum arsenaticum	UniRef100_A4WKR0	UniRef90_A4WKR0	K00766|	2.4.2.18|	0	0	0	0	0	0	1	0	0	0	0	0	0	0	0	0	0	0	0	0	0	0	0	0	0	0	0	0	0	0	0	0	0	0	0
UniRef50_A6UW21	TRPD_PYRAB Anthranilate phosphoribosyltransferase OS=Pyrococcus abyssi (strain GE5 / Orsay) GN=trpD PE=3 SV=1	Pyrococcus abyssi GE5	Archaea	Unknown	Euryarchaeota	Thermococci	Thermococcales	Thermococcaceae	Pyrococcus	Pyrococcus abyssi	UniRef100_Q9V1G4	UniRef90_Q9V1G4	K00766|	2.4.2.18|	0	0	0	0	0	0	0	0	0	0	0	0	0	0	0	3	0	0	0	0	0	0	0	0	0	0	0	0	0	0	0	0	0	0	0
UniRef50_B0R622	TRPD_HALSA Anthranilate phosphoribosyltransferase OS=Halobacterium salinarum (strain ATCC 700922 / JCM 11081 / NRC-1) GN=trpD PE=3 SV=1	root	Unknown	Unknown	Unknown	Unknown	Unknown	Unknown	Unknown	Unknown	UniRef100_B0R622	UniRef90_B0R622	UNKNOWN	2.4.2.18|	0	0	0	0	0	0	0	0	0	0	0	0	2	0	0	0	0	0	0	0	0	0	0	0	0	0	0	0	0	0	0	0	0	0	0
UniRef50_C3PKY4	TRPD_CORA7 Anthranilate phosphoribosyltransferase OS=Corynebacterium aurimucosum (strain ATCC 700975 / DSM 44827 / CN-1) GN=trpD PE=3 SV=1	Corynebacterium aurimucosum ATCC 700975	Bacteria	Unknown	Actinobacteria	Actinobacteria	Actinomycetales	Corynebacteriaceae	Corynebacterium	Corynebacterium aurimucosum	UniRef100_C3PKY4	UniRef90_C3PKY4	K00766|	2.4.2.18|	0	0	0	0	0	0	0	0	0	0	0	0	0	0	0	0	0	0	0	0	0	0	0	0	0	0	0	0	0	0	0	0	0	0	0
UniRef50_Q13TW5	TRPD_BURTA Anthranilate phosphoribosyltransferase OS=Burkholderia thailandensis (strain E264 / ATCC 700388 / DSM 13276 / CIP 106301) GN=trpD PE=3 SV=1	Burkholderia thailandensis E264	Bacteria	Unknown	Proteobacteria	Unknown	Unknown	Unknown	Unknown	Unknown	UniRef100_Q2SUI1	UniRef90_Q13TW5	K00766|	2.4.2.18|	0	0	0	0	0	0	0	0	0	0	0	0	0	0	0	0	0	0	0	0	0	1	0	0	0	0	0	1	0	0	0	0	0	0	0
UniRef50_P94326	TRPD_BRASO Anthranilate phosphoribosyltransferase OS=Bradyrhizobium sp. (strain ORS278) GN=trpD PE=3 SV=2	Bradyrhizobium sp. ORS 278	Bacteria	Unknown	Unknown	Unknown	Unknown	Unknown	Unknown	Unknown	UniRef100_A4YVD5	UniRef90_A4YVD5	K00766|	2.4.2.18|	0	0	0	0	0	0	1	0	0	0	0	0	2	0	0	0	0	0	0	0	0	0	0	0	0	0	0	0	0	1	0	0	1	0	0
UniRef50_Q9KCB3	TRPD_BACHD Anthranilate phosphoribosyltransferase OS=Bacillus halodurans (strain ATCC BAA-125 / DSM 18197 / FERM 7344 / JCM 9153 / C-125) GN=trpD PE=3 SV=1	root	Unknown	Unknown	Unknown	Unknown	Unknown	Unknown	Unknown	Unknown	UniRef100_Q9KCB3	UniRef90_Q9KCB3	K00766|	2.4.2.18|	0	0	0	0	0	0	0	0	0	0	0	0	2	0	0	0	0	0	0	0	0	0	0	0	0	0	0	0	0	0	0	0	0	0	0
UniRef50_Q12LE4	TRPD_ACTSZ Anthranilate phosphoribosyltransferase OS=Actinobacillus succinogenes (strain ATCC 55618 / 130Z) GN=trpD PE=3 SV=1	Actinobacillus succinogenes 130Z	Bacteria	Unknown	Proteobacteria	Gammaproteobacteria	Pasteurellales	Pasteurellaceae	Actinobacillus	Actinobacillus succinogenes	UniRef100_A6VNT3	UniRef90_A6VNT3	K00766|	2.4.2.18|	0	0	0	0	0	0	0	0	0	0	0	0	0	0	0	0	1	0	0	0	0	0	0	0	0	0	0	0	0	0	0	0	0	0	0
UniRef50_Q8ZEG8	TRPC_YERPE Tryptophan biosynthesis protein TrpCF OS=Yersinia pestis GN=trpC PE=3 SV=1	Yersinia pestis	Bacteria	Unknown	Proteobacteria	Gammaproteobacteria	Enterobacteriales	Enterobacteriaceae	Yersinia	Yersinia pestis	UniRef100_Q8ZEG8	UniRef90_Q8ZEG8	K13498|	4.1.1.48|5.3.1.24|	0	0	0	0	0	0	0	0	0	0	0	0	0	0	0	0	0	0	0	0	0	0	0	0	0	0	0	0	0	1	0	0	0	0	0
UniRef50_Q49XH6	TRPC_STAAW Indole-3-glycerol phosphate synthase OS=Staphylococcus aureus (strain MW2) GN=trpC PE=3 SV=1	Staphylococcus aureus subsp. aureus	Bacteria	Unknown	Firmicutes	Bacilli	Bacillales	Staphylococcaceae	Staphylococcus	Staphylococcus aureus	UniRef100_Q2FH66	UniRef90_Q9RL78	UNKNOWN	4.1.1.48|	0	0	0	0	0	0	0	0	0	0	0	0	0	0	0	0	0	0	0	0	0	0	0	0	0	0	0	0	0	0	0	0	0	0	0
UniRef50_A0QX95	TRPC_MYCA9 Indole-3-glycerol phosphate synthase OS=Mycobacterium abscessus (strain ATCC 19977 / DSM 44196) GN=trpC PE=3 SV=1	Mycobacterium abscessus ATCC 19977	Bacteria	Unknown	Actinobacteria	Actinobacteria	Actinomycetales	Mycobacteriaceae	Mycobacterium	Mycobacterium abscessus	UniRef100_B1MBV4	UniRef90_B1MBV4	UNKNOWN	4.1.1.48|	0	0	0	0	0	0	0	0	0	0	0	1	0	0	0	0	0	0	0	0	0	0	0	0	0	0	0	0	0	0	0	0	0	0	0
UniRef50_Q9RUG0	TRPC_DEIRA Indole-3-glycerol phosphate synthase OS=Deinococcus radiodurans (strain ATCC 13939 / DSM 20539 / JCM 16871 / LMG 4051 / NBRC 15346 / NCIMB 9279 / R1 / VKM B-1422) GN=trpC PE=3 SV=1	Deinococcus radiodurans R1	Bacteria	Unknown	Deinococcus-Thermus	Deinococci	Deinococcales	Deinococcaceae	Deinococcus	Deinococcus radiodurans	UniRef100_Q9RUG0	UniRef90_Q9RUG0	K01609|	4.1.1.48|	0	0	0	0	0	0	0	0	0	0	0	0	0	0	0	0	0	0	0	0	0	0	0	0	0	0	0	0	0	0	0	0	0	0	0
UniRef50_Q9V150	TRPB2_PYRFU Tryptophan synthase beta chain 2 OS=Pyrococcus furiosus (strain ATCC 43587 / DSM 3638 / JCM 8422 / Vc1) GN=trpB2 PE=3 SV=1	Pyrococcus furiosus DSM 3638	Archaea	Unknown	Euryarchaeota	Thermococci	Thermococcales	Thermococcaceae	Pyrococcus	Pyrococcus furiosus	UniRef100_Q8U0J5	UniRef90_Q8U0J5	K06001|	4.2.1.20|	0	0	0	0	0	0	0	0	0	0	0	0	0	0	0	0	0	0	0	0	0	0	0	0	0	0	0	0	0	0	0	0	0	0	0
UniRef50_P07600	TRPB_RUEST Tryptophan synthase beta chain OS=Ruegeria sp. (strain TM1040) GN=trpB PE=3 SV=1	Bacteria	Unknown	Unknown	Unknown	Unknown	Unknown	Unknown	Unknown	Unknown	UniRef100_Q8R9M9	UniRef90_B0K8T6	K01696|	4.2.1.20|	0	0	0	0	0	0	4	0	0	0	0	0	20	10	19	0	13	15	0	0	0	0	0	0	0	0	0	0	0	0	2	0	1	1	1
UniRef50_P07344	TRPA_RHIL3 Tryptophan synthase alpha chain OS=Rhizobium leguminosarum bv. viciae (strain 3841) GN=trpA PE=3 SV=1	Rhizobium leguminosarum bv. viciae 3841	Bacteria	Unknown	Proteobacteria	Alphaproteobacteria	Rhizobiales	Rhizobiaceae	Rhizobium	Rhizobium leguminosarum	UniRef100_Q1MND5	UniRef90_Q2KE81	K01695|	4.2.1.20|	0	0	0	0	0	0	0	0	0	0	0	0	0	0	0	0	0	0	0	0	0	0	0	0	0	0	0	0	0	0	0	0	0	1	0
UniRef50_Q74AI3	TRPA_NEIG1 Tryptophan synthase alpha chain OS=Neisseria gonorrhoeae (strain ATCC 700825 / FA 1090) GN=trpA PE=3 SV=1	Neisseria gonorrhoeae FA 1090	Bacteria	Unknown	Proteobacteria	Betaproteobacteria	Unknown	Unknown	Unknown	Unknown	UniRef100_Q5F9Y6	UniRef90_Q9K0D4	K01695|	4.2.1.20|	0	0	0	0	0	0	0	0	1	0	0	0	0	0	0	0	0	0	0	0	0	1	0	0	0	0	0	0	0	0	0	0	0	0	0
UniRef50_Q9FFY9	TRP4_ARATH Telomere repeat-binding protein 4 OS=Arabidopsis thaliana GN=TRP4 PE=1 SV=1	Arabidopsis thaliana	Eukaryota	Viridiplantae	Streptophyta	Unknown	Brassicales	Brassicaceae	Arabidopsis	Arabidopsis thaliana	UniRef100_Q9FFY9	UniRef90_Q9FFY9	UNKNOWN	UNKNOWN	0	0	0	0	0	0	0	0	0	0	0	0	0	0	0	0	0	0	0	0	0	0	0	1	0	0	0	0	0	0	0	0	0	0	0
UniRef50_B8CU29	TRMN6_SHEPC tRNA1(Val) (adenine(37)-N6)-methyltransferase OS=Shewanella putrefaciens (strain CN-32 / ATCC BAA-453) GN=Sputcn32_0888 PE=3 SV=1	Shewanella putrefaciens CN-32	Bacteria	Unknown	Proteobacteria	Gammaproteobacteria	Alteromonadales	Shewanellaceae	Shewanella	Shewanella putrefaciens	UniRef100_A4Y3T4	UniRef90_A4Y3T4	K15460|	2.1.1.223|	0	0	0	0	0	0	0	0	0	0	0	0	0	0	1	0	0	0	0	0	0	0	0	0	0	0	0	0	0	0	0	0	0	0	0
UniRef50_D7A3L6	TRML_STAND tRNA (cytidine(34)-2'-O)-methyltransferase OS=Starkeya novella (strain ATCC 8093 / DSM 506 / CCM 1077 / IAM 12100 / NBRC 12443 / NCIB 9113) GN=trmL PE=3 SV=1	Starkeya novella DSM 506	Bacteria	Unknown	Proteobacteria	Alphaproteobacteria	Rhizobiales	Xanthobacteraceae	Starkeya	Starkeya novella	UniRef100_D7A3L6	UniRef90_D7A3L6	K03216|	2.1.1.207|	0	0	0	0	0	0	0	0	0	0	0	0	0	0	0	0	0	0	0	0	0	0	0	0	0	0	0	0	1	0	0	0	0	0	0
UniRef50_A1JKQ0	TRMJ_ECOK1 tRNA (cytidine/uridine-2'-O-)-methyltransferase TrmJ OS=Escherichia coli O1:K1 / APEC GN=trmJ PE=3 SV=1	Escherichia coli	Bacteria	Unknown	Proteobacteria	Gammaproteobacteria	Enterobacteriales	Enterobacteriaceae	Escherichia	Escherichia coli	UniRef100_A1AE69	UniRef90_A1AE69	K15396|	2.1.1.200|	0	0	0	0	0	0	0	0	0	0	0	0	0	0	0	0	0	0	0	0	0	0	0	0	0	0	0	0	0	0	0	0	0	0	0
UniRef50_P9WFZ0	TRMI_MYCTO tRNA (adenine(58)-N(1))-methyltransferase TrmI OS=Mycobacterium tuberculosis (strain CDC 1551 / Oshkosh) GN=trmI PE=3 SV=1	Mycobacterium tuberculosis	Bacteria	Unknown	Actinobacteria	Actinobacteria	Actinomycetales	Mycobacteriaceae	Mycobacterium	Mycobacterium tuberculosis	UniRef100_P9WFZ0	UniRef90_P9WFZ0	K07442|	2.1.1.220|	0	0	0	0	0	0	0	0	0	0	0	0	0	0	0	0	0	0	0	0	0	0	0	0	0	0	0	0	0	0	0	0	0	0	0
UniRef50_A9FRC1	TRMFO_SORC5 Methylenetetrahydrofolate--tRNA-(uracil-5-)-methyltransferase TrmFO OS=Sorangium cellulosum (strain So ce56) GN=trmFO PE=3 SV=1	Sorangium cellulosum So ce56	Bacteria	Unknown	Proteobacteria	Deltaproteobacteria	Myxococcales	Polyangiaceae	Sorangium	Sorangium cellulosum	UniRef100_A9FRC1	UniRef90_A9FRC1	K04094|	2.1.1.74|	0	0	0	0	0	0	0	0	0	0	0	0	0	0	0	0	0	0	0	0	0	1	0	0	0	0	0	0	0	0	0	0	0	0	0
UniRef50_Q31NM4	TRMFO_PROMT Methylenetetrahydrofolate--tRNA-(uracil-5-)-methyltransferase TrmFO OS=Prochlorococcus marinus (strain NATL2A) GN=trmFO PE=3 SV=1	Prochlorococcus marinus str. NATL2A	Bacteria	Unknown	Cyanobacteria	Unknown	Unknown	Unknown	Unknown	Unknown	UniRef100_Q46K52	UniRef90_A2C3G4	K04094|	2.1.1.74|	0	0	0	0	0	0	0	0	1	0	0	0	0	0	0	0	0	0	0	0	0	0	0	0	0	0	0	0	0	0	0	1	0	0	0
UniRef50_Q7MBD6	TRMD_METPP tRNA (guanine-N(1)-)-methyltransferase OS=Methylibium petroleiphilum (strain PM1) GN=trmD PE=3 SV=1	Methylibium petroleiphilum PM1	Bacteria	Unknown	Proteobacteria	Betaproteobacteria	Burkholderiales	Unknown	Methylibium	Methylibium petroleiphilum	UniRef100_A2SES8	UniRef90_A2SES8	K00554|	2.1.1.228|	0	0	0	0	0	0	0	0	0	0	0	0	0	0	0	0	0	0	0	0	0	0	0	0	0	1	0	0	0	0	0	0	0	0	0
UniRef50_Q7NBG2	TRMB_MYCGA tRNA (guanine-N(7)-)-methyltransferase OS=Mycoplasma gallisepticum (strain R(low / passage 15 / clone 2)) GN=trmB PE=3 SV=2	Mycoplasma gallisepticum str. R(low)	Bacteria	Unknown	Tenericutes	Mollicutes	Mycoplasmatales	Mycoplasmataceae	Mycoplasma	Mycoplasma gallisepticum	UniRef100_Q7NBG2	UniRef90_Q7NBG2	K03439|	2.1.1.33|	0	0	0	0	0	0	0	1	0	0	0	0	0	0	0	0	0	0	0	0	0	0	0	0	0	0	0	0	0	0	0	0	0	0	0
UniRef50_A0L4N8	TRMB_MAGSM tRNA (guanine-N(7)-)-methyltransferase OS=Magnetococcus sp. (strain MC-1) GN=trmB PE=3 SV=1	Magnetococcus marinus MC-1	Bacteria	Unknown	Proteobacteria	Alphaproteobacteria	Magnetococcales	Magnetococcaceae	Magnetococcus	Magnetococcus marinus	UniRef100_A0L4N8	UniRef90_A0L4N8	K03439|	2.1.1.33|	0	0	0	0	0	0	0	0	0	0	0	0	0	1	0	0	0	0	0	0	0	0	0	0	0	0	0	0	0	0	0	0	0	0	0
UniRef50_Q2VYQ1	TRMB_MAGSA tRNA (guanine-N(7)-)-methyltransferase OS=Magnetospirillum magneticum (strain AMB-1 / ATCC 700264) GN=trmB PE=3 SV=1	Magnetospirillum magneticum AMB-1	Bacteria	Unknown	Proteobacteria	Alphaproteobacteria	Rhodospirillales	Rhodospirillaceae	Magnetospirillum	Magnetospirillum magneticum	UniRef100_Q2VYQ1	UniRef90_Q2VYQ1	K03439|	2.1.1.33|	0	0	0	0	0	1	0	0	0	0	0	0	0	0	0	0	0	0	0	0	0	0	0	0	0	0	0	0	0	0	0	0	0	0	0
UniRef50_Q6CQH2	TRM82_KLULA tRNA (guanine-N(7)-)-methyltransferase non-catalytic subunit TRM82 OS=Kluyveromyces lactis (strain ATCC 8585 / CBS 2359 / DSM 70799 / NBRC 1267 / NRRL Y-1140 / WM37) GN=TRM82 PE=3 SV=1	Kluyveromyces lactis NRRL Y-1140	Eukaryota	Fungi	Ascomycota	Saccharomycetes	Saccharomycetales	Saccharomycetaceae	Kluyveromyces	Kluyveromyces lactis	UniRef100_Q6CQH2	UniRef90_Q6CQH2	K15443|	UNKNOWN	0	0	0	0	0	0	0	0	0	0	0	0	0	0	0	0	0	0	0	0	0	0	0	0	0	0	0	0	0	0	0	0	0	0	0
UniRef50_P0CW65	TRM1_METJA tRNA (guanine(26)-N(2))-dimethyltransferase OS=Methanocaldococcus jannaschii (strain ATCC 43067 / DSM 2661 / JAL-1 / JCM 10045 / NBRC 100440) GN=trm1 PE=3 SV=1	Methanocaldococcus jannaschii DSM 2661	Archaea	Unknown	Euryarchaeota	Methanococci	Methanococcales	Methanocaldococcaceae	Methanocaldococcus	Methanocaldococcus jannaschii	UniRef100_Q58356	UniRef90_Q58356	K00555|	2.1.1.216|	0	0	0	0	0	0	0	0	0	0	0	0	0	0	1	0	0	0	0	0	0	0	0	0	0	0	0	0	0	0	0	0	0	0	0
UniRef50_Q14669	TRIPC_MOUSE E3 ubiquitin-protein ligase TRIP12 OS=Mus musculus GN=Trip12 PE=1 SV=1	Mus musculus	Eukaryota	Metazoa	Chordata	Mammalia	Rodentia	Muridae	Mus	Mus musculus	UniRef100_G5E870	UniRef90_G5E870	K10590|	6.3.2.-|	0	0	0	0	0	0	0	0	0	0	0	0	0	0	0	1	0	0	0	0	0	0	0	0	0	0	0	0	0	0	0	0	0	0	0
UniRef50_Q972G5	TRIC_SULTO Putative Tricorn-like protease C-terminal subunit OS=Sulfolobus tokodaii (strain DSM 16993 / JCM 10545 / NBRC 100140 / 7) GN=triC PE=3 SV=1	root	Unknown	Unknown	Unknown	Unknown	Unknown	Unknown	Unknown	Unknown	UniRef100_Q972G5	UniRef90_Q972G5	K08676|	3.4.21.-|	0	0	0	0	0	0	0	0	0	0	0	0	0	0	0	0	0	1	0	0	0	0	0	1	0	0	0	0	0	0	0	0	0	0	0
UniRef50_Q8WV44	TRI41_MOUSE E3 ubiquitin-protein ligase TRIM41 OS=Mus musculus GN=Trim41 PE=1 SV=1	Mus musculus	Eukaryota	Metazoa	Chordata	Mammalia	Rodentia	Muridae	Mus	Mus musculus	UniRef100_Q5NCC3	UniRef90_Q8WV44	K12017|	6.3.2.-|	0	0	0	0	0	0	0	0	0	0	0	0	0	0	0	0	0	0	0	0	0	0	0	0	0	0	0	0	0	0	0	0	0	0	0
UniRef50_Q9UKU6	TRHDE_RAT Thyrotropin-releasing hormone-degrading ectoenzyme OS=Rattus norvegicus GN=Trhde PE=1 SV=1	Mammalia	Eukaryota	Metazoa	Chordata	Mammalia	Unknown	Unknown	Unknown	Unknown	UniRef100_Q10836	UniRef90_Q10836	UNKNOWN	3.4.19.6|	0	0	0	0	0	0	0	0	0	0	0	0	0	0	0	0	0	0	0	0	0	0	0	0	1	0	0	0	0	0	0	0	0	0	0
UniRef50_Q10836	TRHDE_HUMAN Thyrotropin-releasing hormone-degrading ectoenzyme OS=Homo sapiens GN=TRHDE PE=2 SV=1	Mammalia	Eukaryota	Metazoa	Chordata	Mammalia	Unknown	Unknown	Unknown	Unknown	UniRef100_Q9UKU6	UniRef90_Q9UKU6	K01306|	3.4.19.6|	0	0	0	0	0	0	0	0	0	0	0	0	0	0	0	0	0	0	0	0	0	0	0	0	1	0	0	0	0	0	0	0	1	0	0
UniRef50_P02788	TRFL_CAMDR Lactotransferrin OS=Camelus dromedarius GN=LTF PE=1 SV=1	Mammalia	Eukaryota	Metazoa	Chordata	Mammalia	Unknown	Unknown	Unknown	Unknown	UniRef100_Q9TUM0	UniRef90_Q9TUM0	UNKNOWN	3.4.21.-|	0	0	0	0	0	0	0	0	0	0	2	0	0	0	0	0	0	0	0	0	0	0	0	0	0	0	0	31	0	0	0	0	0	0	0
UniRef50_P80426	TRFE2_SALSA Serotransferrin-2 OS=Salmo salar GN=tf2 PE=1 SV=1	Salmo salar	Eukaryota	Metazoa	Chordata	Actinopterygii	Salmoniformes	Salmonidae	Salmo	Salmo salar	UniRef100_P80426	UniRef90_P80426	UNKNOWN	UNKNOWN	0	0	0	0	0	0	0	0	0	0	0	1	0	0	0	0	0	0	0	0	0	0	0	0	0	0	0	0	0	0	0	0	0	0	0
UniRef50_P24627	TRFE_RABIT Serotransferrin OS=Oryctolagus cuniculus GN=TF PE=1 SV=4	Mammalia	Eukaryota	Metazoa	Chordata	Mammalia	Unknown	Unknown	Unknown	Unknown	UniRef100_P19134	UniRef90_P19134	K14736|	UNKNOWN	0	0	0	0	0	0	0	0	0	0	2	0	0	0	0	0	0	0	0	0	0	0	0	0	0	0	0	0	0	0	0	0	0	0	0
UniRef50_Q9BQ50	TREX2_HUMAN Three prime repair exonuclease 2 OS=Homo sapiens GN=TREX2 PE=1 SV=1	Homo sapiens	Eukaryota	Metazoa	Chordata	Mammalia	Primates	Hominidae	Homo	Homo sapiens	UniRef100_Q9BQ50	UniRef90_Q9BQ50	K10791|	3.1.11.2|	0	0	0	0	0	0	0	0	0	0	3	0	0	0	0	0	0	0	0	0	0	0	0	0	0	0	0	0	0	0	0	0	0	0	0
UniRef50_A9ZSY2	TRET1_APILI Facilitated trehalose transporter Tret1 OS=Apis mellifera ligustica GN=Tret1 PE=1 SV=1	Apis mellifera ligustica	Eukaryota	Metazoa	Arthropoda	Insecta	Hymenoptera	Apidae	Apis	Apis mellifera	UniRef100_A9ZSY2	UniRef90_A9ZSY2	K14258|	UNKNOWN	0	0	0	0	0	0	0	0	0	0	0	0	0	0	0	0	0	0	0	0	0	0	0	0	0	0	0	0	1	0	0	0	0	0	0
UniRef50_Q9SU50	TRE_ORYSJ Probable trehalase OS=Oryza sativa subsp. japonica GN=Os10g0521000 PE=2 SV=1	Oryza sativa Japonica Group	Eukaryota	Viridiplantae	Streptophyta	Liliopsida	Poales	Poaceae	Oryza	Oryza sativa	UniRef100_Q9FWC1	UniRef90_Q9FWC1	K01194|	3.2.1.28|	0	0	0	1	0	0	0	0	0	0	0	0	0	0	0	0	0	0	0	0	0	0	0	0	0	0	0	0	0	0	0	0	0	0	0
UniRef50_P06627	TRAY1_ECOLI Relaxosome protein TraY OS=Escherichia coli (strain K12) GN=traY PE=1 SV=2	Escherichia coli K-12	Bacteria	Unknown	Proteobacteria	Gammaproteobacteria	Enterobacteriales	Enterobacteriaceae	Escherichia	Escherichia coli	UniRef100_P06627	UniRef90_P06627	UNKNOWN	UNKNOWN	0	0	0	0	0	0	0	0	0	0	0	0	0	0	0	0	0	0	0	0	0	0	0	0	0	0	0	0	0	0	0	0	0	0	0
UniRef50_Q12931	TRAP1_MOUSE Heat shock protein 75 kDa, mitochondrial OS=Mus musculus GN=Trap1 PE=1 SV=1	Mus musculus	Eukaryota	Metazoa	Chordata	Mammalia	Unknown	Unknown	Unknown	Unknown	UniRef100_Q9CQN1	UniRef90_Q5XHZ0	K09488|	UNKNOWN	0	1	0	0	0	0	0	0	0	0	1	0	0	0	0	0	0	0	0	0	0	0	0	0	0	0	0	0	0	0	0	0	0	0	0
UniRef50_P55419	TRAC_RHISN Probable conjugal transfer protein TraC OS=Rhizobium sp. (strain NGR234) GN=traC PE=4 SV=1	Sinorhizobium fredii NGR234	Bacteria	Unknown	Proteobacteria	Alphaproteobacteria	Rhizobiales	Rhizobiaceae	Sinorhizobium	Sinorhizobium fredii	UniRef100_P55419	UniRef90_P55419	UNKNOWN	UNKNOWN	0	0	0	0	0	0	0	0	0	0	0	0	2	0	0	0	0	0	0	0	0	0	0	0	0	0	0	0	0	0	0	0	0	0	0
UniRef50_P18416	TRA3_STAAU Transposase for transposon Tn552 OS=Staphylococcus aureus PE=3 SV=1	Staphylococcus aureus	Bacteria	Unknown	Firmicutes	Bacilli	Bacillales	Staphylococcaceae	Staphylococcus	Staphylococcus aureus	UniRef100_P18416	UniRef90_P18416	K07497|	UNKNOWN	0	1	0	0	1	0	0	0	0	0	0	0	0	0	0	0	0	0	0	0	0	0	0	0	0	0	0	0	0	0	0	0	0	0	0
UniRef50_A6NMA1	TR5OS_MOUSE Putative uncharacterized protein TRPC5OS homolog OS=Mus musculus GN=Trpc5os PE=4 SV=1	Mus musculus	Eukaryota	Metazoa	Chordata	Mammalia	Rodentia	Muridae	Mus	Mus musculus	UniRef100_Q3UHV4	UniRef90_Q3UHV4	UNKNOWN	UNKNOWN	0	0	0	0	0	0	0	0	0	0	0	0	0	0	1	0	0	0	0	0	0	0	0	0	0	0	0	0	0	0	0	0	0	0	0
UniRef50_Q67ES0	TR140_RAT Taste receptor type 2 member 140 OS=Rattus norvegicus GN=Tas2r140 PE=3 SV=1	Rattus norvegicus	Eukaryota	Metazoa	Chordata	Mammalia	Rodentia	Muridae	Rattus	Rattus norvegicus	UniRef100_Q67ES0	UniRef90_Q67ES0	K08474|	UNKNOWN	0	0	0	0	0	0	0	0	0	0	0	0	0	0	0	0	1	0	0	0	0	0	0	0	0	0	0	0	0	0	0	0	0	0	0
UniRef50_Q49YE4	TPX_STAS1 Probable thiol peroxidase OS=Staphylococcus saprophyticus subsp. saprophyticus (strain ATCC 15305 / DSM 20229) GN=tpx PE=3 SV=1	Staphylococcus saprophyticus subsp. saprophyticus ATCC 15305	Bacteria	Unknown	Firmicutes	Bacilli	Bacillales	Staphylococcaceae	Staphylococcus	Staphylococcus saprophyticus subsp. saprophyticus ATCC 15305	UniRef100_Q49YE4	UniRef90_Q49YE4	K11065|	1.11.1.-|	0	0	0	0	0	0	0	0	1	0	2	0	1	0	0	2	1	0	0	0	0	0	0	0	0	0	0	0	0	0	0	0	0	0	0
UniRef50_P0A864	TPX_SHIFL Thiol peroxidase OS=Shigella flexneri GN=tpx PE=3 SV=2	Enterobacteriaceae	Bacteria	Unknown	Proteobacteria	Gammaproteobacteria	Enterobacteriales	Enterobacteriaceae	Unknown	Unknown	UniRef100_P0A864	UniRef90_P0A864	K11065|	1.11.1.-|	0	0	0	0	0	0	0	0	0	0	0	0	0	0	0	0	0	0	0	0	0	0	0	0	0	0	0	0	0	0	0	0	0	0	0
UniRef50_Q9PPE0	TPX_CAMJE Probable thiol peroxidase OS=Campylobacter jejuni subsp. jejuni serotype O:2 (strain NCTC 11168) GN=tpx PE=3 SV=1	Campylobacter jejuni subsp. jejuni NCTC 11168 = ATCC 700819	Bacteria	Unknown	Proteobacteria	Epsilonproteobacteria	Campylobacterales	Campylobacteraceae	Campylobacter	Campylobacter jejuni subsp. jejuni NCTC 11168 = ATCC 700819	UniRef100_Q9PPE0	UniRef90_Q9PPE0	K11065|	1.11.1.-|	0	0	0	0	0	0	0	0	0	0	0	0	0	0	0	0	0	0	0	0	0	0	0	0	0	0	0	0	0	0	0	0	0	0	0
UniRef50_P57668	TPX_BACHD Probable thiol peroxidase OS=Bacillus halodurans (strain ATCC BAA-125 / DSM 18197 / FERM 7344 / JCM 9153 / C-125) GN=tpx PE=3 SV=1	Bacillus halodurans C-125	Bacteria	Unknown	Firmicutes	Bacilli	Bacillales	Bacillaceae	Bacillus	Bacillus halodurans	UniRef100_Q9K813	UniRef90_Q9K813	K11065|	1.11.1.-|	0	0	0	0	0	1	0	0	3	4	5	6	4	7	1	5	6	3	1	1	0	0	0	0	0	0	0	0	0	0	0	0	1	0	0
UniRef50_Q9ZSR7	TPT_FLAPR Triose phosphate/phosphate translocator, chloroplastic OS=Flaveria pringlei GN=TPT PE=2 SV=1	Streptophyta	Eukaryota	Viridiplantae	Streptophyta	Unknown	Unknown	Unknown	Unknown	Unknown	UniRef100_P49131	UniRef90_P49132	UNKNOWN	UNKNOWN	47	35	11	22	9	10	7	7	37	35	22	33	4	4	4	2	2	3	1	2	19	19	14	9	4	2	3	5	7	10	8	11	10	9	2
UniRef50_O77081	TPSTA_CAEEL Protein-tyrosine sulfotransferase A OS=Caenorhabditis elegans GN=tpst-1 PE=1 SV=1	Caenorhabditis elegans	Eukaryota	Metazoa	Nematoda	Chromadorea	Rhabditida	Rhabditidae	Caenorhabditis	Caenorhabditis elegans	UniRef100_O77081	UniRef90_O77081	K01021|	2.8.2.20|	0	0	0	0	0	0	0	0	0	0	0	0	0	0	0	0	0	0	0	0	0	0	0	0	0	0	0	0	0	0	0	0	0	0	0
UniRef50_Q4KMQ1	TPRN_HUMAN Taperin OS=Homo sapiens GN=TPRN PE=1 SV=2	Homo sapiens	Eukaryota	Metazoa	Chordata	Mammalia	Primates	Hominidae	Homo	Homo sapiens	UniRef100_Q4KMQ1	UniRef90_Q4KMQ1	UNKNOWN	UNKNOWN	0	0	0	0	0	0	0	0	0	0	0	0	0	0	0	0	0	0	0	0	0	0	0	0	0	0	0	0	0	1	0	0	0	0	0
UniRef50_Q9Y2L5	TPPC8_HUMAN Trafficking protein particle complex subunit 8 OS=Homo sapiens GN=TRAPPC8 PE=1 SV=2	Homo sapiens	Eukaryota	Metazoa	Chordata	Mammalia	Primates	Hominidae	Homo	Homo sapiens	UniRef100_Q9Y2L5	UniRef90_Q9Y2L5	UNKNOWN	UNKNOWN	0	0	0	0	0	0	0	0	0	0	0	0	0	0	0	0	0	0	0	0	0	0	0	0	0	0	0	0	0	0	0	1	0	0	0
UniRef50_Q7XI41	TPP3_ORYSJ Probable trehalose-phosphate phosphatase 3 OS=Oryza sativa subsp. japonica GN=TPP3 PE=2 SV=1	Oryza sativa Japonica Group	Eukaryota	Viridiplantae	Streptophyta	Liliopsida	Poales	Poaceae	Oryza	Oryza sativa	UniRef100_Q7XI41	UniRef90_Q7XI41	K01087|	3.1.3.12|	0	0	0	1	0	0	0	0	0	0	0	0	0	0	0	0	0	0	0	0	0	0	0	0	0	0	0	0	0	0	0	0	0	0	0
UniRef50_F4J8D3	TPLAT_ARATH Protein TPLATE OS=Arabidopsis thaliana GN=TPLATE PE=1 SV=1	Arabidopsis thaliana	Eukaryota	Viridiplantae	Streptophyta	Unknown	Brassicales	Brassicaceae	Arabidopsis	Arabidopsis thaliana	UniRef100_F4J8D3	UniRef90_F4J8D3	UNKNOWN	UNKNOWN	0	0	0	0	0	0	0	0	0	0	0	0	0	0	0	0	0	0	0	0	0	0	0	0	0	0	0	0	0	0	0	0	0	0	0
UniRef50_P31015	TPL_SYMS1 Tyrosine phenol-lyase OS=Symbiobacterium sp. (strain SC-1) GN=tpl PE=3 SV=1	Bacteria	Unknown	Unknown	Unknown	Unknown	Unknown	Unknown	Unknown	Unknown	UniRef100_O08501	UniRef90_Q08897	UNKNOWN	4.1.99.2|	1	1	2	3	4	3	4	4	2	5	8	8	12	12	15	7	26	14	3	1	0	0	0	0	6	3	10	7	0	0	0	0	1	2	3
UniRef50_P50921	TPIS_YERPY Triosephosphate isomerase OS=Yersinia pseudotuberculosis serotype O:3 (strain YPIII) GN=tpiA PE=3 SV=1	Enterobacteriaceae	Bacteria	Unknown	Proteobacteria	Gammaproteobacteria	Enterobacteriales	Enterobacteriaceae	Unknown	Unknown	UniRef100_A7ZUD3	UniRef90_A7ZUD3	K01803|	5.3.1.1|	0	0	0	0	0	0	0	0	0	0	0	0	0	0	0	0	0	0	0	0	0	0	0	0	0	0	0	0	0	0	0	0	0	0	0
UniRef50_P60174	TPIS_PONAB Triosephosphate isomerase OS=Pongo abelii GN=TPI1 PE=2 SV=1	root	Unknown	Unknown	Unknown	Unknown	Unknown	Unknown	Unknown	Unknown	UniRef100_P48500	UniRef90_P60174	K01803|	5.3.1.1|	0	0	0	0	0	0	0	0	0	0	30	0	0	0	0	0	0	0	0	0	0	0	3	0	0	0	0	0	0	0	0	0	0	0	0
UniRef50_Q6YR48	TPIS_PHYAS Triosephosphate isomerase OS=Phytoplasma australiense GN=tpiA PE=3 SV=1	Candidatus Phytoplasma australiense	Bacteria	Unknown	Tenericutes	Mollicutes	Acholeplasmatales	Acholeplasmataceae	Candidatus Phytoplasma	Candidatus Phytoplasma australiense	UniRef100_B1VA75	UniRef90_B1VA75	K01803|	5.3.1.1|	0	0	0	0	0	0	0	0	1	1	1	0	0	0	0	0	0	0	0	0	0	0	0	0	3	0	1	2	0	0	0	0	1	1	2
UniRef50_P96190	TPIS_PELPD Triosephosphate isomerase OS=Pelobacter propionicus (strain DSM 2379) GN=tpiA PE=3 SV=1	root	Unknown	Unknown	Unknown	Unknown	Unknown	Unknown	Unknown	Unknown	UniRef100_A1APN8	UniRef90_A1APN8	K01803|	5.3.1.1|	0	0	0	0	1	1	3	4	0	0	0	0	4	2	0	3	3	4	1	3	0	0	0	0	0	0	0	0	0	0	0	0	0	0	0
UniRef50_P07669	TPIS_PARBA Triosephosphate isomerase OS=Paracoccidioides lutzii (strain ATCC MYA-826 / Pb01) GN=TPI1 PE=1 SV=3	root	Unknown	Unknown	Unknown	Unknown	Unknown	Unknown	Unknown	Unknown	UniRef100_Q96VN5	UniRef90_Q96VN5	K01803|	5.3.1.1|	0	2	0	0	1	1	3	4	1	1	8	2	4	2	0	3	3	4	1	3	0	2	3	3	0	0	0	0	0	0	1	3	2	2	6
UniRef50_P48491	TPIS_ORYLA Triosephosphate isomerase OS=Oryzias latipes GN=tpi1 PE=3 SV=1	root	Unknown	Unknown	Unknown	Unknown	Unknown	Unknown	Unknown	Unknown	UniRef100_Q589R5	UniRef90_Q589R5	UNKNOWN	5.3.1.1|	0	0	0	0	0	0	0	0	0	0	4	0	0	0	0	0	0	0	0	0	0	0	0	0	0	0	0	0	0	0	0	0	0	0	0
UniRef50_P50919	TPIS_MYCPU no description	Bacteria	Bacteria	Unknown	Unknown	Unknown	Unknown	Unknown	Unknown	Unknown	UniRef100_Q98QA8	UniRef90_Q98QA8	K01803|	5.3.1.1|	0	0	0	0	0	0	0	0	0	0	0	0	0	0	0	0	0	0	0	0	0	0	1	1	0	0	0	0	0	0	0	0	0	0	0
UniRef50_P78010	TPIS_MYCGE Triosephosphate isomerase OS=Mycoplasma genitalium (strain ATCC 33530 / G-37 / NCTC 10195) GN=tpiA PE=3 SV=1	Mycoplasma genitalium G37	Bacteria	Unknown	Tenericutes	Mollicutes	Mycoplasmatales	Mycoplasmataceae	Mycoplasma	Mycoplasma genitalium	UniRef100_P47670	UniRef90_P47670	K01803|	5.3.1.1|	0	0	0	0	0	0	0	0	0	0	0	0	0	0	0	0	0	0	0	0	0	0	0	0	0	0	0	0	0	1	0	0	1	0	0
UniRef50_Q01893	TPIS_MORSP Triosephosphate isomerase OS=Moraxella sp. GN=tpiA PE=3 SV=1	Moraxellaceae	Bacteria	Unknown	Proteobacteria	Gammaproteobacteria	Pseudomonadales	Moraxellaceae	Unknown	Unknown	UniRef100_Q01893	UniRef90_Q01893	UNKNOWN	5.3.1.1|	0	0	0	0	0	0	0	0	1	1	1	0	0	0	0	0	0	0	0	0	0	0	0	0	3	0	1	2	0	0	0	0	1	1	2
UniRef50_P86216	TPIS_MESAU Triosephosphate isomerase (Fragments) OS=Mesocricetus auratus GN=TPI1 PE=1 SV=1	root	Unknown	Unknown	Unknown	Unknown	Unknown	Unknown	Unknown	Unknown	UniRef100_P86216	UniRef90_P86216	UNKNOWN	5.3.1.1|	0	0	0	0	0	0	0	0	0	0	16	0	0	0	0	0	0	0	0	0	0	0	2	0	0	0	0	0	0	0	0	0	0	0	0
UniRef50_Q03SL6	TPIS_LACGA Triosephosphate isomerase OS=Lactobacillus gasseri (strain ATCC 33323 / DSM 20243 / JCM 1131 / NCIMB 11718 / AM63) GN=tpiA PE=3 SV=1	Bacteria	Bacteria	Unknown	Unknown	Unknown	Unknown	Unknown	Unknown	Unknown	UniRef100_Q042F3	UniRef90_Q5FL49	K01803|	5.3.1.1|	0	0	0	0	0	0	0	0	3	2	0	0	0	0	0	0	0	0	0	0	1	2	0	0	0	0	0	0	0	0	0	0	2	0	0
UniRef50_Q9P940	TPIS_EMENI Triosephosphate isomerase OS=Emericella nidulans (strain FGSC A4 / ATCC 38163 / CBS 112.46 / NRRL 194 / M139) GN=tpiA PE=3 SV=1	root	Unknown	Unknown	Unknown	Unknown	Unknown	Unknown	Unknown	Unknown	UniRef100_P00941	UniRef90_P00941	UNKNOWN	5.3.1.1|	0	0	0	0	0	0	0	0	0	0	11	0	0	0	0	0	0	0	0	0	0	0	0	0	0	0	0	0	0	0	0	0	0	0	0
UniRef50_Q5WDK7	TPIS_BORDL Triosephosphate isomerase OS=Borrelia duttonii (strain Ly) GN=tpiA PE=3 SV=1	Bacteria	Bacteria	Unknown	Unknown	Unknown	Unknown	Unknown	Unknown	Unknown	UniRef100_B5RKV4	UniRef90_B5RKV4	K01803|	5.3.1.1|	0	0	0	0	0	0	0	0	1	1	1	0	0	0	0	0	0	0	0	0	0	0	0	0	3	0	1	2	0	0	0	0	1	1	2
UniRef50_Q59182	TPIS_BORAP Triosephosphate isomerase OS=Borrelia afzelii (strain PKo) GN=tpiA PE=3 SV=1	Bacteria	Bacteria	Unknown	Unknown	Unknown	Unknown	Unknown	Unknown	Unknown	UniRef100_Q0SPB0	UniRef90_Q59182	K01803|	5.3.1.1|	0	0	0	0	0	0	0	0	1	1	1	0	0	0	0	0	0	0	0	0	0	0	0	0	3	0	1	2	0	0	0	0	1	1	2
UniRef50_P27876	TPIS_BACA2 Triosephosphate isomerase OS=Bacillus amyloliquefaciens subsp. plantarum (strain DSM 23117 / BGSC 10A6 / FZB42) GN=tpiA PE=3 SV=1	Bacilli	Bacteria	Unknown	Unknown	Unknown	Unknown	Unknown	Unknown	Unknown	UniRef100_A7Z8Y3	UniRef90_P27876	K01803|	5.3.1.1|	0	0	0	0	0	0	1	0	4	2	3	2	40	20	27	10	17	25	19	12	1	5	0	0	3	1	2	1	0	0	3	5	4	1	2
UniRef50_Q7S2H8	TPC1_EMENI Mitochondrial thiamine pyrophosphate carrier 1 OS=Emericella nidulans (strain FGSC A4 / ATCC 38163 / CBS 112.46 / NRRL 194 / M139) GN=tpc1 PE=3 SV=1	Aspergillus nidulans FGSC A4	Eukaryota	Fungi	Ascomycota	Eurotiomycetes	Eurotiales	Trichocomaceae	Emericella	Emericella nidulans	UniRef100_Q5AVW1	UniRef90_Q5AVW1	K15108|	UNKNOWN	0	0	0	0	0	0	0	0	0	0	0	0	0	0	0	0	0	0	0	0	0	0	0	0	0	0	0	0	0	0	0	0	0	0	0
UniRef50_B3NKZ6	TOTE_DROER Protein Turandot E OS=Drosophila erecta GN=Victoria PE=3 SV=2	Drosophila erecta	Eukaryota	Metazoa	Arthropoda	Insecta	Diptera	Drosophilidae	Drosophila	Drosophila erecta	UniRef100_B3NKZ6	UniRef90_B3NKZ6	UNKNOWN	UNKNOWN	0	0	0	0	0	0	0	2	0	0	0	0	0	0	0	0	0	0	0	0	0	0	0	0	0	0	0	0	0	0	0	0	0	0	0
UniRef50_Q8IN44	TOTA_DROME Protein Turandot A OS=Drosophila melanogaster GN=TotA PE=1 SV=1	Drosophila melanogaster	Eukaryota	Metazoa	Arthropoda	Insecta	Diptera	Drosophilidae	Drosophila	Drosophila melanogaster	UniRef100_Q8IN44	UniRef90_Q8IN44	UNKNOWN	UNKNOWN	0	0	0	0	0	0	0	0	0	0	0	0	0	0	0	0	0	0	1	0	0	0	0	0	0	0	0	0	0	0	0	0	0	0	0
UniRef50_P43637	TOS3_YEAS7 Serine/threonine-protein kinase TOS3 OS=Saccharomyces cerevisiae (strain YJM789) GN=TOS3 PE=3 SV=1	Saccharomyces cerevisiae YJM789	Eukaryota	Fungi	Ascomycota	Saccharomycetes	Saccharomycetales	Saccharomycetaceae	Saccharomyces	Saccharomyces cerevisiae	UniRef100_A6ZU08	UniRef90_P43637	UNKNOWN	2.7.11.1|	0	0	0	0	1	0	0	0	0	0	0	0	0	0	0	0	0	1	0	0	0	0	0	0	0	0	0	0	0	0	0	0	0	0	0
UniRef50_Q8N9V7	TOPZ1_GORGO Testis- and ovary-specific PAZ domain-containing protein 1 OS=Gorilla gorilla gorilla GN=TOPAZ1 PE=3 SV=1	Gorilla gorilla gorilla	Eukaryota	Metazoa	Chordata	Mammalia	Primates	Hominidae	Gorilla	Gorilla gorilla	UniRef100_G3S077	UniRef90_Q8N9V7	UNKNOWN	UNKNOWN	0	0	0	0	0	0	0	0	0	0	0	0	0	0	0	0	0	0	0	0	0	0	0	0	0	0	0	0	0	0	0	0	0	0	0
UniRef50_Q3IPW6	TOP6B_NATPD Type 2 DNA topoisomerase 6 subunit B OS=Natronomonas pharaonis (strain ATCC 35678 / DSM 2160) GN=top6B PE=3 SV=1	Natronomonas pharaonis DSM 2160	Archaea	Unknown	Euryarchaeota	Halobacteria	Halobacteriales	Halobacteriaceae	Natronomonas	Natronomonas pharaonis	UniRef100_Q3IPW6	UniRef90_Q3IPW6	K03167|	5.99.1.3|	0	0	1	0	0	0	0	0	0	0	0	0	0	0	0	0	0	0	0	0	0	0	0	0	0	0	0	0	0	0	0	0	0	0	0
UniRef50_Q9LVP1	TOP3A_ORYSJ DNA topoisomerase 3-alpha OS=Oryza sativa subsp. japonica GN=TOP3A PE=3 SV=1	Oryza sativa Japonica Group	Eukaryota	Viridiplantae	Streptophyta	Liliopsida	Poales	Poaceae	Oryza	Oryza sativa	UniRef100_C7J0A2	UniRef90_C7J0A2	K03165|	5.99.1.2|	0	0	0	0	0	0	0	0	0	0	0	0	0	0	0	0	0	0	0	0	0	1	0	0	0	0	0	0	0	0	0	0	0	0	0
UniRef50_Q49ZH2	TOP3_STAS1 DNA topoisomerase 3 OS=Staphylococcus saprophyticus subsp. saprophyticus (strain ATCC 15305 / DSM 20229) GN=topB PE=3 SV=1	Staphylococcus saprophyticus subsp. saprophyticus ATCC 15305	Bacteria	Unknown	Firmicutes	Bacilli	Bacillales	Staphylococcaceae	Staphylococcus	Staphylococcus saprophyticus subsp. saprophyticus ATCC 15305	UniRef100_Q49ZH2	UniRef90_Q49ZH2	K03169|	5.99.1.2|	0	0	0	0	0	0	0	0	0	0	0	0	0	0	0	0	0	0	0	0	0	0	1	1	0	0	0	0	0	0	0	0	0	0	0
UniRef50_Q5HLZ4	TOP3_STAES DNA topoisomerase 3 OS=Staphylococcus epidermidis (strain ATCC 12228) GN=topB PE=3 SV=1	Staphylococcus epidermidis ATCC 12228	Bacteria	Unknown	Firmicutes	Bacilli	Bacillales	Staphylococcaceae	Staphylococcus	Staphylococcus epidermidis	UniRef100_Q8CRF7	UniRef90_Q5HLZ4	K03169|	5.99.1.2|	0	0	0	0	0	0	0	0	0	0	0	0	0	0	0	0	0	0	0	0	0	0	1	1	0	0	0	0	0	0	0	0	0	0	0
UniRef50_P06612	TOP1_SALTI DNA topoisomerase 1 OS=Salmonella typhi GN=topA PE=3 SV=1	Enterobacteriaceae	Bacteria	Unknown	Proteobacteria	Gammaproteobacteria	Enterobacteriales	Enterobacteriaceae	Unknown	Unknown	UniRef100_P0A2I2	UniRef90_P06612	K03168|	5.99.1.2|	0	0	0	0	0	0	0	0	0	0	0	0	0	0	0	0	0	0	0	0	0	0	0	0	0	0	0	0	0	0	0	0	0	0	0
UniRef50_Q9VSA4	TONSL_DROME Tonsoku-like protein OS=Drosophila melanogaster GN=CG7457 PE=1 SV=1	Drosophila melanogaster	Eukaryota	Metazoa	Arthropoda	Insecta	Diptera	Drosophilidae	Drosophila	Drosophila melanogaster	UniRef100_Q9VSA4	UniRef90_Q9VSA4	K09257|	UNKNOWN	0	0	0	0	0	0	0	0	0	0	0	0	0	0	0	0	0	0	0	1	0	0	0	0	0	0	0	0	0	0	0	0	0	0	0
UniRef50_P33448	TOM6_YEAST Mitochondrial import receptor subunit TOM6 OS=Saccharomyces cerevisiae (strain ATCC 204508 / S288c) GN=TOM6 PE=1 SV=1	Saccharomyces cerevisiae S288c	Eukaryota	Fungi	Ascomycota	Saccharomycetes	Saccharomycetales	Saccharomycetaceae	Saccharomyces	Saccharomyces cerevisiae	UniRef100_P33448	UniRef90_P33448	K17772|	UNKNOWN	0	0	0	0	0	0	0	0	0	0	0	0	0	0	0	0	0	0	0	0	0	0	0	0	0	1	0	0	0	0	0	0	0	0	0
UniRef50_Q9P4Z1	TOM1_NEUCR E3 ubiquitin-protein ligase TOM1-like OS=Neurospora crassa (strain ATCC 24698 / 74-OR23-1A / CBS 708.71 / DSM 1257 / FGSC 987) GN=B11B22.010 PE=3 SV=4	Neurospora crassa OR74A	Eukaryota	Fungi	Ascomycota	Sordariomycetes	Sordariales	Sordariaceae	Neurospora	Neurospora crassa	UniRef100_Q9P4Z1	UniRef90_Q9P4Z1	K10592|	6.3.2.-|	0	0	0	0	0	0	0	0	0	0	0	0	0	0	1	0	0	0	0	0	0	0	0	0	0	0	0	0	0	0	0	0	0	0	0
UniRef50_Q03280	TOM1_ASHGO Probable E3 ubiquitin-protein ligase TOM1 OS=Ashbya gossypii (strain ATCC 10895 / CBS 109.51 / FGSC 9923 / NRRL Y-1056) GN=TOM1 PE=3 SV=2	Ashbya gossypii ATCC 10895	Eukaryota	Fungi	Ascomycota	Saccharomycetes	Saccharomycetales	Saccharomycetaceae	Eremothecium	Eremothecium gossypii	UniRef100_Q756G2	UniRef90_Q756G2	K10592|	6.3.2.-|	0	0	0	0	0	0	0	0	0	0	0	0	0	0	0	0	0	0	0	0	1	0	0	0	0	0	0	0	0	0	0	0	1	0	0
UniRef50_A5CWT2	TOLB_VESOH Protein TolB OS=Vesicomyosocius okutanii subsp. Calyptogena okutanii (strain HA) GN=tolB PE=3 SV=1	Candidatus Vesicomyosocius okutanii HA	Bacteria	Unknown	Proteobacteria	Gammaproteobacteria	Unknown	Unknown	Unknown	Calyptogena okutanii thioautotrophic gill symbiont	UniRef100_A5CWT2	UniRef90_A5CWT2	K03641|	UNKNOWN	0	0	0	0	0	0	0	0	0	0	0	0	0	0	0	0	0	0	0	0	0	0	0	0	0	0	0	0	1	0	0	0	0	0	0
UniRef50_P44677	TOLB_MANSM Protein TolB OS=Mannheimia succiniciproducens (strain MBEL55E) GN=tolB PE=3 SV=1	Mannheimia succiniciproducens MBEL55E	Bacteria	Unknown	Proteobacteria	Gammaproteobacteria	Pasteurellales	Pasteurellaceae	Basfia	Mannheimia succiniciproducens	UniRef100_Q65UN0	UniRef90_Q65UN0	K03641|	UNKNOWN	0	0	0	0	0	1	0	0	0	0	0	0	0	0	0	0	0	0	0	0	0	0	0	0	0	0	0	1	0	0	0	0	0	0	0
UniRef50_Q98F84	TOLB_DINSH Protein TolB OS=Dinoroseobacter shibae (strain DSM 16493 / NCIMB 14021 / DFL 12) GN=tolB PE=3 SV=1	Dinoroseobacter shibae DFL 12	Bacteria	Unknown	Proteobacteria	Alphaproteobacteria	Rhodobacterales	Rhodobacteraceae	Dinoroseobacter	Dinoroseobacter shibae	UniRef100_A8LHQ6	UniRef90_A8LHQ6	K03641|	UNKNOWN	0	1	0	0	0	0	0	0	0	0	0	0	0	0	0	0	0	0	0	0	0	0	0	0	0	0	0	0	0	0	0	0	0	0	0
UniRef50_Q1GYT1	TOLB_AZOSB Protein TolB OS=Azoarcus sp. (strain BH72) GN=tolB PE=3 SV=1	Azoarcus sp. BH72	Bacteria	Unknown	Proteobacteria	Betaproteobacteria	Rhodocyclales	Rhodocyclaceae	Azoarcus	Azoarcus sp. BH72	UniRef100_A1K2H9	UniRef90_A1K2H9	K03641|	UNKNOWN	0	0	0	0	0	0	0	1	0	0	0	0	0	0	0	0	0	0	0	0	0	0	0	0	0	0	0	0	0	0	0	0	0	0	0
UniRef50_Q02208	TOF2_YEAST Topoisomerase 1-associated factor 2 OS=Saccharomyces cerevisiae (strain ATCC 204508 / S288c) GN=TOF2 PE=1 SV=1	Saccharomyces cerevisiae S288c	Eukaryota	Fungi	Ascomycota	Saccharomycetes	Saccharomycetales	Saccharomycetaceae	Saccharomyces	Saccharomyces cerevisiae	UniRef100_Q02208	UniRef90_Q02208	UNKNOWN	UNKNOWN	0	0	0	0	0	0	0	0	0	0	1	0	0	0	0	0	0	0	0	0	0	0	0	0	0	0	0	0	0	0	0	0	0	0	0
UniRef50_Q2HBI0	TOF1_MAGO7 Topoisomerase 1-associated factor 1 OS=Magnaporthe oryzae (strain 70-15 / ATCC MYA-4617 / FGSC 8958) GN=TOF1 PE=3 SV=1	Magnaporthe oryzae 70-15	Eukaryota	Fungi	Ascomycota	Sordariomycetes	Magnaporthales	Magnaporthaceae	Magnaporthe	Magnaporthe oryzae	UniRef100_A4R4R3	UniRef90_A4R4R3	K10997|	UNKNOWN	0	0	0	0	0	0	0	0	0	0	0	0	0	0	0	0	0	0	0	0	0	0	0	0	0	0	2	0	0	0	0	0	0	0	0
UniRef50_P0CR92	TOF1_CRYNB Topoisomerase 1-associated factor 1 OS=Cryptococcus neoformans var. neoformans serotype D (strain B-3501A) GN=TOF1 PE=3 SV=1	Cryptococcus neoformans var. neoformans B-3501A	Eukaryota	Fungi	Basidiomycota	Tremellomycetes	Tremellales	Tremellaceae	Filobasidiella	Cryptococcus neoformans	UniRef100_P0CR93	UniRef90_P0CR92	K10997|	UNKNOWN	0	0	0	0	0	0	0	0	0	0	0	0	0	0	0	0	1	0	0	0	0	0	0	0	0	0	0	0	0	0	0	0	0	0	0
UniRef50_O35235	TNF11_RAT Tumor necrosis factor ligand superfamily member 11 OS=Rattus norvegicus GN=Tnfsf11 PE=2 SV=1	Rattus norvegicus	Eukaryota	Metazoa	Chordata	Mammalia	Rodentia	Muridae	Rattus	Rattus norvegicus	UniRef100_Q9ESE2	UniRef90_O35235	K05473|	UNKNOWN	0	0	0	0	0	0	0	0	0	0	0	0	1	0	0	0	0	0	0	0	0	0	0	0	0	0	0	0	0	0	0	0	0	0	0
UniRef50_Q8XB34	TNAA_ECOSM Tryptophanase OS=Escherichia coli (strain SMS-3-5 / SECEC) GN=tnaA PE=3 SV=1	root	Unknown	Unknown	Unknown	Unknown	Unknown	Unknown	Unknown	Unknown	UniRef100_B2TUR7	UniRef90_Q8XB34	K01667|	4.1.99.1|	0	0	2	3	3	2	3	2	0	0	2	0	0	0	0	0	0	0	0	0	0	0	0	0	0	0	0	0	0	0	0	0	0	1	0
UniRef50_Q0C406	TNAA_CALS4 Tryptophanase OS=Caldanaerobacter subterraneus subsp. tengcongensis (strain DSM 15242 / JCM 11007 / NBRC 100824 / MB4) GN=tnaA PE=3 SV=1	Bacteria	Unknown	Unknown	Unknown	Unknown	Unknown	Unknown	Unknown	Unknown	UniRef100_Q8R9K5	UniRef90_Q8R9K5	K01667|	4.1.99.1|	4	2	3	3	7	2	6	12	1	2	4	3	3	7	3	3	5	3	0	0	0	0	2	1	0	1	2	1	0	0	0	0	0	2	2
UniRef50_Q6QGE7	TMP_BPT5 Probable tape measure protein Pb2 OS=Escherichia phage T5 GN=D18-19 PE=4 SV=1	Enterobacteria phage T5	Viruses	Unknown	Unknown	Unknown	Caudovirales	Siphoviridae	T5likevirus	Enterobacteria phage T5	UniRef100_Q6QGE7	UniRef90_Q6QGE7	UNKNOWN	UNKNOWN	0	0	0	0	0	0	0	0	0	0	0	0	0	0	0	0	0	0	0	0	0	0	0	0	0	0	0	0	0	0	0	0	0	0	0
UniRef50_O64314	TMP_BPP2 Probable tape measure protein OS=Enterobacteria phage P2 GN=T PE=3 SV=1	Enterobacteria phage P2	Viruses	Unknown	Unknown	Unknown	Caudovirales	Myoviridae	P2likeviruses	Enterobacteria phage P2	UniRef100_O64314	UniRef90_O64314	UNKNOWN	UNKNOWN	0	0	0	0	0	0	0	0	0	0	0	0	0	0	0	0	0	0	0	0	0	0	0	1	0	0	0	0	0	0	0	0	0	0	0
UniRef50_Q8SXY6	TMEDA_DROMO Transmembrane emp24 domain-containing protein bai OS=Drosophila mojavensis GN=bai PE=3 SV=1	Drosophila mojavensis	Eukaryota	Metazoa	Arthropoda	Insecta	Diptera	Drosophilidae	Drosophila	Drosophila mojavensis	UniRef100_B4K4G5	UniRef90_B4JYU5	UNKNOWN	UNKNOWN	0	0	0	0	0	1	0	0	0	0	0	0	0	0	0	0	0	0	0	0	0	0	0	0	0	0	0	0	0	0	0	0	0	0	0
UniRef50_Q8N2U0	TM256_BOVIN Transmembrane protein 256 OS=Bos taurus GN=TMEM256 PE=3 SV=1	Mammalia	Eukaryota	Metazoa	Chordata	Mammalia	Unknown	Unknown	Unknown	Unknown	UniRef100_Q5F285	UniRef90_Q8N2U0	UNKNOWN	UNKNOWN	0	0	0	0	0	0	0	0	0	0	0	0	0	0	0	0	0	0	0	0	0	0	0	0	0	0	0	0	0	0	0	0	0	0	0
UniRef50_Q9NWH2	TM242_PONAB Transmembrane protein 242 OS=Pongo abelii GN=TMEM242 PE=2 SV=1	Pongo abelii	Eukaryota	Metazoa	Chordata	Mammalia	Primates	Hominidae	Pongo	Pongo abelii	UniRef100_Q5R987	UniRef90_Q9NWH2	UNKNOWN	UNKNOWN	0	0	0	0	0	0	0	0	0	0	0	0	0	0	0	0	0	0	0	0	0	0	0	0	0	0	0	0	0	0	0	0	0	0	0
UniRef50_Q9HC07	TM165_MOUSE Transmembrane protein 165 OS=Mus musculus GN=Tmem165 PE=1 SV=2	Mus musculus	Eukaryota	Metazoa	Chordata	Mammalia	Rodentia	Muridae	Mus	Mus musculus	UniRef100_P52875	UniRef90_Q9HC07	UNKNOWN	UNKNOWN	0	0	0	0	0	0	0	0	0	0	0	0	0	0	0	0	0	0	0	0	0	0	0	0	0	0	0	0	0	0	0	0	0	1	0
UniRef50_Q9CQN6	TM14_DROME Transmembrane protein 14 homolog OS=Drosophila melanogaster GN=CG5532 PE=3 SV=1	Drosophila melanogaster	Eukaryota	Metazoa	Arthropoda	Insecta	Diptera	Drosophilidae	Drosophila	Drosophila melanogaster	UniRef100_Q9W1K0	UniRef90_Q9W1K0	UNKNOWN	UNKNOWN	0	0	0	0	0	0	0	0	0	0	0	0	0	0	0	0	0	0	3	0	0	0	0	0	0	0	0	0	0	0	0	0	0	0	0
UniRef50_Q42676	TKTC_CRAPL Transketolase, chloroplastic (Fragment) OS=Craterostigma plantagineum GN=TKT3 PE=1 SV=1	Craterostigma plantagineum	Eukaryota	Viridiplantae	Streptophyta	Unknown	Lamiales	Linderniaceae	Craterostigma	Craterostigma plantagineum	UniRef100_Q42676	UniRef90_Q42676	UNKNOWN	2.2.1.1|	0	0	0	0	0	0	0	0	0	0	0	0	0	0	0	0	0	0	0	0	0	0	0	0	0	0	0	0	0	0	0	0	0	0	0
UniRef50_P27302	TKT1_ECOLI Transketolase 1 OS=Escherichia coli (strain K12) GN=tktA PE=1 SV=5	Gammaproteobacteria	Bacteria	Unknown	Proteobacteria	Gammaproteobacteria	Unknown	Unknown	Unknown	Unknown	UniRef100_P27302	UniRef90_P27302	K00615|	2.2.1.1|	0	0	0	0	0	0	0	0	0	0	0	0	0	0	0	0	0	0	0	0	0	0	0	0	0	0	0	0	0	0	0	0	0	0	0
UniRef50_D5AV94	TKT_XANFL Transketolase OS=Xanthobacter flavus GN=cbbT PE=3 SV=2	Xanthobacter flavus	Bacteria	Unknown	Proteobacteria	Alphaproteobacteria	Rhizobiales	Xanthobacteraceae	Xanthobacter	Xanthobacter flavus	UniRef100_P51010	UniRef90_P51010	UNKNOWN	2.2.1.1|	0	0	0	0	0	0	0	0	0	0	0	0	0	0	0	0	0	0	0	0	0	0	0	0	0	0	0	0	0	0	0	0	0	0	0
UniRef50_Q7XKI5	TIP32_MAIZE Aquaporin TIP3-2 OS=Zea mays GN=TIP3-2 PE=2 SV=1	Poaceae	Eukaryota	Viridiplantae	Streptophyta	Liliopsida	Poales	Poaceae	Unknown	Unknown	UniRef100_Q9AT75	UniRef90_Q9AT75	K09873|	UNKNOWN	17	7	2	3	0	0	0	0	0	1	0	0	0	1	0	0	1	0	0	0	0	0	0	0	0	2	2	3	0	0	0	0	2	6	17
UniRef50_P25818	TIP31_ORYSJ Probable aquaporin TIP3-1 OS=Oryza sativa subsp. japonica GN=TIP3-1 PE=2 SV=1	Poaceae	Eukaryota	Viridiplantae	Streptophyta	Unknown	Unknown	Unknown	Unknown	Unknown	UniRef100_Q9ATL7	UniRef90_Q9FWV6	K09873|	UNKNOWN	17	10	3	3	0	0	0	0	0	1	0	0	0	1	0	0	1	0	0	0	0	0	0	0	0	2	2	3	0	6	0	0	2	6	19
UniRef50_Q2QAV0	TIO_ARATH Serine/threonine-protein kinase TIO OS=Arabidopsis thaliana GN=TIO PE=1 SV=1	Arabidopsis thaliana	Eukaryota	Viridiplantae	Streptophyta	Unknown	Brassicales	Brassicaceae	Arabidopsis	Arabidopsis thaliana	UniRef100_Q2QAV0	UniRef90_Q2QAV0	K06228|	2.7.11.1|	0	0	0	0	0	0	0	0	0	0	0	0	0	0	0	0	0	0	0	0	0	0	0	0	0	0	0	0	0	0	0	0	0	0	0
UniRef50_Q9W0Y1	TINA1_DROME Troponin C-akin-1 protein OS=Drosophila melanogaster GN=Tina-1 PE=2 SV=1	Drosophila melanogaster	Eukaryota	Metazoa	Arthropoda	Insecta	Diptera	Drosophilidae	Drosophila	Drosophila melanogaster	UniRef100_Q9W0Y1	UniRef90_Q9W0Y1	K19761|	2.3.2.-|	0	0	0	0	0	0	0	0	0	1	0	0	0	0	0	0	0	0	0	0	0	0	0	0	0	0	0	0	0	0	0	0	0	0	0
UniRef50_Q9KPX0	TILS_VIBCB tRNA(Ile)-lysidine synthase OS=Vibrio campbellii (strain ATCC BAA-1116 / BB120) GN=tilS PE=3 SV=1	Vibrio harveyi ATCC BAA-1116	Bacteria	Unknown	Proteobacteria	Gammaproteobacteria	Vibrionales	Vibrionaceae	Vibrio	Vibrio harveyi	UniRef100_A7MXZ8	UniRef90_A7MXZ8	K04075|	6.3.4.19|	0	0	0	0	0	0	0	0	0	0	0	0	0	1	4	0	0	2	0	0	0	0	0	0	0	0	0	0	0	0	0	0	0	0	0
UniRef50_P75549	TILS_MYCPN tRNA(Ile)-lysidine synthase OS=Mycoplasma pneumoniae (strain ATCC 29342 / M129) GN=tilS PE=3 SV=1	Mycoplasma pneumoniae M129	Bacteria	Unknown	Tenericutes	Mollicutes	Mycoplasmatales	Mycoplasmataceae	Mycoplasma	Mycoplasma pneumoniae	UniRef100_P75549	UniRef90_P75549	K04075|	6.3.4.19|	1	0	0	0	0	0	0	0	0	0	0	0	0	0	0	0	0	0	0	0	0	0	0	0	0	0	0	0	0	0	0	0	0	0	0
UniRef50_Q6NF90	TILS_CORDI tRNA(Ile)-lysidine synthase OS=Corynebacterium diphtheriae (strain ATCC 700971 / NCTC 13129 / Biotype gravis) GN=tilS PE=3 SV=2	Corynebacterium diphtheriae NCTC 13129	Bacteria	Unknown	Actinobacteria	Actinobacteria	Actinomycetales	Corynebacteriaceae	Corynebacterium	Corynebacterium diphtheriae	UniRef100_Q6NF90	UniRef90_Q6NF90	K04075|	6.3.4.19|	0	0	0	0	0	0	1	0	0	0	0	0	0	0	0	0	0	0	0	0	0	0	0	0	0	0	0	0	0	0	0	0	0	0	0
UniRef50_Q97EB0	TILS_CLOTE tRNA(Ile)-lysidine synthase OS=Clostridium tetani (strain Massachusetts / E88) GN=tilS PE=3 SV=1	Clostridium tetani E88	Bacteria	Unknown	Firmicutes	Clostridia	Clostridiales	Clostridiaceae	Clostridium	Unknown	UniRef100_Q899H5	UniRef90_Q899H5	K04075|	6.3.4.19|	0	0	0	0	0	0	2	0	0	0	0	0	0	0	0	0	0	0	0	0	0	0	0	0	0	0	1	1	0	0	1	0	0	0	0
UniRef50_O84847	TILS_CHLFF tRNA(Ile)-lysidine synthase OS=Chlamydophila felis (strain Fe/C-56) GN=tilS PE=3 SV=1	Chlamydophila felis Fe/C-56	Bacteria	Unknown	Chlamydiae	Chlamydiia	Chlamydiales	Chlamydiaceae	Chlamydophila	Chlamydophila felis	UniRef100_Q255L6	UniRef90_Q255L6	K04075|	6.3.4.19|	0	0	0	0	0	0	0	0	0	0	0	0	1	0	0	0	0	0	0	0	0	0	0	0	0	0	0	0	0	0	0	0	0	0	0
UniRef50_Q8U9L7	TILS_AGRFC tRNA(Ile)-lysidine synthase OS=Agrobacterium fabrum (strain C58 / ATCC 33970) GN=tilS PE=3 SV=1	Agrobacterium fabrum str. C58	Bacteria	Unknown	Proteobacteria	Alphaproteobacteria	Rhizobiales	Rhizobiaceae	Agrobacterium	Agrobacterium fabrum	UniRef100_Q8U9L7	UniRef90_Q8U9L7	K04075|	6.3.4.19|	0	0	0	0	0	0	0	0	0	0	0	0	0	1	0	0	0	0	0	0	0	0	0	0	0	0	0	0	0	0	0	0	0	0	0
UniRef50_Q65RF4	TIG_YERPY Trigger factor OS=Yersinia pseudotuberculosis serotype O:3 (strain YPIII) GN=tig PE=3 SV=1	Gammaproteobacteria	Bacteria	Unknown	Proteobacteria	Gammaproteobacteria	Unknown	Unknown	Unknown	Unknown	UniRef100_A7FLC5	UniRef90_A1JNN4	K03545|	5.2.1.8|	0	0	0	0	0	0	0	0	0	0	0	0	0	0	0	0	0	0	0	0	0	0	0	0	0	0	0	0	0	0	0	0	0	0	0
UniRef50_Q9CI15	TIG_STRSY Trigger factor OS=Streptococcus suis (strain 05ZYH33) GN=tig PE=3 SV=1	Bacilli	Bacteria	Unknown	Firmicutes	Bacilli	Unknown	Unknown	Unknown	Unknown	UniRef100_A4VZE3	UniRef90_A4VT57	K03545|	5.2.1.8|	0	0	0	0	0	0	0	0	0	0	0	0	0	0	0	0	0	0	0	0	0	0	0	0	0	0	0	0	0	0	0	0	0	0	0
UniRef50_Q04D98	TIG_STRSV Trigger factor OS=Streptococcus sanguinis (strain SK36) GN=tig PE=3 SV=1	Bacilli	Bacteria	Unknown	Firmicutes	Bacilli	Unknown	Unknown	Unknown	Unknown	UniRef100_A3CQB4	UniRef90_A3CQB4	K03545|	5.2.1.8|	0	0	0	0	0	0	0	0	0	0	0	0	0	0	0	0	0	0	0	0	0	0	0	0	0	0	0	0	0	0	0	0	0	0	0
UniRef50_Q8YGT8	TIG_METSB Trigger factor OS=Methylocella silvestris (strain BL2 / DSM 15510 / NCIMB 13906) GN=tig PE=3 SV=1	Methylocella silvestris BL2	Bacteria	Unknown	Proteobacteria	Alphaproteobacteria	Rhizobiales	Unknown	Unknown	Unknown	UniRef100_B8EIL1	UniRef90_B8EIL1	K03545|	5.2.1.8|	0	0	0	0	0	0	0	0	0	0	0	0	0	0	0	0	0	0	0	0	0	0	0	0	0	0	0	0	0	0	0	0	0	1	0
UniRef50_Q0C0H6	TIG_METRJ Trigger factor OS=Methylobacterium radiotolerans (strain ATCC 27329 / DSM 1819 / JCM 2831) GN=tig PE=3 SV=1	Methylobacterium radiotolerans JCM 2831	Bacteria	Unknown	Proteobacteria	Alphaproteobacteria	Rhizobiales	Methylobacteriaceae	Methylobacterium	Methylobacterium radiotolerans	UniRef100_B1LV84	UniRef90_B1LV84	K03545|	5.2.1.8|	0	0	0	0	0	0	23	0	0	0	0	0	0	0	0	0	0	0	0	0	0	0	0	0	0	0	0	0	0	0	0	0	0	0	0
UniRef50_C4XH04	TIG_DESMR Trigger factor OS=Desulfovibrio magneticus (strain ATCC 700980 / DSM 13731 / RS-1) GN=tig PE=3 SV=1	Desulfovibrio magneticus RS-1	Bacteria	Unknown	Proteobacteria	Deltaproteobacteria	Desulfovibrionales	Desulfovibrionaceae	Desulfovibrio	Desulfovibrio magneticus	UniRef100_C4XH04	UniRef90_C4XH04	K03545|	5.2.1.8|	0	0	0	0	0	0	0	0	0	0	0	0	0	0	1	0	0	0	0	0	0	0	0	0	0	0	0	0	0	0	0	0	0	0	0
UniRef50_Q8G5Q7	TIG_BIFLO Trigger factor OS=Bifidobacterium longum (strain NCC 2705) GN=tig PE=3 SV=1	Bifidobacterium	Bacteria	Unknown	Actinobacteria	Actinobacteria	Bifidobacteriales	Bifidobacteriaceae	Bifidobacterium	Unknown	UniRef100_Q8G5Q7	UniRef90_Q8G5Q7	K03545|	5.2.1.8|	0	0	1	0	0	0	0	0	0	0	0	0	0	0	0	0	0	0	0	0	0	0	0	0	0	0	0	0	0	0	0	0	0	0	0
UniRef50_Q93ZM9	TIF9_ARATH Protein TIFY 9 OS=Arabidopsis thaliana GN=TIFY9 PE=1 SV=1	Arabidopsis thaliana	Eukaryota	Viridiplantae	Streptophyta	Unknown	Brassicales	Brassicaceae	Arabidopsis	Arabidopsis thaliana	UniRef100_Q93ZM9	UniRef90_Q93ZM9	K13464|	UNKNOWN	0	0	0	0	0	0	0	0	0	0	0	0	0	0	0	0	0	1	0	0	0	0	0	0	0	0	0	0	0	0	0	0	0	0	0
UniRef50_Q5XK94	TIDC1_XENLA Complex I assembly factor TIMMDC1, mitochondrial OS=Xenopus laevis GN=timmdc1 PE=2 SV=1	Xenopus laevis	Eukaryota	Metazoa	Chordata	Amphibia	Anura	Pipidae	Xenopus	Xenopus laevis	UniRef100_Q5XK94	UniRef90_Q5XK94	UNKNOWN	UNKNOWN	0	0	0	0	0	0	0	0	0	0	1	0	0	0	0	0	0	0	0	0	0	0	0	0	0	0	0	0	0	0	0	0	0	0	0
UniRef50_Q6DRL4	TICRR_DANRE Treslin OS=Danio rerio GN=ticrr PE=2 SV=1	Danio rerio	Eukaryota	Metazoa	Chordata	Actinopterygii	Cypriniformes	Cyprinidae	Danio	Danio rerio	UniRef100_Q6DRL4	UniRef90_Q6DRL4	UNKNOWN	UNKNOWN	0	0	0	0	0	0	0	0	0	0	0	0	0	0	0	0	0	0	0	0	0	0	0	0	0	0	0	0	0	0	0	0	1	0	0
UniRef50_Q8H0U5	TIC62_ARATH Protein TIC 62, chloroplastic OS=Arabidopsis thaliana GN=TIC62 PE=1 SV=1	Arabidopsis thaliana	Eukaryota	Viridiplantae	Streptophyta	Unknown	Brassicales	Brassicaceae	Arabidopsis	Arabidopsis thaliana	UniRef100_Q8H0U5	UniRef90_Q8H0U5	UNKNOWN	UNKNOWN	0	0	0	0	0	0	0	0	0	0	0	0	0	0	0	0	0	0	0	0	0	0	0	0	0	0	0	0	0	0	0	0	0	1	0
UniRef50_Q99595	TI17A_MOUSE Mitochondrial import inner membrane translocase subunit Tim17-A OS=Mus musculus GN=Timm17a PE=1 SV=1	Muridae	Eukaryota	Metazoa	Chordata	Mammalia	Rodentia	Muridae	Unknown	Unknown	UniRef100_O35092	UniRef90_O35092	K17795|	UNKNOWN	0	0	0	0	0	0	0	0	0	0	0	0	0	0	0	0	0	0	0	0	0	0	0	0	0	0	0	0	0	0	0	0	0	0	0
UniRef50_Q8RV04	TI141_ARATH Mitochondrial import inner membrane translocase subunit TIM14-1 OS=Arabidopsis thaliana GN=TIM14-1 PE=1 SV=1	Arabidopsis thaliana	Eukaryota	Viridiplantae	Streptophyta	Unknown	Brassicales	Brassicaceae	Arabidopsis	Arabidopsis thaliana	UniRef100_Q8RV04	UniRef90_Q8RV04	K09539|	UNKNOWN	0	0	0	0	0	0	0	0	0	0	0	0	0	0	0	0	0	0	0	0	0	0	0	0	0	0	0	0	0	0	0	0	0	0	0
UniRef50_Q5SJB8	THYX_THET8 Thymidylate synthase ThyX OS=Thermus thermophilus (strain HB8 / ATCC 27634 / DSM 579) GN=thyX PE=3 SV=1	Bacteria	Bacteria	Unknown	Unknown	Unknown	Unknown	Unknown	Unknown	Unknown	UniRef100_Q5SJB8	UniRef90_Q5SJB8	K03465|	2.1.1.148|	0	0	0	0	0	0	0	0	0	0	0	0	0	0	0	0	0	0	0	0	0	0	0	0	0	0	0	0	1	0	0	0	0	0	1
UniRef50_O50965	THYX_BORBU Thymidylate synthase ThyX OS=Borrelia burgdorferi (strain ATCC 35210 / B31 / CIP 102532 / DSM 4680) GN=thyX PE=3 SV=1	Bacteria	Bacteria	Unknown	Unknown	Unknown	Unknown	Unknown	Unknown	Unknown	UniRef100_O50965	UniRef90_O50965	UNKNOWN	2.1.1.148|	0	0	0	0	0	0	0	0	0	0	0	1	0	3	0	0	0	2	0	0	0	0	0	0	0	0	0	1	1	0	0	0	0	0	1
UniRef50_P31142	THTM_ECOLI 3-mercaptopyruvate sulfurtransferase OS=Escherichia coli (strain K12) GN=sseA PE=1 SV=3	Escherichia coli	Bacteria	Unknown	Proteobacteria	Gammaproteobacteria	Enterobacteriales	Enterobacteriaceae	Escherichia	Escherichia coli	UniRef100_P58388	UniRef90_P31142	K01011|	2.8.1.2|	0	0	0	0	0	0	0	0	0	0	0	0	0	0	0	0	0	0	0	0	0	0	0	0	0	0	0	0	0	0	0	0	0	0	0
UniRef50_Q3UTY6	THSD4_MOUSE Thrombospondin type-1 domain-containing protein 4 OS=Mus musculus GN=Thsd4 PE=1 SV=2	Mus musculus	Eukaryota	Metazoa	Chordata	Mammalia	Rodentia	Muridae	Mus	Mus musculus	UniRef100_Q3UTY6	UniRef90_Q3UTY6	UNKNOWN	UNKNOWN	0	0	0	0	0	0	0	0	0	0	0	0	0	0	0	0	0	0	0	0	0	0	0	0	0	0	0	0	0	0	0	0	0	0	0
UniRef50_Q6V3V8	THR_DROVI Protein three rows OS=Drosophila virilis GN=thr PE=3 SV=1	Drosophila virilis	Eukaryota	Metazoa	Arthropoda	Insecta	Diptera	Drosophilidae	Drosophila	Drosophila virilis	UniRef100_Q6V3V8	UniRef90_Q6V3V8	UNKNOWN	UNKNOWN	0	0	0	0	0	0	0	0	0	0	0	0	0	0	0	0	0	0	0	0	0	0	0	0	0	0	0	0	0	0	0	0	0	1	0
UniRef50_F4IAT2	THOC2_ARATH THO complex subunit 2 OS=Arabidopsis thaliana GN=THO2 PE=1 SV=1	Arabidopsis thaliana	Eukaryota	Viridiplantae	Streptophyta	Unknown	Brassicales	Brassicaceae	Arabidopsis	Arabidopsis thaliana	UniRef100_F4IAT2	UniRef90_F4IAT2	K12879|	UNKNOWN	0	0	0	0	0	0	0	0	0	0	0	0	0	0	0	0	0	0	0	0	0	0	0	0	0	0	0	0	0	0	0	0	0	0	0
UniRef50_P01543	THNB_HORVU Beta-hordothionin OS=Hordeum vulgare GN=THI1.2 PE=1 SV=2	Poaceae	Eukaryota	Viridiplantae	Streptophyta	Liliopsida	Poales	Poaceae	Unknown	Unknown	UniRef100_P01543	UniRef90_P01543	UNKNOWN	UNKNOWN	3	4	0	0	0	0	0	0	0	0	0	0	0	0	0	0	0	0	0	0	0	0	0	0	0	0	0	0	0	0	0	0	0	0	0
UniRef50_P32032	THN2_WHEAT Alpha-2-purothionin OS=Triticum aestivum GN=THI1.2 PE=2 SV=1	Poaceae	Eukaryota	Viridiplantae	Streptophyta	Liliopsida	Poales	Poaceae	Unknown	Unknown	UniRef100_P32032	UniRef90_P32032	UNKNOWN	UNKNOWN	3	4	0	0	0	0	0	0	0	0	0	0	0	0	0	0	0	0	0	0	0	0	0	0	0	0	0	0	0	0	0	0	0	0	0
UniRef50_P01544	THN1_WHEAT Alpha-1-purothionin (Fragment) OS=Triticum aestivum GN=THI1.1 PE=1 SV=2	Poaceae	Eukaryota	Viridiplantae	Streptophyta	Liliopsida	Poales	Poaceae	Unknown	Unknown	UniRef100_P01544	UniRef90_P01544	UNKNOWN	UNKNOWN	3	4	0	0	0	0	0	0	0	0	0	0	0	0	0	0	0	0	0	0	0	0	0	0	0	0	0	0	0	0	0	0	0	0	0
UniRef50_Q8N1K5	THMS1_HUMAN Protein THEMIS OS=Homo sapiens GN=THEMIS PE=1 SV=3	Mammalia	Eukaryota	Metazoa	Chordata	Mammalia	Unknown	Unknown	Unknown	Unknown	UniRef100_Q8N1K5	UniRef90_Q8N1K5	UNKNOWN	UNKNOWN	0	0	0	0	0	0	0	0	0	0	0	0	0	0	1	0	0	0	0	0	0	0	0	0	0	0	0	0	0	0	0	0	0	0	0
UniRef50_Q8BGW0	THMS1_BOVIN Protein THEMIS OS=Bos taurus GN=THEMIS PE=2 SV=1	Mammalia	Eukaryota	Metazoa	Chordata	Mammalia	Unknown	Unknown	Unknown	Unknown	UniRef100_Q8BGW0	UniRef90_Q8BGW0	UNKNOWN	UNKNOWN	0	0	0	0	0	0	0	0	0	0	0	0	0	0	1	0	0	0	0	0	0	0	0	0	0	0	0	0	0	0	0	0	0	0	0
UniRef50_Q5HS07	THLA_STAES Probable acetyl-CoA acyltransferase OS=Staphylococcus epidermidis (strain ATCC 12228) GN=SE_2384 PE=3 SV=1	Bacteria	Bacteria	Unknown	Unknown	Unknown	Unknown	Unknown	Unknown	Unknown	UniRef100_Q5HS07	UniRef90_Q5HS07	K00626|	2.3.1.9|	0	0	0	0	0	0	1	0	0	0	0	5	0	0	0	0	0	0	0	0	0	0	0	0	2	0	0	0	0	0	0	0	2	0	0
UniRef50_Q9KP42	THIQ_VIBF1 Thiamine import ATP-binding protein ThiQ OS=Vibrio fischeri (strain ATCC 700601 / ES114) GN=thiQ PE=3 SV=1	Vibrio fischeri ES114	Unknown	Unknown	Unknown	Unknown	Unknown	Unknown	Unknown	Unknown	UniRef100_Q5E882	UniRef90_Q5E882	K02062|	3.6.3.-|	0	0	0	0	0	0	1	0	0	0	0	0	0	0	2	0	0	0	0	0	0	0	0	0	0	0	0	0	0	1	0	0	0	0	0
UniRef50_P11232	THIO_RAT Thioredoxin OS=Rattus norvegicus GN=Txn PE=1 SV=2	Rattus norvegicus	Eukaryota	Metazoa	Chordata	Mammalia	Rodentia	Muridae	Rattus	Rattus norvegicus	UniRef100_P11232	UniRef90_P11232	K03671|	UNKNOWN	0	0	0	0	0	0	0	0	0	0	0	0	0	1	0	0	0	0	0	0	0	0	0	0	0	0	0	0	0	0	0	0	0	0	0
UniRef50_P29451	THIO_PONAB Thioredoxin OS=Pongo abelii GN=TXN PE=3 SV=3	Hominidae	Eukaryota	Metazoa	Chordata	Mammalia	Primates	Unknown	Unknown	Unknown	UniRef100_Q5R9M3	UniRef90_P29451	K03671|	UNKNOWN	0	0	0	1	0	0	0	0	0	0	1	0	0	0	0	0	0	0	0	0	0	0	0	0	0	0	0	0	0	0	0	0	0	0	0
UniRef50_P0A4L4	THIO_LISMO Thioredoxin OS=Listeria monocytogenes serovar 1/2a (strain ATCC BAA-679 / EGD-e) GN=trxA PE=3 SV=1	Listeria	Bacteria	Unknown	Firmicutes	Bacilli	Bacillales	Listeriaceae	Listeria	Unknown	UniRef100_P0A4L4	UniRef90_P0A4L4	K03671|	UNKNOWN	0	0	0	0	0	0	0	0	0	0	0	0	0	0	0	0	0	0	0	0	0	0	0	0	0	0	0	0	0	0	0	0	0	0	0
UniRef50_P10599	THIO_HUMAN Thioredoxin OS=Homo sapiens GN=TXN PE=1 SV=3	Hominidae	Eukaryota	Metazoa	Chordata	Mammalia	Primates	Unknown	Unknown	Unknown	UniRef100_P10599	UniRef90_P10599	K03671|	UNKNOWN	0	0	0	1	0	0	0	0	0	0	2	0	0	0	0	0	0	0	0	0	0	0	0	0	0	0	0	0	0	0	0	0	0	0	0
UniRef50_Q9UZQ4	THIM_PYRHO Hydroxyethylthiazole kinase OS=Pyrococcus horikoshii (strain ATCC 700860 / DSM 12428 / JCM 9974 / NBRC 100139 / OT-3) GN=thiM PE=1 SV=1	Pyrococcus horikoshii OT3	Archaea	Unknown	Euryarchaeota	Thermococci	Thermococcales	Thermococcaceae	Pyrococcus	Pyrococcus horikoshii	UniRef100_O58877	UniRef90_O58877	K00878|	2.7.1.50|	0	0	0	0	0	0	0	0	0	0	0	0	0	0	0	0	0	0	0	0	0	1	0	0	0	0	0	0	0	0	0	0	0	0	0
UniRef50_C4L8H9	THIM_KINRD Hydroxyethylthiazole kinase OS=Kineococcus radiotolerans (strain ATCC BAA-149 / DSM 14245 / SRS30216) GN=thiM PE=3 SV=1	Kineococcus radiotolerans SRS30216	Bacteria	Unknown	Actinobacteria	Actinobacteria	Actinomycetales	Kineosporiaceae	Kineococcus	Kineococcus radiotolerans	UniRef100_A6W6A1	UniRef90_A6W6A1	K00878|	2.7.1.50|	0	0	0	0	0	0	0	0	0	0	0	0	0	0	0	0	0	0	0	0	0	0	1	1	0	0	0	0	0	0	0	0	0	0	0
UniRef50_Q5BKN8	THIL_XENTR Acetyl-CoA acetyltransferase, mitochondrial OS=Xenopus tropicalis GN=acat1 PE=2 SV=1	Xenopus (Silurana) tropicalis	Eukaryota	Metazoa	Chordata	Amphibia	Anura	Pipidae	Xenopus	Xenopus (Silurana) tropicalis	UniRef100_Q5BKN8	UniRef90_Q5BKN8	K00626|	2.3.1.9|	0	0	0	0	0	0	0	0	0	0	0	0	0	0	0	0	0	0	0	0	0	0	0	0	0	1	0	0	0	0	0	0	0	0	0
UniRef50_O59497	THIL_PYRAB Thiamine-monophosphate kinase OS=Pyrococcus abyssi (strain GE5 / Orsay) GN=thiL PE=3 SV=1	Pyrococcus abyssi GE5	Archaea	Unknown	Euryarchaeota	Thermococci	Thermococcales	Thermococcaceae	Pyrococcus	Pyrococcus abyssi	UniRef100_Q9V1N8	UniRef90_Q9V1N8	K00946|	2.7.4.16|	0	0	0	0	0	0	0	0	0	1	0	0	0	0	0	0	0	0	0	0	0	0	0	0	0	0	0	0	0	0	0	0	0	0	0
UniRef50_P58263	THIG_SHIFL Thiazole synthase OS=Shigella flexneri GN=thiG PE=3 SV=5	Shigella flexneri	Bacteria	Unknown	Proteobacteria	Gammaproteobacteria	Enterobacteriales	Enterobacteriaceae	Shigella	Shigella flexneri	UniRef100_Q83PC0	UniRef90_P58263	K03149|	2.8.1.10|	0	0	0	0	0	0	0	0	0	0	0	0	0	0	0	0	0	0	0	0	0	0	0	0	0	0	0	0	0	0	0	0	0	0	0
UniRef50_Q8FB81	THIG_PEPD6 Thiazole synthase OS=Peptoclostridium difficile (strain 630) GN=thiG PE=3 SV=1	Clostridium difficile 630	Bacteria	Unknown	Firmicutes	Clostridia	Unknown	Unknown	Unknown	Unknown	UniRef100_Q186R1	UniRef90_Q186R1	K03149|	2.8.1.10|	0	0	2	0	2	1	1	1	0	0	0	0	1	0	0	0	0	0	0	0	0	0	0	0	0	0	0	0	0	2	0	0	0	0	0
UniRef50_Q81HQ5	THIG_BACWK Thiazole synthase OS=Bacillus weihenstephanensis (strain KBAB4) GN=thiG PE=3 SV=1	Bacillus weihenstephanensis KBAB4	Bacteria	Unknown	Firmicutes	Bacilli	Bacillales	Bacillaceae	Bacillus	Bacillus weihenstephanensis	UniRef100_A9VFL4	UniRef90_Q81HQ5	K03149|	2.8.1.10|	0	0	0	0	1	0	0	0	0	0	0	0	0	0	0	0	0	0	0	0	0	0	0	0	0	0	0	0	0	0	0	0	0	0	0
UniRef50_P61422	THIED_GEOSL Thiamine biosynthesis bifunctional protein ThiED OS=Geobacter sulfurreducens (strain ATCC 51573 / DSM 12127 / PCA) GN=thiDE PE=3 SV=1	Geobacter sulfurreducens PCA	Bacteria	Unknown	Proteobacteria	Deltaproteobacteria	Desulfuromonadales	Geobacteraceae	Geobacter	Geobacter sulfurreducens	UniRef100_P61422	UniRef90_P61422	K14153|	2.5.1.3|2.7.1.49|2.7.4.7|	0	0	0	0	0	0	0	0	0	0	0	0	0	0	0	0	1	0	0	0	0	0	0	0	0	0	0	0	0	0	0	0	0	0	0
UniRef50_Q8G7X1	THIEC_BIFLO Thiamine biosynthesis bifunctional protein ThiEC OS=Bifidobacterium longum (strain NCC 2705) GN=thiE/thiC PE=3 SV=1	Bifidobacterium longum NCC2705	Bacteria	Unknown	Actinobacteria	Actinobacteria	Bifidobacteriales	Bifidobacteriaceae	Bifidobacterium	Bifidobacterium longum	UniRef100_Q8G7X1	UniRef90_Q8G7X1	K03147|	2.5.1.3|4.1.99.17|	0	0	0	0	0	0	0	0	0	0	0	0	0	0	0	0	0	0	0	0	0	0	0	0	0	0	0	0	1	0	0	0	0	0	0
UniRef50_Q8PH45	THIE_XYLFT Thiamine-phosphate synthase OS=Xylella fastidiosa (strain Temecula1 / ATCC 700964) GN=thiE PE=3 SV=1	Xylella fastidiosa Temecula1	Bacteria	Unknown	Proteobacteria	Gammaproteobacteria	Xanthomonadales	Xanthomonadaceae	Xylella	Xylella fastidiosa	UniRef100_Q87AX6	UniRef90_Q9PGC4	K00788|	2.5.1.3|	0	0	0	0	0	0	0	0	0	0	0	0	0	0	0	0	0	1	0	0	0	0	0	0	0	0	0	0	0	0	0	0	0	0	0
UniRef50_Q5KZU0	THIE_GEOKA Thiamine-phosphate synthase OS=Geobacillus kaustophilus (strain HTA426) GN=thiE PE=3 SV=1	Geobacillus kaustophilus HTA426	Bacteria	Unknown	Firmicutes	Bacilli	Bacillales	Bacillaceae	Geobacillus	Geobacillus kaustophilus	UniRef100_Q5KZU0	UniRef90_Q5KZU0	K00788|	2.5.1.3|	0	0	0	0	0	0	0	0	0	0	0	0	0	0	0	0	0	0	0	0	0	0	0	0	0	0	0	0	0	0	0	0	0	0	0
UniRef50_O82392	THIC_WIGBR Phosphomethylpyrimidine synthase OS=Wigglesworthia glossinidia brevipalpis GN=thiC PE=3 SV=1	Wigglesworthia glossinidia endosymbiont of Glossina brevipalpis	Bacteria	Unknown	Proteobacteria	Gammaproteobacteria	Enterobacteriales	Enterobacteriaceae	Wigglesworthia	Wigglesworthia glossinidia	UniRef100_Q8D247	UniRef90_Q8D247	UNKNOWN	4.1.99.17|	0	0	0	0	0	0	0	0	0	0	0	0	0	0	0	0	0	0	1	0	0	0	0	0	0	0	0	0	0	0	0	0	0	0	0
UniRef50_Q9PC93	THIC_DEIRA Phosphomethylpyrimidine synthase OS=Deinococcus radiodurans (strain ATCC 13939 / DSM 20539 / JCM 16871 / LMG 4051 / NBRC 15346 / NCIMB 9279 / R1 / VKM B-1422) GN=thiC PE=3 SV=1	Deinococcus radiodurans R1	Bacteria	Unknown	Deinococcus-Thermus	Deinococci	Deinococcales	Deinococcaceae	Deinococcus	Deinococcus radiodurans	UniRef100_Q9RYX8	UniRef90_Q9RYX8	K03147|	4.1.99.17|	0	0	0	0	0	0	0	0	0	0	0	0	0	0	0	0	0	0	0	0	0	0	0	0	0	0	0	0	0	0	0	0	0	0	0
UniRef50_P45740	THIC_AGRRK Phosphomethylpyrimidine synthase OS=Agrobacterium radiobacter (strain K84 / ATCC BAA-868) GN=thiC PE=3 SV=1	Agrobacterium radiobacter K84	Bacteria	Unknown	Unknown	Unknown	Unknown	Unknown	Unknown	Unknown	UniRef100_B9JMY1	UniRef90_B9JMY1	K03147|	4.1.99.17|	0	0	0	0	0	0	1	0	0	0	0	0	0	3	2	0	1	0	1	1	0	0	0	0	0	0	0	0	0	0	0	0	0	0	0
UniRef50_Q58018	THI4_DESMR Putative thiazole biosynthetic enzyme OS=Desulfovibrio magneticus (strain ATCC 700980 / DSM 13731 / RS-1) GN=DMR_31420 PE=3 SV=1	root	Unknown	Unknown	Unknown	Unknown	Unknown	Unknown	Unknown	Unknown	UniRef100_C4XIR5	UniRef90_C4XIR5	K03146|	UNKNOWN	0	0	0	0	0	0	0	2	1	1	0	0	0	0	0	1	0	0	0	0	0	0	0	0	0	0	0	0	0	0	0	0	0	0	0
UniRef50_Q8YZ41	THF1_TRIEI Protein Thf1 OS=Trichodesmium erythraeum (strain IMS101) GN=thf1 PE=3 SV=1	Trichodesmium erythraeum IMS101	Bacteria	Unknown	Cyanobacteria	Unknown	Oscillatoriales	Unknown	Trichodesmium	Trichodesmium erythraeum	UniRef100_Q116P5	UniRef90_Q116P5	UNKNOWN	UNKNOWN	0	0	0	0	0	0	0	0	0	0	0	0	0	0	0	0	0	0	0	0	0	0	0	0	0	0	0	0	0	0	0	0	0	0	0
UniRef50_A9BAB2	THF1_PROM4 Protein Thf1 OS=Prochlorococcus marinus (strain MIT 9211) GN=thf1 PE=3 SV=1	Prochlorococcus marinus str. MIT 9211	Bacteria	Unknown	Cyanobacteria	Unknown	Prochlorales	Prochlorococcaceae	Prochlorococcus	Prochlorococcus marinus	UniRef100_A9BAB2	UniRef90_A9BAB2	UNKNOWN	UNKNOWN	0	0	0	0	0	0	0	0	1	0	0	0	0	0	0	1	0	0	1	1	0	0	0	0	0	0	0	0	0	0	0	0	0	0	0
UniRef50_Q9SKT0	THF1_ORYSJ Protein THYLAKOID FORMATION1, chloroplastic OS=Oryza sativa subsp. japonica GN=THF1 PE=2 SV=1	Streptophyta	Eukaryota	Viridiplantae	Streptophyta	Unknown	Unknown	Unknown	Unknown	Unknown	UniRef100_Q84PB7	UniRef90_Q84PB7	UNKNOWN	UNKNOWN	0	0	0	0	0	1	2	0	1	0	1	0	0	0	0	0	0	0	0	0	0	0	0	0	0	0	0	0	0	1	0	1	0	0	0
UniRef50_Q9FI39	THAD_ARATH Cytochrome P450 705A5 OS=Arabidopsis thaliana GN=CYP705A5 PE=2 SV=1	Arabidopsis thaliana	Eukaryota	Viridiplantae	Streptophyta	Unknown	Brassicales	Brassicaceae	Arabidopsis	Arabidopsis thaliana	UniRef100_Q9FI39	UniRef90_Q9FI39	UNKNOWN	1.14.-.-|	0	0	1	0	0	0	0	0	0	0	0	0	0	0	0	0	0	0	0	0	0	0	0	0	0	0	0	0	0	0	1	1	0	0	0
UniRef50_B8E2N5	TGT_DICT6 Queuine tRNA-ribosyltransferase OS=Dictyoglomus thermophilum (strain ATCC 35947 / DSM 3960 / H-6-12) GN=tgt PE=3 SV=1	Dictyoglomus thermophilum H-6-12	Bacteria	Unknown	Dictyoglomi	Dictyoglomia	Dictyoglomales	Dictyoglomaceae	Dictyoglomus	Dictyoglomus thermophilum	UniRef100_B5YFK5	UniRef90_B5YFK5	K00773|	2.4.2.29|	0	0	0	0	0	0	0	0	0	0	0	0	0	0	1	0	0	0	0	0	0	0	0	0	0	0	0	0	0	0	0	0	0	0	0
UniRef50_Q96RS0	TGS1_HUMAN Trimethylguanosine synthase OS=Homo sapiens GN=TGS1 PE=1 SV=3	Homo sapiens	Eukaryota	Metazoa	Chordata	Mammalia	Primates	Hominidae	Homo	Homo sapiens	UniRef100_Q96RS0	UniRef90_Q96RS0	K14292|	2.1.1.-|	0	0	0	0	0	0	0	1	0	0	0	0	0	0	0	0	0	0	0	0	0	0	0	0	0	0	0	0	0	0	0	0	0	0	0
UniRef50_O43548	TGM5_HUMAN Protein-glutamine gamma-glutamyltransferase 5 OS=Homo sapiens GN=TGM5 PE=1 SV=4	Homo sapiens	Eukaryota	Metazoa	Chordata	Mammalia	Primates	Hominidae	Homo	Homo sapiens	UniRef100_O43548	UniRef90_O43548	K05622|	2.3.2.13|	0	0	0	0	0	0	0	0	0	0	0	0	0	0	0	0	0	0	0	0	0	0	0	0	0	0	0	0	0	0	0	0	0	0	0
UniRef50_Q08188	TGM3_HUMAN Protein-glutamine gamma-glutamyltransferase E OS=Homo sapiens GN=TGM3 PE=1 SV=4	Homo sapiens	Eukaryota	Metazoa	Chordata	Mammalia	Unknown	Unknown	Unknown	Unknown	UniRef100_Q08188	UniRef90_Q08188	K05620|	2.3.2.13|	0	0	0	3	0	0	0	0	0	0	13	1	0	2	0	0	0	0	0	0	0	0	3	0	0	0	0	0	0	0	0	0	0	0	0
UniRef50_P22735	TGM1_HUMAN Protein-glutamine gamma-glutamyltransferase K OS=Homo sapiens GN=TGM1 PE=1 SV=4	Homo sapiens	Eukaryota	Metazoa	Chordata	Mammalia	Primates	Hominidae	Homo	Homo sapiens	UniRef100_P22735	UniRef90_P22735	K05619|	2.3.2.13|	0	0	0	1	0	0	0	0	0	0	0	0	0	0	0	0	0	0	0	0	0	0	0	0	0	0	0	0	0	0	0	0	0	0	0
UniRef50_Q9Y103	TFP11_DROME Septin-interacting protein 1 OS=Drosophila melanogaster GN=sip1 PE=1 SV=1	Drosophila melanogaster	Eukaryota	Metazoa	Arthropoda	Insecta	Diptera	Drosophilidae	Drosophila	Drosophila melanogaster	UniRef100_Q9Y103	UniRef90_Q9Y103	K13103|	UNKNOWN	0	0	0	0	0	0	0	0	0	0	0	0	2	0	0	0	0	0	0	0	0	0	0	0	0	0	0	0	0	0	0	0	0	0	0
UniRef50_P34111	TFC3_YEAST Transcription factor tau 138 kDa subunit OS=Saccharomyces cerevisiae (strain ATCC 204508 / S288c) GN=TFC3 PE=1 SV=1	Saccharomyces cerevisiae S288c	Eukaryota	Fungi	Ascomycota	Saccharomycetes	Saccharomycetales	Saccharomycetaceae	Saccharomyces	Saccharomyces cerevisiae	UniRef100_P34111	UniRef90_P34111	K15204|	UNKNOWN	0	0	0	0	0	0	0	0	0	1	0	0	0	0	0	0	0	0	0	0	0	0	0	0	0	0	0	0	0	0	0	0	0	0	0
UniRef50_O13745	TFB1_SCHPO RNA polymerase II transcription factor B subunit 1 OS=Schizosaccharomyces pombe (strain 972 / ATCC 24843) GN=tfb1 PE=1 SV=2	Schizosaccharomyces pombe 972h-	Eukaryota	Fungi	Ascomycota	Schizosaccharomycetes	Schizosaccharomycetales	Schizosaccharomycetaceae	Schizosaccharomyces	Schizosaccharomyces pombe	UniRef100_O13745	UniRef90_O13745	K03141|	UNKNOWN	0	0	0	0	0	0	0	0	0	0	0	0	0	0	0	0	0	0	0	0	2	0	5	0	3	0	4	2	0	0	0	0	0	0	0
UniRef50_P58109	TF2B2_THEKO Transcription initiation factor IIB 2 OS=Thermococcus kodakaraensis (strain ATCC BAA-918 / JCM 12380 / KOD1) GN=tfb2 PE=3 SV=1	Euryarchaeota	Archaea	Unknown	Euryarchaeota	Unknown	Unknown	Unknown	Unknown	Unknown	UniRef100_P58109	UniRef90_P58109	K03124|	UNKNOWN	2	1	0	2	5	3	19	18	3	3	0	0	2	2	1	0	1	0	0	0	0	0	0	2	1	5	7	3	2	2	2	3	0	0	0
UniRef50_P58110	TF2B2_SULSO Transcription initiation factor IIB 2 OS=Sulfolobus solfataricus (strain ATCC 35092 / DSM 1617 / JCM 11322 / P2) GN=tfbB PE=3 SV=1	Sulfolobus solfataricus P2	Archaea	Unknown	Crenarchaeota	Thermoprotei	Sulfolobales	Sulfolobaceae	Sulfolobus	Sulfolobus solfataricus	UniRef100_P58110	UniRef90_P58110	K03124|	UNKNOWN	0	0	0	0	0	0	0	0	0	0	0	0	1	0	0	0	0	0	0	0	0	0	0	0	0	0	0	0	0	0	0	0	0	0	0
UniRef50_A8MCX6	TF2B1_SULSO Transcription initiation factor IIB 1 OS=Sulfolobus solfataricus (strain ATCC 35092 / DSM 1617 / JCM 11322 / P2) GN=tfbA PE=3 SV=1	Sulfolobus	Archaea	Unknown	Crenarchaeota	Thermoprotei	Sulfolobales	Sulfolobaceae	Sulfolobus	Unknown	UniRef100_P58111	UniRef90_P58111	K03124|	UNKNOWN	0	0	0	0	0	0	0	0	0	0	0	0	0	0	0	0	0	0	0	0	0	0	0	0	0	0	0	0	0	0	0	1	0	0	0
UniRef50_Q00403	TF2B_XENLA Transcription initiation factor IIB OS=Xenopus laevis GN=gtf2b PE=2 SV=1	Xenopus laevis	Eukaryota	Metazoa	Chordata	Amphibia	Anura	Pipidae	Xenopus	Xenopus laevis	UniRef100_P29054	UniRef90_Q00403	K03124|	UNKNOWN	0	0	0	0	0	0	0	0	0	0	0	0	1	0	0	1	0	0	0	0	0	0	0	0	0	0	0	0	0	0	0	0	0	0	0
UniRef50_P61998	TF2B_PYRAB Transcription initiation factor IIB OS=Pyrococcus abyssi (strain GE5 / Orsay) GN=tfb PE=3 SV=1	Euryarchaeota	Archaea	Unknown	Euryarchaeota	Unknown	Unknown	Unknown	Unknown	Unknown	UniRef100_Q9V0V5	UniRef90_P61998	K03124|	UNKNOWN	2	1	0	2	5	3	19	18	3	3	0	0	2	2	1	0	1	0	0	0	0	0	0	2	1	5	7	3	2	2	2	3	0	0	0
UniRef50_Q58192	TF2B_METJA Transcription initiation factor IIB OS=Methanocaldococcus jannaschii (strain ATCC 43067 / DSM 2661 / JAL-1 / JCM 10045 / NBRC 100440) GN=tfb PE=3 SV=1	Euryarchaeota	Archaea	Unknown	Euryarchaeota	Unknown	Unknown	Unknown	Unknown	Unknown	UniRef100_Q58192	UniRef90_Q58192	K03124|	3.1.-.-|	2	1	0	2	5	3	19	18	3	3	0	0	2	2	1	0	1	0	0	0	0	0	0	2	1	5	7	3	2	2	2	3	0	0	0
UniRef50_O43247	TEX33_HUMAN Testis-expressed sequence 33 protein OS=Homo sapiens GN=TEX33 PE=2 SV=2	Homo sapiens	Eukaryota	Metazoa	Chordata	Mammalia	Primates	Hominidae	Homo	Homo sapiens	UniRef100_O43247	UniRef90_O43247	UNKNOWN	UNKNOWN	0	0	0	0	0	0	0	0	0	0	0	0	0	0	0	0	0	0	0	0	0	0	0	0	0	0	0	0	0	0	0	0	0	0	0
UniRef50_Q8IYF3	TEX11_MOUSE Testis-expressed sequence 11 protein OS=Mus musculus GN=Tex11 PE=1 SV=1	Mus musculus	Eukaryota	Metazoa	Chordata	Mammalia	Rodentia	Muridae	Mus	Mus musculus	UniRef100_Q14AT2	UniRef90_Q14AT2	UNKNOWN	UNKNOWN	0	0	0	0	0	0	0	0	0	0	0	0	0	0	0	0	0	0	0	0	0	0	0	0	0	0	0	0	0	0	1	0	0	0	0
UniRef50_Q9HBL0	TENS1_HUMAN Tensin-1 OS=Homo sapiens GN=TNS1 PE=1 SV=2	Homo sapiens	Eukaryota	Metazoa	Chordata	Mammalia	Primates	Hominidae	Homo	Homo sapiens	UniRef100_Q9HBL0	UniRef90_Q9HBL0	K18080|	UNKNOWN	0	0	0	0	0	0	0	0	0	0	0	0	0	0	0	1	0	0	0	0	0	0	0	0	0	0	0	0	0	0	0	0	0	0	0
UniRef50_B6TPF2	TENAE_SOYBN Probable bifunctional TENA-E protein OS=Glycine max GN=TENA_E PE=2 SV=1	Glycine max	Eukaryota	Viridiplantae	Streptophyta	Unknown	Fabales	Fabaceae	Glycine	Glycine max	UniRef100_Q9SWB6	UniRef90_Q9SWB6	UNKNOWN	3.5.1.-|3.5.99.2|	0	0	0	0	0	0	0	0	0	0	0	0	0	0	0	0	0	0	0	0	0	0	0	0	2	2	4	0	0	0	0	0	0	0	0
UniRef50_Q86WV5	TEN1L_HUMAN CST complex subunit TEN1 OS=Homo sapiens GN=TEN1 PE=1 SV=2	Homo sapiens	Eukaryota	Metazoa	Chordata	Mammalia	Primates	Hominidae	Homo	Homo sapiens	UniRef100_Q86WV5	UniRef90_Q86WV5	UNKNOWN	UNKNOWN	0	0	0	0	0	0	0	0	0	0	0	0	0	0	0	0	0	0	0	0	0	0	0	0	0	0	0	0	1	0	0	0	0	0	0
UniRef50_P53038	TEL2_YEAST Telomere length regulation protein TEL2 OS=Saccharomyces cerevisiae (strain ATCC 204508 / S288c) GN=TEL2 PE=1 SV=1	Saccharomyces cerevisiae S288c	Eukaryota	Fungi	Ascomycota	Saccharomycetes	Saccharomycetales	Saccharomycetaceae	Saccharomyces	Saccharomyces cerevisiae	UniRef100_P53038	UniRef90_P53038	K11137|	UNKNOWN	0	0	0	0	2	2	0	0	0	0	0	0	0	0	0	0	0	0	0	0	0	0	0	0	0	0	0	0	0	0	0	0	0	0	0
UniRef50_Q8WW24	TEKT4_XENLA Tektin-4 OS=Xenopus laevis GN=tekt4 PE=2 SV=1	root	Unknown	Unknown	Unknown	Unknown	Unknown	Unknown	Unknown	Unknown	UniRef100_Q5PPV2	UniRef90_Q5PPV2	K18631|	UNKNOWN	0	0	0	0	0	0	0	0	0	0	1	0	0	0	0	0	0	0	0	0	0	0	0	0	0	0	0	0	0	0	0	0	0	0	0
UniRef50_Q8BZ64	TECT1_MOUSE Tectonic-1 OS=Mus musculus GN=Tctn1 PE=1 SV=1	Mus musculus	Eukaryota	Metazoa	Chordata	Mammalia	Rodentia	Muridae	Mus	Mus musculus	UniRef100_Q8BZ64	UniRef90_Q8BZ64	K19382|	UNKNOWN	0	0	0	0	1	5	0	1	0	0	0	0	0	0	0	0	0	0	0	0	0	0	0	0	0	0	0	0	0	0	0	0	0	0	0
UniRef50_Q9Y9L0	TDXH1_PICTO Peroxiredoxin 1 OS=Picrophilus torridus (strain ATCC 700027 / DSM 9790 / JCM 10055 / NBRC 100828) GN=PTO0377 PE=3 SV=1	Picrophilus torridus DSM 9790	Archaea	Unknown	Euryarchaeota	Thermoplasmata	Thermoplasmatales	Picrophilaceae	Picrophilus	Picrophilus torridus	UniRef100_Q6L240	UniRef90_Q6L240	K03386|	1.11.1.15|	0	0	0	0	0	0	0	0	0	2	1	0	3	0	1	0	0	0	5	0	0	0	0	0	0	0	0	1	0	0	0	0	0	0	0
UniRef50_Q17172	TDX2_BRUMA Thioredoxin peroxidase 2 OS=Brugia malayi GN=tsa-2 PE=2 SV=2	Eukaryota	Eukaryota	Unknown	Unknown	Unknown	Unknown	Unknown	Unknown	Unknown	UniRef100_Q17172	UniRef90_Q17172	UNKNOWN	1.11.1.15|	2	2	0	0	0	0	1	1	0	1	1	2	0	0	0	0	0	0	0	0	0	0	1	0	0	0	0	0	0	0	0	0	0	0	0
UniRef50_Q91191	TDX_ONCMY Peroxiredoxin OS=Oncorhynchus mykiss PE=2 SV=1	Chordata	Eukaryota	Metazoa	Chordata	Unknown	Unknown	Unknown	Unknown	Unknown	UniRef100_Q91191	UniRef90_Q91191	UNKNOWN	1.11.1.15|	0	0	0	0	0	0	0	0	0	0	1	0	0	0	0	0	0	0	0	0	0	0	0	0	0	0	0	0	0	0	0	0	0	0	0
UniRef50_P42118	TDT_XENLA DNA nucleotidylexotransferase OS=Xenopus laevis GN=dntt PE=2 SV=1	Xenopus laevis	Eukaryota	Metazoa	Chordata	Amphibia	Anura	Pipidae	Xenopus	Xenopus laevis	UniRef100_P42118	UniRef90_P42118	K00977|	2.7.7.31|	0	0	0	0	0	0	0	0	0	0	0	0	0	0	7	0	2	10	10	0	0	0	0	0	0	0	0	0	0	0	0	0	0	0	0
UniRef50_Q9H7E2	TDRD3_CHICK Tudor domain-containing protein 3 OS=Gallus gallus GN=TDRD3 PE=2 SV=1	Gallus gallus	Eukaryota	Metazoa	Chordata	Aves	Galliformes	Phasianidae	Gallus	Gallus gallus	UniRef100_Q5ZMS6	UniRef90_Q5ZMS6	K18404|	UNKNOWN	0	0	0	0	0	0	2	0	0	0	0	0	0	0	0	0	0	0	0	0	0	0	0	0	0	0	0	0	0	0	0	0	0	0	0
UniRef50_Q0P5H2	TDIF2_BOVIN Deoxynucleotidyltransferase terminal-interacting protein 2 OS=Bos taurus GN=DNTTIP2 PE=2 SV=1	Bos taurus	Eukaryota	Metazoa	Chordata	Mammalia	Unknown	Bovidae	Bos	Bos taurus	UniRef100_Q0P5H2	UniRef90_Q0P5H2	UNKNOWN	UNKNOWN	0	0	0	0	0	0	0	0	0	0	0	0	0	0	2	0	0	0	0	0	0	0	0	0	0	0	0	0	0	0	0	0	0	0	0
UniRef50_Q6DAT5	TDH_RHILO L-threonine 3-dehydrogenase OS=Rhizobium loti (strain MAFF303099) GN=tdh PE=3 SV=1	Mesorhizobium loti MAFF303099	Bacteria	Unknown	Unknown	Unknown	Unknown	Unknown	Unknown	Unknown	UniRef100_Q983J7	UniRef90_Q983J7	K00060|	1.1.1.103|	0	0	0	0	0	0	0	0	0	0	1	0	0	2	0	0	0	0	0	0	0	0	0	0	0	0	0	0	0	0	0	0	0	0	1
UniRef50_Q9RTU4	TDH_CHESB L-threonine 3-dehydrogenase OS=Chelativorans sp. (strain BNC1) GN=tdh PE=3 SV=1	Chelativorans sp. BNC1	Bacteria	Unknown	Proteobacteria	Unknown	Unknown	Unknown	Unknown	Unknown	UniRef100_Q11L77	UniRef90_Q11L77	K00060|	1.1.1.103|	0	0	0	0	0	0	0	0	0	0	0	0	0	1	0	0	0	0	0	0	0	0	0	0	0	0	0	0	0	0	0	0	0	0	0
UniRef50_Q5WDX9	TCYP_BACSK L-cystine uptake protein TcyP OS=Bacillus clausii (strain KSM-K16) GN=ABC2897 PE=3 SV=1	Bacillus clausii KSM-K16	Bacteria	Unknown	Firmicutes	Bacilli	Bacillales	Bacillaceae	Bacillus	Bacillus clausii	UniRef100_Q5WDX9	UniRef90_Q5WDX9	K06956|	UNKNOWN	0	0	0	0	0	0	0	0	0	0	0	0	0	0	0	0	0	0	0	0	0	0	0	0	0	0	0	0	1	0	0	0	0	0	0
UniRef50_P77529	TCYP_BACC1 L-cystine uptake protein TcyP OS=Bacillus cereus (strain ATCC 10987 / NRS 248) GN=BCE_4324 PE=3 SV=1	Bacillus	Bacteria	Unknown	Firmicutes	Bacilli	Bacillales	Bacillaceae	Bacillus	Unknown	UniRef100_Q730U2	UniRef90_A0RIM4	K06956|	UNKNOWN	0	0	0	0	0	0	0	0	0	0	0	1	0	0	0	0	0	0	0	0	0	1	0	0	0	0	0	0	0	0	0	0	0	0	0
UniRef50_O14776	TCRG1_MOUSE Transcription elongation regulator 1 OS=Mus musculus GN=Tcerg1 PE=1 SV=2	Mus musculus	Eukaryota	Metazoa	Chordata	Mammalia	Rodentia	Muridae	Mus	Mus musculus	UniRef100_Q8CGF7	UniRef90_O14776	K12824|	UNKNOWN	0	0	0	0	0	0	0	0	0	0	0	0	2	1	0	0	0	0	0	0	0	0	0	0	0	0	0	0	0	0	0	0	0	0	0
UniRef50_A5F389	TCPI_VIBC3 Toxin coregulated pilus biosynthesis protein I OS=Vibrio cholerae serotype O1 (strain ATCC 39541 / Classical Ogawa 395 / O395) GN=tcpI PE=3 SV=1	root	Unknown	Unknown	Unknown	Unknown	Unknown	Unknown	Unknown	Unknown	UniRef100_A5F389	UniRef90_A5F389	K10961|	UNKNOWN	2	1	5	7	0	1	0	0	0	0	0	0	4	4	2	2	1	1	0	0	2	2	2	0	4	9	4	3	0	0	0	1	6	4	3
UniRef50_P39077	TCPG_SCHPO T-complex protein 1 subunit gamma OS=Schizosaccharomyces pombe (strain 972 / ATCC 24843) GN=cct3 PE=1 SV=1	Schizosaccharomyces pombe 972h-	Eukaryota	Fungi	Ascomycota	Schizosaccharomycetes	Schizosaccharomycetales	Schizosaccharomycetaceae	Schizosaccharomyces	Schizosaccharomyces pombe	UniRef100_O74341	UniRef90_O74341	K09495|	UNKNOWN	0	0	0	0	0	0	0	0	0	0	0	1	0	0	0	0	0	0	0	0	0	0	0	0	0	0	0	0	0	0	0	0	0	0	0
UniRef50_A5F382	TCPE_VIBC3 Toxin coregulated pilus biosynthesis protein E OS=Vibrio cholerae serotype O1 (strain ATCC 39541 / Classical Ogawa 395 / O395) GN=tcpE PE=3 SV=1	Vibrio cholerae O395	Bacteria	Unknown	Proteobacteria	Gammaproteobacteria	Vibrionales	Vibrionaceae	Vibrio	Vibrio cholerae	UniRef100_A5F382	UniRef90_A5F382	K10934|	UNKNOWN	0	0	0	0	0	1	0	0	0	0	0	0	0	0	0	0	0	0	0	0	0	0	0	0	0	0	0	0	0	0	0	0	0	0	0
UniRef50_P12612	TCPA_YEAST T-complex protein 1 subunit alpha OS=Saccharomyces cerevisiae (strain ATCC 204508 / S288c) GN=TCP1 PE=1 SV=2	Saccharomyces cerevisiae S288c	Eukaryota	Fungi	Ascomycota	Saccharomycetes	Saccharomycetales	Saccharomycetaceae	Saccharomyces	Saccharomyces cerevisiae	UniRef100_P12612	UniRef90_P12612	K09493|	UNKNOWN	0	0	0	0	0	0	0	0	0	0	0	0	0	0	0	0	0	0	0	0	0	0	0	0	0	0	0	0	0	0	0	0	0	0	0
UniRef50_Q94757	TCPA_SCHMA T-complex protein 1 subunit alpha OS=Schistosoma mansoni GN=TCP-1A PE=2 SV=1	Schistosoma mansoni	Eukaryota	Metazoa	Platyhelminthes	Trematoda	Strigeidida	Schistosomatidae	Schistosoma	Schistosoma mansoni	UniRef100_Q94757	UniRef90_Q94757	UNKNOWN	UNKNOWN	0	0	0	0	0	0	0	0	0	0	0	0	0	0	0	0	0	0	0	0	0	0	0	0	1	0	0	0	0	0	0	0	0	0	0
UniRef50_P11983	TCPA_CAEEL T-complex protein 1 subunit alpha OS=Caenorhabditis elegans GN=cct-1 PE=3 SV=2	Caenorhabditis elegans	Eukaryota	Metazoa	Nematoda	Chromadorea	Rhabditida	Rhabditidae	Caenorhabditis	Caenorhabditis elegans	UniRef100_P41988	UniRef90_P41988	K09493|	UNKNOWN	0	0	0	0	0	0	0	0	0	0	0	0	0	0	0	2	0	0	0	0	0	0	0	0	0	0	0	0	0	0	0	0	0	0	0
UniRef50_P38756	TCD1_YEAST tRNA threonylcarbamoyladenosine dehydratase 1 OS=Saccharomyces cerevisiae (strain ATCC 204508 / S288c) GN=TCD1 PE=1 SV=1	Saccharomyces cerevisiae S288c	Eukaryota	Fungi	Ascomycota	Saccharomycetes	Saccharomycetales	Saccharomycetaceae	Saccharomyces	Saccharomyces cerevisiae	UniRef100_P38756	UniRef90_P38756	UNKNOWN	6.1.-.-|	0	0	0	0	0	0	1	1	0	0	0	0	0	0	0	0	0	0	0	0	0	0	0	1	0	0	0	0	0	0	0	0	0	0	0
UniRef50_Q9STE8	TC753_ARATH Protein TOC75-3, chloroplastic OS=Arabidopsis thaliana GN=TOC75-3 PE=1 SV=1	Arabidopsis thaliana	Eukaryota	Viridiplantae	Streptophyta	Unknown	Brassicales	Brassicaceae	Arabidopsis	Arabidopsis thaliana	UniRef100_Q9STE8	UniRef90_Q9STE8	UNKNOWN	UNKNOWN	0	0	0	0	0	0	0	0	0	0	0	0	1	0	0	0	0	0	0	0	0	0	0	0	0	0	0	0	0	0	0	0	0	0	0
UniRef50_Q9UL17	TBX21_HUMAN T-box transcription factor TBX21 OS=Homo sapiens GN=TBX21 PE=2 SV=1	Homo sapiens	Eukaryota	Metazoa	Chordata	Mammalia	Primates	Hominidae	Homo	Homo sapiens	UniRef100_Q9UL17	UniRef90_Q9UL17	K10166|	UNKNOWN	0	0	0	0	0	0	0	0	0	0	0	0	0	0	0	0	0	0	0	0	0	0	0	0	0	0	0	0	0	0	0	1	0	0	0
UniRef50_Q9GL27	TBX19_MOUSE T-box transcription factor TBX19 OS=Mus musculus GN=Tbx19 PE=2 SV=1	Chordata	Eukaryota	Metazoa	Chordata	Unknown	Unknown	Unknown	Unknown	Unknown	UniRef100_Q17134	UniRef90_P80492	UNKNOWN	UNKNOWN	0	0	0	0	0	0	0	0	0	1	0	0	0	0	0	0	0	0	0	0	0	0	0	0	0	0	0	0	0	0	0	0	0	0	0
UniRef50_Q5XNS0	TBX19_CANFA T-box transcription factor TBX19 OS=Canis familiaris GN=TBX19 PE=2 SV=1	Chordata	Eukaryota	Metazoa	Chordata	Unknown	Unknown	Unknown	Unknown	Unknown	UniRef100_Q5XNS0	UniRef90_Q5XNS0	K10184|	UNKNOWN	0	0	0	0	0	0	0	0	0	1	0	0	0	0	0	0	0	0	0	0	0	0	0	0	0	0	0	0	0	0	0	0	0	0	0
UniRef50_P26356	TBP1_WHEAT TATA-box-binding protein 1 OS=Triticum aestivum GN=TBP1 PE=2 SV=1	Triticum aestivum	Eukaryota	Viridiplantae	Streptophyta	Liliopsida	Poales	Poaceae	Triticum	Triticum aestivum	UniRef100_P26356	UniRef90_P26356	UNKNOWN	UNKNOWN	0	0	0	0	0	0	0	0	0	0	0	0	0	0	0	0	0	0	0	0	1	0	0	0	0	0	0	0	0	0	0	0	0	0	0
UniRef50_Q9P9I9	TBP_METTL TATA-box-binding protein OS=Methanothermococcus thermolithotrophicus GN=tbp PE=3 SV=1	Euryarchaeota	Archaea	Unknown	Euryarchaeota	Unknown	Unknown	Unknown	Unknown	Unknown	UniRef100_Q9P9I9	UniRef90_Q9P9I9	UNKNOWN	UNKNOWN	0	0	0	0	0	0	2	3	3	1	2	2	7	9	6	3	10	1	1	8	0	0	0	0	7	4	2	1	0	0	0	3	0	0	0
UniRef50_Q57930	TBP_METJA TATA-box-binding protein OS=Methanocaldococcus jannaschii (strain ATCC 43067 / DSM 2661 / JAL-1 / JCM 10045 / NBRC 100440) GN=tbp PE=1 SV=1	Methanocaldococcus jannaschii DSM 2661	Archaea	Unknown	Euryarchaeota	Unknown	Unknown	Unknown	Unknown	Unknown	UniRef100_Q57930	UniRef90_Q57930	K03120|	UNKNOWN	0	0	0	0	0	1	2	3	3	1	2	2	6	7	4	3	6	0	0	8	0	0	0	0	4	1	0	0	0	0	0	3	0	0	0
UniRef50_Q9LDG2	TBL11_ARATH Protein trichome birefringence-like 11 OS=Arabidopsis thaliana GN=TBL11 PE=2 SV=1	Arabidopsis thaliana	Eukaryota	Viridiplantae	Streptophyta	Unknown	Brassicales	Brassicaceae	Arabidopsis	Arabidopsis thaliana	UniRef100_Q5BPJ0	UniRef90_Q5BPJ0	UNKNOWN	UNKNOWN	0	0	0	0	0	0	0	0	0	0	1	0	0	0	0	0	0	0	0	0	0	0	0	0	0	0	0	0	0	0	0	0	1	0	0
UniRef50_Q76FS3	TBB6_ORYSJ Tubulin beta-6 chain OS=Oryza sativa subsp. japonica GN=TUBB6 PE=2 SV=1	Eukaryota	Eukaryota	Unknown	Unknown	Unknown	Unknown	Unknown	Unknown	Unknown	UniRef100_Q76FS3	UniRef90_Q76FS3	K07375|	UNKNOWN	0	0	0	0	1	1	9	7	8	6	10	9	0	0	0	0	0	0	0	0	6	7	2	2	0	0	0	0	3	0	1	4	0	0	1
UniRef50_P05219	TBB6_CHICK Tubulin beta-6 chain OS=Gallus gallus PE=1 SV=1	Eukaryota	Eukaryota	Unknown	Unknown	Unknown	Unknown	Unknown	Unknown	Unknown	UniRef100_Q25009	UniRef90_Q94571	UNKNOWN	UNKNOWN	0	0	0	0	0	0	0	0	0	0	3	0	0	0	0	0	0	0	0	0	0	0	0	0	0	0	0	0	0	0	0	0	0	0	0
UniRef50_P68371	TBB6_BOVIN Tubulin beta-6 chain OS=Bos taurus GN=TUBB6 PE=2 SV=1	Eukaryota	Eukaryota	Unknown	Unknown	Unknown	Unknown	Unknown	Unknown	Unknown	UniRef100_Q2HJ81	UniRef90_P09652	K07375|	UNKNOWN	0	0	0	0	0	0	0	0	0	0	8	0	0	0	0	0	0	0	0	0	0	0	0	0	0	0	0	0	0	0	0	0	0	0	0
UniRef50_P86221	TBB4B_MESAU Tubulin beta-4B chain (Fragments) OS=Mesocricetus auratus GN=TUBB4B PE=1 SV=1	Eukaryota	Eukaryota	Unknown	Unknown	Unknown	Unknown	Unknown	Unknown	Unknown	UniRef100_P86221	UniRef90_P86221	UNKNOWN	UNKNOWN	0	0	0	0	0	0	0	0	0	0	7	0	0	0	0	0	0	0	0	0	0	0	0	0	0	0	0	0	0	0	0	0	0	0	0
UniRef50_P07437	TBB3_PEA Tubulin beta-3 chain (Fragment) OS=Pisum sativum GN=TUBB3 PE=2 SV=1	Eukaryota	Eukaryota	Unknown	Unknown	Unknown	Unknown	Unknown	Unknown	Unknown	UniRef100_P12460	UniRef90_P29515	UNKNOWN	UNKNOWN	0	0	0	0	1	1	9	7	8	6	17	9	0	0	0	0	0	0	1	0	6	7	2	2	0	0	0	0	3	0	1	4	0	0	1
UniRef50_Q13509	TBB3_MOUSE Tubulin beta-3 chain OS=Mus musculus GN=Tubb3 PE=1 SV=1	Eukaryota	Eukaryota	Unknown	Unknown	Unknown	Unknown	Unknown	Unknown	Unknown	UniRef100_Q13509	UniRef90_Q13509	K07375|	UNKNOWN	0	0	0	0	0	0	0	0	0	0	1	0	0	0	0	0	0	0	0	0	0	0	0	0	0	0	0	0	0	0	0	0	0	0	0
UniRef50_P33632	TBB3_ANEPH Tubulin beta-3 chain (Fragment) OS=Anemia phyllitidis GN=TUBB3 PE=2 SV=1	Eukaryota	Eukaryota	Unknown	Unknown	Unknown	Unknown	Unknown	Unknown	Unknown	UniRef100_P33632	UniRef90_P33632	UNKNOWN	UNKNOWN	0	0	0	0	1	1	9	7	8	6	10	9	0	0	0	0	0	0	0	0	6	7	2	2	0	0	0	0	3	0	1	4	0	0	1
UniRef50_P61857	TBB2_DROHY Tubulin beta-2 chain OS=Drosophila hydei GN=betaTub85D PE=2 SV=1	Metazoa	Eukaryota	Metazoa	Unknown	Unknown	Unknown	Unknown	Unknown	Unknown	UniRef100_P61857	UniRef90_P61857	UNKNOWN	UNKNOWN	0	0	0	0	0	0	0	0	0	0	2	0	0	0	0	0	0	0	0	0	0	0	0	0	0	0	0	0	0	0	0	0	0	0	0
UniRef50_P20364	TBB1_DAUCA Tubulin beta-1 chain (Fragment) OS=Daucus carota GN=TUBB1 PE=1 SV=2	Eukaryota	Eukaryota	Unknown	Unknown	Unknown	Unknown	Unknown	Unknown	Unknown	UniRef100_P20364	UniRef90_P20364	UNKNOWN	UNKNOWN	0	0	0	0	0	0	0	0	0	0	1	0	0	0	0	0	0	0	0	0	0	0	0	0	0	0	0	0	0	0	0	0	0	0	0
UniRef50_P04350	TBB1_CYAPA Tubulin beta-1 chain OS=Cyanophora paradoxa GN=TUBB1 PE=2 SV=1	Eukaryota	Eukaryota	Unknown	Unknown	Unknown	Unknown	Unknown	Unknown	Unknown	UniRef100_Q9ZSW1	UniRef90_P41352	UNKNOWN	UNKNOWN	0	0	0	0	1	1	9	7	8	6	14	9	0	0	0	0	0	0	0	0	6	7	2	2	0	0	0	0	3	1	1	4	0	0	1
UniRef50_P02556	TBB_LYTPI Tubulin beta chain (Fragment) OS=Lytechinus pictus PE=2 SV=1	Eukaryota	Eukaryota	Unknown	Unknown	Unknown	Unknown	Unknown	Unknown	Unknown	UniRef100_P02556	UniRef90_P02556	UNKNOWN	UNKNOWN	0	0	0	0	0	0	0	0	0	0	1	0	0	0	0	0	0	0	0	0	0	0	0	0	0	0	0	0	0	0	0	0	0	0	0
UniRef50_P32256	TBB_DICDI Tubulin beta chain OS=Dictyostelium discoideum GN=tubB PE=1 SV=2	Eukaryota	Eukaryota	Unknown	Unknown	Unknown	Unknown	Unknown	Unknown	Unknown	UniRef100_P32256	UniRef90_P32256	K07375|	UNKNOWN	0	0	0	0	1	1	9	7	8	6	9	9	0	0	0	0	0	0	0	0	6	7	2	2	0	0	0	0	3	0	1	4	0	0	1
UniRef50_P12458	TBB_BABBO Tubulin beta chain OS=Babesia bovis PE=3 SV=1	Eukaryota	Eukaryota	Unknown	Unknown	Unknown	Unknown	Unknown	Unknown	Unknown	UniRef100_P07436	UniRef90_P07436	UNKNOWN	UNKNOWN	0	0	0	0	1	1	9	7	8	6	17	9	0	0	0	0	0	0	0	0	6	7	2	2	0	0	0	0	3	0	1	4	0	0	1
UniRef50_P10653	TBB_AJECA Tubulin beta chain OS=Ajellomyces capsulatus GN=TUB2 PE=3 SV=1	Eukaryota	Eukaryota	Unknown	Unknown	Unknown	Unknown	Unknown	Unknown	Unknown	UniRef100_P41742	UniRef90_P10653	UNKNOWN	UNKNOWN	0	0	0	0	0	0	0	0	0	0	2	0	0	0	0	0	0	0	0	0	0	0	0	0	0	0	0	0	0	0	0	0	0	0	0
UniRef50_P09733	TBAE_PHYPO Tubulin alpha-2B chain OS=Physarum polycephalum GN=ALTBE PE=2 SV=1	Eukaryota	Eukaryota	Unknown	Unknown	Unknown	Unknown	Unknown	Unknown	Unknown	UniRef100_P04105	UniRef90_P04105	UNKNOWN	UNKNOWN	0	0	0	0	0	0	0	0	0	0	1	0	0	0	0	0	0	0	0	0	0	0	0	0	0	0	0	0	0	0	0	0	0	0	0
UniRef50_P06606	TBAD_PHYPO Tubulin alpha-1A chain OS=Physarum polycephalum GN=ALTA PE=1 SV=1	Eukaryota	Eukaryota	Unknown	Unknown	Unknown	Unknown	Unknown	Unknown	Unknown	UniRef100_Q25563	UniRef90_O22347	UNKNOWN	UNKNOWN	0	0	0	0	0	0	0	0	0	0	6	0	0	0	0	0	0	0	0	0	0	0	0	0	0	0	0	0	0	0	0	0	0	0	0
UniRef50_P09645	TBA8_CHICK Tubulin alpha-8 chain (Fragment) OS=Gallus gallus PE=3 SV=1	Eukaryota	Eukaryota	Unknown	Unknown	Unknown	Unknown	Unknown	Unknown	Unknown	UniRef100_P09645	UniRef90_P09645	UNKNOWN	UNKNOWN	0	0	0	0	0	0	0	0	0	0	3	0	0	0	0	0	0	0	0	0	0	0	0	0	0	0	0	0	0	0	0	0	0	0	0
UniRef50_P86234	TBA3_MESAU Tubulin alpha-3 chain (Fragments) OS=Mesocricetus auratus PE=1 SV=1	Eukaryota	Eukaryota	Unknown	Unknown	Unknown	Unknown	Unknown	Unknown	Unknown	UniRef100_P86234	UniRef90_P86234	UNKNOWN	UNKNOWN	0	0	0	0	0	0	0	0	0	0	4	0	0	0	0	0	0	0	0	0	0	0	0	0	0	0	0	0	0	0	0	0	0	0	0
UniRef50_P34690	TBA2_CAEEL Tubulin alpha-2 chain OS=Caenorhabditis elegans GN=tba-2 PE=2 SV=1	Eukaryota	Eukaryota	Unknown	Unknown	Unknown	Unknown	Unknown	Unknown	Unknown	UniRef100_P34690	UniRef90_P34690	UNKNOWN	UNKNOWN	0	0	0	0	0	0	0	0	0	0	3	0	0	0	0	0	0	0	0	0	0	0	0	0	0	0	0	0	0	0	0	0	0	0	0
UniRef50_Q71U36	TBA1_HOMAM Tubulin alpha-1 chain OS=Homarus americanus PE=2 SV=1	Eukaryota	Eukaryota	Unknown	Unknown	Unknown	Unknown	Unknown	Unknown	Unknown	UniRef100_P68363	UniRef90_P68363	K07374|	UNKNOWN	0	0	0	0	0	0	0	0	0	0	13	0	0	0	0	0	1	0	0	0	0	0	0	0	0	0	0	0	0	0	0	0	0	0	0
UniRef50_P02552	TBA1_CHICK Tubulin alpha-1 chain (Fragment) OS=Gallus gallus PE=1 SV=1	Eukaryota	Eukaryota	Unknown	Unknown	Unknown	Unknown	Unknown	Unknown	Unknown	UniRef100_P02552	UniRef90_P02552	UNKNOWN	UNKNOWN	0	0	0	0	0	0	0	0	0	0	9	0	0	0	0	0	0	0	0	0	0	0	0	0	0	0	0	0	0	0	0	0	0	0	0
UniRef50_P33628	TBA_PICAB Tubulin alpha chain (Fragment) OS=Picea abies GN=TUBA PE=2 SV=1	Eukaryota	Eukaryota	Unknown	Unknown	Unknown	Unknown	Unknown	Unknown	Unknown	UniRef100_P33628	UniRef90_P33628	UNKNOWN	UNKNOWN	0	0	0	0	0	0	0	0	0	0	2	0	0	0	0	0	0	0	0	0	0	0	0	0	0	0	0	0	0	0	0	0	0	0	0
UniRef50_Q6RH59	TAUZ_PARDE UPF0324 membrane protein TauZ OS=Paracoccus denitrificans GN=tauZ PE=3 SV=1	Paracoccus	Bacteria	Unknown	Proteobacteria	Alphaproteobacteria	Rhodobacterales	Rhodobacteraceae	Paracoccus	Unknown	UniRef100_Q6RH51	UniRef90_Q6RH59	UNKNOWN	UNKNOWN	0	0	0	0	0	0	0	0	0	0	0	0	0	0	0	0	0	0	0	0	0	0	0	0	0	0	0	0	0	0	0	1	0	0	0
UniRef50_D5AKX9	TAUR_RHOCB HTH-type transcriptional regulator TauR OS=Rhodobacter capsulatus (strain ATCC BAA-309 / NBRC 16581 / SB1003) GN=tauR PE=1 SV=1	Rhodobacter capsulatus SB 1003	Bacteria	Unknown	Proteobacteria	Alphaproteobacteria	Rhodobacterales	Rhodobacteraceae	Rhodobacter	Rhodobacter capsulatus	UniRef100_D5AKX9	UniRef90_D5AKX9	K00375|	UNKNOWN	0	0	0	0	0	0	0	0	0	0	0	0	0	0	0	0	0	0	0	0	0	0	0	0	0	0	0	0	0	0	0	0	0	0	0
UniRef50_Q9XH75	TATB_PEA Sec-independent protein translocase protein TATB, chloroplastic OS=Pisum sativum GN=TATB PE=1 SV=1	Pisum sativum	Eukaryota	Viridiplantae	Streptophyta	Unknown	Fabales	Fabaceae	Pisum	Pisum sativum	UniRef100_Q94G16	UniRef90_Q94G16	UNKNOWN	UNKNOWN	0	0	0	0	0	0	0	0	0	0	0	0	0	0	0	0	0	0	0	0	0	1	0	0	0	0	0	0	0	0	0	0	0	0	0
UniRef50_B1M332	TATA_METRJ Sec-independent protein translocase protein TatA OS=Methylobacterium radiotolerans (strain ATCC 27329 / DSM 1819 / JCM 2831) GN=tatA PE=3 SV=1	Methylobacterium radiotolerans JCM 2831	Bacteria	Unknown	Proteobacteria	Alphaproteobacteria	Rhizobiales	Methylobacteriaceae	Methylobacterium	Methylobacterium radiotolerans	UniRef100_B1M332	UniRef90_B1M332	K03116|	UNKNOWN	0	0	0	0	0	0	1	0	0	0	0	0	0	0	0	0	0	0	0	0	0	0	0	0	0	0	0	0	0	0	0	0	0	0	0
UniRef50_Q8KC14	TATA_CHLL7 Sec-independent protein translocase protein TatA OS=Chlorobium luteolum (strain DSM 273 / 2530) GN=tatA PE=3 SV=1	Chlorobium luteolum DSM 273	Bacteria	Unknown	Chlorobi	Chlorobia	Chlorobiales	Chlorobiaceae	Pelodictyon	Pelodictyon luteolum	UniRef100_Q3B2G6	UniRef90_Q3B2G6	K03116|	UNKNOWN	0	0	0	0	0	0	0	0	0	0	0	0	0	0	0	0	0	1	0	0	0	0	0	0	0	0	0	0	0	0	0	0	0	0	0
UniRef50_P0A9T4	TAS_SHIFL Protein tas OS=Shigella flexneri GN=tas PE=3 SV=1	Enterobacteriaceae	Bacteria	Unknown	Proteobacteria	Gammaproteobacteria	Enterobacteriales	Enterobacteriaceae	Unknown	Unknown	UniRef100_P0A9T4	UniRef90_P0A9T4	UNKNOWN	UNKNOWN	0	0	0	0	0	0	0	0	0	0	0	0	0	0	0	0	0	0	0	0	0	0	0	0	0	0	0	0	0	0	0	0	0	0	0
UniRef50_Q8RKI8	TARB_BACPZ Putative CDP-glycerol:glycerophosphate glycerophosphotransferase TarB OS=Bacillus subtilis subsp. spizizenii (strain ATCC 23059 / NRRL B-14472 / W23) GN=tarB PE=3 SV=1	Bacillus subtilis subsp. spizizenii str. W23	Bacteria	Unknown	Firmicutes	Bacilli	Bacillales	Bacillaceae	Bacillus	Bacillus subtilis subsp. spizizenii str. W23	UniRef100_Q8RKI8	UniRef90_Q8RKI8	UNKNOWN	2.7.8.-|	0	0	0	0	0	0	0	0	0	0	0	0	0	0	0	0	0	0	0	0	0	0	0	1	0	0	0	0	0	0	0	0	0	0	0
UniRef50_Q6NXT6	TAPT1_CHICK Transmembrane anterior posterior transformation protein 1 homolog OS=Gallus gallus GN=TAPT1 PE=2 SV=2	Gallus gallus	Eukaryota	Metazoa	Chordata	Aves	Galliformes	Phasianidae	Gallus	Gallus gallus	UniRef100_Q5ZLG8	UniRef90_Q5ZLG8	UNKNOWN	UNKNOWN	0	0	0	0	0	0	0	0	0	0	0	0	0	0	0	0	0	0	0	0	0	0	0	0	0	0	0	0	0	1	0	0	0	0	0
UniRef50_P40468	TAO3_YEAST Cell morphogenesis protein PAG1 OS=Saccharomyces cerevisiae (strain ATCC 204508 / S288c) GN=TAO3 PE=1 SV=1	Saccharomyces cerevisiae S288c	Eukaryota	Fungi	Ascomycota	Saccharomycetes	Saccharomycetales	Saccharomycetaceae	Saccharomyces	Saccharomyces cerevisiae	UniRef100_P40468	UniRef90_P40468	UNKNOWN	UNKNOWN	0	0	0	0	0	0	0	0	0	1	0	0	0	0	0	0	0	0	0	0	0	0	0	0	0	0	0	0	0	0	0	0	0	0	0
UniRef50_Q96BW9-3	TAM41_BOVIN Phosphatidate cytidylyltransferase, mitochondrial OS=Bos taurus GN=TAMM41 PE=2 SV=1	Bos taurus	Eukaryota	Metazoa	Chordata	Mammalia	Unknown	Bovidae	Bos	Bos taurus	UniRef100_Q32L81	UniRef90_Q32L81	K17807|	2.7.7.41|	0	0	0	0	0	0	1	0	0	0	0	0	0	0	0	0	0	0	0	0	0	0	0	0	0	0	0	0	0	0	0	0	0	0	0
UniRef50_B2HNX5	TAM_MYCMM Trans-aconitate 2-methyltransferase OS=Mycobacterium marinum (strain ATCC BAA-535 / M) GN=tam PE=3 SV=1	Mycobacterium	Bacteria	Unknown	Actinobacteria	Actinobacteria	Actinomycetales	Mycobacteriaceae	Mycobacterium	Unknown	UniRef100_B2HNX5	UniRef90_B2HNX5	K00598|	2.1.1.144|	0	0	0	1	0	0	0	0	0	0	0	0	0	0	0	0	0	0	0	0	0	0	0	0	0	0	0	0	0	0	0	0	0	0	0
UniRef50_Q8XAZ2	TAM_ACIET Trans-aconitate 2-methyltransferase OS=Acidovorax ebreus (strain TPSY) GN=tam PE=3 SV=1	Acidovorax ebreus TPSY	Bacteria	Unknown	Proteobacteria	Betaproteobacteria	Burkholderiales	Comamonadaceae	Acidovorax	Acidovorax ebreus	UniRef100_B9MBN9	UniRef90_A1W9K6	K00598|	2.1.1.144|	0	0	0	0	0	0	0	0	0	0	0	0	0	0	0	0	1	0	0	0	0	0	0	0	0	0	0	0	0	0	0	0	0	0	0
UniRef50_Q9CKH9	TALB_PASMU Transaldolase B OS=Pasteurella multocida (strain Pm70) GN=talB PE=3 SV=1	Pasteurellaceae	Bacteria	Unknown	Proteobacteria	Gammaproteobacteria	Pasteurellales	Pasteurellaceae	Unknown	Unknown	UniRef100_Q9CKH9	UniRef90_Q9CKH9	K00616|	2.2.1.2|	0	0	0	0	0	0	0	0	0	0	0	0	0	0	0	0	0	0	0	0	0	0	0	0	0	0	0	0	0	0	0	0	0	0	0
UniRef50_P45055	TALA_PASMU Transaldolase A OS=Pasteurella multocida (strain Pm70) GN=talA PE=3 SV=1	Bacteria	Bacteria	Unknown	Unknown	Unknown	Unknown	Unknown	Unknown	Unknown	UniRef100_C5B7L0	UniRef90_C5B7L0	K00616|	2.2.1.2|	0	0	0	0	0	0	0	0	0	0	0	0	0	0	0	0	0	0	0	0	0	0	0	0	0	0	0	0	0	0	0	0	0	0	0
UniRef50_K0BE10	TAL2_PECAS Transaldolase 2 OS=Pectobacterium atrosepticum (strain SCRI 1043 / ATCC BAA-672) GN=tal2 PE=3 SV=1	Bacteria	Bacteria	Unknown	Unknown	Unknown	Unknown	Unknown	Unknown	Unknown	UniRef100_Q6D0B2	UniRef90_K0BE10	K00616|	2.2.1.2|	0	0	0	0	0	0	0	0	0	0	0	0	0	0	0	0	0	0	0	0	0	0	0	0	0	0	0	0	0	0	0	0	0	0	0
UniRef50_P72797	TAL_YERPY Transaldolase OS=Yersinia pseudotuberculosis serotype O:3 (strain YPIII) GN=tal PE=3 SV=1	Bacteria	Bacteria	Unknown	Unknown	Unknown	Unknown	Unknown	Unknown	Unknown	UniRef100_B1JL09	UniRef90_A1JJD0	K00616|	2.2.1.2|	0	0	0	0	0	0	0	0	0	0	0	0	0	0	0	0	0	0	0	0	0	0	0	0	0	0	0	0	0	0	0	0	0	0	0
UniRef50_Q9WYD1	TAL_THEP1 Probable transaldolase OS=Thermotoga petrophila (strain RKU-1 / ATCC BAA-488 / DSM 13995) GN=tal PE=3 SV=1	Bacteria	Unknown	Unknown	Unknown	Unknown	Unknown	Unknown	Unknown	Unknown	UniRef100_Q81B21	UniRef90_Q81MY9	K00616|	2.2.1.2|	4	3	2	2	1	1	3	3	0	0	1	1	81	68	68	74	58	52	26	85	0	2	0	0	1	0	0	2	1	0	0	3	3	5	7
UniRef50_A8KYS5	TAL_SACEN Transaldolase OS=Saccharopolyspora erythraea (strain NRRL 23338) GN=tal PE=3 SV=1	Actinomycetales	Bacteria	Unknown	Actinobacteria	Actinobacteria	Actinomycetales	Unknown	Unknown	Unknown	UniRef100_A4FBP0	UniRef90_A4FBP0	K00616|	2.2.1.2|	0	0	39	23	0	0	0	0	0	0	0	0	0	0	0	0	0	0	0	0	0	0	0	0	0	0	0	0	0	0	0	0	0	0	0
UniRef50_P15019	TAL_RHORT Transaldolase OS=Rhodospirillum rubrum (strain ATCC 11170 / ATH 1.1.1 / DSM 467 / LMG 4362 / NCIB 8255 / S1) GN=tal PE=3 SV=1	Rhodospirillum rubrum ATCC 11170	Bacteria	Unknown	Unknown	Unknown	Unknown	Unknown	Unknown	Unknown	UniRef100_Q2RUN7	UniRef90_Q2RUN7	K00616|	2.2.1.2|	0	0	0	0	0	0	0	0	0	0	0	0	0	0	0	0	0	0	0	0	0	1	0	0	0	0	0	1	0	0	0	0	0	0	0
UniRef50_A9BHK7	TAL_PETMO Probable transaldolase OS=Petrotoga mobilis (strain DSM 10674 / SJ95) GN=tal PE=3 SV=1	Bacteria	Bacteria	Unknown	Unknown	Unknown	Unknown	Unknown	Unknown	Unknown	UniRef100_A9BHK7	UniRef90_A9BHK7	K00616|	2.2.1.2|	4	3	2	2	0	1	3	3	0	0	1	1	54	48	46	39	51	40	13	43	0	0	0	0	1	0	0	2	1	0	0	3	3	5	6
UniRef50_Q9WVA4	TAGL2_MOUSE Transgelin-2 OS=Mus musculus GN=Tagln2 PE=1 SV=4	Mammalia	Eukaryota	Metazoa	Chordata	Mammalia	Unknown	Unknown	Unknown	Unknown	UniRef100_Q5XFX0	UniRef90_Q9WVA4	UNKNOWN	UNKNOWN	0	0	0	0	0	0	0	0	0	0	2	0	0	0	0	0	0	0	0	0	0	0	0	0	0	0	0	0	0	0	0	0	0	0	0
UniRef50_P37802	TAGL2_HUMAN Transgelin-2 OS=Homo sapiens GN=TAGLN2 PE=1 SV=3	Mammalia	Eukaryota	Metazoa	Chordata	Mammalia	Unknown	Unknown	Unknown	Unknown	UniRef100_P37802	UniRef90_P37802	UNKNOWN	UNKNOWN	0	0	0	0	0	0	0	0	0	0	2	0	0	0	0	0	0	0	0	0	0	0	0	0	0	0	0	0	0	0	0	0	0	0	0
UniRef50_Q8IZX4	TAF1L_HUMAN Transcription initiation factor TFIID subunit 1-like OS=Homo sapiens GN=TAF1L PE=1 SV=1	Homo sapiens	Eukaryota	Metazoa	Chordata	Mammalia	Primates	Hominidae	Homo	Homo sapiens	UniRef100_Q8IZX4	UniRef90_Q8IZX4	K03125|	UNKNOWN	0	0	0	0	0	0	0	0	0	0	0	0	0	0	0	0	0	1	0	0	0	0	0	0	0	0	0	0	0	0	0	0	0	0	0
UniRef50_F7BLM1	TAF1B_XENTR TATA box-binding protein-associated factor RNA polymerase I subunit B OS=Xenopus tropicalis GN=taf1b PE=3 SV=1	Xenopus (Silurana) tropicalis	Eukaryota	Metazoa	Chordata	Amphibia	Anura	Pipidae	Xenopus	Xenopus (Silurana) tropicalis	UniRef100_F7BLM1	UniRef90_F7BLM1	K15213|	UNKNOWN	0	0	0	0	0	0	0	0	0	0	0	0	0	0	0	0	0	0	0	0	0	0	0	0	0	0	0	0	0	0	0	0	0	0	0
UniRef50_O53176	TAER_MYCLE Trans-acting enoyl reductase OS=Mycobacterium leprae (strain TN) GN=ML0129 PE=3 SV=1	Mycobacterium leprae TN	Bacteria	Unknown	Actinobacteria	Actinobacteria	Actinomycetales	Mycobacteriaceae	Mycobacterium	Mycobacterium leprae	UniRef100_Q9CD87	UniRef90_Q9CD87	K12445|	1.3.1.-|	0	0	0	0	0	0	0	0	0	0	0	0	0	0	0	0	0	0	0	0	0	0	0	0	0	1	0	0	0	0	0	0	0	0	0
UniRef50_Q9FPW3	T5AT_TAXWC Taxadien-5-alpha-ol O-acetyltransferase OS=Taxus wallichiana var. chinensis PE=2 SV=1	Taxus wallichiana var. chinensis	Eukaryota	Viridiplantae	Streptophyta	Coniferopsida	Coniferales	Taxaceae	Taxus	Taxus wallichiana	UniRef100_Q8S9G6	UniRef90_Q9M6F0	UNKNOWN	2.3.1.162|	1	0	0	0	0	0	0	0	0	0	0	0	0	0	0	0	0	0	0	0	0	0	0	0	0	0	0	0	0	0	0	0	0	0	0
UniRef50_Q07605	T4BA_BACCO Restriction enzyme BgcI subunit alpha OS=Bacillus coagulans GN=bcgIA PE=1 SV=1	Bacillus coagulans	Bacteria	Unknown	Firmicutes	Bacilli	Bacillales	Bacillaceae	Bacillus	Bacillus coagulans	UniRef100_Q07605	UniRef90_Q07605	UNKNOWN	3.1.21.-|2.1.1.72|	0	0	0	0	0	0	0	0	0	0	0	0	0	0	0	0	0	0	0	1	0	0	0	0	1	0	0	0	0	0	0	0	0	0	0
UniRef50_P29084	T2EB_XENLA General transcription factor IIE subunit 2 OS=Xenopus laevis GN=gtf2e2 PE=2 SV=1	Xenopus laevis	Eukaryota	Metazoa	Chordata	Amphibia	Anura	Pipidae	Xenopus	Xenopus laevis	UniRef100_P29540	UniRef90_P29540	K03137|	UNKNOWN	0	0	0	0	0	0	0	0	0	0	0	0	0	0	0	0	0	0	0	3	0	0	0	0	0	0	0	0	0	0	0	0	0	0	0
UniRef50_Q09474	T23O_CAEBR Tryptophan 2,3-dioxygenase OS=Caenorhabditis briggsae GN=tdo-2 PE=3 SV=1	Caenorhabditis briggsae	Eukaryota	Metazoa	Nematoda	Chromadorea	Rhabditida	Rhabditidae	Caenorhabditis	Caenorhabditis briggsae	UniRef100_A8X7X9	UniRef90_Q09474	K00453|	1.13.11.11|	0	0	0	0	0	0	0	0	0	0	0	0	0	0	1	0	0	0	0	0	0	0	0	0	0	0	0	0	0	0	0	0	0	0	0
UniRef50_Q60295	T1RH_METJA Putative type-1 restriction enzyme MjaXP R protein OS=Methanocaldococcus jannaschii (strain ATCC 43067 / DSM 2661 / JAL-1 / JCM 10045 / NBRC 100440) GN=MJECL40 PE=3 SV=1	Methanocaldococcus jannaschii DSM 2661	Unknown	Unknown	Unknown	Unknown	Unknown	Unknown	Unknown	Unknown	UniRef100_Q60295	UniRef90_Q60295	K01153|	3.1.21.3|	0	0	0	0	0	0	0	0	0	1	0	0	0	1	1	0	0	0	1	0	0	0	1	2	4	2	0	1	0	0	1	0	0	0	0
UniRef50_Q76HP2	T132C_HUMAN Transmembrane protein 132C OS=Homo sapiens GN=TMEM132C PE=2 SV=3	Homo sapiens	Eukaryota	Metazoa	Chordata	Mammalia	Primates	Hominidae	Homo	Homo sapiens	UniRef100_Q8N3T6	UniRef90_Q8N3T6	K17599|	UNKNOWN	0	0	0	0	0	0	0	0	0	0	0	0	0	0	0	0	0	0	0	0	0	0	0	0	0	0	0	0	0	0	0	0	0	0	1
UniRef50_Q7Z422-2	SZRD1_XENLA SUZ domain-containing protein 1 OS=Xenopus laevis GN=szrd1 PE=2 SV=1	Xenopus laevis	Eukaryota	Metazoa	Chordata	Amphibia	Anura	Pipidae	Xenopus	Xenopus laevis	UniRef100_Q6GR00	UniRef90_Q6P320	UNKNOWN	UNKNOWN	0	0	0	0	0	0	1	0	0	0	0	0	0	0	0	0	0	0	0	0	0	0	0	0	0	0	0	0	0	0	0	0	0	0	0
UniRef50_Q65G35	SYY1_BACLD Tyrosine--tRNA ligase 1 OS=Bacillus licheniformis (strain ATCC 14580 / DSM 13 / JCM 2505 / NBRC 12200 / NCIMB 9375 / NRRL NRS-1264 / Gibson 46) GN=tyrS1 PE=3 SV=2	Bacillaceae	Bacteria	Unknown	Firmicutes	Bacilli	Bacillales	Bacillaceae	Unknown	Unknown	UniRef100_Q65G35	UniRef90_Q65G35	K01866|	6.1.1.1|	0	0	0	0	0	0	0	0	0	0	0	0	0	0	0	0	0	0	0	0	0	0	0	0	0	0	0	0	0	0	0	0	0	0	0
UniRef50_P73141	SYY_SYNSC Tyrosine--tRNA ligase OS=Synechococcus sp. (strain CC9605) GN=tyrS PE=3 SV=1	Synechococcus sp. CC9605	Bacteria	Unknown	Cyanobacteria	Unknown	Chroococcales	Unknown	Synechococcus	Synechococcus sp. CC9605	UniRef100_Q3AHU0	UniRef90_Q7TTW9	K01866|	6.1.1.1|	0	0	0	0	0	0	0	0	0	0	0	0	0	0	0	0	0	0	0	0	0	0	0	0	0	0	0	0	1	0	0	0	0	0	0
UniRef50_Q67QD6	SYY_SYMTH Tyrosine--tRNA ligase OS=Symbiobacterium thermophilum (strain T / IAM 14863) GN=tyrS PE=3 SV=1	Symbiobacterium thermophilum IAM 14863	Bacteria	Unknown	Firmicutes	Clostridia	Clostridiales	Clostridiales Family XVIII. Incertae Sedis	Symbiobacterium	Symbiobacterium thermophilum	UniRef100_Q67QD6	UniRef90_Q67QD6	K01866|	6.1.1.1|	0	0	0	0	0	0	0	0	0	0	0	0	0	0	0	0	0	0	2	0	0	0	0	0	0	0	0	0	0	0	0	0	0	0	0
UniRef50_Q32FD6	SYY_SERP5 Tyrosine--tRNA ligase OS=Serratia proteamaculans (strain 568) GN=tyrS PE=3 SV=1	Enterobacteriaceae	Bacteria	Unknown	Proteobacteria	Gammaproteobacteria	Enterobacteriales	Enterobacteriaceae	Unknown	Unknown	UniRef100_A7ZM99	UniRef90_Q32FD6	K01866|	6.1.1.1|	0	0	0	0	0	0	0	0	0	0	0	0	0	0	0	0	0	0	0	0	0	0	0	0	0	0	0	0	0	0	0	0	0	0	0
UniRef50_O58739	SYY_NANEQ Tyrosine--tRNA ligase OS=Nanoarchaeum equitans (strain Kin4-M) GN=tyrS PE=3 SV=1	Nanoarchaeum equitans Kin4-M	Archaea	Unknown	Unknown	Unknown	Unknown	Unknown	Unknown	Unknown	UniRef100_Q74MD3	UniRef90_Q74MD3	K01866|	6.1.1.1|	0	0	0	0	0	0	2	0	0	0	0	0	0	0	0	0	0	0	0	0	0	0	0	0	0	0	0	0	0	0	0	0	1	0	0
UniRef50_Q47N93	SYY_MYCPA Tyrosine--tRNA ligase OS=Mycobacterium paratuberculosis (strain ATCC BAA-968 / K-10) GN=tyrS PE=3 SV=1	Mycobacterium avium subsp. paratuberculosis K-10	Bacteria	Unknown	Actinobacteria	Actinobacteria	Actinomycetales	Mycobacteriaceae	Mycobacterium	Unknown	UniRef100_Q740F5	UniRef90_Q740F5	K01866|	6.1.1.1|	0	0	0	0	0	0	0	0	0	0	0	1	0	0	0	0	0	0	1	0	0	0	0	0	0	0	0	0	0	0	0	0	0	1	0
UniRef50_P47693	SYY_MYCGE Tyrosine--tRNA ligase OS=Mycoplasma genitalium (strain ATCC 33530 / G-37 / NCTC 10195) GN=tyrS PE=3 SV=2	Mycoplasma genitalium G37	Bacteria	Unknown	Tenericutes	Mollicutes	Mycoplasmatales	Mycoplasmataceae	Mycoplasma	Mycoplasma genitalium	UniRef100_P47693	UniRef90_P47693	K01866|	6.1.1.1|	0	0	0	0	1	0	0	0	0	0	0	0	0	0	0	0	0	0	0	0	0	0	0	0	0	0	0	0	0	0	0	0	0	0	0
UniRef50_Q891D3	SYY_CLOBA Tyrosine--tRNA ligase OS=Clostridium botulinum (strain Alaska E43 / Type E3) GN=tyrS PE=3 SV=1	Clostridium	Bacteria	Unknown	Firmicutes	Clostridia	Clostridiales	Clostridiaceae	Clostridium	Unknown	UniRef100_B2TQ95	UniRef90_B2TQ95	K01866|	6.1.1.1|	0	0	0	0	0	0	0	0	0	0	0	0	4	4	3	4	2	2	4	13	0	0	0	0	0	0	0	0	0	0	0	0	0	0	0
UniRef50_O51343	SYY_BORAP Tyrosine--tRNA ligase OS=Borrelia afzelii (strain PKo) GN=tyrS PE=3 SV=1	Bacteria	Bacteria	Unknown	Unknown	Unknown	Unknown	Unknown	Unknown	Unknown	UniRef100_Q0SNE3	UniRef90_O51343	K01866|	6.1.1.1|	0	0	0	0	0	0	0	0	0	0	0	0	0	0	0	0	0	0	0	0	0	0	0	0	0	0	0	0	0	0	0	0	0	0	0
UniRef50_Q9K8Y2	SYW_CALS4 Tryptophan--tRNA ligase OS=Caldanaerobacter subterraneus subsp. tengcongensis (strain DSM 15242 / JCM 11007 / NBRC 100824 / MB4) GN=trpS PE=3 SV=1	Thermoanaerobacter tengcongensis MB4	Bacteria	Unknown	Firmicutes	Unknown	Unknown	Unknown	Unknown	Unknown	UniRef100_Q8R9X8	UniRef90_Q8R9X8	K01867|	6.1.1.2|	0	0	0	0	0	0	0	0	0	1	0	0	0	0	0	0	0	0	0	0	0	0	0	0	0	0	1	3	0	0	0	0	0	0	0
UniRef50_P67586	SYW_BRADU Tryptophan--tRNA ligase OS=Bradyrhizobium diazoefficiens (strain JCM 10833 / IAM 13628 / NBRC 14792 / USDA 110) GN=trpS PE=3 SV=1	Bradyrhizobium japonicum USDA 110	Bacteria	Unknown	Proteobacteria	Alphaproteobacteria	Rhizobiales	Unknown	Unknown	Unknown	UniRef100_Q89W91	UniRef90_Q89W91	K01867|	6.1.1.2|	0	0	0	0	0	0	1	0	0	0	0	0	0	0	0	0	0	0	0	0	0	0	0	0	0	0	0	0	0	0	0	0	0	0	0
UniRef50_Q6LUW1	SYV_YERPS Valine--tRNA ligase OS=Yersinia pseudotuberculosis serotype I (strain IP32953) GN=valS PE=3 SV=1	Enterobacteriaceae	Bacteria	Unknown	Proteobacteria	Gammaproteobacteria	Enterobacteriales	Enterobacteriaceae	Unknown	Unknown	UniRef100_Q6DA54	UniRef90_Q6DA54	K01873|	6.1.1.9|	0	0	0	0	0	0	0	0	0	0	0	0	0	0	0	0	0	0	0	0	0	0	0	0	0	0	0	0	0	0	0	0	0	0	0
UniRef50_P07118	SYV_SHIFL Valine--tRNA ligase OS=Shigella flexneri GN=valS PE=3 SV=1	Enterobacteriaceae	Bacteria	Unknown	Proteobacteria	Gammaproteobacteria	Enterobacteriales	Enterobacteriaceae	Unknown	Unknown	UniRef100_Q8XCB3	UniRef90_P07118	K01873|	6.1.1.9|	0	0	0	0	0	0	0	0	0	0	0	0	0	0	0	0	0	0	0	0	0	0	0	0	0	0	0	0	0	0	0	0	0	0	0
UniRef50_Q9HXH0	SYV_SHEON Valine--tRNA ligase OS=Shewanella oneidensis (strain MR-1) GN=valS PE=3 SV=1	Shewanella oneidensis MR-1	Bacteria	Unknown	Proteobacteria	Gammaproteobacteria	Alteromonadales	Shewanellaceae	Shewanella	Shewanella oneidensis	UniRef100_Q8EBS5	UniRef90_Q8EBS5	K01873|	6.1.1.9|	0	0	0	0	0	0	0	0	0	0	0	0	0	0	1	0	0	0	0	0	0	0	0	0	0	0	0	0	0	0	0	0	0	0	0
UniRef50_Q9PPE4	SYV_NITSB Valine--tRNA ligase OS=Nitratiruptor sp. (strain SB155-2) GN=valS PE=3 SV=1	Nitratiruptor sp. SB155-2	Bacteria	Unknown	Proteobacteria	Epsilonproteobacteria	Unknown	Unknown	Nitratiruptor	Nitratiruptor sp. SB155-2	UniRef100_A6Q3R4	UniRef90_A6Q3R4	K01873|	6.1.1.9|	0	0	0	0	0	0	0	0	0	0	0	0	0	0	0	0	0	0	0	0	0	0	0	0	0	1	0	0	0	0	0	0	0	0	0
UniRef50_O28059	SYV_METJA Valine--tRNA ligase OS=Methanocaldococcus jannaschii (strain ATCC 43067 / DSM 2661 / JAL-1 / JCM 10045 / NBRC 100440) GN=valS PE=3 SV=1	Methanocaldococcus jannaschii DSM 2661	Archaea	Unknown	Euryarchaeota	Methanococci	Methanococcales	Methanocaldococcaceae	Methanocaldococcus	Methanocaldococcus jannaschii	UniRef100_Q58413	UniRef90_Q58413	K01873|	6.1.1.9|	0	0	0	0	0	0	0	0	0	0	0	0	0	1	0	0	0	0	0	0	0	0	0	0	0	0	0	0	0	0	0	0	0	0	0
UniRef50_Q9BW92	SYTM_HUMAN Threonine--tRNA ligase, mitochondrial OS=Homo sapiens GN=TARS2 PE=1 SV=1	Homo sapiens	Eukaryota	Metazoa	Chordata	Mammalia	Primates	Hominidae	Homo	Homo sapiens	UniRef100_Q9BW92	UniRef90_Q9BW92	K01868|	6.1.1.3|	0	0	0	0	0	0	0	0	0	0	0	0	0	0	0	0	0	0	0	0	0	0	0	0	0	0	0	0	0	0	0	0	0	0	0
UniRef50_Q8L706	SYT5_ARATH Synaptotagmin-5 OS=Arabidopsis thaliana GN=SYT5 PE=2 SV=1	Arabidopsis thaliana	Eukaryota	Viridiplantae	Streptophyta	Unknown	Brassicales	Brassicaceae	Arabidopsis	Arabidopsis thaliana	UniRef100_Q8L706	UniRef90_Q8L706	UNKNOWN	UNKNOWN	0	0	0	0	4	5	0	0	0	0	0	0	0	0	0	0	0	0	0	0	0	0	0	0	0	0	0	0	0	0	0	0	0	0	0
UniRef50_Q9UZ14	SYT_THESM no description	Thermococcus sibiricus MM 739	Archaea	Unknown	Euryarchaeota	Thermococci	Thermococcales	Thermococcaceae	Thermococcus	Thermococcus sibiricus	UniRef100_C6A1R1	UniRef90_C6A1R1	K01868|	6.1.1.3|	0	0	0	0	0	0	0	0	0	0	0	0	31	0	1	3	0	0	0	0	0	0	0	0	0	0	0	0	0	0	0	0	0	0	0
UniRef50_Q8Y6X2	SYT_STAAN Threonine--tRNA ligase OS=Staphylococcus aureus (strain N315) GN=thrS PE=1 SV=1	Staphylococcus	Bacteria	Unknown	Firmicutes	Bacilli	Bacillales	Staphylococcaceae	Staphylococcus	Unknown	UniRef100_A6U2F0	UniRef90_Q2FXP7	K01868|	6.1.1.3|	0	0	0	0	0	0	0	0	0	0	0	0	0	1	0	0	0	0	0	0	0	0	0	0	0	0	0	0	0	0	0	0	0	0	0
UniRef50_P56071	SYT_NAUPA Threonine--tRNA ligase OS=Nautilia profundicola (strain ATCC BAA-1463 / DSM 18972 / AmH) GN=thrS PE=3 SV=1	Nautilia profundicola AmH	Bacteria	Unknown	Proteobacteria	Epsilonproteobacteria	Nautiliales	Nautiliaceae	Nautilia	Nautilia profundicola	UniRef100_B9L5U7	UniRef90_B9L5U7	K01868|	6.1.1.3|	0	0	0	0	0	0	0	0	0	0	0	0	0	0	0	0	0	0	0	0	0	0	0	0	1	0	0	0	0	0	0	0	0	0	0
UniRef50_Q8TLX7	SYT_METAC Threonine--tRNA ligase OS=Methanosarcina acetivorans (strain ATCC 35395 / DSM 2834 / JCM 12185 / C2A) GN=thrS PE=3 SV=1	Methanosarcina acetivorans C2A	Archaea	Unknown	Euryarchaeota	Methanomicrobia	Methanosarcinales	Methanosarcinaceae	Methanosarcina	Methanosarcina acetivorans	UniRef100_Q8TLX7	UniRef90_Q8TLX7	K01868|	6.1.1.3|	0	0	0	0	0	0	0	0	0	0	0	0	0	0	0	0	0	0	0	0	0	0	0	0	0	0	0	0	0	0	0	0	0	0	0
UniRef50_Q8ZWK4	SYT_HYPBU Threonine--tRNA ligase OS=Hyperthermus butylicus (strain DSM 5456 / JCM 9403 / PLM1-5) GN=thrS PE=3 SV=1	Hyperthermus butylicus DSM 5456	Archaea	Unknown	Crenarchaeota	Thermoprotei	Desulfurococcales	Pyrodictiaceae	Hyperthermus	Hyperthermus butylicus	UniRef100_A2BLF3	UniRef90_A2BLF3	K01868|	6.1.1.3|	0	0	0	0	0	0	0	0	0	0	0	0	1	0	0	0	0	1	0	0	0	0	0	0	0	0	0	0	0	0	0	0	0	0	0
UniRef50_Q83C10	SYT_CUPNH Threonine--tRNA ligase OS=Cupriavidus necator (strain ATCC 17699 / H16 / DSM 428 / Stanier 337) GN=thrS PE=3 SV=1	Ralstonia eutropha H16	Bacteria	Unknown	Proteobacteria	Unknown	Unknown	Unknown	Unknown	Unknown	UniRef100_Q0KBZ3	UniRef90_Q0KBZ3	K01868|	6.1.1.3|	0	0	0	0	0	0	0	0	0	0	0	0	2	0	0	0	0	0	0	0	0	0	0	0	0	1	0	0	0	0	0	0	0	0	0
UniRef50_Q8NPZ0	SYT_BIFLS Threonine--tRNA ligase OS=Bifidobacterium longum subsp. infantis (strain ATCC 15697 / DSM 20088 / JCM 1222 / NCTC 11817 / S12) GN=thrS PE=3 SV=1	Bifidobacterium longum	Bacteria	Unknown	Actinobacteria	Actinobacteria	Unknown	Unknown	Unknown	Unknown	UniRef100_B7GR13	UniRef90_Q8G6C2	K01868|	6.1.1.3|	0	0	2	0	0	0	0	0	0	0	0	0	0	0	1	0	0	1	0	0	0	0	0	0	0	0	0	0	0	0	0	0	0	0	0
UniRef50_Q82KS8	SYS2_STRAW Serine--tRNA ligase 2 OS=Streptomyces avermitilis (strain ATCC 31267 / DSM 46492 / JCM 5070 / NCIMB 12804 / NRRL 8165 / MA-4680) GN=serS2 PE=3 SV=1	Streptomyces avermitilis MA-4680	Bacteria	Unknown	Actinobacteria	Actinobacteria	Actinomycetales	Streptomycetaceae	Streptomyces	Streptomyces avermitilis	UniRef100_Q82KS8	UniRef90_Q82KS8	K01875|	6.1.1.11|	0	1	0	0	0	1	0	0	0	0	0	0	0	0	0	0	0	0	0	0	0	0	0	0	0	0	0	0	0	0	0	0	0	0	0
UniRef50_Q8GMR7	SYS_SYNE7 Serine--tRNA ligase OS=Synechococcus elongatus (strain PCC 7942) GN=serS PE=3 SV=4	Bacteria	Unknown	Unknown	Unknown	Unknown	Unknown	Unknown	Unknown	Unknown	UniRef100_Q8GMR7	UniRef90_Q8GMR7	K01875|	6.1.1.11|	0	0	0	0	0	0	0	0	0	0	0	0	3	1	0	2	4	3	0	0	0	0	0	0	0	0	0	0	0	0	0	0	0	0	0
UniRef50_Q46F20	SYS_METBF Serine--tRNA ligase OS=Methanosarcina barkeri (strain Fusaro / DSM 804) GN=serS1 PE=1 SV=2	root	Unknown	Unknown	Unknown	Unknown	Unknown	Unknown	Unknown	Unknown	UniRef100_Q46F20	UniRef90_Q46F20	K01875|	6.1.1.11|	0	0	0	0	0	0	0	0	0	0	0	0	0	1	0	1	0	0	0	0	0	0	0	0	0	0	0	1	0	0	0	0	0	0	0
UniRef50_Q92Q22	SYS_MARMM Serine--tRNA ligase OS=Maricaulis maris (strain MCS10) GN=serS PE=3 SV=1	Bacteria	Bacteria	Unknown	Unknown	Unknown	Unknown	Unknown	Unknown	Unknown	UniRef100_Q0AND9	UniRef90_Q0AND9	K01875|	6.1.1.11|	0	0	0	0	0	0	0	0	0	0	0	0	2	0	0	0	0	0	0	0	0	0	0	0	0	0	0	0	0	0	0	0	0	0	0
UniRef50_Q72LS1	SYS_LEPIC Serine--tRNA ligase OS=Leptospira interrogans serogroup Icterohaemorrhagiae serovar copenhageni (strain Fiocruz L1-130) GN=serS PE=3 SV=1	Leptospira interrogans	Bacteria	Unknown	Spirochaetes	Spirochaetia	Spirochaetales	Leptospiraceae	Leptospira	Leptospira interrogans	UniRef100_Q72LS1	UniRef90_Q72LS1	K01875|	6.1.1.11|	0	0	0	0	0	0	0	0	0	0	0	0	0	0	0	0	0	1	0	0	0	0	0	0	0	0	0	0	0	0	0	0	0	0	0
UniRef50_Q8NLP6	SYS_CORGL Serine--tRNA ligase OS=Corynebacterium glutamicum (strain ATCC 13032 / DSM 20300 / JCM 1318 / LMG 3730 / NCIMB 10025) GN=serS PE=1 SV=1	Corynebacterium glutamicum ATCC 13032	Bacteria	Unknown	Actinobacteria	Actinobacteria	Actinomycetales	Corynebacteriaceae	Corynebacterium	Corynebacterium glutamicum	UniRef100_Q8NLP6	UniRef90_Q8NLP6	K01875|	6.1.1.11|	0	0	0	0	0	0	0	0	0	0	0	0	0	0	0	0	0	0	0	0	0	0	0	0	0	0	0	0	0	0	0	0	0	0	0
UniRef50_A9WE34	SYS_CLOBB Serine--tRNA ligase OS=Clostridium botulinum (strain Eklund 17B / Type B) GN=serS PE=3 SV=1	root	Unknown	Unknown	Unknown	Unknown	Unknown	Unknown	Unknown	Unknown	UniRef100_B2THC5	UniRef90_B2THC5	K01875|	6.1.1.11|	0	0	0	0	0	0	0	0	0	0	0	0	0	1	0	1	0	0	0	0	0	0	0	0	0	0	0	0	0	0	0	0	0	0	0
UniRef50_Q8PLY2	SYS_CAMC5 Serine--tRNA ligase OS=Campylobacter curvus (strain 525.92) GN=serS PE=3 SV=1	Campylobacter curvus 525.92	Bacteria	Unknown	Proteobacteria	Epsilonproteobacteria	Campylobacterales	Campylobacteraceae	Campylobacter	Campylobacter curvus	UniRef100_A7GWY9	UniRef90_A7GWY9	K01875|	6.1.1.11|	0	0	0	0	0	0	0	0	0	0	0	0	0	0	0	0	0	0	0	0	0	0	0	0	0	0	0	0	0	0	0	0	0	0	0
UniRef50_Q143D9	SYS_BORBR Serine--tRNA ligase OS=Bordetella bronchiseptica (strain ATCC BAA-588 / NCTC 13252 / RB50) GN=serS PE=3 SV=1	Bacteria	Bacteria	Unknown	Unknown	Unknown	Unknown	Unknown	Unknown	Unknown	UniRef100_Q7WCM7	UniRef90_Q7VW08	K01875|	6.1.1.11|	0	0	0	0	0	0	0	0	0	0	0	0	2	0	0	0	0	0	0	0	0	0	0	0	0	0	0	0	0	0	0	0	0	0	0
UniRef50_Q8XPE9	SYS_BACA2 Serine--tRNA ligase OS=Bacillus amyloliquefaciens subsp. plantarum (strain DSM 23117 / BGSC 10A6 / FZB42) GN=serS PE=3 SV=1	Bacteria	Unknown	Unknown	Unknown	Unknown	Unknown	Unknown	Unknown	Unknown	UniRef100_B1HS47	UniRef90_B1HS47	K01875|	6.1.1.11|	0	0	0	0	0	0	0	0	0	0	0	0	4	2	2	2	6	6	0	0	0	0	0	0	0	1	0	0	0	0	0	0	0	0	0
UniRef50_B0JLI8	SYR_SYNS9 Arginine--tRNA ligase OS=Synechococcus sp. (strain CC9902) GN=argS PE=3 SV=1	Synechococcus sp. CC9902	Bacteria	Unknown	Cyanobacteria	Unknown	Chroococcales	Unknown	Synechococcus	Synechococcus sp. CC9902	UniRef100_Q3AVY5	UniRef90_Q3AVY5	K01887|	6.1.1.19|	0	0	0	0	0	0	0	0	0	0	0	0	0	0	0	0	0	0	0	0	0	0	0	0	0	0	0	0	0	0	0	0	0	0	0
UniRef50_B8HB09	SYR_RENSM Arginine--tRNA ligase OS=Renibacterium salmoninarum (strain ATCC 33209 / DSM 20767 / JCM 11484 / NBRC 15589 / NCIMB 2235) GN=argS PE=3 SV=1	Renibacterium salmoninarum ATCC 33209	Bacteria	Unknown	Actinobacteria	Actinobacteria	Actinomycetales	Micrococcaceae	Renibacterium	Renibacterium salmoninarum	UniRef100_A9WNA7	UniRef90_A9WNA7	K01887|	6.1.1.19|	0	0	0	0	0	0	0	0	0	0	0	0	0	0	0	0	0	0	0	0	0	0	0	0	0	0	0	0	0	0	0	0	0	0	0
UniRef50_Q2RTG6	SYR_METS4 Arginine--tRNA ligase OS=Methylobacterium sp. (strain 4-46) GN=argS PE=3 SV=1	Methylobacterium sp. 4-46	Bacteria	Unknown	Proteobacteria	Alphaproteobacteria	Rhizobiales	Unknown	Unknown	Unknown	UniRef100_B0UI81	UniRef90_B8I9T2	K01887|	6.1.1.19|	0	0	0	0	0	0	0	0	0	0	1	0	0	1	0	0	0	0	0	0	0	0	0	0	0	0	0	0	0	0	0	0	0	0	0
UniRef50_Q8E9Y7	SYR_HAEIN Arginine--tRNA ligase OS=Haemophilus influenzae (strain ATCC 51907 / DSM 11121 / KW20 / Rd) GN=argS PE=3 SV=1	Gammaproteobacteria	Bacteria	Unknown	Proteobacteria	Gammaproteobacteria	Unknown	Unknown	Unknown	Unknown	UniRef100_A5UCH1	UniRef90_P43832	K01887|	6.1.1.19|	0	0	0	0	0	0	0	0	0	0	0	0	0	0	0	0	0	0	0	0	0	0	0	0	0	0	0	0	0	0	0	0	0	0	0
UniRef50_A5FND6	SYR_FLAJ1 Arginine--tRNA ligase OS=Flavobacterium johnsoniae (strain ATCC 17061 / DSM 2064 / UW101) GN=argS PE=3 SV=1	Flavobacterium johnsoniae UW101	Bacteria	Unknown	Bacteroidetes	Flavobacteriia	Flavobacteriales	Flavobacteriaceae	Flavobacterium	Flavobacterium johnsoniae	UniRef100_A5FND6	UniRef90_A5FND6	K01887|	6.1.1.19|	0	0	0	0	0	0	0	0	0	0	0	0	0	0	0	0	0	0	0	0	1	0	0	0	0	0	0	0	0	0	0	0	0	0	0
UniRef50_C5B832	SYR_EDWI9 Arginine--tRNA ligase OS=Edwardsiella ictaluri (strain 93-146) GN=argS PE=3 SV=1	Gammaproteobacteria	Bacteria	Unknown	Proteobacteria	Gammaproteobacteria	Unknown	Unknown	Unknown	Unknown	UniRef100_C5B832	UniRef90_C5B832	K01887|	6.1.1.19|	0	0	0	0	0	0	0	0	0	0	0	0	0	0	0	0	0	0	0	0	0	0	0	0	0	0	0	0	0	0	0	0	0	0	0
UniRef50_Q72CN5	SYR_DESAG Arginine--tRNA ligase OS=Desulfovibrio alaskensis (strain G20) GN=argS PE=3 SV=1	Desulfovibrio alaskensis G20	Bacteria	Unknown	Proteobacteria	Deltaproteobacteria	Desulfovibrionales	Desulfovibrionaceae	Desulfovibrio	Desulfovibrio alaskensis	UniRef100_Q30Z04	UniRef90_Q30Z04	K01887|	6.1.1.19|	0	0	0	0	0	0	0	0	0	0	0	0	0	0	0	0	0	0	0	0	0	0	0	0	0	0	0	0	0	0	0	0	0	0	0
UniRef50_Q2Y676	SYR_AZOSB Arginine--tRNA ligase OS=Azoarcus sp. (strain BH72) GN=argS PE=3 SV=1	Azoarcus sp. BH72	Bacteria	Unknown	Proteobacteria	Betaproteobacteria	Rhodocyclales	Rhodocyclaceae	Azoarcus	Azoarcus sp. BH72	UniRef100_A1K2E2	UniRef90_A1K2E2	K01887|	6.1.1.19|	0	0	0	0	0	0	0	0	0	1	0	2	0	0	0	0	0	0	0	0	0	0	0	0	0	0	0	0	0	0	0	0	0	0	0
UniRef50_Q82JV8	SYP2_STRAW Proline--tRNA ligase 2 OS=Streptomyces avermitilis (strain ATCC 31267 / DSM 46492 / JCM 5070 / NBRC 14893 / NCIMB 12804 / NRRL 8165 / MA-4680) GN=proS2 PE=3 SV=1	Bacteria	Bacteria	Unknown	Unknown	Unknown	Unknown	Unknown	Unknown	Unknown	UniRef100_Q2J529	UniRef90_Q2J529	K01881|	6.1.1.15|	0	0	0	0	0	0	0	0	0	0	0	0	0	0	0	0	0	0	0	0	0	0	0	0	0	0	0	0	0	0	0	0	0	0	0
UniRef50_Q9RUW4	SYP2_RHOJR Proline--tRNA ligase 2 OS=Rhodococcus jostii (strain RHA1) GN=proS2 PE=3 SV=2	Actinomycetales	Bacteria	Unknown	Actinobacteria	Actinobacteria	Actinomycetales	Unknown	Unknown	Unknown	UniRef100_Q0SAY4	UniRef90_Q0SAY4	K01881|	6.1.1.15|	0	0	0	0	0	0	0	0	0	0	0	0	0	0	0	0	0	0	0	0	0	0	0	0	0	0	0	0	0	0	0	0	0	0	0
UniRef50_Q5SM28	SYP_THET2 Proline--tRNA ligase OS=Thermus thermophilus (strain HB27 / ATCC BAA-163 / DSM 7039) GN=proS PE=3 SV=1	Thermus thermophilus HB27	Bacteria	Unknown	Unknown	Unknown	Unknown	Unknown	Unknown	Unknown	UniRef100_Q72GF9	UniRef90_Q5SM28	K01881|	6.1.1.15|	0	0	0	0	0	0	0	0	0	0	0	0	1	0	0	0	0	0	0	0	0	0	0	0	0	0	0	0	0	0	0	0	0	0	0
UniRef50_Q6N5P6	SYP_RHOPS Proline--tRNA ligase OS=Rhodopseudomonas palustris (strain BisB5) GN=proS PE=3 SV=1	Rhizobiales	Bacteria	Unknown	Proteobacteria	Alphaproteobacteria	Rhizobiales	Unknown	Unknown	Unknown	UniRef100_B7KPK1	UniRef90_A9W1L5	K01881|	6.1.1.15|	0	0	0	0	0	0	9	0	0	0	0	0	0	0	0	0	0	0	0	0	0	0	0	0	0	0	0	0	0	0	0	0	0	0	0
UniRef50_Q2W136	SYP_RHOBA Proline--tRNA ligase OS=Rhodopirellula baltica (strain DSM 10527 / NCIMB 13988 / SH1) GN=proS PE=3 SV=1	Bacteria	Bacteria	Unknown	Unknown	Unknown	Unknown	Unknown	Unknown	Unknown	UniRef100_Q11Q45	UniRef90_Q11Q45	K01881|	6.1.1.15|	0	0	0	0	0	0	0	0	0	0	0	0	0	0	0	0	0	0	0	0	0	0	0	0	0	0	0	0	0	0	0	0	0	0	0
UniRef50_A2ST96	SYP_META3 Proline--tRNA ligase OS=Methanococcus aeolicus (strain Nankai-3 / ATCC BAA-1280) GN=proS PE=3 SV=1	Euryarchaeota	Archaea	Unknown	Euryarchaeota	Unknown	Unknown	Unknown	Unknown	Unknown	UniRef100_A0B9N3	UniRef90_A0B9N3	K01881|	6.1.1.15|	0	0	0	0	0	0	0	0	0	0	0	0	2	0	1	0	1	2	1	1	0	0	0	0	0	0	0	0	0	0	0	0	0	0	0
UniRef50_Q03MK9	SYP_LACLM Proline--tRNA ligase OS=Lactococcus lactis subsp. cremoris (strain MG1363) GN=proS PE=3 SV=1	Lactococcus lactis	Bacteria	Unknown	Firmicutes	Bacilli	Lactobacillales	Streptococcaceae	Lactococcus	Lactococcus lactis	UniRef100_A2RNT2	UniRef90_Q9CDT4	K01881|	6.1.1.15|	0	0	0	0	0	0	0	0	0	0	0	0	0	0	0	0	0	0	0	0	0	0	0	0	0	0	0	0	0	0	0	0	0	0	0
UniRef50_Q3JZ37	SYP_LACLA Proline--tRNA ligase OS=Lactococcus lactis subsp. lactis (strain IL1403) GN=proS PE=3 SV=1	Lactococcus lactis	Bacteria	Unknown	Firmicutes	Bacilli	Lactobacillales	Streptococcaceae	Lactococcus	Lactococcus lactis	UniRef100_Q9CDT4	UniRef90_Q9CDT4	K01881|	6.1.1.15|	0	0	0	0	0	0	0	0	0	0	0	0	0	0	0	0	0	0	0	0	0	0	0	0	0	0	0	0	0	0	0	0	0	0	0
UniRef50_Q2RJN1	SYP_HELMI Proline--tRNA ligase OS=Heliobacterium modesticaldum (strain ATCC 51547 / Ice1) GN=proS PE=3 SV=1	Firmicutes	Bacteria	Unknown	Firmicutes	Unknown	Unknown	Unknown	Unknown	Unknown	UniRef100_B0THP0	UniRef90_B0THP0	K01881|	6.1.1.15|	0	0	0	0	0	0	0	0	0	0	0	0	0	0	0	0	0	0	0	0	0	0	0	0	0	0	0	0	0	0	0	0	1	0	1
UniRef50_Q8PGP9	SYP_DESHY Proline--tRNA ligase OS=Desulfitobacterium hafniense (strain Y51) GN=proS PE=3 SV=1	Firmicutes	Bacteria	Unknown	Unknown	Unknown	Unknown	Unknown	Unknown	Unknown	UniRef100_Q24UG7	UniRef90_Q24UG7	K01881|	6.1.1.15|	0	0	0	0	0	0	0	0	0	0	0	0	0	0	0	0	0	0	0	0	0	0	0	0	0	0	0	0	0	0	0	0	1	0	1
UniRef50_Q9PHX1	SYP_CAMC5 Proline--tRNA ligase OS=Campylobacter curvus (strain 525.92) GN=proS PE=3 SV=1	Campylobacter curvus 525.92	Bacteria	Unknown	Proteobacteria	Epsilonproteobacteria	Campylobacterales	Campylobacteraceae	Campylobacter	Campylobacter curvus	UniRef100_A7GYU6	UniRef90_A7GYU6	K01881|	6.1.1.15|	0	0	0	0	0	0	0	0	0	0	0	0	0	0	0	0	0	0	0	0	0	0	0	0	0	1	0	0	0	0	0	0	0	0	0
UniRef50_Q9UMZ2-3	SYNRG_MOUSE Synergin gamma OS=Mus musculus GN=Synrg PE=1 SV=1	Mus musculus	Eukaryota	Metazoa	Chordata	Mammalia	Rodentia	Muridae	Mus	Mus musculus	UniRef100_Q5SV85	UniRef90_Q5SV85	UNKNOWN	UNKNOWN	0	0	0	0	0	0	0	0	0	0	0	0	1	0	0	0	0	0	0	0	0	0	0	0	0	0	0	0	0	0	0	0	0	0	0
UniRef50_P22831	SYNPR_RAT Synaptoporin OS=Rattus norvegicus GN=Synpr PE=1 SV=2	Rattus norvegicus	Eukaryota	Metazoa	Chordata	Mammalia	Rodentia	Muridae	Rattus	Rattus norvegicus	UniRef100_P22831	UniRef90_P22831	UNKNOWN	UNKNOWN	0	0	0	0	0	0	0	0	0	0	0	0	0	0	0	0	0	0	0	0	0	0	0	0	0	0	0	0	0	0	1	0	0	0	0
UniRef50_Q8CC35	SYNPO_RAT Synaptopodin OS=Rattus norvegicus GN=Synpo PE=1 SV=2	Rattus norvegicus	Eukaryota	Metazoa	Chordata	Mammalia	Rodentia	Muridae	Rattus	Rattus norvegicus	UniRef100_Q9Z327	UniRef90_Q8CC35	UNKNOWN	UNKNOWN	0	0	0	0	0	0	0	0	0	0	0	0	0	0	0	0	0	0	1	0	0	0	0	0	0	0	0	0	0	0	0	0	0	0	0
UniRef50_Q6ZWQ0	SYNE2_MOUSE Nesprin-2 OS=Mus musculus GN=Syne2 PE=1 SV=2	Mus musculus	Eukaryota	Metazoa	Chordata	Mammalia	Rodentia	Muridae	Mus	Mus musculus	UniRef100_Q6ZWQ0	UniRef90_Q6ZWQ0	K19346|	UNKNOWN	0	0	0	0	0	0	0	0	1	0	0	1	0	0	0	0	0	0	0	0	0	0	0	0	0	0	0	0	0	0	0	0	0	0	0
UniRef50_Q8WXH0	SYNE2_HUMAN Nesprin-2 OS=Homo sapiens GN=SYNE2 PE=1 SV=3	root	Unknown	Unknown	Unknown	Unknown	Unknown	Unknown	Unknown	Unknown	UniRef100_Q8WXH0	UniRef90_Q8WXH0	K19346|	UNKNOWN	0	0	1	0	0	0	0	0	0	1	1	0	0	0	0	0	0	0	0	0	0	0	0	0	2	1	1	0	0	0	0	0	1	3	3
UniRef50_Q9SW95	SYNC2_ARATH Asparagine--tRNA ligase, cytoplasmic 2 OS=Arabidopsis thaliana GN=SYNC2 PE=1 SV=2	root	Unknown	Unknown	Unknown	Unknown	Unknown	Unknown	Unknown	Unknown	UniRef100_Q9SW95	UniRef90_Q9SW95	K01893|	6.1.1.22|	0	0	0	0	0	0	0	0	0	0	0	0	0	0	0	0	0	0	0	0	0	0	0	0	0	0	0	0	0	0	0	0	0	0	0
UniRef50_P54262	SYN_STRPQ Asparagine--tRNA ligase OS=Streptococcus pyogenes serotype M3 (strain SSI-1) GN=asnS PE=3 SV=1	Streptococcaceae	Bacteria	Unknown	Firmicutes	Bacilli	Lactobacillales	Streptococcaceae	Unknown	Unknown	UniRef100_P67575	UniRef90_P67575	UNKNOWN	6.1.1.22|	0	0	1	1	0	0	0	0	0	0	0	0	0	0	0	0	0	0	0	0	0	0	0	0	0	0	0	0	0	0	0	0	0	0	0
UniRef50_P58694	SYN_SALPA Asparagine--tRNA ligase OS=Salmonella paratyphi A (strain ATCC 9150 / SARB42) GN=asnS PE=3 SV=1	Bacteria	Bacteria	Unknown	Unknown	Unknown	Unknown	Unknown	Unknown	Unknown	UniRef100_A7ZK21	UniRef90_P58694	K01893|	6.1.1.22|	0	0	0	0	0	0	0	0	0	0	0	0	0	0	0	0	0	0	0	0	0	0	0	0	0	0	0	0	0	0	0	0	0	0	0
UniRef50_Q492P3	SYN_BLOPB Asparagine--tRNA ligase OS=Blochmannia pennsylvanicus (strain BPEN) GN=asnS PE=3 SV=1	Bacteria	Bacteria	Unknown	Unknown	Unknown	Unknown	Unknown	Unknown	Unknown	UniRef100_Q492P3	UniRef90_Q492P3	K01893|	6.1.1.22|	0	0	0	0	0	0	0	0	0	0	0	0	0	0	0	0	0	0	0	0	0	0	0	0	0	0	0	0	0	0	0	0	0	0	0
UniRef50_Q7VR09	SYN_BLOFL Asparagine--tRNA ligase OS=Blochmannia floridanus GN=asnS PE=3 SV=1	Bacteria	Bacteria	Unknown	Unknown	Unknown	Unknown	Unknown	Unknown	Unknown	UniRef100_Q7VR09	UniRef90_Q7VR09	K01893|	6.1.1.22|	0	0	0	0	0	0	0	0	0	0	0	0	0	0	0	0	0	0	0	0	0	0	0	0	0	0	0	0	0	0	0	0	0	0	0
UniRef50_Q9KT69	SYM_YERPB Methionine--tRNA ligase OS=Yersinia pseudotuberculosis serotype IB (strain PB1/+) GN=metG PE=3 SV=1	Gammaproteobacteria	Bacteria	Unknown	Proteobacteria	Gammaproteobacteria	Unknown	Unknown	Unknown	Unknown	UniRef100_A7FJJ6	UniRef90_A8GC37	K01874|	6.1.1.10|	0	0	0	0	0	0	0	0	0	0	0	0	0	0	0	0	0	0	0	0	0	0	0	0	0	0	0	0	0	0	0	0	0	0	0
UniRef50_Q8PMP0	SYM_STRM5 Methionine--tRNA ligase OS=Stenotrophomonas maltophilia (strain R551-3) GN=metG PE=3 SV=1	Stenotrophomonas maltophilia R551-3	Bacteria	Unknown	Proteobacteria	Gammaproteobacteria	Xanthomonadales	Xanthomonadaceae	Stenotrophomonas	Stenotrophomonas maltophilia	UniRef100_B4SRG1	UniRef90_B4SRG1	K01874|	6.1.1.10|	0	0	0	0	0	0	0	0	0	0	0	0	0	0	0	0	0	0	0	0	0	0	0	0	0	0	0	0	0	0	0	0	0	0	0
UniRef50_Q92PX0	SYM_RICCN Methionine--tRNA ligase OS=Rickettsia conorii (strain ATCC VR-613 / Malish 7) GN=metG PE=3 SV=1	Rickettsia conorii str. Malish 7	Bacteria	Unknown	Proteobacteria	Alphaproteobacteria	Rickettsiales	Rickettsiaceae	Rickettsia	Rickettsia conorii	UniRef100_Q92GS6	UniRef90_Q92GS6	K01874|	6.1.1.10|	0	0	0	0	0	0	0	0	0	0	0	0	0	0	0	0	0	0	0	3	0	0	0	0	0	0	0	0	0	0	0	0	0	0	0
UniRef50_A3MZ70	SYM_PSEA6 Methionine--tRNA ligase OS=Pseudoalteromonas atlantica (strain T6c / ATCC BAA-1087) GN=metG PE=3 SV=1	Gammaproteobacteria	Bacteria	Unknown	Proteobacteria	Gammaproteobacteria	Unknown	Unknown	Unknown	Unknown	UniRef100_Q3IL10	UniRef90_Q3IL10	K01874|	6.1.1.10|	0	0	0	0	0	0	0	0	0	0	0	0	0	0	0	0	0	0	0	0	0	0	0	0	0	0	0	0	0	0	0	0	0	0	0
UniRef50_A7MZT3	SYM_PROMH Methionine--tRNA ligase OS=Proteus mirabilis (strain HI4320) GN=metG PE=3 SV=1	Gammaproteobacteria	Bacteria	Unknown	Proteobacteria	Gammaproteobacteria	Unknown	Unknown	Unknown	Unknown	UniRef100_B4ESY6	UniRef90_B4ESY6	K01874|	6.1.1.10|	0	0	0	0	0	0	0	0	0	0	0	0	0	0	0	0	0	0	0	0	0	0	0	0	0	0	0	0	0	0	0	0	0	0	0
UniRef50_Q9UWW2	SYM_METS5 Methionine--tRNA ligase OS=Metallosphaera sedula (strain ATCC 51363 / DSM 5348) GN=metG PE=3 SV=1	Metallosphaera sedula DSM 5348	Archaea	Unknown	Crenarchaeota	Thermoprotei	Sulfolobales	Sulfolobaceae	Metallosphaera	Metallosphaera sedula	UniRef100_A4YI01	UniRef90_A4YI01	K01874|	6.1.1.10|	0	0	0	0	0	0	0	0	0	0	0	0	1	0	0	0	0	0	0	0	0	0	0	0	0	0	0	0	0	0	0	0	0	0	0
UniRef50_Q2FU77	SYM_METAR Methionine--tRNA ligase OS=Methanocella arvoryzae (strain DSM 22066 / NBRC 105507 / MRE50) GN=metG PE=3 SV=1	Methanocella arvoryzae MRE50	Archaea	Unknown	Euryarchaeota	Methanomicrobia	Methanocellales	Methanocellaceae	Methanocella	Methanocella arvoryzae	UniRef100_Q0W0H2	UniRef90_Q0W0H2	K01874|	6.1.1.10|	0	0	0	0	0	0	1	0	0	0	0	0	0	0	0	0	0	0	0	0	0	0	0	0	0	0	0	0	0	0	0	0	0	0	0
UniRef50_Q8RE57	SYM_FUSNN Methionine--tRNA ligase OS=Fusobacterium nucleatum subsp. nucleatum (strain ATCC 25586 / CIP 101130 / JCM 8532 / LMG 13131) GN=metG PE=3 SV=1	Fusobacterium nucleatum subsp. nucleatum ATCC 25586	Bacteria	Unknown	Fusobacteria	Fusobacteriia	Fusobacteriales	Fusobacteriaceae	Fusobacterium	Fusobacterium nucleatum subsp. nucleatum ATCC 25586	UniRef100_Q8RE57	UniRef90_Q8RE57	K01874|	6.1.1.10|	0	0	0	0	0	0	0	0	0	0	0	0	12	16	16	10	8	7	4	5	0	0	0	0	0	0	0	0	0	0	0	0	2	3	2
UniRef50_Q8X7E7	SYM_ENT38 Methionine--tRNA ligase OS=Enterobacter sp. (strain 638) GN=metG PE=3 SV=2	Gammaproteobacteria	Bacteria	Unknown	Proteobacteria	Gammaproteobacteria	Unknown	Unknown	Unknown	Unknown	UniRef100_B7NCE4	UniRef90_Q8X7E7	K01874|	6.1.1.10|	0	0	0	0	0	0	0	0	0	0	0	0	0	0	0	0	0	0	0	0	0	0	0	0	0	0	0	0	0	0	0	0	0	0	0
UniRef50_A4VJ05	SYM_CUPPJ Methionine--tRNA ligase OS=Cupriavidus pinatubonensis (strain JMP 134 / LMG 1197) GN=metG PE=3 SV=1	Ralstonia eutropha JMP134	Bacteria	Unknown	Proteobacteria	Unknown	Unknown	Unknown	Unknown	Unknown	UniRef100_Q474X7	UniRef90_Q1LJN4	K01874|	6.1.1.10|	0	0	0	0	0	0	0	0	0	0	0	0	1	0	0	0	0	0	0	0	1	1	0	0	0	0	0	0	0	0	0	0	0	0	0
UniRef50_B7GP85	SYM_BIFLO Methionine--tRNA ligase OS=Bifidobacterium longum (strain NCC 2705) GN=metG PE=3 SV=1	Bifidobacterium	Bacteria	Unknown	Actinobacteria	Actinobacteria	Bifidobacteriales	Bifidobacteriaceae	Bifidobacterium	Unknown	UniRef100_P59076	UniRef90_B7GP85	K01874|	6.1.1.10|	0	0	0	1	0	0	0	0	0	0	0	0	0	0	0	0	0	0	0	0	0	0	0	0	0	0	0	0	0	0	0	0	0	0	0
UniRef50_Q2NUD0	SYM_BAUCH Methionine--tRNA ligase OS=Baumannia cicadellinicola subsp. Homalodisca coagulata GN=metG PE=3 SV=1	Gammaproteobacteria	Bacteria	Unknown	Proteobacteria	Gammaproteobacteria	Unknown	Unknown	Unknown	Unknown	UniRef100_Q1LT75	UniRef90_Q1LT75	K01874|	6.1.1.10|	0	0	0	0	0	0	0	0	0	0	0	0	0	0	0	0	0	0	0	0	0	0	0	0	0	0	0	0	0	0	0	0	0	0	0
UniRef50_A3N6Y1	SYM_AZOSB Methionine--tRNA ligase OS=Azoarcus sp. (strain BH72) GN=metG PE=3 SV=1	Azoarcus sp. BH72	Bacteria	Unknown	Proteobacteria	Betaproteobacteria	Rhodocyclales	Rhodocyclaceae	Azoarcus	Azoarcus sp. BH72	UniRef100_A1KAG3	UniRef90_A1KAG3	K01874|	6.1.1.10|	0	0	0	0	0	0	0	0	0	0	0	0	0	0	1	0	0	0	0	0	0	0	0	0	0	0	0	0	0	0	0	0	0	0	0
UniRef50_Q970Z6	SYL2_SULSO Leucine--tRNA ligase 2 OS=Sulfolobus solfataricus (strain ATCC 35092 / DSM 1617 / JCM 11322 / P2) GN=leuS2 PE=3 SV=2	Sulfolobus solfataricus P2	Archaea	Unknown	Crenarchaeota	Thermoprotei	Sulfolobales	Sulfolobaceae	Sulfolobus	Sulfolobus solfataricus	UniRef100_O33768	UniRef90_O33768	K01869|	6.1.1.4|	0	0	0	0	0	0	0	0	0	0	0	0	2	0	0	0	0	0	0	1	0	0	0	0	0	0	0	0	0	0	0	0	0	0	0
UniRef50_A0KN87	SYL_VIBF1 Leucine--tRNA ligase OS=Vibrio fischeri (strain ATCC 700601 / ES114) GN=leuS PE=3 SV=1	Aliivibrio fischeri	Bacteria	Unknown	Unknown	Unknown	Unknown	Unknown	Unknown	Unknown	UniRef100_B5FBK7	UniRef90_Q5E6U8	K01869|	6.1.1.4|	0	1	0	0	0	0	0	0	0	0	0	0	4	2	7	1	2	1	0	1	0	0	0	0	1	0	0	0	0	0	0	1	0	1	0
UniRef50_Q89WQ1	SYL_THIDA Leucine--tRNA ligase OS=Thiobacillus denitrificans (strain ATCC 25259) GN=leuS PE=3 SV=1	Thiobacillus denitrificans ATCC 25259	Bacteria	Unknown	Proteobacteria	Betaproteobacteria	Hydrogenophilales	Hydrogenophilaceae	Thiobacillus	Thiobacillus denitrificans	UniRef100_Q3SG58	UniRef90_Q3SG58	K01869|	6.1.1.4|	0	0	0	0	0	0	0	0	0	0	0	0	0	0	0	0	0	0	0	0	0	0	0	0	0	0	0	0	0	1	0	0	0	0	0
UniRef50_Q7NE01	SYL_PROMA Leucine--tRNA ligase OS=Prochlorococcus marinus (strain SARG / CCMP1375 / SS120) GN=leuS PE=3 SV=1	Prochlorococcus marinus subsp. marinus str. CCMP1375	Bacteria	Unknown	Cyanobacteria	Unknown	Prochlorales	Prochlorococcaceae	Prochlorococcus	Prochlorococcus marinus subsp. marinus str. CCMP1375	UniRef100_Q7VBZ5	UniRef90_Q7VBZ5	K01869|	6.1.1.4|	0	0	0	0	0	0	0	0	0	0	0	0	0	0	1	0	0	0	0	0	0	0	0	0	0	0	0	0	0	0	0	0	0	0	0
UniRef50_A1R6X5	SYL_NOCSJ Leucine--tRNA ligase OS=Nocardioides sp. (strain BAA-499 / JS614) GN=leuS PE=3 SV=1	Nocardioides sp. JS614	Bacteria	Unknown	Actinobacteria	Actinobacteria	Actinomycetales	Nocardioidaceae	Nocardioides	Nocardioides sp. JS614	UniRef100_A1SHV9	UniRef90_A1SHV9	K01869|	6.1.1.4|	0	0	0	0	0	0	0	0	0	1	0	0	0	0	0	0	0	0	0	0	0	0	0	0	0	0	0	0	0	0	0	0	0	0	0
UniRef50_Q898V2	SYL_HERA2 Leucine--tRNA ligase OS=Herpetosiphon aurantiacus (strain ATCC 23779 / DSM 785) GN=leuS PE=3 SV=1	Herpetosiphon aurantiacus DSM 785	Bacteria	Unknown	Chloroflexi	Chloroflexi	Herpetosiphonales	Herpetosiphonaceae	Herpetosiphon	Herpetosiphon aurantiacus	UniRef100_A9AZ11	UniRef90_A9AZ11	K01869|	6.1.1.4|	0	0	0	0	0	0	1	0	0	0	0	0	0	0	0	0	0	0	0	0	0	0	0	0	0	0	0	0	0	0	0	0	0	0	0
UniRef50_B8CXR8	SYL_HALOH Leucine--tRNA ligase OS=Halothermothrix orenii (strain H 168 / OCM 544 / DSM 9562) GN=leuS PE=3 SV=1	Bacteria	Bacteria	Unknown	Unknown	Unknown	Unknown	Unknown	Unknown	Unknown	UniRef100_B2A6C2	UniRef90_B2A6C2	K01869|	6.1.1.4|	0	0	0	0	0	0	0	0	0	0	0	0	0	0	2	0	0	0	0	0	0	0	0	0	0	0	0	0	0	0	0	0	0	0	0
UniRef50_Q816T0	SYL_EXIS2 Leucine--tRNA ligase OS=Exiguobacterium sibiricum (strain DSM 17290 / JCM 13490 / 255-15) GN=leuS PE=3 SV=1	Exiguobacterium sibiricum 255-15	Bacteria	Unknown	Firmicutes	Bacilli	Bacillales	Unknown	Exiguobacterium	Exiguobacterium sibiricum	UniRef100_B1YKH4	UniRef90_B1YKH4	K01869|	6.1.1.4|	0	0	0	0	0	0	0	0	0	0	1	0	0	0	0	0	0	0	0	0	0	0	0	0	0	0	0	0	0	0	0	0	0	0	0
UniRef50_P56457	SYL_CAMC5 Leucine--tRNA ligase OS=Campylobacter curvus (strain 525.92) GN=leuS PE=3 SV=1	Campylobacter curvus 525.92	Bacteria	Unknown	Proteobacteria	Epsilonproteobacteria	Campylobacterales	Campylobacteraceae	Campylobacter	Campylobacter curvus	UniRef100_A7GZ81	UniRef90_A7GZ81	K01869|	6.1.1.4|	0	0	0	0	0	0	0	0	0	0	0	0	0	0	0	0	0	0	0	0	1	0	0	0	0	0	0	0	0	0	0	0	0	0	0
UniRef50_A4IRY3	SYL_BACSK Leucine--tRNA ligase OS=Bacillus clausii (strain KSM-K16) GN=leuS PE=3 SV=1	Bacillus clausii KSM-K16	Bacteria	Unknown	Unknown	Unknown	Unknown	Unknown	Unknown	Unknown	UniRef100_Q5WE05	UniRef90_Q5WE05	K01869|	6.1.1.4|	0	0	0	0	0	0	0	0	0	2	0	0	0	1	0	2	3	1	0	0	0	0	1	0	0	0	0	0	0	0	0	0	0	0	0
UniRef50_P28354	SYK_SALPA Lysine--tRNA ligase OS=Salmonella paratyphi A (strain ATCC 9150 / SARB42) GN=lysS PE=3 SV=1	Enterobacteriaceae	Bacteria	Unknown	Proteobacteria	Gammaproteobacteria	Enterobacteriales	Enterobacteriaceae	Unknown	Unknown	UniRef100_P28354	UniRef90_P28354	K04567|	6.1.1.6|	0	0	0	0	0	0	0	0	0	0	0	0	0	0	0	0	0	0	0	0	0	0	0	0	0	0	0	0	0	0	0	0	0	0	0
UniRef50_P43825	SYK_PHOLL Lysine--tRNA ligase OS=Photorhabdus luminescens subsp. laumondii (strain TT01) GN=lysS PE=3 SV=1	Enterobacteriaceae	Bacteria	Unknown	Proteobacteria	Gammaproteobacteria	Enterobacteriales	Enterobacteriaceae	Unknown	Unknown	UniRef100_Q7N1C8	UniRef90_Q7N1C8	K04567|	6.1.1.6|	0	0	0	0	0	0	0	0	0	0	0	0	0	0	0	0	0	0	0	0	0	0	0	0	0	0	0	0	0	0	0	0	0	0	0
UniRef50_Q98QH1	SYK_MYCS5 Lysine--tRNA ligase OS=Mycoplasma synoviae (strain 53) GN=lysS PE=3 SV=2	Mycoplasma synoviae 53	Bacteria	Unknown	Tenericutes	Mollicutes	Mycoplasmatales	Mycoplasmataceae	Mycoplasma	Mycoplasma synoviae	UniRef100_Q4A5F3	UniRef90_Q4A5F3	K04567|	6.1.1.6|	1	0	0	0	0	0	0	0	0	0	0	0	0	0	0	0	0	0	0	0	0	0	0	0	0	0	0	0	0	0	0	0	0	0	0
UniRef50_P57512	SYK_BUCBP Lysine--tRNA ligase OS=Buchnera aphidicola subsp. Baizongia pistaciae (strain Bp) GN=lysS PE=3 SV=1	Enterobacteriaceae	Bacteria	Unknown	Proteobacteria	Gammaproteobacteria	Enterobacteriales	Enterobacteriaceae	Unknown	Unknown	UniRef100_Q89AC5	UniRef90_Q89AC5	K04567|	6.1.1.6|	0	0	0	0	0	0	0	0	0	0	0	0	0	0	0	0	0	0	0	0	0	0	0	0	0	0	0	0	0	0	0	0	0	0	0
UniRef50_Q9USQ6	SYJ2_SCHPO Inositol-1,4,5-trisphosphate 5-phosphatase 2 OS=Schizosaccharomyces pombe (strain 972 / ATCC 24843) GN=syj2 PE=2 SV=1	Schizosaccharomyces pombe 972h-	Eukaryota	Fungi	Ascomycota	Schizosaccharomycetes	Schizosaccharomycetales	Schizosaccharomycetaceae	Schizosaccharomyces	Schizosaccharomyces pombe	UniRef100_Q9USQ6	UniRef90_Q9USQ6	UNKNOWN	3.1.3.36|	0	0	1	0	0	0	0	0	0	0	0	0	0	0	0	0	0	0	0	0	0	0	0	0	0	0	0	0	0	0	0	0	0	0	0
UniRef50_Q9NSE4	SYIM_MOUSE Isoleucine--tRNA ligase, mitochondrial OS=Mus musculus GN=Iars2 PE=1 SV=1	Mus musculus	Eukaryota	Metazoa	Chordata	Mammalia	Rodentia	Muridae	Mus	Mus musculus	UniRef100_Q8BIJ6	UniRef90_Q8BIJ6	K01870|	6.1.1.5|	0	0	0	0	0	0	0	0	0	0	0	0	0	0	0	0	0	0	0	0	5	1	4	4	0	0	0	0	0	0	0	0	0	0	0
UniRef50_Q57TL5	SYI_SALPA Isoleucine--tRNA ligase OS=Salmonella paratyphi A (strain ATCC 9150 / SARB42) GN=ileS PE=3 SV=1	Enterobacteriaceae	Bacteria	Unknown	Proteobacteria	Gammaproteobacteria	Enterobacteriales	Enterobacteriaceae	Unknown	Unknown	UniRef100_Q57TL5	UniRef90_Q57TL5	K01870|	6.1.1.5|	0	0	0	0	0	0	0	0	0	0	0	0	0	0	0	0	0	0	0	0	0	0	0	0	0	0	0	0	0	0	0	0	0	0	0
UniRef50_Q73HW7	SYI_RICBR Isoleucine--tRNA ligase OS=Rickettsia bellii (strain RML369-C) GN=ileS PE=3 SV=1	Rickettsia	Bacteria	Unknown	Proteobacteria	Alphaproteobacteria	Rickettsiales	Rickettsiaceae	Rickettsia	Unknown	UniRef100_Q1RIY1	UniRef90_A8GW18	K01870|	6.1.1.5|	0	0	0	0	0	0	0	0	0	0	0	0	0	0	0	0	0	0	0	0	0	1	0	0	0	0	0	0	0	0	0	0	0	0	0
UniRef50_Q92H19	SYI_RICAE Isoleucine--tRNA ligase OS=Rickettsia africae (strain ESF-5) GN=ileS PE=3 SV=1	Rickettsia	Bacteria	Unknown	Proteobacteria	Alphaproteobacteria	Rickettsiales	Rickettsiaceae	Rickettsia	Unknown	UniRef100_C3PP60	UniRef90_Q92H19	K01870|	6.1.1.5|	0	0	0	0	0	0	0	0	0	0	0	0	0	0	0	0	0	0	0	0	0	1	0	0	0	0	0	0	0	0	0	0	0	0	0
[truncated: 15,878 more rows]
[truncated: 9 more columns]

## Sheet: Correlations
UniRef50	Protein name	Taxonomy	Superkingdom	Kingdom	Phylum	Class	Order	Family	Genus	Species	UniRef100	UniRef50	KO	EC	Correlations	sum of spectra	BGP_02_T1_Ext1	BGP_02_T1_Ext2	BGP_02_T2_Ext1	BGP_02_T2_Ext2	BGP_03_T1_Ext1	BGP_03_T1_Ext2	BGP_03_T2_Ext1	BGP_03_T2_Ext2	BGP_04_T1_Ext1	BGP_04_T1_Ext2	BGP_04_T2_Ext1	BGP_04_T2_Ext2	BGP_05a_T1_Ext1	BGP_05a_T1_Ext2	BGP_05a_T2_Ext1	BGP_05a_T2_Ext2	BGP_05b_T1_Ext1	BGP_05b_T1_Ext2	BGP_05b_T2_Ext1	BGP_05b_T2_Ext2	BGP_07_T1_Ext1	BGP_07_T1_Ext2	BGP_07_T2_Ext1	BGP_07_T2_Ext2	BGP_09_T1_Ext1	BGP_09_T1_Ext2	BGP_09_T2_Ext1	BGP_09_T2_Ext2	BGP_10_T1_Ext1	BGP_10_T1_Ext2	BGP_10_T2_Ext1	BGP_10_T2_Ext2	BGP_X1_T1_Ext1
[truncated: 16,977 more rows]
[truncated: 11 more columns]

[truncated: 14 more sheets: 2_Combined, 2b_Combined, 3_Non_Eucaryotes, 4_Only_Archaea, 5_Non_Eucary_Archaea, A_Hydrolyse, B_Substrate_Uptake, C_ Fermentation, Barcharts_Fermentation, D_AA Metabolism, E_Methanogenese, BarChartsMethanogenesis, Methanogenese Mann Whitney , Process parameter]
