# Supplementary material for: Metaproteome analysis reveals that syntrophy, competition, and phage-host interaction shape microbial communities in biogas plants
Source: Microbiome. 2019 Apr 27;7:69. doi: 10.1186/s40168-019-0673-y (PMC6486700; doi:10.1186/s40168-019-0673-y)
Supplement: Supplementary file 8 — Table S6. Overview about all antimicrobial peptides and proteins metaproteins. (XLSX 18 kb) [file 40168_2019_673_MOESM8_ESM.xlsx]

## Sheet: Tabelle1
UniRef50	Protein name	Taxonomy	Superkingdom	Kingdom	Phylum	Class	Order	Family	Genus	Species	UniRef100	UniRef50	KO	EC	Sum of spectra	BGP_02_T1_Ext1	BGP_02_T1_Ext2	BGP_02_T2_Ext1	BGP_02_T2_Ext2	BGP_03_T1_Ext1	BGP_03_T1_Ext2	BGP_03_T2_Ext1	BGP_03_T2_Ext2	BGP_04_T1_Ext1	BGP_04_T1_Ext2	BGP_04_T2_Ext1	BGP_04_T2_Ext2	BGP_07_T1_Ext1	BGP_07_T1_Ext2	BGP_07_T2_Ext1	BGP_07_T2_Ext2	BGP_09_T1_Ext1	BGP_09_T1_Ext2	BGP_09_T2_Ext1	BGP_09_T2_Ext2	BGP_10_T1_Ext1	BGP_10_T1_Ext2	BGP_10_T2_Ext1	BGP_10_T2_Ext2	BGP_X1_T1_Ext1	BGP_X1_T1_Ext2	BGP_X1_T2_Ext1	BGP_X1_T2_Ext2	BGP_X2_T1_Ext1	BGP_X2_T1_Ext2	BGP_X2_T2_Ext1	BGP_X2_T2_Ext2	BGP_X3_T1_Ext1	BGP_X3_T1_Ext2
UniRef50_P25310	MG: Lysozyme M1 OS=Streptomyces globisporus GN=acm PE=1 SV=1 [P25310] Score: 78.6	Streptomyces globisporus	Bacteria	Unknown	Unknown	Unknown	Unknown	Unknown	Unknown	Unknown	UniRef100_P25310	UniRef90_P25310	UNKNOWN	3.2.1.17|	35	0	0	0	0	0	0	0	0	6	8	7	6	1	0	0	0	0	0	0	0	0	0	0	0	0	0	0	0	1	6	0	0	0	0
UniRef50_P34020	MG: Autolytic lysozyme OS=Clostridium acetobutylicum (strain ATCC 824 / DSM 792 / JCM 1419 / LMG 5710 / VKM B-1787) GN=lyc PE=1 SV=1 [P34020] Score: 55.1	Clostridium acetobutylicum ATCC 824	Unknown	Unknown	Unknown	Unknown	Unknown	Unknown	Unknown	Unknown	UniRef100_P34020	UniRef90_P34020	K01185|	3.2.1.17|	26	1	2	0	1	0	1	3	4	0	0	0	0	0	2	1	2	0	0	0	0	3	5	0	0	0	0	0	0	0	0	0	0	0	0
UniRef50_P11187	MG: Lysozyme OS=Bacillus phage phi29 GN=15 PE=3 SV=1 [P11187] Score: 62.0	root	Unknown	Unknown	Unknown	Unknown	Unknown	Unknown	Unknown	Unknown	UniRef100_P11187	UniRef90_P11187	K01185|	3.2.1.17|	173	0	0	0	0	10	0	0	0	22	1	26	23	11	0	4	7	0	0	0	0	0	0	0	0	0	0	0	0	23	22	5	17	2	0
UniRef50_P13559	VLYS_BPPRD Lysozyme OS=Enterobacteria phage PRD1 GN=XV PE=1 SV=2	Enterobacteria phage PRD1	Viruses	Unknown	Unknown	Unknown	Unknown	Tectiviridae	Tectivirus	Enterobacteria phage PRD1	UniRef100_P13559	UniRef90_P13559	UNKNOWN	3.2.1.17|	1	0	0	0	0	0	0	0	0	0	0	0	0	0	0	0	0	0	0	0	0	1	0	0	0	0	0	0	0	0	0	0	0	0	0
UniRef50_P71011	MG: Antilisterial bacteriocin subtilosin biosynthesis protein AlbA OS=Bacillus subtilis (strain 168) GN=albA PE=2 SV=1 [P71011] Score: 90.5	Bacillus subtilis subsp. subtilis str. 168	Bacteria	Unknown	Firmicutes	Bacilli	Bacillales	Bacillaceae	Bacillus	Bacillus subtilis subsp. subtilis str. 168	UniRef100_P71011	UniRef90_P71011	UNKNOWN	1.21.98.-|	4	0	0	0	0	0	0	0	0	0	0	0	0	0	0	0	1	0	0	0	0	0	0	0	0	0	0	0	0	0	0	0	0	0	0
UniRef50_Q45296	MG: Linocin-M18 OS=Brevibacterium linens GN=lin PE=1 SV=1 [Q45296] Score: 58.2	Brevibacterium linens	Bacteria	Unknown	Unknown	Unknown	Unknown	Unknown	Unknown	Unknown	UniRef100_Q45296	UniRef90_Q45296	UNKNOWN	3.4.-.-|	186	0	0	0	0	0	0	1	0	0	0	1	0	0	0	0	0	0	0	0	0	0	0	0	0	0	0	0	0	0	0	0	0	0	0
UniRef50_Q9WZP2	MG: Maritimacin OS=Thermotoga maritima (strain ATCC 43589 / MSB8 / DSM 3109 / JCM 10099) GN=TM_0785 PE=1 SV=2 [Q9WZP2] Score: 84.3	Thermotoga	Unknown	Unknown	Unknown	Unknown	Unknown	Unknown	Unknown	Unknown	UniRef100_Q9WZP2	UniRef90_Q9WZP2	UNKNOWN	3.4.-.-|	2224	1	2	1	0	5	12	9	9	12	14	23	15	5	6	0	0	6	1	0	5	1	4	4	6	7	9	3	3	0	2	32	19	1	13
UniRef50_A2RHZ5	MG: Probable N-acetylmuramidase OS=Lactococcus lactis subsp. cremoris GN=acmA PE=3 SV=1 [P0C2T5] Score: 73.9	Unknown	Unknown	Unknown	Unknown	Unknown	Unknown	Unknown	Unknown	Unknown	UniRef100_P0C2T5	UniRef90_A2RHZ5	UNKNOWN	3.2.1.17|	239	0	0	0	0	10	6	0	8	19	27	24	23	11	5	7	10	0	0	0	0	0	0	1	0	0	0	0	0	7	42	2	35	0	0
UniRef50_P39046	MG: Muramidase-2 OS=Enterococcus hirae (strain ATCC 9790 / DSM 20160 / JCM 8729 / LMG 6399 / NBRC 3181 / NCIMB 6459 / NCDO 1258) GN=EHR_05900 PE=1 SV=1 [P39046] Score: 162.0	Unknown	Unknown	Unknown	Unknown	Unknown	Unknown	Unknown	Unknown	Unknown	UniRef100_P39046	UniRef90_P39046	UNKNOWN	3.2.1.17|	18	0	0	0	0	0	0	0	0	2	0	0	0	0	0	0	0	0	1	0	0	0	0	0	0	0	0	0	0	0	1	0	1	8	4
UniRef50_P09963	ENLYS_BPP22 Endolysin OS=Enterobacteria phage P22 GN=19 PE=1 SV=1	Viruses	Viruses	Unknown	Unknown	Unknown	Caudovirales	Podoviridae	P22likevirus	Enterobacteria phage P22	UniRef100_P09963	UniRef90_P09963	K01185|	3.2.1.17|	1	0	0	0	0	0	0	0	0	0	0	0	0	0	0	0	1	0	0	0	0	0	0	0	0	0	0	0	0	0	0	0	0	0	0
															2907	2	4	1	1	25	19	13	21	61	50	81	67	28	13	12	21	6	2	0	5	5	9	5	6	7	9	3	3	31	73	39	72	11	17
																Mesophilic BGPs
[truncated: 10 more columns]
