# Supplementary material for: Metaproteome analysis reveals that syntrophy, competition, and phage-host interaction shape microbial communities in biogas plants
Source: Microbiome. 2019 Apr 27;7:69. doi: 10.1186/s40168-019-0673-y (PMC6486700; doi:10.1186/s40168-019-0673-y)
Supplement: Supplementary file 13 — An interactive version of Fig. 3. (ZIP 6150 kb) [file 40168_2019_673_MOESM13_ESM.zip]

Archive with 761 entries (668 files):
- interactive_figure_3/bower.json
- interactive_figure_3/bower_components/
- interactive_figure_3/bower_components/angular/
- interactive_figure_3/bower_components/angular/.bower.json
- interactive_figure_3/bower_components/angular/angular.js
- interactive_figure_3/bower_components/angular/angular.min.js
- interactive_figure_3/bower_components/angular/angular.min.js.gzip
- interactive_figure_3/bower_components/angular/angular.min.js.map
- interactive_figure_3/bower_components/angular/angular-animate.min.js
- interactive_figure_3/bower_components/angular/angular-aria.min.js
- interactive_figure_3/bower_components/angular/angular-csp.css
- interactive_figure_3/bower_components/angular/angular-material.min.js
- interactive_figure_3/bower_components/angular/angular-messages.min.js
- interactive_figure_3/bower_components/angular/autocomplete.js
- interactive_figure_3/bower_components/angular/bootstrap.min.css
- interactive_figure_3/bower_components/angular/bower.json
- interactive_figure_3/bower_components/angular/index.js
- interactive_figure_3/bower_components/angular/package.json
- interactive_figure_3/bower_components/angular/README.md
- interactive_figure_3/bower_components/angular/rzslider.css
- interactive_figure_3/bower_components/angular/rzslider.js
- interactive_figure_3/bower_components/angular/ui-bootstrap-tpls.js
- interactive_figure_3/bower_components/colorbrewer.js
- interactive_figure_3/bower_components/d3/
- interactive_figure_3/bower_components/d3/.bower.json
- interactive_figure_3/bower_components/d3/.spmignore
- interactive_figure_3/bower_components/d3/bower.json
- interactive_figure_3/bower_components/d3/composer.json
- interactive_figure_3/bower_components/d3/CONTRIBUTING.md
- interactive_figure_3/bower_components/d3/d3.js
- interactive_figure_3/bower_components/d3/d3.min.js
- interactive_figure_3/bower_components/d3/d3-color.v1.min.js
- interactive_figure_3/bower_components/d3/d3-interpolate.v1.min.js
- interactive_figure_3/bower_components/d3/d3-request.v1.min.js
- interactive_figure_3/bower_components/d3/LICENSE
- interactive_figure_3/bower_components/d3/README.md
- interactive_figure_3/bower_components/download.gif
- interactive_figure_3/bower_components/fastclick/
- interactive_figure_3/bower_components/fastclick/.bower.json
- interactive_figure_3/bower_components/fastclick/bower.json
- interactive_figure_3/bower_components/fastclick/lib/
- interactive_figure_3/bower_components/fastclick/lib/fastclick.js
- interactive_figure_3/bower_components/fastclick/LICENSE
- interactive_figure_3/bower_components/fastclick/README.md
- interactive_figure_3/bower_components/foundation/
- interactive_figure_3/bower_components/foundation/.bower.json
- interactive_figure_3/bower_components/foundation/bower.json
- interactive_figure_3/bower_components/foundation/css/
- interactive_figure_3/bower_components/foundation/css/foundation.css
- interactive_figure_3/bower_components/foundation/css/normalize.css
- interactive_figure_3/bower_components/foundation/js/
- interactive_figure_3/bower_components/foundation/js/foundation.js
- interactive_figure_3/bower_components/foundation/js/foundation.min.js
- interactive_figure_3/bower_components/foundation/js/foundation/
- interactive_figure_3/bower_components/foundation/js/foundation/foundation.abide.js
- interactive_figure_3/bower_components/foundation/js/foundation/foundation.accordion.js
- interactive_figure_3/bower_components/foundation/js/foundation/foundation.alert.js
- interactive_figure_3/bower_components/foundation/js/foundation/foundation.clearing.js
- interactive_figure_3/bower_components/foundation/js/foundation/foundation.dropdown.js
- interactive_figure_3/bower_components/foundation/js/foundation/foundation.equalizer.js
- interactive_figure_3/bower_components/foundation/js/foundation/foundation.interchange.js
- interactive_figure_3/bower_components/foundation/js/foundation/foundation.joyride.js
- interactive_figure_3/bower_components/foundation/js/foundation/foundation.js
- interactive_figure_3/bower_components/foundation/js/foundation/foundation.magellan.js
- interactive_figure_3/bower_components/foundation/js/foundation/foundation.offcanvas.js
- interactive_figure_3/bower_components/foundation/js/foundation/foundation.orbit.js
- interactive_figure_3/bower_components/foundation/js/foundation/foundation.reveal.js
- interactive_figure_3/bower_components/foundation/js/foundation/foundation.slider.js
- interactive_figure_3/bower_components/foundation/js/foundation/foundation.tab.js
- interactive_figure_3/bower_components/foundation/js/foundation/foundation.tooltip.js
- interactive_figure_3/bower_components/foundation/js/foundation/foundation.topbar.js
- interactive_figure_3/bower_components/foundation/js/vendor/
- interactive_figure_3/bower_components/foundation/js/vendor/fastclick.js
- interactive_figure_3/bower_components/foundation/js/vendor/jquery.cookie.js
- interactive_figure_3/bower_components/foundation/js/vendor/jquery.js
- interactive_figure_3/bower_components/foundation/js/vendor/modernizr.js
- interactive_figure_3/bower_components/foundation/js/vendor/placeholder.js
- interactive_figure_3/bower_components/foundation/scss/
- interactive_figure_3/bower_components/foundation/scss/foundation.scss
- interactive_figure_3/bower_components/foundation/scss/foundation/
- interactive_figure_3/bower_components/foundation/scss/foundation/_functions.scss
- interactive_figure_3/bower_components/foundation/scss/foundation/_settings.scss
- interactive_figure_3/bower_components/foundation/scss/foundation/components/
- interactive_figure_3/bower_components/foundation/scss/foundation/components/_accordion.scss
- interactive_figure_3/bower_components/foundation/scss/foundation/components/_alert-boxes.scss
- interactive_figure_3/bower_components/foundation/scss/foundation/components/_block-grid.scss
- interactive_figure_3/bower_components/foundation/scss/foundation/components/_breadcrumbs.scss
- interactive_figure_3/bower_components/foundation/scss/foundation/components/_button-groups.scss
- interactive_figure_3/bower_components/foundation/scss/foundation/components/_buttons.scss
- interactive_figure_3/bower_components/foundation/scss/foundation/components/_clearing.scss
- interactive_figure_3/bower_components/foundation/scss/foundation/components/_dropdown.scss
- interactive_figure_3/bower_components/foundation/scss/foundation/components/_dropdown-buttons.scss
- interactive_figure_3/bower_components/foundation/scss/foundation/components/_flex-video.scss
- interactive_figure_3/bower_components/foundation/scss/foundation/components/_forms.scss
- interactive_figure_3/bower_components/foundation/scss/foundation/components/_global.scss
- interactive_figure_3/bower_components/foundation/scss/foundation/components/_grid.scss
- interactive_figure_3/bower_components/foundation/scss/foundation/components/_icon-bar.scss
- interactive_figure_3/bower_components/foundation/scss/foundation/components/_inline-lists.scss
- interactive_figure_3/bower_components/foundation/scss/foundation/components/_joyride.scss
- interactive_figure_3/bower_components/foundation/scss/foundation/components/_keystrokes.scss
- interactive_figure_3/bower_components/foundation/scss/foundation/components/_labels.scss
- interactive_figure_3/bower_components/foundation/scss/foundation/components/_magellan.scss
- interactive_figure_3/bower_components/foundation/scss/foundation/components/_offcanvas.scss
- interactive_figure_3/bower_components/foundation/scss/foundation/components/_orbit.scss
- interactive_figure_3/bower_components/foundation/scss/foundation/components/_pagination.scss
- interactive_figure_3/bower_components/foundation/scss/foundation/components/_panels.scss
- interactive_figure_3/bower_components/foundation/scss/foundation/components/_pricing-tables.scss
- interactive_figure_3/bower_components/foundation/scss/foundation/components/_progress-bars.scss
- interactive_figure_3/bower_components/foundation/scss/foundation/components/_range-slider.scss
- interactive_figure_3/bower_components/foundation/scss/foundation/components/_reveal.scss
- interactive_figure_3/bower_components/foundation/scss/foundation/components/_side-nav.scss
- interactive_figure_3/bower_components/foundation/scss/foundation/components/_split-buttons.scss
- interactive_figure_3/bower_components/foundation/scss/foundation/components/_sub-nav.scss
- interactive_figure_3/bower_components/foundation/scss/foundation/components/_switches.scss
- interactive_figure_3/bower_components/foundation/scss/foundation/components/_tables.scss
- interactive_figure_3/bower_components/foundation/scss/foundation/components/_tabs.scss
- interactive_figure_3/bower_components/foundation/scss/foundation/components/_thumbs.scss
- interactive_figure_3/bower_components/foundation/scss/foundation/components/_toolbar.scss
- interactive_figure_3/bower_components/foundation/scss/foundation/components/_tooltips.scss
- interactive_figure_3/bower_components/foundation/scss/foundation/components/_top-bar.scss
- interactive_figure_3/bower_components/foundation/scss/foundation/components/_type.scss
- interactive_figure_3/bower_components/foundation/scss/foundation/components/_visibility.scss
- interactive_figure_3/bower_components/foundation/scss/normalize.scss
- interactive_figure_3/bower_components/jquery.cookie/
- interactive_figure_3/bower_components/jquery.cookie/.bower.json
- interactive_figure_3/bower_components/jquery.cookie/bower.json
- interactive_figure_3/bower_components/jquery.cookie/jquery.cookie.js
- interactive_figure_3/bower_components/jquery/
- interactive_figure_3/bower_components/jquery/.bower.json
- interactive_figure_3/bower_components/jquery/AUTHORS.txt
- interactive_figure_3/bower_components/jquery/bower.json
- interactive_figure_3/bower_components/jquery/dist/
- interactive_figure_3/bower_components/jquery/dist/core.js
- interactive_figure_3/bower_components/jquery/dist/jquery.js
- interactive_figure_3/bower_components/jquery/dist/jquery.min.js
- interactive_figure_3/bower_components/jquery/dist/jquery.min.map
- interactive_figure_3/bower_components/jquery/dist/jquery.slim.js
- interactive_figure_3/bower_components/jquery/dist/jquery.slim.min.js
- interactive_figure_3/bower_components/jquery/dist/jquery.slim.min.map
- interactive_figure_3/bower_components/jquery/external/
- interactive_figure_3/bower_components/jquery/external/sizzle/
- interactive_figure_3/bower_components/jquery/external/sizzle/dist/
- interactive_figure_3/bower_components/jquery/external/sizzle/dist/sizzle.js
- interactive_figure_3/bower_components/jquery/external/sizzle/dist/sizzle.min.js
- interactive_figure_3/bower_components/jquery/external/sizzle/dist/sizzle.min.map
- interactive_figure_3/bower_components/jquery/external/sizzle/LICENSE.txt
- interactive_figure_3/bower_components/jquery/LICENSE.txt
- interactive_figure_3/bower_components/jquery/README.md
- interactive_figure_3/bower_components/jquery/src/
- interactive_figure_3/bower_components/jquery/src/.eslintrc.json
- interactive_figure_3/bower_components/jquery/src/ajax.js
- interactive_figure_3/bower_components/jquery/src/ajax/
- interactive_figure_3/bower_components/jquery/src/ajax/jsonp.js
- interactive_figure_3/bower_components/jquery/src/ajax/load.js
- interactive_figure_3/bower_components/jquery/src/ajax/parseXML.js
- interactive_figure_3/bower_components/jquery/src/ajax/script.js
- interactive_figure_3/bower_components/jquery/src/ajax/var/
- interactive_figure_3/bower_components/jquery/src/ajax/var/location.js
- interactive_figure_3/bower_components/jquery/src/ajax/var/nonce.js
- interactive_figure_3/bower_components/jquery/src/ajax/var/rquery.js
- interactive_figure_3/bower_components/jquery/src/ajax/xhr.js
- interactive_figure_3/bower_components/jquery/src/attributes.js
- interactive_figure_3/bower_components/jquery/src/attributes/
- interactive_figure_3/bower_components/jquery/src/attributes/attr.js
- interactive_figure_3/bower_components/jquery/src/attributes/classes.js
- interactive_figure_3/bower_components/jquery/src/attributes/prop.js
- interactive_figure_3/bower_components/jquery/src/attributes/support.js
- interactive_figure_3/bower_components/jquery/src/attributes/val.js
- interactive_figure_3/bower_components/jquery/src/callbacks.js
- interactive_figure_3/bower_components/jquery/src/core.js
- interactive_figure_3/bower_components/jquery/src/core/
- interactive_figure_3/bower_components/jquery/src/core/access.js
- interactive_figure_3/bower_components/jquery/src/core/DOMEval.js
- interactive_figure_3/bower_components/jquery/src/core/init.js
- interactive_figure_3/bower_components/jquery/src/core/parseHTML.js
- interactive_figure_3/bower_components/jquery/src/core/ready.js
- interactive_figure_3/bower_components/jquery/src/core/readyException.js
- interactive_figure_3/bower_components/jquery/src/core/ready-no-deferred.js
- interactive_figure_3/bower_components/jquery/src/core/stripAndCollapse.js
- interactive_figure_3/bower_components/jquery/src/core/support.js
- interactive_figure_3/bower_components/jquery/src/core/var/
- interactive_figure_3/bower_components/jquery/src/core/var/rsingleTag.js
- interactive_figure_3/bower_components/jquery/src/css.js
- interactive_figure_3/bower_components/jquery/src/css/
- interactive_figure_3/bower_components/jquery/src/css/addGetHookIf.js
- interactive_figure_3/bower_components/jquery/src/css/adjustCSS.js
- interactive_figure_3/bower_components/jquery/src/css/curCSS.js
- interactive_figure_3/bower_components/jquery/src/css/hiddenVisibleSelectors.js
- interactive_figure_3/bower_components/jquery/src/css/showHide.js
- interactive_figure_3/bower_components/jquery/src/css/support.js
- interactive_figure_3/bower_components/jquery/src/css/var/
- interactive_figure_3/bower_components/jquery/src/css/var/cssExpand.js
- interactive_figure_3/bower_components/jquery/src/css/var/getStyles.js
- interactive_figure_3/bower_components/jquery/src/css/var/isHiddenWithinTree.js
- interactive_figure_3/bower_components/jquery/src/css/var/rmargin.js
- interactive_figure_3/bower_components/jquery/src/css/var/rnumnonpx.js
- interactive_figure_3/bower_components/jquery/src/css/var/swap.js
- interactive_figure_3/bower_components/jquery/src/data.js
- interactive_figure_3/bower_components/jquery/src/data/
- interactive_figure_3/bower_components/jquery/src/data/Data.js
- interactive_figure_3/bower_components/jquery/src/data/var/
- interactive_figure_3/bower_components/jquery/src/data/var/acceptData.js
- interactive_figure_3/bower_components/jquery/src/data/var/dataPriv.js
- interactive_figure_3/bower_components/jquery/src/data/var/dataUser.js
- interactive_figure_3/bower_components/jquery/src/deferred.js
- interactive_figure_3/bower_components/jquery/src/deferred/
- interactive_figure_3/bower_components/jquery/src/deferred/exceptionHook.js
- interactive_figure_3/bower_components/jquery/src/deprecated.js
- interactive_figure_3/bower_components/jquery/src/dimensions.js
- interactive_figure_3/bower_components/jquery/src/effects.js
- interactive_figure_3/bower_components/jquery/src/effects/
- interactive_figure_3/bower_components/jquery/src/effects/animatedSelector.js
- interactive_figure_3/bower_components/jquery/src/effects/Tween.js
- interactive_figure_3/bower_components/jquery/src/event.js
- interactive_figure_3/bower_components/jquery/src/event/
- interactive_figure_3/bower_components/jquery/src/event/ajax.js
- interactive_figure_3/bower_components/jquery/src/event/alias.js
- interactive_figure_3/bower_components/jquery/src/event/focusin.js
- interactive_figure_3/bower_components/jquery/src/event/support.js
- interactive_figure_3/bower_components/jquery/src/event/trigger.js
- interactive_figure_3/bower_components/jquery/src/exports/
- interactive_figure_3/bower_components/jquery/src/exports/amd.js
- interactive_figure_3/bower_components/jquery/src/exports/global.js
- interactive_figure_3/bower_components/jquery/src/jquery.js
- interactive_figure_3/bower_components/jquery/src/manipulation.js
- interactive_figure_3/bower_components/jquery/src/manipulation/
- interactive_figure_3/bower_components/jquery/src/manipulation/_evalUrl.js
- interactive_figure_3/bower_components/jquery/src/manipulation/buildFragment.js
- interactive_figure_3/bower_components/jquery/src/manipulation/getAll.js
- interactive_figure_3/bower_components/jquery/src/manipulation/setGlobalEval.js
- interactive_figure_3/bower_components/jquery/src/manipulation/support.js
- interactive_figure_3/bower_components/jquery/src/manipulation/var/
- interactive_figure_3/bower_components/jquery/src/manipulation/var/rcheckableType.js
- interactive_figure_3/bower_components/jquery/src/manipulation/var/rscriptType.js
- interactive_figure_3/bower_components/jquery/src/manipulation/var/rtagName.js
- interactive_figure_3/bower_components/jquery/src/manipulation/wrapMap.js
- interactive_figure_3/bower_components/jquery/src/offset.js
- interactive_figure_3/bower_components/jquery/src/queue.js
- interactive_figure_3/bower_components/jquery/src/queue/
- interactive_figure_3/bower_components/jquery/src/queue/delay.js
- interactive_figure_3/bower_components/jquery/src/selector.js
- interactive_figure_3/bower_components/jquery/src/selector-native.js
- interactive_figure_3/bower_components/jquery/src/selector-sizzle.js
- interactive_figure_3/bower_components/jquery/src/serialize.js
- interactive_figure_3/bower_components/jquery/src/traversing.js
- interactive_figure_3/bower_components/jquery/src/traversing/
- interactive_figure_3/bower_components/jquery/src/traversing/findFilter.js
- interactive_figure_3/bower_components/jquery/src/traversing/var/
- interactive_figure_3/bower_components/jquery/src/traversing/var/dir.js
- interactive_figure_3/bower_components/jquery/src/traversing/var/rneedsContext.js
- interactive_figure_3/bower_components/jquery/src/traversing/var/siblings.js
- interactive_figure_3/bower_components/jquery/src/var/
- interactive_figure_3/bower_components/jquery/src/var/arr.js
- interactive_figure_3/bower_components/jquery/src/var/class2type.js
- interactive_figure_3/bower_components/jquery/src/var/concat.js
- interactive_figure_3/bower_components/jquery/src/var/document.js
- interactive_figure_3/bower_components/jquery/src/var/documentElement.js
- interactive_figure_3/bower_components/jquery/src/var/fnToString.js
- interactive_figure_3/bower_components/jquery/src/var/getProto.js
- interactive_figure_3/bower_components/jquery/src/var/hasOwn.js
- interactive_figure_3/bower_components/jquery/src/var/indexOf.js
- interactive_figure_3/bower_components/jquery/src/var/ObjectFunctionString.js
- interactive_figure_3/bower_components/jquery/src/var/pnum.js
- interactive_figure_3/bower_components/jquery/src/var/push.js
- interactive_figure_3/bower_components/jquery/src/var/rcssNum.js
- interactive_figure_3/bower_components/jquery/src/var/rnothtmlwhite.js
- interactive_figure_3/bower_components/jquery/src/var/slice.js
- interactive_figure_3/bower_components/jquery/src/var/support.js
- interactive_figure_3/bower_components/jquery/src/var/toString.js
- interactive_figure_3/bower_components/jquery/src/wrap.js
- interactive_figure_3/bower_components/jquery-placeholder/
- interactive_figure_3/bower_components/jquery-placeholder/.bower.json
- interactive_figure_3/bower_components/jquery-placeholder/bower.json
- interactive_figure_3/bower_components/jquery-placeholder/jquery.placeholder.js
- interactive_figure_3/bower_components/modernizr/
- interactive_figure_3/bower_components/modernizr/.bower.json
- interactive_figure_3/bower_components/modernizr/.coveralls.yml
- interactive_figure_3/bower_components/modernizr/.editorconfig
- interactive_figure_3/bower_components/modernizr/.gitattributes
- interactive_figure_3/bower_components/modernizr/.gitignore
- interactive_figure_3/bower_components/modernizr/.jscsrc
- interactive_figure_3/bower_components/modernizr/.jshintignore
- interactive_figure_3/bower_components/modernizr/.jshintrc
- interactive_figure_3/bower_components/modernizr/.npmignore
- interactive_figure_3/bower_components/modernizr/.travis.yml
- interactive_figure_3/bower_components/modernizr/appveyor.yml
- interactive_figure_3/bower_components/modernizr/bin/
- interactive_figure_3/bower_components/modernizr/bin/modernizr
- interactive_figure_3/bower_components/modernizr/feature-detects/
- interactive_figure_3/bower_components/modernizr/feature-detects/a/
- interactive_figure_3/bower_components/modernizr/feature-detects/a/download.js
- interactive_figure_3/bower_components/modernizr/feature-detects/ambientlight.js
- interactive_figure_3/bower_components/modernizr/feature-detects/applicationcache.js
- interactive_figure_3/bower_components/modernizr/feature-detects/audio.js
- interactive_figure_3/bower_components/modernizr/feature-detects/audio/
- interactive_figure_3/bower_components/modernizr/feature-detects/audio/loop.js
- interactive_figure_3/bower_components/modernizr/feature-detects/audio/preload.js
- interactive_figure_3/bower_components/modernizr/feature-detects/audio/webaudio.js
- interactive_figure_3/bower_components/modernizr/feature-detects/battery.js
- interactive_figure_3/bower_components/modernizr/feature-detects/battery/
[truncated: 461 more entries]
