# Supplementary material for: Metaproteome analysis reveals that syntrophy, competition, and phage-host interaction shape microbial communities in biogas plants
Source: Microbiome. 2019 Apr 27;7:69. doi: 10.1186/s40168-019-0673-y (PMC6486700; doi:10.1186/s40168-019-0673-y)
Supplement: Supplementary file 13 — An interactive version of Fig. 3. (ZIP 6150 kb) [file 40168_2019_673_MOESM13_ESM.zip › interactive_figure_3/bower.json]

{
  "name": "chord-transitions",
  "version": "0.0.0",
  "homepage": "https://github.com/sghall/chord-transitions",
  "authors": [
    "shall <shall@delimited.io>"
  ],
  "license": "MIT",
  "ignore": [
    "**/.*",
    "node_modules",
    "bower_components",
    "test",
    "tests"
  ],
  "dependencies": {
    "angular": "~1.3.0",
    "d3": "~3.4.13",
    "foundation": "zurb/bower-foundation#~5.4.7"
  }
}
