# Supplementary material for: Metaproteome analysis reveals that syntrophy, competition, and phage-host interaction shape microbial communities in biogas plants
Source: Microbiome. 2019 Apr 27;7:69. doi: 10.1186/s40168-019-0673-y (PMC6486700; doi:10.1186/s40168-019-0673-y)
Supplement: Supplementary file 13 — An interactive version of Fig. 3. (ZIP 6150 kb) [file 40168_2019_673_MOESM13_ESM.zip › interactive_figure_3/bower_components/angular/angular.js]

/**
 * @license AngularJS v1.3.20
 * (c) 2010-2014 Google, Inc. http://angularjs.org
 * License: MIT
 */
(function(window, document, undefined) {'use strict';

/**
 * @description
 *
 * This object provides a utility for producing rich Error messages within
 * Angular. It can be called as follows:
 *
 * var exampleMinErr = minErr('example');
 * throw exampleMinErr('one', 'This {0} is {1}', foo, bar);
 *
 * The above creates an instance of minErr in the example namespace. The
 * resulting error will have a namespaced error code of example.one.  The
 * resulting error will replace {0} with the value of foo, and {1} with the
 * value of bar. The object is not restricted in the number of arguments it can
 * take.
 *
 * If fewer arguments are specified than necessary for interpolation, the extra
 * interpolation markers will be preserved in the final string.
 *
 * Since data will be parsed statically during a build step, some restrictions
 * are applied with respect to how minErr instances are created and called.
 * Instances should have names of the form namespaceMinErr for a minErr created
 * using minErr('namespace') . Error codes, namespaces and template strings
 * should all be static strings, not variables or general expressions.
 *
 * @param {string} module The namespace to use for the new minErr instance.
 * @param {function} ErrorConstructor Custom error constructor to be instantiated when returning
 *   error from returned function, for cases when a particular type of error is useful.
 * @returns {function(code:string, template:string, ...templateArgs): Error} minErr instance
 */

function minErr(module, ErrorConstructor) {
  ErrorConstructor = ErrorConstructor || Error;
  return function() {
    var code = arguments[0],
      prefix = '[' + (module ? module + ':' : '') + code + '] ',
      template = arguments[1],
      templateArgs = arguments,

      message, i;

    message = prefix + template.replace(/\{\d+\}/g, function(match) {
      var index = +match.slice(1, -1), arg;

      if (index + 2 < templateArgs.length) {
        return toDebugString(templateArgs[index + 2]);
      }
      return match;
    });

    message = message + '\nhttp://errors.angularjs.org/1.3.20/' +
      (module ? module + '/' : '') + code;
    for (i = 2; i < arguments.length; i++) {
      message = message + (i == 2 ? '?' : '&') + 'p' + (i - 2) + '=' +
        encodeURIComponent(toDebugString(arguments[i]));
    }
    return new ErrorConstructor(message);
  };
}

/* We need to tell jshint what variables are being exported */
/* global angular: true,
  msie: true,
  jqLite: true,
  jQuery: true,
  slice: true,
  splice: true,
  push: true,
  toString: true,
  ngMinErr: true,
  angularModule: true,
  uid: true,
  REGEX_STRING_REGEXP: true,
  VALIDITY_STATE_PROPERTY: true,

  lowercase: true,
  uppercase: true,
  manualLowercase: true,
  manualUppercase: true,
  nodeName_: true,
  isArrayLike: true,
  forEach: true,
  sortedKeys: true,
  forEachSorted: true,
  reverseParams: true,
  nextUid: true,
  setHashKey: true,
  extend: true,
  int: true,
  inherit: true,
  noop: true,
  identity: true,
  valueFn: true,
  isUndefined: true,
  isDefined: true,
  isObject: true,
  isString: true,
  isNumber: true,
  isDate: true,
  isArray: true,
  isFunction: true,
  isRegExp: true,
  isWindow: true,
  isScope: true,
  isFile: true,
  isFormData: true,
  isBlob: true,
  isBoolean: true,
  isPromiseLike: true,
  trim: true,
  escapeForRegexp: true,
  isElement: true,
  makeMap: true,
  includes: true,
  arrayRemove: true,
  copy: true,
  shallowCopy: true,
  equals: true,
  csp: true,
  concat: true,
  sliceArgs: true,
  bind: true,
  toJsonReplacer: true,
  toJson: true,
  fromJson: true,
  startingTag: true,
  tryDecodeURIComponent: true,
  parseKeyValue: true,
  toKeyValue: true,
  encodeUriSegment: true,
  encodeUriQuery: true,
  angularInit: true,
  bootstrap: true,
  getTestability: true,
  snake_case: true,
  bindJQuery: true,
  assertArg: true,
  assertArgFn: true,
  assertNotHasOwnProperty: true,
  getter: true,
  getBlockNodes: true,
  hasOwnProperty: true,
  createMap: true,

  NODE_TYPE_ELEMENT: true,
  NODE_TYPE_ATTRIBUTE: true,
  NODE_TYPE_TEXT: true,
  NODE_TYPE_COMMENT: true,
  NODE_TYPE_DOCUMENT: true,
  NODE_TYPE_DOCUMENT_FRAGMENT: true,
*/

////////////////////////////////////

/**
 * @ngdoc module
 * @name ng
 * @module ng
 * @description
 *
 * # ng (core module)
 * The ng module is loaded by default when an AngularJS application is started. The module itself
 * contains the essential components for an AngularJS application to function. The table below
 * lists a high level breakdown of each of the services/factories, filters, directives and testing
 * components available within this core module.
 *
 * <div doc-module-components="ng"></div>
 */

var REGEX_STRING_REGEXP = /^\/(.+)\/([a-z]*)$/;

// The name of a form control's ValidityState property.
// This is used so that it's possible for internal tests to create mock ValidityStates.
var VALIDITY_STATE_PROPERTY = 'validity';

/**
 * @ngdoc function
 * @name angular.lowercase
 * @module ng
 * @kind function
 *
 * @description Converts the specified string to lowercase.
 * @param {string} string String to be converted to lowercase.
 * @returns {string} Lowercased string.
 */
var lowercase = function(string) {return isString(string) ? string.toLowerCase() : string;};
var hasOwnProperty = Object.prototype.hasOwnProperty;

/**
 * @ngdoc function
 * @name angular.uppercase
 * @module ng
 * @kind function
 *
 * @description Converts the specified string to uppercase.
 * @param {string} string String to be converted to uppercase.
 * @returns {string} Uppercased string.
 */
var uppercase = function(string) {return isString(string) ? string.toUpperCase() : string;};


var manualLowercase = function(s) {
  /* jshint bitwise: false */
  return isString(s)
      ? s.replace(/[A-Z]/g, function(ch) {return String.fromCharCode(ch.charCodeAt(0) | 32);})
      : s;
};
var manualUppercase = function(s) {
  /* jshint bitwise: false */
  return isString(s)
      ? s.replace(/[a-z]/g, function(ch) {return String.fromCharCode(ch.charCodeAt(0) & ~32);})
      : s;
};


// String#toLowerCase and String#toUpperCase don't produce correct results in browsers with Turkish
// locale, for this reason we need to detect this case and redefine lowercase/uppercase methods
// with correct but slower alternatives.
if ('i' !== 'I'.toLowerCase()) {
  lowercase = manualLowercase;
  uppercase = manualUppercase;
}


var
    msie,             // holds major version number for IE, or NaN if UA is not IE.
    jqLite,           // delay binding since jQuery could be loaded after us.
    jQuery,           // delay binding
    slice             = [].slice,
    splice            = [].splice,
    push              = [].push,
    toString          = Object.prototype.toString,
    ngMinErr          = minErr('ng'),

    /** @name angular */
    angular           = window.angular || (window.angular = {}),
    angularModule,
    uid               = 0;

/**
 * documentMode is an IE-only property
 * http://msdn.microsoft.com/en-us/library/ie/cc196988(v=vs.85).aspx
 */
msie = document.documentMode;


/**
 * @private
 * @param {*} obj
 * @return {boolean} Returns true if `obj` is an array or array-like object (NodeList, Arguments,
 *                   String ...)
 */
function isArrayLike(obj) {
  if (obj == null || isWindow(obj)) {
    return false;
  }

  // Support: iOS 8.2 (not reproducible in simulator)
  // "length" in obj used to prevent JIT error (gh-11508)
  var length = "length" in Object(obj) && obj.length;

  if (obj.nodeType === NODE_TYPE_ELEMENT && length) {
    return true;
  }

  return isString(obj) || isArray(obj) || length === 0 ||
         typeof length === 'number' && length > 0 && (length - 1) in obj;
}

/**
 * @ngdoc function
 * @name angular.forEach
 * @module ng
 * @kind function
 *
 * @description
 * Invokes the `iterator` function once for each item in `obj` collection, which can be either an
 * object or an array. The `iterator` function is invoked with `iterator(value, key, obj)`, where `value`
 * is the value of an object property or an array element, `key` is the object property key or
 * array element index and obj is the `obj` itself. Specifying a `context` for the function is optional.
 *
 * It is worth noting that `.forEach` does not iterate over inherited properties because it filters
 * using the `hasOwnProperty` method.
 *
 * Unlike ES262's
 * [Array.prototype.forEach](http://www.ecma-international.org/ecma-262/5.1/#sec-15.4.4.18),
 * Providing 'undefined' or 'null' values for `obj` will not throw a TypeError, but rather just
 * return the value provided.
 *
   ```js
     var values = {name: 'misko', gender: 'male'};
     var log = [];
     angular.forEach(values, function(value, key) {
       this.push(key + ': ' + value);
     }, log);
     expect(log).toEqual(['name: misko', 'gender: male']);
   ```
 *
 * @param {Object|Array} obj Object to iterate over.
 * @param {Function} iterator Iterator function.
 * @param {Object=} context Object to become context (`this`) for the iterator function.
 * @returns {Object|Array} Reference to `obj`.
 */

function forEach(obj, iterator, context) {
  var key, length;
  if (obj) {
    if (isFunction(obj)) {
      for (key in obj) {
        // Need to check if hasOwnProperty exists,
        // as on IE8 the result of querySelectorAll is an object without a hasOwnProperty function
        if (key != 'prototype' && key != 'length' && key != 'name' && (!obj.hasOwnProperty || obj.hasOwnProperty(key))) {
          iterator.call(context, obj[key], key, obj);
        }
      }
    } else if (isArray(obj) || isArrayLike(obj)) {
      var isPrimitive = typeof obj !== 'object';
      for (key = 0, length = obj.length; key < length; key++) {
        if (isPrimitive || key in obj) {
          iterator.call(context, obj[key], key, obj);
        }
      }
    } else if (obj.forEach && obj.forEach !== forEach) {
        obj.forEach(iterator, context, obj);
    } else {
      for (key in obj) {
        if (obj.hasOwnProperty(key)) {
          iterator.call(context, obj[key], key, obj);
        }
      }
    }
  }
  return obj;
}

function sortedKeys(obj) {
  return Object.keys(obj).sort();
}

function forEachSorted(obj, iterator, context) {
  var keys = sortedKeys(obj);
  for (var i = 0; i < keys.length; i++) {
    iterator.call(context, obj[keys[i]], keys[i]);
  }
  return keys;
}


/**
 * when using forEach the params are value, key, but it is often useful to have key, value.
 * @param {function(string, *)} iteratorFn
 * @returns {function(*, string)}
 */
function reverseParams(iteratorFn) {
  return function(value, key) { iteratorFn(key, value); };
}

/**
 * A consistent way of creating unique IDs in angular.
 *
 * Using simple numbers allows us to generate 28.6 million unique ids per second for 10 years before
 * we hit number precision issues in JavaScript.
 *
 * Math.pow(2,53) / 60 / 60 / 24 / 365 / 10 = 28.6M
 *
 * @returns {number} an unique alpha-numeric string
 */
function nextUid() {
  return ++uid;
}


/**
 * Set or clear the hashkey for an object.
 * @param obj object
 * @param h the hashkey (!truthy to delete the hashkey)
 */
function setHashKey(obj, h) {
  if (h) {
    obj.$$hashKey = h;
  } else {
    delete obj.$$hashKey;
  }
}

/**
 * @ngdoc function
 * @name angular.extend
 * @module ng
 * @kind function
 *
 * @description
 * Extends the destination object `dst` by copying own enumerable properties from the `src` object(s)
 * to `dst`. You can specify multiple `src` objects. If you want to preserve original objects, you can do so
 * by passing an empty object as the target: `var object = angular.extend({}, object1, object2)`.
 * Note: Keep in mind that `angular.extend` does not support recursive merge (deep copy).
 *
 * @param {Object} dst Destination object.
 * @param {...Object} src Source object(s).
 * @returns {Object} Reference to `dst`.
 */
function extend(dst) {
  var h = dst.$$hashKey;

  for (var i = 1, ii = arguments.length; i < ii; i++) {
    var obj = arguments[i];
    if (obj) {
      var keys = Object.keys(obj);
      for (var j = 0, jj = keys.length; j < jj; j++) {
        var key = keys[j];
        dst[key] = obj[key];
      }
    }
  }

  setHashKey(dst, h);
  return dst;
}

function int(str) {
  return parseInt(str, 10);
}


function inherit(parent, extra) {
  return extend(Object.create(parent), extra);
}

/**
 * @ngdoc function
 * @name angular.noop
 * @module ng
 * @kind function
 *
 * @description
 * A function that performs no operations. This function can be useful when writing code in the
 * functional style.
   ```js
     function foo(callback) {
       var result = calculateResult();
       (callback || angular.noop)(result);
     }
   ```
 */
function noop() {}
noop.$inject = [];


/**
 * @ngdoc function
 * @name angular.identity
 * @module ng
 * @kind function
 *
 * @description
 * A function that returns its first argument. This function is useful when writing code in the
 * functional style.
 *
   ```js
     function transformer(transformationFn, value) {
       return (transformationFn || angular.identity)(value);
     };
   ```
  * @param {*} value to be returned.
  * @returns {*} the value passed in.
 */
function identity($) {return $;}
identity.$inject = [];


function valueFn(value) {return function() {return value;};}

/**
 * @ngdoc function
 * @name angular.isUndefined
 * @module ng
 * @kind function
 *
 * @description
 * Determines if a reference is undefined.
 *
 * @param {*} value Reference to check.
 * @returns {boolean} True if `value` is undefined.
 */
function isUndefined(value) {return typeof value === 'undefined';}


/**
 * @ngdoc function
 * @name angular.isDefined
 * @module ng
 * @kind function
 *
 * @description
 * Determines if a reference is defined.
 *
 * @param {*} value Reference to check.
 * @returns {boolean} True if `value` is defined.
 */
function isDefined(value) {return typeof value !== 'undefined';}


/**
 * @ngdoc function
 * @name angular.isObject
 * @module ng
 * @kind function
 *
 * @description
 * Determines if a reference is an `Object`. Unlike `typeof` in JavaScript, `null`s are not
 * considered to be objects. Note that JavaScript arrays are objects.
 *
 * @param {*} value Reference to check.
 * @returns {boolean} True if `value` is an `Object` but not `null`.
 */
function isObject(value) {
  // http://jsperf.com/isobject4
  return value !== null && typeof value === 'object';
}


/**
 * @ngdoc function
 * @name angular.isString
 * @module ng
 * @kind function
 *
 * @description
 * Determines if a reference is a `String`.
 *
 * @param {*} value Reference to check.
 * @returns {boolean} True if `value` is a `String`.
 */
function isString(value) {return typeof value === 'string';}


/**
 * @ngdoc function
 * @name angular.isNumber
 * @module ng
 * @kind function
 *
 * @description
 * Determines if a reference is a `Number`.
 *
 * This includes the "special" numbers `NaN`, `+Infinity` and `-Infinity`.
 *
 * If you wish to exclude these then you can use the native
 * [`isFinite'](https://developer.mozilla.org/en-US/docs/Web/JavaScript/Reference/Global_Objects/isFinite)
 * method.
 *
 * @param {*} value Reference to check.
 * @returns {boolean} True if `value` is a `Number`.
 */
function isNumber(value) {return typeof value === 'number';}


/**
 * @ngdoc function
 * @name angular.isDate
 * @module ng
 * @kind function
 *
 * @description
 * Determines if a value is a date.
 *
 * @param {*} value Reference to check.
 * @returns {boolean} True if `value` is a `Date`.
 */
function isDate(value) {
  return toString.call(value) === '[object Date]';
}


/**
 * @ngdoc function
 * @name angular.isArray
 * @module ng
 * @kind function
 *
 * @description
 * Determines if a reference is an `Array`.
 *
 * @param {*} value Reference to check.
 * @returns {boolean} True if `value` is an `Array`.
 */
var isArray = Array.isArray;

/**
 * @ngdoc function
 * @name angular.isFunction
 * @module ng
 * @kind function
 *
 * @description
 * Determines if a reference is a `Function`.
 *
 * @param {*} value Reference to check.
 * @returns {boolean} True if `value` is a `Function`.
 */
function isFunction(value) {return typeof value === 'function';}


/**
 * Determines if a value is a regular expression object.
 *
 * @private
 * @param {*} value Reference to check.
 * @returns {boolean} True if `value` is a `RegExp`.
 */
function isRegExp(value) {
  return toString.call(value) === '[object RegExp]';
}


/**
 * Checks if `obj` is a window object.
 *
 * @private
 * @param {*} obj Object to check
 * @returns {boolean} True if `obj` is a window obj.
 */
function isWindow(obj) {
  return obj && obj.window === obj;
}


function isScope(obj) {
  return obj && obj.$evalAsync && obj.$watch;
}


function isFile(obj) {
  return toString.call(obj) === '[object File]';
}


function isFormData(obj) {
  return toString.call(obj) === '[object FormData]';
}


function isBlob(obj) {
  return toString.call(obj) === '[object Blob]';
}


function isBoolean(value) {
  return typeof value === 'boolean';
}


function isPromiseLike(obj) {
  return obj && isFunction(obj.then);
}


var trim = function(value) {
  return isString(value) ? value.trim() : value;
};

// Copied from:
// http://docs.closure-library.googlecode.com/git/local_closure_goog_string_string.js.source.html#line1021
// Prereq: s is a string.
var escapeForRegexp = function(s) {
  return s.replace(/([-()\[\]{}+?*.$\^|,:#<!\\])/g, '\\$1').
           replace(/\x08/g, '\\x08');
};


/**
 * @ngdoc function
 * @name angular.isElement
 * @module ng
 * @kind function
 *
 * @description
 * Determines if a reference is a DOM element (or wrapped jQuery element).
 *
 * @param {*} value Reference to check.
 * @returns {boolean} True if `value` is a DOM element (or wrapped jQuery element).
 */
function isElement(node) {
  return !!(node &&
    (node.nodeName  // we are a direct element
    || (node.prop && node.attr && node.find)));  // we have an on and find method part of jQuery API
}

/**
 * @param str 'key1,key2,...'
 * @returns {object} in the form of {key1:true, key2:true, ...}
 */
function makeMap(str) {
  var obj = {}, items = str.split(","), i;
  for (i = 0; i < items.length; i++)
    obj[items[i]] = true;
  return obj;
}


function nodeName_(element) {
  return lowercase(element.nodeName || (element[0] && element[0].nodeName));
}

function includes(array, obj) {
  return Array.prototype.indexOf.call(array, obj) != -1;
}

function arrayRemove(array, value) {
  var index = array.indexOf(value);
  if (index >= 0)
    array.splice(index, 1);
  return value;
}

/**
 * @ngdoc function
 * @name angular.copy
 * @module ng
 * @kind function
 *
 * @description
 * Creates a deep copy of `source`, which should be an object or an array.
 *
 * * If no destination is supplied, a copy of the object or array is created.
 * * If a destination is provided, all of its elements (for arrays) or properties (for objects)
 *   are deleted and then all elements/properties from the source are copied to it.
 * * If `source` is not an object or array (inc. `null` and `undefined`), `source` is returned.
 * * If `source` is identical to 'destination' an exception will be thrown.
 *
 * @param {*} source The source that will be used to make a copy.
 *                   Can be any type, including primitives, `null`, and `undefined`.
 * @param {(Object|Array)=} destination Destination into which the source is copied. If
 *     provided, must be of the same type as `source`.
 * @returns {*} The copy or updated `destination`, if `destination` was specified.
 *
 * @example
 <example module="copyExample">
 <file name="index.html">
 <div ng-controller="ExampleController">
 <form novalidate class="simple-form">
 Name: <input type="text" ng-model="user.name" /><br />
 E-mail: <input type="email" ng-model="user.email" /><br />
 Gender: <input type="radio" ng-model="user.gender" value="male" />male
 <input type="radio" ng-model="user.gender" value="female" />female<br />
 <button ng-click="reset()">RESET</button>
 <button ng-click="update(user)">SAVE</button>
 </form>
 <pre>form = {{user | json}}</pre>
 <pre>master = {{master | json}}</pre>
 </div>

 <script>
  angular.module('copyExample', [])
    .controller('ExampleController', ['$scope', function($scope) {
      $scope.master= {};

      $scope.update = function(user) {
        // Example with 1 argument
        $scope.master= angular.copy(user);
      };

      $scope.reset = function() {
        // Example with 2 arguments
        angular.copy($scope.master, $scope.user);
      };

      $scope.reset();
    }]);
 </script>
 </file>
 </example>
 */
function copy(source, destination, stackSource, stackDest) {
  if (isWindow(source) || isScope(source)) {
    throw ngMinErr('cpws',
      "Can't copy! Making copies of Window or Scope instances is not supported.");
  }

  if (!destination) {
    destination = source;
    if (source) {
      if (isArray(source)) {
        destination = copy(source, [], stackSource, stackDest);
      } else if (isDate(source)) {
        destination = new Date(source.getTime());
      } else if (isRegExp(source)) {
        destination = new RegExp(source.source, source.toString().match(/[^\/]*$/)[0]);
        destination.lastIndex = source.lastIndex;
      } else if (isObject(source)) {
        var emptyObject = Object.create(Object.getPrototypeOf(source));
        destination = copy(source, emptyObject, stackSource, stackDest);
      }
    }
  } else {
    if (source === destination) throw ngMinErr('cpi',
      "Can't copy! Source and destination are identical.");

    stackSource = stackSource || [];
    stackDest = stackDest || [];

    if (isObject(source)) {
      var index = stackSource.indexOf(source);
      if (index !== -1) return stackDest[index];

      stackSource.push(source);
      stackDest.push(destination);
    }

    var result;
    if (isArray(source)) {
      destination.length = 0;
      for (var i = 0; i < source.length; i++) {
        result = copy(source[i], null, stackSource, stackDest);
        if (isObject(source[i])) {
          stackSource.push(source[i]);
          stackDest.push(result);
        }
        destination.push(result);
      }
    } else {
      var h = destination.$$hashKey;
      if (isArray(destination)) {
        destination.length = 0;
      } else {
        forEach(destination, function(value, key) {
          delete destination[key];
        });
      }
      for (var key in source) {
        if (source.hasOwnProperty(key)) {
          result = copy(source[key], null, stackSource, stackDest);
          if (isObject(source[key])) {
            stackSource.push(source[key]);
            stackDest.push(result);
          }
          destination[key] = result;
        }
      }
      setHashKey(destination,h);
    }

  }
  return destination;
}

/**
 * Creates a shallow copy of an object, an array or a primitive.
 *
 * Assumes that there are no proto properties for objects.
 */
function shallowCopy(src, dst) {
  if (isArray(src)) {
    dst = dst || [];

    for (var i = 0, ii = src.length; i < ii; i++) {
      dst[i] = src[i];
    }
  } else if (isObject(src)) {
    dst = dst || {};

    for (var key in src) {
      if (!(key.charAt(0) === '$' && key.charAt(1) === '$')) {
        dst[key] = src[key];
      }
    }
  }

  return dst || src;
}


/**
 * @ngdoc function
 * @name angular.equals
 * @module ng
 * @kind function
 *
 * @description
 * Determines if two objects or two values are equivalent. Supports value types, regular
 * expressions, arrays and objects.
 *
 * Two objects or values are considered equivalent if at least one of the following is true:
 *
 * * Both objects or values pass `===` comparison.
 * * Both objects or values are of the same type and all of their properties are equal by
 *   comparing them with `angular.equals`.
 * * Both values are NaN. (In JavaScript, NaN == NaN => false. But we consider two NaN as equal)
 * * Both values represent the same regular expression (In JavaScript,
 *   /abc/ == /abc/ => false. But we consider two regular expressions as equal when their textual
 *   representation matches).
 *
 * During a property comparison, properties of `function` type and properties with names
 * that begin with `$` are ignored.
 *
 * Scope and DOMWindow objects are being compared only by identify (`===`).
 *
 * @param {*} o1 Object or value to compare.
 * @param {*} o2 Object or value to compare.
 * @returns {boolean} True if arguments are equal.
 */
function equals(o1, o2) {
  if (o1 === o2) return true;
  if (o1 === null || o2 === null) return false;
  if (o1 !== o1 && o2 !== o2) return true; // NaN === NaN
  var t1 = typeof o1, t2 = typeof o2, length, key, keySet;
  if (t1 == t2) {
    if (t1 == 'object') {
      if (isArray(o1)) {
        if (!isArray(o2)) return false;
        if ((length = o1.length) == o2.length) {
          for (key = 0; key < length; key++) {
            if (!equals(o1[key], o2[key])) return false;
          }
          return true;
        }
      } else if (isDate(o1)) {
        if (!isDate(o2)) return false;
        return equals(o1.getTime(), o2.getTime());
      } else if (isRegExp(o1)) {
        return isRegExp(o2) ? o1.toString() == o2.toString() : false;
      } else {
        if (isScope(o1) || isScope(o2) || isWindow(o1) || isWindow(o2) ||
          isArray(o2) || isDate(o2) || isRegExp(o2)) return false;
        keySet = {};
        for (key in o1) {
          if (key.charAt(0) === '$' || isFunction(o1[key])) continue;
          if (!equals(o1[key], o2[key])) return false;
          keySet[key] = true;
        }
        for (key in o2) {
          if (!keySet.hasOwnProperty(key) &&
              key.charAt(0) !== '$' &&
              o2[key] !== undefined &&
              !isFunction(o2[key])) return false;
        }
        return true;
      }
    }
  }
  return false;
}

var csp = function() {
  if (isDefined(csp.isActive_)) return csp.isActive_;

  var active = !!(document.querySelector('[ng-csp]') ||
                  document.querySelector('[data-ng-csp]'));

  if (!active) {
    try {
      /* jshint -W031, -W054 */
      new Function('');
      /* jshint +W031, +W054 */
    } catch (e) {
      active = true;
    }
  }

  return (csp.isActive_ = active);
};


function concat(array1, array2, index) {
  return array1.concat(slice.call(array2, index));
}

function sliceArgs(args, startIndex) {
  return slice.call(args, startIndex || 0);
}


/* jshint -W101 */
/**
 * @ngdoc function
 * @name angular.bind
 * @module ng
 * @kind function
 *
 * @description
 * Returns a function which calls function `fn` bound to `self` (`self` becomes the `this` for
 * `fn`). You can supply optional `args` that are prebound to the function. This feature is also
 * known as [partial application](http://en.wikipedia.org/wiki/Partial_application), as
 * distinguished from [function currying](http://en.wikipedia.org/wiki/Currying#Contrast_with_partial_function_application).
 *
 * @param {Object} self Context which `fn` should be evaluated in.
 * @param {function()} fn Function to be bound.
 * @param {...*} args Optional arguments to be prebound to the `fn` function call.
 * @returns {function()} Function that wraps the `fn` with all the specified bindings.
 */
/* jshint +W101 */
function bind(self, fn) {
  var curryArgs = arguments.length > 2 ? sliceArgs(arguments, 2) : [];
  if (isFunction(fn) && !(fn instanceof RegExp)) {
    return curryArgs.length
      ? function() {
          return arguments.length
            ? fn.apply(self, concat(curryArgs, arguments, 0))
            : fn.apply(self, curryArgs);
        }
      : function() {
          return arguments.length
            ? fn.apply(self, arguments)
            : fn.call(self);
        };
  } else {
    // in IE, native methods are not functions so they cannot be bound (note: they don't need to be)
    return fn;
  }
}


function toJsonReplacer(key, value) {
  var val = value;

  if (typeof key === 'string' && key.charAt(0) === '$' && key.charAt(1) === '$') {
    val = undefined;
  } else if (isWindow(value)) {
    val = '$WINDOW';
  } else if (value &&  document === value) {
    val = '$DOCUMENT';
  } else if (isScope(value)) {
    val = '$SCOPE';
  }

  return val;
}


/**
 * @ngdoc function
 * @name angular.toJson
 * @module ng
 * @kind function
 *
 * @description
 * Serializes input into a JSON-formatted string. Properties with leading $$ characters will be
 * stripped since angular uses this notation internally.
 *
 * @param {Object|Array|Date|string|number} obj Input to be serialized into JSON.
 * @param {boolean|number} [pretty=2] If set to true, the JSON output will contain newlines and whitespace.
 *    If set to an integer, the JSON output will contain that many spaces per indentation.
 * @returns {string|undefined} JSON-ified string representing `obj`.
 */
function toJson(obj, pretty) {
  if (typeof obj === 'undefined') return undefined;
  if (!isNumber(pretty)) {
    pretty = pretty ? 2 : null;
  }
  return JSON.stringify(obj, toJsonReplacer, pretty);
}


/**
 * @ngdoc function
 * @name angular.fromJson
 * @module ng
 * @kind function
 *
 * @description
 * Deserializes a JSON string.
 *
 * @param {string} json JSON string to deserialize.
 * @returns {Object|Array|string|number} Deserialized JSON string.
 */
function fromJson(json) {
  return isString(json)
      ? JSON.parse(json)
      : json;
}


/**
 * @returns {string} Returns the string representation of the element.
 */
function startingTag(element) {
  element = jqLite(element).clone();
  try {
    // turns out IE does not let you set .html() on elements which
    // are not allowed to have children. So we just ignore it.
    element.empty();
  } catch (e) {}
  var elemHtml = jqLite('<div>').append(element).html();
  try {
    return element[0].nodeType === NODE_TYPE_TEXT ? lowercase(elemHtml) :
        elemHtml.
          match(/^(<[^>]+>)/)[1].
          replace(/^<([\w\-]+)/, function(match, nodeName) { return '<' + lowercase(nodeName); });
  } catch (e) {
    return lowercase(elemHtml);
  }

}


/////////////////////////////////////////////////

/**
 * Tries to decode the URI component without throwing an exception.
 *
 * @private
 * @param str value potential URI component to check.
 * @returns {boolean} True if `value` can be decoded
 * with the decodeURIComponent function.
 */
function tryDecodeURIComponent(value) {
  try {
    return decodeURIComponent(value);
  } catch (e) {
    // Ignore any invalid uri component
  }
}


/**
 * Parses an escaped url query string into key-value pairs.
 * @returns {Object.<string,boolean|Array>}
 */
function parseKeyValue(/**string*/keyValue) {
  var obj = {}, key_value, key;
  forEach((keyValue || "").split('&'), function(keyValue) {
    if (keyValue) {
      key_value = keyValue.replace(/\+/g,'%20').split('=');
      key = tryDecodeURIComponent(key_value[0]);
      if (isDefined(key)) {
        var val = isDefined(key_value[1]) ? tryDecodeURIComponent(key_value[1]) : true;
        if (!hasOwnProperty.call(obj, key)) {
          obj[key] = val;
        } else if (isArray(obj[key])) {
          obj[key].push(val);
        } else {
          obj[key] = [obj[key],val];
        }
      }
    }
  });
  return obj;
}

function toKeyValue(obj) {
  var parts = [];
  forEach(obj, function(value, key) {
    if (isArray(value)) {
      forEach(value, function(arrayValue) {
        parts.push(encodeUriQuery(key, true) +
                   (arrayValue === true ? '' : '=' + encodeUriQuery(arrayValue, true)));
      });
    } else {
    parts.push(encodeUriQuery(key, true) +
               (value === true ? '' : '=' + encodeUriQuery(value, true)));
    }
  });
  return parts.length ? parts.join('&') : '';
}


/**
 * We need our custom method because encodeURIComponent is too aggressive and doesn't follow
 * http://www.ietf.org/rfc/rfc3986.txt with regards to the character set (pchar) allowed in path
 * segments:
 *    segment       = *pchar
 *    pchar         = unreserved / pct-encoded / sub-delims / ":" / "@"
 *    pct-encoded   = "%" HEXDIG HEXDIG
 *    unreserved    = ALPHA / DIGIT / "-" / "." / "_" / "~"
 *    sub-delims    = "!" / "$" / "&" / "'" / "(" / ")"
 *                     / "*" / "+" / "," / ";" / "="
 */
function encodeUriSegment(val) {
  return encodeUriQuery(val, true).
             replace(/%26/gi, '&').
             replace(/%3D/gi, '=').
             replace(/%2B/gi, '+');
}


/**
 * This method is intended for encoding *key* or *value* parts of query component. We need a custom
 * method because encodeURIComponent is too aggressive and encodes stuff that doesn't have to be
 * encoded per http://tools.ietf.org/html/rfc3986:
 *    query       = *( pchar / "/" / "?" )
 *    pchar         = unreserved / pct-encoded / sub-delims / ":" / "@"
 *    unreserved    = ALPHA / DIGIT / "-" / "." / "_" / "~"
 *    pct-encoded   = "%" HEXDIG HEXDIG
 *    sub-delims    = "!" / "$" / "&" / "'" / "(" / ")"
 *                     / "*" / "+" / "," / ";" / "="
 */
function encodeUriQuery(val, pctEncodeSpaces) {
  return encodeURIComponent(val).
             replace(/%40/gi, '@').
             replace(/%3A/gi, ':').
             replace(/%24/g, '$').
             replace(/%2C/gi, ',').
             replace(/%3B/gi, ';').
             replace(/%20/g, (pctEncodeSpaces ? '%20' : '+'));
}

var ngAttrPrefixes = ['ng-', 'data-ng-', 'ng:', 'x-ng-'];

function getNgAttribute(element, ngAttr) {
  var attr, i, ii = ngAttrPrefixes.length;
  element = jqLite(element);
  for (i = 0; i < ii; ++i) {
    attr = ngAttrPrefixes[i] + ngAttr;
    if (isString(attr = element.attr(attr))) {
      return attr;
    }
  }
  return null;
}

/**
 * @ngdoc directive
 * @name ngApp
 * @module ng
 *
 * @element ANY
 * @param {angular.Module} ngApp an optional application
 *   {@link angular.module module} name to load.
 * @param {boolean=} ngStrictDi if this attribute is present on the app element, the injector will be
 *   created in "strict-di" mode. This means that the application will fail to invoke functions which
 *   do not use explicit function annotation (and are thus unsuitable for minification), as described
 *   in {@link guide/di the Dependency Injection guide}, and useful debugging info will assist in
 *   tracking down the root of these bugs.
 *
 * @description
 *
 * Use this directive to **auto-bootstrap** an AngularJS application. The `ngApp` directive
 * designates the **root element** of the application and is typically placed near the root element
 * of the page - e.g. on the `<body>` or `<html>` tags.
 *
 * Only one AngularJS application can be auto-bootstrapped per HTML document. The first `ngApp`
 * found in the document will be used to define the root element to auto-bootstrap as an
 * application. To run multiple applications in an HTML document you must manually bootstrap them using
 * {@link angular.bootstrap} instead. AngularJS applications cannot be nested within each other.
 *
 * You can specify an **AngularJS module** to be used as the root module for the application.  This
 * module will be loaded into the {@link auto.$injector} when the application is bootstrapped. It
 * should contain the application code needed or have dependencies on other modules that will
 * contain the code. See {@link angular.module} for more information.
 *
 * In the example below if the `ngApp` directive were not placed on the `html` element then the
 * document would not be compiled, the `AppController` would not be instantiated and the `{{ a+b }}`
 * would not be resolved to `3`.
 *
 * `ngApp` is the easiest, and most common way to bootstrap an application.
 *
 <example module="ngAppDemo">
   <file name="index.html">
   <div ng-controller="ngAppDemoController">
     I can add: {{a}} + {{b}} =  {{ a+b }}
   </div>
   </file>
   <file name="script.js">
   angular.module('ngAppDemo', []).controller('ngAppDemoController', function($scope) {
     $scope.a = 1;
     $scope.b = 2;
   });
   </file>
 </example>
 *
 * Using `ngStrictDi`, you would see something like this:
 *
 <example ng-app-included="true">
   <file name="index.html">
   <div ng-app="ngAppStrictDemo" ng-strict-di>
       <div ng-controller="GoodController1">
           I can add: {{a}} + {{b}} =  {{ a+b }}

           <p>This renders because the controller does not fail to
              instantiate, by using explicit annotation style (see
              script.js for details)
           </p>
       </div>

       <div ng-controller="GoodController2">
           Name: <input ng-model="name"><br />
           Hello, {{name}}!

           <p>This renders because the controller does not fail to
              instantiate, by using explicit annotation style
              (see script.js for details)
           </p>
       </div>

       <div ng-controller="BadController">
           I can add: {{a}} + {{b}} =  {{ a+b }}

           <p>The controller could not be instantiated, due to relying
              on automatic function annotations (which are disabled in
              strict mode). As such, the content of this section is not
              interpolated, and there should be an error in your web console.
           </p>
       </div>
   </div>
   </file>
   <file name="script.js">
   angular.module('ngAppStrictDemo', [])
     // BadController will fail to instantiate, due to relying on automatic function annotation,
     // rather than an explicit annotation
     .controller('BadController', function($scope) {
       $scope.a = 1;
       $scope.b = 2;
     })
     // Unlike BadController, GoodController1 and GoodController2 will not fail to be instantiated,
     // due to using explicit annotations using the array style and $inject property, respectively.
     .controller('GoodController1', ['$scope', function($scope) {
       $scope.a = 1;
       $scope.b = 2;
     }])
     .controller('GoodController2', GoodController2);
     function GoodController2($scope) {
       $scope.name = "World";
     }
     GoodController2.$inject = ['$scope'];
   </file>
   <file name="style.css">
   div[ng-controller] {
       margin-bottom: 1em;
       -webkit-border-radius: 4px;
       border-radius: 4px;
       border: 1px solid;
       padding: .5em;
   }
   div[ng-controller^=Good] {
       border-color: #d6e9c6;
       background-color: #dff0d8;
       color: #3c763d;
   }
   div[ng-controller^=Bad] {
       border-color: #ebccd1;
       background-color: #f2dede;
       color: #a94442;
       margin-bottom: 0;
   }
   </file>
 </example>
 */
function angularInit(element, bootstrap) {
  var appElement,
      module,
      config = {};

  // The element `element` has priority over any other element
  forEach(ngAttrPrefixes, function(prefix) {
    var name = prefix + 'app';

    if (!appElement && element.hasAttribute && element.hasAttribute(name)) {
      appElement = element;
      module = element.getAttribute(name);
    }
  });
  forEach(ngAttrPrefixes, function(prefix) {
    var name = prefix + 'app';
    var candidate;

    if (!appElement && (candidate = element.querySelector('[' + name.replace(':', '\\:') + ']'))) {
      appElement = candidate;
      module = candidate.getAttribute(name);
    }
  });
  if (appElement) {
    config.strictDi = getNgAttribute(appElement, "strict-di") !== null;
    bootstrap(appElement, module ? [module] : [], config);
  }
}

/**
 * @ngdoc function
 * @name angular.bootstrap
 * @module ng
 * @description
 * Use this function to manually start up angular application.
 *
 * See: {@link guide/bootstrap Bootstrap}
 *
 * Note that Protractor based end-to-end tests cannot use this function to bootstrap manually.
 * They must use {@link ng.directive:ngApp ngApp}.
 *
 * Angular will detect if it has been loaded into the browser more than once and only allow the
 * first loaded script to be bootstrapped and will report a warning to the browser console for
 * each of the subsequent scripts. This prevents strange results in applications, where otherwise
 * multiple instances of Angular try to work on the DOM.
 *
 * ```html
 * <!doctype html>
 * <html>
 * <body>
 * <div ng-controller="WelcomeController">
 *   {{greeting}}
 * </div>
 *
 * <script src="angular.js"></script>
 * <script>
 *   var app = angular.module('demo', [])
 *   .controller('WelcomeController', function($scope) {
 *       $scope.greeting = 'Welcome!';
 *   });
 *   angular.bootstrap(document, ['demo']);
 * </script>
 * </body>
 * </html>
 * ```
 *
 * @param {DOMElement} element DOM element which is the root of angular application.
 * @param {Array<String|Function|Array>=} modules an array of modules to load into the application.
 *     Each item in the array should be the name of a predefined module or a (DI annotated)
 *     function that will be invoked by the injector as a `config` block.
 *     See: {@link angular.module modules}
 * @param {Object=} config an object for defining configuration options for the application. The
 *     following keys are supported:
 *
 * * `strictDi` - disable automatic function annotation for the application. This is meant to
 *   assist in finding bugs which break minified code. Defaults to `false`.
 *
 * @returns {auto.$injector} Returns the newly created injector for this app.
 */
function bootstrap(element, modules, config) {
  if (!isObject(config)) config = {};
  var defaultConfig = {
    strictDi: false
  };
  config = extend(defaultConfig, config);
  var doBootstrap = function() {
    element = jqLite(element);

    if (element.injector()) {
      var tag = (element[0] === document) ? 'document' : startingTag(element);
      //Encode angle brackets to prevent input from being sanitized to empty string #8683
      throw ngMinErr(
          'btstrpd',
          "App Already Bootstrapped with this Element '{0}'",
          tag.replace(/</,'&lt;').replace(/>/,'&gt;'));
    }

    modules = modules || [];
    modules.unshift(['$provide', function($provide) {
      $provide.value('$rootElement', element);
    }]);

    if (config.debugInfoEnabled) {
      // Pushing so that this overrides `debugInfoEnabled` setting defined in user's `modules`.
      modules.push(['$compileProvider', function($compileProvider) {
        $compileProvider.debugInfoEnabled(true);
      }]);
    }

    modules.unshift('ng');
    var injector = createInjector(modules, config.strictDi);
    injector.invoke(['$rootScope', '$rootElement', '$compile', '$injector',
       function bootstrapApply(scope, element, compile, injector) {
        scope.$apply(function() {
          element.data('$injector', injector);
          compile(element)(scope);
        });
      }]
    );
    return injector;
  };

  var NG_ENABLE_DEBUG_INFO = /^NG_ENABLE_DEBUG_INFO!/;
  var NG_DEFER_BOOTSTRAP = /^NG_DEFER_BOOTSTRAP!/;

  if (window && NG_ENABLE_DEBUG_INFO.test(window.name)) {
    config.debugInfoEnabled = true;
    window.name = window.name.replace(NG_ENABLE_DEBUG_INFO, '');
  }

  if (window && !NG_DEFER_BOOTSTRAP.test(window.name)) {
    return doBootstrap();
  }

  window.name = window.name.replace(NG_DEFER_BOOTSTRAP, '');
  angular.resumeBootstrap = function(extraModules) {
    forEach(extraModules, function(module) {
      modules.push(module);
    });
    return doBootstrap();
  };

  if (isFunction(angular.resumeDeferredBootstrap)) {
    angular.resumeDeferredBootstrap();
  }
}

/**
 * @ngdoc function
 * @name angular.reloadWithDebugInfo
 * @module ng
 * @description
 * Use this function to reload the current application with debug information turned on.
 * This takes precedence over a call to `$compileProvider.debugInfoEnabled(false)`.
 *
 * See {@link ng.$compileProvider#debugInfoEnabled} for more.
 */
function reloadWithDebugInfo() {
  window.name = 'NG_ENABLE_DEBUG_INFO!' + window.name;
  window.location.reload();
}

/**
 * @name angular.getTestability
 * @module ng
 * @description
 * Get the testability service for the instance of Angular on the given
 * element.
 * @param {DOMElement} element DOM element which is the root of angular application.
 */
function getTestability(rootElement) {
  var injector = angular.element(rootElement).injector();
  if (!injector) {
    throw ngMinErr('test',
      'no injector found for element argument to getTestability');
  }
  return injector.get('$$testability');
}

var SNAKE_CASE_REGEXP = /[A-Z]/g;
function snake_case(name, separator) {
  separator = separator || '_';
  return name.replace(SNAKE_CASE_REGEXP, function(letter, pos) {
    return (pos ? separator : '') + letter.toLowerCase();
  });
}

var bindJQueryFired = false;
var skipDestroyOnNextJQueryCleanData;
function bindJQuery() {
  var originalCleanData;

  if (bindJQueryFired) {
    return;
  }

  // bind to jQuery if present;
  jQuery = window.jQuery;
  // Use jQuery if it exists with proper functionality, otherwise default to us.
  // Angular 1.2+ requires jQuery 1.7+ for on()/off() support.
  // Angular 1.3+ technically requires at least jQuery 2.1+ but it may work with older
  // versions. It will not work for sure with jQuery <1.7, though.
  if (jQuery && jQuery.fn.on) {
    jqLite = jQuery;
    extend(jQuery.fn, {
      scope: JQLitePrototype.scope,
      isolateScope: JQLitePrototype.isolateScope,
      controller: JQLitePrototype.controller,
      injector: JQLitePrototype.injector,
      inheritedData: JQLitePrototype.inheritedData
    });

    // All nodes removed from the DOM via various jQuery APIs like .remove()
    // are passed through jQuery.cleanData. Monkey-patch this method to fire
    // the $destroy event on all removed nodes.
    originalCleanData = jQuery.cleanData;
    jQuery.cleanData = function(elems) {
      var events;
      if (!skipDestroyOnNextJQueryCleanData) {
        for (var i = 0, elem; (elem = elems[i]) != null; i++) {
          events = jQuery._data(elem, "events");
          if (events && events.$destroy) {
            jQuery(elem).triggerHandler('$destroy');
          }
        }
      } else {
        skipDestroyOnNextJQueryCleanData = false;
      }
      originalCleanData(elems);
    };
  } else {
    jqLite = JQLite;
  }

  angular.element = jqLite;

  // Prevent double-proxying.
  bindJQueryFired = true;
}

/**
 * throw error if the argument is falsy.
 */
function assertArg(arg, name, reason) {
  if (!arg) {
    throw ngMinErr('areq', "Argument '{0}' is {1}", (name || '?'), (reason || "required"));
  }
  return arg;
}

function assertArgFn(arg, name, acceptArrayAnnotation) {
  if (acceptArrayAnnotation && isArray(arg)) {
      arg = arg[arg.length - 1];
  }

  assertArg(isFunction(arg), name, 'not a function, got ' +
      (arg && typeof arg === 'object' ? arg.constructor.name || 'Object' : typeof arg));
  return arg;
}

/**
 * throw error if the name given is hasOwnProperty
 * @param  {String} name    the name to test
 * @param  {String} context the context in which the name is used, such as module or directive
 */
function assertNotHasOwnProperty(name, context) {
  if (name === 'hasOwnProperty') {
    throw ngMinErr('badname', "hasOwnProperty is not a valid {0} name", context);
  }
}

/**
 * Return the value accessible from the object by path. Any undefined traversals are ignored
 * @param {Object} obj starting object
 * @param {String} path path to traverse
 * @param {boolean} [bindFnToScope=true]
 * @returns {Object} value as accessible by path
 */
//TODO(misko): this function needs to be removed
function getter(obj, path, bindFnToScope) {
  if (!path) return obj;
  var keys = path.split('.');
  var key;
  var lastInstance = obj;
  var len = keys.length;

  for (var i = 0; i < len; i++) {
    key = keys[i];
    if (obj) {
      obj = (lastInstance = obj)[key];
    }
  }
  if (!bindFnToScope && isFunction(obj)) {
    return bind(lastInstance, obj);
  }
  return obj;
}

/**
 * Return the DOM siblings between the first and last node in the given array.
 * @param {Array} array like object
 * @returns {jqLite} jqLite collection containing the nodes
 */
function getBlockNodes(nodes) {
  // TODO(perf): just check if all items in `nodes` are siblings and if they are return the original
  //             collection, otherwise update the original collection.
  var node = nodes[0];
  var endNode = nodes[nodes.length - 1];
  var blockNodes = [node];

  do {
    node = node.nextSibling;
    if (!node) break;
    blockNodes.push(node);
  } while (node !== endNode);

  return jqLite(blockNodes);
}


/**
 * Creates a new object without a prototype. This object is useful for lookup without having to
 * guard against prototypically inherited properties via hasOwnProperty.
 *
 * Related micro-benchmarks:
 * - http://jsperf.com/object-create2
 * - http://jsperf.com/proto-map-lookup/2
 * - http://jsperf.com/for-in-vs-object-keys2
 *
 * @returns {Object}
 */
function createMap() {
  return Object.create(null);
}

var NODE_TYPE_ELEMENT = 1;
var NODE_TYPE_ATTRIBUTE = 2;
var NODE_TYPE_TEXT = 3;
var NODE_TYPE_COMMENT = 8;
var NODE_TYPE_DOCUMENT = 9;
var NODE_TYPE_DOCUMENT_FRAGMENT = 11;

/**
 * @ngdoc type
 * @name angular.Module
 * @module ng
 * @description
 *
 * Interface for configuring angular {@link angular.module modules}.
 */

function setupModuleLoader(window) {

  var $injectorMinErr = minErr('$injector');
  var ngMinErr = minErr('ng');

  function ensure(obj, name, factory) {
    return obj[name] || (obj[name] = factory());
  }

  var angular = ensure(window, 'angular', Object);

  // We need to expose `angular.$$minErr` to modules such as `ngResource` that reference it during bootstrap
  angular.$$minErr = angular.$$minErr || minErr;

  return ensure(angular, 'module', function() {
    /** @type {Object.<string, angular.Module>} */
    var modules = {};

    /**
     * @ngdoc function
     * @name angular.module
     * @module ng
     * @description
     *
     * The `angular.module` is a global place for creating, registering and retrieving Angular
     * modules.
     * All modules (angular core or 3rd party) that should be available to an application must be
     * registered using this mechanism.
     *
     * When passed two or more arguments, a new module is created.  If passed only one argument, an
     * existing module (the name passed as the first argument to `module`) is retrieved.
     *
     *
     * # Module
     *
     * A module is a collection of services, directives, controllers, filters, and configuration information.
     * `angular.module` is used to configure the {@link auto.$injector $injector}.
     *
     * ```js
     * // Create a new module
     * var myModule = angular.module('myModule', []);
     *
     * // register a new service
     * myModule.value('appName', 'MyCoolApp');
     *
     * // configure existing services inside initialization blocks.
     * myModule.config(['$locationProvider', function($locationProvider) {
     *   // Configure existing providers
     *   $locationProvider.hashPrefix('!');
     * }]);
     * ```
     *
     * Then you can create an injector and load your modules like this:
     *
     * ```js
     * var injector = angular.injector(['ng', 'myModule'])
     * ```
     *
     * However it's more likely that you'll just use
     * {@link ng.directive:ngApp ngApp} or
     * {@link angular.bootstrap} to simplify this process for you.
     *
     * @param {!string} name The name of the module to create or retrieve.
     * @param {!Array.<string>=} requires If specified then new module is being created. If
     *        unspecified then the module is being retrieved for further configuration.
     * @param {Function=} configFn Optional configuration function for the module. Same as
     *        {@link angular.Module#config Module#config()}.
     * @returns {module} new module with the {@link angular.Module} api.
     */
    return function module(name, requires, configFn) {
      var assertNotHasOwnProperty = function(name, context) {
        if (name === 'hasOwnProperty') {
          throw ngMinErr('badname', 'hasOwnProperty is not a valid {0} name', context);
        }
      };

      assertNotHasOwnProperty(name, 'module');
      if (requires && modules.hasOwnProperty(name)) {
        modules[name] = null;
      }
      return ensure(modules, name, function() {
        if (!requires) {
          throw $injectorMinErr('nomod', "Module '{0}' is not available! You either misspelled " +
             "the module name or forgot to load it. If registering a module ensure that you " +
             "specify the dependencies as the second argument.", name);
        }

        /** @type {!Array.<Array.<*>>} */
        var invokeQueue = [];

        /** @type {!Array.<Function>} */
        var configBlocks = [];

        /** @type {!Array.<Function>} */
        var runBlocks = [];

        var config = invokeLater('$injector', 'invoke', 'push', configBlocks);

        /** @type {angular.Module} */
        var moduleInstance = {
          // Private state
          _invokeQueue: invokeQueue,
          _configBlocks: configBlocks,
          _runBlocks: runBlocks,

          /**
           * @ngdoc property
           * @name angular.Module#requires
           * @module ng
           *
           * @description
           * Holds the list of modules which the injector will load before the current module is
           * loaded.
           */
          requires: requires,

          /**
           * @ngdoc property
           * @name angular.Module#name
           * @module ng
           *
           * @description
           * Name of the module.
           */
          name: name,


          /**
           * @ngdoc method
           * @name angular.Module#provider
           * @module ng
           * @param {string} name service name
           * @param {Function} providerType Construction function for creating new instance of the
           *                                service.
           * @description
           * See {@link auto.$provide#provider $provide.provider()}.
           */
          provider: invokeLater('$provide', 'provider'),

          /**
           * @ngdoc method
           * @name angular.Module#factory
           * @module ng
           * @param {string} name service name
           * @param {Function} providerFunction Function for creating new instance of the service.
           * @description
           * See {@link auto.$provide#factory $provide.factory()}.
           */
          factory: invokeLater('$provide', 'factory'),

          /**
           * @ngdoc method
           * @name angular.Module#service
           * @module ng
           * @param {string} name service name
           * @param {Function} constructor A constructor function that will be instantiated.
           * @description
           * See {@link auto.$provide#service $provide.service()}.
           */
          service: invokeLater('$provide', 'service'),

          /**
           * @ngdoc method
           * @name angular.Module#value
           * @module ng
           * @param {string} name service name
           * @param {*} object Service instance object.
           * @description
           * See {@link auto.$provide#value $provide.value()}.
           */
          value: invokeLater('$provide', 'value'),

          /**
           * @ngdoc method
           * @name angular.Module#constant
           * @module ng
           * @param {string} name constant name
           * @param {*} object Constant value.
           * @description
           * Because the constant are fixed, they get applied before other provide methods.
           * See {@link auto.$provide#constant $provide.constant()}.
           */
          constant: invokeLater('$provide', 'constant', 'unshift'),

          /**
           * @ngdoc method
           * @name angular.Module#animation
           * @module ng
           * @param {string} name animation name
           * @param {Function} animationFactory Factory function for creating new instance of an
           *                                    animation.
           * @description
           *
           * **NOTE**: animations take effect only if the **ngAnimate** module is loaded.
           *
           *
           * Defines an animation hook that can be later used with
           * {@link ngAnimate.$animate $animate} service and directives that use this service.
           *
           * ```js
           * module.animation('.animation-name', function($inject1, $inject2) {
           *   return {
           *     eventName : function(element, done) {
           *       //code to run the animation
           *       //once complete, then run done()
           *       return function cancellationFunction(element) {
           *         //code to cancel the animation
           *       }
           *     }
           *   }
           * })
           * ```
           *
           * See {@link ng.$animateProvider#register $animateProvider.register()} and
           * {@link ngAnimate ngAnimate module} for more information.
           */
          animation: invokeLater('$animateProvider', 'register'),

          /**
           * @ngdoc method
           * @name angular.Module#filter
           * @module ng
           * @param {string} name Filter name - this must be a valid angular expression identifier
           * @param {Function} filterFactory Factory function for creating new instance of filter.
           * @description
           * See {@link ng.$filterProvider#register $filterProvider.register()}.
           *
           * <div class="alert alert-warning">
           * **Note:** Filter names must be valid angular {@link expression} identifiers, such as `uppercase` or `orderBy`.
           * Names with special characters, such as hyphens and dots, are not allowed. If you wish to namespace
           * your filters, then you can use capitalization (`myappSubsectionFilterx`) or underscores
           * (`myapp_subsection_filterx`).
           * </div>
           */
          filter: invokeLater('$filterProvider', 'register'),

          /**
           * @ngdoc method
           * @name angular.Module#controller
           * @module ng
           * @param {string|Object} name Controller name, or an object map of controllers where the
           *    keys are the names and the values are the constructors.
           * @param {Function} constructor Controller constructor function.
           * @description
           * See {@link ng.$controllerProvider#register $controllerProvider.register()}.
           */
          controller: invokeLater('$controllerProvider', 'register'),

          /**
           * @ngdoc method
           * @name angular.Module#directive
           * @module ng
           * @param {string|Object} name Directive name, or an object map of directives where the
           *    keys are the names and the values are the factories.
           * @param {Function} directiveFactory Factory function for creating new instance of
           * directives.
           * @description
           * See {@link ng.$compileProvider#directive $compileProvider.directive()}.
           */
          directive: invokeLater('$compileProvider', 'directive'),

          /**
           * @ngdoc method
           * @name angular.Module#config
           * @module ng
           * @param {Function} configFn Execute this function on module load. Useful for service
           *    configuration.
           * @description
           * Use this method to register work which needs to be performed on module loading.
           * For more about how to configure services, see
           * {@link providers#provider-recipe Provider Recipe}.
           */
          config: config,

          /**
           * @ngdoc method
           * @name angular.Module#run
           * @module ng
           * @param {Function} initializationFn Execute this function after injector creation.
           *    Useful for application initialization.
           * @description
           * Use this method to register work which should be performed when the injector is done
           * loading all modules.
           */
          run: function(block) {
            runBlocks.push(block);
            return this;
          }
        };

        if (configFn) {
          config(configFn);
        }

        return moduleInstance;

        /**
         * @param {string} provider
         * @param {string} method
         * @param {String=} insertMethod
         * @returns {angular.Module}
         */
        function invokeLater(provider, method, insertMethod, queue) {
          if (!queue) queue = invokeQueue;
          return function() {
            queue[insertMethod || 'push']([provider, method, arguments]);
            return moduleInstance;
          };
        }
      });
    };
  });

}

/* global: toDebugString: true */

function serializeObject(obj) {
  var seen = [];

  return JSON.stringify(obj, function(key, val) {
    val = toJsonReplacer(key, val);
    if (isObject(val)) {

      if (seen.indexOf(val) >= 0) return '<<already seen>>';

      seen.push(val);
    }
    return val;
  });
}

function toDebugString(obj) {
  if (typeof obj === 'function') {
    return obj.toString().replace(/ \{[\s\S]*$/, '');
  } else if (typeof obj === 'undefined') {
    return 'undefined';
  } else if (typeof obj !== 'string') {
    return serializeObject(obj);
  }
  return obj;
}

/* global angularModule: true,
  version: true,

  $LocaleProvider,
  $CompileProvider,

  htmlAnchorDirective,
  inputDirective,
  inputDirective,
  formDirective,
  scriptDirective,
  selectDirective,
  styleDirective,
  optionDirective,
  ngBindDirective,
  ngBindHtmlDirective,
  ngBindTemplateDirective,
  ngClassDirective,
  ngClassEvenDirective,
  ngClassOddDirective,
  ngCspDirective,
  ngCloakDirective,
  ngControllerDirective,
  ngFormDirective,
  ngHideDirective,
  ngIfDirective,
  ngIncludeDirective,
  ngIncludeFillContentDirective,
  ngInitDirective,
  ngNonBindableDirective,
  ngPluralizeDirective,
  ngRepeatDirective,
  ngShowDirective,
  ngStyleDirective,
  ngSwitchDirective,
  ngSwitchWhenDirective,
  ngSwitchDefaultDirective,
  ngOptionsDirective,
  ngTranscludeDirective,
  ngModelDirective,
  ngListDirective,
  ngChangeDirective,
  patternDirective,
  patternDirective,
  requiredDirective,
  requiredDirective,
  minlengthDirective,
  minlengthDirective,
  maxlengthDirective,
  maxlengthDirective,
  ngValueDirective,
  ngModelOptionsDirective,
  ngAttributeAliasDirectives,
  ngEventDirectives,

  $AnchorScrollProvider,
  $AnimateProvider,
  $BrowserProvider,
  $CacheFactoryProvider,
  $ControllerProvider,
  $DocumentProvider,
  $ExceptionHandlerProvider,
  $FilterProvider,
  $InterpolateProvider,
  $IntervalProvider,
  $HttpProvider,
  $HttpBackendProvider,
  $LocationProvider,
  $LogProvider,
  $ParseProvider,
  $RootScopeProvider,
  $QProvider,
  $$QProvider,
  $$SanitizeUriProvider,
  $SceProvider,
  $SceDelegateProvider,
  $SnifferProvider,
  $TemplateCacheProvider,
  $TemplateRequestProvider,
  $$TestabilityProvider,
  $TimeoutProvider,
  $$RAFProvider,
  $$AsyncCallbackProvider,
  $WindowProvider,
  $$jqLiteProvider
*/


/**
 * @ngdoc object
 * @name angular.version
 * @module ng
 * @description
 * An object that contains information about the current AngularJS version. This object has the
 * following properties:
 *
 * - `full` – `{string}` – Full version string, such as "0.9.18".
 * - `major` – `{number}` – Major version number, such as "0".
 * - `minor` – `{number}` – Minor version number, such as "9".
 * - `dot` – `{number}` – Dot version number, such as "18".
 * - `codeName` – `{string}` – Code name of the release, such as "jiggling-armfat".
 */
var version = {
  full: '1.3.20',    // all of these placeholder strings will be replaced by grunt's
  major: 1,    // package task
  minor: 3,
  dot: 20,
  codeName: 'shallow-translucence'
};


function publishExternalAPI(angular) {
  extend(angular, {
    'bootstrap': bootstrap,
    'copy': copy,
    'extend': extend,
    'equals': equals,
    'element': jqLite,
    'forEach': forEach,
    'injector': createInjector,
    'noop': noop,
    'bind': bind,
    'toJson': toJson,
    'fromJson': fromJson,
    'identity': identity,
    'isUndefined': isUndefined,
    'isDefined': isDefined,
    'isString': isString,
    'isFunction': isFunction,
    'isObject': isObject,
    'isNumber': isNumber,
    'isElement': isElement,
    'isArray': isArray,
    'version': version,
    'isDate': isDate,
    'lowercase': lowercase,
    'uppercase': uppercase,
    'callbacks': {counter: 0},
    'getTestability': getTestability,
    '$$minErr': minErr,
    '$$csp': csp,
    'reloadWithDebugInfo': reloadWithDebugInfo
  });

  angularModule = setupModuleLoader(window);
  try {
    angularModule('ngLocale');
  } catch (e) {
    angularModule('ngLocale', []).provider('$locale', $LocaleProvider);
  }

  angularModule('ng', ['ngLocale'], ['$provide',
    function ngModule($provide) {
      // $$sanitizeUriProvider needs to be before $compileProvider as it is used by it.
      $provide.provider({
        $$sanitizeUri: $$SanitizeUriProvider
      });
      $provide.provider('$compile', $CompileProvider).
        directive({
            a: htmlAnchorDirective,
            input: inputDirective,
            textarea: inputDirective,
            form: formDirective,
            script: scriptDirective,
            select: selectDirective,
            style: styleDirective,
            option: optionDirective,
            ngBind: ngBindDirective,
            ngBindHtml: ngBindHtmlDirective,
            ngBindTemplate: ngBindTemplateDirective,
            ngClass: ngClassDirective,
            ngClassEven: ngClassEvenDirective,
            ngClassOdd: ngClassOddDirective,
            ngCloak: ngCloakDirective,
            ngController: ngControllerDirective,
            ngForm: ngFormDirective,
            ngHide: ngHideDirective,
            ngIf: ngIfDirective,
            ngInclude: ngIncludeDirective,
            ngInit: ngInitDirective,
            ngNonBindable: ngNonBindableDirective,
            ngPluralize: ngPluralizeDirective,
            ngRepeat: ngRepeatDirective,
            ngShow: ngShowDirective,
            ngStyle: ngStyleDirective,
            ngSwitch: ngSwitchDirective,
            ngSwitchWhen: ngSwitchWhenDirective,
            ngSwitchDefault: ngSwitchDefaultDirective,
            ngOptions: ngOptionsDirective,
            ngTransclude: ngTranscludeDirective,
            ngModel: ngModelDirective,
            ngList: ngListDirective,
            ngChange: ngChangeDirective,
            pattern: patternDirective,
            ngPattern: patternDirective,
            required: requiredDirective,
            ngRequired: requiredDirective,
            minlength: minlengthDirective,
            ngMinlength: minlengthDirective,
            maxlength: maxlengthDirective,
            ngMaxlength: maxlengthDirective,
            ngValue: ngValueDirective,
            ngModelOptions: ngModelOptionsDirective
        }).
        directive({
          ngInclude: ngIncludeFillContentDirective
        }).
        directive(ngAttributeAliasDirectives).
        directive(ngEventDirectives);
      $provide.provider({
        $anchorScroll: $AnchorScrollProvider,
        $animate: $AnimateProvider,
        $browser: $BrowserProvider,
        $cacheFactory: $CacheFactoryProvider,
        $controller: $ControllerProvider,
        $document: $DocumentProvider,
        $exceptionHandler: $ExceptionHandlerProvider,
        $filter: $FilterProvider,
        $interpolate: $InterpolateProvider,
        $interval: $IntervalProvider,
        $http: $HttpProvider,
        $httpBackend: $HttpBackendProvider,
        $location: $LocationProvider,
        $log: $LogProvider,
        $parse: $ParseProvider,
        $rootScope: $RootScopeProvider,
        $q: $QProvider,
        $$q: $$QProvider,
        $sce: $SceProvider,
        $sceDelegate: $SceDelegateProvider,
        $sniffer: $SnifferProvider,
        $templateCache: $TemplateCacheProvider,
        $templateRequest: $TemplateRequestProvider,
        $$testability: $$TestabilityProvider,
        $timeout: $TimeoutProvider,
        $window: $WindowProvider,
        $$rAF: $$RAFProvider,
        $$asyncCallback: $$AsyncCallbackProvider,
        $$jqLite: $$jqLiteProvider
      });
    }
  ]);
}

/* * * * * * * * * * * * * * * * * * * * * * * * * * * * * * * * * * * * * *
 *     Any commits to this file should be reviewed with security in mind.  *
 *   Changes to this file can potentially create security vulnerabilities. *
 *          An approval from 2 Core members with history of modifying      *
 *                         this file is required.                          *
 *                                                                         *
 *  Does the change somehow allow for arbitrary javascript to be executed? *
 *    Or allows for someone to change the prototype of built-in objects?   *
 *     Or gives undesired access to variables likes document or window?    *
 * * * * * * * * * * * * * * * * * * * * * * * * * * * * * * * * * * * * * */

/* global JQLitePrototype: true,
  addEventListenerFn: true,
  removeEventListenerFn: true,
  BOOLEAN_ATTR: true,
  ALIASED_ATTR: true,
*/

//////////////////////////////////
//JQLite
//////////////////////////////////

/**
 * @ngdoc function
 * @name angular.element
 * @module ng
 * @kind function
 *
 * @description
 * Wraps a raw DOM element or HTML string as a [jQuery](http://jquery.com) element.
 *
 * If jQuery is available, `angular.element` is an alias for the
 * [jQuery](http://api.jquery.com/jQuery/) function. If jQuery is not available, `angular.element`
 * delegates to Angular's built-in subset of jQuery, called "jQuery lite" or "jqLite."
 *
 * <div class="alert alert-success">jqLite is a tiny, API-compatible subset of jQuery that allows
 * Angular to manipulate the DOM in a cross-browser compatible way. **jqLite** implements only the most
 * commonly needed functionality with the goal of having a very small footprint.</div>
 *
 * To use `jQuery`, simply ensure it is loaded before the `angular.js` file.
 *
 * <div class="alert">**Note:** all element references in Angular are always wrapped with jQuery or
 * jqLite; they are never raw DOM references.</div>
 *
 * ## Angular's jqLite
 * jqLite provides only the following jQuery methods:
 *
 * - [`addClass()`](http://api.jquery.com/addClass/)
 * - [`after()`](http://api.jquery.com/after/)
 * - [`append()`](http://api.jquery.com/append/)
 * - [`attr()`](http://api.jquery.com/attr/) - Does not support functions as parameters
 * - [`bind()`](http://api.jquery.com/bind/) - Does not support namespaces, selectors or eventData
 * - [`children()`](http://api.jquery.com/children/) - Does not support selectors
 * - [`clone()`](http://api.jquery.com/clone/)
 * - [`contents()`](http://api.jquery.com/contents/)
 * - [`css()`](http://api.jquery.com/css/) - Only retrieves inline-styles, does not call `getComputedStyle()`. As a setter, does not convert numbers to strings or append 'px'.
 * - [`data()`](http://api.jquery.com/data/)
 * - [`detach()`](http://api.jquery.com/detach/)
 * - [`empty()`](http://api.jquery.com/empty/)
 * - [`eq()`](http://api.jquery.com/eq/)
 * - [`find()`](http://api.jquery.com/find/) - Limited to lookups by tag name
 * - [`hasClass()`](http://api.jquery.com/hasClass/)
 * - [`html()`](http://api.jquery.com/html/)
 * - [`next()`](http://api.jquery.com/next/) - Does not support selectors
 * - [`on()`](http://api.jquery.com/on/) - Does not support namespaces, selectors or eventData
 * - [`off()`](http://api.jquery.com/off/) - Does not support namespaces or selectors
 * - [`one()`](http://api.jquery.com/one/) - Does not support namespaces or selectors
 * - [`parent()`](http://api.jquery.com/parent/) - Does not support selectors
 * - [`prepend()`](http://api.jquery.com/prepend/)
 * - [`prop()`](http://api.jquery.com/prop/)
 * - [`ready()`](http://api.jquery.com/ready/)
 * - [`remove()`](http://api.jquery.com/remove/)
 * - [`removeAttr()`](http://api.jquery.com/removeAttr/)
 * - [`removeClass()`](http://api.jquery.com/removeClass/)
 * - [`removeData()`](http://api.jquery.com/removeData/)
 * - [`replaceWith()`](http://api.jquery.com/replaceWith/)
 * - [`text()`](http://api.jquery.com/text/)
 * - [`toggleClass()`](http://api.jquery.com/toggleClass/)
 * - [`triggerHandler()`](http://api.jquery.com/triggerHandler/) - Passes a dummy event object to handlers.
 * - [`unbind()`](http://api.jquery.com/unbind/) - Does not support namespaces
 * - [`val()`](http://api.jquery.com/val/)
 * - [`wrap()`](http://api.jquery.com/wrap/)
 *
 * ## jQuery/jqLite Extras
 * Angular also provides the following additional methods and events to both jQuery and jqLite:
 *
 * ### Events
 * - `$destroy` - AngularJS intercepts all jqLite/jQuery's DOM destruction apis and fires this event
 *    on all DOM nodes being removed.  This can be used to clean up any 3rd party bindings to the DOM
 *    element before it is removed.
 *
 * ### Methods
 * - `controller(name)` - retrieves the controller of the current element or its parent. By default
 *   retrieves controller associated with the `ngController` directive. If `name` is provided as
 *   camelCase directive name, then the controller for this directive will be retrieved (e.g.
 *   `'ngModel'`).
 * - `injector()` - retrieves the injector of the current element or its parent.
 * - `scope()` - retrieves the {@link ng.$rootScope.Scope scope} of the current
 *   element or its parent. Requires {@link guide/production#disabling-debug-data Debug Data} to
 *   be enabled.
 * - `isolateScope()` - retrieves an isolate {@link ng.$rootScope.Scope scope} if one is attached directly to the
 *   current element. This getter should be used only on elements that contain a directive which starts a new isolate
 *   scope. Calling `scope()` on this element always returns the original non-isolate scope.
 *   Requires {@link guide/production#disabling-debug-data Debug Data} to be enabled.
 * - `inheritedData()` - same as `data()`, but walks up the DOM until a value is found or the top
 *   parent element is reached.
 *
 * @param {string|DOMElement} element HTML string or DOMElement to be wrapped into jQuery.
 * @returns {Object} jQuery object.
 */

JQLite.expando = 'ng339';

var jqCache = JQLite.cache = {},
    jqId = 1,
    addEventListenerFn = function(element, type, fn) {
      element.addEventListener(type, fn, false);
    },
    removeEventListenerFn = function(element, type, fn) {
      element.removeEventListener(type, fn, false);
    };

/*
 * !!! This is an undocumented "private" function !!!
 */
JQLite._data = function(node) {
  //jQuery always returns an object on cache miss
  return this.cache[node[this.expando]] || {};
};

function jqNextId() { return ++jqId; }


var SPECIAL_CHARS_REGEXP = /([\:\-\_]+(.))/g;
var MOZ_HACK_REGEXP = /^moz([A-Z])/;
var MOUSE_EVENT_MAP= { mouseleave: "mouseout", mouseenter: "mouseover"};
var jqLiteMinErr = minErr('jqLite');

/**
 * Converts snake_case to camelCase.
 * Also there is special case for Moz prefix starting with upper case letter.
 * @param name Name to normalize
 */
function camelCase(name) {
  return name.
    replace(SPECIAL_CHARS_REGEXP, function(_, separator, letter, offset) {
      return offset ? letter.toUpperCase() : letter;
    }).
    replace(MOZ_HACK_REGEXP, 'Moz$1');
}

var SINGLE_TAG_REGEXP = /^<(\w+)\s*\/?>(?:<\/\1>|)$/;
var HTML_REGEXP = /<|&#?\w+;/;
var TAG_NAME_REGEXP = /<([\w:]+)/;
var XHTML_TAG_REGEXP = /<(?!area|br|col|embed|hr|img|input|link|meta|param)(([\w:]+)[^>]*)\/>/gi;

var wrapMap = {
  'option': [1, '<select multiple="multiple">', '</select>'],

  'thead': [1, '<table>', '</table>'],
  'col': [2, '<table><colgroup>', '</colgroup></table>'],
  'tr': [2, '<table><tbody>', '</tbody></table>'],
  'td': [3, '<table><tbody><tr>', '</tr></tbody></table>'],
  '_default': [0, "", ""]
};

wrapMap.optgroup = wrapMap.option;
wrapMap.tbody = wrapMap.tfoot = wrapMap.colgroup = wrapMap.caption = wrapMap.thead;
wrapMap.th = wrapMap.td;


function jqLiteIsTextNode(html) {
  return !HTML_REGEXP.test(html);
}

function jqLiteAcceptsData(node) {
  // The window object can accept data but has no nodeType
  // Otherwise we are only interested in elements (1) and documents (9)
  var nodeType = node.nodeType;
  return nodeType === NODE_TYPE_ELEMENT || !nodeType || nodeType === NODE_TYPE_DOCUMENT;
}

function jqLiteBuildFragment(html, context) {
  var tmp, tag, wrap,
      fragment = context.createDocumentFragment(),
      nodes = [], i;

  if (jqLiteIsTextNode(html)) {
    // Convert non-html into a text node
    nodes.push(context.createTextNode(html));
  } else {
    // Convert html into DOM nodes
    tmp = tmp || fragment.appendChild(context.createElement("div"));
    tag = (TAG_NAME_REGEXP.exec(html) || ["", ""])[1].toLowerCase();
    wrap = wrapMap[tag] || wrapMap._default;
    tmp.innerHTML = wrap[1] + html.replace(XHTML_TAG_REGEXP, "<$1></$2>") + wrap[2];

    // Descend through wrappers to the right content
    i = wrap[0];
    while (i--) {
      tmp = tmp.lastChild;
    }

    nodes = concat(nodes, tmp.childNodes);

    tmp = fragment.firstChild;
    tmp.textContent = "";
  }

  // Remove wrapper from fragment
  fragment.textContent = "";
  fragment.innerHTML = ""; // Clear inner HTML
  forEach(nodes, function(node) {
    fragment.appendChild(node);
  });

  return fragment;
}

function jqLiteParseHTML(html, context) {
  context = context || document;
  var parsed;

  if ((parsed = SINGLE_TAG_REGEXP.exec(html))) {
    return [context.createElement(parsed[1])];
  }

  if ((parsed = jqLiteBuildFragment(html, context))) {
    return parsed.childNodes;
  }

  return [];
}

/////////////////////////////////////////////
function JQLite(element) {
  if (element instanceof JQLite) {
    return element;
  }

  var argIsString;

  if (isString(element)) {
    element = trim(element);
    argIsString = true;
  }
  if (!(this instanceof JQLite)) {
    if (argIsString && element.charAt(0) != '<') {
      throw jqLiteMinErr('nosel', 'Looking up elements via selectors is not supported by jqLite! See: http://docs.angularjs.org/api/angular.element');
    }
    return new JQLite(element);
  }

  if (argIsString) {
    jqLiteAddNodes(this, jqLiteParseHTML(element));
  } else {
    jqLiteAddNodes(this, element);
  }
}

function jqLiteClone(element) {
  return element.cloneNode(true);
}

function jqLiteDealoc(element, onlyDescendants) {
  if (!onlyDescendants) jqLiteRemoveData(element);

  if (element.querySelectorAll) {
    var descendants = element.querySelectorAll('*');
    for (var i = 0, l = descendants.length; i < l; i++) {
      jqLiteRemoveData(descendants[i]);
    }
  }
}

function jqLiteOff(element, type, fn, unsupported) {
  if (isDefined(unsupported)) throw jqLiteMinErr('offargs', 'jqLite#off() does not support the `selector` argument');

  var expandoStore = jqLiteExpandoStore(element);
  var events = expandoStore && expandoStore.events;
  var handle = expandoStore && expandoStore.handle;

  if (!handle) return; //no listeners registered

  if (!type) {
    for (type in events) {
      if (type !== '$destroy') {
        removeEventListenerFn(element, type, handle);
      }
      delete events[type];
    }
  } else {
    forEach(type.split(' '), function(type) {
      if (isDefined(fn)) {
        var listenerFns = events[type];
        arrayRemove(listenerFns || [], fn);
        if (listenerFns && listenerFns.length > 0) {
          return;
        }
      }

      removeEventListenerFn(element, type, handle);
      delete events[type];
    });
  }
}

function jqLiteRemoveData(element, name) {
  var expandoId = element.ng339;
  var expandoStore = expandoId && jqCache[expandoId];

  if (expandoStore) {
    if (name) {
      delete expandoStore.data[name];
      return;
    }

    if (expandoStore.handle) {
      if (expandoStore.events.$destroy) {
        expandoStore.handle({}, '$destroy');
      }
      jqLiteOff(element);
    }
    delete jqCache[expandoId];
    element.ng339 = undefined; // don't delete DOM expandos. IE and Chrome don't like it
  }
}


function jqLiteExpandoStore(element, createIfNecessary) {
  var expandoId = element.ng339,
      expandoStore = expandoId && jqCache[expandoId];

  if (createIfNecessary && !expandoStore) {
    element.ng339 = expandoId = jqNextId();
    expandoStore = jqCache[expandoId] = {events: {}, data: {}, handle: undefined};
  }

  return expandoStore;
}


function jqLiteData(element, key, value) {
  if (jqLiteAcceptsData(element)) {

    var isSimpleSetter = isDefined(value);
    var isSimpleGetter = !isSimpleSetter && key && !isObject(key);
    var massGetter = !key;
    var expandoStore = jqLiteExpandoStore(element, !isSimpleGetter);
    var data = expandoStore && expandoStore.data;

    if (isSimpleSetter) { // data('key', value)
      data[key] = value;
    } else {
      if (massGetter) {  // data()
        return data;
      } else {
        if (isSimpleGetter) { // data('key')
          // don't force creation of expandoStore if it doesn't exist yet
          return data && data[key];
        } else { // mass-setter: data({key1: val1, key2: val2})
          extend(data, key);
        }
      }
    }
  }
}

function jqLiteHasClass(element, selector) {
  if (!element.getAttribute) return false;
  return ((" " + (element.getAttribute('class') || '') + " ").replace(/[\n\t]/g, " ").
      indexOf(" " + selector + " ") > -1);
}

function jqLiteRemoveClass(element, cssClasses) {
  if (cssClasses && element.setAttribute) {
    forEach(cssClasses.split(' '), function(cssClass) {
      element.setAttribute('class', trim(
          (" " + (element.getAttribute('class') || '') + " ")
          .replace(/[\n\t]/g, " ")
          .replace(" " + trim(cssClass) + " ", " "))
      );
    });
  }
}

function jqLiteAddClass(element, cssClasses) {
  if (cssClasses && element.setAttribute) {
    var existingClasses = (' ' + (element.getAttribute('class') || '') + ' ')
                            .replace(/[\n\t]/g, " ");

    forEach(cssClasses.split(' '), function(cssClass) {
      cssClass = trim(cssClass);
      if (existingClasses.indexOf(' ' + cssClass + ' ') === -1) {
        existingClasses += cssClass + ' ';
      }
    });

    element.setAttribute('class', trim(existingClasses));
  }
}


function jqLiteAddNodes(root, elements) {
  // THIS CODE IS VERY HOT. Don't make changes without benchmarking.

  if (elements) {

    // if a Node (the most common case)
    if (elements.nodeType) {
      root[root.length++] = elements;
    } else {
      var length = elements.length;

      // if an Array or NodeList and not a Window
      if (typeof length === 'number' && elements.window !== elements) {
        if (length) {
          for (var i = 0; i < length; i++) {
            root[root.length++] = elements[i];
          }
        }
      } else {
        root[root.length++] = elements;
      }
    }
  }
}


function jqLiteController(element, name) {
  return jqLiteInheritedData(element, '$' + (name || 'ngController') + 'Controller');
}

function jqLiteInheritedData(element, name, value) {
  // if element is the document object work with the html element instead
  // this makes $(document).scope() possible
  if (element.nodeType == NODE_TYPE_DOCUMENT) {
    element = element.documentElement;
  }
  var names = isArray(name) ? name : [name];

  while (element) {
    for (var i = 0, ii = names.length; i < ii; i++) {
      if ((value = jqLite.data(element, names[i])) !== undefined) return value;
    }

    // If dealing with a document fragment node with a host element, and no parent, use the host
    // element as the parent. This enables directives within a Shadow DOM or polyfilled Shadow DOM
    // to lookup parent controllers.
    element = element.parentNode || (element.nodeType === NODE_TYPE_DOCUMENT_FRAGMENT && element.host);
  }
}

function jqLiteEmpty(element) {
  jqLiteDealoc(element, true);
  while (element.firstChild) {
    element.removeChild(element.firstChild);
  }
}

function jqLiteRemove(element, keepData) {
  if (!keepData) jqLiteDealoc(element);
  var parent = element.parentNode;
  if (parent) parent.removeChild(element);
}


function jqLiteDocumentLoaded(action, win) {
  win = win || window;
  if (win.document.readyState === 'complete') {
    // Force the action to be run async for consistent behaviour
    // from the action's point of view
    // i.e. it will definitely not be in a $apply
    win.setTimeout(action);
  } else {
    // No need to unbind this handler as load is only ever called once
    jqLite(win).on('load', action);
  }
}

//////////////////////////////////////////
// Functions which are declared directly.
//////////////////////////////////////////
var JQLitePrototype = JQLite.prototype = {
  ready: function(fn) {
    var fired = false;

    function trigger() {
      if (fired) return;
      fired = true;
      fn();
    }

    // check if document is already loaded
    if (document.readyState === 'complete') {
      setTimeout(trigger);
    } else {
      this.on('DOMContentLoaded', trigger); // works for modern browsers and IE9
      // we can not use jqLite since we are not done loading and jQuery could be loaded later.
      // jshint -W064
      JQLite(window).on('load', trigger); // fallback to window.onload for others
      // jshint +W064
    }
  },
  toString: function() {
    var value = [];
    forEach(this, function(e) { value.push('' + e);});
    return '[' + value.join(', ') + ']';
  },

  eq: function(index) {
      return (index >= 0) ? jqLite(this[index]) : jqLite(this[this.length + index]);
  },

  length: 0,
  push: push,
  sort: [].sort,
  splice: [].splice
};

//////////////////////////////////////////
// Functions iterating getter/setters.
// these functions return self on setter and
// value on get.
//////////////////////////////////////////
var BOOLEAN_ATTR = {};
forEach('multiple,selected,checked,disabled,readOnly,required,open'.split(','), function(value) {
  BOOLEAN_ATTR[lowercase(value)] = value;
});
var BOOLEAN_ELEMENTS = {};
forEach('input,select,option,textarea,button,form,details'.split(','), function(value) {
  BOOLEAN_ELEMENTS[value] = true;
});
var ALIASED_ATTR = {
  'ngMinlength': 'minlength',
  'ngMaxlength': 'maxlength',
  'ngMin': 'min',
  'ngMax': 'max',
  'ngPattern': 'pattern'
};

function getBooleanAttrName(element, name) {
  // check dom last since we will most likely fail on name
  var booleanAttr = BOOLEAN_ATTR[name.toLowerCase()];

  // booleanAttr is here twice to minimize DOM access
  return booleanAttr && BOOLEAN_ELEMENTS[nodeName_(element)] && booleanAttr;
}

function getAliasedAttrName(element, name) {
  var nodeName = element.nodeName;
  return (nodeName === 'INPUT' || nodeName === 'TEXTAREA') && ALIASED_ATTR[name];
}

forEach({
  data: jqLiteData,
  removeData: jqLiteRemoveData
}, function(fn, name) {
  JQLite[name] = fn;
});

forEach({
  data: jqLiteData,
  inheritedData: jqLiteInheritedData,

  scope: function(element) {
    // Can't use jqLiteData here directly so we stay compatible with jQuery!
    return jqLite.data(element, '$scope') || jqLiteInheritedData(element.parentNode || element, ['$isolateScope', '$scope']);
  },

  isolateScope: function(element) {
    // Can't use jqLiteData here directly so we stay compatible with jQuery!
    return jqLite.data(element, '$isolateScope') || jqLite.data(element, '$isolateScopeNoTemplate');
  },

  controller: jqLiteController,

  injector: function(element) {
    return jqLiteInheritedData(element, '$injector');
  },

  removeAttr: function(element, name) {
    element.removeAttribute(name);
  },

  hasClass: jqLiteHasClass,

  css: function(element, name, value) {
    name = camelCase(name);

    if (isDefined(value)) {
      element.style[name] = value;
    } else {
      return element.style[name];
    }
  },

  attr: function(element, name, value) {
    var nodeType = element.nodeType;
    if (nodeType === NODE_TYPE_TEXT || nodeType === NODE_TYPE_ATTRIBUTE || nodeType === NODE_TYPE_COMMENT) {
      return;
    }
    var lowercasedName = lowercase(name);
    if (BOOLEAN_ATTR[lowercasedName]) {
      if (isDefined(value)) {
        if (!!value) {
          element[name] = true;
          element.setAttribute(name, lowercasedName);
        } else {
          element[name] = false;
          element.removeAttribute(lowercasedName);
        }
      } else {
        return (element[name] ||
                 (element.attributes.getNamedItem(name) || noop).specified)
               ? lowercasedName
               : undefined;
      }
    } else if (isDefined(value)) {
      element.setAttribute(name, value);
    } else if (element.getAttribute) {
      // the extra argument "2" is to get the right thing for a.href in IE, see jQuery code
      // some elements (e.g. Document) don't have get attribute, so return undefined
      var ret = element.getAttribute(name, 2);
      // normalize non-existing attributes to undefined (as jQuery)
      return ret === null ? undefined : ret;
    }
  },

  prop: function(element, name, value) {
    if (isDefined(value)) {
      element[name] = value;
    } else {
      return element[name];
    }
  },

  text: (function() {
    getText.$dv = '';
    return getText;

    function getText(element, value) {
      if (isUndefined(value)) {
        var nodeType = element.nodeType;
        return (nodeType === NODE_TYPE_ELEMENT || nodeType === NODE_TYPE_TEXT) ? element.textContent : '';
      }
      element.textContent = value;
    }
  })(),

  val: function(element, value) {
    if (isUndefined(value)) {
      if (element.multiple && nodeName_(element) === 'select') {
        var result = [];
        forEach(element.options, function(option) {
          if (option.selected) {
            result.push(option.value || option.text);
          }
        });
        return result.length === 0 ? null : result;
      }
      return element.value;
    }
    element.value = value;
  },

  html: function(element, value) {
    if (isUndefined(value)) {
      return element.innerHTML;
    }
    jqLiteDealoc(element, true);
    element.innerHTML = value;
  },

  empty: jqLiteEmpty
}, function(fn, name) {
  /**
   * Properties: writes return selection, reads return first value
   */
  JQLite.prototype[name] = function(arg1, arg2) {
    var i, key;
    var nodeCount = this.length;

    // jqLiteHasClass has only two arguments, but is a getter-only fn, so we need to special-case it
    // in a way that survives minification.
    // jqLiteEmpty takes no arguments but is a setter.
    if (fn !== jqLiteEmpty &&
        (((fn.length == 2 && (fn !== jqLiteHasClass && fn !== jqLiteController)) ? arg1 : arg2) === undefined)) {
      if (isObject(arg1)) {

        // we are a write, but the object properties are the key/values
        for (i = 0; i < nodeCount; i++) {
          if (fn === jqLiteData) {
            // data() takes the whole object in jQuery
            fn(this[i], arg1);
          } else {
            for (key in arg1) {
              fn(this[i], key, arg1[key]);
            }
          }
        }
        // return self for chaining
        return this;
      } else {
        // we are a read, so read the first child.
        // TODO: do we still need this?
        var value = fn.$dv;
        // Only if we have $dv do we iterate over all, otherwise it is just the first element.
        var jj = (value === undefined) ? Math.min(nodeCount, 1) : nodeCount;
        for (var j = 0; j < jj; j++) {
          var nodeValue = fn(this[j], arg1, arg2);
          value = value ? value + nodeValue : nodeValue;
        }
        return value;
      }
    } else {
      // we are a write, so apply to all children
      for (i = 0; i < nodeCount; i++) {
        fn(this[i], arg1, arg2);
      }
      // return self for chaining
      return this;
    }
  };
});

function createEventHandler(element, events) {
  var eventHandler = function(event, type) {
    // jQuery specific api
    event.isDefaultPrevented = function() {
      return event.defaultPrevented;
    };

    var eventFns = events[type || event.type];
    var eventFnsLength = eventFns ? eventFns.length : 0;

    if (!eventFnsLength) return;

    if (isUndefined(event.immediatePropagationStopped)) {
      var originalStopImmediatePropagation = event.stopImmediatePropagation;
      event.stopImmediatePropagation = function() {
        event.immediatePropagationStopped = true;

        if (event.stopPropagation) {
          event.stopPropagation();
        }

        if (originalStopImmediatePropagation) {
          originalStopImmediatePropagation.call(event);
        }
      };
    }

    event.isImmediatePropagationStopped = function() {
      return event.immediatePropagationStopped === true;
    };

    // Copy event handlers in case event handlers array is modified during execution.
    if ((eventFnsLength > 1)) {
      eventFns = shallowCopy(eventFns);
    }

    for (var i = 0; i < eventFnsLength; i++) {
      if (!event.isImmediatePropagationStopped()) {
        eventFns[i].call(element, event);
      }
    }
  };

  // TODO: this is a hack for angularMocks/clearDataCache that makes it possible to deregister all
  //       events on `element`
  eventHandler.elem = element;
  return eventHandler;
}

//////////////////////////////////////////
// Functions iterating traversal.
// These functions chain results into a single
// selector.
//////////////////////////////////////////
forEach({
  removeData: jqLiteRemoveData,

  on: function jqLiteOn(element, type, fn, unsupported) {
    if (isDefined(unsupported)) throw jqLiteMinErr('onargs', 'jqLite#on() does not support the `selector` or `eventData` parameters');

    // Do not add event handlers to non-elements because they will not be cleaned up.
    if (!jqLiteAcceptsData(element)) {
      return;
    }

    var expandoStore = jqLiteExpandoStore(element, true);
    var events = expandoStore.events;
    var handle = expandoStore.handle;

    if (!handle) {
      handle = expandoStore.handle = createEventHandler(element, events);
    }

    // http://jsperf.com/string-indexof-vs-split
    var types = type.indexOf(' ') >= 0 ? type.split(' ') : [type];
    var i = types.length;

    while (i--) {
      type = types[i];
      var eventFns = events[type];

      if (!eventFns) {
        events[type] = [];

        if (type === 'mouseenter' || type === 'mouseleave') {
          // Refer to jQuery's implementation of mouseenter & mouseleave
          // Read about mouseenter and mouseleave:
          // http://www.quirksmode.org/js/events_mouse.html#link8

          jqLiteOn(element, MOUSE_EVENT_MAP[type], function(event) {
            var target = this, related = event.relatedTarget;
            // For mousenter/leave call the handler if related is outside the target.
            // NB: No relatedTarget if the mouse left/entered the browser window
            if (!related || (related !== target && !target.contains(related))) {
              handle(event, type);
            }
          });

        } else {
          if (type !== '$destroy') {
            addEventListenerFn(element, type, handle);
          }
        }
        eventFns = events[type];
      }
      eventFns.push(fn);
    }
  },

  off: jqLiteOff,

  one: function(element, type, fn) {
    element = jqLite(element);

    //add the listener twice so that when it is called
    //you can remove the original function and still be
    //able to call element.off(ev, fn) normally
    element.on(type, function onFn() {
      element.off(type, fn);
      element.off(type, onFn);
    });
    element.on(type, fn);
  },

  replaceWith: function(element, replaceNode) {
    var index, parent = element.parentNode;
    jqLiteDealoc(element);
    forEach(new JQLite(replaceNode), function(node) {
      if (index) {
        parent.insertBefore(node, index.nextSibling);
      } else {
        parent.replaceChild(node, element);
      }
      index = node;
    });
  },

  children: function(element) {
    var children = [];
    forEach(element.childNodes, function(element) {
      if (element.nodeType === NODE_TYPE_ELEMENT)
        children.push(element);
    });
    return children;
  },

  contents: function(element) {
    return element.contentDocument || element.childNodes || [];
  },

  append: function(element, node) {
    var nodeType = element.nodeType;
    if (nodeType !== NODE_TYPE_ELEMENT && nodeType !== NODE_TYPE_DOCUMENT_FRAGMENT) return;

    node = new JQLite(node);

    for (var i = 0, ii = node.length; i < ii; i++) {
      var child = node[i];
      element.appendChild(child);
    }
  },

  prepend: function(element, node) {
    if (element.nodeType === NODE_TYPE_ELEMENT) {
      var index = element.firstChild;
      forEach(new JQLite(node), function(child) {
        element.insertBefore(child, index);
      });
    }
  },

  wrap: function(element, wrapNode) {
    wrapNode = jqLite(wrapNode).eq(0).clone()[0];
    var parent = element.parentNode;
    if (parent) {
      parent.replaceChild(wrapNode, element);
    }
    wrapNode.appendChild(element);
  },

  remove: jqLiteRemove,

  detach: function(element) {
    jqLiteRemove(element, true);
  },

  after: function(element, newElement) {
    var index = element, parent = element.parentNode;
    newElement = new JQLite(newElement);

    for (var i = 0, ii = newElement.length; i < ii; i++) {
      var node = newElement[i];
      parent.insertBefore(node, index.nextSibling);
      index = node;
    }
  },

  addClass: jqLiteAddClass,
  removeClass: jqLiteRemoveClass,

  toggleClass: function(element, selector, condition) {
    if (selector) {
      forEach(selector.split(' '), function(className) {
        var classCondition = condition;
        if (isUndefined(classCondition)) {
          classCondition = !jqLiteHasClass(element, className);
        }
        (classCondition ? jqLiteAddClass : jqLiteRemoveClass)(element, className);
      });
    }
  },

  parent: function(element) {
    var parent = element.parentNode;
    return parent && parent.nodeType !== NODE_TYPE_DOCUMENT_FRAGMENT ? parent : null;
  },

  next: function(element) {
    return element.nextElementSibling;
  },

  find: function(element, selector) {
    if (element.getElementsByTagName) {
      return element.getElementsByTagName(selector);
    } else {
      return [];
    }
  },

  clone: jqLiteClone,

  triggerHandler: function(element, event, extraParameters) {

    var dummyEvent, eventFnsCopy, handlerArgs;
    var eventName = event.type || event;
    var expandoStore = jqLiteExpandoStore(element);
    var events = expandoStore && expandoStore.events;
    var eventFns = events && events[eventName];

    if (eventFns) {
      // Create a dummy event to pass to the handlers
      dummyEvent = {
        preventDefault: function() { this.defaultPrevented = true; },
        isDefaultPrevented: function() { return this.defaultPrevented === true; },
        stopImmediatePropagation: function() { this.immediatePropagationStopped = true; },
        isImmediatePropagationStopped: function() { return this.immediatePropagationStopped === true; },
        stopPropagation: noop,
        type: eventName,
        target: element
      };

      // If a custom event was provided then extend our dummy event with it
      if (event.type) {
        dummyEvent = extend(dummyEvent, event);
      }

      // Copy event handlers in case event handlers array is modified during execution.
      eventFnsCopy = shallowCopy(eventFns);
      handlerArgs = extraParameters ? [dummyEvent].concat(extraParameters) : [dummyEvent];

      forEach(eventFnsCopy, function(fn) {
        if (!dummyEvent.isImmediatePropagationStopped()) {
          fn.apply(element, handlerArgs);
        }
      });
    }
  }
}, function(fn, name) {
  /**
   * chaining functions
   */
  JQLite.prototype[name] = function(arg1, arg2, arg3) {
    var value;

    for (var i = 0, ii = this.length; i < ii; i++) {
      if (isUndefined(value)) {
        value = fn(this[i], arg1, arg2, arg3);
        if (isDefined(value)) {
          // any function which returns a value needs to be wrapped
          value = jqLite(value);
        }
      } else {
        jqLiteAddNodes(value, fn(this[i], arg1, arg2, arg3));
      }
    }
    return isDefined(value) ? value : this;
  };

  // bind legacy bind/unbind to on/off
  JQLite.prototype.bind = JQLite.prototype.on;
  JQLite.prototype.unbind = JQLite.prototype.off;
});


// Provider for private $$jqLite service
function $$jqLiteProvider() {
  this.$get = function $$jqLite() {
    return extend(JQLite, {
      hasClass: function(node, classes) {
        if (node.attr) node = node[0];
        return jqLiteHasClass(node, classes);
      },
      addClass: function(node, classes) {
        if (node.attr) node = node[0];
        return jqLiteAddClass(node, classes);
      },
      removeClass: function(node, classes) {
        if (node.attr) node = node[0];
        return jqLiteRemoveClass(node, classes);
      }
    });
  };
}

/**
 * Computes a hash of an 'obj'.
 * Hash of a:
 *  string is string
 *  number is number as string
 *  object is either result of calling $$hashKey function on the object or uniquely generated id,
 *         that is also assigned to the $$hashKey property of the object.
 *
 * @param obj
 * @returns {string} hash string such that the same input will have the same hash string.
 *         The resulting string key is in 'type:hashKey' format.
 */
function hashKey(obj, nextUidFn) {
  var key = obj && obj.$$hashKey;

  if (key) {
    if (typeof key === 'function') {
      key = obj.$$hashKey();
    }
    return key;
  }

  var objType = typeof obj;
  if (objType == 'function' || (objType == 'object' && obj !== null)) {
    key = obj.$$hashKey = objType + ':' + (nextUidFn || nextUid)();
  } else {
    key = objType + ':' + obj;
  }

  return key;
}

/**
 * HashMap which can use objects as keys
 */
function HashMap(array, isolatedUid) {
  if (isolatedUid) {
    var uid = 0;
    this.nextUid = function() {
      return ++uid;
    };
  }
  forEach(array, this.put, this);
}
HashMap.prototype = {
  /**
   * Store key value pair
   * @param key key to store can be any type
   * @param value value to store can be any type
   */
  put: function(key, value) {
    this[hashKey(key, this.nextUid)] = value;
  },

  /**
   * @param key
   * @returns {Object} the value for the key
   */
  get: function(key) {
    return this[hashKey(key, this.nextUid)];
  },

  /**
   * Remove the key/value pair
   * @param key
   */
  remove: function(key) {
    var value = this[key = hashKey(key, this.nextUid)];
    delete this[key];
    return value;
  }
};

/**
 * @ngdoc function
 * @module ng
 * @name angular.injector
 * @kind function
 *
 * @description
 * Creates an injector object that can be used for retrieving services as well as for
 * dependency injection (see {@link guide/di dependency injection}).
 *
 * @param {Array.<string|Function>} modules A list of module functions or their aliases. See
 *     {@link angular.module}. The `ng` module must be explicitly added.
 * @param {boolean=} [strictDi=false] Whether the injector should be in strict mode, which
 *     disallows argument name annotation inference.
 * @returns {injector} Injector object. See {@link auto.$injector $injector}.
 *
 * @example
 * Typical usage
 * ```js
 *   // create an injector
 *   var $injector = angular.injector(['ng']);
 *
 *   // use the injector to kick off your application
 *   // use the type inference to auto inject arguments, or use implicit injection
 *   $injector.invoke(function($rootScope, $compile, $document) {
 *     $compile($document)($rootScope);
 *     $rootScope.$digest();
 *   });
 * ```
 *
 * Sometimes you want to get access to the injector of a currently running Angular app
 * from outside Angular. Perhaps, you want to inject and compile some markup after the
 * application has been bootstrapped. You can do this using the extra `injector()` added
 * to JQuery/jqLite elements. See {@link angular.element}.
 *
 * *This is fairly rare but could be the case if a third party library is injecting the
 * markup.*
 *
 * In the following example a new block of HTML containing a `ng-controller`
 * directive is added to the end of the document body by JQuery. We then compile and link
 * it into the current AngularJS scope.
 *
 * ```js
 * var $div = $('<div ng-controller="MyCtrl">{{content.label}}</div>');
 * $(document.body).append($div);
 *
 * angular.element(document).injector().invoke(function($compile) {
 *   var scope = angular.element($div).scope();
 *   $compile($div)(scope);
 * });
 * ```
 */


/**
 * @ngdoc module
 * @name auto
 * @description
 *
 * Implicit module which gets automatically added to each {@link auto.$injector $injector}.
 */

var FN_ARGS = /^function\s*[^\(]*\(\s*([^\)]*)\)/m;
var FN_ARG_SPLIT = /,/;
var FN_ARG = /^\s*(_?)(\S+?)\1\s*$/;
var STRIP_COMMENTS = /((\/\/.*$)|(\/\*[\s\S]*?\*\/))/mg;
var $injectorMinErr = minErr('$injector');

function anonFn(fn) {
  // For anonymous functions, showing at the very least the function signature can help in
  // debugging.
  var fnText = fn.toString().replace(STRIP_COMMENTS, ''),
      args = fnText.match(FN_ARGS);
  if (args) {
    return 'function(' + (args[1] || '').replace(/[\s\r\n]+/, ' ') + ')';
  }
  return 'fn';
}

function annotate(fn, strictDi, name) {
  var $inject,
      fnText,
      argDecl,
      last;

  if (typeof fn === 'function') {
    if (!($inject = fn.$inject)) {
      $inject = [];
      if (fn.length) {
        if (strictDi) {
          if (!isString(name) || !name) {
            name = fn.name || anonFn(fn);
          }
          throw $injectorMinErr('strictdi',
            '{0} is not using explicit annotation and cannot be invoked in strict mode', name);
        }
        fnText = fn.toString().replace(STRIP_COMMENTS, '');
        argDecl = fnText.match(FN_ARGS);
        forEach(argDecl[1].split(FN_ARG_SPLIT), function(arg) {
          arg.replace(FN_ARG, function(all, underscore, name) {
            $inject.push(name);
          });
        });
      }
      fn.$inject = $inject;
    }
  } else if (isArray(fn)) {
    last = fn.length - 1;
    assertArgFn(fn[last], 'fn');
    $inject = fn.slice(0, last);
  } else {
    assertArgFn(fn, 'fn', true);
  }
  return $inject;
}

///////////////////////////////////////

/**
 * @ngdoc service
 * @name $injector
 *
 * @description
 *
 * `$injector` is used to retrieve object instances as defined by
 * {@link auto.$provide provider}, instantiate types, invoke methods,
 * and load modules.
 *
 * The following always holds true:
 *
 * ```js
 *   var $injector = angular.injector();
 *   expect($injector.get('$injector')).toBe($injector);
 *   expect($injector.invoke(function($injector) {
 *     return $injector;
 *   })).toBe($injector);
 * ```
 *
 * # Injection Function Annotation
 *
 * JavaScript does not have annotations, and annotations are needed for dependency injection. The
 * following are all valid ways of annotating function with injection arguments and are equivalent.
 *
 * ```js
 *   // inferred (only works if code not minified/obfuscated)
 *   $injector.invoke(function(serviceA){});
 *
 *   // annotated
 *   function explicit(serviceA) {};
 *   explicit.$inject = ['serviceA'];
 *   $injector.invoke(explicit);
 *
 *   // inline
 *   $injector.invoke(['serviceA', function(serviceA){}]);
 * ```
 *
 * ## Inference
 *
 * In JavaScript calling `toString()` on a function returns the function definition. The definition
 * can then be parsed and the function arguments can be extracted. This method of discovering
 * annotations is disallowed when the injector is in strict mode.
 * *NOTE:* This does not work with minification, and obfuscation tools since these tools change the
 * argument names.
 *
 * ## `$inject` Annotation
 * By adding an `$inject` property onto a function the injection parameters can be specified.
 *
 * ## Inline
 * As an array of injection names, where the last item in the array is the function to call.
 */

/**
 * @ngdoc method
 * @name $injector#get
 *
 * @description
 * Return an instance of the service.
 *
 * @param {string} name The name of the instance to retrieve.
 * @param {string=} caller An optional string to provide the origin of the function call for error messages.
 * @return {*} The instance.
 */

/**
 * @ngdoc method
 * @name $injector#invoke
 *
 * @description
 * Invoke the method and supply the method arguments from the `$injector`.
 *
 * @param {Function|Array.<string|Function>} fn The injectable function to invoke. Function parameters are
 *   injected according to the {@link guide/di $inject Annotation} rules.
 * @param {Object=} self The `this` for the invoked method.
 * @param {Object=} locals Optional object. If preset then any argument names are read from this
 *                         object first, before the `$injector` is consulted.
 * @returns {*} the value returned by the invoked `fn` function.
 */

/**
 * @ngdoc method
 * @name $injector#has
 *
 * @description
 * Allows the user to query if the particular service exists.
 *
 * @param {string} name Name of the service to query.
 * @returns {boolean} `true` if injector has given service.
 */

/**
 * @ngdoc method
 * @name $injector#instantiate
 * @description
 * Create a new instance of JS type. The method takes a constructor function, invokes the new
 * operator, and supplies all of the arguments to the constructor function as specified by the
 * constructor annotation.
 *
 * @param {Function} Type Annotated constructor function.
 * @param {Object=} locals Optional object. If preset then any argument names are read from this
 * object first, before the `$injector` is consulted.
 * @returns {Object} new instance of `Type`.
 */

/**
 * @ngdoc method
 * @name $injector#annotate
 *
 * @description
 * Returns an array of service names which the function is requesting for injection. This API is
 * used by the injector to determine which services need to be injected into the function when the
 * function is invoked. There are three ways in which the function can be annotated with the needed
 * dependencies.
 *
 * # Argument names
 *
 * The simplest form is to extract the dependencies from the arguments of the function. This is done
 * by converting the function into a string using `toString()` method and extracting the argument
 * names.
 * ```js
 *   // Given
 *   function MyController($scope, $route) {
 *     // ...
 *   }
 *
 *   // Then
 *   expect(injector.annotate(MyController)).toEqual(['$scope', '$route']);
 * ```
 *
 * You can disallow this method by using strict injection mode.
 *
 * This method does not work with code minification / obfuscation. For this reason the following
 * annotation strategies are supported.
 *
 * # The `$inject` property
 *
 * If a function has an `$inject` property and its value is an array of strings, then the strings
 * represent names of services to be injected into the function.
 * ```js
 *   // Given
 *   var MyController = function(obfuscatedScope, obfuscatedRoute) {
 *     // ...
 *   }
 *   // Define function dependencies
 *   MyController['$inject'] = ['$scope', '$route'];
 *
 *   // Then
 *   expect(injector.annotate(MyController)).toEqual(['$scope', '$route']);
 * ```
 *
 * # The array notation
 *
 * It is often desirable to inline Injected functions and that's when setting the `$inject` property
 * is very inconvenient. In these situations using the array notation to specify the dependencies in
 * a way that survives minification is a better choice:
 *
 * ```js
 *   // We wish to write this (not minification / obfuscation safe)
 *   injector.invoke(function($compile, $rootScope) {
 *     // ...
 *   });
 *
 *   // We are forced to write break inlining
 *   var tmpFn = function(obfuscatedCompile, obfuscatedRootScope) {
 *     // ...
 *   };
 *   tmpFn.$inject = ['$compile', '$rootScope'];
 *   injector.invoke(tmpFn);
 *
 *   // To better support inline function the inline annotation is supported
 *   injector.invoke(['$compile', '$rootScope', function(obfCompile, obfRootScope) {
 *     // ...
 *   }]);
 *
 *   // Therefore
 *   expect(injector.annotate(
 *      ['$compile', '$rootScope', function(obfus_$compile, obfus_$rootScope) {}])
 *    ).toEqual(['$compile', '$rootScope']);
 * ```
 *
 * @param {Function|Array.<string|Function>} fn Function for which dependent service names need to
 * be retrieved as described above.
 *
 * @param {boolean=} [strictDi=false] Disallow argument name annotation inference.
 *
 * @returns {Array.<string>} The names of the services which the function requires.
 */


/**
 * @ngdoc service
 * @name $provide
 *
 * @description
 *
 * The {@link auto.$provide $provide} service has a number of methods for registering components
 * with the {@link auto.$injector $injector}. Many of these functions are also exposed on
 * {@link angular.Module}.
 *
 * An Angular **service** is a singleton object created by a **service factory**.  These **service
 * factories** are functions which, in turn, are created by a **service provider**.
 * The **service providers** are constructor functions. When instantiated they must contain a
 * property called `$get`, which holds the **service factory** function.
 *
 * When you request a service, the {@link auto.$injector $injector} is responsible for finding the
 * correct **service provider**, instantiating it and then calling its `$get` **service factory**
 * function to get the instance of the **service**.
 *
 * Often services have no configuration options and there is no need to add methods to the service
 * provider.  The provider will be no more than a constructor function with a `$get` property. For
 * these cases the {@link auto.$provide $provide} service has additional helper methods to register
 * services without specifying a provider.
 *
 * * {@link auto.$provide#provider provider(provider)} - registers a **service provider** with the
 *     {@link auto.$injector $injector}
 * * {@link auto.$provide#constant constant(obj)} - registers a value/object that can be accessed by
 *     providers and services.
 * * {@link auto.$provide#value value(obj)} - registers a value/object that can only be accessed by
 *     services, not providers.
 * * {@link auto.$provide#factory factory(fn)} - registers a service **factory function**, `fn`,
 *     that will be wrapped in a **service provider** object, whose `$get` property will contain the
 *     given factory function.
 * * {@link auto.$provide#service service(class)} - registers a **constructor function**, `class`
 *     that will be wrapped in a **service provider** object, whose `$get` property will instantiate
 *      a new object using the given constructor function.
 *
 * See the individual methods for more information and examples.
 */

/**
 * @ngdoc method
 * @name $provide#provider
 * @description
 *
 * Register a **provider function** with the {@link auto.$injector $injector}. Provider functions
 * are constructor functions, whose instances are responsible for "providing" a factory for a
 * service.
 *
 * Service provider names start with the name of the service they provide followed by `Provider`.
 * For example, the {@link ng.$log $log} service has a provider called
 * {@link ng.$logProvider $logProvider}.
 *
 * Service provider objects can have additional methods which allow configuration of the provider
 * and its service. Importantly, you can configure what kind of service is created by the `$get`
 * method, or how that service will act. For example, the {@link ng.$logProvider $logProvider} has a
 * method {@link ng.$logProvider#debugEnabled debugEnabled}
 * which lets you specify whether the {@link ng.$log $log} service will log debug messages to the
 * console or not.
 *
 * @param {string} name The name of the instance. NOTE: the provider will be available under `name +
                        'Provider'` key.
 * @param {(Object|function())} provider If the provider is:
 *
 *   - `Object`: then it should have a `$get` method. The `$get` method will be invoked using
 *     {@link auto.$injector#invoke $injector.invoke()} when an instance needs to be created.
 *   - `Constructor`: a new instance of the provider will be created using
 *     {@link auto.$injector#instantiate $injector.instantiate()}, then treated as `object`.
 *
 * @returns {Object} registered provider instance

 * @example
 *
 * The following example shows how to create a simple event tracking service and register it using
 * {@link auto.$provide#provider $provide.provider()}.
 *
 * ```js
 *  // Define the eventTracker provider
 *  function EventTrackerProvider() {
 *    var trackingUrl = '/track';
 *
 *    // A provider method for configuring where the tracked events should been saved
 *    this.setTrackingUrl = function(url) {
 *      trackingUrl = url;
 *    };
 *
 *    // The service factory function
 *    this.$get = ['$http', function($http) {
 *      var trackedEvents = {};
 *      return {
 *        // Call this to track an event
 *        event: function(event) {
 *          var count = trackedEvents[event] || 0;
 *          count += 1;
 *          trackedEvents[event] = count;
 *          return count;
 *        },
 *        // Call this to save the tracked events to the trackingUrl
 *        save: function() {
 *          $http.post(trackingUrl, trackedEvents);
 *        }
 *      };
 *    }];
 *  }
 *
 *  describe('eventTracker', function() {
 *    var postSpy;
 *
 *    beforeEach(module(function($provide) {
 *      // Register the eventTracker provider
 *      $provide.provider('eventTracker', EventTrackerProvider);
 *    }));
 *
 *    beforeEach(module(function(eventTrackerProvider) {
 *      // Configure eventTracker provider
 *      eventTrackerProvider.setTrackingUrl('/custom-track');
 *    }));
 *
 *    it('tracks events', inject(function(eventTracker) {
 *      expect(eventTracker.event('login')).toEqual(1);
 *      expect(eventTracker.event('login')).toEqual(2);
 *    }));
 *
 *    it('saves to the tracking url', inject(function(eventTracker, $http) {
 *      postSpy = spyOn($http, 'post');
 *      eventTracker.event('login');
 *      eventTracker.save();
 *      expect(postSpy).toHaveBeenCalled();
 *      expect(postSpy.mostRecentCall.args[0]).not.toEqual('/track');
 *      expect(postSpy.mostRecentCall.args[0]).toEqual('/custom-track');
 *      expect(postSpy.mostRecentCall.args[1]).toEqual({ 'login': 1 });
 *    }));
 *  });
 * ```
 */

/**
 * @ngdoc method
 * @name $provide#factory
 * @description
 *
 * Register a **service factory**, which will be called to return the service instance.
 * This is short for registering a service where its provider consists of only a `$get` property,
 * which is the given service factory function.
 * You should use {@link auto.$provide#factory $provide.factory(getFn)} if you do not need to
 * configure your service in a provider.
 *
 * @param {string} name The name of the instance.
 * @param {Function|Array.<string|Function>} $getFn The injectable $getFn for the instance creation.
 *                      Internally this is a short hand for `$provide.provider(name, {$get: $getFn})`.
 * @returns {Object} registered provider instance
 *
 * @example
 * Here is an example of registering a service
 * ```js
 *   $provide.factory('ping', ['$http', function($http) {
 *     return function ping() {
 *       return $http.send('/ping');
 *     };
 *   }]);
 * ```
 * You would then inject and use this service like this:
 * ```js
 *   someModule.controller('Ctrl', ['ping', function(ping) {
 *     ping();
 *   }]);
 * ```
 */


/**
 * @ngdoc method
 * @name $provide#service
 * @description
 *
 * Register a **service constructor**, which will be invoked with `new` to create the service
 * instance.
 * This is short for registering a service where its provider's `$get` property is the service
 * constructor function that will be used to instantiate the service instance.
 *
 * You should use {@link auto.$provide#service $provide.service(class)} if you define your service
 * as a type/class.
 *
 * @param {string} name The name of the instance.
 * @param {Function|Array.<string|Function>} constructor An injectable class (constructor function)
 *     that will be instantiated.
 * @returns {Object} registered provider instance
 *
 * @example
 * Here is an example of registering a service using
 * {@link auto.$provide#service $provide.service(class)}.
 * ```js
 *   var Ping = function($http) {
 *     this.$http = $http;
 *   };
 *
 *   Ping.$inject = ['$http'];
 *
 *   Ping.prototype.send = function() {
 *     return this.$http.get('/ping');
 *   };
 *   $provide.service('ping', Ping);
 * ```
 * You would then inject and use this service like this:
 * ```js
 *   someModule.controller('Ctrl', ['ping', function(ping) {
 *     ping.send();
 *   }]);
 * ```
 */


/**
 * @ngdoc method
 * @name $provide#value
 * @description
 *
 * Register a **value service** with the {@link auto.$injector $injector}, such as a string, a
 * number, an array, an object or a function.  This is short for registering a service where its
 * provider's `$get` property is a factory function that takes no arguments and returns the **value
 * service**.
 *
 * Value services are similar to constant services, except that they cannot be injected into a
 * module configuration function (see {@link angular.Module#config}) but they can be overridden by
 * an Angular
 * {@link auto.$provide#decorator decorator}.
 *
 * @param {string} name The name of the instance.
 * @param {*} value The value.
 * @returns {Object} registered provider instance
 *
 * @example
 * Here are some examples of creating value services.
 * ```js
 *   $provide.value('ADMIN_USER', 'admin');
 *
 *   $provide.value('RoleLookup', { admin: 0, writer: 1, reader: 2 });
 *
 *   $provide.value('halfOf', function(value) {
 *     return value / 2;
 *   });
 * ```
 */


/**
 * @ngdoc method
 * @name $provide#constant
 * @description
 *
 * Register a **constant service**, such as a string, a number, an array, an object or a function,
 * with the {@link auto.$injector $injector}. Unlike {@link auto.$provide#value value} it can be
 * injected into a module configuration function (see {@link angular.Module#config}) and it cannot
 * be overridden by an Angular {@link auto.$provide#decorator decorator}.
 *
 * @param {string} name The name of the constant.
 * @param {*} value The constant value.
 * @returns {Object} registered instance
 *
 * @example
 * Here a some examples of creating constants:
 * ```js
 *   $provide.constant('SHARD_HEIGHT', 306);
 *
 *   $provide.constant('MY_COLOURS', ['red', 'blue', 'grey']);
 *
 *   $provide.constant('double', function(value) {
 *     return value * 2;
 *   });
 * ```
 */


/**
 * @ngdoc method
 * @name $provide#decorator
 * @description
 *
 * Register a **service decorator** with the {@link auto.$injector $injector}. A service decorator
 * intercepts the creation of a service, allowing it to override or modify the behaviour of the
 * service. The object returned by the decorator may be the original service, or a new service
 * object which replaces or wraps and delegates to the original service.
 *
 * @param {string} name The name of the service to decorate.
 * @param {Function|Array.<string|Function>} decorator This function will be invoked when the service needs to be
 *    instantiated and should return the decorated service instance. The function is called using
 *    the {@link auto.$injector#invoke injector.invoke} method and is therefore fully injectable.
 *    Local injection arguments:
 *
 *    * `$delegate` - The original service instance, which can be monkey patched, configured,
 *      decorated or delegated to.
 *
 * @example
 * Here we decorate the {@link ng.$log $log} service to convert warnings to errors by intercepting
 * calls to {@link ng.$log#error $log.warn()}.
 * ```js
 *   $provide.decorator('$log', ['$delegate', function($delegate) {
 *     $delegate.warn = $delegate.error;
 *     return $delegate;
 *   }]);
 * ```
 */


function createInjector(modulesToLoad, strictDi) {
  strictDi = (strictDi === true);
  var INSTANTIATING = {},
      providerSuffix = 'Provider',
      path = [],
      loadedModules = new HashMap([], true),
      providerCache = {
        $provide: {
            provider: supportObject(provider),
            factory: supportObject(factory),
            service: supportObject(service),
            value: supportObject(value),
            constant: supportObject(constant),
            decorator: decorator
          }
      },
      providerInjector = (providerCache.$injector =
          createInternalInjector(providerCache, function(serviceName, caller) {
            if (angular.isString(caller)) {
              path.push(caller);
            }
            throw $injectorMinErr('unpr', "Unknown provider: {0}", path.join(' <- '));
          })),
      instanceCache = {},
      instanceInjector = (instanceCache.$injector =
          createInternalInjector(instanceCache, function(serviceName, caller) {
            var provider = providerInjector.get(serviceName + providerSuffix, caller);
            return instanceInjector.invoke(provider.$get, provider, undefined, serviceName);
          }));


  forEach(loadModules(modulesToLoad), function(fn) { instanceInjector.invoke(fn || noop); });

  return instanceInjector;

  ////////////////////////////////////
  // $provider
  ////////////////////////////////////

  function supportObject(delegate) {
    return function(key, value) {
      if (isObject(key)) {
        forEach(key, reverseParams(delegate));
      } else {
        return delegate(key, value);
      }
    };
  }

  function provider(name, provider_) {
    assertNotHasOwnProperty(name, 'service');
    if (isFunction(provider_) || isArray(provider_)) {
      provider_ = providerInjector.instantiate(provider_);
    }
    if (!provider_.$get) {
      throw $injectorMinErr('pget', "Provider '{0}' must define $get factory method.", name);
    }
    return providerCache[name + providerSuffix] = provider_;
  }

  function enforceReturnValue(name, factory) {
    return function enforcedReturnValue() {
      var result = instanceInjector.invoke(factory, this);
      if (isUndefined(result)) {
        throw $injectorMinErr('undef', "Provider '{0}' must return a value from $get factory method.", name);
      }
      return result;
    };
  }

  function factory(name, factoryFn, enforce) {
    return provider(name, {
      $get: enforce !== false ? enforceReturnValue(name, factoryFn) : factoryFn
    });
  }

  function service(name, constructor) {
    return factory(name, ['$injector', function($injector) {
      return $injector.instantiate(constructor);
    }]);
  }

  function value(name, val) { return factory(name, valueFn(val), false); }

  function constant(name, value) {
    assertNotHasOwnProperty(name, 'constant');
    providerCache[name] = value;
    instanceCache[name] = value;
  }

  function decorator(serviceName, decorFn) {
    var origProvider = providerInjector.get(serviceName + providerSuffix),
        orig$get = origProvider.$get;

    origProvider.$get = function() {
      var origInstance = instanceInjector.invoke(orig$get, origProvider);
      return instanceInjector.invoke(decorFn, null, {$delegate: origInstance});
    };
  }

  ////////////////////////////////////
  // Module Loading
  ////////////////////////////////////
  function loadModules(modulesToLoad) {
    var runBlocks = [], moduleFn;
    forEach(modulesToLoad, function(module) {
      if (loadedModules.get(module)) return;
      loadedModules.put(module, true);

      function runInvokeQueue(queue) {
        var i, ii;
        for (i = 0, ii = queue.length; i < ii; i++) {
          var invokeArgs = queue[i],
              provider = providerInjector.get(invokeArgs[0]);

          provider[invokeArgs[1]].apply(provider, invokeArgs[2]);
        }
      }

      try {
        if (isString(module)) {
          moduleFn = angularModule(module);
          runBlocks = runBlocks.concat(loadModules(moduleFn.requires)).concat(moduleFn._runBlocks);
          runInvokeQueue(moduleFn._invokeQueue);
          runInvokeQueue(moduleFn._configBlocks);
        } else if (isFunction(module)) {
            runBlocks.push(providerInjector.invoke(module));
        } else if (isArray(module)) {
            runBlocks.push(providerInjector.invoke(module));
        } else {
          assertArgFn(module, 'module');
        }
      } catch (e) {
        if (isArray(module)) {
          module = module[module.length - 1];
        }
        if (e.message && e.stack && e.stack.indexOf(e.message) == -1) {
          // Safari & FF's stack traces don't contain error.message content
          // unlike those of Chrome and IE
          // So if stack doesn't contain message, we create a new string that contains both.
          // Since error.stack is read-only in Safari, I'm overriding e and not e.stack here.
          /* jshint -W022 */
          e = e.message + '\n' + e.stack;
        }
        throw $injectorMinErr('modulerr', "Failed to instantiate module {0} due to:\n{1}",
                  module, e.stack || e.message || e);
      }
    });
    return runBlocks;
  }

  ////////////////////////////////////
  // internal Injector
  ////////////////////////////////////

  function createInternalInjector(cache, factory) {

    function getService(serviceName, caller) {
      if (cache.hasOwnProperty(serviceName)) {
        if (cache[serviceName] === INSTANTIATING) {
          throw $injectorMinErr('cdep', 'Circular dependency found: {0}',
                    serviceName + ' <- ' + path.join(' <- '));
        }
        return cache[serviceName];
      } else {
        try {
          path.unshift(serviceName);
          cache[serviceName] = INSTANTIATING;
          return cache[serviceName] = factory(serviceName, caller);
        } catch (err) {
          if (cache[serviceName] === INSTANTIATING) {
            delete cache[serviceName];
          }
          throw err;
        } finally {
          path.shift();
        }
      }
    }

    function invoke(fn, self, locals, serviceName) {
      if (typeof locals === 'string') {
        serviceName = locals;
        locals = null;
      }

      var args = [],
          $inject = createInjector.$$annotate(fn, strictDi, serviceName),
          length, i,
          key;

      for (i = 0, length = $inject.length; i < length; i++) {
        key = $inject[i];
        if (typeof key !== 'string') {
          throw $injectorMinErr('itkn',
                  'Incorrect injection token! Expected service name as string, got {0}', key);
        }
        args.push(
          locals && locals.hasOwnProperty(key)
          ? locals[key]
          : getService(key, serviceName)
        );
      }
      if (isArray(fn)) {
        fn = fn[length];
      }

      // http://jsperf.com/angularjs-invoke-apply-vs-switch
      // #5388
      return fn.apply(self, args);
    }

    function instantiate(Type, locals, serviceName) {
      // Check if Type is annotated and use just the given function at n-1 as parameter
      // e.g. someModule.factory('greeter', ['$window', function(renamed$window) {}]);
      // Object creation: http://jsperf.com/create-constructor/2
      var instance = Object.create((isArray(Type) ? Type[Type.length - 1] : Type).prototype || null);
      var returnedValue = invoke(Type, instance, locals, serviceName);

      return isObject(returnedValue) || isFunction(returnedValue) ? returnedValue : instance;
    }

    return {
      invoke: invoke,
      instantiate: instantiate,
      get: getService,
      annotate: createInjector.$$annotate,
      has: function(name) {
        return providerCache.hasOwnProperty(name + providerSuffix) || cache.hasOwnProperty(name);
      }
    };
  }
}

createInjector.$$annotate = annotate;

/**
 * @ngdoc provider
 * @name $anchorScrollProvider
 *
 * @description
 * Use `$anchorScrollProvider` to disable automatic scrolling whenever
 * {@link ng.$location#hash $location.hash()} changes.
 */
function $AnchorScrollProvider() {

  var autoScrollingEnabled = true;

  /**
   * @ngdoc method
   * @name $anchorScrollProvider#disableAutoScrolling
   *
   * @description
   * By default, {@link ng.$anchorScroll $anchorScroll()} will automatically detect changes to
   * {@link ng.$location#hash $location.hash()} and scroll to the element matching the new hash.<br />
   * Use this method to disable automatic scrolling.
   *
   * If automatic scrolling is disabled, one must explicitly call
   * {@link ng.$anchorScroll $anchorScroll()} in order to scroll to the element related to the
   * current hash.
   */
  this.disableAutoScrolling = function() {
    autoScrollingEnabled = false;
  };

  /**
   * @ngdoc service
   * @name $anchorScroll
   * @kind function
   * @requires $window
   * @requires $location
   * @requires $rootScope
   *
   * @description
   * When called, it checks the current value of {@link ng.$location#hash $location.hash()} and
   * scrolls to the related element, according to the rules specified in the
   * [Html5 spec](http://dev.w3.org/html5/spec/Overview.html#the-indicated-part-of-the-document).
   *
   * It also watches the {@link ng.$location#hash $location.hash()} and automatically scrolls to
   * match any anchor whenever it changes. This can be disabled by calling
   * {@link ng.$anchorScrollProvider#disableAutoScrolling $anchorScrollProvider.disableAutoScrolling()}.
   *
   * Additionally, you can use its {@link ng.$anchorScroll#yOffset yOffset} property to specify a
   * vertical scroll-offset (either fixed or dynamic).
   *
   * @property {(number|function|jqLite)} yOffset
   * If set, specifies a vertical scroll-offset. This is often useful when there are fixed
   * positioned elements at the top of the page, such as navbars, headers etc.
   *
   * `yOffset` can be specified in various ways:
   * - **number**: A fixed number of pixels to be used as offset.<br /><br />
   * - **function**: A getter function called everytime `$anchorScroll()` is executed. Must return
   *   a number representing the offset (in pixels).<br /><br />
   * - **jqLite**: A jqLite/jQuery element to be used for specifying the offset. The distance from
   *   the top of the page to the element's bottom will be used as offset.<br />
   *   **Note**: The element will be taken into account only as long as its `position` is set to
   *   `fixed`. This option is useful, when dealing with responsive navbars/headers that adjust
   *   their height and/or positioning according to the viewport's size.
   *
   * <br />
   * <div class="alert alert-warning">
   * In order for `yOffset` to work properly, scrolling should take place on the document's root and
   * not some child element.
   * </div>
   *
   * @example
     <example module="anchorScrollExample">
       <file name="index.html">
         <div id="scrollArea" ng-controller="ScrollController">
           <a ng-click="gotoBottom()">Go to bottom</a>
           <a id="bottom"></a> You're at the bottom!
         </div>
       </file>
       <file name="script.js">
         angular.module('anchorScrollExample', [])
           .controller('ScrollController', ['$scope', '$location', '$anchorScroll',
             function ($scope, $location, $anchorScroll) {
               $scope.gotoBottom = function() {
                 // set the location.hash to the id of
                 // the element you wish to scroll to.
                 $location.hash('bottom');

                 // call $anchorScroll()
                 $anchorScroll();
               };
             }]);
       </file>
       <file name="style.css">
         #scrollArea {
           height: 280px;
           overflow: auto;
         }

         #bottom {
           display: block;
           margin-top: 2000px;
         }
       </file>
     </example>
   *
   * <hr />
   * The example below illustrates the use of a vertical scroll-offset (specified as a fixed value).
   * See {@link ng.$anchorScroll#yOffset $anchorScroll.yOffset} for more details.
   *
   * @example
     <example module="anchorScrollOffsetExample">
       <file name="index.html">
         <div class="fixed-header" ng-controller="headerCtrl">
           <a href="" ng-click="gotoAnchor(x)" ng-repeat="x in [1,2,3,4,5]">
             Go to anchor {{x}}
           </a>
         </div>
         <div id="anchor{{x}}" class="anchor" ng-repeat="x in [1,2,3,4,5]">
           Anchor {{x}} of 5
         </div>
       </file>
       <file name="script.js">
         angular.module('anchorScrollOffsetExample', [])
           .run(['$anchorScroll', function($anchorScroll) {
             $anchorScroll.yOffset = 50;   // always scroll by 50 extra pixels
           }])
           .controller('headerCtrl', ['$anchorScroll', '$location', '$scope',
             function ($anchorScroll, $location, $scope) {
               $scope.gotoAnchor = function(x) {
                 var newHash = 'anchor' + x;
                 if ($location.hash() !== newHash) {
                   // set the $location.hash to `newHash` and
                   // $anchorScroll will automatically scroll to it
                   $location.hash('anchor' + x);
                 } else {
                   // call $anchorScroll() explicitly,
                   // since $location.hash hasn't changed
                   $anchorScroll();
                 }
               };
             }
           ]);
       </file>
       <file name="style.css">
         body {
           padding-top: 50px;
         }

         .anchor {
           border: 2px dashed DarkOrchid;
           padding: 10px 10px 200px 10px;
         }

         .fixed-header {
           background-color: rgba(0, 0, 0, 0.2);
           height: 50px;
           position: fixed;
           top: 0; left: 0; right: 0;
         }

         .fixed-header > a {
           display: inline-block;
           margin: 5px 15px;
         }
       </file>
     </example>
   */
  this.$get = ['$window', '$location', '$rootScope', function($window, $location, $rootScope) {
    var document = $window.document;

    // Helper function to get first anchor from a NodeList
    // (using `Array#some()` instead of `angular#forEach()` since it's more performant
    //  and working in all supported browsers.)
    function getFirstAnchor(list) {
      var result = null;
      Array.prototype.some.call(list, function(element) {
        if (nodeName_(element) === 'a') {
          result = element;
          return true;
        }
      });
      return result;
    }

    function getYOffset() {

      var offset = scroll.yOffset;

      if (isFunction(offset)) {
        offset = offset();
      } else if (isElement(offset)) {
        var elem = offset[0];
        var style = $window.getComputedStyle(elem);
        if (style.position !== 'fixed') {
          offset = 0;
        } else {
          offset = elem.getBoundingClientRect().bottom;
        }
      } else if (!isNumber(offset)) {
        offset = 0;
      }

      return offset;
    }

    function scrollTo(elem) {
      if (elem) {
        elem.scrollIntoView();

        var offset = getYOffset();

        if (offset) {
          // `offset` is the number of pixels we should scroll UP in order to align `elem` properly.
          // This is true ONLY if the call to `elem.scrollIntoView()` initially aligns `elem` at the
          // top of the viewport.
          //
          // IF the number of pixels from the top of `elem` to the end of the page's content is less
          // than the height of the viewport, then `elem.scrollIntoView()` will align the `elem` some
          // way down the page.
          //
          // This is often the case for elements near the bottom of the page.
          //
          // In such cases we do not need to scroll the whole `offset` up, just the difference between
          // the top of the element and the offset, which is enough to align the top of `elem` at the
          // desired position.
          var elemTop = elem.getBoundingClientRect().top;
          $window.scrollBy(0, elemTop - offset);
        }
      } else {
        $window.scrollTo(0, 0);
      }
    }

    function scroll() {
      var hash = $location.hash(), elm;

      // empty hash, scroll to the top of the page
      if (!hash) scrollTo(null);

      // element with given id
      else if ((elm = document.getElementById(hash))) scrollTo(elm);

      // first anchor with given name :-D
      else if ((elm = getFirstAnchor(document.getElementsByName(hash)))) scrollTo(elm);

      // no element and hash == 'top', scroll to the top of the page
      else if (hash === 'top') scrollTo(null);
    }

    // does not scroll when user clicks on anchor link that is currently on
    // (no url change, no $location.hash() change), browser native does scroll
    if (autoScrollingEnabled) {
      $rootScope.$watch(function autoScrollWatch() {return $location.hash();},
        function autoScrollWatchAction(newVal, oldVal) {
          // skip the initial scroll if $location.hash is empty
          if (newVal === oldVal && newVal === '') return;

          jqLiteDocumentLoaded(function() {
            $rootScope.$evalAsync(scroll);
          });
        });
    }

    return scroll;
  }];
}

var $animateMinErr = minErr('$animate');

/**
 * @ngdoc provider
 * @name $animateProvider
 *
 * @description
 * Default implementation of $animate that doesn't perform any animations, instead just
 * synchronously performs DOM
 * updates and calls done() callbacks.
 *
 * In order to enable animations the ngAnimate module has to be loaded.
 *
 * To see the functional implementation check out src/ngAnimate/animate.js
 */
var $AnimateProvider = ['$provide', function($provide) {


  this.$$selectors = {};


  /**
   * @ngdoc method
   * @name $animateProvider#register
   *
   * @description
   * Registers a new injectable animation factory function. The factory function produces the
   * animation object which contains callback functions for each event that is expected to be
   * animated.
   *
   *   * `eventFn`: `function(Element, doneFunction)` The element to animate, the `doneFunction`
   *   must be called once the element animation is complete. If a function is returned then the
   *   animation service will use this function to cancel the animation whenever a cancel event is
   *   triggered.
   *
   *
   * ```js
   *   return {
     *     eventFn : function(element, done) {
     *       //code to run the animation
     *       //once complete, then run done()
     *       return function cancellationFunction() {
     *         //code to cancel the animation
     *       }
     *     }
     *   }
   * ```
   *
   * @param {string} name The name of the animation.
   * @param {Function} factory The factory function that will be executed to return the animation
   *                           object.
   */
  this.register = function(name, factory) {
    var key = name + '-animation';
    if (name && name.charAt(0) != '.') throw $animateMinErr('notcsel',
        "Expecting class selector starting with '.' got '{0}'.", name);
    this.$$selectors[name.substr(1)] = key;
    $provide.factory(key, factory);
  };

  /**
   * @ngdoc method
   * @name $animateProvider#classNameFilter
   *
   * @description
   * Sets and/or returns the CSS class regular expression that is checked when performing
   * an animation. Upon bootstrap the classNameFilter value is not set at all and will
   * therefore enable $animate to attempt to perform an animation on any element.
   * When setting the classNameFilter value, animations will only be performed on elements
   * that successfully match the filter expression. This in turn can boost performance
   * for low-powered devices as well as applications containing a lot of structural operations.
   * @param {RegExp=} expression The className expression which will be checked against all animations
   * @return {RegExp} The current CSS className expression value. If null then there is no expression value
   */
  this.classNameFilter = function(expression) {
    if (arguments.length === 1) {
      this.$$classNameFilter = (expression instanceof RegExp) ? expression : null;
    }
    return this.$$classNameFilter;
  };

  this.$get = ['$$q', '$$asyncCallback', '$rootScope', function($$q, $$asyncCallback, $rootScope) {

    var currentDefer;

    function runAnimationPostDigest(fn) {
      var cancelFn, defer = $$q.defer();
      defer.promise.$$cancelFn = function ngAnimateMaybeCancel() {
        cancelFn && cancelFn();
      };

      $rootScope.$$postDigest(function ngAnimatePostDigest() {
        cancelFn = fn(function ngAnimateNotifyComplete() {
          defer.resolve();
        });
      });

      return defer.promise;
    }

    function resolveElementClasses(element, classes) {
      var toAdd = [], toRemove = [];

      var hasClasses = createMap();
      forEach((element.attr('class') || '').split(/\s+/), function(className) {
        hasClasses[className] = true;
      });

      forEach(classes, function(status, className) {
        var hasClass = hasClasses[className];

        // If the most recent class manipulation (via $animate) was to remove the class, and the
        // element currently has the class, the class is scheduled for removal. Otherwise, if
        // the most recent class manipulation (via $animate) was to add the class, and the
        // element does not currently have the class, the class is scheduled to be added.
        if (status === false && hasClass) {
          toRemove.push(className);
        } else if (status === true && !hasClass) {
          toAdd.push(className);
        }
      });

      return (toAdd.length + toRemove.length) > 0 &&
        [toAdd.length ? toAdd : null, toRemove.length ? toRemove : null];
    }

    function cachedClassManipulation(cache, classes, op) {
      for (var i=0, ii = classes.length; i < ii; ++i) {
        var className = classes[i];
        cache[className] = op;
      }
    }

    function asyncPromise() {
      // only serve one instance of a promise in order to save CPU cycles
      if (!currentDefer) {
        currentDefer = $$q.defer();
        $$asyncCallback(function() {
          currentDefer.resolve();
          currentDefer = null;
        });
      }
      return currentDefer.promise;
    }

    function applyStyles(element, options) {
      if (angular.isObject(options)) {
        var styles = extend(options.from || {}, options.to || {});
        element.css(styles);
      }
    }

    /**
     *
     * @ngdoc service
     * @name $animate
     * @description The $animate service provides rudimentary DOM manipulation functions to
     * insert, remove and move elements within the DOM, as well as adding and removing classes.
     * This service is the core service used by the ngAnimate $animator service which provides
     * high-level animation hooks for CSS and JavaScript.
     *
     * $animate is available in the AngularJS core, however, the ngAnimate module must be included
     * to enable full out animation support. Otherwise, $animate will only perform simple DOM
     * manipulation operations.
     *
     * To learn more about enabling animation support, click here to visit the {@link ngAnimate
     * ngAnimate module page} as well as the {@link ngAnimate.$animate ngAnimate $animate service
     * page}.
     */
    return {
      animate: function(element, from, to) {
        applyStyles(element, { from: from, to: to });
        return asyncPromise();
      },

      /**
       *
       * @ngdoc method
       * @name $animate#enter
       * @kind function
       * @description Inserts the element into the DOM either after the `after` element or
       * as the first child within the `parent` element. When the function is called a promise
       * is returned that will be resolved at a later time.
       * @param {DOMElement} element the element which will be inserted into the DOM
       * @param {DOMElement} parent the parent element which will append the element as
       *   a child (if the after element is not present)
       * @param {DOMElement} after the sibling element which will append the element
       *   after itself
       * @param {object=} options an optional collection of styles that will be applied to the element.
       * @return {Promise} the animation callback promise
       */
      enter: function(element, parent, after, options) {
        applyStyles(element, options);
        after ? after.after(element)
              : parent.prepend(element);
        return asyncPromise();
      },

      /**
       *
       * @ngdoc method
       * @name $animate#leave
       * @kind function
       * @description Removes the element from the DOM. When the function is called a promise
       * is returned that will be resolved at a later time.
       * @param {DOMElement} element the element which will be removed from the DOM
       * @param {object=} options an optional collection of options that will be applied to the element.
       * @return {Promise} the animation callback promise
       */
      leave: function(element, options) {
        applyStyles(element, options);
        element.remove();
        return asyncPromise();
      },

      /**
       *
       * @ngdoc method
       * @name $animate#move
       * @kind function
       * @description Moves the position of the provided element within the DOM to be placed
       * either after the `after` element or inside of the `parent` element. When the function
       * is called a promise is returned that will be resolved at a later time.
       *
       * @param {DOMElement} element the element which will be moved around within the
       *   DOM
       * @param {DOMElement} parent the parent element where the element will be
       *   inserted into (if the after element is not present)
       * @param {DOMElement} after the sibling element where the element will be
       *   positioned next to
       * @param {object=} options an optional collection of options that will be applied to the element.
       * @return {Promise} the animation callback promise
       */
      move: function(element, parent, after, options) {
        // Do not remove element before insert. Removing will cause data associated with the
        // element to be dropped. Insert will implicitly do the remove.
        return this.enter(element, parent, after, options);
      },

      /**
       *
       * @ngdoc method
       * @name $animate#addClass
       * @kind function
       * @description Adds the provided className CSS class value to the provided element.
       * When the function is called a promise is returned that will be resolved at a later time.
       * @param {DOMElement} element the element which will have the className value
       *   added to it
       * @param {string} className the CSS class which will be added to the element
       * @param {object=} options an optional collection of options that will be applied to the element.
       * @return {Promise} the animation callback promise
       */
      addClass: function(element, className, options) {
        return this.setClass(element, className, [], options);
      },

      $$addClassImmediately: function(element, className, options) {
        element = jqLite(element);
        className = !isString(className)
                        ? (isArray(className) ? className.join(' ') : '')
                        : className;
        forEach(element, function(element) {
          jqLiteAddClass(element, className);
        });
        applyStyles(element, options);
        return asyncPromise();
      },

      /**
       *
       * @ngdoc method
       * @name $animate#removeClass
       * @kind function
       * @description Removes the provided className CSS class value from the provided element.
       * When the function is called a promise is returned that will be resolved at a later time.
       * @param {DOMElement} element the element which will have the className value
       *   removed from it
       * @param {string} className the CSS class which will be removed from the element
       * @param {object=} options an optional collection of options that will be applied to the element.
       * @return {Promise} the animation callback promise
       */
      removeClass: function(element, className, options) {
        return this.setClass(element, [], className, options);
      },

      $$removeClassImmediately: function(element, className, options) {
        element = jqLite(element);
        className = !isString(className)
                        ? (isArray(className) ? className.join(' ') : '')
                        : className;
        forEach(element, function(element) {
          jqLiteRemoveClass(element, className);
        });
        applyStyles(element, options);
        return asyncPromise();
      },

      /**
       *
       * @ngdoc method
       * @name $animate#setClass
       * @kind function
       * @description Adds and/or removes the given CSS classes to and from the element.
       * When the function is called a promise is returned that will be resolved at a later time.
       * @param {DOMElement} element the element which will have its CSS classes changed
       *   removed from it
       * @param {string} add the CSS classes which will be added to the element
       * @param {string} remove the CSS class which will be removed from the element
       * @param {object=} options an optional collection of options that will be applied to the element.
       * @return {Promise} the animation callback promise
       */
      setClass: function(element, add, remove, options) {
        var self = this;
        var STORAGE_KEY = '$$animateClasses';
        var createdCache = false;
        element = jqLite(element);

        var cache = element.data(STORAGE_KEY);
        if (!cache) {
          cache = {
            classes: {},
            options: options
          };
          createdCache = true;
        } else if (options && cache.options) {
          cache.options = angular.extend(cache.options || {}, options);
        }

        var classes = cache.classes;

        add = isArray(add) ? add : add.split(' ');
        remove = isArray(remove) ? remove : remove.split(' ');
        cachedClassManipulation(classes, add, true);
        cachedClassManipulation(classes, remove, false);

        if (createdCache) {
          cache.promise = runAnimationPostDigest(function(done) {
            var cache = element.data(STORAGE_KEY);
            element.removeData(STORAGE_KEY);

            // in the event that the element is removed before postDigest
            // is run then the cache will be undefined and there will be
            // no need anymore to add or remove and of the element classes
            if (cache) {
              var classes = resolveElementClasses(element, cache.classes);
              if (classes) {
                self.$$setClassImmediately(element, classes[0], classes[1], cache.options);
              }
            }

            done();
          });
          element.data(STORAGE_KEY, cache);
        }

        return cache.promise;
      },

      $$setClassImmediately: function(element, add, remove, options) {
        add && this.$$addClassImmediately(element, add);
        remove && this.$$removeClassImmediately(element, remove);
        applyStyles(element, options);
        return asyncPromise();
      },

      enabled: noop,
      cancel: noop
    };
  }];
}];

function $$AsyncCallbackProvider() {
  this.$get = ['$$rAF', '$timeout', function($$rAF, $timeout) {
    return $$rAF.supported
      ? function(fn) { return $$rAF(fn); }
      : function(fn) {
        return $timeout(fn, 0, false);
      };
  }];
}

/* global stripHash: true */

/**
 * ! This is a private undocumented service !
 *
 * @name $browser
 * @requires $log
 * @description
 * This object has two goals:
 *
 * - hide all the global state in the browser caused by the window object
 * - abstract away all the browser specific features and inconsistencies
 *
 * For tests we provide {@link ngMock.$browser mock implementation} of the `$browser`
 * service, which can be used for convenient testing of the application without the interaction with
 * the real browser apis.
 */
/**
 * @param {object} window The global window object.
 * @param {object} document jQuery wrapped document.
 * @param {object} $log window.console or an object with the same interface.
 * @param {object} $sniffer $sniffer service
 */
function Browser(window, document, $log, $sniffer) {
  var self = this,
      rawDocument = document[0],
      location = window.location,
      history = window.history,
      setTimeout = window.setTimeout,
      clearTimeout = window.clearTimeout,
      pendingDeferIds = {};

  self.isMock = false;

  var outstandingRequestCount = 0;
  var outstandingRequestCallbacks = [];

  // TODO(vojta): remove this temporary api
  self.$$completeOutstandingRequest = completeOutstandingRequest;
  self.$$incOutstandingRequestCount = function() { outstandingRequestCount++; };

  /**
   * Executes the `fn` function(supports currying) and decrements the `outstandingRequestCallbacks`
   * counter. If the counter reaches 0, all the `outstandingRequestCallbacks` are executed.
   */
  function completeOutstandingRequest(fn) {
    try {
      fn.apply(null, sliceArgs(arguments, 1));
    } finally {
      outstandingRequestCount--;
      if (outstandingRequestCount === 0) {
        while (outstandingRequestCallbacks.length) {
          try {
            outstandingRequestCallbacks.pop()();
          } catch (e) {
            $log.error(e);
          }
        }
      }
    }
  }

  function getHash(url) {
    var index = url.indexOf('#');
    return index === -1 ? '' : url.substr(index);
  }

  /**
   * @private
   * Note: this method is used only by scenario runner
   * TODO(vojta): prefix this method with $$ ?
   * @param {function()} callback Function that will be called when no outstanding request
   */
  self.notifyWhenNoOutstandingRequests = function(callback) {
    // force browser to execute all pollFns - this is needed so that cookies and other pollers fire
    // at some deterministic time in respect to the test runner's actions. Leaving things up to the
    // regular poller would result in flaky tests.
    forEach(pollFns, function(pollFn) { pollFn(); });

    if (outstandingRequestCount === 0) {
      callback();
    } else {
      outstandingRequestCallbacks.push(callback);
    }
  };

  //////////////////////////////////////////////////////////////
  // Poll Watcher API
  //////////////////////////////////////////////////////////////
  var pollFns = [],
      pollTimeout;

  /**
   * @name $browser#addPollFn
   *
   * @param {function()} fn Poll function to add
   *
   * @description
   * Adds a function to the list of functions that poller periodically executes,
   * and starts polling if not started yet.
   *
   * @returns {function()} the added function
   */
  self.addPollFn = function(fn) {
    if (isUndefined(pollTimeout)) startPoller(100, setTimeout);
    pollFns.push(fn);
    return fn;
  };

  /**
   * @param {number} interval How often should browser call poll functions (ms)
   * @param {function()} setTimeout Reference to a real or fake `setTimeout` function.
   *
   * @description
   * Configures the poller to run in the specified intervals, using the specified
   * setTimeout fn and kicks it off.
   */
  function startPoller(interval, setTimeout) {
    (function check() {
      forEach(pollFns, function(pollFn) { pollFn(); });
      pollTimeout = setTimeout(check, interval);
    })();
  }

  //////////////////////////////////////////////////////////////
  // URL API
  //////////////////////////////////////////////////////////////

  var cachedState, lastHistoryState,
      lastBrowserUrl = location.href,
      baseElement = document.find('base'),
      reloadLocation = null;

  cacheState();
  lastHistoryState = cachedState;

  /**
   * @name $browser#url
   *
   * @description
   * GETTER:
   * Without any argument, this method just returns current value of location.href.
   *
   * SETTER:
   * With at least one argument, this method sets url to new value.
   * If html5 history api supported, pushState/replaceState is used, otherwise
   * location.href/location.replace is used.
   * Returns its own instance to allow chaining
   *
   * NOTE: this api is intended for use only by the $location service. Please use the
   * {@link ng.$location $location service} to change url.
   *
   * @param {string} url New url (when used as setter)
   * @param {boolean=} replace Should new url replace current history record?
   * @param {object=} state object to use with pushState/replaceState
   */
  self.url = function(url, replace, state) {
    // In modern browsers `history.state` is `null` by default; treating it separately
    // from `undefined` would cause `$browser.url('/foo')` to change `history.state`
    // to undefined via `pushState`. Instead, let's change `undefined` to `null` here.
    if (isUndefined(state)) {
      state = null;
    }

    // Android Browser BFCache causes location, history reference to become stale.
    if (location !== window.location) location = window.location;
    if (history !== window.history) history = window.history;

    // setter
    if (url) {
      var sameState = lastHistoryState === state;

      // Don't change anything if previous and current URLs and states match. This also prevents
      // IE<10 from getting into redirect loop when in LocationHashbangInHtml5Url mode.
      // See https://github.com/angular/angular.js/commit/ffb2701
      if (lastBrowserUrl === url && (!$sniffer.history || sameState)) {
        return self;
      }
      var sameBase = lastBrowserUrl && stripHash(lastBrowserUrl) === stripHash(url);
      lastBrowserUrl = url;
      lastHistoryState = state;
      // Don't use history API if only the hash changed
      // due to a bug in IE10/IE11 which leads
      // to not firing a `hashchange` nor `popstate` event
      // in some cases (see #9143).
      if ($sniffer.history && (!sameBase || !sameState)) {
        history[replace ? 'replaceState' : 'pushState'](state, '', url);
        cacheState();
        // Do the assignment again so that those two variables are referentially identical.
        lastHistoryState = cachedState;
      } else {
        if (!sameBase || reloadLocation) {
          reloadLocation = url;
        }
        if (replace) {
          location.replace(url);
        } else if (!sameBase) {
          location.href = url;
        } else {
          location.hash = getHash(url);
        }
      }
      return self;
    // getter
    } else {
      // - reloadLocation is needed as browsers don't allow to read out
      //   the new location.href if a reload happened.
      // - the replacement is a workaround for https://bugzilla.mozilla.org/show_bug.cgi?id=407172
      return reloadLocation || location.href.replace(/%27/g,"'");
    }
  };

  /**
   * @name $browser#state
   *
   * @description
   * This method is a getter.
   *
   * Return history.state or null if history.state is undefined.
   *
   * @returns {object} state
   */
  self.state = function() {
    return cachedState;
  };

  var urlChangeListeners = [],
      urlChangeInit = false;

  function cacheStateAndFireUrlChange() {
    cacheState();
    fireUrlChange();
  }

  function getCurrentState() {
    try {
      return history.state;
    } catch (e) {
      // MSIE can reportedly throw when there is no state (UNCONFIRMED).
    }
  }

  // This variable should be used *only* inside the cacheState function.
  var lastCachedState = null;
  function cacheState() {
    // This should be the only place in $browser where `history.state` is read.
    cachedState = getCurrentState();
    cachedState = isUndefined(cachedState) ? null : cachedState;

    // Prevent callbacks fo fire twice if both hashchange & popstate were fired.
    if (equals(cachedState, lastCachedState)) {
      cachedState = lastCachedState;
    }
    lastCachedState = cachedState;
  }

  function fireUrlChange() {
    if (lastBrowserUrl === self.url() && lastHistoryState === cachedState) {
      return;
    }

    lastBrowserUrl = self.url();
    lastHistoryState = cachedState;
    forEach(urlChangeListeners, function(listener) {
      listener(self.url(), cachedState);
    });
  }

  /**
   * @name $browser#onUrlChange
   *
   * @description
   * Register callback function that will be called, when url changes.
   *
   * It's only called when the url is changed from outside of angular:
   * - user types different url into address bar
   * - user clicks on history (forward/back) button
   * - user clicks on a link
   *
   * It's not called when url is changed by $browser.url() method
   *
   * The listener gets called with new url as parameter.
   *
   * NOTE: this api is intended for use only by the $location service. Please use the
   * {@link ng.$location $location service} to monitor url changes in angular apps.
   *
   * @param {function(string)} listener Listener function to be called when url changes.
   * @return {function(string)} Returns the registered listener fn - handy if the fn is anonymous.
   */
  self.onUrlChange = function(callback) {
    // TODO(vojta): refactor to use node's syntax for events
    if (!urlChangeInit) {
      // We listen on both (hashchange/popstate) when available, as some browsers (e.g. Opera)
      // don't fire popstate when user change the address bar and don't fire hashchange when url
      // changed by push/replaceState

      // html5 history api - popstate event
      if ($sniffer.history) jqLite(window).on('popstate', cacheStateAndFireUrlChange);
      // hashchange event
      jqLite(window).on('hashchange', cacheStateAndFireUrlChange);

      urlChangeInit = true;
    }

    urlChangeListeners.push(callback);
    return callback;
  };

  /**
   * Checks whether the url has changed outside of Angular.
   * Needs to be exported to be able to check for changes that have been done in sync,
   * as hashchange/popstate events fire in async.
   */
  self.$$checkUrlChange = fireUrlChange;

  //////////////////////////////////////////////////////////////
  // Misc API
  //////////////////////////////////////////////////////////////

  /**
   * @name $browser#baseHref
   *
   * @description
   * Returns current <base href>
   * (always relative - without domain)
   *
   * @returns {string} The current base href
   */
  self.baseHref = function() {
    var href = baseElement.attr('href');
    return href ? href.replace(/^(https?\:)?\/\/[^\/]*/, '') : '';
  };

  //////////////////////////////////////////////////////////////
  // Cookies API
  //////////////////////////////////////////////////////////////
  var lastCookies = {};
  var lastCookieString = '';
  var cookiePath = self.baseHref();

  function safeDecodeURIComponent(str) {
    try {
      return decodeURIComponent(str);
    } catch (e) {
      return str;
    }
  }

  /**
   * @name $browser#cookies
   *
   * @param {string=} name Cookie name
   * @param {string=} value Cookie value
   *
   * @description
   * The cookies method provides a 'private' low level access to browser cookies.
   * It is not meant to be used directly, use the $cookie service instead.
   *
   * The return values vary depending on the arguments that the method was called with as follows:
   *
   * - cookies() -> hash of all cookies, this is NOT a copy of the internal state, so do not modify
   *   it
   * - cookies(name, value) -> set name to value, if value is undefined delete the cookie
   * - cookies(name) -> the same as (name, undefined) == DELETES (no one calls it right now that
   *   way)
   *
   * @returns {Object} Hash of all cookies (if called without any parameter)
   */
  self.cookies = function(name, value) {
    var cookieLength, cookieArray, cookie, i, index;

    if (name) {
      if (value === undefined) {
        rawDocument.cookie = encodeURIComponent(name) + "=;path=" + cookiePath +
                                ";expires=Thu, 01 Jan 1970 00:00:00 GMT";
      } else {
        if (isString(value)) {
          cookieLength = (rawDocument.cookie = encodeURIComponent(name) + '=' + encodeURIComponent(value) +
                                ';path=' + cookiePath).length + 1;

          // per http://www.ietf.org/rfc/rfc2109.txt browser must allow at minimum:
          // - 300 cookies
          // - 20 cookies per unique domain
          // - 4096 bytes per cookie
          if (cookieLength > 4096) {
            $log.warn("Cookie '" + name +
              "' possibly not set or overflowed because it was too large (" +
              cookieLength + " > 4096 bytes)!");
          }
        }
      }
    } else {
      if (rawDocument.cookie !== lastCookieString) {
        lastCookieString = rawDocument.cookie;
        cookieArray = lastCookieString.split("; ");
        lastCookies = {};

        for (i = 0; i < cookieArray.length; i++) {
          cookie = cookieArray[i];
          index = cookie.indexOf('=');
          if (index > 0) { //ignore nameless cookies
            name = safeDecodeURIComponent(cookie.substring(0, index));
            // the first value that is seen for a cookie is the most
            // specific one.  values for the same cookie name that
            // follow are for less specific paths.
            if (lastCookies[name] === undefined) {
              lastCookies[name] = safeDecodeURIComponent(cookie.substring(index + 1));
            }
          }
        }
      }
      return lastCookies;
    }
  };


  /**
   * @name $browser#defer
   * @param {function()} fn A function, who's execution should be deferred.
   * @param {number=} [delay=0] of milliseconds to defer the function execution.
   * @returns {*} DeferId that can be used to cancel the task via `$browser.defer.cancel()`.
   *
   * @description
   * Executes a fn asynchronously via `setTimeout(fn, delay)`.
   *
   * Unlike when calling `setTimeout` directly, in test this function is mocked and instead of using
   * `setTimeout` in tests, the fns are queued in an array, which can be programmatically flushed
   * via `$browser.defer.flush()`.
   *
   */
  self.defer = function(fn, delay) {
    var timeoutId;
    outstandingRequestCount++;
    timeoutId = setTimeout(function() {
      delete pendingDeferIds[timeoutId];
      completeOutstandingRequest(fn);
    }, delay || 0);
    pendingDeferIds[timeoutId] = true;
    return timeoutId;
  };


  /**
   * @name $browser#defer.cancel
   *
   * @description
   * Cancels a deferred task identified with `deferId`.
   *
   * @param {*} deferId Token returned by the `$browser.defer` function.
   * @returns {boolean} Returns `true` if the task hasn't executed yet and was successfully
   *                    canceled.
   */
  self.defer.cancel = function(deferId) {
    if (pendingDeferIds[deferId]) {
      delete pendingDeferIds[deferId];
      clearTimeout(deferId);
      completeOutstandingRequest(noop);
      return true;
    }
    return false;
  };

}

function $BrowserProvider() {
  this.$get = ['$window', '$log', '$sniffer', '$document',
      function($window, $log, $sniffer, $document) {
        return new Browser($window, $document, $log, $sniffer);
      }];
}

/**
 * @ngdoc service
 * @name $cacheFactory
 *
 * @description
 * Factory that constructs {@link $cacheFactory.Cache Cache} objects and gives access to
 * them.
 *
 * ```js
 *
 *  var cache = $cacheFactory('cacheId');
 *  expect($cacheFactory.get('cacheId')).toBe(cache);
 *  expect($cacheFactory.get('noSuchCacheId')).not.toBeDefined();
 *
 *  cache.put("key", "value");
 *  cache.put("another key", "another value");
 *
 *  // We've specified no options on creation
 *  expect(cache.info()).toEqual({id: 'cacheId', size: 2});
 *
 * ```
 *
 *
 * @param {string} cacheId Name or id of the newly created cache.
 * @param {object=} options Options object that specifies the cache behavior. Properties:
 *
 *   - `{number=}` `capacity` — turns the cache into LRU cache.
 *
 * @returns {object} Newly created cache object with the following set of methods:
 *
 * - `{object}` `info()` — Returns id, size, and options of cache.
 * - `{{*}}` `put({string} key, {*} value)` — Puts a new key-value pair into the cache and returns
 *   it.
 * - `{{*}}` `get({string} key)` — Returns cached value for `key` or undefined for cache miss.
 * - `{void}` `remove({string} key)` — Removes a key-value pair from the cache.
 * - `{void}` `removeAll()` — Removes all cached values.
 * - `{void}` `destroy()` — Removes references to this cache from $cacheFactory.
 *
 * @example
   <example module="cacheExampleApp">
     <file name="index.html">
       <div ng-controller="CacheController">
         <input ng-model="newCacheKey" placeholder="Key">
         <input ng-model="newCacheValue" placeholder="Value">
         <button ng-click="put(newCacheKey, newCacheValue)">Cache</button>

         <p ng-if="keys.length">Cached Values</p>
         <div ng-repeat="key in keys">
           <span ng-bind="key"></span>
           <span>: </span>
           <b ng-bind="cache.get(key)"></b>
         </div>

         <p>Cache Info</p>
         <div ng-repeat="(key, value) in cache.info()">
           <span ng-bind="key"></span>
           <span>: </span>
           <b ng-bind="value"></b>
         </div>
       </div>
     </file>
     <file name="script.js">
       angular.module('cacheExampleApp', []).
         controller('CacheController', ['$scope', '$cacheFactory', function($scope, $cacheFactory) {
           $scope.keys = [];
           $scope.cache = $cacheFactory('cacheId');
           $scope.put = function(key, value) {
             if ($scope.cache.get(key) === undefined) {
               $scope.keys.push(key);
             }
             $scope.cache.put(key, value === undefined ? null : value);
           };
         }]);
     </file>
     <file name="style.css">
       p {
         margin: 10px 0 3px;
       }
     </file>
   </example>
 */
function $CacheFactoryProvider() {

  this.$get = function() {
    var caches = {};

    function cacheFactory(cacheId, options) {
      if (cacheId in caches) {
        throw minErr('$cacheFactory')('iid', "CacheId '{0}' is already taken!", cacheId);
      }

      var size = 0,
          stats = extend({}, options, {id: cacheId}),
          data = {},
          capacity = (options && options.capacity) || Number.MAX_VALUE,
          lruHash = {},
          freshEnd = null,
          staleEnd = null;

      /**
       * @ngdoc type
       * @name $cacheFactory.Cache
       *
       * @description
       * A cache object used to store and retrieve data, primarily used by
       * {@link $http $http} and the {@link ng.directive:script script} directive to cache
       * templates and other data.
       *
       * ```js
       *  angular.module('superCache')
       *    .factory('superCache', ['$cacheFactory', function($cacheFactory) {
       *      return $cacheFactory('super-cache');
       *    }]);
       * ```
       *
       * Example test:
       *
       * ```js
       *  it('should behave like a cache', inject(function(superCache) {
       *    superCache.put('key', 'value');
       *    superCache.put('another key', 'another value');
       *
       *    expect(superCache.info()).toEqual({
       *      id: 'super-cache',
       *      size: 2
       *    });
       *
       *    superCache.remove('another key');
       *    expect(superCache.get('another key')).toBeUndefined();
       *
       *    superCache.removeAll();
       *    expect(superCache.info()).toEqual({
       *      id: 'super-cache',
       *      size: 0
       *    });
       *  }));
       * ```
       */
      return caches[cacheId] = {

        /**
         * @ngdoc method
         * @name $cacheFactory.Cache#put
         * @kind function
         *
         * @description
         * Inserts a named entry into the {@link $cacheFactory.Cache Cache} object to be
         * retrieved later, and incrementing the size of the cache if the key was not already
         * present in the cache. If behaving like an LRU cache, it will also remove stale
         * entries from the set.
         *
         * It will not insert undefined values into the cache.
         *
         * @param {string} key the key under which the cached data is stored.
         * @param {*} value the value to store alongside the key. If it is undefined, the key
         *    will not be stored.
         * @returns {*} the value stored.
         */
        put: function(key, value) {
          if (capacity < Number.MAX_VALUE) {
            var lruEntry = lruHash[key] || (lruHash[key] = {key: key});

            refresh(lruEntry);
          }

          if (isUndefined(value)) return;
          if (!(key in data)) size++;
          data[key] = value;

          if (size > capacity) {
            this.remove(staleEnd.key);
          }

          return value;
        },

        /**
         * @ngdoc method
         * @name $cacheFactory.Cache#get
         * @kind function
         *
         * @description
         * Retrieves named data stored in the {@link $cacheFactory.Cache Cache} object.
         *
         * @param {string} key the key of the data to be retrieved
         * @returns {*} the value stored.
         */
        get: function(key) {
          if (capacity < Number.MAX_VALUE) {
            var lruEntry = lruHash[key];

            if (!lruEntry) return;

            refresh(lruEntry);
          }

          return data[key];
        },


        /**
         * @ngdoc method
         * @name $cacheFactory.Cache#remove
         * @kind function
         *
         * @description
         * Removes an entry from the {@link $cacheFactory.Cache Cache} object.
         *
         * @param {string} key the key of the entry to be removed
         */
        remove: function(key) {
          if (capacity < Number.MAX_VALUE) {
            var lruEntry = lruHash[key];

            if (!lruEntry) return;

            if (lruEntry == freshEnd) freshEnd = lruEntry.p;
            if (lruEntry == staleEnd) staleEnd = lruEntry.n;
            link(lruEntry.n,lruEntry.p);

            delete lruHash[key];
          }

          delete data[key];
          size--;
        },


        /**
         * @ngdoc method
         * @name $cacheFactory.Cache#removeAll
         * @kind function
         *
         * @description
         * Clears the cache object of any entries.
         */
        removeAll: function() {
          data = {};
          size = 0;
          lruHash = {};
          freshEnd = staleEnd = null;
        },


        /**
         * @ngdoc method
         * @name $cacheFactory.Cache#destroy
         * @kind function
         *
         * @description
         * Destroys the {@link $cacheFactory.Cache Cache} object entirely,
         * removing it from the {@link $cacheFactory $cacheFactory} set.
         */
        destroy: function() {
          data = null;
          stats = null;
          lruHash = null;
          delete caches[cacheId];
        },


        /**
         * @ngdoc method
         * @name $cacheFactory.Cache#info
         * @kind function
         *
         * @description
         * Retrieve information regarding a particular {@link $cacheFactory.Cache Cache}.
         *
         * @returns {object} an object with the following properties:
         *   <ul>
         *     <li>**id**: the id of the cache instance</li>
         *     <li>**size**: the number of entries kept in the cache instance</li>
         *     <li>**...**: any additional properties from the options object when creating the
         *       cache.</li>
         *   </ul>
         */
        info: function() {
          return extend({}, stats, {size: size});
        }
      };


      /**
       * makes the `entry` the freshEnd of the LRU linked list
       */
      function refresh(entry) {
        if (entry != freshEnd) {
          if (!staleEnd) {
            staleEnd = entry;
          } else if (staleEnd == entry) {
            staleEnd = entry.n;
          }

          link(entry.n, entry.p);
          link(entry, freshEnd);
          freshEnd = entry;
          freshEnd.n = null;
        }
      }


      /**
       * bidirectionally links two entries of the LRU linked list
       */
      function link(nextEntry, prevEntry) {
        if (nextEntry != prevEntry) {
          if (nextEntry) nextEntry.p = prevEntry; //p stands for previous, 'prev' didn't minify
          if (prevEntry) prevEntry.n = nextEntry; //n stands for next, 'next' didn't minify
        }
      }
    }


  /**
   * @ngdoc method
   * @name $cacheFactory#info
   *
   * @description
   * Get information about all the caches that have been created
   *
   * @returns {Object} - key-value map of `cacheId` to the result of calling `cache#info`
   */
    cacheFactory.info = function() {
      var info = {};
      forEach(caches, function(cache, cacheId) {
        info[cacheId] = cache.info();
      });
      return info;
    };


  /**
   * @ngdoc method
   * @name $cacheFactory#get
   *
   * @description
   * Get access to a cache object by the `cacheId` used when it was created.
   *
   * @param {string} cacheId Name or id of a cache to access.
   * @returns {object} Cache object identified by the cacheId or undefined if no such cache.
   */
    cacheFactory.get = function(cacheId) {
      return caches[cacheId];
    };


    return cacheFactory;
  };
}

/**
 * @ngdoc service
 * @name $templateCache
 *
 * @description
 * The first time a template is used, it is loaded in the template cache for quick retrieval. You
 * can load templates directly into the cache in a `script` tag, or by consuming the
 * `$templateCache` service directly.
 *
 * Adding via the `script` tag:
 *
 * ```html
 *   <script type="text/ng-template" id="templateId.html">
 *     <p>This is the content of the template</p>
 *   </script>
 * ```
 *
 * **Note:** the `script` tag containing the template does not need to be included in the `head` of
 * the document, but it must be a descendent of the {@link ng.$rootElement $rootElement} (IE,
 * element with ng-app attribute), otherwise the template will be ignored.
 *
 * Adding via the `$templateCache` service:
 *
 * ```js
 * var myApp = angular.module('myApp', []);
 * myApp.run(function($templateCache) {
 *   $templateCache.put('templateId.html', 'This is the content of the template');
 * });
 * ```
 *
 * To retrieve the template later, simply use it in your HTML:
 * ```html
 * <div ng-include=" 'templateId.html' "></div>
 * ```
 *
 * or get it via Javascript:
 * ```js
 * $templateCache.get('templateId.html')
 * ```
 *
 * See {@link ng.$cacheFactory $cacheFactory}.
 *
 */
function $TemplateCacheProvider() {
  this.$get = ['$cacheFactory', function($cacheFactory) {
    return $cacheFactory('templates');
  }];
}

/* * * * * * * * * * * * * * * * * * * * * * * * * * * * * * * * * * * * * *
 *     Any commits to this file should be reviewed with security in mind.  *
 *   Changes to this file can potentially create security vulnerabilities. *
 *          An approval from 2 Core members with history of modifying      *
 *                         this file is required.                          *
 *                                                                         *
 *  Does the change somehow allow for arbitrary javascript to be executed? *
 *    Or allows for someone to change the prototype of built-in objects?   *
 *     Or gives undesired access to variables likes document or window?    *
 * * * * * * * * * * * * * * * * * * * * * * * * * * * * * * * * * * * * * */

/* ! VARIABLE/FUNCTION NAMING CONVENTIONS THAT APPLY TO THIS FILE!
 *
 * DOM-related variables:
 *
 * - "node" - DOM Node
 * - "element" - DOM Element or Node
 * - "$node" or "$element" - jqLite-wrapped node or element
 *
 *
 * Compiler related stuff:
 *
 * - "linkFn" - linking fn of a single directive
 * - "nodeLinkFn" - function that aggregates all linking fns for a particular node
 * - "childLinkFn" -  function that aggregates all linking fns for child nodes of a particular node
 * - "compositeLinkFn" - function that aggregates all linking fns for a compilation root (nodeList)
 */


/**
 * @ngdoc service
 * @name $compile
 * @kind function
 *
 * @description
 * Compiles an HTML string or DOM into a template and produces a template function, which
 * can then be used to link {@link ng.$rootScope.Scope `scope`} and the template together.
 *
 * The compilation is a process of walking the DOM tree and matching DOM elements to
 * {@link ng.$compileProvider#directive directives}.
 *
 * <div class="alert alert-warning">
 * **Note:** This document is an in-depth reference of all directive options.
 * For a gentle introduction to directives with examples of common use cases,
 * see the {@link guide/directive directive guide}.
 * </div>
 *
 * ## Comprehensive Directive API
 *
 * There are many different options for a directive.
 *
 * The difference resides in the return value of the factory function.
 * You can either return a "Directive Definition Object" (see below) that defines the directive properties,
 * or just the `postLink` function (all other properties will have the default values).
 *
 * <div class="alert alert-success">
 * **Best Practice:** It's recommended to use the "directive definition object" form.
 * </div>
 *
 * Here's an example directive declared with a Directive Definition Object:
 *
 * ```js
 *   var myModule = angular.module(...);
 *
 *   myModule.directive('directiveName', function factory(injectables) {
 *     var directiveDefinitionObject = {
 *       priority: 0,
 *       template: '<div></div>', // or // function(tElement, tAttrs) { ... },
 *       // or
 *       // templateUrl: 'directive.html', // or // function(tElement, tAttrs) { ... },
 *       transclude: false,
 *       restrict: 'A',
 *       templateNamespace: 'html',
 *       scope: false,
 *       controller: function($scope, $element, $attrs, $transclude, otherInjectables) { ... },
 *       controllerAs: 'stringIdentifier',
 *       bindToController: false,
 *       require: 'siblingDirectiveName', // or // ['^parentDirectiveName', '?optionalDirectiveName', '?^optionalParent'],
 *       compile: function compile(tElement, tAttrs, transclude) {
 *         return {
 *           pre: function preLink(scope, iElement, iAttrs, controller) { ... },
 *           post: function postLink(scope, iElement, iAttrs, controller) { ... }
 *         }
 *         // or
 *         // return function postLink( ... ) { ... }
 *       },
 *       // or
 *       // link: {
 *       //  pre: function preLink(scope, iElement, iAttrs, controller) { ... },
 *       //  post: function postLink(scope, iElement, iAttrs, controller) { ... }
 *       // }
 *       // or
 *       // link: function postLink( ... ) { ... }
 *     };
 *     return directiveDefinitionObject;
 *   });
 * ```
 *
 * <div class="alert alert-warning">
 * **Note:** Any unspecified options will use the default value. You can see the default values below.
 * </div>
 *
 * Therefore the above can be simplified as:
 *
 * ```js
 *   var myModule = angular.module(...);
 *
 *   myModule.directive('directiveName', function factory(injectables) {
 *     var directiveDefinitionObject = {
 *       link: function postLink(scope, iElement, iAttrs) { ... }
 *     };
 *     return directiveDefinitionObject;
 *     // or
 *     // return function postLink(scope, iElement, iAttrs) { ... }
 *   });
 * ```
 *
 *
 *
 * ### Directive Definition Object
 *
 * The directive definition object provides instructions to the {@link ng.$compile
 * compiler}. The attributes are:
 *
 * #### `multiElement`
 * When this property is set to true, the HTML compiler will collect DOM nodes between
 * nodes with the attributes `directive-name-start` and `directive-name-end`, and group them
 * together as the directive elements. It is recommended that this feature be used on directives
 * which are not strictly behavioural (such as {@link ngClick}), and which
 * do not manipulate or replace child nodes (such as {@link ngInclude}).
 *
 * #### `priority`
 * When there are multiple directives defined on a single DOM element, sometimes it
 * is necessary to specify the order in which the directives are applied. The `priority` is used
 * to sort the directives before their `compile` functions get called. Priority is defined as a
 * number. Directives with greater numerical `priority` are compiled first. Pre-link functions
 * are also run in priority order, but post-link functions are run in reverse order. The order
 * of directives with the same priority is undefined. The default priority is `0`.
 *
 * #### `terminal`
 * If set to true then the current `priority` will be the last set of directives
 * which will execute (any directives at the current priority will still execute
 * as the order of execution on same `priority` is undefined). Note that expressions
 * and other directives used in the directive's template will also be excluded from execution.
 *
 * #### `scope`
 * **If set to `true`,** then a new scope will be created for this directive. If multiple directives on the
 * same element request a new scope, only one new scope is created. The new scope rule does not
 * apply for the root of the template since the root of the template always gets a new scope.
 *
 * **If set to `{}` (object hash),** then a new "isolate" scope is created. The 'isolate' scope differs from
 * normal scope in that it does not prototypically inherit from the parent scope. This is useful
 * when creating reusable components, which should not accidentally read or modify data in the
 * parent scope.
 *
 * The 'isolate' scope takes an object hash which defines a set of local scope properties
 * derived from the parent scope. These local properties are useful for aliasing values for
 * templates. Locals definition is a hash of local scope property to its source:
 *
 * * `@` or `@attr` - bind a local scope property to the value of DOM attribute. The result is
 *   always a string since DOM attributes are strings. If no `attr` name is specified  then the
 *   attribute name is assumed to be the same as the local name.
 *   Given `<widget my-attr="hello {{name}}">` and widget definition
 *   of `scope: { localName:'@myAttr' }`, then widget scope property `localName` will reflect
 *   the interpolated value of `hello {{name}}`. As the `name` attribute changes so will the
 *   `localName` property on the widget scope. The `name` is read from the parent scope (not
 *   component scope).
 *
 * * `=` or `=attr` - set up bi-directional binding between a local scope property and the
 *   parent scope property of name defined via the value of the `attr` attribute. If no `attr`
 *   name is specified then the attribute name is assumed to be the same as the local name.
 *   Given `<widget my-attr="parentModel">` and widget definition of
 *   `scope: { localModel:'=myAttr' }`, then widget scope property `localModel` will reflect the
 *   value of `parentModel` on the parent scope. Any changes to `parentModel` will be reflected
 *   in `localModel` and any changes in `localModel` will reflect in `parentModel`. If the parent
 *   scope property doesn't exist, it will throw a NON_ASSIGNABLE_MODEL_EXPRESSION exception. You
 *   can avoid this behavior using `=?` or `=?attr` in order to flag the property as optional. If
 *   you want to shallow watch for changes (i.e. $watchCollection instead of $watch) you can use
 *   `=*` or `=*attr` (`=*?` or `=*?attr` if the property is optional).
 *
 * * `&` or `&attr` - provides a way to execute an expression in the context of the parent scope.
 *   If no `attr` name is specified then the attribute name is assumed to be the same as the
 *   local name. Given `<widget my-attr="count = count + value">` and widget definition of
 *   `scope: { localFn:'&myAttr' }`, then isolate scope property `localFn` will point to
 *   a function wrapper for the `count = count + value` expression. Often it's desirable to
 *   pass data from the isolated scope via an expression to the parent scope, this can be
 *   done by passing a map of local variable names and values into the expression wrapper fn.
 *   For example, if the expression is `increment(amount)` then we can specify the amount value
 *   by calling the `localFn` as `localFn({amount: 22})`.
 *
 *
 * #### `bindToController`
 * When an isolate scope is used for a component (see above), and `controllerAs` is used, `bindToController: true` will
 * allow a component to have its properties bound to the controller, rather than to scope. When the controller
 * is instantiated, the initial values of the isolate scope bindings are already available.
 *
 * #### `controller`
 * Controller constructor function. The controller is instantiated before the
 * pre-linking phase and it is shared with other directives (see
 * `require` attribute). This allows the directives to communicate with each other and augment
 * each other's behavior. The controller is injectable (and supports bracket notation) with the following locals:
 *
 * * `$scope` - Current scope associated with the element
 * * `$element` - Current element
 * * `$attrs` - Current attributes object for the element
 * * `$transclude` - A transclude linking function pre-bound to the correct transclusion scope:
 *   `function([scope], cloneLinkingFn, futureParentElement)`.
 *    * `scope`: optional argument to override the scope.
 *    * `cloneLinkingFn`: optional argument to create clones of the original transcluded content.
 *    * `futureParentElement`:
 *        * defines the parent to which the `cloneLinkingFn` will add the cloned elements.
 *        * default: `$element.parent()` resp. `$element` for `transclude:'element'` resp. `transclude:true`.
 *        * only needed for transcludes that are allowed to contain non html elements (e.g. SVG elements)
 *          and when the `cloneLinkinFn` is passed,
 *          as those elements need to created and cloned in a special way when they are defined outside their
 *          usual containers (e.g. like `<svg>`).
 *        * See also the `directive.templateNamespace` property.
 *
 *
 * #### `require`
 * Require another directive and inject its controller as the fourth argument to the linking function. The
 * `require` takes a string name (or array of strings) of the directive(s) to pass in. If an array is used, the
 * injected argument will be an array in corresponding order. If no such directive can be
 * found, or if the directive does not have a controller, then an error is raised (unless no link function
 * is specified, in which case error checking is skipped). The name can be prefixed with:
 *
 * * (no prefix) - Locate the required controller on the current element. Throw an error if not found.
 * * `?` - Attempt to locate the required controller or pass `null` to the `link` fn if not found.
 * * `^` - Locate the required controller by searching the element and its parents. Throw an error if not found.
 * * `^^` - Locate the required controller by searching the element's parents. Throw an error if not found.
 * * `?^` - Attempt to locate the required controller by searching the element and its parents or pass
 *   `null` to the `link` fn if not found.
 * * `?^^` - Attempt to locate the required controller by searching the element's parents, or pass
 *   `null` to the `link` fn if not found.
 *
 *
 * #### `controllerAs`
 * Controller alias at the directive scope. An alias for the controller so it
 * can be referenced at the directive template. The directive needs to define a scope for this
 * configuration to be used. Useful in the case when directive is used as component.
 *
 *
 * #### `restrict`
 * String of subset of `EACM` which restricts the directive to a specific directive
 * declaration style. If omitted, the defaults (elements and attributes) are used.
 *
 * * `E` - Element name (default): `<my-directive></my-directive>`
 * * `A` - Attribute (default): `<div my-directive="exp"></div>`
 * * `C` - Class: `<div class="my-directive: exp;"></div>`
 * * `M` - Comment: `<!-- directive: my-directive exp -->`
 *
 *
 * #### `templateNamespace`
 * String representing the document type used by the markup in the template.
 * AngularJS needs this information as those elements need to be created and cloned
 * in a special way when they are defined outside their usual containers like `<svg>` and `<math>`.
 *
 * * `html` - All root nodes in the template are HTML. Root nodes may also be
 *   top-level elements such as `<svg>` or `<math>`.
 * * `svg` - The root nodes in the template are SVG elements (excluding `<math>`).
 * * `math` - The root nodes in the template are MathML elements (excluding `<svg>`).
 *
 * If no `templateNamespace` is specified, then the namespace is considered to be `html`.
 *
 * #### `template`
 * HTML markup that may:
 * * Replace the contents of the directive's element (default).
 * * Replace the directive's element itself (if `replace` is true - DEPRECATED).
 * * Wrap the contents of the directive's element (if `transclude` is true).
 *
 * Value may be:
 *
 * * A string. For example `<div red-on-hover>{{delete_str}}</div>`.
 * * A function which takes two arguments `tElement` and `tAttrs` (described in the `compile`
 *   function api below) and returns a string value.
 *
 *
 * #### `templateUrl`
 * This is similar to `template` but the template is loaded from the specified URL, asynchronously.
 *
 * Because template loading is asynchronous the compiler will suspend compilation of directives on that element
 * for later when the template has been resolved.  In the meantime it will continue to compile and link
 * sibling and parent elements as though this element had not contained any directives.
 *
 * The compiler does not suspend the entire compilation to wait for templates to be loaded because this
 * would result in the whole app "stalling" until all templates are loaded asynchronously - even in the
 * case when only one deeply nested directive has `templateUrl`.
 *
 * Template loading is asynchronous even if the template has been preloaded into the {@link $templateCache}
 *
 * You can specify `templateUrl` as a string representing the URL or as a function which takes two
 * arguments `tElement` and `tAttrs` (described in the `compile` function api below) and returns
 * a string value representing the url.  In either case, the template URL is passed through {@link
 * $sce#getTrustedResourceUrl $sce.getTrustedResourceUrl}.
 *
 *
 * #### `replace` ([*DEPRECATED*!], will be removed in next major release - i.e. v2.0)
 * specify what the template should replace. Defaults to `false`.
 *
 * * `true` - the template will replace the directive's element.
 * * `false` - the template will replace the contents of the directive's element.
 *
 * The replacement process migrates all of the attributes / classes from the old element to the new
 * one. See the {@link guide/directive#template-expanding-directive
 * Directives Guide} for an example.
 *
 * There are very few scenarios where element replacement is required for the application function,
 * the main one being reusable custom components that are used within SVG contexts
 * (because SVG doesn't work with custom elements in the DOM tree).
 *
 * #### `transclude`
 * Extract the contents of the element where the directive appears and make it available to the directive.
 * The contents are compiled and provided to the directive as a **transclusion function**. See the
 * {@link $compile#transclusion Transclusion} section below.
 *
 * There are two kinds of transclusion depending upon whether you want to transclude just the contents of the
 * directive's element or the entire element:
 *
 * * `true` - transclude the content (i.e. the child nodes) of the directive's element.
 * * `'element'` - transclude the whole of the directive's element including any directives on this
 *   element that defined at a lower priority than this directive. When used, the `template`
 *   property is ignored.
 *
 *
 * #### `compile`
 *
 * ```js
 *   function compile(tElement, tAttrs, transclude) { ... }
 * ```
 *
 * The compile function deals with transforming the template DOM. Since most directives do not do
 * template transformation, it is not used often. The compile function takes the following arguments:
 *
 *   * `tElement` - template element - The element where the directive has been declared. It is
 *     safe to do template transformation on the element and child elements only.
 *
 *   * `tAttrs` - template attributes - Normalized list of attributes declared on this element shared
 *     between all directive compile functions.
 *
 *   * `transclude` -  [*DEPRECATED*!] A transclude linking function: `function(scope, cloneLinkingFn)`
 *
 * <div class="alert alert-warning">
 * **Note:** The template instance and the link instance may be different objects if the template has
 * been cloned. For this reason it is **not** safe to do anything other than DOM transformations that
 * apply to all cloned DOM nodes within the compile function. Specifically, DOM listener registration
 * should be done in a linking function rather than in a compile function.
 * </div>

 * <div class="alert alert-warning">
 * **Note:** The compile function cannot handle directives that recursively use themselves in their
 * own templates or compile functions. Compiling these directives results in an infinite loop and a
 * stack overflow errors.
 *
 * This can be avoided by manually using $compile in the postLink function to imperatively compile
 * a directive's template instead of relying on automatic template compilation via `template` or
 * `templateUrl` declaration or manual compilation inside the compile function.
 * </div>
 *
 * <div class="alert alert-error">
 * **Note:** The `transclude` function that is passed to the compile function is deprecated, as it
 *   e.g. does not know about the right outer scope. Please use the transclude function that is passed
 *   to the link function instead.
 * </div>

 * A compile function can have a return value which can be either a function or an object.
 *
 * * returning a (post-link) function - is equivalent to registering the linking function via the
 *   `link` property of the config object when the compile function is empty.
 *
 * * returning an object with function(s) registered via `pre` and `post` properties - allows you to
 *   control when a linking function should be called during the linking phase. See info about
 *   pre-linking and post-linking functions below.
 *
 *
 * #### `link`
 * This property is used only if the `compile` property is not defined.
 *
 * ```js
 *   function link(scope, iElement, iAttrs, controller, transcludeFn) { ... }
 * ```
 *
 * The link function is responsible for registering DOM listeners as well as updating the DOM. It is
 * executed after the template has been cloned. This is where most of the directive logic will be
 * put.
 *
 *   * `scope` - {@link ng.$rootScope.Scope Scope} - The scope to be used by the
 *     directive for registering {@link ng.$rootScope.Scope#$watch watches}.
 *
 *   * `iElement` - instance element - The element where the directive is to be used. It is safe to
 *     manipulate the children of the element only in `postLink` function since the children have
 *     already been linked.
 *
 *   * `iAttrs` - instance attributes - Normalized list of attributes declared on this element shared
 *     between all directive linking functions.
 *
 *   * `controller` - the directive's required controller instance(s) - Instances are shared
 *     among all directives, which allows the directives to use the controllers as a communication
 *     channel. The exact value depends on the directive's `require` property:
 *       * `string`: the controller instance
 *       * `array`: array of controller instances
 *       * no controller(s) required: `undefined`
 *
 *     If a required controller cannot be found, and it is optional, the instance is `null`,
 *     otherwise the {@link error:$compile:ctreq Missing Required Controller} error is thrown.
 *
 *   * `transcludeFn` - A transclude linking function pre-bound to the correct transclusion scope.
 *     This is the same as the `$transclude`
 *     parameter of directive controllers, see there for details.
 *     `function([scope], cloneLinkingFn, futureParentElement)`.
 *
 * #### Pre-linking function
 *
 * Executed before the child elements are linked. Not safe to do DOM transformation since the
 * compiler linking function will fail to locate the correct elements for linking.
 *
 * #### Post-linking function
 *
 * Executed after the child elements are linked.
 *
 * Note that child elements that contain `templateUrl` directives will not have been compiled
 * and linked since they are waiting for their template to load asynchronously and their own
 * compilation and linking has been suspended until that occurs.
 *
 * It is safe to do DOM transformation in the post-linking function on elements that are not waiting
 * for their async templates to be resolved.
 *
 *
 * ### Transclusion
 *
 * Transclusion is the process of extracting a collection of DOM elements from one part of the DOM and
 * copying them to another part of the DOM, while maintaining their connection to the original AngularJS
 * scope from where they were taken.
 *
 * Transclusion is used (often with {@link ngTransclude}) to insert the
 * original contents of a directive's element into a specified place in the template of the directive.
 * The benefit of transclusion, over simply moving the DOM elements manually, is that the transcluded
 * content has access to the properties on the scope from which it was taken, even if the directive
 * has isolated scope.
 * See the {@link guide/directive#creating-a-directive-that-wraps-other-elements Directives Guide}.
 *
 * This makes it possible for the widget to have private state for its template, while the transcluded
 * content has access to its originating scope.
 *
 * <div class="alert alert-warning">
 * **Note:** When testing an element transclude directive you must not place the directive at the root of the
 * DOM fragment that is being compiled. See {@link guide/unit-testing#testing-transclusion-directives
 * Testing Transclusion Directives}.
 * </div>
 *
 * #### Transclusion Functions
 *
 * When a directive requests transclusion, the compiler extracts its contents and provides a **transclusion
 * function** to the directive's `link` function and `controller`. This transclusion function is a special
 * **linking function** that will return the compiled contents linked to a new transclusion scope.
 *
 * <div class="alert alert-info">
 * If you are just using {@link ngTransclude} then you don't need to worry about this function, since
 * ngTransclude will deal with it for us.
 * </div>
 *
 * If you want to manually control the insertion and removal of the transcluded content in your directive
 * then you must use this transclude function. When you call a transclude function it returns a a jqLite/JQuery
 * object that contains the compiled DOM, which is linked to the correct transclusion scope.
 *
 * When you call a transclusion function you can pass in a **clone attach function**. This function accepts
 * two parameters, `function(clone, scope) { ... }`, where the `clone` is a fresh compiled copy of your transcluded
 * content and the `scope` is the newly created transclusion scope, to which the clone is bound.
 *
 * <div class="alert alert-info">
 * **Best Practice**: Always provide a `cloneFn` (clone attach function) when you call a translude function
 * since you then get a fresh clone of the original DOM and also have access to the new transclusion scope.
 * </div>
 *
 * It is normal practice to attach your transcluded content (`clone`) to the DOM inside your **clone
 * attach function**:
 *
 * ```js
 * var transcludedContent, transclusionScope;
 *
 * $transclude(function(clone, scope) {
 *   element.append(clone);
 *   transcludedContent = clone;
 *   transclusionScope = scope;
 * });
 * ```
 *
 * Later, if you want to remove the transcluded content from your DOM then you should also destroy the
 * associated transclusion scope:
 *
 * ```js
 * transcludedContent.remove();
 * transclusionScope.$destroy();
 * ```
 *
 * <div class="alert alert-info">
 * **Best Practice**: if you intend to add and remove transcluded content manually in your directive
 * (by calling the transclude function to get the DOM and and calling `element.remove()` to remove it),
 * then you are also responsible for calling `$destroy` on the transclusion scope.
 * </div>
 *
 * The built-in DOM manipulation directives, such as {@link ngIf}, {@link ngSwitch} and {@link ngRepeat}
 * automatically destroy their transluded clones as necessary so you do not need to worry about this if
 * you are simply using {@link ngTransclude} to inject the transclusion into your directive.
 *
 *
 * #### Transclusion Scopes
 *
 * When you call a transclude function it returns a DOM fragment that is pre-bound to a **transclusion
 * scope**. This scope is special, in that it is a child of the directive's scope (and so gets destroyed
 * when the directive's scope gets destroyed) but it inherits the properties of the scope from which it
 * was taken.
 *
 * For example consider a directive that uses transclusion and isolated scope. The DOM hierarchy might look
 * like this:
 *
 * ```html
 * <div ng-app>
 *   <div isolate>
 *     <div transclusion>
 *     </div>
 *   </div>
 * </div>
 * ```
 *
 * The `$parent` scope hierarchy will look like this:
 *
 * ```
 * - $rootScope
 *   - isolate
 *     - transclusion
 * ```
 *
 * but the scopes will inherit prototypically from different scopes to their `$parent`.
 *
 * ```
 * - $rootScope
 *   - transclusion
 * - isolate
 * ```
 *
 *
 * ### Attributes
 *
 * The {@link ng.$compile.directive.Attributes Attributes} object - passed as a parameter in the
 * `link()` or `compile()` functions. It has a variety of uses.
 *
 * accessing *Normalized attribute names:*
 * Directives like 'ngBind' can be expressed in many ways: 'ng:bind', `data-ng-bind`, or 'x-ng-bind'.
 * the attributes object allows for normalized access to
 *   the attributes.
 *
 * * *Directive inter-communication:* All directives share the same instance of the attributes
 *   object which allows the directives to use the attributes object as inter directive
 *   communication.
 *
 * * *Supports interpolation:* Interpolation attributes are assigned to the attribute object
 *   allowing other directives to read the interpolated value.
 *
 * * *Observing interpolated attributes:* Use `$observe` to observe the value changes of attributes
 *   that contain interpolation (e.g. `src="{{bar}}"`). Not only is this very efficient but it's also
 *   the only way to easily get the actual value because during the linking phase the interpolation
 *   hasn't been evaluated yet and so the value is at this time set to `undefined`.
 *
 * ```js
 * function linkingFn(scope, elm, attrs, ctrl) {
 *   // get the attribute value
 *   console.log(attrs.ngModel);
 *
 *   // change the attribute
 *   attrs.$set('ngModel', 'new value');
 *
 *   // observe changes to interpolated attribute
 *   attrs.$observe('ngModel', function(value) {
 *     console.log('ngModel has changed value to ' + value);
 *   });
 * }
 * ```
 *
 * ## Example
 *
 * <div class="alert alert-warning">
 * **Note**: Typically directives are registered with `module.directive`. The example below is
 * to illustrate how `$compile` works.
 * </div>
 *
 <example module="compileExample">
   <file name="index.html">
    <script>
      angular.module('compileExample', [], function($compileProvider) {
        // configure new 'compile' directive by passing a directive
        // factory function. The factory function injects the '$compile'
        $compileProvider.directive('compile', function($compile) {
          // directive factory creates a link function
          return function(scope, element, attrs) {
            scope.$watch(
              function(scope) {
                 // watch the 'compile' expression for changes
                return scope.$eval(attrs.compile);
              },
              function(value) {
                // when the 'compile' expression changes
                // assign it into the current DOM
                element.html(value);

                // compile the new DOM and link it to the current
                // scope.
                // NOTE: we only compile .childNodes so that
                // we don't get into infinite loop compiling ourselves
                $compile(element.contents())(scope);
              }
            );
          };
        });
      })
      .controller('GreeterController', ['$scope', function($scope) {
        $scope.name = 'Angular';
        $scope.html = 'Hello {{name}}';
      }]);
    </script>
    <div ng-controller="GreeterController">
      <input ng-model="name"> <br>
      <textarea ng-model="html"></textarea> <br>
      <div compile="html"></div>
    </div>
   </file>
   <file name="protractor.js" type="protractor">
     it('should auto compile', function() {
       var textarea = $('textarea');
       var output = $('div[compile]');
       // The initial state reads 'Hello Angular'.
       expect(output.getText()).toBe('Hello Angular');
       textarea.clear();
       textarea.sendKeys('{{name}}!');
       expect(output.getText()).toBe('Angular!');
     });
   </file>
 </example>

 *
 *
 * @param {string|DOMElement} element Element or HTML string to compile into a template function.
 * @param {function(angular.Scope, cloneAttachFn=)} transclude function available to directives - DEPRECATED.
 *
 * <div class="alert alert-error">
 * **Note:** Passing a `transclude` function to the $compile function is deprecated, as it
 *   e.g. will not use the right outer scope. Please pass the transclude function as a
 *   `parentBoundTranscludeFn` to the link function instead.
 * </div>
 *
 * @param {number} maxPriority only apply directives lower than given priority (Only effects the
 *                 root element(s), not their children)
 * @returns {function(scope, cloneAttachFn=, options=)} a link function which is used to bind template
 * (a DOM element/tree) to a scope. Where:
 *
 *  * `scope` - A {@link ng.$rootScope.Scope Scope} to bind to.
 *  * `cloneAttachFn` - If `cloneAttachFn` is provided, then the link function will clone the
 *  `template` and call the `cloneAttachFn` function allowing the caller to attach the
 *  cloned elements to the DOM document at the appropriate place. The `cloneAttachFn` is
 *  called as: <br> `cloneAttachFn(clonedElement, scope)` where:
 *
 *      * `clonedElement` - is a clone of the original `element` passed into the compiler.
 *      * `scope` - is the current scope with which the linking function is working with.
 *
 *  * `options` - An optional object hash with linking options. If `options` is provided, then the following
 *  keys may be used to control linking behavior:
 *
 *      * `parentBoundTranscludeFn` - the transclude function made available to
 *        directives; if given, it will be passed through to the link functions of
 *        directives found in `element` during compilation.
 *      * `transcludeControllers` - an object hash with keys that map controller names
 *        to controller instances; if given, it will make the controllers
 *        available to directives.
 *      * `futureParentElement` - defines the parent to which the `cloneAttachFn` will add
 *        the cloned elements; only needed for transcludes that are allowed to contain non html
 *        elements (e.g. SVG elements). See also the directive.controller property.
 *
 * Calling the linking function returns the element of the template. It is either the original
 * element passed in, or the clone of the element if the `cloneAttachFn` is provided.
 *
 * After linking the view is not updated until after a call to $digest which typically is done by
 * Angular automatically.
 *
 * If you need access to the bound view, there are two ways to do it:
 *
 * - If you are not asking the linking function to clone the template, create the DOM element(s)
 *   before you send them to the compiler and keep this reference around.
 *   ```js
 *     var element = $compile('<p>{{total}}</p>')(scope);
 *   ```
 *
 * - if on the other hand, you need the element to be cloned, the view reference from the original
 *   example would not point to the clone, but rather to the original template that was cloned. In
 *   this case, you can access the clone via the cloneAttachFn:
 *   ```js
 *     var templateElement = angular.element('<p>{{total}}</p>'),
 *         scope = ....;
 *
 *     var clonedElement = $compile(templateElement)(scope, function(clonedElement, scope) {
 *       //attach the clone to DOM document at the right place
 *     });
 *
 *     //now we have reference to the cloned DOM via `clonedElement`
 *   ```
 *
 *
 * For information on how the compiler works, see the
 * {@link guide/compiler Angular HTML Compiler} section of the Developer Guide.
 */

var $compileMinErr = minErr('$compile');

/**
 * @ngdoc provider
 * @name $compileProvider
 *
 * @description
 */
$CompileProvider.$inject = ['$provide', '$$sanitizeUriProvider'];
function $CompileProvider($provide, $$sanitizeUriProvider) {
  var hasDirectives = {},
      Suffix = 'Directive',
      COMMENT_DIRECTIVE_REGEXP = /^\s*directive\:\s*([\w\-]+)\s+(.*)$/,
      CLASS_DIRECTIVE_REGEXP = /(([\w\-]+)(?:\:([^;]+))?;?)/,
      ALL_OR_NOTHING_ATTRS = makeMap('ngSrc,ngSrcset,src,srcset'),
      REQUIRE_PREFIX_REGEXP = /^(?:(\^\^?)?(\?)?(\^\^?)?)?/;

  // Ref: http://developers.whatwg.org/webappapis.html#event-handler-idl-attributes
  // The assumption is that future DOM event attribute names will begin with
  // 'on' and be composed of only English letters.
  var EVENT_HANDLER_ATTR_REGEXP = /^(on[a-z]+|formaction)$/;

  function parseIsolateBindings(scope, directiveName) {
    var LOCAL_REGEXP = /^\s*([@&]|=(\*?))(\??)\s*(\w*)\s*$/;

    var bindings = {};

    forEach(scope, function(definition, scopeName) {
      var match = definition.match(LOCAL_REGEXP);

      if (!match) {
        throw $compileMinErr('iscp',
            "Invalid isolate scope definition for directive '{0}'." +
            " Definition: {... {1}: '{2}' ...}",
            directiveName, scopeName, definition);
      }

      bindings[scopeName] = {
        mode: match[1][0],
        collection: match[2] === '*',
        optional: match[3] === '?',
        attrName: match[4] || scopeName
      };
    });

    return bindings;
  }

  /**
   * @ngdoc method
   * @name $compileProvider#directive
   * @kind function
   *
   * @description
   * Register a new directive with the compiler.
   *
   * @param {string|Object} name Name of the directive in camel-case (i.e. <code>ngBind</code> which
   *    will match as <code>ng-bind</code>), or an object map of directives where the keys are the
   *    names and the values are the factories.
   * @param {Function|Array} directiveFactory An injectable directive factory function. See
   *    {@link guide/directive} for more info.
   * @returns {ng.$compileProvider} Self for chaining.
   */
   this.directive = function registerDirective(name, directiveFactory) {
    assertNotHasOwnProperty(name, 'directive');
    if (isString(name)) {
      assertArg(directiveFactory, 'directiveFactory');
      if (!hasDirectives.hasOwnProperty(name)) {
        hasDirectives[name] = [];
        $provide.factory(name + Suffix, ['$injector', '$exceptionHandler',
          function($injector, $exceptionHandler) {
            var directives = [];
            forEach(hasDirectives[name], function(directiveFactory, index) {
              try {
                var directive = $injector.invoke(directiveFactory);
                if (isFunction(directive)) {
                  directive = { compile: valueFn(directive) };
                } else if (!directive.compile && directive.link) {
                  directive.compile = valueFn(directive.link);
                }
                directive.priority = directive.priority || 0;
                directive.index = index;
                directive.name = directive.name || name;
                directive.require = directive.require || (directive.controller && directive.name);
                directive.restrict = directive.restrict || 'EA';
                if (isObject(directive.scope)) {
                  directive.$$isolateBindings = parseIsolateBindings(directive.scope, directive.name);
                }
                directives.push(directive);
              } catch (e) {
                $exceptionHandler(e);
              }
            });
            return directives;
          }]);
      }
      hasDirectives[name].push(directiveFactory);
    } else {
      forEach(name, reverseParams(registerDirective));
    }
    return this;
  };


  /**
   * @ngdoc method
   * @name $compileProvider#aHrefSanitizationWhitelist
   * @kind function
   *
   * @description
   * Retrieves or overrides the default regular expression that is used for whitelisting of safe
   * urls during a[href] sanitization.
   *
   * The sanitization is a security measure aimed at preventing XSS attacks via html links.
   *
   * Any url about to be assigned to a[href] via data-binding is first normalized and turned into
   * an absolute url. Afterwards, the url is matched against the `aHrefSanitizationWhitelist`
   * regular expression. If a match is found, the original url is written into the dom. Otherwise,
   * the absolute url is prefixed with `'unsafe:'` string and only then is it written into the DOM.
   *
   * @param {RegExp=} regexp New regexp to whitelist urls with.
   * @returns {RegExp|ng.$compileProvider} Current RegExp if called without value or self for
   *    chaining otherwise.
   */
  this.aHrefSanitizationWhitelist = function(regexp) {
    if (isDefined(regexp)) {
      $$sanitizeUriProvider.aHrefSanitizationWhitelist(regexp);
      return this;
    } else {
      return $$sanitizeUriProvider.aHrefSanitizationWhitelist();
    }
  };


  /**
   * @ngdoc method
   * @name $compileProvider#imgSrcSanitizationWhitelist
   * @kind function
   *
   * @description
   * Retrieves or overrides the default regular expression that is used for whitelisting of safe
   * urls during img[src] sanitization.
   *
   * The sanitization is a security measure aimed at prevent XSS attacks via html links.
   *
   * Any url about to be assigned to img[src] via data-binding is first normalized and turned into
   * an absolute url. Afterwards, the url is matched against the `imgSrcSanitizationWhitelist`
   * regular expression. If a match is found, the original url is written into the dom. Otherwise,
   * the absolute url is prefixed with `'unsafe:'` string and only then is it written into the DOM.
   *
   * @param {RegExp=} regexp New regexp to whitelist urls with.
   * @returns {RegExp|ng.$compileProvider} Current RegExp if called without value or self for
   *    chaining otherwise.
   */
  this.imgSrcSanitizationWhitelist = function(regexp) {
    if (isDefined(regexp)) {
      $$sanitizeUriProvider.imgSrcSanitizationWhitelist(regexp);
      return this;
    } else {
      return $$sanitizeUriProvider.imgSrcSanitizationWhitelist();
    }
  };

  /**
   * @ngdoc method
   * @name  $compileProvider#debugInfoEnabled
   *
   * @param {boolean=} enabled update the debugInfoEnabled state if provided, otherwise just return the
   * current debugInfoEnabled state
   * @returns {*} current value if used as getter or itself (chaining) if used as setter
   *
   * @kind function
   *
   * @description
   * Call this method to enable/disable various debug runtime information in the compiler such as adding
   * binding information and a reference to the current scope on to DOM elements.
   * If enabled, the compiler will add the following to DOM elements that have been bound to the scope
   * * `ng-binding` CSS class
   * * `$binding` data property containing an array of the binding expressions
   *
   * You may want to disable this in production for a significant performance boost. See
   * {@link guide/production#disabling-debug-data Disabling Debug Data} for more.
   *
   * The default value is true.
   */
  var debugInfoEnabled = true;
  this.debugInfoEnabled = function(enabled) {
    if (isDefined(enabled)) {
      debugInfoEnabled = enabled;
      return this;
    }
    return debugInfoEnabled;
  };

  this.$get = [
            '$injector', '$interpolate', '$exceptionHandler', '$templateRequest', '$parse',
            '$controller', '$rootScope', '$document', '$sce', '$animate', '$$sanitizeUri',
    function($injector,   $interpolate,   $exceptionHandler,   $templateRequest,   $parse,
             $controller,   $rootScope,   $document,   $sce,   $animate,   $$sanitizeUri) {

    var Attributes = function(element, attributesToCopy) {
      if (attributesToCopy) {
        var keys = Object.keys(attributesToCopy);
        var i, l, key;

        for (i = 0, l = keys.length; i < l; i++) {
          key = keys[i];
          this[key] = attributesToCopy[key];
        }
      } else {
        this.$attr = {};
      }

      this.$$element = element;
    };

    Attributes.prototype = {
      /**
       * @ngdoc method
       * @name $compile.directive.Attributes#$normalize
       * @kind function
       *
       * @description
       * Converts an attribute name (e.g. dash/colon/underscore-delimited string, optionally prefixed with `x-` or
       * `data-`) to its normalized, camelCase form.
       *
       * Also there is special case for Moz prefix starting with upper case letter.
       *
       * For further information check out the guide on {@link guide/directive#matching-directives Matching Directives}
       *
       * @param {string} name Name to normalize
       */
      $normalize: directiveNormalize,


      /**
       * @ngdoc method
       * @name $compile.directive.Attributes#$addClass
       * @kind function
       *
       * @description
       * Adds the CSS class value specified by the classVal parameter to the element. If animations
       * are enabled then an animation will be triggered for the class addition.
       *
       * @param {string} classVal The className value that will be added to the element
       */
      $addClass: function(classVal) {
        if (classVal && classVal.length > 0) {
          $animate.addClass(this.$$element, classVal);
        }
      },

      /**
       * @ngdoc method
       * @name $compile.directive.Attributes#$removeClass
       * @kind function
       *
       * @description
       * Removes the CSS class value specified by the classVal parameter from the element. If
       * animations are enabled then an animation will be triggered for the class removal.
       *
       * @param {string} classVal The className value that will be removed from the element
       */
      $removeClass: function(classVal) {
        if (classVal && classVal.length > 0) {
          $animate.removeClass(this.$$element, classVal);
        }
      },

      /**
       * @ngdoc method
       * @name $compile.directive.Attributes#$updateClass
       * @kind function
       *
       * @description
       * Adds and removes the appropriate CSS class values to the element based on the difference
       * between the new and old CSS class values (specified as newClasses and oldClasses).
       *
       * @param {string} newClasses The current CSS className value
       * @param {string} oldClasses The former CSS className value
       */
      $updateClass: function(newClasses, oldClasses) {
        var toAdd = tokenDifference(newClasses, oldClasses);
        if (toAdd && toAdd.length) {
          $animate.addClass(this.$$element, toAdd);
        }

        var toRemove = tokenDifference(oldClasses, newClasses);
        if (toRemove && toRemove.length) {
          $animate.removeClass(this.$$element, toRemove);
        }
      },

      /**
       * Set a normalized attribute on the element in a way such that all directives
       * can share the attribute. This function properly handles boolean attributes.
       * @param {string} key Normalized key. (ie ngAttribute)
       * @param {string|boolean} value The value to set. If `null` attribute will be deleted.
       * @param {boolean=} writeAttr If false, does not write the value to DOM element attribute.
       *     Defaults to true.
       * @param {string=} attrName Optional none normalized name. Defaults to key.
       */
      $set: function(key, value, writeAttr, attrName) {
        // TODO: decide whether or not to throw an error if "class"
        //is set through this function since it may cause $updateClass to
        //become unstable.

        var node = this.$$element[0],
            booleanKey = getBooleanAttrName(node, key),
            aliasedKey = getAliasedAttrName(node, key),
            observer = key,
            nodeName;

        if (booleanKey) {
          this.$$element.prop(key, value);
          attrName = booleanKey;
        } else if (aliasedKey) {
          this[aliasedKey] = value;
          observer = aliasedKey;
        }

        this[key] = value;

        // translate normalized key to actual key
        if (attrName) {
          this.$attr[key] = attrName;
        } else {
          attrName = this.$attr[key];
          if (!attrName) {
            this.$attr[key] = attrName = snake_case(key, '-');
          }
        }

        nodeName = nodeName_(this.$$element);

        if ((nodeName === 'a' && key === 'href') ||
            (nodeName === 'img' && key === 'src')) {
          // sanitize a[href] and img[src] values
          this[key] = value = $$sanitizeUri(value, key === 'src');
        } else if (nodeName === 'img' && key === 'srcset') {
          // sanitize img[srcset] values
          var result = "";

          // first check if there are spaces because it's not the same pattern
          var trimmedSrcset = trim(value);
          //                (   999x   ,|   999w   ,|   ,|,   )
          var srcPattern = /(\s+\d+x\s*,|\s+\d+w\s*,|\s+,|,\s+)/;
          var pattern = /\s/.test(trimmedSrcset) ? srcPattern : /(,)/;

          // split srcset into tuple of uri and descriptor except for the last item
          var rawUris = trimmedSrcset.split(pattern);

          // for each tuples
          var nbrUrisWith2parts = Math.floor(rawUris.length / 2);
          for (var i = 0; i < nbrUrisWith2parts; i++) {
            var innerIdx = i * 2;
            // sanitize the uri
            result += $$sanitizeUri(trim(rawUris[innerIdx]), true);
            // add the descriptor
            result += (" " + trim(rawUris[innerIdx + 1]));
          }

          // split the last item into uri and descriptor
          var lastTuple = trim(rawUris[i * 2]).split(/\s/);

          // sanitize the last uri
          result += $$sanitizeUri(trim(lastTuple[0]), true);

          // and add the last descriptor if any
          if (lastTuple.length === 2) {
            result += (" " + trim(lastTuple[1]));
          }
          this[key] = value = result;
        }

        if (writeAttr !== false) {
          if (value === null || value === undefined) {
            this.$$element.removeAttr(attrName);
          } else {
            this.$$element.attr(attrName, value);
          }
        }

        // fire observers
        var $$observers = this.$$observers;
        $$observers && forEach($$observers[observer], function(fn) {
          try {
            fn(value);
          } catch (e) {
            $exceptionHandler(e);
          }
        });
      },


      /**
       * @ngdoc method
       * @name $compile.directive.Attributes#$observe
       * @kind function
       *
       * @description
       * Observes an interpolated attribute.
       *
       * The observer function will be invoked once during the next `$digest` following
       * compilation. The observer is then invoked whenever the interpolated value
       * changes.
       *
       * @param {string} key Normalized key. (ie ngAttribute) .
       * @param {function(interpolatedValue)} fn Function that will be called whenever
                the interpolated value of the attribute changes.
       *        See the {@link guide/directive#text-and-attribute-bindings Directives} guide for more info.
       * @returns {function()} Returns a deregistration function for this observer.
       */
      $observe: function(key, fn) {
        var attrs = this,
            $$observers = (attrs.$$observers || (attrs.$$observers = createMap())),
            listeners = ($$observers[key] || ($$observers[key] = []));

        listeners.push(fn);
        $rootScope.$evalAsync(function() {
          if (!listeners.$$inter && attrs.hasOwnProperty(key)) {
            // no one registered attribute interpolation function, so lets call it manually
            fn(attrs[key]);
          }
        });

        return function() {
          arrayRemove(listeners, fn);
        };
      }
    };


    function safeAddClass($element, className) {
      try {
        $element.addClass(className);
      } catch (e) {
        // ignore, since it means that we are trying to set class on
        // SVG element, where class name is read-only.
      }
    }


    var startSymbol = $interpolate.startSymbol(),
        endSymbol = $interpolate.endSymbol(),
        denormalizeTemplate = (startSymbol == '{{' || endSymbol  == '}}')
            ? identity
            : function denormalizeTemplate(template) {
              return template.replace(/\{\{/g, startSymbol).replace(/}}/g, endSymbol);
        },
        NG_ATTR_BINDING = /^ngAttr[A-Z]/;

    compile.$$addBindingInfo = debugInfoEnabled ? function $$addBindingInfo($element, binding) {
      var bindings = $element.data('$binding') || [];

      if (isArray(binding)) {
        bindings = bindings.concat(binding);
      } else {
        bindings.push(binding);
      }

      $element.data('$binding', bindings);
    } : noop;

    compile.$$addBindingClass = debugInfoEnabled ? function $$addBindingClass($element) {
      safeAddClass($element, 'ng-binding');
    } : noop;

    compile.$$addScopeInfo = debugInfoEnabled ? function $$addScopeInfo($element, scope, isolated, noTemplate) {
      var dataName = isolated ? (noTemplate ? '$isolateScopeNoTemplate' : '$isolateScope') : '$scope';
      $element.data(dataName, scope);
    } : noop;

    compile.$$addScopeClass = debugInfoEnabled ? function $$addScopeClass($element, isolated) {
      safeAddClass($element, isolated ? 'ng-isolate-scope' : 'ng-scope');
    } : noop;

    return compile;

    //================================

    function compile($compileNodes, transcludeFn, maxPriority, ignoreDirective,
                        previousCompileContext) {
      if (!($compileNodes instanceof jqLite)) {
        // jquery always rewraps, whereas we need to preserve the original selector so that we can
        // modify it.
        $compileNodes = jqLite($compileNodes);
      }
      // We can not compile top level text elements since text nodes can be merged and we will
      // not be able to attach scope data to them, so we will wrap them in <span>
      forEach($compileNodes, function(node, index) {
        if (node.nodeType == NODE_TYPE_TEXT && node.nodeValue.match(/\S+/) /* non-empty */ ) {
          $compileNodes[index] = jqLite(node).wrap('<span></span>').parent()[0];
        }
      });
      var compositeLinkFn =
              compileNodes($compileNodes, transcludeFn, $compileNodes,
                           maxPriority, ignoreDirective, previousCompileContext);
      compile.$$addScopeClass($compileNodes);
      var namespace = null;
      return function publicLinkFn(scope, cloneConnectFn, options) {
        assertArg(scope, 'scope');

        options = options || {};
        var parentBoundTranscludeFn = options.parentBoundTranscludeFn,
          transcludeControllers = options.transcludeControllers,
          futureParentElement = options.futureParentElement;

        // When `parentBoundTranscludeFn` is passed, it is a
        // `controllersBoundTransclude` function (it was previously passed
        // as `transclude` to directive.link) so we must unwrap it to get
        // its `boundTranscludeFn`
        if (parentBoundTranscludeFn && parentBoundTranscludeFn.$$boundTransclude) {
          parentBoundTranscludeFn = parentBoundTranscludeFn.$$boundTransclude;
        }

        if (!namespace) {
          namespace = detectNamespaceForChildElements(futureParentElement);
        }
        var $linkNode;
        if (namespace !== 'html') {
          // When using a directive with replace:true and templateUrl the $compileNodes
          // (or a child element inside of them)
          // might change, so we need to recreate the namespace adapted compileNodes
          // for call to the link function.
          // Note: This will already clone the nodes...
          $linkNode = jqLite(
            wrapTemplate(namespace, jqLite('<div>').append($compileNodes).html())
          );
        } else if (cloneConnectFn) {
          // important!!: we must call our jqLite.clone() since the jQuery one is trying to be smart
          // and sometimes changes the structure of the DOM.
          $linkNode = JQLitePrototype.clone.call($compileNodes);
        } else {
          $linkNode = $compileNodes;
        }

        if (transcludeControllers) {
          for (var controllerName in transcludeControllers) {
            $linkNode.data('$' + controllerName + 'Controller', transcludeControllers[controllerName].instance);
          }
        }

        compile.$$addScopeInfo($linkNode, scope);

        if (cloneConnectFn) cloneConnectFn($linkNode, scope);
        if (compositeLinkFn) compositeLinkFn(scope, $linkNode, $linkNode, parentBoundTranscludeFn);
        return $linkNode;
      };
    }

    function detectNamespaceForChildElements(parentElement) {
      // TODO: Make this detect MathML as well...
      var node = parentElement && parentElement[0];
      if (!node) {
        return 'html';
      } else {
        return nodeName_(node) !== 'foreignobject' && node.toString().match(/SVG/) ? 'svg' : 'html';
      }
    }

    /**
     * Compile function matches each node in nodeList against the directives. Once all directives
     * for a particular node are collected their compile functions are executed. The compile
     * functions return values - the linking functions - are combined into a composite linking
     * function, which is the a linking function for the node.
     *
     * @param {NodeList} nodeList an array of nodes or NodeList to compile
     * @param {function(angular.Scope, cloneAttachFn=)} transcludeFn A linking function, where the
     *        scope argument is auto-generated to the new child of the transcluded parent scope.
     * @param {DOMElement=} $rootElement If the nodeList is the root of the compilation tree then
     *        the rootElement must be set the jqLite collection of the compile root. This is
     *        needed so that the jqLite collection items can be replaced with widgets.
     * @param {number=} maxPriority Max directive priority.
     * @returns {Function} A composite linking function of all of the matched directives or null.
     */
    function compileNodes(nodeList, transcludeFn, $rootElement, maxPriority, ignoreDirective,
                            previousCompileContext) {
      var linkFns = [],
          attrs, directives, nodeLinkFn, childNodes, childLinkFn, linkFnFound, nodeLinkFnFound;

      for (var i = 0; i < nodeList.length; i++) {
        attrs = new Attributes();

        // we must always refer to nodeList[i] since the nodes can be replaced underneath us.
        directives = collectDirectives(nodeList[i], [], attrs, i === 0 ? maxPriority : undefined,
                                        ignoreDirective);

        nodeLinkFn = (directives.length)
            ? applyDirectivesToNode(directives, nodeList[i], attrs, transcludeFn, $rootElement,
                                      null, [], [], previousCompileContext)
            : null;

        if (nodeLinkFn && nodeLinkFn.scope) {
          compile.$$addScopeClass(attrs.$$element);
        }

        childLinkFn = (nodeLinkFn && nodeLinkFn.terminal ||
                      !(childNodes = nodeList[i].childNodes) ||
                      !childNodes.length)
            ? null
            : compileNodes(childNodes,
                 nodeLinkFn ? (
                  (nodeLinkFn.transcludeOnThisElement || !nodeLinkFn.templateOnThisElement)
                     && nodeLinkFn.transclude) : transcludeFn);

        if (nodeLinkFn || childLinkFn) {
          linkFns.push(i, nodeLinkFn, childLinkFn);
          linkFnFound = true;
          nodeLinkFnFound = nodeLinkFnFound || nodeLinkFn;
        }

        //use the previous context only for the first element in the virtual group
        previousCompileContext = null;
      }

      // return a linking function if we have found anything, null otherwise
      return linkFnFound ? compositeLinkFn : null;

      function compositeLinkFn(scope, nodeList, $rootElement, parentBoundTranscludeFn) {
        var nodeLinkFn, childLinkFn, node, childScope, i, ii, idx, childBoundTranscludeFn;
        var stableNodeList;


        if (nodeLinkFnFound) {
          // copy nodeList so that if a nodeLinkFn removes or adds an element at this DOM level our
          // offsets don't get screwed up
          var nodeListLength = nodeList.length;
          stableNodeList = new Array(nodeListLength);

          // create a sparse array by only copying the elements which have a linkFn
          for (i = 0; i < linkFns.length; i+=3) {
            idx = linkFns[i];
            stableNodeList[idx] = nodeList[idx];
          }
        } else {
          stableNodeList = nodeList;
        }

        for (i = 0, ii = linkFns.length; i < ii;) {
          node = stableNodeList[linkFns[i++]];
          nodeLinkFn = linkFns[i++];
          childLinkFn = linkFns[i++];

          if (nodeLinkFn) {
            if (nodeLinkFn.scope) {
              childScope = scope.$new();
              compile.$$addScopeInfo(jqLite(node), childScope);
            } else {
              childScope = scope;
            }

            if (nodeLinkFn.transcludeOnThisElement) {
              childBoundTranscludeFn = createBoundTranscludeFn(
                  scope, nodeLinkFn.transclude, parentBoundTranscludeFn,
                  nodeLinkFn.elementTranscludeOnThisElement);

            } else if (!nodeLinkFn.templateOnThisElement && parentBoundTranscludeFn) {
              childBoundTranscludeFn = parentBoundTranscludeFn;

            } else if (!parentBoundTranscludeFn && transcludeFn) {
              childBoundTranscludeFn = createBoundTranscludeFn(scope, transcludeFn);

            } else {
              childBoundTranscludeFn = null;
            }

            nodeLinkFn(childLinkFn, childScope, node, $rootElement, childBoundTranscludeFn);

          } else if (childLinkFn) {
            childLinkFn(scope, node.childNodes, undefined, parentBoundTranscludeFn);
          }
        }
      }
    }

    function createBoundTranscludeFn(scope, transcludeFn, previousBoundTranscludeFn, elementTransclusion) {

      var boundTranscludeFn = function(transcludedScope, cloneFn, controllers, futureParentElement, containingScope) {

        if (!transcludedScope) {
          transcludedScope = scope.$new(false, containingScope);
          transcludedScope.$$transcluded = true;
        }

        return transcludeFn(transcludedScope, cloneFn, {
          parentBoundTranscludeFn: previousBoundTranscludeFn,
          transcludeControllers: controllers,
          futureParentElement: futureParentElement
        });
      };

      return boundTranscludeFn;
    }

    /**
     * Looks for directives on the given node and adds them to the directive collection which is
     * sorted.
     *
     * @param node Node to search.
     * @param directives An array to which the directives are added to. This array is sorted before
     *        the function returns.
     * @param attrs The shared attrs object which is used to populate the normalized attributes.
     * @param {number=} maxPriority Max directive priority.
     */
    function collectDirectives(node, directives, attrs, maxPriority, ignoreDirective) {
      var nodeType = node.nodeType,
          attrsMap = attrs.$attr,
          match,
          className;

      switch (nodeType) {
        case NODE_TYPE_ELEMENT: /* Element */
          // use the node name: <directive>
          addDirective(directives,
              directiveNormalize(nodeName_(node)), 'E', maxPriority, ignoreDirective);

          // iterate over the attributes
          for (var attr, name, nName, ngAttrName, value, isNgAttr, nAttrs = node.attributes,
                   j = 0, jj = nAttrs && nAttrs.length; j < jj; j++) {
            var attrStartName = false;
            var attrEndName = false;

            attr = nAttrs[j];
            name = attr.name;
            value = trim(attr.value);

            // support ngAttr attribute binding
            ngAttrName = directiveNormalize(name);
            if (isNgAttr = NG_ATTR_BINDING.test(ngAttrName)) {
              name = name.replace(PREFIX_REGEXP, '')
                .substr(8).replace(/_(.)/g, function(match, letter) {
                  return letter.toUpperCase();
                });
            }

            var directiveNName = ngAttrName.replace(/(Start|End)$/, '');
            if (directiveIsMultiElement(directiveNName)) {
              if (ngAttrName === directiveNName + 'Start') {
                attrStartName = name;
                attrEndName = name.substr(0, name.length - 5) + 'end';
                name = name.substr(0, name.length - 6);
              }
            }

            nName = directiveNormalize(name.toLowerCase());
            attrsMap[nName] = name;
            if (isNgAttr || !attrs.hasOwnProperty(nName)) {
                attrs[nName] = value;
                if (getBooleanAttrName(node, nName)) {
                  attrs[nName] = true; // presence means true
                }
            }
            addAttrInterpolateDirective(node, directives, value, nName, isNgAttr);
            addDirective(directives, nName, 'A', maxPriority, ignoreDirective, attrStartName,
                          attrEndName);
          }

          // use class as directive
          className = node.className;
          if (isObject(className)) {
              // Maybe SVGAnimatedString
              className = className.animVal;
          }
          if (isString(className) && className !== '') {
            while (match = CLASS_DIRECTIVE_REGEXP.exec(className)) {
              nName = directiveNormalize(match[2]);
              if (addDirective(directives, nName, 'C', maxPriority, ignoreDirective)) {
                attrs[nName] = trim(match[3]);
              }
              className = className.substr(match.index + match[0].length);
            }
          }
          break;
        case NODE_TYPE_TEXT: /* Text Node */
          addTextInterpolateDirective(directives, node.nodeValue);
          break;
        case NODE_TYPE_COMMENT: /* Comment */
          try {
            match = COMMENT_DIRECTIVE_REGEXP.exec(node.nodeValue);
            if (match) {
              nName = directiveNormalize(match[1]);
              if (addDirective(directives, nName, 'M', maxPriority, ignoreDirective)) {
                attrs[nName] = trim(match[2]);
              }
            }
          } catch (e) {
            // turns out that under some circumstances IE9 throws errors when one attempts to read
            // comment's node value.
            // Just ignore it and continue. (Can't seem to reproduce in test case.)
          }
          break;
      }

      directives.sort(byPriority);
      return directives;
    }

    /**
     * Given a node with an directive-start it collects all of the siblings until it finds
     * directive-end.
     * @param node
     * @param attrStart
     * @param attrEnd
     * @returns {*}
     */
    function groupScan(node, attrStart, attrEnd) {
      var nodes = [];
      var depth = 0;
      if (attrStart && node.hasAttribute && node.hasAttribute(attrStart)) {
        do {
          if (!node) {
            throw $compileMinErr('uterdir',
                      "Unterminated attribute, found '{0}' but no matching '{1}' found.",
                      attrStart, attrEnd);
          }
          if (node.nodeType == NODE_TYPE_ELEMENT) {
            if (node.hasAttribute(attrStart)) depth++;
            if (node.hasAttribute(attrEnd)) depth--;
          }
          nodes.push(node);
          node = node.nextSibling;
        } while (depth > 0);
      } else {
        nodes.push(node);
      }

      return jqLite(nodes);
    }

    /**
     * Wrapper for linking function which converts normal linking function into a grouped
     * linking function.
     * @param linkFn
     * @param attrStart
     * @param attrEnd
     * @returns {Function}
     */
    function groupElementsLinkFnWrapper(linkFn, attrStart, attrEnd) {
      return function(scope, element, attrs, controllers, transcludeFn) {
        element = groupScan(element[0], attrStart, attrEnd);
        return linkFn(scope, element, attrs, controllers, transcludeFn);
      };
    }

    /**
     * Once the directives have been collected, their compile functions are executed. This method
     * is responsible for inlining directive templates as well as terminating the application
     * of the directives if the terminal directive has been reached.
     *
     * @param {Array} directives Array of collected directives to execute their compile function.
     *        this needs to be pre-sorted by priority order.
     * @param {Node} compileNode The raw DOM node to apply the compile functions to
     * @param {Object} templateAttrs The shared attribute function
     * @param {function(angular.Scope, cloneAttachFn=)} transcludeFn A linking function, where the
     *                                                  scope argument is auto-generated to the new
     *                                                  child of the transcluded parent scope.
     * @param {JQLite} jqCollection If we are working on the root of the compile tree then this
     *                              argument has the root jqLite array so that we can replace nodes
     *                              on it.
     * @param {Object=} originalReplaceDirective An optional directive that will be ignored when
     *                                           compiling the transclusion.
     * @param {Array.<Function>} preLinkFns
     * @param {Array.<Function>} postLinkFns
     * @param {Object} previousCompileContext Context used for previous compilation of the current
     *                                        node
     * @returns {Function} linkFn
     */
    function applyDirectivesToNode(directives, compileNode, templateAttrs, transcludeFn,
                                   jqCollection, originalReplaceDirective, preLinkFns, postLinkFns,
                                   previousCompileContext) {
      previousCompileContext = previousCompileContext || {};

      var terminalPriority = -Number.MAX_VALUE,
          newScopeDirective,
          controllerDirectives = previousCompileContext.controllerDirectives,
          controllers,
          newIsolateScopeDirective = previousCompileContext.newIsolateScopeDirective,
          templateDirective = previousCompileContext.templateDirective,
          nonTlbTranscludeDirective = previousCompileContext.nonTlbTranscludeDirective,
          hasTranscludeDirective = false,
          hasTemplate = false,
          hasElementTranscludeDirective = previousCompileContext.hasElementTranscludeDirective,
          $compileNode = templateAttrs.$$element = jqLite(compileNode),
          directive,
          directiveName,
          $template,
          replaceDirective = originalReplaceDirective,
          childTranscludeFn = transcludeFn,
          linkFn,
          directiveValue;

      // executes all directives on the current element
      for (var i = 0, ii = directives.length; i < ii; i++) {
        directive = directives[i];
        var attrStart = directive.$$start;
        var attrEnd = directive.$$end;

        // collect multiblock sections
        if (attrStart) {
          $compileNode = groupScan(compileNode, attrStart, attrEnd);
        }
        $template = undefined;

        if (terminalPriority > directive.priority) {
          break; // prevent further processing of directives
        }

        if (directiveValue = directive.scope) {

          // skip the check for directives with async templates, we'll check the derived sync
          // directive when the template arrives
          if (!directive.templateUrl) {
            if (isObject(directiveValue)) {
              // This directive is trying to add an isolated scope.
              // Check that there is no scope of any kind already
              assertNoDuplicate('new/isolated scope', newIsolateScopeDirective || newScopeDirective,
                                directive, $compileNode);
              newIsolateScopeDirective = directive;
            } else {
              // This directive is trying to add a child scope.
              // Check that there is no isolated scope already
              assertNoDuplicate('new/isolated scope', newIsolateScopeDirective, directive,
                                $compileNode);
            }
          }

          newScopeDirective = newScopeDirective || directive;
        }

        directiveName = directive.name;

        if (!directive.templateUrl && directive.controller) {
          directiveValue = directive.controller;
          controllerDirectives = controllerDirectives || {};
          assertNoDuplicate("'" + directiveName + "' controller",
              controllerDirectives[directiveName], directive, $compileNode);
          controllerDirectives[directiveName] = directive;
        }

        if (directiveValue = directive.transclude) {
          hasTranscludeDirective = true;

          // Special case ngIf and ngRepeat so that we don't complain about duplicate transclusion.
          // This option should only be used by directives that know how to safely handle element transclusion,
          // where the transcluded nodes are added or replaced after linking.
          if (!directive.$$tlb) {
            assertNoDuplicate('transclusion', nonTlbTranscludeDirective, directive, $compileNode);
            nonTlbTranscludeDirective = directive;
          }

          if (directiveValue == 'element') {
            hasElementTranscludeDirective = true;
            terminalPriority = directive.priority;
            $template = $compileNode;
            $compileNode = templateAttrs.$$element =
                jqLite(document.createComment(' ' + directiveName + ': ' +
                                              templateAttrs[directiveName] + ' '));
            compileNode = $compileNode[0];
            replaceWith(jqCollection, sliceArgs($template), compileNode);

            childTranscludeFn = compile($template, transcludeFn, terminalPriority,
                                        replaceDirective && replaceDirective.name, {
                                          // Don't pass in:
                                          // - controllerDirectives - otherwise we'll create duplicates controllers
                                          // - newIsolateScopeDirective or templateDirective - combining templates with
                                          //   element transclusion doesn't make sense.
                                          //
                                          // We need only nonTlbTranscludeDirective so that we prevent putting transclusion
                                          // on the same element more than once.
                                          nonTlbTranscludeDirective: nonTlbTranscludeDirective
                                        });
          } else {
            $template = jqLite(jqLiteClone(compileNode)).contents();
            $compileNode.empty(); // clear contents
            childTranscludeFn = compile($template, transcludeFn);
          }
        }

        if (directive.template) {
          hasTemplate = true;
          assertNoDuplicate('template', templateDirective, directive, $compileNode);
          templateDirective = directive;

          directiveValue = (isFunction(directive.template))
              ? directive.template($compileNode, templateAttrs)
              : directive.template;

          directiveValue = denormalizeTemplate(directiveValue);

          if (directive.replace) {
            replaceDirective = directive;
            if (jqLiteIsTextNode(directiveValue)) {
              $template = [];
            } else {
              $template = removeComments(wrapTemplate(directive.templateNamespace, trim(directiveValue)));
            }
            compileNode = $template[0];

            if ($template.length != 1 || compileNode.nodeType !== NODE_TYPE_ELEMENT) {
              throw $compileMinErr('tplrt',
                  "Template for directive '{0}' must have exactly one root element. {1}",
                  directiveName, '');
            }

            replaceWith(jqCollection, $compileNode, compileNode);

            var newTemplateAttrs = {$attr: {}};

            // combine directives from the original node and from the template:
            // - take the array of directives for this element
            // - split it into two parts, those that already applied (processed) and those that weren't (unprocessed)
            // - collect directives from the template and sort them by priority
            // - combine directives as: processed + template + unprocessed
            var templateDirectives = collectDirectives(compileNode, [], newTemplateAttrs);
            var unprocessedDirectives = directives.splice(i + 1, directives.length - (i + 1));

            if (newIsolateScopeDirective) {
              markDirectivesAsIsolate(templateDirectives);
            }
            directives = directives.concat(templateDirectives).concat(unprocessedDirectives);
            mergeTemplateAttributes(templateAttrs, newTemplateAttrs);

            ii = directives.length;
          } else {
            $compileNode.html(directiveValue);
          }
        }

        if (directive.templateUrl) {
          hasTemplate = true;
          assertNoDuplicate('template', templateDirective, directive, $compileNode);
          templateDirective = directive;

          if (directive.replace) {
            replaceDirective = directive;
          }

          nodeLinkFn = compileTemplateUrl(directives.splice(i, directives.length - i), $compileNode,
              templateAttrs, jqCollection, hasTranscludeDirective && childTranscludeFn, preLinkFns, postLinkFns, {
                controllerDirectives: controllerDirectives,
                newIsolateScopeDirective: newIsolateScopeDirective,
                templateDirective: templateDirective,
                nonTlbTranscludeDirective: nonTlbTranscludeDirective
              });
          ii = directives.length;
        } else if (directive.compile) {
          try {
            linkFn = directive.compile($compileNode, templateAttrs, childTranscludeFn);
            if (isFunction(linkFn)) {
              addLinkFns(null, linkFn, attrStart, attrEnd);
            } else if (linkFn) {
              addLinkFns(linkFn.pre, linkFn.post, attrStart, attrEnd);
            }
          } catch (e) {
            $exceptionHandler(e, startingTag($compileNode));
          }
        }

        if (directive.terminal) {
          nodeLinkFn.terminal = true;
          terminalPriority = Math.max(terminalPriority, directive.priority);
        }

      }

      nodeLinkFn.scope = newScopeDirective && newScopeDirective.scope === true;
      nodeLinkFn.transcludeOnThisElement = hasTranscludeDirective;
      nodeLinkFn.elementTranscludeOnThisElement = hasElementTranscludeDirective;
      nodeLinkFn.templateOnThisElement = hasTemplate;
      nodeLinkFn.transclude = childTranscludeFn;

      previousCompileContext.hasElementTranscludeDirective = hasElementTranscludeDirective;

      // might be normal or delayed nodeLinkFn depending on if templateUrl is present
      return nodeLinkFn;

      ////////////////////

      function addLinkFns(pre, post, attrStart, attrEnd) {
        if (pre) {
          if (attrStart) pre = groupElementsLinkFnWrapper(pre, attrStart, attrEnd);
          pre.require = directive.require;
          pre.directiveName = directiveName;
          if (newIsolateScopeDirective === directive || directive.$$isolateScope) {
            pre = cloneAndAnnotateFn(pre, {isolateScope: true});
          }
          preLinkFns.push(pre);
        }
        if (post) {
          if (attrStart) post = groupElementsLinkFnWrapper(post, attrStart, attrEnd);
          post.require = directive.require;
          post.directiveName = directiveName;
          if (newIsolateScopeDirective === directive || directive.$$isolateScope) {
            post = cloneAndAnnotateFn(post, {isolateScope: true});
          }
          postLinkFns.push(post);
        }
      }


      function getControllers(directiveName, require, $element, elementControllers) {
        var value, retrievalMethod = 'data', optional = false;
        var $searchElement = $element;
        var match;
        if (isString(require)) {
          match = require.match(REQUIRE_PREFIX_REGEXP);
          require = require.substring(match[0].length);

          if (match[3]) {
            if (match[1]) match[3] = null;
            else match[1] = match[3];
          }
          if (match[1] === '^') {
            retrievalMethod = 'inheritedData';
          } else if (match[1] === '^^') {
            retrievalMethod = 'inheritedData';
            $searchElement = $element.parent();
          }
          if (match[2] === '?') {
            optional = true;
          }

          value = null;

          if (elementControllers && retrievalMethod === 'data') {
            if (value = elementControllers[require]) {
              value = value.instance;
            }
          }
          value = value || $searchElement[retrievalMethod]('$' + require + 'Controller');

          if (!value && !optional) {
            throw $compileMinErr('ctreq',
                "Controller '{0}', required by directive '{1}', can't be found!",
                require, directiveName);
          }
          return value || null;
        } else if (isArray(require)) {
          value = [];
          forEach(require, function(require) {
            value.push(getControllers(directiveName, require, $element, elementControllers));
          });
        }
        return value;
      }


      function nodeLinkFn(childLinkFn, scope, linkNode, $rootElement, boundTranscludeFn) {
        var i, ii, linkFn, controller, isolateScope, elementControllers, transcludeFn, $element,
            attrs;

        if (compileNode === linkNode) {
          attrs = templateAttrs;
          $element = templateAttrs.$$element;
        } else {
          $element = jqLite(linkNode);
          attrs = new Attributes($element, templateAttrs);
        }

        if (newIsolateScopeDirective) {
          isolateScope = scope.$new(true);
        }

        if (boundTranscludeFn) {
          // track `boundTranscludeFn` so it can be unwrapped if `transcludeFn`
          // is later passed as `parentBoundTranscludeFn` to `publicLinkFn`
          transcludeFn = controllersBoundTransclude;
          transcludeFn.$$boundTransclude = boundTranscludeFn;
        }

        if (controllerDirectives) {
          // TODO: merge `controllers` and `elementControllers` into single object.
          controllers = {};
          elementControllers = {};
          forEach(controllerDirectives, function(directive) {
            var locals = {
              $scope: directive === newIsolateScopeDirective || directive.$$isolateScope ? isolateScope : scope,
              $element: $element,
              $attrs: attrs,
              $transclude: transcludeFn
            }, controllerInstance;

            controller = directive.controller;
            if (controller == '@') {
              controller = attrs[directive.name];
            }

            controllerInstance = $controller(controller, locals, true, directive.controllerAs);

            // For directives with element transclusion the element is a comment,
            // but jQuery .data doesn't support attaching data to comment nodes as it's hard to
            // clean up (http://bugs.jquery.com/ticket/8335).
            // Instead, we save the controllers for the element in a local hash and attach to .data
            // later, once we have the actual element.
            elementControllers[directive.name] = controllerInstance;
            if (!hasElementTranscludeDirective) {
              $element.data('$' + directive.name + 'Controller', controllerInstance.instance);
            }

            controllers[directive.name] = controllerInstance;
          });
        }

        if (newIsolateScopeDirective) {
          compile.$$addScopeInfo($element, isolateScope, true, !(templateDirective && (templateDirective === newIsolateScopeDirective ||
              templateDirective === newIsolateScopeDirective.$$originalDirective)));
          compile.$$addScopeClass($element, true);

          var isolateScopeController = controllers && controllers[newIsolateScopeDirective.name];
          var isolateBindingContext = isolateScope;
          if (isolateScopeController && isolateScopeController.identifier &&
              newIsolateScopeDirective.bindToController === true) {
            isolateBindingContext = isolateScopeController.instance;
          }

          forEach(isolateScope.$$isolateBindings = newIsolateScopeDirective.$$isolateBindings, function(definition, scopeName) {
            var attrName = definition.attrName,
                optional = definition.optional,
                mode = definition.mode, // @, =, or &
                lastValue,
                parentGet, parentSet, compare;

            switch (mode) {

              case '@':
                attrs.$observe(attrName, function(value) {
                  isolateBindingContext[scopeName] = value;
                });
                attrs.$$observers[attrName].$$scope = scope;
                if (attrs[attrName]) {
                  // If the attribute has been provided then we trigger an interpolation to ensure
                  // the value is there for use in the link fn
                  isolateBindingContext[scopeName] = $interpolate(attrs[attrName])(scope);
                }
                break;

              case '=':
                if (optional && !attrs[attrName]) {
                  return;
                }
                parentGet = $parse(attrs[attrName]);
                if (parentGet.literal) {
                  compare = equals;
                } else {
                  compare = function(a, b) { return a === b || (a !== a && b !== b); };
                }
                parentSet = parentGet.assign || function() {
                  // reset the change, or we will throw this exception on every $digest
                  lastValue = isolateBindingContext[scopeName] = parentGet(scope);
                  throw $compileMinErr('nonassign',
                      "Expression '{0}' used with directive '{1}' is non-assignable!",
                      attrs[attrName], newIsolateScopeDirective.name);
                };
                lastValue = isolateBindingContext[scopeName] = parentGet(scope);
                var parentValueWatch = function parentValueWatch(parentValue) {
                  if (!compare(parentValue, isolateBindingContext[scopeName])) {
                    // we are out of sync and need to copy
                    if (!compare(parentValue, lastValue)) {
                      // parent changed and it has precedence
                      isolateBindingContext[scopeName] = parentValue;
                    } else {
                      // if the parent can be assigned then do so
                      parentSet(scope, parentValue = isolateBindingContext[scopeName]);
                    }
                  }
                  return lastValue = parentValue;
                };
                parentValueWatch.$stateful = true;
                var unwatch;
                if (definition.collection) {
                  unwatch = scope.$watchCollection(attrs[attrName], parentValueWatch);
                } else {
                  unwatch = scope.$watch($parse(attrs[attrName], parentValueWatch), null, parentGet.literal);
                }
                isolateScope.$on('$destroy', unwatch);
                break;

              case '&':
                parentGet = $parse(attrs[attrName]);
                isolateBindingContext[scopeName] = function(locals) {
                  return parentGet(scope, locals);
                };
                break;
            }
          });
        }
        if (controllers) {
          forEach(controllers, function(controller) {
            controller();
          });
          controllers = null;
        }

        // PRELINKING
        for (i = 0, ii = preLinkFns.length; i < ii; i++) {
          linkFn = preLinkFns[i];
          invokeLinkFn(linkFn,
              linkFn.isolateScope ? isolateScope : scope,
              $element,
              attrs,
              linkFn.require && getControllers(linkFn.directiveName, linkFn.require, $element, elementControllers),
              transcludeFn
          );
        }

        // RECURSION
        // We only pass the isolate scope, if the isolate directive has a template,
        // otherwise the child elements do not belong to the isolate directive.
        var scopeToChild = scope;
        if (newIsolateScopeDirective && (newIsolateScopeDirective.template || newIsolateScopeDirective.templateUrl === null)) {
          scopeToChild = isolateScope;
        }
        childLinkFn && childLinkFn(scopeToChild, linkNode.childNodes, undefined, boundTranscludeFn);

        // POSTLINKING
        for (i = postLinkFns.length - 1; i >= 0; i--) {
          linkFn = postLinkFns[i];
          invokeLinkFn(linkFn,
              linkFn.isolateScope ? isolateScope : scope,
              $element,
              attrs,
              linkFn.require && getControllers(linkFn.directiveName, linkFn.require, $element, elementControllers),
              transcludeFn
          );
        }

        // This is the function that is injected as `$transclude`.
        // Note: all arguments are optional!
        function controllersBoundTransclude(scope, cloneAttachFn, futureParentElement) {
          var transcludeControllers;

          // No scope passed in:
          if (!isScope(scope)) {
            futureParentElement = cloneAttachFn;
            cloneAttachFn = scope;
            scope = undefined;
          }

          if (hasElementTranscludeDirective) {
            transcludeControllers = elementControllers;
          }
          if (!futureParentElement) {
            futureParentElement = hasElementTranscludeDirective ? $element.parent() : $element;
          }
          return boundTranscludeFn(scope, cloneAttachFn, transcludeControllers, futureParentElement, scopeToChild);
        }
      }
    }

    function markDirectivesAsIsolate(directives) {
      // mark all directives as needing isolate scope.
      for (var j = 0, jj = directives.length; j < jj; j++) {
        directives[j] = inherit(directives[j], {$$isolateScope: true});
      }
    }

    /**
     * looks up the directive and decorates it with exception handling and proper parameters. We
     * call this the boundDirective.
     *
     * @param {string} name name of the directive to look up.
     * @param {string} location The directive must be found in specific format.
     *   String containing any of theses characters:
     *
     *   * `E`: element name
     *   * `A': attribute
     *   * `C`: class
     *   * `M`: comment
     * @returns {boolean} true if directive was added.
     */
    function addDirective(tDirectives, name, location, maxPriority, ignoreDirective, startAttrName,
                          endAttrName) {
      if (name === ignoreDirective) return null;
      var match = null;
      if (hasDirectives.hasOwnProperty(name)) {
        for (var directive, directives = $injector.get(name + Suffix),
            i = 0, ii = directives.length; i < ii; i++) {
          try {
            directive = directives[i];
            if ((maxPriority === undefined || maxPriority > directive.priority) &&
                 directive.restrict.indexOf(location) != -1) {
              if (startAttrName) {
                directive = inherit(directive, {$$start: startAttrName, $$end: endAttrName});
              }
              tDirectives.push(directive);
              match = directive;
            }
          } catch (e) { $exceptionHandler(e); }
        }
      }
      return match;
    }


    /**
     * looks up the directive and returns true if it is a multi-element directive,
     * and therefore requires DOM nodes between -start and -end markers to be grouped
     * together.
     *
     * @param {string} name name of the directive to look up.
     * @returns true if directive was registered as multi-element.
     */
    function directiveIsMultiElement(name) {
      if (hasDirectives.hasOwnProperty(name)) {
        for (var directive, directives = $injector.get(name + Suffix),
            i = 0, ii = directives.length; i < ii; i++) {
          directive = directives[i];
          if (directive.multiElement) {
            return true;
          }
        }
      }
      return false;
    }

    /**
     * When the element is replaced with HTML template then the new attributes
     * on the template need to be merged with the existing attributes in the DOM.
     * The desired effect is to have both of the attributes present.
     *
     * @param {object} dst destination attributes (original DOM)
     * @param {object} src source attributes (from the directive template)
     */
    function mergeTemplateAttributes(dst, src) {
      var srcAttr = src.$attr,
          dstAttr = dst.$attr,
          $element = dst.$$element;

      // reapply the old attributes to the new element
      forEach(dst, function(value, key) {
        if (key.charAt(0) != '$') {
          if (src[key] && src[key] !== value) {
            value += (key === 'style' ? ';' : ' ') + src[key];
          }
          dst.$set(key, value, true, srcAttr[key]);
        }
      });

      // copy the new attributes on the old attrs object
      forEach(src, function(value, key) {
        if (key == 'class') {
          safeAddClass($element, value);
          dst['class'] = (dst['class'] ? dst['class'] + ' ' : '') + value;
        } else if (key == 'style') {
          $element.attr('style', $element.attr('style') + ';' + value);
          dst['style'] = (dst['style'] ? dst['style'] + ';' : '') + value;
          // `dst` will never contain hasOwnProperty as DOM parser won't let it.
          // You will get an "InvalidCharacterError: DOM Exception 5" error if you
          // have an attribute like "has-own-property" or "data-has-own-property", etc.
        } else if (key.charAt(0) != '$' && !dst.hasOwnProperty(key)) {
          dst[key] = value;
          dstAttr[key] = srcAttr[key];
        }
      });
    }


    function compileTemplateUrl(directives, $compileNode, tAttrs,
        $rootElement, childTranscludeFn, preLinkFns, postLinkFns, previousCompileContext) {
      var linkQueue = [],
          afterTemplateNodeLinkFn,
          afterTemplateChildLinkFn,
          beforeTemplateCompileNode = $compileNode[0],
          origAsyncDirective = directives.shift(),
          derivedSyncDirective = inherit(origAsyncDirective, {
            templateUrl: null, transclude: null, replace: null, $$originalDirective: origAsyncDirective
          }),
          templateUrl = (isFunction(origAsyncDirective.templateUrl))
              ? origAsyncDirective.templateUrl($compileNode, tAttrs)
              : origAsyncDirective.templateUrl,
          templateNamespace = origAsyncDirective.templateNamespace;

      $compileNode.empty();

      $templateRequest(templateUrl)
        .then(function(content) {
          var compileNode, tempTemplateAttrs, $template, childBoundTranscludeFn;

          content = denormalizeTemplate(content);

          if (origAsyncDirective.replace) {
            if (jqLiteIsTextNode(content)) {
              $template = [];
            } else {
              $template = removeComments(wrapTemplate(templateNamespace, trim(content)));
            }
            compileNode = $template[0];

            if ($template.length != 1 || compileNode.nodeType !== NODE_TYPE_ELEMENT) {
              throw $compileMinErr('tplrt',
                  "Template for directive '{0}' must have exactly one root element. {1}",
                  origAsyncDirective.name, templateUrl);
            }

            tempTemplateAttrs = {$attr: {}};
            replaceWith($rootElement, $compileNode, compileNode);
            var templateDirectives = collectDirectives(compileNode, [], tempTemplateAttrs);

            if (isObject(origAsyncDirective.scope)) {
              markDirectivesAsIsolate(templateDirectives);
            }
            directives = templateDirectives.concat(directives);
            mergeTemplateAttributes(tAttrs, tempTemplateAttrs);
          } else {
            compileNode = beforeTemplateCompileNode;
            $compileNode.html(content);
          }

          directives.unshift(derivedSyncDirective);

          afterTemplateNodeLinkFn = applyDirectivesToNode(directives, compileNode, tAttrs,
              childTranscludeFn, $compileNode, origAsyncDirective, preLinkFns, postLinkFns,
              previousCompileContext);
          forEach($rootElement, function(node, i) {
            if (node == compileNode) {
              $rootElement[i] = $compileNode[0];
            }
          });
          afterTemplateChildLinkFn = compileNodes($compileNode[0].childNodes, childTranscludeFn);

          while (linkQueue.length) {
            var scope = linkQueue.shift(),
                beforeTemplateLinkNode = linkQueue.shift(),
                linkRootElement = linkQueue.shift(),
                boundTranscludeFn = linkQueue.shift(),
                linkNode = $compileNode[0];

            if (scope.$$destroyed) continue;

            if (beforeTemplateLinkNode !== beforeTemplateCompileNode) {
              var oldClasses = beforeTemplateLinkNode.className;

              if (!(previousCompileContext.hasElementTranscludeDirective &&
                  origAsyncDirective.replace)) {
                // it was cloned therefore we have to clone as well.
                linkNode = jqLiteClone(compileNode);
              }
              replaceWith(linkRootElement, jqLite(beforeTemplateLinkNode), linkNode);

              // Copy in CSS classes from original node
              safeAddClass(jqLite(linkNode), oldClasses);
            }
            if (afterTemplateNodeLinkFn.transcludeOnThisElement) {
              childBoundTranscludeFn = createBoundTranscludeFn(scope, afterTemplateNodeLinkFn.transclude, boundTranscludeFn);
            } else {
              childBoundTranscludeFn = boundTranscludeFn;
            }
            afterTemplateNodeLinkFn(afterTemplateChildLinkFn, scope, linkNode, $rootElement,
              childBoundTranscludeFn);
          }
          linkQueue = null;
        });

      return function delayedNodeLinkFn(ignoreChildLinkFn, scope, node, rootElement, boundTranscludeFn) {
        var childBoundTranscludeFn = boundTranscludeFn;
        if (scope.$$destroyed) return;
        if (linkQueue) {
          linkQueue.push(scope,
                         node,
                         rootElement,
                         childBoundTranscludeFn);
        } else {
          if (afterTemplateNodeLinkFn.transcludeOnThisElement) {
            childBoundTranscludeFn = createBoundTranscludeFn(scope, afterTemplateNodeLinkFn.transclude, boundTranscludeFn);
          }
          afterTemplateNodeLinkFn(afterTemplateChildLinkFn, scope, node, rootElement, childBoundTranscludeFn);
        }
      };
    }


    /**
     * Sorting function for bound directives.
     */
    function byPriority(a, b) {
      var diff = b.priority - a.priority;
      if (diff !== 0) return diff;
      if (a.name !== b.name) return (a.name < b.name) ? -1 : 1;
      return a.index - b.index;
    }


    function assertNoDuplicate(what, previousDirective, directive, element) {
      if (previousDirective) {
        throw $compileMinErr('multidir', 'Multiple directives [{0}, {1}] asking for {2} on: {3}',
            previousDirective.name, directive.name, what, startingTag(element));
      }
    }


    function addTextInterpolateDirective(directives, text) {
      var interpolateFn = $interpolate(text, true);
      if (interpolateFn) {
        directives.push({
          priority: 0,
          compile: function textInterpolateCompileFn(templateNode) {
            var templateNodeParent = templateNode.parent(),
                hasCompileParent = !!templateNodeParent.length;

            // When transcluding a template that has bindings in the root
            // we don't have a parent and thus need to add the class during linking fn.
            if (hasCompileParent) compile.$$addBindingClass(templateNodeParent);

            return function textInterpolateLinkFn(scope, node) {
              var parent = node.parent();
              if (!hasCompileParent) compile.$$addBindingClass(parent);
              compile.$$addBindingInfo(parent, interpolateFn.expressions);
              scope.$watch(interpolateFn, function interpolateFnWatchAction(value) {
                node[0].nodeValue = value;
              });
            };
          }
        });
      }
    }


    function wrapTemplate(type, template) {
      type = lowercase(type || 'html');
      switch (type) {
      case 'svg':
      case 'math':
        var wrapper = document.createElement('div');
        wrapper.innerHTML = '<' + type + '>' + template + '</' + type + '>';
        return wrapper.childNodes[0].childNodes;
      default:
        return template;
      }
    }


    function getTrustedContext(node, attrNormalizedName) {
      if (attrNormalizedName == "srcdoc") {
        return $sce.HTML;
      }
      var tag = nodeName_(node);
      // maction[xlink:href] can source SVG.  It's not limited to <maction>.
      if (attrNormalizedName == "xlinkHref" ||
          (tag == "form" && attrNormalizedName == "action") ||
          (tag != "img" && (attrNormalizedName == "src" ||
                            attrNormalizedName == "ngSrc"))) {
        return $sce.RESOURCE_URL;
      }
    }


    function addAttrInterpolateDirective(node, directives, value, name, allOrNothing) {
      var trustedContext = getTrustedContext(node, name);
      allOrNothing = ALL_OR_NOTHING_ATTRS[name] || allOrNothing;

      var interpolateFn = $interpolate(value, true, trustedContext, allOrNothing);

      // no interpolation found -> ignore
      if (!interpolateFn) return;


      if (name === "multiple" && nodeName_(node) === "select") {
        throw $compileMinErr("selmulti",
            "Binding to the 'multiple' attribute is not supported. Element: {0}",
            startingTag(node));
      }

      directives.push({
        priority: 100,
        compile: function() {
            return {
              pre: function attrInterpolatePreLinkFn(scope, element, attr) {
                var $$observers = (attr.$$observers || (attr.$$observers = {}));

                if (EVENT_HANDLER_ATTR_REGEXP.test(name)) {
                  throw $compileMinErr('nodomevents',
                      "Interpolations for HTML DOM event attributes are disallowed.  Please use the " +
                          "ng- versions (such as ng-click instead of onclick) instead.");
                }

                // If the attribute has changed since last $interpolate()ed
                var newValue = attr[name];
                if (newValue !== value) {
                  // we need to interpolate again since the attribute value has been updated
                  // (e.g. by another directive's compile function)
                  // ensure unset/empty values make interpolateFn falsy
                  interpolateFn = newValue && $interpolate(newValue, true, trustedContext, allOrNothing);
                  value = newValue;
                }

                // if attribute was updated so that there is no interpolation going on we don't want to
                // register any observers
                if (!interpolateFn) return;

                // initialize attr object so that it's ready in case we need the value for isolate
                // scope initialization, otherwise the value would not be available from isolate
                // directive's linking fn during linking phase
                attr[name] = interpolateFn(scope);

                ($$observers[name] || ($$observers[name] = [])).$$inter = true;
                (attr.$$observers && attr.$$observers[name].$$scope || scope).
                  $watch(interpolateFn, function interpolateFnWatchAction(newValue, oldValue) {
                    //special case for class attribute addition + removal
                    //so that class changes can tap into the animation
                    //hooks provided by the $animate service. Be sure to
                    //skip animations when the first digest occurs (when
                    //both the new and the old values are the same) since
                    //the CSS classes are the non-interpolated values
                    if (name === 'class' && newValue != oldValue) {
                      attr.$updateClass(newValue, oldValue);
                    } else {
                      attr.$set(name, newValue);
                    }
                  });
              }
            };
          }
      });
    }


    /**
     * This is a special jqLite.replaceWith, which can replace items which
     * have no parents, provided that the containing jqLite collection is provided.
     *
     * @param {JqLite=} $rootElement The root of the compile tree. Used so that we can replace nodes
     *                               in the root of the tree.
     * @param {JqLite} elementsToRemove The jqLite element which we are going to replace. We keep
     *                                  the shell, but replace its DOM node reference.
     * @param {Node} newNode The new DOM node.
     */
    function replaceWith($rootElement, elementsToRemove, newNode) {
      var firstElementToRemove = elementsToRemove[0],
          removeCount = elementsToRemove.length,
          parent = firstElementToRemove.parentNode,
          i, ii;

      if ($rootElement) {
        for (i = 0, ii = $rootElement.length; i < ii; i++) {
          if ($rootElement[i] == firstElementToRemove) {
            $rootElement[i++] = newNode;
            for (var j = i, j2 = j + removeCount - 1,
                     jj = $rootElement.length;
                 j < jj; j++, j2++) {
              if (j2 < jj) {
                $rootElement[j] = $rootElement[j2];
              } else {
                delete $rootElement[j];
              }
            }
            $rootElement.length -= removeCount - 1;

            // If the replaced element is also the jQuery .context then replace it
            // .context is a deprecated jQuery api, so we should set it only when jQuery set it
            // http://api.jquery.com/context/
            if ($rootElement.context === firstElementToRemove) {
              $rootElement.context = newNode;
            }
            break;
          }
        }
      }

      if (parent) {
        parent.replaceChild(newNode, firstElementToRemove);
      }

      // TODO(perf): what's this document fragment for? is it needed? can we at least reuse it?
      var fragment = document.createDocumentFragment();
      fragment.appendChild(firstElementToRemove);

      // Copy over user data (that includes Angular's $scope etc.). Don't copy private
      // data here because there's no public interface in jQuery to do that and copying over
      // event listeners (which is the main use of private data) wouldn't work anyway.
      jqLite(newNode).data(jqLite(firstElementToRemove).data());

      // Remove data of the replaced element. We cannot just call .remove()
      // on the element it since that would deallocate scope that is needed
      // for the new node. Instead, remove the data "manually".
      if (!jQuery) {
        delete jqLite.cache[firstElementToRemove[jqLite.expando]];
      } else {
        // jQuery 2.x doesn't expose the data storage. Use jQuery.cleanData to clean up after
        // the replaced element. The cleanData version monkey-patched by Angular would cause
        // the scope to be trashed and we do need the very same scope to work with the new
        // element. However, we cannot just cache the non-patched version and use it here as
        // that would break if another library patches the method after Angular does (one
        // example is jQuery UI). Instead, set a flag indicating scope destroying should be
        // skipped this one time.
        skipDestroyOnNextJQueryCleanData = true;
        jQuery.cleanData([firstElementToRemove]);
      }

      for (var k = 1, kk = elementsToRemove.length; k < kk; k++) {
        var element = elementsToRemove[k];
        jqLite(element).remove(); // must do this way to clean up expando
        fragment.appendChild(element);
        delete elementsToRemove[k];
      }

      elementsToRemove[0] = newNode;
      elementsToRemove.length = 1;
    }


    function cloneAndAnnotateFn(fn, annotation) {
      return extend(function() { return fn.apply(null, arguments); }, fn, annotation);
    }


    function invokeLinkFn(linkFn, scope, $element, attrs, controllers, transcludeFn) {
      try {
        linkFn(scope, $element, attrs, controllers, transcludeFn);
      } catch (e) {
        $exceptionHandler(e, startingTag($element));
      }
    }
  }];
}

var PREFIX_REGEXP = /^((?:x|data)[\:\-_])/i;
/**
 * Converts all accepted directives format into proper directive name.
 * @param name Name to normalize
 */
function directiveNormalize(name) {
  return camelCase(name.replace(PREFIX_REGEXP, ''));
}

/**
 * @ngdoc type
 * @name $compile.directive.Attributes
 *
 * @description
 * A shared object between directive compile / linking functions which contains normalized DOM
 * element attributes. The values reflect current binding state `{{ }}`. The normalization is
 * needed since all of these are treated as equivalent in Angular:
 *
 * ```
 *    <span ng:bind="a" ng-bind="a" data-ng-bind="a" x-ng-bind="a">
 * ```
 */

/**
 * @ngdoc property
 * @name $compile.directive.Attributes#$attr
 *
 * @description
 * A map of DOM element attribute names to the normalized name. This is
 * needed to do reverse lookup from normalized name back to actual name.
 */


/**
 * @ngdoc method
 * @name $compile.directive.Attributes#$set
 * @kind function
 *
 * @description
 * Set DOM element attribute value.
 *
 *
 * @param {string} name Normalized element attribute name of the property to modify. The name is
 *          reverse-translated using the {@link ng.$compile.directive.Attributes#$attr $attr}
 *          property to the original name.
 * @param {string} value Value to set the attribute to. The value can be an interpolated string.
 */


/**
 * Closure compiler type information
 */

function nodesetLinkingFn(
  /* angular.Scope */ scope,
  /* NodeList */ nodeList,
  /* Element */ rootElement,
  /* function(Function) */ boundTranscludeFn
) {}

function directiveLinkingFn(
  /* nodesetLinkingFn */ nodesetLinkingFn,
  /* angular.Scope */ scope,
  /* Node */ node,
  /* Element */ rootElement,
  /* function(Function) */ boundTranscludeFn
) {}

function tokenDifference(str1, str2) {
  var values = '',
      tokens1 = str1.split(/\s+/),
      tokens2 = str2.split(/\s+/);

  outer:
  for (var i = 0; i < tokens1.length; i++) {
    var token = tokens1[i];
    for (var j = 0; j < tokens2.length; j++) {
      if (token == tokens2[j]) continue outer;
    }
    values += (values.length > 0 ? ' ' : '') + token;
  }
  return values;
}

function removeComments(jqNodes) {
  jqNodes = jqLite(jqNodes);
  var i = jqNodes.length;

  if (i <= 1) {
    return jqNodes;
  }

  while (i--) {
    var node = jqNodes[i];
    if (node.nodeType === NODE_TYPE_COMMENT) {
      splice.call(jqNodes, i, 1);
    }
  }
  return jqNodes;
}

var $controllerMinErr = minErr('$controller');

/**
 * @ngdoc provider
 * @name $controllerProvider
 * @description
 * The {@link ng.$controller $controller service} is used by Angular to create new
 * controllers.
 *
 * This provider allows controller registration via the
 * {@link ng.$controllerProvider#register register} method.
 */
function $ControllerProvider() {
  var controllers = {},
      globals = false,
      CNTRL_REG = /^(\S+)(\s+as\s+(\w+))?$/;


  /**
   * @ngdoc method
   * @name $controllerProvider#register
   * @param {string|Object} name Controller name, or an object map of controllers where the keys are
   *    the names and the values are the constructors.
   * @param {Function|Array} constructor Controller constructor fn (optionally decorated with DI
   *    annotations in the array notation).
   */
  this.register = function(name, constructor) {
    assertNotHasOwnProperty(name, 'controller');
    if (isObject(name)) {
      extend(controllers, name);
    } else {
      controllers[name] = constructor;
    }
  };

  /**
   * @ngdoc method
   * @name $controllerProvider#allowGlobals
   * @description If called, allows `$controller` to find controller constructors on `window`
   */
  this.allowGlobals = function() {
    globals = true;
  };


  this.$get = ['$injector', '$window', function($injector, $window) {

    /**
     * @ngdoc service
     * @name $controller
     * @requires $injector
     *
     * @param {Function|string} constructor If called with a function then it's considered to be the
     *    controller constructor function. Otherwise it's considered to be a string which is used
     *    to retrieve the controller constructor using the following steps:
     *
     *    * check if a controller with given name is registered via `$controllerProvider`
     *    * check if evaluating the string on the current scope returns a constructor
     *    * if $controllerProvider#allowGlobals, check `window[constructor]` on the global
     *      `window` object (not recommended)
     *
     *    The string can use the `controller as property` syntax, where the controller instance is published
     *    as the specified property on the `scope`; the `scope` must be injected into `locals` param for this
     *    to work correctly.
     *
     * @param {Object} locals Injection locals for Controller.
     * @return {Object} Instance of given controller.
     *
     * @description
     * `$controller` service is responsible for instantiating controllers.
     *
     * It's just a simple call to {@link auto.$injector $injector}, but extracted into
     * a service, so that one can override this service with [BC version](https://gist.github.com/1649788).
     */
    return function(expression, locals, later, ident) {
      // PRIVATE API:
      //   param `later` --- indicates that the controller's constructor is invoked at a later time.
      //                     If true, $controller will allocate the object with the correct
      //                     prototype chain, but will not invoke the controller until a returned
      //                     callback is invoked.
      //   param `ident` --- An optional label which overrides the label parsed from the controller
      //                     expression, if any.
      var instance, match, constructor, identifier;
      later = later === true;
      if (ident && isString(ident)) {
        identifier = ident;
      }

      if (isString(expression)) {
        match = expression.match(CNTRL_REG);
        if (!match) {
          throw $controllerMinErr('ctrlfmt',
            "Badly formed controller string '{0}'. " +
            "Must match `__name__ as __id__` or `__name__`.", expression);
        }
        constructor = match[1],
        identifier = identifier || match[3];
        expression = controllers.hasOwnProperty(constructor)
            ? controllers[constructor]
            : getter(locals.$scope, constructor, true) ||
                (globals ? getter($window, constructor, true) : undefined);

        assertArgFn(expression, constructor, true);
      }

      if (later) {
        // Instantiate controller later:
        // This machinery is used to create an instance of the object before calling the
        // controller's constructor itself.
        //
        // This allows properties to be added to the controller before the constructor is
        // invoked. Primarily, this is used for isolate scope bindings in $compile.
        //
        // This feature is not intended for use by applications, and is thus not documented
        // publicly.
        // Object creation: http://jsperf.com/create-constructor/2
        var controllerPrototype = (isArray(expression) ?
          expression[expression.length - 1] : expression).prototype;
        instance = Object.create(controllerPrototype || null);

        if (identifier) {
          addIdentifier(locals, identifier, instance, constructor || expression.name);
        }

        return extend(function() {
          $injector.invoke(expression, instance, locals, constructor);
          return instance;
        }, {
          instance: instance,
          identifier: identifier
        });
      }

      instance = $injector.instantiate(expression, locals, constructor);

      if (identifier) {
        addIdentifier(locals, identifier, instance, constructor || expression.name);
      }

      return instance;
    };

    function addIdentifier(locals, identifier, instance, name) {
      if (!(locals && isObject(locals.$scope))) {
        throw minErr('$controller')('noscp',
          "Cannot export controller '{0}' as '{1}'! No $scope object provided via `locals`.",
          name, identifier);
      }

      locals.$scope[identifier] = instance;
    }
  }];
}

/**
 * @ngdoc service
 * @name $document
 * @requires $window
 *
 * @description
 * A {@link angular.element jQuery or jqLite} wrapper for the browser's `window.document` object.
 *
 * @example
   <example module="documentExample">
     <file name="index.html">
       <div ng-controller="ExampleController">
         <p>$document title: <b ng-bind="title"></b></p>
         <p>window.document title: <b ng-bind="windowTitle"></b></p>
       </div>
     </file>
     <file name="script.js">
       angular.module('documentExample', [])
         .controller('ExampleController', ['$scope', '$document', function($scope, $document) {
           $scope.title = $document[0].title;
           $scope.windowTitle = angular.element(window.document)[0].title;
         }]);
     </file>
   </example>
 */
function $DocumentProvider() {
  this.$get = ['$window', function(window) {
    return jqLite(window.document);
  }];
}

/**
 * @ngdoc service
 * @name $exceptionHandler
 * @requires ng.$log
 *
 * @description
 * Any uncaught exception in angular expressions is delegated to this service.
 * The default implementation simply delegates to `$log.error` which logs it into
 * the browser console.
 *
 * In unit tests, if `angular-mocks.js` is loaded, this service is overridden by
 * {@link ngMock.$exceptionHandler mock $exceptionHandler} which aids in testing.
 *
 * ## Example:
 *
 * ```js
 *   angular.module('exceptionOverride', []).factory('$exceptionHandler', function() {
 *     return function(exception, cause) {
 *       exception.message += ' (caused by "' + cause + '")';
 *       throw exception;
 *     };
 *   });
 * ```
 *
 * This example will override the normal action of `$exceptionHandler`, to make angular
 * exceptions fail hard when they happen, instead of just logging to the console.
 *
 * <hr />
 * Note, that code executed in event-listeners (even those registered using jqLite's `on`/`bind`
 * methods) does not delegate exceptions to the {@link ng.$exceptionHandler $exceptionHandler}
 * (unless executed during a digest).
 *
 * If you wish, you can manually delegate exceptions, e.g.
 * `try { ... } catch(e) { $exceptionHandler(e); }`
 *
 * @param {Error} exception Exception associated with the error.
 * @param {string=} cause optional information about the context in which
 *       the error was thrown.
 *
 */
function $ExceptionHandlerProvider() {
  this.$get = ['$log', function($log) {
    return function(exception, cause) {
      $log.error.apply($log, arguments);
    };
  }];
}

var APPLICATION_JSON = 'application/json';
var CONTENT_TYPE_APPLICATION_JSON = {'Content-Type': APPLICATION_JSON + ';charset=utf-8'};
var JSON_START = /^\[|^\{(?!\{)/;
var JSON_ENDS = {
  '[': /]$/,
  '{': /}$/
};
var JSON_PROTECTION_PREFIX = /^\)\]\}',?\n/;

function defaultHttpResponseTransform(data, headers) {
  if (isString(data)) {
    // Strip json vulnerability protection prefix and trim whitespace
    var tempData = data.replace(JSON_PROTECTION_PREFIX, '').trim();

    if (tempData) {
      var contentType = headers('Content-Type');
      if ((contentType && (contentType.indexOf(APPLICATION_JSON) === 0)) || isJsonLike(tempData)) {
        data = fromJson(tempData);
      }
    }
  }

  return data;
}

function isJsonLike(str) {
    var jsonStart = str.match(JSON_START);
    return jsonStart && JSON_ENDS[jsonStart[0]].test(str);
}

/**
 * Parse headers into key value object
 *
 * @param {string} headers Raw headers as a string
 * @returns {Object} Parsed headers as key value object
 */
function parseHeaders(headers) {
  var parsed = createMap(), key, val, i;

  if (!headers) return parsed;

  forEach(headers.split('\n'), function(line) {
    i = line.indexOf(':');
    key = lowercase(trim(line.substr(0, i)));
    val = trim(line.substr(i + 1));

    if (key) {
      parsed[key] = parsed[key] ? parsed[key] + ', ' + val : val;
    }
  });

  return parsed;
}


/**
 * Returns a function that provides access to parsed headers.
 *
 * Headers are lazy parsed when first requested.
 * @see parseHeaders
 *
 * @param {(string|Object)} headers Headers to provide access to.
 * @returns {function(string=)} Returns a getter function which if called with:
 *
 *   - if called with single an argument returns a single header value or null
 *   - if called with no arguments returns an object containing all headers.
 */
function headersGetter(headers) {
  var headersObj = isObject(headers) ? headers : undefined;

  return function(name) {
    if (!headersObj) headersObj =  parseHeaders(headers);

    if (name) {
      var value = headersObj[lowercase(name)];
      if (value === void 0) {
        value = null;
      }
      return value;
    }

    return headersObj;
  };
}


/**
 * Chain all given functions
 *
 * This function is used for both request and response transforming
 *
 * @param {*} data Data to transform.
 * @param {function(string=)} headers HTTP headers getter fn.
 * @param {number} status HTTP status code of the response.
 * @param {(Function|Array.<Function>)} fns Function or an array of functions.
 * @returns {*} Transformed data.
 */
function transformData(data, headers, status, fns) {
  if (isFunction(fns))
    return fns(data, headers, status);

  forEach(fns, function(fn) {
    data = fn(data, headers, status);
  });

  return data;
}


function isSuccess(status) {
  return 200 <= status && status < 300;
}


/**
 * @ngdoc provider
 * @name $httpProvider
 * @description
 * Use `$httpProvider` to change the default behavior of the {@link ng.$http $http} service.
 * */
function $HttpProvider() {
  /**
   * @ngdoc property
   * @name $httpProvider#defaults
   * @description
   *
   * Object containing default values for all {@link ng.$http $http} requests.
   *
   * - **`defaults.cache`** - {Object} - an object built with {@link ng.$cacheFactory `$cacheFactory`}
   * that will provide the cache for all requests who set their `cache` property to `true`.
   * If you set the `default.cache = false` then only requests that specify their own custom
   * cache object will be cached. See {@link $http#caching $http Caching} for more information.
   *
   * - **`defaults.xsrfCookieName`** - {string} - Name of cookie containing the XSRF token.
   * Defaults value is `'XSRF-TOKEN'`.
   *
   * - **`defaults.xsrfHeaderName`** - {string} - Name of HTTP header to populate with the
   * XSRF token. Defaults value is `'X-XSRF-TOKEN'`.
   *
   * - **`defaults.headers`** - {Object} - Default headers for all $http requests.
   * Refer to {@link ng.$http#setting-http-headers $http} for documentation on
   * setting default headers.
   *     - **`defaults.headers.common`**
   *     - **`defaults.headers.post`**
   *     - **`defaults.headers.put`**
   *     - **`defaults.headers.patch`**
   *
   **/
  var defaults = this.defaults = {
    // transform incoming response data
    transformResponse: [defaultHttpResponseTransform],

    // transform outgoing request data
    transformRequest: [function(d) {
      return isObject(d) && !isFile(d) && !isBlob(d) && !isFormData(d) ? toJson(d) : d;
    }],

    // default headers
    headers: {
      common: {
        'Accept': 'application/json, text/plain, */*'
      },
      post:   shallowCopy(CONTENT_TYPE_APPLICATION_JSON),
      put:    shallowCopy(CONTENT_TYPE_APPLICATION_JSON),
      patch:  shallowCopy(CONTENT_TYPE_APPLICATION_JSON)
    },

    xsrfCookieName: 'XSRF-TOKEN',
    xsrfHeaderName: 'X-XSRF-TOKEN'
  };

  var useApplyAsync = false;
  /**
   * @ngdoc method
   * @name $httpProvider#useApplyAsync
   * @description
   *
   * Configure $http service to combine processing of multiple http responses received at around
   * the same time via {@link ng.$rootScope.Scope#$applyAsync $rootScope.$applyAsync}. This can result in
   * significant performance improvement for bigger applications that make many HTTP requests
   * concurrently (common during application bootstrap).
   *
   * Defaults to false. If no value is specifed, returns the current configured value.
   *
   * @param {boolean=} value If true, when requests are loaded, they will schedule a deferred
   *    "apply" on the next tick, giving time for subsequent requests in a roughly ~10ms window
   *    to load and share the same digest cycle.
   *
   * @returns {boolean|Object} If a value is specified, returns the $httpProvider for chaining.
   *    otherwise, returns the current configured value.
   **/
  this.useApplyAsync = function(value) {
    if (isDefined(value)) {
      useApplyAsync = !!value;
      return this;
    }
    return useApplyAsync;
  };

  /**
   * @ngdoc property
   * @name $httpProvider#interceptors
   * @description
   *
   * Array containing service factories for all synchronous or asynchronous {@link ng.$http $http}
   * pre-processing of request or postprocessing of responses.
   *
   * These service factories are ordered by request, i.e. they are applied in the same order as the
   * array, on request, but reverse order, on response.
   *
   * {@link ng.$http#interceptors Interceptors detailed info}
   **/
  var interceptorFactories = this.interceptors = [];

  this.$get = ['$httpBackend', '$browser', '$cacheFactory', '$rootScope', '$q', '$injector',
      function($httpBackend, $browser, $cacheFactory, $rootScope, $q, $injector) {

    var defaultCache = $cacheFactory('$http');

    /**
     * Interceptors stored in reverse order. Inner interceptors before outer interceptors.
     * The reversal is needed so that we can build up the interception chain around the
     * server request.
     */
    var reversedInterceptors = [];

    forEach(interceptorFactories, function(interceptorFactory) {
      reversedInterceptors.unshift(isString(interceptorFactory)
          ? $injector.get(interceptorFactory) : $injector.invoke(interceptorFactory));
    });

    /**
     * @ngdoc service
     * @kind function
     * @name $http
     * @requires ng.$httpBackend
     * @requires $cacheFactory
     * @requires $rootScope
     * @requires $q
     * @requires $injector
     *
     * @description
     * The `$http` service is a core Angular service that facilitates communication with the remote
     * HTTP servers via the browser's [XMLHttpRequest](https://developer.mozilla.org/en/xmlhttprequest)
     * object or via [JSONP](http://en.wikipedia.org/wiki/JSONP).
     *
     * For unit testing applications that use `$http` service, see
     * {@link ngMock.$httpBackend $httpBackend mock}.
     *
     * For a higher level of abstraction, please check out the {@link ngResource.$resource
     * $resource} service.
     *
     * The $http API is based on the {@link ng.$q deferred/promise APIs} exposed by
     * the $q service. While for simple usage patterns this doesn't matter much, for advanced usage
     * it is important to familiarize yourself with these APIs and the guarantees they provide.
     *
     *
     * ## General usage
     * The `$http` service is a function which takes a single argument — a configuration object —
     * that is used to generate an HTTP request and returns  a {@link ng.$q promise}
     * with two $http specific methods: `success` and `error`.
     *
     * ```js
     *   // Simple GET request example :
     *   $http.get('/someUrl').
     *     success(function(data, status, headers, config) {
     *       // this callback will be called asynchronously
     *       // when the response is available
     *     }).
     *     error(function(data, status, headers, config) {
     *       // called asynchronously if an error occurs
     *       // or server returns response with an error status.
     *     });
     * ```
     *
     * ```js
     *   // Simple POST request example (passing data) :
     *   $http.post('/someUrl', {msg:'hello word!'}).
     *     success(function(data, status, headers, config) {
     *       // this callback will be called asynchronously
     *       // when the response is available
     *     }).
     *     error(function(data, status, headers, config) {
     *       // called asynchronously if an error occurs
     *       // or server returns response with an error status.
     *     });
     * ```
     *
     *
     * Since the returned value of calling the $http function is a `promise`, you can also use
     * the `then` method to register callbacks, and these callbacks will receive a single argument –
     * an object representing the response. See the API signature and type info below for more
     * details.
     *
     * A response status code between 200 and 299 is considered a success status and
     * will result in the success callback being called. Note that if the response is a redirect,
     * XMLHttpRequest will transparently follow it, meaning that the error callback will not be
     * called for such responses.
     *
     * ## Writing Unit Tests that use $http
     * When unit testing (using {@link ngMock ngMock}), it is necessary to call
     * {@link ngMock.$httpBackend#flush $httpBackend.flush()} to flush each pending
     * request using trained responses.
     *
     * ```
     * $httpBackend.expectGET(...);
     * $http.get(...);
     * $httpBackend.flush();
     * ```
     *
     * ## Shortcut methods
     *
     * Shortcut methods are also available. All shortcut methods require passing in the URL, and
     * request data must be passed in for POST/PUT requests.
     *
     * ```js
     *   $http.get('/someUrl').success(successCallback);
     *   $http.post('/someUrl', data).success(successCallback);
     * ```
     *
     * Complete list of shortcut methods:
     *
     * - {@link ng.$http#get $http.get}
     * - {@link ng.$http#head $http.head}
     * - {@link ng.$http#post $http.post}
     * - {@link ng.$http#put $http.put}
     * - {@link ng.$http#delete $http.delete}
     * - {@link ng.$http#jsonp $http.jsonp}
     * - {@link ng.$http#patch $http.patch}
     *
     *
     * ## Setting HTTP Headers
     *
     * The $http service will automatically add certain HTTP headers to all requests. These defaults
     * can be fully configured by accessing the `$httpProvider.defaults.headers` configuration
     * object, which currently contains this default configuration:
     *
     * - `$httpProvider.defaults.headers.common` (headers that are common for all requests):
     *   - `Accept: application/json, text/plain, * / *`
     * - `$httpProvider.defaults.headers.post`: (header defaults for POST requests)
     *   - `Content-Type: application/json`
     * - `$httpProvider.defaults.headers.put` (header defaults for PUT requests)
     *   - `Content-Type: application/json`
     *
     * To add or overwrite these defaults, simply add or remove a property from these configuration
     * objects. To add headers for an HTTP method other than POST or PUT, simply add a new object
     * with the lowercased HTTP method name as the key, e.g.
     * `$httpProvider.defaults.headers.get = { 'My-Header' : 'value' }.
     *
     * The defaults can also be set at runtime via the `$http.defaults` object in the same
     * fashion. For example:
     *
     * ```
     * module.run(function($http) {
     *   $http.defaults.headers.common.Authorization = 'Basic YmVlcDpib29w'
     * });
     * ```
     *
     * In addition, you can supply a `headers` property in the config object passed when
     * calling `$http(config)`, which overrides the defaults without changing them globally.
     *
     * To explicitly remove a header automatically added via $httpProvider.defaults.headers on a per request basis,
     * Use the `headers` property, setting the desired header to `undefined`. For example:
     *
     * ```js
     * var req = {
     *  method: 'POST',
     *  url: 'http://example.com',
     *  headers: {
     *    'Content-Type': undefined
     *  },
     *  data: { test: 'test' }
     * }
     *
     * $http(req).success(function(){...}).error(function(){...});
     * ```
     *
     * ## Transforming Requests and Responses
     *
     * Both requests and responses can be transformed using transformation functions: `transformRequest`
     * and `transformResponse`. These properties can be a single function that returns
     * the transformed value (`function(data, headersGetter, status)`) or an array of such transformation functions,
     * which allows you to `push` or `unshift` a new transformation function into the transformation chain.
     *
     * ### Default Transformations
     *
     * The `$httpProvider` provider and `$http` service expose `defaults.transformRequest` and
     * `defaults.transformResponse` properties. If a request does not provide its own transformations
     * then these will be applied.
     *
     * You can augment or replace the default transformations by modifying these properties by adding to or
     * replacing the array.
     *
     * Angular provides the following default transformations:
     *
     * Request transformations (`$httpProvider.defaults.transformRequest` and `$http.defaults.transformRequest`):
     *
     * - If the `data` property of the request configuration object contains an object, serialize it
     *   into JSON format.
     *
     * Response transformations (`$httpProvider.defaults.transformResponse` and `$http.defaults.transformResponse`):
     *
     *  - If XSRF prefix is detected, strip it (see Security Considerations section below).
     *  - If JSON response is detected, deserialize it using a JSON parser.
     *
     *
     * ### Overriding the Default Transformations Per Request
     *
     * If you wish override the request/response transformations only for a single request then provide
     * `transformRequest` and/or `transformResponse` properties on the configuration object passed
     * into `$http`.
     *
     * Note that if you provide these properties on the config object the default transformations will be
     * overwritten. If you wish to augment the default transformations then you must include them in your
     * local transformation array.
     *
     * The following code demonstrates adding a new response transformation to be run after the default response
     * transformations have been run.
     *
     * ```js
     * function appendTransform(defaults, transform) {
     *
     *   // We can't guarantee that the default transformation is an array
     *   defaults = angular.isArray(defaults) ? defaults : [defaults];
     *
     *   // Append the new transformation to the defaults
     *   return defaults.concat(transform);
     * }
     *
     * $http({
     *   url: '...',
     *   method: 'GET',
     *   transformResponse: appendTransform($http.defaults.transformResponse, function(value) {
     *     return doTransform(value);
     *   })
     * });
     * ```
     *
     *
     * ## Caching
     *
     * To enable caching, set the request configuration `cache` property to `true` (to use default
     * cache) or to a custom cache object (built with {@link ng.$cacheFactory `$cacheFactory`}).
     * When the cache is enabled, `$http` stores the response from the server in the specified
     * cache. The next time the same request is made, the response is served from the cache without
     * sending a request to the server.
     *
     * Note that even if the response is served from cache, delivery of the data is asynchronous in
     * the same way that real requests are.
     *
     * If there are multiple GET requests for the same URL that should be cached using the same
     * cache, but the cache is not populated yet, only one request to the server will be made and
     * the remaining requests will be fulfilled using the response from the first request.
     *
     * You can change the default cache to a new object (built with
     * {@link ng.$cacheFactory `$cacheFactory`}) by updating the
     * {@link ng.$http#defaults `$http.defaults.cache`} property. All requests who set
     * their `cache` property to `true` will now use this cache object.
     *
     * If you set the default cache to `false` then only requests that specify their own custom
     * cache object will be cached.
     *
     * ## Interceptors
     *
     * Before you start creating interceptors, be sure to understand the
     * {@link ng.$q $q and deferred/promise APIs}.
     *
     * For purposes of global error handling, authentication, or any kind of synchronous or
     * asynchronous pre-processing of request or postprocessing of responses, it is desirable to be
     * able to intercept requests before they are handed to the server and
     * responses before they are handed over to the application code that
     * initiated these requests. The interceptors leverage the {@link ng.$q
     * promise APIs} to fulfill this need for both synchronous and asynchronous pre-processing.
     *
     * The interceptors are service factories that are registered with the `$httpProvider` by
     * adding them to the `$httpProvider.interceptors` array. The factory is called and
     * injected with dependencies (if specified) and returns the interceptor.
     *
     * There are two kinds of interceptors (and two kinds of rejection interceptors):
     *
     *   * `request`: interceptors get called with a http `config` object. The function is free to
     *     modify the `config` object or create a new one. The function needs to return the `config`
     *     object directly, or a promise containing the `config` or a new `config` object.
     *   * `requestError`: interceptor gets called when a previous interceptor threw an error or
     *     resolved with a rejection.
     *   * `response`: interceptors get called with http `response` object. The function is free to
     *     modify the `response` object or create a new one. The function needs to return the `response`
     *     object directly, or as a promise containing the `response` or a new `response` object.
     *   * `responseError`: interceptor gets called when a previous interceptor threw an error or
     *     resolved with a rejection.
     *
     *
     * ```js
     *   // register the interceptor as a service
     *   $provide.factory('myHttpInterceptor', function($q, dependency1, dependency2) {
     *     return {
     *       // optional method
     *       'request': function(config) {
     *         // do something on success
     *         return config;
     *       },
     *
     *       // optional method
     *      'requestError': function(rejection) {
     *         // do something on error
     *         if (canRecover(rejection)) {
     *           return responseOrNewPromise
     *         }
     *         return $q.reject(rejection);
     *       },
     *
     *
     *
     *       // optional method
     *       'response': function(response) {
     *         // do something on success
     *         return response;
     *       },
     *
     *       // optional method
     *      'responseError': function(rejection) {
     *         // do something on error
     *         if (canRecover(rejection)) {
     *           return responseOrNewPromise
     *         }
     *         return $q.reject(rejection);
     *       }
     *     };
     *   });
     *
     *   $httpProvider.interceptors.push('myHttpInterceptor');
     *
     *
     *   // alternatively, register the interceptor via an anonymous factory
     *   $httpProvider.interceptors.push(function($q, dependency1, dependency2) {
     *     return {
     *      'request': function(config) {
     *          // same as above
     *       },
     *
     *       'response': function(response) {
     *          // same as above
     *       }
     *     };
     *   });
     * ```
     *
     * ## Security Considerations
     *
     * When designing web applications, consider security threats from:
     *
     * - [JSON vulnerability](http://haacked.com/archive/2008/11/20/anatomy-of-a-subtle-json-vulnerability.aspx)
     * - [XSRF](http://en.wikipedia.org/wiki/Cross-site_request_forgery)
     *
     * Both server and the client must cooperate in order to eliminate these threats. Angular comes
     * pre-configured with strategies that address these issues, but for this to work backend server
     * cooperation is required.
     *
     * ### JSON Vulnerability Protection
     *
     * A [JSON vulnerability](http://haacked.com/archive/2008/11/20/anatomy-of-a-subtle-json-vulnerability.aspx)
     * allows third party website to turn your JSON resource URL into
     * [JSONP](http://en.wikipedia.org/wiki/JSONP) request under some conditions. To
     * counter this your server can prefix all JSON requests with following string `")]}',\n"`.
     * Angular will automatically strip the prefix before processing it as JSON.
     *
     * For example if your server needs to return:
     * ```js
     * ['one','two']
     * ```
     *
     * which is vulnerable to attack, your server can return:
     * ```js
     * )]}',
     * ['one','two']
     * ```
     *
     * Angular will strip the prefix, before processing the JSON.
     *
     *
     * ### Cross Site Request Forgery (XSRF) Protection
     *
     * [XSRF](http://en.wikipedia.org/wiki/Cross-site_request_forgery) is a technique by which
     * an unauthorized site can gain your user's private data. Angular provides a mechanism
     * to counter XSRF. When performing XHR requests, the $http service reads a token from a cookie
     * (by default, `XSRF-TOKEN`) and sets it as an HTTP header (`X-XSRF-TOKEN`). Since only
     * JavaScript that runs on your domain could read the cookie, your server can be assured that
     * the XHR came from JavaScript running on your domain. The header will not be set for
     * cross-domain requests.
     *
     * To take advantage of this, your server needs to set a token in a JavaScript readable session
     * cookie called `XSRF-TOKEN` on the first HTTP GET request. On subsequent XHR requests the
     * server can verify that the cookie matches `X-XSRF-TOKEN` HTTP header, and therefore be sure
     * that only JavaScript running on your domain could have sent the request. The token must be
     * unique for each user and must be verifiable by the server (to prevent the JavaScript from
     * making up its own tokens). We recommend that the token is a digest of your site's
     * authentication cookie with a [salt](https://en.wikipedia.org/wiki/Salt_(cryptography&#41;)
     * for added security.
     *
     * The name of the headers can be specified using the xsrfHeaderName and xsrfCookieName
     * properties of either $httpProvider.defaults at config-time, $http.defaults at run-time,
     * or the per-request config object.
     *
     *
     * @param {object} config Object describing the request to be made and how it should be
     *    processed. The object has following properties:
     *
     *    - **method** – `{string}` – HTTP method (e.g. 'GET', 'POST', etc)
     *    - **url** – `{string}` – Absolute or relative URL of the resource that is being requested.
     *    - **params** – `{Object.<string|Object>}` – Map of strings or objects which will be turned
     *      to `?key1=value1&key2=value2` after the url. If the value is not a string, it will be
     *      JSONified.
     *    - **data** – `{string|Object}` – Data to be sent as the request message data.
     *    - **headers** – `{Object}` – Map of strings or functions which return strings representing
     *      HTTP headers to send to the server. If the return value of a function is null, the
     *      header will not be sent.
     *    - **xsrfHeaderName** – `{string}` – Name of HTTP header to populate with the XSRF token.
     *    - **xsrfCookieName** – `{string}` – Name of cookie containing the XSRF token.
     *    - **transformRequest** –
     *      `{function(data, headersGetter)|Array.<function(data, headersGetter)>}` –
     *      transform function or an array of such functions. The transform function takes the http
     *      request body and headers and returns its transformed (typically serialized) version.
     *      See {@link ng.$http#overriding-the-default-transformations-per-request
     *      Overriding the Default Transformations}
     *    - **transformResponse** –
     *      `{function(data, headersGetter, status)|Array.<function(data, headersGetter, status)>}` –
     *      transform function or an array of such functions. The transform function takes the http
     *      response body, headers and status and returns its transformed (typically deserialized) version.
     *      See {@link ng.$http#overriding-the-default-transformations-per-request
     *      Overriding the Default Transformations}
     *    - **cache** – `{boolean|Cache}` – If true, a default $http cache will be used to cache the
     *      GET request, otherwise if a cache instance built with
     *      {@link ng.$cacheFactory $cacheFactory}, this cache will be used for
     *      caching.
     *    - **timeout** – `{number|Promise}` – timeout in milliseconds, or {@link ng.$q promise}
     *      that should abort the request when resolved.
     *    - **withCredentials** - `{boolean}` - whether to set the `withCredentials` flag on the
     *      XHR object. See [requests with credentials](https://developer.mozilla.org/docs/Web/HTTP/Access_control_CORS#Requests_with_credentials)
     *      for more information.
     *    - **responseType** - `{string}` - see
     *      [requestType](https://developer.mozilla.org/en-US/docs/DOM/XMLHttpRequest#responseType).
     *
     * @returns {HttpPromise} Returns a {@link ng.$q promise} object with the
     *   standard `then` method and two http specific methods: `success` and `error`. The `then`
     *   method takes two arguments a success and an error callback which will be called with a
     *   response object. The `success` and `error` methods take a single argument - a function that
     *   will be called when the request succeeds or fails respectively. The arguments passed into
     *   these functions are destructured representation of the response object passed into the
     *   `then` method. The response object has these properties:
     *
     *   - **data** – `{string|Object}` – The response body transformed with the transform
     *     functions.
     *   - **status** – `{number}` – HTTP status code of the response.
     *   - **headers** – `{function([headerName])}` – Header getter function.
     *   - **config** – `{Object}` – The configuration object that was used to generate the request.
     *   - **statusText** – `{string}` – HTTP status text of the response.
     *
     * @property {Array.<Object>} pendingRequests Array of config objects for currently pending
     *   requests. This is primarily meant to be used for debugging purposes.
     *
     *
     * @example
<example module="httpExample">
<file name="index.html">
  <div ng-controller="FetchController">
    <select ng-model="method">
      <option>GET</option>
      <option>JSONP</option>
    </select>
    <input type="text" ng-model="url" size="80"/>
    <button id="fetchbtn" ng-click="fetch()">fetch</button><br>
    <button id="samplegetbtn" ng-click="updateModel('GET', 'http-hello.html')">Sample GET</button>
    <button id="samplejsonpbtn"
      ng-click="updateModel('JSONP',
                    'https://angularjs.org/greet.php?callback=JSON_CALLBACK&name=Super%20Hero')">
      Sample JSONP
    </button>
    <button id="invalidjsonpbtn"
      ng-click="updateModel('JSONP', 'https://angularjs.org/doesntexist&callback=JSON_CALLBACK')">
        Invalid JSONP
      </button>
    <pre>http status code: {{status}}</pre>
    <pre>http response data: {{data}}</pre>
  </div>
</file>
<file name="script.js">
  angular.module('httpExample', [])
    .controller('FetchController', ['$scope', '$http', '$templateCache',
      function($scope, $http, $templateCache) {
        $scope.method = 'GET';
        $scope.url = 'http-hello.html';

        $scope.fetch = function() {
          $scope.code = null;
          $scope.response = null;

          $http({method: $scope.method, url: $scope.url, cache: $templateCache}).
            success(function(data, status) {
              $scope.status = status;
              $scope.data = data;
            }).
            error(function(data, status) {
              $scope.data = data || "Request failed";
              $scope.status = status;
          });
        };

        $scope.updateModel = function(method, url) {
          $scope.method = method;
          $scope.url = url;
        };
      }]);
</file>
<file name="http-hello.html">
  Hello, $http!
</file>
<file name="protractor.js" type="protractor">
  var status = element(by.binding('status'));
  var data = element(by.binding('data'));
  var fetchBtn = element(by.id('fetchbtn'));
  var sampleGetBtn = element(by.id('samplegetbtn'));
  var sampleJsonpBtn = element(by.id('samplejsonpbtn'));
  var invalidJsonpBtn = element(by.id('invalidjsonpbtn'));

  it('should make an xhr GET request', function() {
    sampleGetBtn.click();
    fetchBtn.click();
    expect(status.getText()).toMatch('200');
    expect(data.getText()).toMatch(/Hello, \$http!/);
  });

// Commented out due to flakes. See https://github.com/angular/angular.js/issues/9185
// it('should make a JSONP request to angularjs.org', function() {
//   sampleJsonpBtn.click();
//   fetchBtn.click();
//   expect(status.getText()).toMatch('200');
//   expect(data.getText()).toMatch(/Super Hero!/);
// });

  it('should make JSONP request to invalid URL and invoke the error handler',
      function() {
    invalidJsonpBtn.click();
    fetchBtn.click();
    expect(status.getText()).toMatch('0');
    expect(data.getText()).toMatch('Request failed');
  });
</file>
</example>
     */
    function $http(requestConfig) {

      if (!angular.isObject(requestConfig)) {
        throw minErr('$http')('badreq', 'Http request configuration must be an object.  Received: {0}', requestConfig);
      }

      var config = extend({
        method: 'get',
        transformRequest: defaults.transformRequest,
        transformResponse: defaults.transformResponse
      }, requestConfig);

      config.headers = mergeHeaders(requestConfig);
      config.method = uppercase(config.method);

      var serverRequest = function(config) {
        var headers = config.headers;
        var reqData = transformData(config.data, headersGetter(headers), undefined, config.transformRequest);

        // strip content-type if data is undefined
        if (isUndefined(reqData)) {
          forEach(headers, function(value, header) {
            if (lowercase(header) === 'content-type') {
                delete headers[header];
            }
          });
        }

        if (isUndefined(config.withCredentials) && !isUndefined(defaults.withCredentials)) {
          config.withCredentials = defaults.withCredentials;
        }

        // send request
        return sendReq(config, reqData).then(transformResponse, transformResponse);
      };

      var chain = [serverRequest, undefined];
      var promise = $q.when(config);

      // apply interceptors
      forEach(reversedInterceptors, function(interceptor) {
        if (interceptor.request || interceptor.requestError) {
          chain.unshift(interceptor.request, interceptor.requestError);
        }
        if (interceptor.response || interceptor.responseError) {
          chain.push(interceptor.response, interceptor.responseError);
        }
      });

      while (chain.length) {
        var thenFn = chain.shift();
        var rejectFn = chain.shift();

        promise = promise.then(thenFn, rejectFn);
      }

      promise.success = function(fn) {
        assertArgFn(fn, 'fn');

        promise.then(function(response) {
          fn(response.data, response.status, response.headers, config);
        });
        return promise;
      };

      promise.error = function(fn) {
        assertArgFn(fn, 'fn');

        promise.then(null, function(response) {
          fn(response.data, response.status, response.headers, config);
        });
        return promise;
      };

      return promise;

      function transformResponse(response) {
        // make a copy since the response must be cacheable
        var resp = extend({}, response);
        if (!response.data) {
          resp.data = response.data;
        } else {
          resp.data = transformData(response.data, response.headers, response.status, config.transformResponse);
        }
        return (isSuccess(response.status))
          ? resp
          : $q.reject(resp);
      }

      function executeHeaderFns(headers) {
        var headerContent, processedHeaders = {};

        forEach(headers, function(headerFn, header) {
          if (isFunction(headerFn)) {
            headerContent = headerFn();
            if (headerContent != null) {
              processedHeaders[header] = headerContent;
            }
          } else {
            processedHeaders[header] = headerFn;
          }
        });

        return processedHeaders;
      }

      function mergeHeaders(config) {
        var defHeaders = defaults.headers,
            reqHeaders = extend({}, config.headers),
            defHeaderName, lowercaseDefHeaderName, reqHeaderName;

        defHeaders = extend({}, defHeaders.common, defHeaders[lowercase(config.method)]);

        // using for-in instead of forEach to avoid unecessary iteration after header has been found
        defaultHeadersIteration:
        for (defHeaderName in defHeaders) {
          lowercaseDefHeaderName = lowercase(defHeaderName);

          for (reqHeaderName in reqHeaders) {
            if (lowercase(reqHeaderName) === lowercaseDefHeaderName) {
              continue defaultHeadersIteration;
            }
          }

          reqHeaders[defHeaderName] = defHeaders[defHeaderName];
        }

        // execute if header value is a function for merged headers
        return executeHeaderFns(reqHeaders);
      }
    }

    $http.pendingRequests = [];

    /**
     * @ngdoc method
     * @name $http#get
     *
     * @description
     * Shortcut method to perform `GET` request.
     *
     * @param {string} url Relative or absolute URL specifying the destination of the request
     * @param {Object=} config Optional configuration object
     * @returns {HttpPromise} Future object
     */

    /**
     * @ngdoc method
     * @name $http#delete
     *
     * @description
     * Shortcut method to perform `DELETE` request.
     *
     * @param {string} url Relative or absolute URL specifying the destination of the request
     * @param {Object=} config Optional configuration object
     * @returns {HttpPromise} Future object
     */

    /**
     * @ngdoc method
     * @name $http#head
     *
     * @description
     * Shortcut method to perform `HEAD` request.
     *
     * @param {string} url Relative or absolute URL specifying the destination of the request
     * @param {Object=} config Optional configuration object
     * @returns {HttpPromise} Future object
     */

    /**
     * @ngdoc method
     * @name $http#jsonp
     *
     * @description
     * Shortcut method to perform `JSONP` request.
     *
     * @param {string} url Relative or absolute URL specifying the destination of the request.
     *                     The name of the callback should be the string `JSON_CALLBACK`.
     * @param {Object=} config Optional configuration object
     * @returns {HttpPromise} Future object
     */
    createShortMethods('get', 'delete', 'head', 'jsonp');

    /**
     * @ngdoc method
     * @name $http#post
     *
     * @description
     * Shortcut method to perform `POST` request.
     *
     * @param {string} url Relative or absolute URL specifying the destination of the request
     * @param {*} data Request content
     * @param {Object=} config Optional configuration object
     * @returns {HttpPromise} Future object
     */

    /**
     * @ngdoc method
     * @name $http#put
     *
     * @description
     * Shortcut method to perform `PUT` request.
     *
     * @param {string} url Relative or absolute URL specifying the destination of the request
     * @param {*} data Request content
     * @param {Object=} config Optional configuration object
     * @returns {HttpPromise} Future object
     */

     /**
      * @ngdoc method
      * @name $http#patch
      *
      * @description
      * Shortcut method to perform `PATCH` request.
      *
      * @param {string} url Relative or absolute URL specifying the destination of the request
      * @param {*} data Request content
      * @param {Object=} config Optional configuration object
      * @returns {HttpPromise} Future object
      */
    createShortMethodsWithData('post', 'put', 'patch');

        /**
         * @ngdoc property
         * @name $http#defaults
         *
         * @description
         * Runtime equivalent of the `$httpProvider.defaults` property. Allows configuration of
         * default headers, withCredentials as well as request and response transformations.
         *
         * See "Setting HTTP Headers" and "Transforming Requests and Responses" sections above.
         */
    $http.defaults = defaults;


    return $http;


    function createShortMethods(names) {
      forEach(arguments, function(name) {
        $http[name] = function(url, config) {
          return $http(extend(config || {}, {
            method: name,
            url: url
          }));
        };
      });
    }


    function createShortMethodsWithData(name) {
      forEach(arguments, function(name) {
        $http[name] = function(url, data, config) {
          return $http(extend(config || {}, {
            method: name,
            url: url,
            data: data
          }));
        };
      });
    }


    /**
     * Makes the request.
     *
     * !!! ACCESSES CLOSURE VARS:
     * $httpBackend, defaults, $log, $rootScope, defaultCache, $http.pendingRequests
     */
    function sendReq(config, reqData) {
      var deferred = $q.defer(),
          promise = deferred.promise,
          cache,
          cachedResp,
          reqHeaders = config.headers,
          url = buildUrl(config.url, config.params);

      $http.pendingRequests.push(config);
      promise.then(removePendingReq, removePendingReq);


      if ((config.cache || defaults.cache) && config.cache !== false &&
          (config.method === 'GET' || config.method === 'JSONP')) {
        cache = isObject(config.cache) ? config.cache
              : isObject(defaults.cache) ? defaults.cache
              : defaultCache;
      }

      if (cache) {
        cachedResp = cache.get(url);
        if (isDefined(cachedResp)) {
          if (isPromiseLike(cachedResp)) {
            // cached request has already been sent, but there is no response yet
            cachedResp.then(resolvePromiseWithResult, resolvePromiseWithResult);
          } else {
            // serving from cache
            if (isArray(cachedResp)) {
              resolvePromise(cachedResp[1], cachedResp[0], shallowCopy(cachedResp[2]), cachedResp[3]);
            } else {
              resolvePromise(cachedResp, 200, {}, 'OK');
            }
          }
        } else {
          // put the promise for the non-transformed response into cache as a placeholder
          cache.put(url, promise);
        }
      }


      // if we won't have the response in cache, set the xsrf headers and
      // send the request to the backend
      if (isUndefined(cachedResp)) {
        var xsrfValue = urlIsSameOrigin(config.url)
            ? $browser.cookies()[config.xsrfCookieName || defaults.xsrfCookieName]
            : undefined;
        if (xsrfValue) {
          reqHeaders[(config.xsrfHeaderName || defaults.xsrfHeaderName)] = xsrfValue;
        }

        $httpBackend(config.method, url, reqData, done, reqHeaders, config.timeout,
            config.withCredentials, config.responseType);
      }

      return promise;


      /**
       * Callback registered to $httpBackend():
       *  - caches the response if desired
       *  - resolves the raw $http promise
       *  - calls $apply
       */
      function done(status, response, headersString, statusText) {
        if (cache) {
          if (isSuccess(status)) {
            cache.put(url, [status, response, parseHeaders(headersString), statusText]);
          } else {
            // remove promise from the cache
            cache.remove(url);
          }
        }

        function resolveHttpPromise() {
          resolvePromise(response, status, headersString, statusText);
        }

        if (useApplyAsync) {
          $rootScope.$applyAsync(resolveHttpPromise);
        } else {
          resolveHttpPromise();
          if (!$rootScope.$$phase) $rootScope.$apply();
        }
      }


      /**
       * Resolves the raw $http promise.
       */
      function resolvePromise(response, status, headers, statusText) {
        //status: HTTP response status code, 0, -1 (aborted by timeout / promise)
        status = status >= -1 ? status : 0;

        (isSuccess(status) ? deferred.resolve : deferred.reject)({
          data: response,
          status: status,
          headers: headersGetter(headers),
          config: config,
          statusText: statusText
        });
      }

      function resolvePromiseWithResult(result) {
        resolvePromise(result.data, result.status, shallowCopy(result.headers()), result.statusText);
      }

      function removePendingReq() {
        var idx = $http.pendingRequests.indexOf(config);
        if (idx !== -1) $http.pendingRequests.splice(idx, 1);
      }
    }


    function buildUrl(url, params) {
      if (!params) return url;
      var parts = [];
      forEachSorted(params, function(value, key) {
        if (value === null || isUndefined(value)) return;
        if (!isArray(value)) value = [value];

        forEach(value, function(v) {
          if (isObject(v)) {
            if (isDate(v)) {
              v = v.toISOString();
            } else {
              v = toJson(v);
            }
          }
          parts.push(encodeUriQuery(key) + '=' +
                     encodeUriQuery(v));
        });
      });
      if (parts.length > 0) {
        url += ((url.indexOf('?') == -1) ? '?' : '&') + parts.join('&');
      }
      return url;
    }
  }];
}

function createXhr() {
    return new window.XMLHttpRequest();
}

/**
 * @ngdoc service
 * @name $httpBackend
 * @requires $window
 * @requires $document
 *
 * @description
 * HTTP backend used by the {@link ng.$http service} that delegates to
 * XMLHttpRequest object or JSONP and deals with browser incompatibilities.
 *
 * You should never need to use this service directly, instead use the higher-level abstractions:
 * {@link ng.$http $http} or {@link ngResource.$resource $resource}.
 *
 * During testing this implementation is swapped with {@link ngMock.$httpBackend mock
 * $httpBackend} which can be trained with responses.
 */
function $HttpBackendProvider() {
  this.$get = ['$browser', '$window', '$document', function($browser, $window, $document) {
    return createHttpBackend($browser, createXhr, $browser.defer, $window.angular.callbacks, $document[0]);
  }];
}

function createHttpBackend($browser, createXhr, $browserDefer, callbacks, rawDocument) {
  // TODO(vojta): fix the signature
  return function(method, url, post, callback, headers, timeout, withCredentials, responseType) {
    $browser.$$incOutstandingRequestCount();
    url = url || $browser.url();

    if (lowercase(method) == 'jsonp') {
      var callbackId = '_' + (callbacks.counter++).toString(36);
      callbacks[callbackId] = function(data) {
        callbacks[callbackId].data = data;
        callbacks[callbackId].called = true;
      };

      var jsonpDone = jsonpReq(url.replace('JSON_CALLBACK', 'angular.callbacks.' + callbackId),
          callbackId, function(status, text) {
        completeRequest(callback, status, callbacks[callbackId].data, "", text);
        callbacks[callbackId] = noop;
      });
    } else {

      var xhr = createXhr();

      xhr.open(method, url, true);
      forEach(headers, function(value, key) {
        if (isDefined(value)) {
            xhr.setRequestHeader(key, value);
        }
      });

      xhr.onload = function requestLoaded() {
        var statusText = xhr.statusText || '';

        // responseText is the old-school way of retrieving response (supported by IE9)
        // response/responseType properties were introduced in XHR Level2 spec (supported by IE10)
        var response = ('response' in xhr) ? xhr.response : xhr.responseText;

        // normalize IE9 bug (http://bugs.jquery.com/ticket/1450)
        var status = xhr.status === 1223 ? 204 : xhr.status;

        // fix status code when it is 0 (0 status is undocumented).
        // Occurs when accessing file resources or on Android 4.1 stock browser
        // while retrieving files from application cache.
        if (status === 0) {
          status = response ? 200 : urlResolve(url).protocol == 'file' ? 404 : 0;
        }

        completeRequest(callback,
            status,
            response,
            xhr.getAllResponseHeaders(),
            statusText);
      };

      var requestError = function() {
        // The response is always empty
        // See https://xhr.spec.whatwg.org/#request-error-steps and https://fetch.spec.whatwg.org/#concept-network-error
        completeRequest(callback, -1, null, null, '');
      };

      xhr.onerror = requestError;
      xhr.onabort = requestError;

      if (withCredentials) {
        xhr.withCredentials = true;
      }

      if (responseType) {
        try {
          xhr.responseType = responseType;
        } catch (e) {
          // WebKit added support for the json responseType value on 09/03/2013
          // https://bugs.webkit.org/show_bug.cgi?id=73648. Versions of Safari prior to 7 are
          // known to throw when setting the value "json" as the response type. Other older
          // browsers implementing the responseType
          //
          // The json response type can be ignored if not supported, because JSON payloads are
          // parsed on the client-side regardless.
          if (responseType !== 'json') {
            throw e;
          }
        }
      }

      xhr.send(post || null);
    }

    if (timeout > 0) {
      var timeoutId = $browserDefer(timeoutRequest, timeout);
    } else if (isPromiseLike(timeout)) {
      timeout.then(timeoutRequest);
    }


    function timeoutRequest() {
      jsonpDone && jsonpDone();
      xhr && xhr.abort();
    }

    function completeRequest(callback, status, response, headersString, statusText) {
      // cancel timeout and subsequent timeout promise resolution
      if (timeoutId !== undefined) {
        $browserDefer.cancel(timeoutId);
      }
      jsonpDone = xhr = null;

      callback(status, response, headersString, statusText);
      $browser.$$completeOutstandingRequest(noop);
    }
  };

  function jsonpReq(url, callbackId, done) {
    // we can't use jQuery/jqLite here because jQuery does crazy stuff with script elements, e.g.:
    // - fetches local scripts via XHR and evals them
    // - adds and immediately removes script elements from the document
    var script = rawDocument.createElement('script'), callback = null;
    script.type = "text/javascript";
    script.src = url;
    script.async = true;

    callback = function(event) {
      removeEventListenerFn(script, "load", callback);
      removeEventListenerFn(script, "error", callback);
      rawDocument.body.removeChild(script);
      script = null;
      var status = -1;
      var text = "unknown";

      if (event) {
        if (event.type === "load" && !callbacks[callbackId].called) {
          event = { type: "error" };
        }
        text = event.type;
        status = event.type === "error" ? 404 : 200;
      }

      if (done) {
        done(status, text);
      }
    };

    addEventListenerFn(script, "load", callback);
    addEventListenerFn(script, "error", callback);
    rawDocument.body.appendChild(script);
    return callback;
  }
}

var $interpolateMinErr = minErr('$interpolate');

/**
 * @ngdoc provider
 * @name $interpolateProvider
 *
 * @description
 *
 * Used for configuring the interpolation markup. Defaults to `{{` and `}}`.
 *
 * @example
<example module="customInterpolationApp">
<file name="index.html">
<script>
  var customInterpolationApp = angular.module('customInterpolationApp', []);

  customInterpolationApp.config(function($interpolateProvider) {
    $interpolateProvider.startSymbol('//');
    $interpolateProvider.endSymbol('//');
  });


  customInterpolationApp.controller('DemoController', function() {
      this.label = "This binding is brought you by // interpolation symbols.";
  });
</script>
<div ng-app="App" ng-controller="DemoController as demo">
    //demo.label//
</div>
</file>
<file name="protractor.js" type="protractor">
  it('should interpolate binding with custom symbols', function() {
    expect(element(by.binding('demo.label')).getText()).toBe('This binding is brought you by // interpolation symbols.');
  });
</file>
</example>
 */
function $InterpolateProvider() {
  var startSymbol = '{{';
  var endSymbol = '}}';

  /**
   * @ngdoc method
   * @name $interpolateProvider#startSymbol
   * @description
   * Symbol to denote start of expression in the interpolated string. Defaults to `{{`.
   *
   * @param {string=} value new value to set the starting symbol to.
   * @returns {string|self} Returns the symbol when used as getter and self if used as setter.
   */
  this.startSymbol = function(value) {
    if (value) {
      startSymbol = value;
      return this;
    } else {
      return startSymbol;
    }
  };

  /**
   * @ngdoc method
   * @name $interpolateProvider#endSymbol
   * @description
   * Symbol to denote the end of expression in the interpolated string. Defaults to `}}`.
   *
   * @param {string=} value new value to set the ending symbol to.
   * @returns {string|self} Returns the symbol when used as getter and self if used as setter.
   */
  this.endSymbol = function(value) {
    if (value) {
      endSymbol = value;
      return this;
    } else {
      return endSymbol;
    }
  };


  this.$get = ['$parse', '$exceptionHandler', '$sce', function($parse, $exceptionHandler, $sce) {
    var startSymbolLength = startSymbol.length,
        endSymbolLength = endSymbol.length,
        escapedStartRegexp = new RegExp(startSymbol.replace(/./g, escape), 'g'),
        escapedEndRegexp = new RegExp(endSymbol.replace(/./g, escape), 'g');

    function escape(ch) {
      return '\\\\\\' + ch;
    }

    /**
     * @ngdoc service
     * @name $interpolate
     * @kind function
     *
     * @requires $parse
     * @requires $sce
     *
     * @description
     *
     * Compiles a string with markup into an interpolation function. This service is used by the
     * HTML {@link ng.$compile $compile} service for data binding. See
     * {@link ng.$interpolateProvider $interpolateProvider} for configuring the
     * interpolation markup.
     *
     *
     * ```js
     *   var $interpolate = ...; // injected
     *   var exp = $interpolate('Hello {{name | uppercase}}!');
     *   expect(exp({name:'Angular'}).toEqual('Hello ANGULAR!');
     * ```
     *
     * `$interpolate` takes an optional fourth argument, `allOrNothing`. If `allOrNothing` is
     * `true`, the interpolation function will return `undefined` unless all embedded expressions
     * evaluate to a value other than `undefined`.
     *
     * ```js
     *   var $interpolate = ...; // injected
     *   var context = {greeting: 'Hello', name: undefined };
     *
     *   // default "forgiving" mode
     *   var exp = $interpolate('{{greeting}} {{name}}!');
     *   expect(exp(context)).toEqual('Hello !');
     *
     *   // "allOrNothing" mode
     *   exp = $interpolate('{{greeting}} {{name}}!', false, null, true);
     *   expect(exp(context)).toBeUndefined();
     *   context.name = 'Angular';
     *   expect(exp(context)).toEqual('Hello Angular!');
     * ```
     *
     * `allOrNothing` is useful for interpolating URLs. `ngSrc` and `ngSrcset` use this behavior.
     *
     * ####Escaped Interpolation
     * $interpolate provides a mechanism for escaping interpolation markers. Start and end markers
     * can be escaped by preceding each of their characters with a REVERSE SOLIDUS U+005C (backslash).
     * It will be rendered as a regular start/end marker, and will not be interpreted as an expression
     * or binding.
     *
     * This enables web-servers to prevent script injection attacks and defacing attacks, to some
     * degree, while also enabling code examples to work without relying on the
     * {@link ng.directive:ngNonBindable ngNonBindable} directive.
     *
     * **For security purposes, it is strongly encouraged that web servers escape user-supplied data,
     * replacing angle brackets (&lt;, &gt;) with &amp;lt; and &amp;gt; respectively, and replacing all
     * interpolation start/end markers with their escaped counterparts.**
     *
     * Escaped interpolation markers are only replaced with the actual interpolation markers in rendered
     * output when the $interpolate service processes the text. So, for HTML elements interpolated
     * by {@link ng.$compile $compile}, or otherwise interpolated with the `mustHaveExpression` parameter
     * set to `true`, the interpolated text must contain an unescaped interpolation expression. As such,
     * this is typically useful only when user-data is used in rendering a template from the server, or
     * when otherwise untrusted data is used by a directive.
     *
     * <example>
     *  <file name="index.html">
     *    <div ng-init="username='A user'">
     *      <p ng-init="apptitle='Escaping demo'">{{apptitle}}: \{\{ username = "defaced value"; \}\}
     *        </p>
     *      <p><strong>{{username}}</strong> attempts to inject code which will deface the
     *        application, but fails to accomplish their task, because the server has correctly
     *        escaped the interpolation start/end markers with REVERSE SOLIDUS U+005C (backslash)
     *        characters.</p>
     *      <p>Instead, the result of the attempted script injection is visible, and can be removed
     *        from the database by an administrator.</p>
     *    </div>
     *  </file>
     * </example>
     *
     * @param {string} text The text with markup to interpolate.
     * @param {boolean=} mustHaveExpression if set to true then the interpolation string must have
     *    embedded expression in order to return an interpolation function. Strings with no
     *    embedded expression will return null for the interpolation function.
     * @param {string=} trustedContext when provided, the returned function passes the interpolated
     *    result through {@link ng.$sce#getTrusted $sce.getTrusted(interpolatedResult,
     *    trustedContext)} before returning it.  Refer to the {@link ng.$sce $sce} service that
     *    provides Strict Contextual Escaping for details.
     * @param {boolean=} allOrNothing if `true`, then the returned function returns undefined
     *    unless all embedded expressions evaluate to a value other than `undefined`.
     * @returns {function(context)} an interpolation function which is used to compute the
     *    interpolated string. The function has these parameters:
     *
     * - `context`: evaluation context for all expressions embedded in the interpolated text
     */
    function $interpolate(text, mustHaveExpression, trustedContext, allOrNothing) {
      allOrNothing = !!allOrNothing;
      var startIndex,
          endIndex,
          index = 0,
          expressions = [],
          parseFns = [],
          textLength = text.length,
          exp,
          concat = [],
          expressionPositions = [];

      while (index < textLength) {
        if (((startIndex = text.indexOf(startSymbol, index)) != -1) &&
             ((endIndex = text.indexOf(endSymbol, startIndex + startSymbolLength)) != -1)) {
          if (index !== startIndex) {
            concat.push(unescapeText(text.substring(index, startIndex)));
          }
          exp = text.substring(startIndex + startSymbolLength, endIndex);
          expressions.push(exp);
          parseFns.push($parse(exp, parseStringifyInterceptor));
          index = endIndex + endSymbolLength;
          expressionPositions.push(concat.length);
          concat.push('');
        } else {
          // we did not find an interpolation, so we have to add the remainder to the separators array
          if (index !== textLength) {
            concat.push(unescapeText(text.substring(index)));
          }
          break;
        }
      }

      // Concatenating expressions makes it hard to reason about whether some combination of
      // concatenated values are unsafe to use and could easily lead to XSS.  By requiring that a
      // single expression be used for iframe[src], object[src], etc., we ensure that the value
      // that's used is assigned or constructed by some JS code somewhere that is more testable or
      // make it obvious that you bound the value to some user controlled value.  This helps reduce
      // the load when auditing for XSS issues.
      if (trustedContext && concat.length > 1) {
          throw $interpolateMinErr('noconcat',
              "Error while interpolating: {0}\nStrict Contextual Escaping disallows " +
              "interpolations that concatenate multiple expressions when a trusted value is " +
              "required.  See http://docs.angularjs.org/api/ng.$sce", text);
      }

      if (!mustHaveExpression || expressions.length) {
        var compute = function(values) {
          for (var i = 0, ii = expressions.length; i < ii; i++) {
            if (allOrNothing && isUndefined(values[i])) return;
            concat[expressionPositions[i]] = values[i];
          }
          return concat.join('');
        };

        var getValue = function(value) {
          return trustedContext ?
            $sce.getTrusted(trustedContext, value) :
            $sce.valueOf(value);
        };

        var stringify = function(value) {
          if (value == null) { // null || undefined
            return '';
          }
          switch (typeof value) {
            case 'string':
              break;
            case 'number':
              value = '' + value;
              break;
            default:
              value = toJson(value);
          }

          return value;
        };

        return extend(function interpolationFn(context) {
            var i = 0;
            var ii = expressions.length;
            var values = new Array(ii);

            try {
              for (; i < ii; i++) {
                values[i] = parseFns[i](context);
              }

              return compute(values);
            } catch (err) {
              var newErr = $interpolateMinErr('interr', "Can't interpolate: {0}\n{1}", text,
                  err.toString());
              $exceptionHandler(newErr);
            }

          }, {
          // all of these properties are undocumented for now
          exp: text, //just for compatibility with regular watchers created via $watch
          expressions: expressions,
          $$watchDelegate: function(scope, listener, objectEquality) {
            var lastValue;
            return scope.$watchGroup(parseFns, function interpolateFnWatcher(values, oldValues) {
              var currValue = compute(values);
              if (isFunction(listener)) {
                listener.call(this, currValue, values !== oldValues ? lastValue : currValue, scope);
              }
              lastValue = currValue;
            }, objectEquality);
          }
        });
      }

      function unescapeText(text) {
        return text.replace(escapedStartRegexp, startSymbol).
          replace(escapedEndRegexp, endSymbol);
      }

      function parseStringifyInterceptor(value) {
        try {
          value = getValue(value);
          return allOrNothing && !isDefined(value) ? value : stringify(value);
        } catch (err) {
          var newErr = $interpolateMinErr('interr', "Can't interpolate: {0}\n{1}", text,
            err.toString());
          $exceptionHandler(newErr);
        }
      }
    }


    /**
     * @ngdoc method
     * @name $interpolate#startSymbol
     * @description
     * Symbol to denote the start of expression in the interpolated string. Defaults to `{{`.
     *
     * Use {@link ng.$interpolateProvider#startSymbol `$interpolateProvider.startSymbol`} to change
     * the symbol.
     *
     * @returns {string} start symbol.
     */
    $interpolate.startSymbol = function() {
      return startSymbol;
    };


    /**
     * @ngdoc method
     * @name $interpolate#endSymbol
     * @description
     * Symbol to denote the end of expression in the interpolated string. Defaults to `}}`.
     *
     * Use {@link ng.$interpolateProvider#endSymbol `$interpolateProvider.endSymbol`} to change
     * the symbol.
     *
     * @returns {string} end symbol.
     */
    $interpolate.endSymbol = function() {
      return endSymbol;
    };

    return $interpolate;
  }];
}

function $IntervalProvider() {
  this.$get = ['$rootScope', '$window', '$q', '$$q',
       function($rootScope,   $window,   $q,   $$q) {
    var intervals = {};


     /**
      * @ngdoc service
      * @name $interval
      *
      * @description
      * Angular's wrapper for `window.setInterval`. The `fn` function is executed every `delay`
      * milliseconds.
      *
      * The return value of registering an interval function is a promise. This promise will be
      * notified upon each tick of the interval, and will be resolved after `count` iterations, or
      * run indefinitely if `count` is not defined. The value of the notification will be the
      * number of iterations that have run.
      * To cancel an interval, call `$interval.cancel(promise)`.
      *
      * In tests you can use {@link ngMock.$interval#flush `$interval.flush(millis)`} to
      * move forward by `millis` milliseconds and trigger any functions scheduled to run in that
      * time.
      *
      * <div class="alert alert-warning">
      * **Note**: Intervals created by this service must be explicitly destroyed when you are finished
      * with them.  In particular they are not automatically destroyed when a controller's scope or a
      * directive's element are destroyed.
      * You should take this into consideration and make sure to always cancel the interval at the
      * appropriate moment.  See the example below for more details on how and when to do this.
      * </div>
      *
      * @param {function()} fn A function that should be called repeatedly.
      * @param {number} delay Number of milliseconds between each function call.
      * @param {number=} [count=0] Number of times to repeat. If not set, or 0, will repeat
      *   indefinitely.
      * @param {boolean=} [invokeApply=true] If set to `false` skips model dirty checking, otherwise
      *   will invoke `fn` within the {@link ng.$rootScope.Scope#$apply $apply} block.
      * @returns {promise} A promise which will be notified on each iteration.
      *
      * @example
      * <example module="intervalExample">
      * <file name="index.html">
      *   <script>
      *     angular.module('intervalExample', [])
      *       .controller('ExampleController', ['$scope', '$interval',
      *         function($scope, $interval) {
      *           $scope.format = 'M/d/yy h:mm:ss a';
      *           $scope.blood_1 = 100;
      *           $scope.blood_2 = 120;
      *
      *           var stop;
      *           $scope.fight = function() {
      *             // Don't start a new fight if we are already fighting
      *             if ( angular.isDefined(stop) ) return;
      *
      *             stop = $interval(function() {
      *               if ($scope.blood_1 > 0 && $scope.blood_2 > 0) {
      *                 $scope.blood_1 = $scope.blood_1 - 3;
      *                 $scope.blood_2 = $scope.blood_2 - 4;
      *               } else {
      *                 $scope.stopFight();
      *               }
      *             }, 100);
      *           };
      *
      *           $scope.stopFight = function() {
      *             if (angular.isDefined(stop)) {
      *               $interval.cancel(stop);
      *               stop = undefined;
      *             }
      *           };
      *
      *           $scope.resetFight = function() {
      *             $scope.blood_1 = 100;
      *             $scope.blood_2 = 120;
      *           };
      *
      *           $scope.$on('$destroy', function() {
      *             // Make sure that the interval is destroyed too
      *             $scope.stopFight();
      *           });
      *         }])
      *       // Register the 'myCurrentTime' directive factory method.
      *       // We inject $interval and dateFilter service since the factory method is DI.
      *       .directive('myCurrentTime', ['$interval', 'dateFilter',
      *         function($interval, dateFilter) {
      *           // return the directive link function. (compile function not needed)
      *           return function(scope, element, attrs) {
      *             var format,  // date format
      *                 stopTime; // so that we can cancel the time updates
      *
      *             // used to update the UI
      *             function updateTime() {
      *               element.text(dateFilter(new Date(), format));
      *             }
      *
      *             // watch the expression, and update the UI on change.
      *             scope.$watch(attrs.myCurrentTime, function(value) {
      *               format = value;
      *               updateTime();
      *             });
      *
      *             stopTime = $interval(updateTime, 1000);
      *
      *             // listen on DOM destroy (removal) event, and cancel the next UI update
      *             // to prevent updating time after the DOM element was removed.
      *             element.on('$destroy', function() {
      *               $interval.cancel(stopTime);
      *             });
      *           }
      *         }]);
      *   </script>
      *
      *   <div>
      *     <div ng-controller="ExampleController">
      *       Date format: <input ng-model="format"> <hr/>
      *       Current time is: <span my-current-time="format"></span>
      *       <hr/>
      *       Blood 1 : <font color='red'>{{blood_1}}</font>
      *       Blood 2 : <font color='red'>{{blood_2}}</font>
      *       <button type="button" data-ng-click="fight()">Fight</button>
      *       <button type="button" data-ng-click="stopFight()">StopFight</button>
      *       <button type="button" data-ng-click="resetFight()">resetFight</button>
      *     </div>
      *   </div>
      *
      * </file>
      * </example>
      */
    function interval(fn, delay, count, invokeApply) {
      var setInterval = $window.setInterval,
          clearInterval = $window.clearInterval,
          iteration = 0,
          skipApply = (isDefined(invokeApply) && !invokeApply),
          deferred = (skipApply ? $$q : $q).defer(),
          promise = deferred.promise;

      count = isDefined(count) ? count : 0;

      promise.then(null, null, fn);

      promise.$$intervalId = setInterval(function tick() {
        deferred.notify(iteration++);

        if (count > 0 && iteration >= count) {
          deferred.resolve(iteration);
          clearInterval(promise.$$intervalId);
          delete intervals[promise.$$intervalId];
        }

        if (!skipApply) $rootScope.$apply();

      }, delay);

      intervals[promise.$$intervalId] = deferred;

      return promise;
    }


     /**
      * @ngdoc method
      * @name $interval#cancel
      *
      * @description
      * Cancels a task associated with the `promise`.
      *
      * @param {promise} promise returned by the `$interval` function.
      * @returns {boolean} Returns `true` if the task was successfully canceled.
      */
    interval.cancel = function(promise) {
      if (promise && promise.$$intervalId in intervals) {
        intervals[promise.$$intervalId].reject('canceled');
        $window.clearInterval(promise.$$intervalId);
        delete intervals[promise.$$intervalId];
        return true;
      }
      return false;
    };

    return interval;
  }];
}

/**
 * @ngdoc service
 * @name $locale
 *
 * @description
 * $locale service provides localization rules for various Angular components. As of right now the
 * only public api is:
 *
 * * `id` – `{string}` – locale id formatted as `languageId-countryId` (e.g. `en-us`)
 */
function $LocaleProvider() {
  this.$get = function() {
    return {
      id: 'en-us',

      NUMBER_FORMATS: {
        DECIMAL_SEP: '.',
        GROUP_SEP: ',',
        PATTERNS: [
          { // Decimal Pattern
            minInt: 1,
            minFrac: 0,
            maxFrac: 3,
            posPre: '',
            posSuf: '',
            negPre: '-',
            negSuf: '',
            gSize: 3,
            lgSize: 3
          },{ //Currency Pattern
            minInt: 1,
            minFrac: 2,
            maxFrac: 2,
            posPre: '\u00A4',
            posSuf: '',
            negPre: '(\u00A4',
            negSuf: ')',
            gSize: 3,
            lgSize: 3
          }
        ],
        CURRENCY_SYM: '$'
      },

      DATETIME_FORMATS: {
        MONTH:
            'January,February,March,April,May,June,July,August,September,October,November,December'
            .split(','),
        SHORTMONTH:  'Jan,Feb,Mar,Apr,May,Jun,Jul,Aug,Sep,Oct,Nov,Dec'.split(','),
        DAY: 'Sunday,Monday,Tuesday,Wednesday,Thursday,Friday,Saturday'.split(','),
        SHORTDAY: 'Sun,Mon,Tue,Wed,Thu,Fri,Sat'.split(','),
        AMPMS: ['AM','PM'],
        medium: 'MMM d, y h:mm:ss a',
        'short': 'M/d/yy h:mm a',
        fullDate: 'EEEE, MMMM d, y',
        longDate: 'MMMM d, y',
        mediumDate: 'MMM d, y',
        shortDate: 'M/d/yy',
        mediumTime: 'h:mm:ss a',
        shortTime: 'h:mm a',
        ERANAMES: [
          "Before Christ",
          "Anno Domini"
        ],
        ERAS: [
          "BC",
          "AD"
        ]
      },

      pluralCat: function(num) {
        if (num === 1) {
          return 'one';
        }
        return 'other';
      }
    };
  };
}

var PATH_MATCH = /^([^\?#]*)(\?([^#]*))?(#(.*))?$/,
    DEFAULT_PORTS = {'http': 80, 'https': 443, 'ftp': 21};
var $locationMinErr = minErr('$location');


/**
 * Encode path using encodeUriSegment, ignoring forward slashes
 *
 * @param {string} path Path to encode
 * @returns {string}
 */
function encodePath(path) {
  var segments = path.split('/'),
      i = segments.length;

  while (i--) {
    segments[i] = encodeUriSegment(segments[i]);
  }

  return segments.join('/');
}

function parseAbsoluteUrl(absoluteUrl, locationObj) {
  var parsedUrl = urlResolve(absoluteUrl);

  locationObj.$$protocol = parsedUrl.protocol;
  locationObj.$$host = parsedUrl.hostname;
  locationObj.$$port = int(parsedUrl.port) || DEFAULT_PORTS[parsedUrl.protocol] || null;
}


function parseAppUrl(relativeUrl, locationObj) {
  var prefixed = (relativeUrl.charAt(0) !== '/');
  if (prefixed) {
    relativeUrl = '/' + relativeUrl;
  }
  var match = urlResolve(relativeUrl);
  locationObj.$$path = decodeURIComponent(prefixed && match.pathname.charAt(0) === '/' ?
      match.pathname.substring(1) : match.pathname);
  locationObj.$$search = parseKeyValue(match.search);
  locationObj.$$hash = decodeURIComponent(match.hash);

  // make sure path starts with '/';
  if (locationObj.$$path && locationObj.$$path.charAt(0) != '/') {
    locationObj.$$path = '/' + locationObj.$$path;
  }
}


/**
 *
 * @param {string} begin
 * @param {string} whole
 * @returns {string} returns text from whole after begin or undefined if it does not begin with
 *                   expected string.
 */
function beginsWith(begin, whole) {
  if (whole.indexOf(begin) === 0) {
    return whole.substr(begin.length);
  }
}


function stripHash(url) {
  var index = url.indexOf('#');
  return index == -1 ? url : url.substr(0, index);
}

function trimEmptyHash(url) {
  return url.replace(/(#.+)|#$/, '$1');
}


function stripFile(url) {
  return url.substr(0, stripHash(url).lastIndexOf('/') + 1);
}

/* return the server only (scheme://host:port) */
function serverBase(url) {
  return url.substring(0, url.indexOf('/', url.indexOf('//') + 2));
}


/**
 * LocationHtml5Url represents an url
 * This object is exposed as $location service when HTML5 mode is enabled and supported
 *
 * @constructor
 * @param {string} appBase application base URL
 * @param {string} appBaseNoFile application base URL stripped of any filename
 * @param {string} basePrefix url path prefix
 */
function LocationHtml5Url(appBase, appBaseNoFile, basePrefix) {
  this.$$html5 = true;
  basePrefix = basePrefix || '';
  parseAbsoluteUrl(appBase, this);


  /**
   * Parse given html5 (regular) url string into properties
   * @param {string} url HTML5 url
   * @private
   */
  this.$$parse = function(url) {
    var pathUrl = beginsWith(appBaseNoFile, url);
    if (!isString(pathUrl)) {
      throw $locationMinErr('ipthprfx', 'Invalid url "{0}", missing path prefix "{1}".', url,
          appBaseNoFile);
    }

    parseAppUrl(pathUrl, this);

    if (!this.$$path) {
      this.$$path = '/';
    }

    this.$$compose();
  };

  /**
   * Compose url and update `absUrl` property
   * @private
   */
  this.$$compose = function() {
    var search = toKeyValue(this.$$search),
        hash = this.$$hash ? '#' + encodeUriSegment(this.$$hash) : '';

    this.$$url = encodePath(this.$$path) + (search ? '?' + search : '') + hash;
    this.$$absUrl = appBaseNoFile + this.$$url.substr(1); // first char is always '/'
  };

  this.$$parseLinkUrl = function(url, relHref) {
    if (relHref && relHref[0] === '#') {
      // special case for links to hash fragments:
      // keep the old url and only replace the hash fragment
      this.hash(relHref.slice(1));
      return true;
    }
    var appUrl, prevAppUrl;
    var rewrittenUrl;

    if ((appUrl = beginsWith(appBase, url)) !== undefined) {
      prevAppUrl = appUrl;
      if ((appUrl = beginsWith(basePrefix, appUrl)) !== undefined) {
        rewrittenUrl = appBaseNoFile + (beginsWith('/', appUrl) || appUrl);
      } else {
        rewrittenUrl = appBase + prevAppUrl;
      }
    } else if ((appUrl = beginsWith(appBaseNoFile, url)) !== undefined) {
      rewrittenUrl = appBaseNoFile + appUrl;
    } else if (appBaseNoFile == url + '/') {
      rewrittenUrl = appBaseNoFile;
    }
    if (rewrittenUrl) {
      this.$$parse(rewrittenUrl);
    }
    return !!rewrittenUrl;
  };
}


/**
 * LocationHashbangUrl represents url
 * This object is exposed as $location service when developer doesn't opt into html5 mode.
 * It also serves as the base class for html5 mode fallback on legacy browsers.
 *
 * @constructor
 * @param {string} appBase application base URL
 * @param {string} appBaseNoFile application base URL stripped of any filename
 * @param {string} hashPrefix hashbang prefix
 */
function LocationHashbangUrl(appBase, appBaseNoFile, hashPrefix) {

  parseAbsoluteUrl(appBase, this);


  /**
   * Parse given hashbang url into properties
   * @param {string} url Hashbang url
   * @private
   */
  this.$$parse = function(url) {
    var withoutBaseUrl = beginsWith(appBase, url) || beginsWith(appBaseNoFile, url);
    var withoutHashUrl;

    if (!isUndefined(withoutBaseUrl) && withoutBaseUrl.charAt(0) === '#') {

      // The rest of the url starts with a hash so we have
      // got either a hashbang path or a plain hash fragment
      withoutHashUrl = beginsWith(hashPrefix, withoutBaseUrl);
      if (isUndefined(withoutHashUrl)) {
        // There was no hashbang prefix so we just have a hash fragment
        withoutHashUrl = withoutBaseUrl;
      }

    } else {
      // There was no hashbang path nor hash fragment:
      // If we are in HTML5 mode we use what is left as the path;
      // Otherwise we ignore what is left
      if (this.$$html5) {
        withoutHashUrl = withoutBaseUrl;
      } else {
        withoutHashUrl = '';
        if (isUndefined(withoutBaseUrl)) {
          appBase = url;
          this.replace();
        }
      }
    }

    parseAppUrl(withoutHashUrl, this);

    this.$$path = removeWindowsDriveName(this.$$path, withoutHashUrl, appBase);

    this.$$compose();

    /*
     * In Windows, on an anchor node on documents loaded from
     * the filesystem, the browser will return a pathname
     * prefixed with the drive name ('/C:/path') when a
     * pathname without a drive is set:
     *  * a.setAttribute('href', '/foo')
     *   * a.pathname === '/C:/foo' //true
     *
     * Inside of Angular, we're always using pathnames that
     * do not include drive names for routing.
     */
    function removeWindowsDriveName(path, url, base) {
      /*
      Matches paths for file protocol on windows,
      such as /C:/foo/bar, and captures only /foo/bar.
      */
      var windowsFilePathExp = /^\/[A-Z]:(\/.*)/;

      var firstPathSegmentMatch;

      //Get the relative path from the input URL.
      if (url.indexOf(base) === 0) {
        url = url.replace(base, '');
      }

      // The input URL intentionally contains a first path segment that ends with a colon.
      if (windowsFilePathExp.exec(url)) {
        return path;
      }

      firstPathSegmentMatch = windowsFilePathExp.exec(path);
      return firstPathSegmentMatch ? firstPathSegmentMatch[1] : path;
    }
  };

  /**
   * Compose hashbang url and update `absUrl` property
   * @private
   */
  this.$$compose = function() {
    var search = toKeyValue(this.$$search),
        hash = this.$$hash ? '#' + encodeUriSegment(this.$$hash) : '';

    this.$$url = encodePath(this.$$path) + (search ? '?' + search : '') + hash;
    this.$$absUrl = appBase + (this.$$url ? hashPrefix + this.$$url : '');
  };

  this.$$parseLinkUrl = function(url, relHref) {
    if (stripHash(appBase) == stripHash(url)) {
      this.$$parse(url);
      return true;
    }
    return false;
  };
}


/**
 * LocationHashbangUrl represents url
 * This object is exposed as $location service when html5 history api is enabled but the browser
 * does not support it.
 *
 * @constructor
 * @param {string} appBase application base URL
 * @param {string} appBaseNoFile application base URL stripped of any filename
 * @param {string} hashPrefix hashbang prefix
 */
function LocationHashbangInHtml5Url(appBase, appBaseNoFile, hashPrefix) {
  this.$$html5 = true;
  LocationHashbangUrl.apply(this, arguments);

  this.$$parseLinkUrl = function(url, relHref) {
    if (relHref && relHref[0] === '#') {
      // special case for links to hash fragments:
      // keep the old url and only replace the hash fragment
      this.hash(relHref.slice(1));
      return true;
    }

    var rewrittenUrl;
    var appUrl;

    if (appBase == stripHash(url)) {
      rewrittenUrl = url;
    } else if ((appUrl = beginsWith(appBaseNoFile, url))) {
      rewrittenUrl = appBase + hashPrefix + appUrl;
    } else if (appBaseNoFile === url + '/') {
      rewrittenUrl = appBaseNoFile;
    }
    if (rewrittenUrl) {
      this.$$parse(rewrittenUrl);
    }
    return !!rewrittenUrl;
  };

  this.$$compose = function() {
    var search = toKeyValue(this.$$search),
        hash = this.$$hash ? '#' + encodeUriSegment(this.$$hash) : '';

    this.$$url = encodePath(this.$$path) + (search ? '?' + search : '') + hash;
    // include hashPrefix in $$absUrl when $$url is empty so IE9 does not reload page because of removal of '#'
    this.$$absUrl = appBase + hashPrefix + this.$$url;
  };

}


var locationPrototype = {

  /**
   * Are we in html5 mode?
   * @private
   */
  $$html5: false,

  /**
   * Has any change been replacing?
   * @private
   */
  $$replace: false,

  /**
   * @ngdoc method
   * @name $location#absUrl
   *
   * @description
   * This method is getter only.
   *
   * Return full url representation with all segments encoded according to rules specified in
   * [RFC 3986](http://www.ietf.org/rfc/rfc3986.txt).
   *
   *
   * ```js
   * // given url http://example.com/#/some/path?foo=bar&baz=xoxo
   * var absUrl = $location.absUrl();
   * // => "http://example.com/#/some/path?foo=bar&baz=xoxo"
   * ```
   *
   * @return {string} full url
   */
  absUrl: locationGetter('$$absUrl'),

  /**
   * @ngdoc method
   * @name $location#url
   *
   * @description
   * This method is getter / setter.
   *
   * Return url (e.g. `/path?a=b#hash`) when called without any parameter.
   *
   * Change path, search and hash, when called with parameter and return `$location`.
   *
   *
   * ```js
   * // given url http://example.com/#/some/path?foo=bar&baz=xoxo
   * var url = $location.url();
   * // => "/some/path?foo=bar&baz=xoxo"
   * ```
   *
   * @param {string=} url New url without base prefix (e.g. `/path?a=b#hash`)
   * @return {string} url
   */
  url: function(url) {
    if (isUndefined(url))
      return this.$$url;

    var match = PATH_MATCH.exec(url);
    if (match[1] || url === '') this.path(decodeURIComponent(match[1]));
    if (match[2] || match[1] || url === '') this.search(match[3] || '');
    this.hash(match[5] || '');

    return this;
  },

  /**
   * @ngdoc method
   * @name $location#protocol
   *
   * @description
   * This method is getter only.
   *
   * Return protocol of current url.
   *
   *
   * ```js
   * // given url http://example.com/#/some/path?foo=bar&baz=xoxo
   * var protocol = $location.protocol();
   * // => "http"
   * ```
   *
   * @return {string} protocol of current url
   */
  protocol: locationGetter('$$protocol'),

  /**
   * @ngdoc method
   * @name $location#host
   *
   * @description
   * This method is getter only.
   *
   * Return host of current url.
   *
   * Note: compared to the non-angular version `location.host` which returns `hostname:port`, this returns the `hostname` portion only.
   *
   *
   * ```js
   * // given url http://example.com/#/some/path?foo=bar&baz=xoxo
   * var host = $location.host();
   * // => "example.com"
   *
   * // given url http://user:password@example.com:8080/#/some/path?foo=bar&baz=xoxo
   * host = $location.host();
   * // => "example.com"
   * host = location.host;
   * // => "example.com:8080"
   * ```
   *
   * @return {string} host of current url.
   */
  host: locationGetter('$$host'),

  /**
   * @ngdoc method
   * @name $location#port
   *
   * @description
   * This method is getter only.
   *
   * Return port of current url.
   *
   *
   * ```js
   * // given url http://example.com/#/some/path?foo=bar&baz=xoxo
   * var port = $location.port();
   * // => 80
   * ```
   *
   * @return {Number} port
   */
  port: locationGetter('$$port'),

  /**
   * @ngdoc method
   * @name $location#path
   *
   * @description
   * This method is getter / setter.
   *
   * Return path of current url when called without any parameter.
   *
   * Change path when called with parameter and return `$location`.
   *
   * Note: Path should always begin with forward slash (/), this method will add the forward slash
   * if it is missing.
   *
   *
   * ```js
   * // given url http://example.com/#/some/path?foo=bar&baz=xoxo
   * var path = $location.path();
   * // => "/some/path"
   * ```
   *
   * @param {(string|number)=} path New path
   * @return {string} path
   */
  path: locationGetterSetter('$$path', function(path) {
    path = path !== null ? path.toString() : '';
    return path.charAt(0) == '/' ? path : '/' + path;
  }),

  /**
   * @ngdoc method
   * @name $location#search
   *
   * @description
   * This method is getter / setter.
   *
   * Return search part (as object) of current url when called without any parameter.
   *
   * Change search part when called with parameter and return `$location`.
   *
   *
   * ```js
   * // given url http://example.com/#/some/path?foo=bar&baz=xoxo
   * var searchObject = $location.search();
   * // => {foo: 'bar', baz: 'xoxo'}
   *
   * // set foo to 'yipee'
   * $location.search('foo', 'yipee');
   * // $location.search() => {foo: 'yipee', baz: 'xoxo'}
   * ```
   *
   * @param {string|Object.<string>|Object.<Array.<string>>} search New search params - string or
   * hash object.
   *
   * When called with a single argument the method acts as a setter, setting the `search` component
   * of `$location` to the specified value.
   *
   * If the argument is a hash object containing an array of values, these values will be encoded
   * as duplicate search parameters in the url.
   *
   * @param {(string|Number|Array<string>|boolean)=} paramValue If `search` is a string or number, then `paramValue`
   * will override only a single search property.
   *
   * If `paramValue` is an array, it will override the property of the `search` component of
   * `$location` specified via the first argument.
   *
   * If `paramValue` is `null`, the property specified via the first argument will be deleted.
   *
   * If `paramValue` is `true`, the property specified via the first argument will be added with no
   * value nor trailing equal sign.
   *
   * @return {Object} If called with no arguments returns the parsed `search` object. If called with
   * one or more arguments returns `$location` object itself.
   */
  search: function(search, paramValue) {
    switch (arguments.length) {
      case 0:
        return this.$$search;
      case 1:
        if (isString(search) || isNumber(search)) {
          search = search.toString();
          this.$$search = parseKeyValue(search);
        } else if (isObject(search)) {
          search = copy(search, {});
          // remove object undefined or null properties
          forEach(search, function(value, key) {
            if (value == null) delete search[key];
          });

          this.$$search = search;
        } else {
          throw $locationMinErr('isrcharg',
              'The first argument of the `$location#search()` call must be a string or an object.');
        }
        break;
      default:
        if (isUndefined(paramValue) || paramValue === null) {
          delete this.$$search[search];
        } else {
          this.$$search[search] = paramValue;
        }
    }

    this.$$compose();
    return this;
  },

  /**
   * @ngdoc method
   * @name $location#hash
   *
   * @description
   * This method is getter / setter.
   *
   * Return hash fragment when called without any parameter.
   *
   * Change hash fragment when called with parameter and return `$location`.
   *
   *
   * ```js
   * // given url http://example.com/#/some/path?foo=bar&baz=xoxo#hashValue
   * var hash = $location.hash();
   * // => "hashValue"
   * ```
   *
   * @param {(string|number)=} hash New hash fragment
   * @return {string} hash
   */
  hash: locationGetterSetter('$$hash', function(hash) {
    return hash !== null ? hash.toString() : '';
  }),

  /**
   * @ngdoc method
   * @name $location#replace
   *
   * @description
   * If called, all changes to $location during current `$digest` will be replacing current history
   * record, instead of adding new one.
   */
  replace: function() {
    this.$$replace = true;
    return this;
  }
};

forEach([LocationHashbangInHtml5Url, LocationHashbangUrl, LocationHtml5Url], function(Location) {
  Location.prototype = Object.create(locationPrototype);

  /**
   * @ngdoc method
   * @name $location#state
   *
   * @description
   * This method is getter / setter.
   *
   * Return the history state object when called without any parameter.
   *
   * Change the history state object when called with one parameter and return `$location`.
   * The state object is later passed to `pushState` or `replaceState`.
   *
   * NOTE: This method is supported only in HTML5 mode and only in browsers supporting
   * the HTML5 History API (i.e. methods `pushState` and `replaceState`). If you need to support
   * older browsers (like IE9 or Android < 4.0), don't use this method.
   *
   * @param {object=} state State object for pushState or replaceState
   * @return {object} state
   */
  Location.prototype.state = function(state) {
    if (!arguments.length)
      return this.$$state;

    if (Location !== LocationHtml5Url || !this.$$html5) {
      throw $locationMinErr('nostate', 'History API state support is available only ' +
        'in HTML5 mode and only in browsers supporting HTML5 History API');
    }
    // The user might modify `stateObject` after invoking `$location.state(stateObject)`
    // but we're changing the $$state reference to $browser.state() during the $digest
    // so the modification window is narrow.
    this.$$state = isUndefined(state) ? null : state;

    return this;
  };
});


function locationGetter(property) {
  return function() {
    return this[property];
  };
}


function locationGetterSetter(property, preprocess) {
  return function(value) {
    if (isUndefined(value))
      return this[property];

    this[property] = preprocess(value);
    this.$$compose();

    return this;
  };
}


/**
 * @ngdoc service
 * @name $location
 *
 * @requires $rootElement
 *
 * @description
 * The $location service parses the URL in the browser address bar (based on the
 * [window.location](https://developer.mozilla.org/en/window.location)) and makes the URL
 * available to your application. Changes to the URL in the address bar are reflected into
 * $location service and changes to $location are reflected into the browser address bar.
 *
 * **The $location service:**
 *
 * - Exposes the current URL in the browser address bar, so you can
 *   - Watch and observe the URL.
 *   - Change the URL.
 * - Synchronizes the URL with the browser when the user
 *   - Changes the address bar.
 *   - Clicks the back or forward button (or clicks a History link).
 *   - Clicks on a link.
 * - Represents the URL object as a set of methods (protocol, host, port, path, search, hash).
 *
 * For more information see {@link guide/$location Developer Guide: Using $location}
 */

/**
 * @ngdoc provider
 * @name $locationProvider
 * @description
 * Use the `$locationProvider` to configure how the application deep linking paths are stored.
 */
function $LocationProvider() {
  var hashPrefix = '',
      html5Mode = {
        enabled: false,
        requireBase: true,
        rewriteLinks: true
      };

  /**
   * @ngdoc method
   * @name $locationProvider#hashPrefix
   * @description
   * @param {string=} prefix Prefix for hash part (containing path and search)
   * @returns {*} current value if used as getter or itself (chaining) if used as setter
   */
  this.hashPrefix = function(prefix) {
    if (isDefined(prefix)) {
      hashPrefix = prefix;
      return this;
    } else {
      return hashPrefix;
    }
  };

  /**
   * @ngdoc method
   * @name $locationProvider#html5Mode
   * @description
   * @param {(boolean|Object)=} mode If boolean, sets `html5Mode.enabled` to value.
   *   If object, sets `enabled`, `requireBase` and `rewriteLinks` to respective values. Supported
   *   properties:
   *   - **enabled** – `{boolean}` – (default: false) If true, will rely on `history.pushState` to
   *     change urls where supported. Will fall back to hash-prefixed paths in browsers that do not
   *     support `pushState`.
   *   - **requireBase** - `{boolean}` - (default: `true`) When html5Mode is enabled, specifies
   *     whether or not a <base> tag is required to be present. If `enabled` and `requireBase` are
   *     true, and a base tag is not present, an error will be thrown when `$location` is injected.
   *     See the {@link guide/$location $location guide for more information}
   *   - **rewriteLinks** - `{boolean}` - (default: `true`) When html5Mode is enabled,
   *     enables/disables url rewriting for relative links.
   *
   * @returns {Object} html5Mode object if used as getter or itself (chaining) if used as setter
   */
  this.html5Mode = function(mode) {
    if (isBoolean(mode)) {
      html5Mode.enabled = mode;
      return this;
    } else if (isObject(mode)) {

      if (isBoolean(mode.enabled)) {
        html5Mode.enabled = mode.enabled;
      }

      if (isBoolean(mode.requireBase)) {
        html5Mode.requireBase = mode.requireBase;
      }

      if (isBoolean(mode.rewriteLinks)) {
        html5Mode.rewriteLinks = mode.rewriteLinks;
      }

      return this;
    } else {
      return html5Mode;
    }
  };

  /**
   * @ngdoc event
   * @name $location#$locationChangeStart
   * @eventType broadcast on root scope
   * @description
   * Broadcasted before a URL will change.
   *
   * This change can be prevented by calling
   * `preventDefault` method of the event. See {@link ng.$rootScope.Scope#$on} for more
   * details about event object. Upon successful change
   * {@link ng.$location#$locationChangeSuccess $locationChangeSuccess} is fired.
   *
   * The `newState` and `oldState` parameters may be defined only in HTML5 mode and when
   * the browser supports the HTML5 History API.
   *
   * @param {Object} angularEvent Synthetic event object.
   * @param {string} newUrl New URL
   * @param {string=} oldUrl URL that was before it was changed.
   * @param {string=} newState New history state object
   * @param {string=} oldState History state object that was before it was changed.
   */

  /**
   * @ngdoc event
   * @name $location#$locationChangeSuccess
   * @eventType broadcast on root scope
   * @description
   * Broadcasted after a URL was changed.
   *
   * The `newState` and `oldState` parameters may be defined only in HTML5 mode and when
   * the browser supports the HTML5 History API.
   *
   * @param {Object} angularEvent Synthetic event object.
   * @param {string} newUrl New URL
   * @param {string=} oldUrl URL that was before it was changed.
   * @param {string=} newState New history state object
   * @param {string=} oldState History state object that was before it was changed.
   */

  this.$get = ['$rootScope', '$browser', '$sniffer', '$rootElement', '$window',
      function($rootScope, $browser, $sniffer, $rootElement, $window) {
    var $location,
        LocationMode,
        baseHref = $browser.baseHref(), // if base[href] is undefined, it defaults to ''
        initialUrl = $browser.url(),
        appBase;

    if (html5Mode.enabled) {
      if (!baseHref && html5Mode.requireBase) {
        throw $locationMinErr('nobase',
          "$location in HTML5 mode requires a <base> tag to be present!");
      }
      appBase = serverBase(initialUrl) + (baseHref || '/');
      LocationMode = $sniffer.history ? LocationHtml5Url : LocationHashbangInHtml5Url;
    } else {
      appBase = stripHash(initialUrl);
      LocationMode = LocationHashbangUrl;
    }
    var appBaseNoFile = stripFile(appBase);

    $location = new LocationMode(appBase, appBaseNoFile, '#' + hashPrefix);
    $location.$$parseLinkUrl(initialUrl, initialUrl);

    $location.$$state = $browser.state();

    var IGNORE_URI_REGEXP = /^\s*(javascript|mailto):/i;

    function setBrowserUrlWithFallback(url, replace, state) {
      var oldUrl = $location.url();
      var oldState = $location.$$state;
      try {
        $browser.url(url, replace, state);

        // Make sure $location.state() returns referentially identical (not just deeply equal)
        // state object; this makes possible quick checking if the state changed in the digest
[truncated: 566,613 more chars]
