# Supplementary material for: Metaproteome analysis reveals that syntrophy, competition, and phage-host interaction shape microbial communities in biogas plants
Source: Microbiome. 2019 Apr 27;7:69. doi: 10.1186/s40168-019-0673-y (PMC6486700; doi:10.1186/s40168-019-0673-y)
Supplement: Supplementary file 13 — An interactive version of Fig. 3. (ZIP 6150 kb) [file 40168_2019_673_MOESM13_ESM.zip › interactive_figure_3/bower_components/angular/angular.min.js.map]

{
"version":3,
"file":"angular.min.js",
"lineCount":252,
"mappings":"A;;;;;aAKC,SAAQ,CAACA,CAAD,CAASC,CAAT,CAAmBC,CAAnB,CAA8B,CAgCvCC,QAAAA,EAAAA,CAAAA,CAAAA,CAAAA,CAAAA,MAAAA,SAAAA,EAAAA,CAAAA,IAAAA,EAAAA,SAAAA,CAAAA,CAAAA,CAAAA,CAAAA,CAAAA,EAAAA,CAAAA,GAAAA,EAAAA,CAAAA,CAAAA,CAAAA,CAAAA,GAAAA,CAAAA,EAAAA,EAAAA,CAAAA,CAAAA,uCAAAA,EAAAA,CAAAA,CAAAA,CAAAA,CAAAA,GAAAA,CAAAA,EAAAA,EAAAA,CAAAA,KAAAA,CAAAA,CAAAA,CAAAA,CAAAA,CAAAA,CAAAA,SAAAA,OAAAA,CAAAA,CAAAA,EAAAA,CAAAA,CAAAA,CAAAA,CAAAA,CAAAA,EAAAA,CAAAA,EAAAA,CAAAA,CAAAA,GAAAA,CAAAA,GAAAA,EAAAA,GAAAA,EAAAA,CAAAA,CAAAA,CAAAA,EAAAA,GAAAA,KAAAA,EAAAA,kBAAAA,CAAAA,CAAAA,EAAAA,CAAAA,SAAAA,CAAAA,CAAAA,CAAAA,EAAAA,CAAAA,UAAAA,EAAAA,MAAAA,EAAAA,CAAAA,CAAAA,SAAAA,EAAAA,QAAAA,CAAAA,aAAAA,CAAAA,EAAAA,CAAAA,CAAAA,WAAAA,EAAAA,MAAAA,EAAAA,CAAAA,WAAAA,CAAAA,QAAAA,EAAAA,MAAAA,EAAAA,CAAAA,IAAAA,UAAAA,CAAAA,CAAAA,CAAAA,CAAAA,CAAAA,EAAAA,EAAAA,CAAAA,CAAAA,CAAAA,CAAAA,CAAAA,MAAAA,MAAAA,CAAAA,CAAAA,CAAAA,CAAAA,CA6NAC,QAASA,GAAW,CAACC,CAAD,CAAM,CACxB,GAAW,IAAX,EAAIA,CAAJ,EAAmBC,EAAA,CAASD,CAAT,CAAnB,CACE,MAAO,CAAA,CAKT,KAAIE,EAAS,QAATA,EAAqBC,OAAA,CAAOH,CAAP,CAArBE,EAAoCF,CAAAE,OAExC;MAAIF,EAAAI,SAAJ,GAAqBC,EAArB,EAA0CH,CAA1C,CACS,CAAA,CADT,CAIOI,CAAA,CAASN,CAAT,CAJP,EAIwBO,CAAA,CAAQP,CAAR,CAJxB,EAImD,CAJnD,GAIwCE,CAJxC,EAKyB,QALzB,GAKO,MAAOA,EALd,EAK8C,CAL9C,CAKqCA,CALrC,EAKoDA,CALpD,CAK6D,CAL7D,GAKmEF,EAd3C,CAoD1BQ,QAASA,EAAO,CAACR,CAAD,CAAMS,CAAN,CAAgBC,CAAhB,CAAyB,CAAA,IACnCC,CADmC,CAC9BT,CACT,IAAIF,CAAJ,CACE,GAAIY,CAAA,CAAWZ,CAAX,CAAJ,CACE,IAAKW,CAAL,GAAYX,EAAZ,CAGa,WAAX,EAAIW,CAAJ,EAAiC,QAAjC,EAA0BA,CAA1B,EAAoD,MAApD,EAA6CA,CAA7C,EAAgEX,CAAAa,eAAhE,EAAsF,CAAAb,CAAAa,eAAA,CAAmBF,CAAnB,CAAtF,EACEF,CAAAK,KAAA,CAAcJ,CAAd,CAAuBV,CAAA,CAAIW,CAAJ,CAAvB,CAAiCA,CAAjC,CAAsCX,CAAtC,CALN,KAQO,IAAIO,CAAA,CAAQP,CAAR,CAAJ,EAAoBD,EAAA,CAAYC,CAAZ,CAApB,CAAsC,CAC3C,IAAIe,EAA6B,QAA7BA,GAAc,MAAOf,EACpBW,EAAA,CAAM,CAAX,KAAcT,CAAd,CAAuBF,CAAAE,OAAvB,CAAmCS,CAAnC,CAAyCT,CAAzC,CAAiDS,CAAA,EAAjD,CACE,CAAII,CAAJ,EAAmBJ,CAAnB,GAA0BX,EAA1B,GACES,CAAAK,KAAA,CAAcJ,CAAd,CAAuBV,CAAA,CAAIW,CAAJ,CAAvB,CAAiCA,CAAjC,CAAsCX,CAAtC,CAJuC,CAAtC,IAOA,IAAIA,CAAAQ,QAAJ,EAAmBR,CAAAQ,QAAnB,GAAmCA,CAAnC,CACHR,CAAAQ,QAAA,CAAYC,CAAZ,CAAsBC,CAAtB,CAA+BV,CAA/B,CADG,KAGL,KAAKW,CAAL,GAAYX,EAAZ,CACMA,CAAAa,eAAA,CAAmBF,CAAnB,CAAJ,EACEF,CAAAK,KAAA,CAAcJ,CAAd,CAAuBV,CAAA,CAAIW,CAAJ,CAAvB,CAAiCA,CAAjC,CAAsCX,CAAtC,CAKR,OAAOA,EA5BgC,CAmCzCgB,QAASA,GAAa,CAAChB,CAAD,CAAMS,CAAN,CAAgBC,CAAhB,CAAyB,CAE7C,IADA,IAAIO,EAJGd,MAAAc,KAAA,CAIejB,CAJf,CAAAkB,KAAA,EAIP;AACSC,EAAI,CAAb,CAAgBA,CAAhB,CAAoBF,CAAAf,OAApB,CAAiCiB,CAAA,EAAjC,CACEV,CAAAK,KAAA,CAAcJ,CAAd,CAAuBV,CAAA,CAAIiB,CAAA,CAAKE,CAAL,CAAJ,CAAvB,CAAqCF,CAAA,CAAKE,CAAL,CAArC,CAEF,OAAOF,EALsC,CAc/CG,QAASA,GAAa,CAACC,CAAD,CAAa,CACjC,MAAO,SAAQ,CAACC,CAAD,CAAQX,CAAR,CAAa,CAAEU,CAAA,CAAWV,CAAX,CAAgBW,CAAhB,CAAF,CADK,CAcnCC,QAASA,GAAO,EAAG,CACjB,MAAO,EAAEC,EADQ,CAUnBC,QAASA,GAAU,CAACzB,CAAD,CAAM0B,CAAN,CAAS,CACtBA,CAAJ,CACE1B,CAAA2B,UADF,CACkBD,CADlB,CAGE,OAAO1B,CAAA2B,UAJiB,CAwB5BC,QAASA,EAAM,CAACC,CAAD,CAAM,CAGnB,IAFA,IAAIH,EAAIG,CAAAF,UAAR,CAESR,EAAI,CAFb,CAEgBW,EAAKC,SAAA7B,OAArB,CAAuCiB,CAAvC,CAA2CW,CAA3C,CAA+CX,CAAA,EAA/C,CAAoD,CAClD,IAAInB,EAAM+B,SAAA,CAAUZ,CAAV,CACV,IAAInB,CAAJ,CAEE,IADA,IAAIiB,EAAOd,MAAAc,KAAA,CAAYjB,CAAZ,CAAX,CACSgC,EAAI,CADb,CACgBC,EAAKhB,CAAAf,OAArB,CAAkC8B,CAAlC,CAAsCC,CAAtC,CAA0CD,CAAA,EAA1C,CAA+C,CAC7C,IAAIrB,EAAMM,CAAA,CAAKe,CAAL,CACVH,EAAA,CAAIlB,CAAJ,CAAA,CAAWX,CAAA,CAAIW,CAAJ,CAFkC,CAJC,CAWpDc,EAAA,CAAWI,CAAX,CAAgBH,CAAhB,CACA,OAAOG,EAfY,CAkBrBK,QAASA,GAAG,CAACC,CAAD,CAAM,CAChB,MAAOC,SAAA,CAASD,CAAT,CAAc,EAAd,CADS,CAKlBE,QAASA,GAAO,CAACC,CAAD,CAASC,CAAT,CAAgB,CAC9B,MAAOX,EAAA,CAAOzB,MAAAqC,OAAA,CAAcF,CAAd,CAAP,CAA8BC,CAA9B,CADuB,CAoBhCE,QAASA,EAAI,EAAG,EAsBhBC,QAASA,GAAQ,CAACC,CAAD,CAAI,CAAC,MAAOA,EAAR,CAIrBC,QAASA,GAAO,CAACtB,CAAD,CAAQ,CAAC,MAAO,SAAQ,EAAG,CAAC,MAAOA,EAAR,CAAnB,CAvde;AAqevCuB,QAASA,EAAW,CAACvB,CAAD,CAAQ,CAAC,MAAwB,WAAxB,GAAO,MAAOA,EAAf,CAe5BwB,QAASA,EAAS,CAACxB,CAAD,CAAQ,CAAC,MAAwB,WAAxB,GAAO,MAAOA,EAAf,CAgB1ByB,QAASA,EAAQ,CAACzB,CAAD,CAAQ,CAEvB,MAAiB,KAAjB,GAAOA,CAAP,EAA0C,QAA1C,GAAyB,MAAOA,EAFT,CAkBzBhB,QAASA,EAAQ,CAACgB,CAAD,CAAQ,CAAC,MAAwB,QAAxB,GAAO,MAAOA,EAAf,CAqBzB0B,QAASA,EAAQ,CAAC1B,CAAD,CAAQ,CAAC,MAAwB,QAAxB,GAAO,MAAOA,EAAf,CAezB2B,QAASA,GAAM,CAAC3B,CAAD,CAAQ,CACrB,MAAgC,eAAhC,GAAO4B,EAAApC,KAAA,CAAcQ,CAAd,CADc,CA+BvBV,QAASA,EAAU,CAACU,CAAD,CAAQ,CAAC,MAAwB,UAAxB,GAAO,MAAOA,EAAf,CAU3B6B,QAASA,GAAQ,CAAC7B,CAAD,CAAQ,CACvB,MAAgC,iBAAhC,GAAO4B,EAAApC,KAAA,CAAcQ,CAAd,CADgB,CAYzBrB,QAASA,GAAQ,CAACD,CAAD,CAAM,CACrB,MAAOA,EAAP,EAAcA,CAAAL,OAAd,GAA6BK,CADR,CAKvBoD,QAASA,GAAO,CAACpD,CAAD,CAAM,CACpB,MAAOA,EAAP,EAAcA,CAAAqD,WAAd,EAAgCrD,CAAAsD,OADZ,CAoBtBC,QAASA,GAAS,CAACjC,CAAD,CAAQ,CACxB,MAAwB,SAAxB,GAAO,MAAOA,EADU,CAmC1BkC,QAASA,GAAS,CAACC,CAAD,CAAO,CACvB,MAAO,EAAGA,CAAAA,CAAH;AACJ,EAAAA,CAAAC,SAAA,EACGD,CAAAE,KADH,EACgBF,CAAAG,KADhB,EAC6BH,CAAAI,KAD7B,CADI,CADgB,CAUzBC,QAASA,GAAO,CAAC3B,CAAD,CAAM,CAAA,IAChBnC,EAAM,EAAI+D,EAAAA,CAAQ5B,CAAA6B,MAAA,CAAU,GAAV,CAAtB,KAAsC7C,CACtC,KAAKA,CAAL,CAAS,CAAT,CAAYA,CAAZ,CAAgB4C,CAAA7D,OAAhB,CAA8BiB,CAAA,EAA9B,CACEnB,CAAA,CAAI+D,CAAA,CAAM5C,CAAN,CAAJ,CAAA,CAAgB,CAAA,CAClB,OAAOnB,EAJa,CAQtBiE,QAASA,GAAS,CAACC,CAAD,CAAU,CAC1B,MAAOC,EAAA,CAAUD,CAAAR,SAAV,EAA+BQ,CAAA,CAAQ,CAAR,CAA/B,EAA6CA,CAAA,CAAQ,CAAR,CAAAR,SAA7C,CADmB,CAQ5BU,QAASA,GAAW,CAACC,CAAD,CAAQ/C,CAAR,CAAe,CACjC,IAAIgD,EAAQD,CAAAE,QAAA,CAAcjD,CAAd,CACC,EAAb,EAAIgD,CAAJ,EACED,CAAAG,OAAA,CAAaF,CAAb,CAAoB,CAApB,CACF,OAAOhD,EAJ0B,CAiEnCmD,QAASA,GAAI,CAACC,CAAD,CAASC,CAAT,CAAsBC,CAAtB,CAAmCC,CAAnC,CAA8C,CACzD,GAAI5E,EAAA,CAASyE,CAAT,CAAJ,EAAwBtB,EAAA,CAAQsB,CAAR,CAAxB,CACE,KAAMI,GAAA,CAAS,MAAT,CAAN,CAIF,GAAKH,CAAL,CAeO,CACL,GAAID,CAAJ,GAAeC,CAAf,CAA4B,KAAMG,GAAA,CAAS,KAAT,CAAN,CAG5BF,CAAA,CAAcA,CAAd,EAA6B,EAC7BC,EAAA,CAAYA,CAAZ,EAAyB,EAEzB,IAAI9B,CAAA,CAAS2B,CAAT,CAAJ,CAAsB,CACpB,IAAIJ,EAAQM,CAAAL,QAAA,CAAoBG,CAApB,CACZ,IAAe,EAAf,GAAIJ,CAAJ,CAAkB,MAAOO,EAAA,CAAUP,CAAV,CAEzBM,EAAAG,KAAA,CAAiBL,CAAjB,CACAG,EAAAE,KAAA,CAAeJ,CAAf,CALoB,CAStB,GAAIpE,CAAA,CAAQmE,CAAR,CAAJ,CAEE,IAAS,IAAAvD,EADTwD,CAAAzE,OACSiB,CADY,CACrB,CAAgBA,CAAhB,CAAoBuD,CAAAxE,OAApB,CAAmCiB,CAAA,EAAnC,CACE6D,CAKA,CALSP,EAAA,CAAKC,CAAA,CAAOvD,CAAP,CAAL,CAAgB,IAAhB,CAAsByD,CAAtB,CAAmCC,CAAnC,CAKT,CAJI9B,CAAA,CAAS2B,CAAA,CAAOvD,CAAP,CAAT,CAIJ,GAHEyD,CAAAG,KAAA,CAAiBL,CAAA,CAAOvD,CAAP,CAAjB,CACA;AAAA0D,CAAAE,KAAA,CAAeC,CAAf,CAEF,EAAAL,CAAAI,KAAA,CAAiBC,CAAjB,CARJ,KAUO,CACL,IAAItD,EAAIiD,CAAAhD,UACJpB,EAAA,CAAQoE,CAAR,CAAJ,CACEA,CAAAzE,OADF,CACuB,CADvB,CAGEM,CAAA,CAAQmE,CAAR,CAAqB,QAAQ,CAACrD,CAAD,CAAQX,CAAR,CAAa,CACxC,OAAOgE,CAAA,CAAYhE,CAAZ,CADiC,CAA1C,CAIF,KAASA,CAAT,GAAgB+D,EAAhB,CACMA,CAAA7D,eAAA,CAAsBF,CAAtB,CAAJ,GACEqE,CAKA,CALSP,EAAA,CAAKC,CAAA,CAAO/D,CAAP,CAAL,CAAkB,IAAlB,CAAwBiE,CAAxB,CAAqCC,CAArC,CAKT,CAJI9B,CAAA,CAAS2B,CAAA,CAAO/D,CAAP,CAAT,CAIJ,GAHEiE,CAAAG,KAAA,CAAiBL,CAAA,CAAO/D,CAAP,CAAjB,CACA,CAAAkE,CAAAE,KAAA,CAAeC,CAAf,CAEF,EAAAL,CAAA,CAAYhE,CAAZ,CAAA,CAAmBqE,CANrB,CASFvD,GAAA,CAAWkD,CAAX,CAAuBjD,CAAvB,CAnBK,CA1BF,CAfP,IAEE,IADAiD,CACA,CADcD,CACd,CACMnE,CAAA,CAAQmE,CAAR,CAAJ,CACEC,CADF,CACgBF,EAAA,CAAKC,CAAL,CAAa,EAAb,CAAiBE,CAAjB,CAA8BC,CAA9B,CADhB,CAEW5B,EAAA,CAAOyB,CAAP,CAAJ,CACLC,CADK,CACS,IAAIM,IAAJ,CAASP,CAAAQ,QAAA,EAAT,CADT,CAEI/B,EAAA,CAASuB,CAAT,CAAJ,EACLC,CACA,CADc,IAAIQ,MAAJ,CAAWT,CAAAA,OAAX,CAA0BA,CAAAxB,SAAA,EAAAkC,MAAA,CAAwB,SAAxB,CAAA,CAAmC,CAAnC,CAA1B,CACd,CAAAT,CAAAU,UAAA,CAAwBX,CAAAW,UAFnB,EAGItC,CAAA,CAAS2B,CAAT,CAHJ,GAIDY,CACJ,CADkBnF,MAAAqC,OAAA,CAAcrC,MAAAoF,eAAA,CAAsBb,CAAtB,CAAd,CAClB,CAAAC,CAAA,CAAcF,EAAA,CAAKC,CAAL,CAAaY,CAAb,CAA0BV,CAA1B,CAAuCC,CAAvC,CALT,CAyDX,OAAOF,EAtEkD,CA8E3Da,QAASA,GAAW,CAACC,CAAD,CAAM5D,CAAN,CAAW,CAC7B,GAAItB,CAAA,CAAQkF,CAAR,CAAJ,CAAkB,CAChB5D,CAAA,CAAMA,CAAN,EAAa,EAEb,KAHgB,IAGPV,EAAI,CAHG,CAGAW,EAAK2D,CAAAvF,OAArB,CAAiCiB,CAAjC,CAAqCW,CAArC,CAAyCX,CAAA,EAAzC,CACEU,CAAA,CAAIV,CAAJ,CAAA,CAASsE,CAAA,CAAItE,CAAJ,CAJK,CAAlB,IAMO,IAAI4B,CAAA,CAAS0C,CAAT,CAAJ,CAGL,IAAS9E,CAAT,GAFAkB,EAEgB4D;AAFV5D,CAEU4D,EAFH,EAEGA,CAAAA,CAAhB,CACE,GAAwB,GAAxB,GAAM9E,CAAA+E,OAAA,CAAW,CAAX,CAAN,EAAiD,GAAjD,GAA+B/E,CAAA+E,OAAA,CAAW,CAAX,CAA/B,CACE7D,CAAA,CAAIlB,CAAJ,CAAA,CAAW8E,CAAA,CAAI9E,CAAJ,CAKjB,OAAOkB,EAAP,EAAc4D,CAjBe,CAkD/BE,QAASA,GAAM,CAACC,CAAD,CAAKC,CAAL,CAAS,CACtB,GAAID,CAAJ,GAAWC,CAAX,CAAe,MAAO,CAAA,CACtB,IAAW,IAAX,GAAID,CAAJ,EAA0B,IAA1B,GAAmBC,CAAnB,CAAgC,MAAO,CAAA,CACvC,IAAID,CAAJ,GAAWA,CAAX,EAAiBC,CAAjB,GAAwBA,CAAxB,CAA4B,MAAO,CAAA,CAHb,KAIlBC,EAAK,MAAOF,EAJM,CAIsBjF,CAC5C,IAAImF,CAAJ,EADyBC,MAAOF,EAChC,EACY,QADZ,EACMC,CADN,CAEI,GAAIvF,CAAA,CAAQqF,CAAR,CAAJ,CAAiB,CACf,GAAK,CAAArF,CAAA,CAAQsF,CAAR,CAAL,CAAkB,MAAO,CAAA,CACzB,KAAK3F,CAAL,CAAc0F,CAAA1F,OAAd,GAA4B2F,CAAA3F,OAA5B,CAAuC,CACrC,IAAKS,CAAL,CAAW,CAAX,CAAcA,CAAd,CAAoBT,CAApB,CAA4BS,CAAA,EAA5B,CACE,GAAK,CAAAgF,EAAA,CAAOC,CAAA,CAAGjF,CAAH,CAAP,CAAgBkF,CAAA,CAAGlF,CAAH,CAAhB,CAAL,CAA+B,MAAO,CAAA,CAExC,OAAO,CAAA,CAJ8B,CAFxB,CAAjB,IAQO,CAAA,GAAIsC,EAAA,CAAO2C,CAAP,CAAJ,CACL,MAAK3C,GAAA,CAAO4C,CAAP,CAAL,CACOF,EAAA,CAAOC,CAAAV,QAAA,EAAP,CAAqBW,CAAAX,QAAA,EAArB,CADP,CAAwB,CAAA,CAEnB,IAAI/B,EAAA,CAASyC,CAAT,CAAJ,CACL,MAAOzC,GAAA,CAAS0C,CAAT,CAAA,CAAeD,CAAA1C,SAAA,EAAf,EAAgC2C,CAAA3C,SAAA,EAAhC,CAAgD,CAAA,CAEvD,IAAIE,EAAA,CAAQwC,CAAR,CAAJ,EAAmBxC,EAAA,CAAQyC,CAAR,CAAnB,EAAkC5F,EAAA,CAAS2F,CAAT,CAAlC,EAAkD3F,EAAA,CAAS4F,CAAT,CAAlD,EACEtF,CAAA,CAAQsF,CAAR,CADF,EACiB5C,EAAA,CAAO4C,CAAP,CADjB,EAC+B1C,EAAA,CAAS0C,CAAT,CAD/B,CAC6C,MAAO,CAAA,CACpDG,EAAA,CAAS,EACT,KAAKrF,CAAL,GAAYiF,EAAZ,CACE,GAAsB,GAAtB;AAAIjF,CAAA+E,OAAA,CAAW,CAAX,CAAJ,EAA6B,CAAA9E,CAAA,CAAWgF,CAAA,CAAGjF,CAAH,CAAX,CAA7B,CAAA,CACA,GAAK,CAAAgF,EAAA,CAAOC,CAAA,CAAGjF,CAAH,CAAP,CAAgBkF,CAAA,CAAGlF,CAAH,CAAhB,CAAL,CAA+B,MAAO,CAAA,CACtCqF,EAAA,CAAOrF,CAAP,CAAA,CAAc,CAAA,CAFd,CAIF,IAAKA,CAAL,GAAYkF,EAAZ,CACE,GAAK,CAAAG,CAAAnF,eAAA,CAAsBF,CAAtB,CAAL,EACsB,GADtB,GACIA,CAAA+E,OAAA,CAAW,CAAX,CADJ,EAEIG,CAAA,CAAGlF,CAAH,CAFJ,GAEgBd,CAFhB,EAGK,CAAAe,CAAA,CAAWiF,CAAA,CAAGlF,CAAH,CAAX,CAHL,CAG0B,MAAO,CAAA,CAEnC,OAAO,CAAA,CApBF,CAwBX,MAAO,CAAA,CAvCe,CA+DxBsF,QAASA,GAAM,CAACC,CAAD,CAASC,CAAT,CAAiB7B,CAAjB,CAAwB,CACrC,MAAO4B,EAAAD,OAAA,CAAcG,EAAAtF,KAAA,CAAWqF,CAAX,CAAmB7B,CAAnB,CAAd,CAD8B,CA4BvC+B,QAASA,GAAI,CAACC,CAAD,CAAOC,CAAP,CAAW,CACtB,IAAIC,EAA+B,CAAnB,CAAAzE,SAAA7B,OAAA,CAxBTkG,EAAAtF,KAAA,CAwB0CiB,SAxB1C,CAwBqD0E,CAxBrD,CAwBS,CAAiD,EACjE,OAAI,CAAA7F,CAAA,CAAW2F,CAAX,CAAJ,EAAwBA,CAAxB,WAAsCpB,OAAtC,CAcSoB,CAdT,CACSC,CAAAtG,OAAA,CACH,QAAQ,EAAG,CACT,MAAO6B,UAAA7B,OAAA,CACHqG,CAAAG,MAAA,CAASJ,CAAT,CAAeL,EAAA,CAAOO,CAAP,CAAkBzE,SAAlB,CAA6B,CAA7B,CAAf,CADG,CAEHwE,CAAAG,MAAA,CAASJ,CAAT,CAAeE,CAAf,CAHK,CADR,CAMH,QAAQ,EAAG,CACT,MAAOzE,UAAA7B,OAAA,CACHqG,CAAAG,MAAA,CAASJ,CAAT,CAAevE,SAAf,CADG,CAEHwE,CAAAzF,KAAA,CAAQwF,CAAR,CAHK,CATK,CAqBxBK,QAASA,GAAc,CAAChG,CAAD,CAAMW,CAAN,CAAa,CAClC,IAAIsF,EAAMtF,CAES,SAAnB,GAAI,MAAOX,EAAX;AAAiD,GAAjD,GAA+BA,CAAA+E,OAAA,CAAW,CAAX,CAA/B,EAA0E,GAA1E,GAAwD/E,CAAA+E,OAAA,CAAW,CAAX,CAAxD,CACEkB,CADF,CACQ/G,CADR,CAEWI,EAAA,CAASqB,CAAT,CAAJ,CACLsF,CADK,CACC,SADD,CAEItF,CAAJ,EAAc1B,CAAd,GAA2B0B,CAA3B,CACLsF,CADK,CACC,WADD,CAEIxD,EAAA,CAAQ9B,CAAR,CAFJ,GAGLsF,CAHK,CAGC,QAHD,CAMP,OAAOA,EAb2B,CAgCpCC,QAASA,GAAM,CAAC7G,CAAD,CAAM8G,CAAN,CAAc,CAC3B,GAAmB,WAAnB,GAAI,MAAO9G,EAAX,CAAgC,MAAOH,EAClCmD,EAAA,CAAS8D,CAAT,CAAL,GACEA,CADF,CACWA,CAAA,CAAS,CAAT,CAAa,IADxB,CAGA,OAAOC,KAAAC,UAAA,CAAehH,CAAf,CAAoB2G,EAApB,CAAoCG,CAApC,CALoB,CAqB7BG,QAASA,GAAQ,CAACC,CAAD,CAAO,CACtB,MAAO5G,EAAA,CAAS4G,CAAT,CAAA,CACDH,IAAAI,MAAA,CAAWD,CAAX,CADC,CAEDA,CAHgB,CAUxBE,QAASA,GAAW,CAAClD,CAAD,CAAU,CAC5BA,CAAA,CAAUmD,CAAA,CAAOnD,CAAP,CAAAoD,MAAA,EACV,IAAI,CAGFpD,CAAAqD,MAAA,EAHE,CAIF,MAAOC,CAAP,CAAU,EACZ,IAAIC,EAAWJ,CAAA,CAAO,OAAP,CAAAK,OAAA,CAAuBxD,CAAvB,CAAAyD,KAAA,EACf,IAAI,CACF,MAAOzD,EAAA,CAAQ,CAAR,CAAA9D,SAAA,GAAwBwH,EAAxB,CAAyCzD,CAAA,CAAUsD,CAAV,CAAzC,CACHA,CAAArC,MAAA,CACQ,YADR,CAAA,CACsB,CADtB,CAAAyC,QAAA,CAEU,aAFV,CAEyB,QAAQ,CAACzC,CAAD,CAAQ1B,CAAR,CAAkB,CAAE,MAAO,GAAP,CAAaS,CAAA,CAAUT,CAAV,CAAf,CAFnD,CAFF,CAKF,MAAO8D,CAAP,CAAU,CACV,MAAOrD,EAAA,CAAUsD,CAAV,CADG,CAbgB,CA8B9BK,QAASA,GAAqB,CAACxG,CAAD,CAAQ,CACpC,GAAI,CACF,MAAOyG,mBAAA,CAAmBzG,CAAnB,CADL,CAEF,MAAOkG,CAAP,CAAU,EAHwB,CAnlCC;AAgmCvCQ,QAASA,GAAa,CAAYC,CAAZ,CAAsB,CAAA,IACtCjI,EAAM,EADgC,CAC5BkI,CAD4B,CACjBvH,CACzBH,EAAA,CAAQwD,CAACiE,CAADjE,EAAa,EAAbA,OAAA,CAAuB,GAAvB,CAAR,CAAqC,QAAQ,CAACiE,CAAD,CAAW,CAClDA,CAAJ,GACEC,CAEA,CAFYD,CAAAJ,QAAA,CAAiB,KAAjB,CAAuB,KAAvB,CAAA7D,MAAA,CAAoC,GAApC,CAEZ,CADArD,CACA,CADMmH,EAAA,CAAsBI,CAAA,CAAU,CAAV,CAAtB,CACN,CAAIpF,CAAA,CAAUnC,CAAV,CAAJ,GACMiG,CACJ,CADU9D,CAAA,CAAUoF,CAAA,CAAU,CAAV,CAAV,CAAA,CAA0BJ,EAAA,CAAsBI,CAAA,CAAU,CAAV,CAAtB,CAA1B,CAAgE,CAAA,CAC1E,CAAKrH,EAAAC,KAAA,CAAoBd,CAApB,CAAyBW,CAAzB,CAAL,CAEWJ,CAAA,CAAQP,CAAA,CAAIW,CAAJ,CAAR,CAAJ,CACLX,CAAA,CAAIW,CAAJ,CAAAoE,KAAA,CAAc6B,CAAd,CADK,CAGL5G,CAAA,CAAIW,CAAJ,CAHK,CAGM,CAACX,CAAA,CAAIW,CAAJ,CAAD,CAAUiG,CAAV,CALb,CACE5G,CAAA,CAAIW,CAAJ,CADF,CACaiG,CAHf,CAHF,CADsD,CAAxD,CAgBA,OAAO5G,EAlBmC,CAqB5CmI,QAASA,GAAU,CAACnI,CAAD,CAAM,CACvB,IAAIoI,EAAQ,EACZ5H,EAAA,CAAQR,CAAR,CAAa,QAAQ,CAACsB,CAAD,CAAQX,CAAR,CAAa,CAC5BJ,CAAA,CAAQe,CAAR,CAAJ,CACEd,CAAA,CAAQc,CAAR,CAAe,QAAQ,CAAC+G,CAAD,CAAa,CAClCD,CAAArD,KAAA,CAAWuD,EAAA,CAAe3H,CAAf,CAAoB,CAAA,CAApB,CAAX,EAC2B,CAAA,CAAf,GAAA0H,CAAA,CAAsB,EAAtB,CAA2B,GAA3B,CAAiCC,EAAA,CAAeD,CAAf,CAA2B,CAAA,CAA3B,CAD7C,EADkC,CAApC,CADF,CAMAD,CAAArD,KAAA,CAAWuD,EAAA,CAAe3H,CAAf,CAAoB,CAAA,CAApB,CAAX,EACsB,CAAA,CAAV,GAAAW,CAAA,CAAiB,EAAjB,CAAsB,GAAtB,CAA4BgH,EAAA,CAAehH,CAAf,CAAsB,CAAA,CAAtB,CADxC,EAPgC,CAAlC,CAWA,OAAO8G,EAAAlI,OAAA,CAAekI,CAAAG,KAAA,CAAW,GAAX,CAAf,CAAiC,EAbjB,CA4BzBC,QAASA,GAAgB,CAAC5B,CAAD,CAAM,CAC7B,MAAO0B,GAAA,CAAe1B,CAAf,CAAoB,CAAA,CAApB,CAAAiB,QAAA,CACY,OADZ,CACqB,GADrB,CAAAA,QAAA,CAEY,OAFZ,CAEqB,GAFrB,CAAAA,QAAA,CAGY,OAHZ,CAGqB,GAHrB,CADsB,CAmB/BS,QAASA,GAAc,CAAC1B,CAAD,CAAM6B,CAAN,CAAuB,CAC5C,MAAOC,mBAAA,CAAmB9B,CAAnB,CAAAiB,QAAA,CACY,OADZ;AACqB,GADrB,CAAAA,QAAA,CAEY,OAFZ,CAEqB,GAFrB,CAAAA,QAAA,CAGY,MAHZ,CAGoB,GAHpB,CAAAA,QAAA,CAIY,OAJZ,CAIqB,GAJrB,CAAAA,QAAA,CAKY,OALZ,CAKqB,GALrB,CAAAA,QAAA,CAMY,MANZ,CAMqBY,CAAA,CAAkB,KAAlB,CAA0B,GAN/C,CADqC,CAY9CE,QAASA,GAAc,CAACzE,CAAD,CAAU0E,CAAV,CAAkB,CAAA,IACnChF,CADmC,CAC7BzC,CAD6B,CAC1BW,EAAK+G,EAAA3I,OAClBgE,EAAA,CAAUmD,CAAA,CAAOnD,CAAP,CACV,KAAK/C,CAAL,CAAS,CAAT,CAAYA,CAAZ,CAAgBW,CAAhB,CAAoB,EAAEX,CAAtB,CAEE,GADAyC,CACI,CADGiF,EAAA,CAAe1H,CAAf,CACH,CADuByH,CACvB,CAAAtI,CAAA,CAASsD,CAAT,CAAgBM,CAAAN,KAAA,CAAaA,CAAb,CAAhB,CAAJ,CACE,MAAOA,EAGX,OAAO,KATgC,CA2IzCkF,QAASA,GAAW,CAAC5E,CAAD,CAAU6E,CAAV,CAAqB,CAAA,IACnCC,CADmC,CAEnCC,CAFmC,CAGnCC,EAAS,EAGb1I,EAAA,CAAQqI,EAAR,CAAwB,QAAQ,CAACM,CAAD,CAAS,CACnCC,CAAAA,EAAgB,KAEfJ,EAAAA,CAAL,EAAmB9E,CAAAmF,aAAnB,EAA2CnF,CAAAmF,aAAA,CAAqBD,CAArB,CAA3C,GACEJ,CACA,CADa9E,CACb,CAAA+E,CAAA,CAAS/E,CAAAoF,aAAA,CAAqBF,CAArB,CAFX,CAHuC,CAAzC,CAQA5I,EAAA,CAAQqI,EAAR,CAAwB,QAAQ,CAACM,CAAD,CAAS,CACnCC,CAAAA,EAAgB,KACpB,KAAIG,CAECP,EAAAA,CAAL,GAAoBO,CAApB,CAAgCrF,CAAAsF,cAAA,CAAsB,GAAtB,CAA4BJ,CAAAvB,QAAA,CAAa,GAAb,CAAkB,KAAlB,CAA5B,CAAuD,GAAvD,CAAhC,IACEmB,CACA,CADaO,CACb,CAAAN,CAAA,CAASM,CAAAD,aAAA,CAAuBF,CAAvB,CAFX,CAJuC,CAAzC,CASIJ,EAAJ,GACEE,CAAAO,SACA,CAD8D,IAC9D,GADkBd,EAAA,CAAeK,CAAf,CAA2B,WAA3B,CAClB;AAAAD,CAAA,CAAUC,CAAV,CAAsBC,CAAA,CAAS,CAACA,CAAD,CAAT,CAAoB,EAA1C,CAA8CC,CAA9C,CAFF,CAvBuC,CA+EzCH,QAASA,GAAS,CAAC7E,CAAD,CAAUwF,CAAV,CAAmBR,CAAnB,CAA2B,CACtCnG,CAAA,CAASmG,CAAT,CAAL,GAAuBA,CAAvB,CAAgC,EAAhC,CAIAA,EAAA,CAAStH,CAAA,CAHW+H,CAClBF,SAAU,CAAA,CADQE,CAGX,CAAsBT,CAAtB,CACT,KAAIU,EAAcA,QAAQ,EAAG,CAC3B1F,CAAA,CAAUmD,CAAA,CAAOnD,CAAP,CAEV,IAAIA,CAAA2F,SAAA,EAAJ,CAAwB,CACtB,IAAIC,EAAO5F,CAAA,CAAQ,CAAR,CAAD,GAAgBtE,CAAhB,CAA4B,UAA5B,CAAyCwH,EAAA,CAAYlD,CAAZ,CAEnD,MAAMY,GAAA,CACF,SADE,CAGFgF,CAAAjC,QAAA,CAAY,GAAZ,CAAgB,MAAhB,CAAAA,QAAA,CAAgC,GAAhC,CAAoC,MAApC,CAHE,CAAN,CAHsB,CASxB6B,CAAA,CAAUA,CAAV,EAAqB,EACrBA,EAAAK,QAAA,CAAgB,CAAC,UAAD,CAAa,QAAQ,CAACC,CAAD,CAAW,CAC9CA,CAAA1I,MAAA,CAAe,cAAf,CAA+B4C,CAA/B,CAD8C,CAAhC,CAAhB,CAIIgF,EAAAe,iBAAJ,EAEEP,CAAA3E,KAAA,CAAa,CAAC,kBAAD,CAAqB,QAAQ,CAACmF,CAAD,CAAmB,CAC3DA,CAAAD,iBAAA,CAAkC,CAAA,CAAlC,CAD2D,CAAhD,CAAb,CAKFP,EAAAK,QAAA,CAAgB,IAAhB,CACIF,EAAAA,CAAWM,EAAA,CAAeT,CAAf,CAAwBR,CAAAO,SAAxB,CACfI,EAAAO,OAAA,CAAgB,CAAC,YAAD,CAAe,cAAf,CAA+B,UAA/B,CAA2C,WAA3C,CACbC,QAAuB,CAACC,CAAD,CAAQpG,CAAR,CAAiBqG,CAAjB,CAA0BV,CAA1B,CAAoC,CAC1DS,CAAAE,OAAA,CAAa,QAAQ,EAAG,CACtBtG,CAAAuG,KAAA,CAAa,WAAb;AAA0BZ,CAA1B,CACAU,EAAA,CAAQrG,CAAR,CAAA,CAAiBoG,CAAjB,CAFsB,CAAxB,CAD0D,CAD9C,CAAhB,CAQA,OAAOT,EAlCoB,CAA7B,CAqCIa,EAAuB,wBArC3B,CAsCIC,EAAqB,sBAErBhL,EAAJ,EAAc+K,CAAAE,KAAA,CAA0BjL,CAAAyJ,KAA1B,CAAd,GACEF,CAAAe,iBACA,CAD0B,CAAA,CAC1B,CAAAtK,CAAAyJ,KAAA,CAAczJ,CAAAyJ,KAAAvB,QAAA,CAAoB6C,CAApB,CAA0C,EAA1C,CAFhB,CAKA,IAAI/K,CAAJ,EAAe,CAAAgL,CAAAC,KAAA,CAAwBjL,CAAAyJ,KAAxB,CAAf,CACE,MAAOQ,EAAA,EAGTjK,EAAAyJ,KAAA,CAAczJ,CAAAyJ,KAAAvB,QAAA,CAAoB8C,CAApB,CAAwC,EAAxC,CACdE,GAAAC,gBAAA,CAA0BC,QAAQ,CAACC,CAAD,CAAe,CAC/CxK,CAAA,CAAQwK,CAAR,CAAsB,QAAQ,CAAC/B,CAAD,CAAS,CACrCS,CAAA3E,KAAA,CAAakE,CAAb,CADqC,CAAvC,CAGA,OAAOW,EAAA,EAJwC,CAO7ChJ,EAAA,CAAWiK,EAAAI,wBAAX,CAAJ,EACEJ,EAAAI,wBAAA,EAhEyC,CA8E7CC,QAASA,GAAmB,EAAG,CAC7BvL,CAAAyJ,KAAA,CAAc,uBAAd,CAAwCzJ,CAAAyJ,KACxCzJ,EAAAwL,SAAAC,OAAA,EAF6B,CAa/BC,QAASA,GAAc,CAACC,CAAD,CAAc,CAC/BzB,CAAAA,CAAWgB,EAAA3G,QAAA,CAAgBoH,CAAhB,CAAAzB,SAAA,EACf,IAAKA,CAAAA,CAAL,CACE,KAAM/E,GAAA,CAAS,MAAT,CAAN,CAGF,MAAO+E,EAAA0B,IAAA,CAAa,eAAb,CAN4B,CAr+CE;AA++CvCC,QAASA,GAAU,CAACpC,CAAD,CAAOqC,CAAP,CAAkB,CACnCA,CAAA,CAAYA,CAAZ,EAAyB,GACzB,OAAOrC,EAAAvB,QAAA,CAAa6D,EAAb,CAAgC,QAAQ,CAACC,CAAD,CAASC,CAAT,CAAc,CAC3D,OAAQA,CAAA,CAAMH,CAAN,CAAkB,EAA1B,EAAgCE,CAAAE,YAAA,EAD2B,CAAtD,CAF4B,CASrCC,QAASA,GAAU,EAAG,CACpB,IAAIC,CAEAC,GAAJ,GAUA,CALAC,EAKA,CALStM,CAAAsM,OAKT,GAAcA,EAAA1F,GAAA2F,GAAd,EACE7E,CAaA,CAbS4E,EAaT,CAZArK,CAAA,CAAOqK,EAAA1F,GAAP,CAAkB,CAChB+D,MAAO6B,EAAA7B,MADS,CAEhB8B,aAAcD,EAAAC,aAFE,CAGhBC,WAAYF,EAAAE,WAHI,CAIhBxC,SAAUsC,EAAAtC,SAJM,CAKhByC,cAAeH,EAAAG,cALC,CAAlB,CAYA,CADAP,CACA,CADoBE,EAAAM,UACpB,CAAAN,EAAAM,UAAA,CAAmBC,QAAQ,CAACC,CAAD,CAAQ,CACjC,IAAIC,CACJ,IAAKC,EAAL,CAQEA,EAAA,CAAmC,CAAA,CARrC,KACE,KADqC,IAC5BxL,EAAI,CADwB,CACrByL,CAAhB,CAA2C,IAA3C,GAAuBA,CAAvB,CAA8BH,CAAA,CAAMtL,CAAN,CAA9B,EAAiDA,CAAA,EAAjD,CAEE,CADAuL,CACA,CADST,EAAAY,MAAA,CAAaD,CAAb,CAAmB,QAAnB,CACT,GAAcF,CAAAI,SAAd,EACEb,EAAA,CAAOW,CAAP,CAAAG,eAAA,CAA4B,UAA5B,CAMNhB,EAAA,CAAkBU,CAAlB,CAZiC,CAdrC,EA6BEpF,CA7BF,CA6BW2F,CAMX,CAHAnC,EAAA3G,QAGA,CAHkBmD,CAGlB,CAAA2E,EAAA,CAAkB,CAAA,CA7ClB,CAHoB,CAsDtBiB,QAASA,GAAS,CAACC,CAAD,CAAM9D,CAAN,CAAY+D,CAAZ,CAAoB,CACpC,GAAKD,CAAAA,CAAL,CACE,KAAMpI,GAAA,CAAS,MAAT;AAA2CsE,CAA3C,EAAmD,GAAnD,CAA0D+D,CAA1D,EAAoE,UAApE,CAAN,CAEF,MAAOD,EAJ6B,CAOtCE,QAASA,GAAW,CAACF,CAAD,CAAM9D,CAAN,CAAYiE,CAAZ,CAAmC,CACjDA,CAAJ,EAA6B9M,CAAA,CAAQ2M,CAAR,CAA7B,GACIA,CADJ,CACUA,CAAA,CAAIA,CAAAhN,OAAJ,CAAiB,CAAjB,CADV,CAIA+M,GAAA,CAAUrM,CAAA,CAAWsM,CAAX,CAAV,CAA2B9D,CAA3B,CAAiC,sBAAjC,EACK8D,CAAA,EAAsB,QAAtB,GAAO,MAAOA,EAAd,CAAiCA,CAAAI,YAAAlE,KAAjC,EAAyD,QAAzD,CAAoE,MAAO8D,EADhF,EAEA,OAAOA,EAP8C,CAevDK,QAASA,GAAuB,CAACnE,CAAD,CAAO1I,CAAP,CAAgB,CAC9C,GAAa,gBAAb,GAAI0I,CAAJ,CACE,KAAMtE,GAAA,CAAS,SAAT,CAA8DpE,CAA9D,CAAN,CAF4C,CAchD8M,QAASA,GAAM,CAACxN,CAAD,CAAMyN,CAAN,CAAYC,CAAZ,CAA2B,CACxC,GAAKD,CAAAA,CAAL,CAAW,MAAOzN,EACdiB,EAAAA,CAAOwM,CAAAzJ,MAAA,CAAW,GAAX,CAKX,KAJA,IAAIrD,CAAJ,CACIgN,EAAe3N,CADnB,CAEI4N,EAAM3M,CAAAf,OAFV,CAISiB,EAAI,CAAb,CAAgBA,CAAhB,CAAoByM,CAApB,CAAyBzM,CAAA,EAAzB,CACER,CACA,CADMM,CAAA,CAAKE,CAAL,CACN,CAAInB,CAAJ,GACEA,CADF,CACQ,CAAC2N,CAAD,CAAgB3N,CAAhB,EAAqBW,CAArB,CADR,CAIF,OAAK+M,CAAAA,CAAL,EAAsB9M,CAAA,CAAWZ,CAAX,CAAtB,CACSqG,EAAA,CAAKsH,CAAL,CAAmB3N,CAAnB,CADT,CAGOA,CAhBiC,CAwB1C6N,QAASA,GAAa,CAACC,CAAD,CAAQ,CAG5B,IAAIrK,EAAOqK,CAAA,CAAM,CAAN,CACPC,EAAAA,CAAUD,CAAA,CAAMA,CAAA5N,OAAN,CAAqB,CAArB,CACd,KAAI8N,EAAa,CAACvK,CAAD,CAEjB,GAAG,CACDA,CAAA,CAAOA,CAAAwK,YACP,IAAKxK,CAAAA,CAAL,CAAW,KACXuK,EAAAjJ,KAAA,CAAgBtB,CAAhB,CAHC,CAAH,MAISA,CAJT,GAIkBsK,CAJlB,CAMA,OAAO1G,EAAA,CAAO2G,CAAP,CAbqB,CA4B9BE,QAASA,GAAS,EAAG,CACnB,MAAO/N,OAAAqC,OAAA,CAAc,IAAd,CADY,CAtoDkB;AA0pDvC2L,QAASA,GAAiB,CAACxO,CAAD,CAAS,CAKjCyO,QAASA,EAAM,CAACpO,CAAD,CAAMoJ,CAAN,CAAYiF,CAAZ,CAAqB,CAClC,MAAOrO,EAAA,CAAIoJ,CAAJ,CAAP,GAAqBpJ,CAAA,CAAIoJ,CAAJ,CAArB,CAAiCiF,CAAA,EAAjC,CADkC,CAHpC,IAAIC,EAAkBxO,CAAA,CAAO,WAAP,CAAtB,CACIgF,EAAWhF,CAAA,CAAO,IAAP,CAMX+K,EAAAA,CAAUuD,CAAA,CAAOzO,CAAP,CAAe,SAAf,CAA0BQ,MAA1B,CAGd0K,EAAA0D,SAAA,CAAmB1D,CAAA0D,SAAnB,EAAuCzO,CAEvC,OAAOsO,EAAA,CAAOvD,CAAP,CAAgB,QAAhB,CAA0B,QAAQ,EAAG,CAE1C,IAAInB,EAAU,EAqDd,OAAOT,SAAe,CAACG,CAAD,CAAOoF,CAAP,CAAiBC,CAAjB,CAA2B,CAE7C,GAAa,gBAAb,GAKsBrF,CALtB,CACE,KAAMtE,EAAA,CAAS,SAAT,CAIoBpE,QAJpB,CAAN,CAKA8N,CAAJ,EAAgB9E,CAAA7I,eAAA,CAAuBuI,CAAvB,CAAhB,GACEM,CAAA,CAAQN,CAAR,CADF,CACkB,IADlB,CAGA,OAAOgF,EAAA,CAAO1E,CAAP,CAAgBN,CAAhB,CAAsB,QAAQ,EAAG,CA8NtCsF,QAASA,EAAW,CAACC,CAAD,CAAWC,CAAX,CAAmBC,CAAnB,CAAiCC,CAAjC,CAAwC,CACrDA,CAAL,GAAYA,CAAZ,CAAoBC,CAApB,CACA,OAAO,SAAQ,EAAG,CAChBD,CAAA,CAAMD,CAAN,EAAsB,MAAtB,CAAA,CAA8B,CAACF,CAAD,CAAWC,CAAX,CAAmB7M,SAAnB,CAA9B,CACA,OAAOiN,EAFS,CAFwC,CA7N5D,GAAKR,CAAAA,CAAL,CACE,KAAMF,EAAA,CAAgB,OAAhB,CAEiDlF,CAFjD,CAAN,CAMF,IAAI2F,EAAc,EAAlB,CAGIE,EAAe,EAHnB,CAMIC,EAAY,EANhB,CAQIhG,EAASwF,CAAA,CAAY,WAAZ,CAAyB,QAAzB,CAAmC,MAAnC,CAA2CO,CAA3C,CARb,CAWID,EAAiB,CAEnBG,aAAcJ,CAFK,CAGnBK,cAAeH,CAHI;AAInBI,WAAYH,CAJO,CAenBV,SAAUA,CAfS,CAyBnBpF,KAAMA,CAzBa,CAsCnBuF,SAAUD,CAAA,CAAY,UAAZ,CAAwB,UAAxB,CAtCS,CAiDnBL,QAASK,CAAA,CAAY,UAAZ,CAAwB,SAAxB,CAjDU,CA4DnBY,QAASZ,CAAA,CAAY,UAAZ,CAAwB,SAAxB,CA5DU,CAuEnBpN,MAAOoN,CAAA,CAAY,UAAZ,CAAwB,OAAxB,CAvEY,CAmFnBa,SAAUb,CAAA,CAAY,UAAZ,CAAwB,UAAxB,CAAoC,SAApC,CAnFS,CAqHnBc,UAAWd,CAAA,CAAY,kBAAZ,CAAgC,UAAhC,CArHQ,CAuInBe,OAAQf,CAAA,CAAY,iBAAZ,CAA+B,UAA/B,CAvIW,CAmJnBrC,WAAYqC,CAAA,CAAY,qBAAZ,CAAmC,UAAnC,CAnJO,CAgKnBgB,UAAWhB,CAAA,CAAY,kBAAZ,CAAgC,WAAhC,CAhKQ,CA6KnBxF,OAAQA,CA7KW,CAyLnByG,IAAKA,QAAQ,CAACC,CAAD,CAAQ,CACnBV,CAAAnK,KAAA,CAAe6K,CAAf,CACA,OAAO,KAFY,CAzLF,CA+LjBnB,EAAJ,EACEvF,CAAA,CAAOuF,CAAP,CAGF,OAAOO,EAtN+B,CAAjC,CAXwC,CAvDP,CAArC,CAd0B,CAscnCa,QAASA,GAAkB,CAAChF,CAAD,CAAU,CACnCjJ,CAAA,CAAOiJ,CAAP,CAAgB,CACd,UAAa9B,EADC,CAEd,KAAQtE,EAFM,CAGd,OAAU7C,CAHI,CAId,OAAU+D,EAJI;AAKd,QAAW0B,CALG,CAMd,QAAW7G,CANG,CAOd,SAAY2J,EAPE,CAQd,KAAQ1H,CARM,CASd,KAAQ4D,EATM,CAUd,OAAUQ,EAVI,CAWd,SAAYI,EAXE,CAYd,SAAYvE,EAZE,CAad,YAAeG,CAbD,CAcd,UAAaC,CAdC,CAed,SAAYxC,CAfE,CAgBd,WAAcM,CAhBA,CAiBd,SAAYmC,CAjBE,CAkBd,SAAYC,CAlBE,CAmBd,UAAaQ,EAnBC,CAoBd,QAAWjD,CApBG,CAqBd,QAAWuP,EArBG,CAsBd,OAAU7M,EAtBI,CAuBd,UAAakB,CAvBC,CAwBd,UAAa4L,EAxBC,CAyBd,UAAa,CAACC,QAAS,CAAV,CAzBC,CA0Bd,eAAkB3E,EA1BJ,CA2Bd,SAAYvL,CA3BE,CA4Bd,MAASmQ,EA5BK,CA6Bd,oBAAuB/E,EA7BT,CAAhB,CAgCAgF,GAAA,CAAgB/B,EAAA,CAAkBxO,CAAlB,CAChB,IAAI,CACFuQ,EAAA,CAAc,UAAd,CADE,CAEF,MAAO1I,CAAP,CAAU,CACV0I,EAAA,CAAc,UAAd,CAA0B,EAA1B,CAAAvB,SAAA,CAAuC,SAAvC,CAAkDwB,EAAlD,CADU,CAIZD,EAAA,CAAc,IAAd,CAAoB,CAAC,UAAD,CAApB,CAAkC,CAAC,UAAD,CAChCE,QAAiB,CAACpG,CAAD,CAAW,CAE1BA,CAAA2E,SAAA,CAAkB,CAChB0B,cAAeC,EADC,CAAlB,CAGAtG,EAAA2E,SAAA,CAAkB,UAAlB,CAA8B4B,EAA9B,CAAAb,UAAA,CACY,CACNc,EAAGC,EADG;AAENC,MAAOC,EAFD,CAGNC,SAAUD,EAHJ,CAINE,KAAMC,EAJA,CAKNC,OAAQC,EALF,CAMNC,OAAQC,EANF,CAONC,MAAOC,EAPD,CAQNC,OAAQC,EARF,CASNC,OAAQC,EATF,CAUNC,WAAYC,EAVN,CAWNC,eAAgBC,EAXV,CAYNC,QAASC,EAZH,CAaNC,YAAaC,EAbP,CAcNC,WAAYC,EAdN,CAeNC,QAASC,EAfH,CAgBNC,aAAcC,EAhBR,CAiBNC,OAAQC,EAjBF,CAkBNC,OAAQC,EAlBF,CAmBNC,KAAMC,EAnBA,CAoBNC,UAAWC,EApBL,CAqBNC,OAAQC,EArBF,CAsBNC,cAAeC,EAtBT,CAuBNC,YAAaC,EAvBP,CAwBNC,SAAUC,EAxBJ,CAyBNC,OAAQC,EAzBF,CA0BNC,QAASC,EA1BH,CA2BNC,SAAUC,EA3BJ,CA4BNC,aAAcC,EA5BR,CA6BNC,gBAAiBC,EA7BX,CA8BNC,UAAWC,EA9BL,CA+BNC,aAAcC,EA/BR,CAgCNC,QAASC,EAhCH,CAiCNC,OAAQC,EAjCF,CAkCNC,SAAUC,EAlCJ,CAmCNC,QAASC,EAnCH,CAoCNC,UAAWD,EApCL,CAqCNE,SAAUC,EArCJ,CAsCNC,WAAYD,EAtCN,CAuCNE,UAAWC,EAvCL,CAwCNC,YAAaD,EAxCP,CAyCNE,UAAWC,EAzCL,CA0CNC,YAAaD,EA1CP;AA2CNE,QAASC,EA3CH,CA4CNC,eAAgBC,EA5CV,CADZ,CAAAhG,UAAA,CA+CY,CACRmD,UAAW8C,EADH,CA/CZ,CAAAjG,UAAA,CAkDYkG,EAlDZ,CAAAlG,UAAA,CAmDYmG,EAnDZ,CAoDA7L,EAAA2E,SAAA,CAAkB,CAChBmH,cAAeC,EADC,CAEhBC,SAAUC,EAFM,CAGhBC,SAAUC,EAHM,CAIhBC,cAAeC,EAJC,CAKhBC,YAAaC,EALG,CAMhBC,UAAWC,EANK,CAOhBC,kBAAmBC,EAPH,CAQhBC,QAASC,EARO,CAShBC,aAAcC,EATE,CAUhBC,UAAWC,EAVK,CAWhBC,MAAOC,EAXS,CAYhBC,aAAcC,EAZE,CAahBC,UAAWC,EAbK,CAchBC,KAAMC,EAdU,CAehBC,OAAQC,EAfQ,CAgBhBC,WAAYC,EAhBI,CAiBhBC,GAAIC,EAjBY,CAkBhBC,IAAKC,EAlBW,CAmBhBC,KAAMC,EAnBU,CAoBhBC,aAAcC,EApBE,CAqBhBC,SAAUC,EArBM,CAsBhBC,eAAgBC,EAtBA,CAuBhBC,iBAAkBC,EAvBF,CAwBhBC,cAAeC,EAxBC,CAyBhBC,SAAUC,EAzBM,CA0BhBC,QAASC,EA1BO,CA2BhBC,MAAOC,EA3BS,CA4BhBC,gBAAiBC,EA5BD,CA6BhBC,SAAUC,EA7BM,CAAlB,CAzD0B,CADI,CAAlC,CAxCmC,CAoRrCC,QAASA,GAAS,CAACpQ,CAAD,CAAO,CACvB,MAAOA,EAAAvB,QAAA,CACG4R,EADH;AACyB,QAAQ,CAACC,CAAD,CAAIjO,CAAJ,CAAeE,CAAf,CAAuBgO,CAAvB,CAA+B,CACnE,MAAOA,EAAA,CAAShO,CAAAiO,YAAA,EAAT,CAAgCjO,CAD4B,CADhE,CAAA9D,QAAA,CAIGgS,EAJH,CAIoB,OAJpB,CADgB,CAgCzBC,QAASA,GAAiB,CAACrW,CAAD,CAAO,CAG3BrD,CAAAA,CAAWqD,CAAArD,SACf,OAAOA,EAAP,GAAoBC,EAApB,EAAyC,CAACD,CAA1C,EA1wBuB2Z,CA0wBvB,GAAsD3Z,CAJvB,CAOjC4Z,QAASA,GAAmB,CAACrS,CAAD,CAAOjH,CAAP,CAAgB,CAAA,IACtCuZ,CADsC,CACjCnQ,CADiC,CAEtCoQ,EAAWxZ,CAAAyZ,uBAAA,EAF2B,CAGtCrM,EAAQ,EAEZ,IAfQsM,EAAAxP,KAAA,CAeajD,CAfb,CAeR,CAGO,CAELsS,CAAA,CAAMA,CAAN,EAAaC,CAAAG,YAAA,CAAqB3Z,CAAA4Z,cAAA,CAAsB,KAAtB,CAArB,CACbxQ,EAAA,CAAM,CAACyQ,EAAAC,KAAA,CAAqB7S,CAArB,CAAD,EAA+B,CAAC,EAAD,CAAK,EAAL,CAA/B,EAAyC,CAAzC,CAAAkE,YAAA,EACN4O,EAAA,CAAOC,EAAA,CAAQ5Q,CAAR,CAAP,EAAuB4Q,EAAAC,SACvBV,EAAAW,UAAA,CAAgBH,CAAA,CAAK,CAAL,CAAhB,CAA0B9S,CAAAE,QAAA,CAAagT,EAAb,CAA+B,WAA/B,CAA1B,CAAwEJ,CAAA,CAAK,CAAL,CAIxE,KADAtZ,CACA,CADIsZ,CAAA,CAAK,CAAL,CACJ,CAAOtZ,CAAA,EAAP,CAAA,CACE8Y,CAAA,CAAMA,CAAAa,UAGRhN,EAAA,CAAQ7H,EAAA,CAAO6H,CAAP,CAAcmM,CAAAc,WAAd,CAERd,EAAA,CAAMC,CAAAc,WACNf,EAAAgB,YAAA,CAAkB,EAhBb,CAHP,IAEEnN,EAAA/I,KAAA,CAAWrE,CAAAwa,eAAA,CAAuBvT,CAAvB,CAAX,CAqBFuS,EAAAe,YAAA,CAAuB,EACvBf,EAAAU,UAAA,CAAqB,EACrBpa,EAAA,CAAQsN,CAAR,CAAe,QAAQ,CAACrK,CAAD,CAAO,CAC5ByW,CAAAG,YAAA,CAAqB5W,CAArB,CAD4B,CAA9B,CAIA;MAAOyW,EAlCmC,CAqD5ClN,QAASA,EAAM,CAAC9I,CAAD,CAAU,CACvB,GAAIA,CAAJ,WAAuB8I,EAAvB,CACE,MAAO9I,EAGT,KAAIiX,CAEA7a,EAAA,CAAS4D,CAAT,CAAJ,GACEA,CACA,CADUkX,CAAA,CAAKlX,CAAL,CACV,CAAAiX,CAAA,CAAc,CAAA,CAFhB,CAIA,IAAM,EAAA,IAAA,WAAgBnO,EAAhB,CAAN,CAA+B,CAC7B,GAAImO,CAAJ,EAAwC,GAAxC,EAAmBjX,CAAAwB,OAAA,CAAe,CAAf,CAAnB,CACE,KAAM2V,GAAA,CAAa,OAAb,CAAN,CAEF,MAAO,KAAIrO,CAAJ,CAAW9I,CAAX,CAJsB,CAO/B,GAAIiX,CAAJ,CAAiB,CAjCjBza,CAAA,CAAqBd,CACrB,KAAI0b,CAGF,EAAA,CADF,CAAKA,CAAL,CAAcC,EAAAf,KAAA,CAAuB7S,CAAvB,CAAd,EACS,CAACjH,CAAA4Z,cAAA,CAAsBgB,CAAA,CAAO,CAAP,CAAtB,CAAD,CADT,CAIA,CAAKA,CAAL,CAActB,EAAA,CAAoBrS,CAApB,CAA0BjH,CAA1B,CAAd,EACS4a,CAAAP,WADT,CAIO,EAsBU,CACfS,EAAA,CAAe,IAAf,CAAqB,CAArB,CAnBqB,CAyBzBC,QAASA,GAAW,CAACvX,CAAD,CAAU,CAC5B,MAAOA,EAAAwX,UAAA,CAAkB,CAAA,CAAlB,CADqB,CAI9BC,QAASA,GAAY,CAACzX,CAAD,CAAU0X,CAAV,CAA2B,CACzCA,CAAL,EAAsBC,EAAA,CAAiB3X,CAAjB,CAEtB,IAAIA,CAAA4X,iBAAJ,CAEE,IADA,IAAIC,EAAc7X,CAAA4X,iBAAA,CAAyB,GAAzB,CAAlB,CACS3a,EAAI,CADb,CACgB6a,EAAID,CAAA7b,OAApB,CAAwCiB,CAAxC,CAA4C6a,CAA5C,CAA+C7a,CAAA,EAA/C,CACE0a,EAAA,CAAiBE,CAAA,CAAY5a,CAAZ,CAAjB,CAN0C,CAWhD8a,QAASA,GAAS,CAAC/X,CAAD,CAAUgY,CAAV,CAAgB3V,CAAhB,CAAoB4V,CAApB,CAAiC,CACjD,GAAIrZ,CAAA,CAAUqZ,CAAV,CAAJ,CAA4B,KAAMd,GAAA,CAAa,SAAb,CAAN,CAG5B,IAAI3O,GADA0P,CACA1P,CADe2P,EAAA,CAAmBnY,CAAnB,CACfwI,GAAyB0P,CAAA1P,OAA7B,CACI4P,EAASF,CAATE,EAAyBF,CAAAE,OAE7B,IAAKA,CAAL,CAEA,GAAKJ,CAAL,CAQE1b,CAAA,CAAQ0b,CAAAlY,MAAA,CAAW,GAAX,CAAR;AAAyB,QAAQ,CAACkY,CAAD,CAAO,CACtC,GAAIpZ,CAAA,CAAUyD,CAAV,CAAJ,CAAmB,CACjB,IAAIgW,EAAc7P,CAAA,CAAOwP,CAAP,CAClB9X,GAAA,CAAYmY,CAAZ,EAA2B,EAA3B,CAA+BhW,CAA/B,CACA,IAAIgW,CAAJ,EAAwC,CAAxC,CAAmBA,CAAArc,OAAnB,CACE,MAJe,CAQGgE,CAtLtBsY,oBAAA,CAsL+BN,CAtL/B,CAsLqCI,CAtLrC,CAAsC,CAAA,CAAtC,CAuLA,QAAO5P,CAAA,CAAOwP,CAAP,CAV+B,CAAxC,CARF,KACE,KAAKA,CAAL,GAAaxP,EAAb,CACe,UAGb,GAHIwP,CAGJ,EAFwBhY,CAxKxBsY,oBAAA,CAwKiCN,CAxKjC,CAwKuCI,CAxKvC,CAAsC,CAAA,CAAtC,CA0KA,CAAA,OAAO5P,CAAA,CAAOwP,CAAP,CAdsC,CAgCnDL,QAASA,GAAgB,CAAC3X,CAAD,CAAUkF,CAAV,CAAgB,CACvC,IAAIqT,EAAYvY,CAAAwY,MAAhB,CACIN,EAAeK,CAAfL,EAA4BO,EAAA,CAAQF,CAAR,CAE5BL,EAAJ,GACMhT,CAAJ,CACE,OAAOgT,CAAA3R,KAAA,CAAkBrB,CAAlB,CADT,EAKIgT,CAAAE,OAOJ,GANMF,CAAA1P,OAAAI,SAGJ,EAFEsP,CAAAE,OAAA,CAAoB,EAApB,CAAwB,UAAxB,CAEF,CAAAL,EAAA,CAAU/X,CAAV,CAGF,EADA,OAAOyY,EAAA,CAAQF,CAAR,CACP,CAAAvY,CAAAwY,MAAA,CAAgB7c,CAZhB,CADF,CAJuC,CAsBzCwc,QAASA,GAAkB,CAACnY,CAAD,CAAU0Y,CAAV,CAA6B,CAAA,IAClDH,EAAYvY,CAAAwY,MADsC,CAElDN,EAAeK,CAAfL,EAA4BO,EAAA,CAAQF,CAAR,CAE5BG,EAAJ,EAA0BR,CAAAA,CAA1B,GACElY,CAAAwY,MACA,CADgBD,CAChB,CA7MyB,EAAEI,EA6M3B,CAAAT,CAAA,CAAeO,EAAA,CAAQF,CAAR,CAAf,CAAoC,CAAC/P,OAAQ,EAAT,CAAajC,KAAM,EAAnB,CAAuB6R,OAAQzc,CAA/B,CAFtC,CAKA,OAAOuc,EAT+C,CAaxDU,QAASA,GAAU,CAAC5Y,CAAD,CAAUvD,CAAV,CAAeW,CAAf,CAAsB,CACvC,GAAIwY,EAAA,CAAkB5V,CAAlB,CAAJ,CAAgC,CAE9B,IAAI6Y,EAAiBja,CAAA,CAAUxB,CAAV,CAArB,CACI0b,EAAiB,CAACD,CAAlBC,EAAoCrc,CAApCqc,EAA2C,CAACja,CAAA,CAASpC,CAAT,CADhD;AAEIsc,EAAa,CAACtc,CAEd8J,EAAAA,EADA2R,CACA3R,CADe4R,EAAA,CAAmBnY,CAAnB,CAA4B,CAAC8Y,CAA7B,CACfvS,GAAuB2R,CAAA3R,KAE3B,IAAIsS,CAAJ,CACEtS,CAAA,CAAK9J,CAAL,CAAA,CAAYW,CADd,KAEO,CACL,GAAI2b,CAAJ,CACE,MAAOxS,EAEP,IAAIuS,CAAJ,CAEE,MAAOvS,EAAP,EAAeA,CAAA,CAAK9J,CAAL,CAEfiB,EAAA,CAAO6I,CAAP,CAAa9J,CAAb,CARC,CAVuB,CADO,CA0BzCuc,QAASA,GAAc,CAAChZ,CAAD,CAAUiZ,CAAV,CAAoB,CACzC,MAAKjZ,EAAAoF,aAAL,CAEqC,EAFrC,CACQzB,CAAC,GAADA,EAAQ3D,CAAAoF,aAAA,CAAqB,OAArB,CAARzB,EAAyC,EAAzCA,EAA+C,GAA/CA,SAAA,CAA4D,SAA5D,CAAuE,GAAvE,CAAAtD,QAAA,CACI,GADJ,CACU4Y,CADV,CACqB,GADrB,CADR,CAAkC,CAAA,CADO,CAM3CC,QAASA,GAAiB,CAAClZ,CAAD,CAAUmZ,CAAV,CAAsB,CAC1CA,CAAJ,EAAkBnZ,CAAAoZ,aAAlB,EACE9c,CAAA,CAAQ6c,CAAArZ,MAAA,CAAiB,GAAjB,CAAR,CAA+B,QAAQ,CAACuZ,CAAD,CAAW,CAChDrZ,CAAAoZ,aAAA,CAAqB,OAArB,CAA8BlC,CAAA,CAC1BvT,CAAC,GAADA,EAAQ3D,CAAAoF,aAAA,CAAqB,OAArB,CAARzB,EAAyC,EAAzCA,EAA+C,GAA/CA,SAAA,CACS,SADT,CACoB,GADpB,CAAAA,QAAA,CAES,GAFT,CAEeuT,CAAA,CAAKmC,CAAL,CAFf,CAEgC,GAFhC,CAEqC,GAFrC,CAD0B,CAA9B,CADgD,CAAlD,CAF4C,CAYhDC,QAASA,GAAc,CAACtZ,CAAD,CAAUmZ,CAAV,CAAsB,CAC3C,GAAIA,CAAJ,EAAkBnZ,CAAAoZ,aAAlB,CAAwC,CACtC,IAAIG,EAAkB5V,CAAC,GAADA,EAAQ3D,CAAAoF,aAAA,CAAqB,OAArB,CAARzB,EAAyC,EAAzCA,EAA+C,GAA/CA,SAAA,CACW,SADX,CACsB,GADtB,CAGtBrH;CAAA,CAAQ6c,CAAArZ,MAAA,CAAiB,GAAjB,CAAR,CAA+B,QAAQ,CAACuZ,CAAD,CAAW,CAChDA,CAAA,CAAWnC,CAAA,CAAKmC,CAAL,CAC4C,GAAvD,GAAIE,CAAAlZ,QAAA,CAAwB,GAAxB,CAA8BgZ,CAA9B,CAAyC,GAAzC,CAAJ,GACEE,CADF,EACqBF,CADrB,CACgC,GADhC,CAFgD,CAAlD,CAOArZ,EAAAoZ,aAAA,CAAqB,OAArB,CAA8BlC,CAAA,CAAKqC,CAAL,CAA9B,CAXsC,CADG,CAiB7CjC,QAASA,GAAc,CAACkC,CAAD,CAAOC,CAAP,CAAiB,CAGtC,GAAIA,CAAJ,CAGE,GAAIA,CAAAvd,SAAJ,CACEsd,CAAA,CAAKA,CAAAxd,OAAA,EAAL,CAAA,CAAsByd,CADxB,KAEO,CACL,IAAIzd,EAASyd,CAAAzd,OAGb,IAAsB,QAAtB,GAAI,MAAOA,EAAX,EAAkCyd,CAAAhe,OAAlC,GAAsDge,CAAtD,CACE,IAAIzd,CAAJ,CACE,IAAS,IAAAiB,EAAI,CAAb,CAAgBA,CAAhB,CAAoBjB,CAApB,CAA4BiB,CAAA,EAA5B,CACEuc,CAAA,CAAKA,CAAAxd,OAAA,EAAL,CAAA,CAAsByd,CAAA,CAASxc,CAAT,CAF1B,CADF,IAOEuc,EAAA,CAAKA,CAAAxd,OAAA,EAAL,CAAA,CAAsByd,CAXnB,CAR6B,CA0BxCC,QAASA,GAAgB,CAAC1Z,CAAD,CAAUkF,CAAV,CAAgB,CACvC,MAAOyU,GAAA,CAAoB3Z,CAApB,CAA6B,GAA7B,EAAoCkF,CAApC,EAA4C,cAA5C,EAA8D,YAA9D,CADgC,CAIzCyU,QAASA,GAAmB,CAAC3Z,CAAD,CAAUkF,CAAV,CAAgB9H,CAAhB,CAAuB,CAxgC1ByY,CA2gCvB,EAAI7V,CAAA9D,SAAJ,GACE8D,CADF,CACYA,CAAA4Z,gBADZ,CAKA,KAFIC,CAEJ,CAFYxd,CAAA,CAAQ6I,CAAR,CAAA,CAAgBA,CAAhB,CAAuB,CAACA,CAAD,CAEnC,CAAOlF,CAAP,CAAA,CAAgB,CACd,IADc,IACL/C,EAAI,CADC,CACEW,EAAKic,CAAA7d,OAArB,CAAmCiB,CAAnC,CAAuCW,CAAvC,CAA2CX,CAAA,EAA3C,CACE,IAAKG,CAAL,CAAa+F,CAAAoD,KAAA,CAAYvG,CAAZ,CAAqB6Z,CAAA,CAAM5c,CAAN,CAArB,CAAb,IAAiDtB,CAAjD,CAA4D,MAAOyB,EAMrE4C,EAAA,CAAUA,CAAA8Z,WAAV;AAvhC8BC,EAuhC9B,GAAiC/Z,CAAA9D,SAAjC,EAAqF8D,CAAAga,KARvE,CARiC,CAoBnDC,QAASA,GAAW,CAACja,CAAD,CAAU,CAE5B,IADAyX,EAAA,CAAazX,CAAb,CAAsB,CAAA,CAAtB,CACA,CAAOA,CAAA8W,WAAP,CAAA,CACE9W,CAAAka,YAAA,CAAoBla,CAAA8W,WAApB,CAH0B,CAO9BqD,QAASA,GAAY,CAACna,CAAD,CAAUoa,CAAV,CAAoB,CAClCA,CAAL,EAAe3C,EAAA,CAAazX,CAAb,CACf,KAAI5B,EAAS4B,CAAA8Z,WACT1b,EAAJ,EAAYA,CAAA8b,YAAA,CAAmBla,CAAnB,CAH2B,CAOzCqa,QAASA,GAAoB,CAACC,CAAD,CAASC,CAAT,CAAc,CACzCA,CAAA,CAAMA,CAAN,EAAa9e,CACb,IAAgC,UAAhC,GAAI8e,CAAA7e,SAAA8e,WAAJ,CAIED,CAAAE,WAAA,CAAeH,CAAf,CAJF,KAOEnX,EAAA,CAAOoX,CAAP,CAAAvS,GAAA,CAAe,MAAf,CAAuBsS,CAAvB,CATuC,CA0E3CI,QAASA,GAAkB,CAAC1a,CAAD,CAAUkF,CAAV,CAAgB,CAEzC,IAAIyV,EAAcC,EAAA,CAAa1V,CAAAyC,YAAA,EAAb,CAGlB,OAAOgT,EAAP,EAAsBE,EAAA,CAAiB9a,EAAA,CAAUC,CAAV,CAAjB,CAAtB,EAA8D2a,CALrB,CAQ3CG,QAASA,GAAkB,CAAC9a,CAAD,CAAUkF,CAAV,CAAgB,CACzC,IAAI1F,EAAWQ,CAAAR,SACf,QAAqB,OAArB,GAAQA,CAAR,EAA6C,UAA7C,GAAgCA,CAAhC,GAA4Dub,EAAA,CAAa7V,CAAb,CAFnB,CAiL3C8V,QAASA,GAAkB,CAAChb,CAAD,CAAUwI,CAAV,CAAkB,CAC3C,IAAIyS,EAAeA,QAAQ,CAACC,CAAD,CAAQlD,CAAR,CAAc,CAEvCkD,CAAAC,mBAAA,CAA2BC,QAAQ,EAAG,CACpC,MAAOF,EAAAG,iBAD6B,CAItC,KAAIC;AAAW9S,CAAA,CAAOwP,CAAP,EAAekD,CAAAlD,KAAf,CAAf,CACIuD,EAAiBD,CAAA,CAAWA,CAAAtf,OAAX,CAA6B,CAElD,IAAKuf,CAAL,CAAA,CAEA,GAAI5c,CAAA,CAAYuc,CAAAM,4BAAZ,CAAJ,CAAoD,CAClD,IAAIC,EAAmCP,CAAAQ,yBACvCR,EAAAQ,yBAAA,CAAiCC,QAAQ,EAAG,CAC1CT,CAAAM,4BAAA,CAAoC,CAAA,CAEhCN,EAAAU,gBAAJ,EACEV,CAAAU,gBAAA,EAGEH,EAAJ,EACEA,CAAA7e,KAAA,CAAsCse,CAAtC,CARwC,CAFM,CAepDA,CAAAW,8BAAA,CAAsCC,QAAQ,EAAG,CAC/C,MAA6C,CAAA,CAA7C,GAAOZ,CAAAM,4BADwC,CAK3B,EAAtB,CAAKD,CAAL,GACED,CADF,CACaha,EAAA,CAAYga,CAAZ,CADb,CAIA,KAAS,IAAAre,EAAI,CAAb,CAAgBA,CAAhB,CAAoBse,CAApB,CAAoCte,CAAA,EAApC,CACOie,CAAAW,8BAAA,EAAL,EACEP,CAAA,CAASre,CAAT,CAAAL,KAAA,CAAiBoD,CAAjB,CAA0Bkb,CAA1B,CA5BJ,CATuC,CA4CzCD,EAAAvS,KAAA,CAAoB1I,CACpB,OAAOib,EA9CoC,CAuS7C5F,QAASA,GAAgB,EAAG,CAC1B,IAAA0G,KAAA,CAAYC,QAAiB,EAAG,CAC9B,MAAOte,EAAA,CAAOoL,CAAP,CAAe,CACpBmT,SAAUA,QAAQ,CAAC1c,CAAD,CAAO2c,CAAP,CAAgB,CAC5B3c,CAAAG,KAAJ,GAAeH,CAAf,CAAsBA,CAAA,CAAK,CAAL,CAAtB,CACA;MAAOyZ,GAAA,CAAezZ,CAAf,CAAqB2c,CAArB,CAFyB,CADd,CAKpBC,SAAUA,QAAQ,CAAC5c,CAAD,CAAO2c,CAAP,CAAgB,CAC5B3c,CAAAG,KAAJ,GAAeH,CAAf,CAAsBA,CAAA,CAAK,CAAL,CAAtB,CACA,OAAO+Z,GAAA,CAAe/Z,CAAf,CAAqB2c,CAArB,CAFyB,CALd,CASpBE,YAAaA,QAAQ,CAAC7c,CAAD,CAAO2c,CAAP,CAAgB,CAC/B3c,CAAAG,KAAJ,GAAeH,CAAf,CAAsBA,CAAA,CAAK,CAAL,CAAtB,CACA,OAAO2Z,GAAA,CAAkB3Z,CAAlB,CAAwB2c,CAAxB,CAF4B,CATjB,CAAf,CADuB,CADN,CA+B5BG,QAASA,GAAO,CAACvgB,CAAD,CAAMwgB,CAAN,CAAiB,CAC/B,IAAI7f,EAAMX,CAANW,EAAaX,CAAA2B,UAEjB,IAAIhB,CAAJ,CAIE,MAHmB,UAGZA,GAHH,MAAOA,EAGJA,GAFLA,CAEKA,CAFCX,CAAA2B,UAAA,EAEDhB,EAAAA,CAGL8f,EAAAA,CAAU,MAAOzgB,EAOrB,OALEW,EAKF,CANe,UAAf,EAAI8f,CAAJ,EAAyC,QAAzC,EAA8BA,CAA9B,EAA6D,IAA7D,GAAqDzgB,CAArD,CACQA,CAAA2B,UADR,CACwB8e,CADxB,CACkC,GADlC,CACwC,CAACD,CAAD,EAAcjf,EAAd,GADxC,CAGQkf,CAHR,CAGkB,GAHlB,CAGwBzgB,CAdO,CAuBjC0gB,QAASA,GAAO,CAACrc,CAAD,CAAQsc,CAAR,CAAqB,CACnC,GAAIA,CAAJ,CAAiB,CACf,IAAInf,EAAM,CACV,KAAAD,QAAA,CAAeqf,QAAQ,EAAG,CACxB,MAAO,EAAEpf,CADe,CAFX,CAMjBhB,CAAA,CAAQ6D,CAAR,CAAe,IAAAwc,IAAf,CAAyB,IAAzB,CAPmC,CA0GrCC,QAASA,GAAM,CAACva,CAAD,CAAK,CAKlB,MAAA,CADIwa,CACJ,CAFaxa,CAAArD,SAAA,EAAA2E,QAAAmZ,CAAsBC,EAAtBD,CAAsC,EAAtCA,CACF5b,MAAA,CAAa8b,EAAb,CACX,EACS,WADT,CACuBrZ,CAACkZ,CAAA,CAAK,CAAL,CAADlZ,EAAY,EAAZA,SAAA,CAAwB,WAAxB;AAAqC,GAArC,CADvB,CACmE,GADnE,CAGO,IARW,CAkiBpBsC,QAASA,GAAc,CAACgX,CAAD,CAAgB1X,CAAhB,CAA0B,CAuC/C2X,QAASA,EAAa,CAACC,CAAD,CAAW,CAC/B,MAAO,SAAQ,CAAC1gB,CAAD,CAAMW,CAAN,CAAa,CAC1B,GAAIyB,CAAA,CAASpC,CAAT,CAAJ,CACEH,CAAA,CAAQG,CAAR,CAAaS,EAAA,CAAcigB,CAAd,CAAb,CADF,KAGE,OAAOA,EAAA,CAAS1gB,CAAT,CAAcW,CAAd,CAJiB,CADG,CAUjCqN,QAASA,EAAQ,CAACvF,CAAD,CAAOkY,CAAP,CAAkB,CACjC/T,EAAA,CAAwBnE,CAAxB,CAA8B,SAA9B,CACA,IAAIxI,CAAA,CAAW0gB,CAAX,CAAJ,EAA6B/gB,CAAA,CAAQ+gB,CAAR,CAA7B,CACEA,CAAA,CAAYC,CAAAC,YAAA,CAA6BF,CAA7B,CAEd,IAAKrB,CAAAqB,CAAArB,KAAL,CACE,KAAM3R,GAAA,CAAgB,MAAhB,CAA2ElF,CAA3E,CAAN,CAEF,MAAOqY,EAAA,CAAcrY,CAAd,CAtDYsY,UAsDZ,CAAP,CAA8CJ,CARb,CAWnCK,QAASA,EAAkB,CAACvY,CAAD,CAAOiF,CAAP,CAAgB,CACzC,MAAOuT,SAA4B,EAAG,CACpC,IAAI5c,EAAS6c,CAAAzX,OAAA,CAAwBiE,CAAxB,CAAiC,IAAjC,CACb,IAAIxL,CAAA,CAAYmC,CAAZ,CAAJ,CACE,KAAMsJ,GAAA,CAAgB,OAAhB,CAAyFlF,CAAzF,CAAN,CAEF,MAAOpE,EAL6B,CADG,CAU3CqJ,QAASA,EAAO,CAACjF,CAAD,CAAO0Y,CAAP,CAAkBC,CAAlB,CAA2B,CACzC,MAAOpT,EAAA,CAASvF,CAAT,CAAe,CACpB6W,KAAkB,CAAA,CAAZ,GAAA8B,CAAA,CAAoBJ,CAAA,CAAmBvY,CAAnB,CAAyB0Y,CAAzB,CAApB,CAA0DA,CAD5C,CAAf,CADkC,CAiC3CE,QAASA,EAAW,CAACb,CAAD,CAAgB,CAAA,IAC9BjS,EAAY,EADkB,CACd+S,CACpBzhB,EAAA,CAAQ2gB,CAAR,CAAuB,QAAQ,CAAClY,CAAD,CAAS,CAItCiZ,QAASA,EAAc,CAACpT,CAAD,CAAQ,CAAA,IACzB3N,CADyB,CACtBW,CACFX,EAAA,CAAI,CAAT,KAAYW,CAAZ,CAAiBgN,CAAA5O,OAAjB,CAA+BiB,CAA/B,CAAmCW,CAAnC,CAAuCX,CAAA,EAAvC,CAA4C,CAAA,IACtCghB,EAAarT,CAAA,CAAM3N,CAAN,CADyB,CAEtCwN,EAAW4S,CAAAhW,IAAA,CAAqB4W,CAAA,CAAW,CAAX,CAArB,CAEfxT,EAAA,CAASwT,CAAA,CAAW,CAAX,CAAT,CAAAzb,MAAA,CAA8BiI,CAA9B;AAAwCwT,CAAA,CAAW,CAAX,CAAxC,CAJ0C,CAFf,CAH/B,GAAI,CAAAC,CAAA7W,IAAA,CAAkBtC,CAAlB,CAAJ,CAAA,CACAmZ,CAAAvB,IAAA,CAAkB5X,CAAlB,CAA0B,CAAA,CAA1B,CAYA,IAAI,CACE3I,CAAA,CAAS2I,CAAT,CAAJ,EACEgZ,CAGA,CAHW/R,EAAA,CAAcjH,CAAd,CAGX,CAFAiG,CAEA,CAFYA,CAAAjJ,OAAA,CAAiB+b,CAAA,CAAYC,CAAAzT,SAAZ,CAAjB,CAAAvI,OAAA,CAAwDgc,CAAA5S,WAAxD,CAEZ,CADA6S,CAAA,CAAeD,CAAA9S,aAAf,CACA,CAAA+S,CAAA,CAAeD,CAAA7S,cAAf,CAJF,EAKWxO,CAAA,CAAWqI,CAAX,CAAJ,CACHiG,CAAAnK,KAAA,CAAewc,CAAAnX,OAAA,CAAwBnB,CAAxB,CAAf,CADG,CAEI1I,CAAA,CAAQ0I,CAAR,CAAJ,CACHiG,CAAAnK,KAAA,CAAewc,CAAAnX,OAAA,CAAwBnB,CAAxB,CAAf,CADG,CAGLmE,EAAA,CAAYnE,CAAZ,CAAoB,QAApB,CAXA,CAaF,MAAOzB,CAAP,CAAU,CAYV,KAXIjH,EAAA,CAAQ0I,CAAR,CAWE,GAVJA,CAUI,CAVKA,CAAA,CAAOA,CAAA/I,OAAP,CAAuB,CAAvB,CAUL,EARFsH,CAAA6a,QAQE,EARW7a,CAAA8a,MAQX,EARqD,EAQrD,EARsB9a,CAAA8a,MAAA/d,QAAA,CAAgBiD,CAAA6a,QAAhB,CAQtB,GAFJ7a,CAEI,CAFAA,CAAA6a,QAEA,CAFY,IAEZ,CAFmB7a,CAAA8a,MAEnB,EAAAhU,EAAA,CAAgB,UAAhB,CACIrF,CADJ,CACYzB,CAAA8a,MADZ,EACuB9a,CAAA6a,QADvB,EACoC7a,CADpC,CAAN,CAZU,CA1BZ,CADsC,CAAxC,CA2CA,OAAO0H,EA7C2B,CAoDpCqT,QAASA,EAAsB,CAACC,CAAD,CAAQnU,CAAR,CAAiB,CAE9CoU,QAASA,EAAU,CAACC,CAAD,CAAcC,CAAd,CAAsB,CACvC,GAAIH,CAAA3hB,eAAA,CAAqB6hB,CAArB,CAAJ,CAAuC,CACrC,GAAIF,CAAA,CAAME,CAAN,CAAJ,GAA2BE,CAA3B,CACE,KAAMtU,GAAA,CAAgB,MAAhB,CACIoU,CADJ,CACkB,MADlB,CAC2BjV,CAAAlF,KAAA,CAAU,MAAV,CAD3B,CAAN,CAGF,MAAOia,EAAA,CAAME,CAAN,CAL8B,CAOrC,GAAI,CAGF,MAFAjV,EAAA1D,QAAA,CAAa2Y,CAAb,CAEO;AADPF,CAAA,CAAME,CAAN,CACO,CADcE,CACd,CAAAJ,CAAA,CAAME,CAAN,CAAA,CAAqBrU,CAAA,CAAQqU,CAAR,CAAqBC,CAArB,CAH1B,CAIF,MAAOE,CAAP,CAAY,CAIZ,KAHIL,EAAA,CAAME,CAAN,CAGEG,GAHqBD,CAGrBC,EAFJ,OAAOL,CAAA,CAAME,CAAN,CAEHG,CAAAA,CAAN,CAJY,CAJd,OASU,CACRpV,CAAAqV,MAAA,EADQ,CAjB2B,CAuBzC1Y,QAASA,EAAM,CAAC7D,CAAD,CAAKD,CAAL,CAAWyc,CAAX,CAAmBL,CAAnB,CAAgC,CACvB,QAAtB,GAAI,MAAOK,EAAX,GACEL,CACA,CADcK,CACd,CAAAA,CAAA,CAAS,IAFX,CAD6C,KAMzChC,EAAO,EANkC,CAOzCiC,EAAU7Y,EAAA8Y,WAAA,CAA0B1c,CAA1B,CAA8BkD,CAA9B,CAAwCiZ,CAAxC,CAP+B,CAQzCxiB,CARyC,CAQjCiB,CARiC,CASzCR,CAECQ,EAAA,CAAI,CAAT,KAAYjB,CAAZ,CAAqB8iB,CAAA9iB,OAArB,CAAqCiB,CAArC,CAAyCjB,CAAzC,CAAiDiB,CAAA,EAAjD,CAAsD,CACpDR,CAAA,CAAMqiB,CAAA,CAAQ7hB,CAAR,CACN,IAAmB,QAAnB,GAAI,MAAOR,EAAX,CACE,KAAM2N,GAAA,CAAgB,MAAhB,CACyE3N,CADzE,CAAN,CAGFogB,CAAAhc,KAAA,CACEge,CAAA,EAAUA,CAAAliB,eAAA,CAAsBF,CAAtB,CAAV,CACEoiB,CAAA,CAAOpiB,CAAP,CADF,CAEE8hB,CAAA,CAAW9hB,CAAX,CAAgB+hB,CAAhB,CAHJ,CANoD,CAYlDniB,CAAA,CAAQgG,CAAR,CAAJ,GACEA,CADF,CACOA,CAAA,CAAGrG,CAAH,CADP,CAMA,OAAOqG,EAAAG,MAAA,CAASJ,CAAT,CAAeya,CAAf,CA7BsC,CA0C/C,MAAO,CACL3W,OAAQA,CADH,CAELoX,YAZFA,QAAoB,CAAC0B,CAAD,CAAOH,CAAP,CAAeL,CAAf,CAA4B,CAI9C,IAAIS,EAAWhjB,MAAAqC,OAAA,CAAc4gB,CAAC7iB,CAAA,CAAQ2iB,CAAR,CAAA,CAAgBA,CAAA,CAAKA,CAAAhjB,OAAL,CAAmB,CAAnB,CAAhB,CAAwCgjB,CAAzCE,WAAd,EAA0E,IAA1E,CACXC,EAAAA,CAAgBjZ,CAAA,CAAO8Y,CAAP,CAAaC,CAAb,CAAuBJ,CAAvB,CAA+BL,CAA/B,CAEpB,OAAO3f,EAAA,CAASsgB,CAAT,CAAA,EAA2BziB,CAAA,CAAWyiB,CAAX,CAA3B,CAAuDA,CAAvD,CAAuEF,CAPhC,CAUzC,CAGL5X,IAAKkX,CAHA,CAILa,SAAUnZ,EAAA8Y,WAJL,CAKLM,IAAKA,QAAQ,CAACna,CAAD,CAAO,CAClB,MAAOqY,EAAA5gB,eAAA,CAA6BuI,CAA7B;AAjOQsY,UAiOR,CAAP,EAA8Dc,CAAA3hB,eAAA,CAAqBuI,CAArB,CAD5C,CALf,CAnEuC,CA1JhDK,CAAA,CAAyB,CAAA,CAAzB,GAAYA,CADmC,KAE3CmZ,EAAgB,EAF2B,CAI3CnV,EAAO,EAJoC,CAK3C2U,EAAgB,IAAI1B,EAAJ,CAAY,EAAZ,CAAgB,CAAA,CAAhB,CAL2B,CAM3Ce,EAAgB,CACdzX,SAAU,CACN2E,SAAUyS,CAAA,CAAczS,CAAd,CADJ,CAENN,QAAS+S,CAAA,CAAc/S,CAAd,CAFH,CAGNiB,QAAS8R,CAAA,CAkEnB9R,QAAgB,CAAClG,CAAD,CAAOkE,CAAP,CAAoB,CAClC,MAAOe,EAAA,CAAQjF,CAAR,CAAc,CAAC,WAAD,CAAc,QAAQ,CAACoa,CAAD,CAAY,CACrD,MAAOA,EAAAhC,YAAA,CAAsBlU,CAAtB,CAD8C,CAAlC,CAAd,CAD2B,CAlEjB,CAHH,CAINhM,MAAO8f,CAAA,CAuEjB9f,QAAc,CAAC8H,CAAD,CAAOxC,CAAP,CAAY,CAAE,MAAOyH,EAAA,CAAQjF,CAAR,CAAcxG,EAAA,CAAQgE,CAAR,CAAd,CAA4B,CAAA,CAA5B,CAAT,CAvET,CAJD,CAKN2I,SAAU6R,CAAA,CAwEpB7R,QAAiB,CAACnG,CAAD,CAAO9H,CAAP,CAAc,CAC7BiM,EAAA,CAAwBnE,CAAxB,CAA8B,UAA9B,CACAqY,EAAA,CAAcrY,CAAd,CAAA,CAAsB9H,CACtBmiB,EAAA,CAAcra,CAAd,CAAA,CAAsB9H,CAHO,CAxEX,CALJ,CAMNoiB,UA6EVA,QAAkB,CAAChB,CAAD,CAAciB,CAAd,CAAuB,CAAA,IACnCC,EAAerC,CAAAhW,IAAA,CAAqBmX,CAArB,CAxFAhB,UAwFA,CADoB,CAEnCmC,EAAWD,CAAA3D,KAEf2D,EAAA3D,KAAA,CAAoB6D,QAAQ,EAAG,CAC7B,IAAIC,EAAelC,CAAAzX,OAAA,CAAwByZ,CAAxB,CAAkCD,CAAlC,CACnB,OAAO/B,EAAAzX,OAAA,CAAwBuZ,CAAxB,CAAiC,IAAjC,CAAuC,CAACK,UAAWD,CAAZ,CAAvC,CAFsB,CAJQ,CAnFzB,CADI,CAN2B,CAgB3CxC,EAAoBE,CAAA+B,UAApBjC,CACIgB,CAAA,CAAuBd,CAAvB,CAAsC,QAAQ,CAACiB,CAAD,CAAcC,CAAd,CAAsB,CAC9D9X,EAAAvK,SAAA,CAAiBqiB,CAAjB,CAAJ,EACElV,CAAA1I,KAAA,CAAU4d,CAAV,CAEF;KAAMrU,GAAA,CAAgB,MAAhB,CAAiDb,CAAAlF,KAAA,CAAU,MAAV,CAAjD,CAAN,CAJkE,CAApE,CAjBuC,CAuB3Ckb,EAAgB,EAvB2B,CAwB3C5B,EAAoB4B,CAAAD,UAApB3B,CACIU,CAAA,CAAuBkB,CAAvB,CAAsC,QAAQ,CAACf,CAAD,CAAcC,CAAd,CAAsB,CAClE,IAAIhU,EAAW4S,CAAAhW,IAAA,CAAqBmX,CAArB,CAvBJhB,UAuBI,CAAmDiB,CAAnD,CACf,OAAOd,EAAAzX,OAAA,CAAwBuE,CAAAsR,KAAxB,CAAuCtR,CAAvC,CAAiD9O,CAAjD,CAA4D6iB,CAA5D,CAF2D,CAApE,CAMRliB,EAAA,CAAQwhB,CAAA,CAAYb,CAAZ,CAAR,CAAoC,QAAQ,CAAC5a,CAAD,CAAK,CAAEsb,CAAAzX,OAAA,CAAwB7D,CAAxB,EAA8B9D,CAA9B,CAAF,CAAjD,CAEA,OAAOof,EAjCwC,CAoPjD9L,QAASA,GAAqB,EAAG,CAE/B,IAAIkO,EAAuB,CAAA,CAe3B,KAAAC,qBAAA,CAA4BC,QAAQ,EAAG,CACrCF,CAAA,CAAuB,CAAA,CADc,CA6IvC,KAAAhE,KAAA,CAAY,CAAC,SAAD,CAAY,WAAZ,CAAyB,YAAzB,CAAuC,QAAQ,CAACjH,CAAD,CAAU1B,CAAV,CAAqBM,CAArB,CAAiC,CAM1FwM,QAASA,EAAc,CAACC,CAAD,CAAO,CAC5B,IAAIrf,EAAS,IACbsf,MAAAlB,UAAAmB,KAAAzjB,KAAA,CAA0BujB,CAA1B,CAAgC,QAAQ,CAACngB,CAAD,CAAU,CAChD,GAA2B,GAA3B,GAAID,EAAA,CAAUC,CAAV,CAAJ,CAEE,MADAc,EACO,CADEd,CACF,CAAA,CAAA,CAHuC,CAAlD,CAMA,OAAOc,EARqB,CAgC9Bwf,QAASA,EAAQ,CAAC5X,CAAD,CAAO,CACtB,GAAIA,CAAJ,CAAU,CACRA,CAAA6X,eAAA,EAEA,KAAI9K,CAvBFA,EAAAA,CAAS+K,CAAAC,QAET/jB,EAAA,CAAW+Y,CAAX,CAAJ,CACEA,CADF,CACWA,CAAA,EADX,CAEWnW,EAAA,CAAUmW,CAAV,CAAJ,EACD/M,CAGF,CAHS+M,CAAA,CAAO,CAAP,CAGT,CAAAA,CAAA,CADqB,OAAvB;AADYX,CAAA4L,iBAAAzT,CAAyBvE,CAAzBuE,CACR0T,SAAJ,CACW,CADX,CAGWjY,CAAAkY,sBAAA,EAAAC,OANN,EAQK/hB,CAAA,CAAS2W,CAAT,CARL,GASLA,CATK,CASI,CATJ,CAqBDA,EAAJ,GAcMqL,CACJ,CADcpY,CAAAkY,sBAAA,EAAAG,IACd,CAAAjM,CAAAkM,SAAA,CAAiB,CAAjB,CAAoBF,CAApB,CAA8BrL,CAA9B,CAfF,CALQ,CAAV,IAuBEX,EAAAwL,SAAA,CAAiB,CAAjB,CAAoB,CAApB,CAxBoB,CA4BxBE,QAASA,EAAM,EAAG,CAAA,IACZS,EAAO7N,CAAA6N,KAAA,EADK,CACaC,CAGxBD,EAAL,CAGK,CAAKC,CAAL,CAAWxlB,CAAAylB,eAAA,CAAwBF,CAAxB,CAAX,EAA2CX,CAAA,CAASY,CAAT,CAA3C,CAGA,CAAKA,CAAL,CAAWhB,CAAA,CAAexkB,CAAA0lB,kBAAA,CAA2BH,CAA3B,CAAf,CAAX,EAA8DX,CAAA,CAASY,CAAT,CAA9D,CAGa,KAHb,GAGID,CAHJ,EAGoBX,CAAA,CAAS,IAAT,CATzB,CAAWA,CAAA,CAAS,IAAT,CAJK,CAjElB,IAAI5kB,EAAWoZ,CAAApZ,SAmFXqkB,EAAJ,EACErM,CAAAtU,OAAA,CAAkBiiB,QAAwB,EAAG,CAAC,MAAOjO,EAAA6N,KAAA,EAAR,CAA7C,CACEK,QAA8B,CAACC,CAAD,CAASC,CAAT,CAAiB,CAEzCD,CAAJ,GAAeC,CAAf,EAAoC,EAApC,GAAyBD,CAAzB,EAEAlH,EAAA,CAAqB,QAAQ,EAAG,CAC9B3G,CAAAvU,WAAA,CAAsBqhB,CAAtB,CAD8B,CAAhC,CAJ6C,CADjD,CAWF,OAAOA,EAhGmF,CAAhF,CA9JmB,CAqnBjCrL,QAASA,GAAuB,EAAG,CACjC,IAAA4G,KAAA,CAAY,CAAC,OAAD,CAAU,UAAV,CAAsB,QAAQ,CAAC/G,CAAD,CAAQJ,CAAR,CAAkB,CAC1D,MAAOI,EAAAyM,UAAA,CACH,QAAQ,CAACpf,CAAD,CAAK,CAAE,MAAO2S,EAAA,CAAM3S,CAAN,CAAT,CADV;AAEH,QAAQ,CAACA,CAAD,CAAK,CACb,MAAOuS,EAAA,CAASvS,CAAT,CAAa,CAAb,CAAgB,CAAA,CAAhB,CADM,CAHyC,CAAhD,CADqB,CAiCnCqf,QAASA,GAAO,CAACjmB,CAAD,CAASC,CAAT,CAAmB4X,CAAnB,CAAyBc,CAAzB,CAAmC,CAsBjDuN,QAASA,EAA0B,CAACtf,CAAD,CAAK,CACtC,GAAI,CACFA,CAAAG,MAAA,CAAS,IAAT,CA53HGN,EAAAtF,KAAA,CA43HsBiB,SA53HtB,CA43HiC0E,CA53HjC,CA43HH,CADE,CAAJ,OAEU,CAER,GADAqf,CAAA,EACI,CAA4B,CAA5B,GAAAA,CAAJ,CACE,IAAA,CAAOC,CAAA7lB,OAAP,CAAA,CACE,GAAI,CACF6lB,CAAAC,IAAA,EAAA,EADE,CAEF,MAAOxe,CAAP,CAAU,CACVgQ,CAAAyO,MAAA,CAAWze,CAAX,CADU,CANR,CAH4B,CAwExC0e,QAASA,EAAW,CAACC,CAAD,CAAWxH,CAAX,CAAuB,CACxCyH,SAASA,GAAK,EAAG,CAChB5lB,CAAA,CAAQ6lB,CAAR,CAAiB,QAAQ,CAACC,CAAD,CAAS,CAAEA,CAAA,EAAF,CAAlC,CACAC,EAAA,CAAc5H,CAAA,CAAWyH,EAAX,CAAkBD,CAAlB,CAFE,CAAjBC,CAAD,EADyC,CAgH3CI,QAASA,EAA0B,EAAG,CACpCC,CAAA,EACAC,EAAA,EAFoC,CAetCD,QAASA,EAAU,EAAG,CAVK,CAAA,CAAA,CACzB,GAAI,CACF,CAAA,CAAOE,CAAAC,MAAP,OAAA,CADE,CAEF,MAAOpf,CAAP,CAAU,EAHa,CAAA,CAAA,IAAA,EAAA,CAazBqf,CAAA,CAAchkB,CAAA,CAAYgkB,CAAZ,CAAA,CAA2B,IAA3B,CAAkCA,CAG5ClhB,GAAA,CAAOkhB,CAAP,CAAoBC,CAApB,CAAJ,GACED,CADF,CACgBC,CADhB,CAGAA,EAAA,CAAkBD,CATE,CAYtBH,QAASA,EAAa,EAAG,CACvB,GAAIK,CAAJ,GAAuBzgB,CAAA0gB,IAAA,EAAvB,EAAqCC,CAArC,GAA0DJ,CAA1D,CAIAE,CAEA,CAFiBzgB,CAAA0gB,IAAA,EAEjB,CADAC,CACA,CADmBJ,CACnB,CAAArmB,CAAA,CAAQ0mB,CAAR,CAA4B,QAAQ,CAACC,CAAD,CAAW,CAC7CA,CAAA,CAAS7gB,CAAA0gB,IAAA,EAAT,CAAqBH,CAArB,CAD6C,CAA/C,CAPuB,CAoFzBO,QAASA,EAAsB,CAACjlB,CAAD,CAAM,CACnC,GAAI,CACF,MAAO4F,mBAAA,CAAmB5F,CAAnB,CADL,CAEF,MAAOqF,CAAP,CAAU,CACV,MAAOrF,EADG,CAHuB,CA7TY;AAAA,IAC7CmE,EAAO,IADsC,CAE7C+gB,EAAcznB,CAAA,CAAS,CAAT,CAF+B,CAG7CuL,EAAWxL,CAAAwL,SAHkC,CAI7Cwb,EAAUhnB,CAAAgnB,QAJmC,CAK7ChI,EAAahf,CAAAgf,WALgC,CAM7C2I,EAAe3nB,CAAA2nB,aAN8B,CAO7CC,EAAkB,EAEtBjhB,EAAAkhB,OAAA,CAAc,CAAA,CAEd,KAAI1B,EAA0B,CAA9B,CACIC,EAA8B,EAGlCzf,EAAAmhB,6BAAA,CAAoC5B,CACpCvf,EAAAohB,6BAAA,CAAoCC,QAAQ,EAAG,CAAE7B,CAAA,EAAF,CAkC/Cxf,EAAAshB,gCAAA,CAAuCC,QAAQ,CAACC,CAAD,CAAW,CAIxDtnB,CAAA,CAAQ6lB,CAAR,CAAiB,QAAQ,CAACC,CAAD,CAAS,CAAEA,CAAA,EAAF,CAAlC,CAEgC,EAAhC,GAAIR,CAAJ,CACEgC,CAAA,EADF,CAGE/B,CAAAhhB,KAAA,CAAiC+iB,CAAjC,CATsD,CAlDT,KAkE7CzB,EAAU,EAlEmC,CAmE7CE,CAaJjgB,EAAAyhB,UAAA,CAAiBC,QAAQ,CAACzhB,CAAD,CAAK,CACxB1D,CAAA,CAAY0jB,CAAZ,CAAJ,EAA8BL,CAAA,CAAY,GAAZ,CAAiBvH,CAAjB,CAC9B0H,EAAAthB,KAAA,CAAawB,CAAb,CACA,OAAOA,EAHqB,CAhFmB,KAyG7CsgB,CAzG6C,CAyGhCI,CAzGgC,CA0G7CF,EAAiB5b,CAAA8c,KA1G4B,CA2G7CC,EAActoB,CAAAiE,KAAA,CAAc,MAAd,CA3G+B,CA4G7CskB,EAAiB,IAErB1B,EAAA,EACAQ,EAAA,CAAmBJ,CAsBnBvgB,EAAA0gB,IAAA,CAAWoB,QAAQ,CAACpB,CAAD,CAAMnf,CAAN,CAAe+e,CAAf,CAAsB,CAInC/jB,CAAA,CAAY+jB,CAAZ,CAAJ,GACEA,CADF,CACU,IADV,CAKIzb,EAAJ,GAAiBxL,CAAAwL,SAAjB,GAAkCA,CAAlC,CAA6CxL,CAAAwL,SAA7C,CACIwb,EAAJ,GAAgBhnB,CAAAgnB,QAAhB,GAAgCA,CAAhC,CAA0ChnB,CAAAgnB,QAA1C,CAGA,IAAIK,CAAJ,CAAS,CACP,IAAIqB;AAAYpB,CAAZoB,GAAiCzB,CAKrC,IAAIG,CAAJ,GAAuBC,CAAvB,GAAgCL,CAAArO,CAAAqO,QAAhC,EAAoD0B,CAApD,EACE,MAAO/hB,EAET,KAAIgiB,EAAWvB,CAAXuB,EAA6BC,EAAA,CAAUxB,CAAV,CAA7BuB,GAA2DC,EAAA,CAAUvB,CAAV,CAC/DD,EAAA,CAAiBC,CACjBC,EAAA,CAAmBL,CAKnB,IAAID,CAAArO,CAAAqO,QAAJ,EAA0B2B,CAA1B,EAAuCD,CAAvC,CAKO,CACL,GAAKC,CAAAA,CAAL,EAAiBH,CAAjB,CACEA,CAAA,CAAiBnB,CAEfnf,EAAJ,CACEsD,CAAAtD,QAAA,CAAiBmf,CAAjB,CADF,CAEYsB,CAAL,EAGLnd,CAAA,CAAAA,CAAA,CAxIF7G,CAwIE,CAAwB0iB,CAxIlBziB,QAAA,CAAY,GAAZ,CAwIN,CAvIN,CAuIM,CAvIY,EAAX,GAAAD,CAAA,CAAe,EAAf,CAuIuB0iB,CAvIHwB,OAAA,CAAWlkB,CAAX,CAuIrB,CAAA6G,CAAAga,KAAA,CAAgB,CAHX,EACLha,CAAA8c,KADK,CACWjB,CAPb,CALP,IACEL,EAAA,CAAQ9e,CAAA,CAAU,cAAV,CAA2B,WAAnC,CAAA,CAAgD+e,CAAhD,CAAuD,EAAvD,CAA2DI,CAA3D,CAGA,CAFAP,CAAA,EAEA,CAAAQ,CAAA,CAAmBJ,CAarB,OAAOvgB,EAjCA,CAuCP,MAAO6hB,EAAP,EAAyBhd,CAAA8c,KAAApgB,QAAA,CAAsB,MAAtB,CAA6B,GAA7B,CApDY,CAkEzCvB,EAAAsgB,MAAA,CAAa6B,QAAQ,EAAG,CACtB,MAAO5B,EADe,CAvMyB,KA2M7CK,EAAqB,EA3MwB,CA4M7CwB,GAAgB,CAAA,CA5M6B,CA4N7C5B,EAAkB,IA8CtBxgB,EAAAqiB,YAAA,CAAmBC,QAAQ,CAACd,CAAD,CAAW,CAEpC,GAAKY,CAAAA,EAAL,CAAoB,CAMlB,GAAIpQ,CAAAqO,QAAJ,CAAsBtf,CAAA,CAAO1H,CAAP,CAAAuM,GAAA,CAAkB,UAAlB,CAA8Bsa,CAA9B,CAEtBnf,EAAA,CAAO1H,CAAP,CAAAuM,GAAA,CAAkB,YAAlB,CAAgCsa,CAAhC,CAEAkC,GAAA,CAAgB,CAAA,CAVE,CAapBxB,CAAAniB,KAAA,CAAwB+iB,CAAxB,CACA,OAAOA,EAhB6B,CAwBtCxhB,EAAAuiB,iBAAA,CAAwBnC,CAexBpgB,EAAAwiB,SAAA,CAAgBC,QAAQ,EAAG,CACzB,IAAId;AAAOC,CAAAtkB,KAAA,CAAiB,MAAjB,CACX,OAAOqkB,EAAA,CAAOA,CAAApgB,QAAA,CAAa,wBAAb,CAAuC,EAAvC,CAAP,CAAoD,EAFlC,CAQ3B,KAAImhB,GAAc,EAAlB,CACIC,EAAmB,EADvB,CAEIC,GAAa5iB,CAAAwiB,SAAA,EA8BjBxiB,EAAA6iB,QAAA,CAAeC,QAAQ,CAAChgB,CAAD,CAAO9H,CAAP,CAAc,CAAA,IAC/B+nB,CAD+B,CACJC,CADI,CACInoB,CADJ,CACOmD,CAE1C,IAAI8E,CAAJ,CACM9H,CAAJ,GAAczB,CAAd,CACEwnB,CAAAiC,OADF,CACuB5gB,kBAAA,CAAmBU,CAAnB,CADvB,CACkD,SADlD,CAC8D8f,EAD9D,CAE0B,wCAF1B,CAIM5oB,CAAA,CAASgB,CAAT,CAJN,GAKI+nB,CAOA,CAPenpB,CAACmnB,CAAAiC,OAADppB,CAAsBwI,kBAAA,CAAmBU,CAAnB,CAAtBlJ,CAAiD,GAAjDA,CAAuDwI,kBAAA,CAAmBpH,CAAnB,CAAvDpB,CACO,QADPA,CACkBgpB,EADlBhpB,QAOf,CANsD,CAMtD,CAAmB,IAAnB,CAAImpB,CAAJ,EACE7R,CAAA+R,KAAA,CAAU,UAAV,CAAuBngB,CAAvB,CACE,6DADF,CAEEigB,CAFF,CAEiB,iBAFjB,CAbN,CADF,KAoBO,CACL,GAAIhC,CAAAiC,OAAJ,GAA2BL,CAA3B,CAKE,IAJAA,CAIK,CAJc5B,CAAAiC,OAId,CAHLE,CAGK,CAHSP,CAAAjlB,MAAA,CAAuB,IAAvB,CAGT,CAFLglB,EAEK,CAFS,EAET,CAAA7nB,CAAA,CAAI,CAAT,CAAYA,CAAZ,CAAgBqoB,CAAAtpB,OAAhB,CAAoCiB,CAAA,EAApC,CACEmoB,CAEA;AAFSE,CAAA,CAAYroB,CAAZ,CAET,CADAmD,CACA,CADQglB,CAAA/kB,QAAA,CAAe,GAAf,CACR,CAAY,CAAZ,CAAID,CAAJ,GACE8E,CAIA,CAJOge,CAAA,CAAuBkC,CAAAG,UAAA,CAAiB,CAAjB,CAAoBnlB,CAApB,CAAvB,CAIP,CAAI0kB,EAAA,CAAY5f,CAAZ,CAAJ,GAA0BvJ,CAA1B,GACEmpB,EAAA,CAAY5f,CAAZ,CADF,CACsBge,CAAA,CAAuBkC,CAAAG,UAAA,CAAiBnlB,CAAjB,CAAyB,CAAzB,CAAvB,CADtB,CALF,CAWJ,OAAO0kB,GApBF,CAvB4B,CA8DrC1iB,EAAAojB,MAAA,CAAaC,QAAQ,CAACpjB,CAAD,CAAKqjB,CAAL,CAAY,CAC/B,IAAIC,CACJ/D,EAAA,EACA+D,EAAA,CAAYlL,CAAA,CAAW,QAAQ,EAAG,CAChC,OAAO4I,CAAA,CAAgBsC,CAAhB,CACPhE,EAAA,CAA2Btf,CAA3B,CAFgC,CAAtB,CAGTqjB,CAHS,EAGA,CAHA,CAIZrC,EAAA,CAAgBsC,CAAhB,CAAA,CAA6B,CAAA,CAC7B,OAAOA,EARwB,CAsBjCvjB,EAAAojB,MAAAI,OAAA,CAAoBC,QAAQ,CAACC,CAAD,CAAU,CACpC,MAAIzC,EAAA,CAAgByC,CAAhB,CAAJ,EACE,OAAOzC,CAAA,CAAgByC,CAAhB,CAGA,CAFP1C,CAAA,CAAa0C,CAAb,CAEO,CADPnE,CAAA,CAA2BpjB,CAA3B,CACO,CAAA,CAAA,CAJT,EAMO,CAAA,CAP6B,CA7aW,CAybnD0T,QAASA,GAAgB,EAAG,CAC1B,IAAA8J,KAAA,CAAY,CAAC,SAAD,CAAY,MAAZ,CAAoB,UAApB,CAAgC,WAAhC,CACR,QAAQ,CAACjH,CAAD,CAAUxB,CAAV,CAAgBc,CAAhB,CAA0B9B,CAA1B,CAAqC,CAC3C,MAAO,KAAIoP,EAAJ,CAAY5M,CAAZ,CAAqBxC,CAArB,CAAgCgB,CAAhC,CAAsCc,CAAtC,CADoC,CADrC,CADc,CAwF5BjC,QAASA,GAAqB,EAAG,CAE/B,IAAA4J,KAAA,CAAYC,QAAQ,EAAG,CAGrB+J,QAASA,EAAY,CAACC,CAAD,CAAUC,CAAV,CAAmB,CAwMtCC,QAASA,EAAO,CAACC,CAAD,CAAQ,CAClBA,CAAJ,EAAaC,CAAb,GACOC,CAAL,CAEWA,CAFX,EAEuBF,CAFvB,GAGEE,CAHF,CAGaF,CAAAG,EAHb,EACED,CADF,CACaF,CAQb,CAHAI,CAAA,CAAKJ,CAAAG,EAAL,CAAcH,CAAAK,EAAd,CAGA,CAFAD,CAAA,CAAKJ,CAAL,CAAYC,CAAZ,CAEA,CADAA,CACA,CADWD,CACX,CAAAC,CAAAE,EAAA,CAAa,IAVf,CADsB,CAmBxBC,QAASA,EAAI,CAACE,CAAD;AAAYC,CAAZ,CAAuB,CAC9BD,CAAJ,EAAiBC,CAAjB,GACMD,CACJ,GADeA,CAAAD,EACf,CAD6BE,CAC7B,EAAIA,CAAJ,GAAeA,CAAAJ,EAAf,CAA6BG,CAA7B,CAFF,CADkC,CA1NpC,GAAIT,CAAJ,GAAeW,EAAf,CACE,KAAM/qB,EAAA,CAAO,eAAP,CAAA,CAAwB,KAAxB,CAAkEoqB,CAAlE,CAAN,CAFoC,IAKlCY,EAAO,CAL2B,CAMlCC,EAAQnpB,CAAA,CAAO,EAAP,CAAWuoB,CAAX,CAAoB,CAACa,GAAId,CAAL,CAApB,CAN0B,CAOlCzf,EAAO,EAP2B,CAQlCwgB,EAAYd,CAAZc,EAAuBd,CAAAc,SAAvBA,EAA4CC,MAAAC,UARV,CASlCC,EAAU,EATwB,CAUlCd,EAAW,IAVuB,CAWlCC,EAAW,IAyCf,OAAOM,EAAA,CAAOX,CAAP,CAAP,CAAyB,CAoBvBrJ,IAAKA,QAAQ,CAAClgB,CAAD,CAAMW,CAAN,CAAa,CACxB,GAAI2pB,CAAJ,CAAeC,MAAAC,UAAf,CAAiC,CAC/B,IAAIE,EAAWD,CAAA,CAAQzqB,CAAR,CAAX0qB,GAA4BD,CAAA,CAAQzqB,CAAR,CAA5B0qB,CAA2C,CAAC1qB,IAAKA,CAAN,CAA3C0qB,CAEJjB,EAAA,CAAQiB,CAAR,CAH+B,CAMjC,GAAI,CAAAxoB,CAAA,CAAYvB,CAAZ,CAAJ,CAQA,MAPMX,EAOCW,GAPMmJ,EAONnJ,EAPawpB,CAAA,EAObxpB,CANPmJ,CAAA,CAAK9J,CAAL,CAMOW,CANKA,CAMLA,CAJHwpB,CAIGxpB,CAJI2pB,CAIJ3pB,EAHL,IAAAgqB,OAAA,CAAYf,CAAA5pB,IAAZ,CAGKW,CAAAA,CAfiB,CApBH,CAiDvBiK,IAAKA,QAAQ,CAAC5K,CAAD,CAAM,CACjB,GAAIsqB,CAAJ,CAAeC,MAAAC,UAAf,CAAiC,CAC/B,IAAIE,EAAWD,CAAA,CAAQzqB,CAAR,CAEf,IAAK0qB,CAAAA,CAAL,CAAe,MAEfjB,EAAA,CAAQiB,CAAR,CAL+B,CAQjC,MAAO5gB,EAAA,CAAK9J,CAAL,CATU,CAjDI,CAwEvB2qB,OAAQA,QAAQ,CAAC3qB,CAAD,CAAM,CACpB,GAAIsqB,CAAJ,CAAeC,MAAAC,UAAf,CAAiC,CAC/B,IAAIE,EAAWD,CAAA,CAAQzqB,CAAR,CAEf,IAAK0qB,CAAAA,CAAL,CAAe,MAEXA,EAAJ,EAAgBf,CAAhB,GAA0BA,CAA1B,CAAqCe,CAAAX,EAArC,CACIW,EAAJ,EAAgBd,CAAhB,GAA0BA,CAA1B,CAAqCc,CAAAb,EAArC,CACAC,EAAA,CAAKY,CAAAb,EAAL,CAAgBa,CAAAX,EAAhB,CAEA,QAAOU,CAAA,CAAQzqB,CAAR,CATwB,CAYjC,OAAO8J,CAAA,CAAK9J,CAAL,CACPmqB;CAAA,EAdoB,CAxEC,CAkGvBS,UAAWA,QAAQ,EAAG,CACpB9gB,CAAA,CAAO,EACPqgB,EAAA,CAAO,CACPM,EAAA,CAAU,EACVd,EAAA,CAAWC,CAAX,CAAsB,IAJF,CAlGC,CAmHvBiB,QAASA,QAAQ,EAAG,CAGlBJ,CAAA,CADAL,CACA,CAFAtgB,CAEA,CAFO,IAGP,QAAOogB,CAAA,CAAOX,CAAP,CAJW,CAnHG,CA2IvBuB,KAAMA,QAAQ,EAAG,CACf,MAAO7pB,EAAA,CAAO,EAAP,CAAWmpB,CAAX,CAAkB,CAACD,KAAMA,CAAP,CAAlB,CADQ,CA3IM,CApDa,CAFxC,IAAID,EAAS,EA+ObZ,EAAAwB,KAAA,CAAoBC,QAAQ,EAAG,CAC7B,IAAID,EAAO,EACXjrB,EAAA,CAAQqqB,CAAR,CAAgB,QAAQ,CAACrI,CAAD,CAAQ0H,CAAR,CAAiB,CACvCuB,CAAA,CAAKvB,CAAL,CAAA,CAAgB1H,CAAAiJ,KAAA,EADuB,CAAzC,CAGA,OAAOA,EALsB,CAmB/BxB,EAAA1e,IAAA,CAAmBogB,QAAQ,CAACzB,CAAD,CAAU,CACnC,MAAOW,EAAA,CAAOX,CAAP,CAD4B,CAKrC,OAAOD,EAxQc,CAFQ,CAyTjCxR,QAASA,GAAsB,EAAG,CAChC,IAAAwH,KAAA,CAAY,CAAC,eAAD,CAAkB,QAAQ,CAAC7J,CAAD,CAAgB,CACpD,MAAOA,EAAA,CAAc,WAAd,CAD6C,CAA1C,CADoB,CAotBlC7F,QAASA,GAAgB,CAACvG,CAAD,CAAW4hB,CAAX,CAAkC,CAazDC,QAASA,EAAoB,CAACvhB,CAAD,CAAQwhB,CAAR,CAAuB,CAClD,IAAIC,EAAe,oCAAnB,CAEIC,EAAW,EAEfxrB,EAAA,CAAQ8J,CAAR,CAAe,QAAQ,CAAC2hB,CAAD,CAAaC,CAAb,CAAwB,CAC7C,IAAI9mB,EAAQ6mB,CAAA7mB,MAAA,CAAiB2mB,CAAjB,CAEZ,IAAK3mB,CAAAA,CAAL,CACE,KAAM+mB,GAAA,CAAe,MAAf,CAGFL,CAHE,CAGaI,CAHb,CAGwBD,CAHxB,CAAN,CAMFD,CAAA,CAASE,CAAT,CAAA,CAAsB,CACpBE,KAAMhnB,CAAA,CAAM,CAAN,CAAA,CAAS,CAAT,CADc,CAEpBinB,WAAyB,GAAzBA;AAAYjnB,CAAA,CAAM,CAAN,CAFQ,CAGpBknB,SAAuB,GAAvBA,GAAUlnB,CAAA,CAAM,CAAN,CAHU,CAIpBmnB,SAAUnnB,CAAA,CAAM,CAAN,CAAVmnB,EAAsBL,CAJF,CAVuB,CAA/C,CAkBA,OAAOF,EAvB2C,CAbK,IACrDQ,EAAgB,EADqC,CAGrDC,EAA2B,qCAH0B,CAIrDC,EAAyB,6BAJ4B,CAKrDC,EAAuB7oB,EAAA,CAAQ,2BAAR,CAL8B,CAMrD8oB,EAAwB,6BAN6B,CAWrDC,EAA4B,yBA2C/B,KAAAnd,UAAA,CAAiBod,QAASC,EAAiB,CAAC3jB,CAAD,CAAO4jB,CAAP,CAAyB,CACnEzf,EAAA,CAAwBnE,CAAxB,CAA8B,WAA9B,CACI9I,EAAA,CAAS8I,CAAT,CAAJ,EACE6D,EAAA,CAAU+f,CAAV,CAA4B,kBAA5B,CA8BA,CA7BKR,CAAA3rB,eAAA,CAA6BuI,CAA7B,CA6BL,GA5BEojB,CAAA,CAAcpjB,CAAd,CACA,CADsB,EACtB,CAAAY,CAAAqE,QAAA,CAAiBjF,CAAjB,CA1DO6jB,WA0DP,CAAgC,CAAC,WAAD,CAAc,mBAAd,CAC9B,QAAQ,CAACzJ,CAAD,CAAY9M,CAAZ,CAA+B,CACrC,IAAIwW,EAAa,EACjB1sB,EAAA,CAAQgsB,CAAA,CAAcpjB,CAAd,CAAR,CAA6B,QAAQ,CAAC4jB,CAAD,CAAmB1oB,CAAnB,CAA0B,CAC7D,GAAI,CACF,IAAIoL,EAAY8T,CAAApZ,OAAA,CAAiB4iB,CAAjB,CACZpsB,EAAA,CAAW8O,CAAX,CAAJ,CACEA,CADF,CACc,CAAEnF,QAAS3H,EAAA,CAAQ8M,CAAR,CAAX,CADd,CAEYnF,CAAAmF,CAAAnF,QAFZ,EAEiCmF,CAAA+a,KAFjC;CAGE/a,CAAAnF,QAHF,CAGsB3H,EAAA,CAAQ8M,CAAA+a,KAAR,CAHtB,CAKA/a,EAAAyd,SAAA,CAAqBzd,CAAAyd,SAArB,EAA2C,CAC3Czd,EAAApL,MAAA,CAAkBA,CAClBoL,EAAAtG,KAAA,CAAiBsG,CAAAtG,KAAjB,EAAmCA,CACnCsG,EAAA0d,QAAA,CAAoB1d,CAAA0d,QAApB,EAA0C1d,CAAArD,WAA1C,EAAkEqD,CAAAtG,KAClEsG,EAAA2d,SAAA,CAAqB3d,CAAA2d,SAArB,EAA2C,IACvCtqB,EAAA,CAAS2M,CAAApF,MAAT,CAAJ,GACEoF,CAAA4d,kBADF,CACgCzB,CAAA,CAAqBnc,CAAApF,MAArB,CAAsCoF,CAAAtG,KAAtC,CADhC,CAGA8jB,EAAAnoB,KAAA,CAAgB2K,CAAhB,CAfE,CAgBF,MAAOlI,CAAP,CAAU,CACVkP,CAAA,CAAkBlP,CAAlB,CADU,CAjBiD,CAA/D,CAqBA,OAAO0lB,EAvB8B,CADT,CAAhC,CA2BF,EAAAV,CAAA,CAAcpjB,CAAd,CAAArE,KAAA,CAAyBioB,CAAzB,CA/BF,EAiCExsB,CAAA,CAAQ4I,CAAR,CAAchI,EAAA,CAAc2rB,CAAd,CAAd,CAEF,OAAO,KArC4D,CA6DrE,KAAAQ,2BAAA,CAAkCC,QAAQ,CAACC,CAAD,CAAS,CACjD,MAAI3qB,EAAA,CAAU2qB,CAAV,CAAJ,EACE7B,CAAA2B,2BAAA,CAAiDE,CAAjD,CACO,CAAA,IAFT,EAIS7B,CAAA2B,2BAAA,EALwC,CA8BnD,KAAAG,4BAAA,CAAmCC,QAAQ,CAACF,CAAD,CAAS,CAClD,MAAI3qB,EAAA,CAAU2qB,CAAV,CAAJ,EACE7B,CAAA8B,4BAAA,CAAkDD,CAAlD,CACO,CAAA,IAFT,EAIS7B,CAAA8B,4BAAA,EALyC,CA+BpD;IAAIzjB,EAAmB,CAAA,CACvB,KAAAA,iBAAA,CAAwB2jB,QAAQ,CAACC,CAAD,CAAU,CACxC,MAAI/qB,EAAA,CAAU+qB,CAAV,CAAJ,EACE5jB,CACO,CADY4jB,CACZ,CAAA,IAFT,EAIO5jB,CALiC,CAQ1C,KAAAgW,KAAA,CAAY,CACF,WADE,CACW,cADX,CAC2B,mBAD3B,CACgD,kBADhD,CACoE,QADpE,CAEF,aAFE,CAEa,YAFb,CAE2B,WAF3B,CAEwC,MAFxC,CAEgD,UAFhD,CAE4D,eAF5D,CAGV,QAAQ,CAACuD,CAAD,CAAc1M,CAAd,CAA8BJ,CAA9B,CAAmDgC,CAAnD,CAAuEhB,CAAvE,CACCpB,CADD,CACgBsB,CADhB,CAC8BpB,CAD9B,CAC2C0B,CAD3C,CACmDlC,CADnD,CAC+D3F,CAD/D,CAC8E,CA2OtFyd,QAASA,EAAY,CAACC,CAAD,CAAWC,CAAX,CAAsB,CACzC,GAAI,CACFD,CAAA1N,SAAA,CAAkB2N,CAAlB,CADE,CAEF,MAAOxmB,CAAP,CAAU,EAH6B,CAgD3C+C,QAASA,EAAO,CAAC0jB,CAAD,CAAgBC,CAAhB,CAA8BC,CAA9B,CAA2CC,CAA3C,CACIC,CADJ,CAC4B,CACpCJ,CAAN,WAA+B5mB,EAA/B,GAGE4mB,CAHF,CAGkB5mB,CAAA,CAAO4mB,CAAP,CAHlB,CAOAztB,EAAA,CAAQytB,CAAR,CAAuB,QAAQ,CAACxqB,CAAD,CAAOa,CAAP,CAAc,CACvCb,CAAArD,SAAJ,EAAqBwH,EAArB,EAAuCnE,CAAA6qB,UAAAlpB,MAAA,CAAqB,KAArB,CAAvC,GACE6oB,CAAA,CAAc3pB,CAAd,CADF,CACyB+C,CAAA,CAAO5D,CAAP,CAAAgX,KAAA,CAAkB,eAAlB,CAAAnY,OAAA,EAAA,CAA4C,CAA5C,CADzB,CAD2C,CAA7C,CAKA,KAAIisB,EACIC,CAAA,CAAaP,CAAb,CAA4BC,CAA5B,CAA0CD,CAA1C,CACaE,CADb,CAC0BC,CAD1B,CAC2CC,CAD3C,CAER9jB,EAAAkkB,gBAAA,CAAwBR,CAAxB,CACA;IAAIS,EAAY,IAChB,OAAOC,SAAqB,CAACrkB,CAAD,CAAQskB,CAAR,CAAwBzE,CAAxB,CAAiC,CAC3Dld,EAAA,CAAU3C,CAAV,CAAiB,OAAjB,CAEA6f,EAAA,CAAUA,CAAV,EAAqB,EAHsC,KAIvD0E,EAA0B1E,CAAA0E,wBAJ6B,CAKzDC,EAAwB3E,CAAA2E,sBACxBC,EAAAA,CAAsB5E,CAAA4E,oBAMpBF,EAAJ,EAA+BA,CAAAG,kBAA/B,GACEH,CADF,CAC4BA,CAAAG,kBAD5B,CAIKN,EAAL,GAyCA,CAzCA,CAsCF,CADIjrB,CACJ,CArCgDsrB,CAqChD,EArCgDA,CAoCpB,CAAc,CAAd,CAC5B,EAG6B,eAApB,GAAA9qB,EAAA,CAAUR,CAAV,CAAA,EAAuCA,CAAAP,SAAA,EAAAkC,MAAA,CAAsB,KAAtB,CAAvC,CAAsE,KAAtE,CAA8E,MAHvF,CACS,MAvCP,CAUE6pB,EAAA,CANgB,MAAlB,GAAIP,CAAJ,CAMcrnB,CAAA,CACV6nB,EAAA,CAAaR,CAAb,CAAwBrnB,CAAA,CAAO,OAAP,CAAAK,OAAA,CAAuBumB,CAAvB,CAAAtmB,KAAA,EAAxB,CADU,CANd,CASWinB,CAAJ,CAGOziB,EAAA7E,MAAAxG,KAAA,CAA2BmtB,CAA3B,CAHP,CAKOA,CAGd,IAAIa,CAAJ,CACE,IAASK,IAAAA,CAAT,GAA2BL,EAA3B,CACEG,CAAAxkB,KAAA,CAAe,GAAf,CAAqB0kB,CAArB,CAAsC,YAAtC,CAAoDL,CAAA,CAAsBK,CAAtB,CAAAhM,SAApD,CAIJ5Y,EAAA6kB,eAAA,CAAuBH,CAAvB,CAAkC3kB,CAAlC,CAEIskB,EAAJ,EAAoBA,CAAA,CAAeK,CAAf,CAA0B3kB,CAA1B,CAChBikB,EAAJ,EAAqBA,CAAA,CAAgBjkB,CAAhB,CAAuB2kB,CAAvB,CAAkCA,CAAlC,CAA6CJ,CAA7C,CACrB,OAAOI,EA/CoD,CAlBnB,CA8F5CT,QAASA,EAAY,CAACa,CAAD,CAAWnB,CAAX,CAAyBoB,CAAzB,CAAuCnB,CAAvC,CAAoDC,CAApD,CACGC,CADH,CAC2B,CA0C9CE,QAASA,EAAe,CAACjkB,CAAD;AAAQ+kB,CAAR,CAAkBC,CAAlB,CAAgCT,CAAhC,CAAyD,CAAA,IAC/DU,CAD+D,CAClD9rB,CADkD,CAC5C+rB,CAD4C,CAChCruB,CADgC,CAC7BW,CAD6B,CACpB2tB,CADoB,CAE3EC,CAGJ,IAAIC,CAAJ,CAOE,IAHAD,CAGK,CAHgBpL,KAAJ,CADI+K,CAAAnvB,OACJ,CAGZ,CAAAiB,CAAA,CAAI,CAAT,CAAYA,CAAZ,CAAgByuB,CAAA1vB,OAAhB,CAAgCiB,CAAhC,EAAmC,CAAnC,CACE0uB,CACA,CADMD,CAAA,CAAQzuB,CAAR,CACN,CAAAuuB,CAAA,CAAeG,CAAf,CAAA,CAAsBR,CAAA,CAASQ,CAAT,CAT1B,KAYEH,EAAA,CAAiBL,CAGdluB,EAAA,CAAI,CAAT,KAAYW,CAAZ,CAAiB8tB,CAAA1vB,OAAjB,CAAiCiB,CAAjC,CAAqCW,CAArC,CAAA,CACE2B,CAIA,CAJOisB,CAAA,CAAeE,CAAA,CAAQzuB,CAAA,EAAR,CAAf,CAIP,CAHA2uB,CAGA,CAHaF,CAAA,CAAQzuB,CAAA,EAAR,CAGb,CAFAouB,CAEA,CAFcK,CAAA,CAAQzuB,CAAA,EAAR,CAEd,CAAI2uB,CAAJ,EACMA,CAAAxlB,MAAJ,EACEklB,CACA,CADallB,CAAAylB,KAAA,EACb,CAAAxlB,CAAA6kB,eAAA,CAAuB/nB,CAAA,CAAO5D,CAAP,CAAvB,CAAqC+rB,CAArC,CAFF,EAIEA,CAJF,CAIellB,CAkBf,CAdEmlB,CAcF,CAfIK,CAAAE,wBAAJ,CAC2BC,CAAA,CACrB3lB,CADqB,CACdwlB,CAAAI,WADc,CACSrB,CADT,CAErBiB,CAAAK,+BAFqB,CAD3B,CAKYC,CAAAN,CAAAM,sBAAL,EAAyCvB,CAAzC,CACoBA,CADpB,CAGKA,CAAAA,CAAL,EAAgCX,CAAhC,CACoB+B,CAAA,CAAwB3lB,CAAxB,CAA+B4jB,CAA/B,CADpB,CAIoB,IAG3B,CAAA4B,CAAA,CAAWP,CAAX,CAAwBC,CAAxB,CAAoC/rB,CAApC,CAA0C6rB,CAA1C,CAAwDG,CAAxD,CAvBF,EAyBWF,CAzBX,EA0BEA,CAAA,CAAYjlB,CAAZ,CAAmB7G,CAAAsX,WAAnB,CAAoClb,CAApC,CAA+CgvB,CAA/C,CAnD2E,CAtCjF,IAJ8C,IAC1Ce,EAAU,EADgC,CAE1CS,CAF0C,CAEnCnD,CAFmC,CAEXnS,CAFW,CAEcuV,CAFd,CAE2BX,CAF3B,CAIrCxuB,EAAI,CAAb,CAAgBA,CAAhB,CAAoBkuB,CAAAnvB,OAApB,CAAqCiB,CAAA,EAArC,CAA0C,CACxCkvB,CAAA,CAAQ,IAAIE,EAGZrD,EAAA,CAAasD,CAAA,CAAkBnB,CAAA,CAASluB,CAAT,CAAlB,CAA+B,EAA/B,CAAmCkvB,CAAnC,CAAgD,CAAN,GAAAlvB,CAAA,CAAUgtB,CAAV,CAAwBtuB,CAAlE,CACmBuuB,CADnB,CAQb,EALA0B,CAKA,CALc5C,CAAAhtB,OAAD,CACPuwB,EAAA,CAAsBvD,CAAtB,CAAkCmC,CAAA,CAASluB,CAAT,CAAlC,CAA+CkvB,CAA/C,CAAsDnC,CAAtD,CAAoEoB,CAApE,CACwB,IADxB,CAC8B,EAD9B,CACkC,EADlC,CACsCjB,CADtC,CADO,CAGP,IAEN;AAAkByB,CAAAxlB,MAAlB,EACEC,CAAAkkB,gBAAA,CAAwB4B,CAAAK,UAAxB,CAGFnB,EAAA,CAAeO,CAAD,EAAeA,CAAAa,SAAf,EACE,EAAA5V,CAAA,CAAasU,CAAA,CAASluB,CAAT,CAAA4Z,WAAb,CADF,EAEC7a,CAAA6a,CAAA7a,OAFD,CAGR,IAHQ,CAIRsuB,CAAA,CAAazT,CAAb,CACG+U,CAAA,EACEA,CAAAE,wBADF,EACwC,CAACF,CAAAM,sBADzC,GAEON,CAAAI,WAFP,CAEgChC,CAHnC,CAKN,IAAI4B,CAAJ,EAAkBP,CAAlB,CACEK,CAAA7qB,KAAA,CAAa5D,CAAb,CAAgB2uB,CAAhB,CAA4BP,CAA5B,CAEA,CADAe,CACA,CADc,CAAA,CACd,CAAAX,CAAA,CAAkBA,CAAlB,EAAqCG,CAIvCzB,EAAA,CAAyB,IAhCe,CAoC1C,MAAOiC,EAAA,CAAc/B,CAAd,CAAgC,IAxCO,CAmGhD0B,QAASA,EAAuB,CAAC3lB,CAAD,CAAQ4jB,CAAR,CAAsB0C,CAAtB,CAAiDC,CAAjD,CAAsE,CAgBpG,MAdwBC,SAAQ,CAACC,CAAD,CAAmBC,CAAnB,CAA4BC,CAA5B,CAAyClC,CAAzC,CAA8DmC,CAA9D,CAA+E,CAExGH,CAAL,GACEA,CACA,CADmBzmB,CAAAylB,KAAA,CAAW,CAAA,CAAX,CAAkBmB,CAAlB,CACnB,CAAAH,CAAAI,cAAA,CAAiC,CAAA,CAFnC,CAKA,OAAOjD,EAAA,CAAa6C,CAAb,CAA+BC,CAA/B,CAAwC,CAC7CnC,wBAAyB+B,CADoB,CAE7C9B,sBAAuBmC,CAFsB,CAG7ClC,oBAAqBA,CAHwB,CAAxC,CAPsG,CAFX,CA6BtGyB,QAASA,EAAiB,CAAC/sB,CAAD,CAAOypB,CAAP,CAAmBmD,CAAnB,CAA0BlC,CAA1B,CAAuCC,CAAvC,CAAwD,CAAA,IAE5EgD,EAAWf,CAAAgB,MAFiE,CAG5EjsB,CAGJ,QALe3B,CAAArD,SAKf,EACE,KAAKC,EAAL,CAEEixB,EAAA,CAAapE,CAAb,CACIqE,EAAA,CAAmBttB,EAAA,CAAUR,CAAV,CAAnB,CADJ,CACyC,GADzC,CAC8C0qB,CAD9C,CAC2DC,CAD3D,CAIA,KANF,IAMWxqB,CANX;AAM0CtC,CAN1C,CAMiDkwB,CANjD,CAM2DC,EAAShuB,CAAAiuB,WANpE,CAOW1vB,EAAI,CAPf,CAOkBC,EAAKwvB,CAALxvB,EAAewvB,CAAAvxB,OAD/B,CAC8C8B,CAD9C,CACkDC,CADlD,CACsDD,CAAA,EADtD,CAC2D,CACzD,IAAI2vB,EAAgB,CAAA,CAApB,CACIC,EAAc,CAAA,CAElBhuB,EAAA,CAAO6tB,CAAA,CAAOzvB,CAAP,CACPoH,EAAA,CAAOxF,CAAAwF,KACP9H,EAAA,CAAQ8Z,CAAA,CAAKxX,CAAAtC,MAAL,CAGRuwB,EAAA,CAAaN,EAAA,CAAmBnoB,CAAnB,CACb,IAAIooB,CAAJ,CAAeM,CAAAlnB,KAAA,CAAqBinB,CAArB,CAAf,CACEzoB,CAAA,CAAOA,CAAAvB,QAAA,CAAakqB,EAAb,CAA4B,EAA5B,CAAAvJ,OAAA,CACG,CADH,CAAA3gB,QAAA,CACc,OADd,CACuB,QAAQ,CAACzC,CAAD,CAAQuG,CAAR,CAAgB,CAClD,MAAOA,EAAAiO,YAAA,EAD2C,CAD/C,CAMT,KAAIoY,EAAiBH,CAAAhqB,QAAA,CAAmB,cAAnB,CAAmC,EAAnC,CACjBoqB,EAAA,CAAwBD,CAAxB,CAAJ,EACMH,CADN,GACqBG,CADrB,CACsC,OADtC,GAEIL,CAEA,CAFgBvoB,CAEhB,CADAwoB,CACA,CADcxoB,CAAAof,OAAA,CAAY,CAAZ,CAAepf,CAAAlJ,OAAf,CAA6B,CAA7B,CACd,CADgD,KAChD,CAAAkJ,CAAA,CAAOA,CAAAof,OAAA,CAAY,CAAZ,CAAepf,CAAAlJ,OAAf,CAA6B,CAA7B,CAJX,CAQAgyB,EAAA,CAAQX,EAAA,CAAmBnoB,CAAAyC,YAAA,EAAnB,CACRulB,EAAA,CAASc,CAAT,CAAA,CAAkB9oB,CAClB,IAAIooB,CAAJ,EAAiB,CAAAnB,CAAAxvB,eAAA,CAAqBqxB,CAArB,CAAjB,CACI7B,CAAA,CAAM6B,CAAN,CACA,CADe5wB,CACf,CAAIsd,EAAA,CAAmBnb,CAAnB,CAAyByuB,CAAzB,CAAJ,GACE7B,CAAA,CAAM6B,CAAN,CADF,CACiB,CAAA,CADjB,CAIJC,GAAA,CAA4B1uB,CAA5B,CAAkCypB,CAAlC,CAA8C5rB,CAA9C,CAAqD4wB,CAArD,CAA4DV,CAA5D,CACAF,GAAA,CAAapE,CAAb,CAAyBgF,CAAzB,CAAgC,GAAhC,CAAqC/D,CAArC,CAAkDC,CAAlD,CAAmEuD,CAAnE,CACcC,CADd,CAnCyD,CAwC3D5D,CAAA,CAAYvqB,CAAAuqB,UACRjrB,EAAA,CAASirB,CAAT,CAAJ,GAEIA,CAFJ,CAEgBA,CAAAoE,QAFhB,CAIA,IAAI9xB,CAAA,CAAS0tB,CAAT,CAAJ,EAAyC,EAAzC,GAA2BA,CAA3B,CACE,IAAA,CAAO5oB,CAAP,CAAesnB,CAAAlS,KAAA,CAA4BwT,CAA5B,CAAf,CAAA,CACEkE,CAIA,CAJQX,EAAA,CAAmBnsB,CAAA,CAAM,CAAN,CAAnB,CAIR;AAHIksB,EAAA,CAAapE,CAAb,CAAyBgF,CAAzB,CAAgC,GAAhC,CAAqC/D,CAArC,CAAkDC,CAAlD,CAGJ,GAFEiC,CAAA,CAAM6B,CAAN,CAEF,CAFiB9W,CAAA,CAAKhW,CAAA,CAAM,CAAN,CAAL,CAEjB,EAAA4oB,CAAA,CAAYA,CAAAxF,OAAA,CAAiBpjB,CAAAd,MAAjB,CAA+Bc,CAAA,CAAM,CAAN,CAAAlF,OAA/B,CAGhB,MACF,MAAK0H,EAAL,CACEyqB,EAAA,CAA4BnF,CAA5B,CAAwCzpB,CAAA6qB,UAAxC,CACA,MACF,MA/7KgBgE,CA+7KhB,CACE,GAAI,CAEF,GADAltB,CACA,CADQqnB,CAAAjS,KAAA,CAA8B/W,CAAA6qB,UAA9B,CACR,CACE4D,CACA,CADQX,EAAA,CAAmBnsB,CAAA,CAAM,CAAN,CAAnB,CACR,CAAIksB,EAAA,CAAapE,CAAb,CAAyBgF,CAAzB,CAAgC,GAAhC,CAAqC/D,CAArC,CAAkDC,CAAlD,CAAJ,GACEiC,CAAA,CAAM6B,CAAN,CADF,CACiB9W,CAAA,CAAKhW,CAAA,CAAM,CAAN,CAAL,CADjB,CAJA,CAQF,MAAOoC,CAAP,CAAU,EA3EhB,CAmFA0lB,CAAAhsB,KAAA,CAAgBqxB,EAAhB,CACA,OAAOrF,EA1FyE,CAqGlFsF,QAASA,GAAS,CAAC/uB,CAAD,CAAOgvB,CAAP,CAAkBC,CAAlB,CAA2B,CAC3C,IAAI5kB,EAAQ,EAAZ,CACI6kB,EAAQ,CACZ,IAAIF,CAAJ,EAAiBhvB,CAAA4F,aAAjB,EAAsC5F,CAAA4F,aAAA,CAAkBopB,CAAlB,CAAtC,EACE,EAAG,CACD,GAAKhvB,CAAAA,CAAL,CACE,KAAM0oB,GAAA,CAAe,SAAf,CAEIsG,CAFJ,CAEeC,CAFf,CAAN,CAIEjvB,CAAArD,SAAJ,EAAqBC,EAArB,GACMoD,CAAA4F,aAAA,CAAkBopB,CAAlB,CACJ,EADkCE,CAAA,EAClC,CAAIlvB,CAAA4F,aAAA,CAAkBqpB,CAAlB,CAAJ,EAAgCC,CAAA,EAFlC,CAIA7kB,EAAA/I,KAAA,CAAWtB,CAAX,CACAA,EAAA,CAAOA,CAAAwK,YAXN,CAAH,MAYiB,CAZjB,CAYS0kB,CAZT,CADF,KAeE7kB,EAAA/I,KAAA,CAAWtB,CAAX,CAGF,OAAO4D,EAAA,CAAOyG,CAAP,CArBoC,CAgC7C8kB,QAASA,EAA0B,CAACC,CAAD,CAASJ,CAAT,CAAoBC,CAApB,CAA6B,CAC9D,MAAO,SAAQ,CAACpoB,CAAD,CAAQpG,CAAR,CAAiBmsB,CAAjB,CAAwBY,CAAxB,CAAqC/C,CAArC,CAAmD,CAChEhqB,CAAA,CAAUsuB,EAAA,CAAUtuB,CAAA,CAAQ,CAAR,CAAV;AAAsBuuB,CAAtB,CAAiCC,CAAjC,CACV,OAAOG,EAAA,CAAOvoB,CAAP,CAAcpG,CAAd,CAAuBmsB,CAAvB,CAA8BY,CAA9B,CAA2C/C,CAA3C,CAFyD,CADJ,CA8BhEuC,QAASA,GAAqB,CAACvD,CAAD,CAAa4F,CAAb,CAA0BC,CAA1B,CAAyC7E,CAAzC,CACC8E,CADD,CACeC,CADf,CACyCC,CADzC,CACqDC,CADrD,CAEC9E,CAFD,CAEyB,CAiNrD+E,QAASA,EAAU,CAACC,CAAD,CAAMC,CAAN,CAAYb,CAAZ,CAAuBC,CAAvB,CAAgC,CACjD,GAAIW,CAAJ,CAAS,CACHZ,CAAJ,GAAeY,CAAf,CAAqBT,CAAA,CAA2BS,CAA3B,CAAgCZ,CAAhC,CAA2CC,CAA3C,CAArB,CACAW,EAAAjG,QAAA,CAAc1d,CAAA0d,QACdiG,EAAAvH,cAAA,CAAoBA,EACpB,IAAIyH,CAAJ,GAAiC7jB,CAAjC,EAA8CA,CAAA8jB,eAA9C,CACEH,CAAA,CAAMI,CAAA,CAAmBJ,CAAnB,CAAwB,CAACjnB,aAAc,CAAA,CAAf,CAAxB,CAER8mB,EAAAnuB,KAAA,CAAgBsuB,CAAhB,CAPO,CAST,GAAIC,CAAJ,CAAU,CACJb,CAAJ,GAAea,CAAf,CAAsBV,CAAA,CAA2BU,CAA3B,CAAiCb,CAAjC,CAA4CC,CAA5C,CAAtB,CACAY,EAAAlG,QAAA,CAAe1d,CAAA0d,QACfkG,EAAAxH,cAAA,CAAqBA,EACrB,IAAIyH,CAAJ,GAAiC7jB,CAAjC,EAA8CA,CAAA8jB,eAA9C,CACEF,CAAA,CAAOG,CAAA,CAAmBH,CAAnB,CAAyB,CAAClnB,aAAc,CAAA,CAAf,CAAzB,CAET+mB,EAAApuB,KAAA,CAAiBuuB,CAAjB,CAPQ,CAVuC,CAsBnDI,QAASA,EAAc,CAAC5H,CAAD,CAAgBsB,CAAhB,CAAyBW,CAAzB,CAAmC4F,CAAnC,CAAuD,CAAA,IACxEryB,CADwE,CACjEsyB,EAAkB,MAD+C,CACvCtH,EAAW,CAAA,CAD4B,CAExEuH,EAAiB9F,CAFuD,CAGxE3oB,CACJ,IAAI9E,CAAA,CAAS8sB,CAAT,CAAJ,CAAuB,CACrBhoB,CAAA,CAAQgoB,CAAAhoB,MAAA,CAAcwnB,CAAd,CACRQ,EAAA,CAAUA,CAAA3D,UAAA,CAAkBrkB,CAAA,CAAM,CAAN,CAAAlF,OAAlB,CAENkF,EAAA,CAAM,CAAN,CAAJ,GACMA,CAAA,CAAM,CAAN,CAAJ,CAAcA,CAAA,CAAM,CAAN,CAAd,CAAyB,IAAzB,CACKA,CAAA,CAAM,CAAN,CADL,CACgBA,CAAA,CAAM,CAAN,CAFlB,CAIiB,IAAjB,GAAIA,CAAA,CAAM,CAAN,CAAJ,CACEwuB,CADF,CACoB,eADpB,CAEwB,IAFxB,GAEWxuB,CAAA,CAAM,CAAN,CAFX,GAGEwuB,CACA,CADkB,eAClB;AAAAC,CAAA,CAAiB9F,CAAAzrB,OAAA,EAJnB,CAMiB,IAAjB,GAAI8C,CAAA,CAAM,CAAN,CAAJ,GACEknB,CADF,CACa,CAAA,CADb,CAIAhrB,EAAA,CAAQ,IAEJqyB,EAAJ,EAA8C,MAA9C,GAA0BC,CAA1B,GACMtyB,CADN,CACcqyB,CAAA,CAAmBvG,CAAnB,CADd,IAEI9rB,CAFJ,CAEYA,CAAA6hB,SAFZ,CAKA7hB,EAAA,CAAQA,CAAR,EAAiBuyB,CAAA,CAAeD,CAAf,CAAA,CAAgC,GAAhC,CAAsCxG,CAAtC,CAAgD,YAAhD,CAEjB,IAAK9rB,CAAAA,CAAL,EAAegrB,CAAAA,CAAf,CACE,KAAMH,GAAA,CAAe,OAAf,CAEFiB,CAFE,CAEOtB,CAFP,CAAN,CAIF,MAAOxqB,EAAP,EAAgB,IAhCK,CAiCZf,CAAA,CAAQ6sB,CAAR,CAAJ,GACL9rB,CACA,CADQ,EACR,CAAAd,CAAA,CAAQ4sB,CAAR,CAAiB,QAAQ,CAACA,CAAD,CAAU,CACjC9rB,CAAAyD,KAAA,CAAW2uB,CAAA,CAAe5H,CAAf,CAA8BsB,CAA9B,CAAuCW,CAAvC,CAAiD4F,CAAjD,CAAX,CADiC,CAAnC,CAFK,CAMP,OAAOryB,EA3CqE,CA+C9EwuB,QAASA,EAAU,CAACP,CAAD,CAAcjlB,CAAd,CAAqBwpB,CAArB,CAA+BxE,CAA/B,CAA6CwB,CAA7C,CAAgE,CAqLjFiD,QAASA,EAA0B,CAACzpB,CAAD,CAAQ0pB,CAAR,CAAuBjF,CAAvB,CAA4C,CAC7E,IAAID,CAGC1rB,GAAA,CAAQkH,CAAR,CAAL,GACEykB,CAEA,CAFsBiF,CAEtB,CADAA,CACA,CADgB1pB,CAChB,CAAAA,CAAA,CAAQzK,CAHV,CAMIo0B,EAAJ,GACEnF,CADF,CAC0B6E,CAD1B,CAGK5E,EAAL,GACEA,CADF,CACwBkF,CAAA,CAAgClG,CAAAzrB,OAAA,EAAhC,CAAoDyrB,CAD5E,CAGA,OAAO+C,EAAA,CAAkBxmB,CAAlB,CAAyB0pB,CAAzB,CAAwClF,CAAxC,CAA+DC,CAA/D,CAAoFmF,EAApF,CAhBsE,CArLE,IAC1EpyB,CAD0E,CACtE+wB,CADsE,CAC9DxmB,CAD8D,CAClDD,CADkD,CACpCunB,CADoC,CAChBzF,EADgB,CACFH,CADE,CAE7EsC,CAEAyC,EAAJ,GAAoBgB,CAApB,EACEzD,CACA,CADQ0C,CACR,CAAAhF,CAAA,CAAWgF,CAAArC,UAFb,GAIE3C,CACA,CADW1mB,CAAA,CAAOysB,CAAP,CACX,CAAAzD,CAAA,CAAQ,IAAIE,EAAJ,CAAexC,CAAf,CAAyBgF,CAAzB,CALV,CAQIQ,EAAJ,GACEnnB,CADF,CACiB9B,CAAAylB,KAAA,CAAW,CAAA,CAAX,CADjB,CAIIe,EAAJ,GAGE5C,EACA,CADe6F,CACf,CAAA7F,EAAAc,kBAAA,CAAiC8B,CAJnC,CAOIqD,EAAJ,GAEElD,CAEA,CAFc,EAEd,CADA0C,CACA,CADqB,EACrB,CAAAnzB,CAAA,CAAQ2zB,CAAR,CAA8B,QAAQ,CAACzkB,CAAD,CAAY,CAAA,IAC5CqT,EAAS,CACXqR,OAAQ1kB,CAAA;AAAc6jB,CAAd,EAA0C7jB,CAAA8jB,eAA1C,CAAqEpnB,CAArE,CAAoF9B,CADjF,CAEXyjB,SAAUA,CAFC,CAGXsG,OAAQhE,CAHG,CAIXiE,YAAapG,EAJF,CAOb7hB,EAAA,CAAaqD,CAAArD,WACK,IAAlB,EAAIA,CAAJ,GACEA,CADF,CACegkB,CAAA,CAAM3gB,CAAAtG,KAAN,CADf,CAIAmrB,EAAA,CAAqBje,CAAA,CAAYjK,CAAZ,CAAwB0W,CAAxB,CAAgC,CAAA,CAAhC,CAAsCrT,CAAA8kB,aAAtC,CAOrBb,EAAA,CAAmBjkB,CAAAtG,KAAnB,CAAA,CAAqCmrB,CAChCN,EAAL,EACElG,CAAAtjB,KAAA,CAAc,GAAd,CAAoBiF,CAAAtG,KAApB,CAAqC,YAArC,CAAmDmrB,CAAApR,SAAnD,CAGF8N,EAAA,CAAYvhB,CAAAtG,KAAZ,CAAA,CAA8BmrB,CAzBkB,CAAlD,CAJF,CAiCA,IAAIhB,CAAJ,CAA8B,CAC5BhpB,CAAA6kB,eAAA,CAAuBrB,CAAvB,CAAiC3hB,CAAjC,CAA+C,CAAA,CAA/C,CAAqD,EAAEqoB,EAAF,GAAwBA,EAAxB,GAA8ClB,CAA9C,EACjDkB,EADiD,GAC3BlB,CAAAmB,oBAD2B,EAArD,CAEAnqB,EAAAkkB,gBAAA,CAAwBV,CAAxB,CAAkC,CAAA,CAAlC,CAEI4G,EAAAA,CAAyB1D,CAAzB0D,EAAwC1D,CAAA,CAAYsC,CAAAnqB,KAAZ,CAC5C,KAAIwrB,GAAwBxoB,CACxBuoB,EAAJ,EAA8BA,CAAAE,WAA9B,EACkD,CAAA,CADlD,GACItB,CAAAuB,iBADJ,GAEEF,EAFF,CAE0BD,CAAAxR,SAF1B,CAKA3iB,EAAA,CAAQ4L,CAAAkhB,kBAAR,CAAyCiG,CAAAjG,kBAAzC,CAAqF,QAAQ,CAACrB,CAAD,CAAaC,CAAb,CAAwB,CAAA,IAC/GK,EAAWN,CAAAM,SADoG,CAE/GD,EAAWL,CAAAK,SAFoG,CAI/GyI,CAJ+G,CAK/GC,CAL+G,CAKpGC,CALoG,CAKzFC,CAE1B,QAJWjJ,CAAAG,KAIX,EAEE,KAAK,GAAL,CACEiE,CAAA8E,SAAA,CAAe5I,CAAf;AAAyB,QAAQ,CAACjrB,CAAD,CAAQ,CACvCszB,EAAA,CAAsB1I,CAAtB,CAAA,CAAmC5qB,CADI,CAAzC,CAGA+uB,EAAA+E,YAAA,CAAkB7I,CAAlB,CAAA8I,QAAA,CAAsC/qB,CAClC+lB,EAAA,CAAM9D,CAAN,CAAJ,GAGEqI,EAAA,CAAsB1I,CAAtB,CAHF,CAGqCpV,CAAA,CAAauZ,CAAA,CAAM9D,CAAN,CAAb,CAAA,CAA8BjiB,CAA9B,CAHrC,CAKA,MAEF,MAAK,GAAL,CACE,GAAIgiB,CAAJ,EAAiB,CAAA+D,CAAA,CAAM9D,CAAN,CAAjB,CACE,KAEFyI,EAAA,CAAYtd,CAAA,CAAO2Y,CAAA,CAAM9D,CAAN,CAAP,CAEV2I,EAAA,CADEF,CAAAM,QAAJ,CACY3vB,EADZ,CAGYuvB,QAAQ,CAAC1kB,CAAD,CAAI+kB,CAAJ,CAAO,CAAE,MAAO/kB,EAAP,GAAa+kB,CAAb,EAAmB/kB,CAAnB,GAAyBA,CAAzB,EAA8B+kB,CAA9B,GAAoCA,CAAtC,CAE3BN,EAAA,CAAYD,CAAAQ,OAAZ,EAAgC,QAAQ,EAAG,CAEzCT,CAAA,CAAYH,EAAA,CAAsB1I,CAAtB,CAAZ,CAA+C8I,CAAA,CAAU1qB,CAAV,CAC/C,MAAM6hB,GAAA,CAAe,WAAf,CAEFkE,CAAA,CAAM9D,CAAN,CAFE,CAEegH,CAAAnqB,KAFf,CAAN,CAHyC,CAO3C2rB,EAAA,CAAYH,EAAA,CAAsB1I,CAAtB,CAAZ,CAA+C8I,CAAA,CAAU1qB,CAAV,CAC3CmrB,EAAAA,CAAmBA,QAAyB,CAACC,CAAD,CAAc,CACvDR,CAAA,CAAQQ,CAAR,CAAqBd,EAAA,CAAsB1I,CAAtB,CAArB,CAAL,GAEOgJ,CAAA,CAAQQ,CAAR,CAAqBX,CAArB,CAAL,CAKEE,CAAA,CAAU3qB,CAAV,CAAiBorB,CAAjB,CAA+Bd,EAAA,CAAsB1I,CAAtB,CAA/B,CALF,CAEE0I,EAAA,CAAsB1I,CAAtB,CAFF,CAEqCwJ,CAJvC,CAUA,OAAOX,EAAP,CAAmBW,CAXyC,CAa9DD,EAAAE,UAAA,CAA6B,CAAA,CAG3BC,EAAA,CADE3J,CAAAI,WAAJ,CACY/hB,CAAAurB,iBAAA,CAAuBxF,CAAA,CAAM9D,CAAN,CAAvB,CAAwCkJ,CAAxC,CADZ,CAGYnrB,CAAAhH,OAAA,CAAaoU,CAAA,CAAO2Y,CAAA,CAAM9D,CAAN,CAAP,CAAwBkJ,CAAxB,CAAb,CAAwD,IAAxD,CAA8DT,CAAAM,QAA9D,CAEZlpB,EAAA0pB,IAAA,CAAiB,UAAjB,CAA6BF,CAA7B,CACA,MAEF,MAAK,GAAL,CACEZ,CACA,CADYtd,CAAA,CAAO2Y,CAAA,CAAM9D,CAAN,CAAP,CACZ,CAAAqI,EAAA,CAAsB1I,CAAtB,CAAA,CAAmC,QAAQ,CAACnJ,CAAD,CAAS,CAClD,MAAOiS,EAAA,CAAU1qB,CAAV,CAAiByY,CAAjB,CAD2C,CAzDxD,CAPmH,CAArH,CAZ4B,CAmF1BkO,CAAJ;CACEzwB,CAAA,CAAQywB,CAAR,CAAqB,QAAQ,CAAC5kB,CAAD,CAAa,CACxCA,CAAA,EADwC,CAA1C,CAGA,CAAA4kB,CAAA,CAAc,IAJhB,CAQK9vB,EAAA,CAAI,CAAT,KAAYW,CAAZ,CAAiBoxB,CAAAhzB,OAAjB,CAAoCiB,CAApC,CAAwCW,CAAxC,CAA4CX,CAAA,EAA5C,CACE0xB,CACA,CADSK,CAAA,CAAW/xB,CAAX,CACT,CAAA40B,CAAA,CAAalD,CAAb,CACIA,CAAAzmB,aAAA,CAAsBA,CAAtB,CAAqC9B,CADzC,CAEIyjB,CAFJ,CAGIsC,CAHJ,CAIIwC,CAAAzF,QAJJ,EAIsBsG,CAAA,CAAeb,CAAA/G,cAAf,CAAqC+G,CAAAzF,QAArC,CAAqDW,CAArD,CAA+D4F,CAA/D,CAJtB,CAKIzF,EALJ,CAYF,KAAIgG,GAAe5pB,CACfipB,EAAJ,GAAiCA,CAAAyC,SAAjC,EAA+G,IAA/G,GAAsEzC,CAAA0C,YAAtE,IACE/B,EADF,CACiB9nB,CADjB,CAGAmjB,EAAA,EAAeA,CAAA,CAAY2E,EAAZ,CAA0BJ,CAAA/Y,WAA1B,CAA+Clb,CAA/C,CAA0DixB,CAA1D,CAGf,KAAK3vB,CAAL,CAASgyB,CAAAjzB,OAAT,CAA8B,CAA9B,CAAsC,CAAtC,EAAiCiB,CAAjC,CAAyCA,CAAA,EAAzC,CACE0xB,CACA,CADSM,CAAA,CAAYhyB,CAAZ,CACT,CAAA40B,CAAA,CAAalD,CAAb,CACIA,CAAAzmB,aAAA,CAAsBA,CAAtB,CAAqC9B,CADzC,CAEIyjB,CAFJ,CAGIsC,CAHJ,CAIIwC,CAAAzF,QAJJ,EAIsBsG,CAAA,CAAeb,CAAA/G,cAAf,CAAqC+G,CAAAzF,QAArC,CAAqDW,CAArD,CAA+D4F,CAA/D,CAJtB,CAKIzF,EALJ,CA1K+E,CArRnFG,CAAA,CAAyBA,CAAzB,EAAmD,EAsBnD,KAvBqD,IAGjD6H,EAAmB,CAAChL,MAAAC,UAH6B,CAIjDgL,CAJiD,CAKjDhC,EAAuB9F,CAAA8F,qBAL0B,CAMjDlD,CANiD,CAOjDsC,EAA2BlF,CAAAkF,yBAPsB,CAQjDkB,GAAoBpG,CAAAoG,kBAR6B,CASjD2B,GAA4B/H,CAAA+H,0BATqB,CAUjDC,GAAyB,CAAA,CAVwB,CAWjDC,EAAc,CAAA,CAXmC,CAYjDrC,EAAgC5F,CAAA4F,8BAZiB;AAajDsC,EAAexD,CAAArC,UAAf6F,CAAyClvB,CAAA,CAAOyrB,CAAP,CAbQ,CAcjDpjB,CAdiD,CAejDoc,EAfiD,CAgBjD0K,CAhBiD,CAkBjDC,GAAoBvI,CAlB6B,CAmBjD2E,EAnBiD,CAuB5C1xB,EAAI,CAvBwC,CAuBrCW,EAAKorB,CAAAhtB,OAArB,CAAwCiB,CAAxC,CAA4CW,CAA5C,CAAgDX,CAAA,EAAhD,CAAqD,CACnDuO,CAAA,CAAYwd,CAAA,CAAW/rB,CAAX,CACZ,KAAIsxB,GAAY/iB,CAAAgnB,QAAhB,CACIhE,EAAUhjB,CAAAinB,MAGVlE,GAAJ,GACE8D,CADF,CACiB/D,EAAA,CAAUM,CAAV,CAAuBL,EAAvB,CAAkCC,CAAlC,CADjB,CAGA8D,EAAA,CAAY32B,CAEZ,IAAIq2B,CAAJ,CAAuBxmB,CAAAyd,SAAvB,CACE,KAGF,IAAIyJ,CAAJ,CAAqBlnB,CAAApF,MAArB,CAIOoF,CAAAumB,YAeL,GAdMlzB,CAAA,CAAS6zB,CAAT,CAAJ,EAGEC,EAAA,CAAkB,oBAAlB,CAAwCtD,CAAxC,EAAoE4C,CAApE,CACkBzmB,CADlB,CAC6B6mB,CAD7B,CAEA,CAAAhD,CAAA,CAA2B7jB,CAL7B,EASEmnB,EAAA,CAAkB,oBAAlB,CAAwCtD,CAAxC,CAAkE7jB,CAAlE,CACkB6mB,CADlB,CAKJ,EAAAJ,CAAA,CAAoBA,CAApB,EAAyCzmB,CAG3Coc,GAAA,CAAgBpc,CAAAtG,KAEX6sB,EAAAvmB,CAAAumB,YAAL,EAA8BvmB,CAAArD,WAA9B,GACEuqB,CAIA,CAJiBlnB,CAAArD,WAIjB,CAHA8nB,CAGA,CAHuBA,CAGvB,EAH+C,EAG/C,CAFA0C,EAAA,CAAkB,GAAlB,CAAwB/K,EAAxB,CAAwC,cAAxC,CACIqI,CAAA,CAAqBrI,EAArB,CADJ,CACyCpc,CADzC,CACoD6mB,CADpD,CAEA,CAAApC,CAAA,CAAqBrI,EAArB,CAAA,CAAsCpc,CALxC,CAQA,IAAIknB,CAAJ,CAAqBlnB,CAAAwgB,WAArB,CACEmG,EAUA,CAVyB,CAAA,CAUzB,CALK3mB,CAAAonB,MAKL,GAJED,EAAA,CAAkB,cAAlB,CAAkCT,EAAlC,CAA6D1mB,CAA7D,CAAwE6mB,CAAxE,CACA,CAAAH,EAAA,CAA4B1mB,CAG9B,EAAsB,SAAtB,EAAIknB,CAAJ,EACE3C,CASA,CATgC,CAAA,CAShC,CARAiC,CAQA,CARmBxmB,CAAAyd,SAQnB,CAPAqJ,CAOA,CAPYD,CAOZ,CANAA,CAMA,CANexD,CAAArC,UAMf,CALIrpB,CAAA,CAAOzH,CAAAm3B,cAAA,CAAuB,GAAvB,CAA6BjL,EAA7B,CAA6C,IAA7C;AACuBiH,CAAA,CAAcjH,EAAd,CADvB,CACsD,GADtD,CAAP,CAKJ,CAHAgH,CAGA,CAHcyD,CAAA,CAAa,CAAb,CAGd,CAFAS,CAAA,CAAYhE,CAAZ,CAxzMH5sB,EAAAtF,KAAA,CAwzMuC01B,CAxzMvC,CAA+B,CAA/B,CAwzMG,CAAgD1D,CAAhD,CAEA,CAAA2D,EAAA,CAAoBlsB,CAAA,CAAQisB,CAAR,CAAmBtI,CAAnB,CAAiCgI,CAAjC,CACQe,CADR,EAC4BA,CAAA7tB,KAD5B,CACmD,CAQzCgtB,0BAA2BA,EARc,CADnD,CAVtB,GAsBEI,CAEA,CAFYnvB,CAAA,CAAOoU,EAAA,CAAYqX,CAAZ,CAAP,CAAAoE,SAAA,EAEZ,CADAX,CAAAhvB,MAAA,EACA,CAAAkvB,EAAA,CAAoBlsB,CAAA,CAAQisB,CAAR,CAAmBtI,CAAnB,CAxBtB,CA4BF,IAAIxe,CAAAsmB,SAAJ,CAWE,GAVAM,CAUIzuB,CAVU,CAAA,CAUVA,CATJgvB,EAAA,CAAkB,UAAlB,CAA8BpC,EAA9B,CAAiD/kB,CAAjD,CAA4D6mB,CAA5D,CASI1uB,CARJ4sB,EAQI5sB,CARgB6H,CAQhB7H,CANJ+uB,CAMI/uB,CANcjH,CAAA,CAAW8O,CAAAsmB,SAAX,CAAD,CACXtmB,CAAAsmB,SAAA,CAAmBO,CAAnB,CAAiCxD,CAAjC,CADW,CAEXrjB,CAAAsmB,SAIFnuB,CAFJ+uB,CAEI/uB,CAFasvB,EAAA,CAAoBP,CAApB,CAEb/uB,CAAA6H,CAAA7H,QAAJ,CAAuB,CACrBovB,CAAA,CAAmBvnB,CAIjB8mB,EAAA,CAr5JJpc,EAAAxP,KAAA,CAk5JuBgsB,CAl5JvB,CAk5JE,CAGcQ,EAAA,CAAelI,EAAA,CAAaxf,CAAA2nB,kBAAb,CAA0Cjc,CAAA,CAAKwb,CAAL,CAA1C,CAAf,CAHd,CACc,EAId9D,EAAA,CAAc0D,CAAA,CAAU,CAAV,CAEd,IAAwB,CAAxB,EAAIA,CAAAt2B,OAAJ,EAA6B4yB,CAAA1yB,SAA7B,GAAsDC,EAAtD,CACE,KAAM8rB,GAAA,CAAe,OAAf,CAEFL,EAFE,CAEa,EAFb,CAAN,CAKFkL,CAAA,CAAYhE,CAAZ,CAA0BuD,CAA1B,CAAwCzD,CAAxC,CAEIwE,EAAAA,CAAmB,CAACjG,MAAO,EAAR,CAOnBkG,EAAAA,CAAqB/G,CAAA,CAAkBsC,CAAlB,CAA+B,EAA/B,CAAmCwE,CAAnC,CACzB,KAAIE,GAAwBtK,CAAA1oB,OAAA,CAAkBrD,CAAlB,CAAsB,CAAtB,CAAyB+rB,CAAAhtB,OAAzB,EAA8CiB,CAA9C,CAAkD,CAAlD,EAExBoyB,EAAJ,EACEkE,CAAA,CAAwBF,CAAxB,CAEFrK,EAAA,CAAaA,CAAAjnB,OAAA,CAAkBsxB,CAAlB,CAAAtxB,OAAA,CAA6CuxB,EAA7C,CACbE,EAAA,CAAwB3E,CAAxB,CAAuCuE,CAAvC,CAEAx1B,EAAA,CAAKorB,CAAAhtB,OAjCgB,CAAvB,IAmCEq2B,EAAA5uB,KAAA,CAAkBivB,CAAlB,CAIJ,IAAIlnB,CAAAumB,YAAJ,CACEK,CAeA;AAfc,CAAA,CAed,CAdAO,EAAA,CAAkB,UAAlB,CAA8BpC,EAA9B,CAAiD/kB,CAAjD,CAA4D6mB,CAA5D,CAcA,CAbA9B,EAaA,CAboB/kB,CAapB,CAXIA,CAAA7H,QAWJ,GAVEovB,CAUF,CAVqBvnB,CAUrB,EAPAogB,CAOA,CAPa6H,EAAA,CAAmBzK,CAAA1oB,OAAA,CAAkBrD,CAAlB,CAAqB+rB,CAAAhtB,OAArB,CAAyCiB,CAAzC,CAAnB,CAAgEo1B,CAAhE,CACTxD,CADS,CACMC,CADN,CACoBqD,EADpB,EAC8CI,EAD9C,CACiEvD,CADjE,CAC6EC,CAD7E,CAC0F,CACjGgB,qBAAsBA,CAD2E,CAEjGZ,yBAA0BA,CAFuE,CAGjGkB,kBAAmBA,EAH8E,CAIjG2B,0BAA2BA,EAJsE,CAD1F,CAOb,CAAAt0B,CAAA,CAAKorB,CAAAhtB,OAhBP,KAiBO,IAAIwP,CAAAnF,QAAJ,CACL,GAAI,CACFsoB,EACA,CADSnjB,CAAAnF,QAAA,CAAkBgsB,CAAlB,CAAgCxD,CAAhC,CAA+C0D,EAA/C,CACT,CAAI71B,CAAA,CAAWiyB,EAAX,CAAJ,CACEO,CAAA,CAAW,IAAX,CAAiBP,EAAjB,CAAyBJ,EAAzB,CAAoCC,CAApC,CADF,CAEWG,EAFX,EAGEO,CAAA,CAAWP,EAAAQ,IAAX,CAAuBR,EAAAS,KAAvB,CAAoCb,EAApC,CAA+CC,CAA/C,CALA,CAOF,MAAOlrB,EAAP,CAAU,CACVkP,CAAA,CAAkBlP,EAAlB,CAAqBJ,EAAA,CAAYmvB,CAAZ,CAArB,CADU,CAKV7mB,CAAAihB,SAAJ,GACEb,CAAAa,SACA,CADsB,CAAA,CACtB,CAAAuF,CAAA,CAAmB0B,IAAAC,IAAA,CAAS3B,CAAT,CAA2BxmB,CAAAyd,SAA3B,CAFrB,CAtKmD,CA6KrD2C,CAAAxlB,MAAA,CAAmB6rB,CAAnB,EAAoE,CAAA,CAApE,GAAwCA,CAAA7rB,MACxCwlB,EAAAE,wBAAA,CAAqCqG,EACrCvG,EAAAK,+BAAA,CAA4C8D,CAC5CnE,EAAAM,sBAAA,CAAmCkG,CACnCxG,EAAAI,WAAA,CAAwBuG,EAExBpI;CAAA4F,8BAAA,CAAuDA,CAGvD,OAAOnE,EA7M8C,CAgevD2H,QAASA,EAAuB,CAACvK,CAAD,CAAa,CAE3C,IAF2C,IAElClrB,EAAI,CAF8B,CAE3BC,EAAKirB,CAAAhtB,OAArB,CAAwC8B,CAAxC,CAA4CC,CAA5C,CAAgDD,CAAA,EAAhD,CACEkrB,CAAA,CAAWlrB,CAAX,CAAA,CAAgBK,EAAA,CAAQ6qB,CAAA,CAAWlrB,CAAX,CAAR,CAAuB,CAACwxB,eAAgB,CAAA,CAAjB,CAAvB,CAHyB,CAqB7ClC,QAASA,GAAY,CAACwG,CAAD,CAAc1uB,CAAd,CAAoB+B,CAApB,CAA8BgjB,CAA9B,CAA2CC,CAA3C,CAA4D2J,CAA5D,CACCC,CADD,CACc,CACjC,GAAI5uB,CAAJ,GAAaglB,CAAb,CAA8B,MAAO,KACjChpB,EAAAA,CAAQ,IACZ,IAAIonB,CAAA3rB,eAAA,CAA6BuI,CAA7B,CAAJ,CAAwC,CAAA,IAC7BsG,CAAWwd,EAAAA,CAAa1J,CAAAjY,IAAA,CAAcnC,CAAd,CAr1C1B6jB,WAq1C0B,CAAjC,KADsC,IAElC9rB,EAAI,CAF8B,CAE3BW,EAAKorB,CAAAhtB,OADhB,CACmCiB,CADnC,CACuCW,CADvC,CAC2CX,CAAA,EAD3C,CAEE,GAAI,CACFuO,CACA,CADYwd,CAAA,CAAW/rB,CAAX,CACZ,EAAKgtB,CAAL,GAAqBtuB,CAArB,EAAkCsuB,CAAlC,CAAgDze,CAAAyd,SAAhD,GAC8C,EAD9C,EACKzd,CAAA2d,SAAA9oB,QAAA,CAA2B4G,CAA3B,CADL,GAEM4sB,CAIJ,GAHEroB,CAGF,CAHcrN,EAAA,CAAQqN,CAAR,CAAmB,CAACgnB,QAASqB,CAAV,CAAyBpB,MAAOqB,CAAhC,CAAnB,CAGd,EADAF,CAAA/yB,KAAA,CAAiB2K,CAAjB,CACA,CAAAtK,CAAA,CAAQsK,CANV,CAFE,CAUF,MAAOlI,CAAP,CAAU,CAAEkP,CAAA,CAAkBlP,CAAlB,CAAF,CAbwB,CAgBxC,MAAOpC,EAnB0B,CA+BnC6sB,QAASA,EAAuB,CAAC7oB,CAAD,CAAO,CACrC,GAAIojB,CAAA3rB,eAAA,CAA6BuI,CAA7B,CAAJ,CACE,IADsC,IAClB8jB,EAAa1J,CAAAjY,IAAA,CAAcnC,CAAd,CAl3C1B6jB,WAk3C0B,CADK,CAElC9rB,EAAI,CAF8B,CAE3BW,EAAKorB,CAAAhtB,OADhB,CACmCiB,CADnC,CACuCW,CADvC,CAC2CX,CAAA,EAD3C,CAGE,GADAuO,CACIuoB,CADQ/K,CAAA,CAAW/rB,CAAX,CACR82B,CAAAvoB,CAAAuoB,aAAJ,CACE,MAAO,CAAA,CAIb;MAAO,CAAA,CAV8B,CAqBvCP,QAASA,EAAuB,CAAC71B,CAAD,CAAM4D,CAAN,CAAW,CAAA,IACrCyyB,EAAUzyB,CAAA4rB,MAD2B,CAErC8G,EAAUt2B,CAAAwvB,MAF2B,CAGrCtD,EAAWlsB,CAAA6uB,UAGflwB,EAAA,CAAQqB,CAAR,CAAa,QAAQ,CAACP,CAAD,CAAQX,CAAR,CAAa,CACX,GAArB,EAAIA,CAAA+E,OAAA,CAAW,CAAX,CAAJ,GACMD,CAAA,CAAI9E,CAAJ,CAGJ,EAHgB8E,CAAA,CAAI9E,CAAJ,CAGhB,GAH6BW,CAG7B,GAFEA,CAEF,GAFoB,OAAR,GAAAX,CAAA,CAAkB,GAAlB,CAAwB,GAEpC,EAF2C8E,CAAA,CAAI9E,CAAJ,CAE3C,EAAAkB,CAAAu2B,KAAA,CAASz3B,CAAT,CAAcW,CAAd,CAAqB,CAAA,CAArB,CAA2B42B,CAAA,CAAQv3B,CAAR,CAA3B,CAJF,CADgC,CAAlC,CAUAH,EAAA,CAAQiF,CAAR,CAAa,QAAQ,CAACnE,CAAD,CAAQX,CAAR,CAAa,CACrB,OAAX,EAAIA,CAAJ,EACEmtB,CAAA,CAAaC,CAAb,CAAuBzsB,CAAvB,CACA,CAAAO,CAAA,CAAI,OAAJ,CAAA,EAAgBA,CAAA,CAAI,OAAJ,CAAA,CAAeA,CAAA,CAAI,OAAJ,CAAf,CAA8B,GAA9B,CAAoC,EAApD,EAA0DP,CAF5D,EAGkB,OAAX,EAAIX,CAAJ,EACLotB,CAAAnqB,KAAA,CAAc,OAAd,CAAuBmqB,CAAAnqB,KAAA,CAAc,OAAd,CAAvB,CAAgD,GAAhD,CAAsDtC,CAAtD,CACA,CAAAO,CAAA,MAAA,EAAgBA,CAAA,MAAA,CAAeA,CAAA,MAAf,CAA8B,GAA9B,CAAoC,EAApD,EAA0DP,CAFrD,EAMqB,GANrB,EAMIX,CAAA+E,OAAA,CAAW,CAAX,CANJ,EAM6B7D,CAAAhB,eAAA,CAAmBF,CAAnB,CAN7B,GAOLkB,CAAA,CAAIlB,CAAJ,CACA,CADWW,CACX,CAAA62B,CAAA,CAAQx3B,CAAR,CAAA,CAAeu3B,CAAA,CAAQv3B,CAAR,CARV,CAJyB,CAAlC,CAhByC,CAkC3Cg3B,QAASA,GAAkB,CAACzK,CAAD,CAAaqJ,CAAb,CAA2B8B,CAA3B,CACvB/I,CADuB,CACTmH,CADS,CACUvD,CADV,CACsBC,CADtB,CACmC9E,CADnC,CAC2D,CAAA,IAChFiK,EAAY,EADoE,CAEhFC,CAFgF,CAGhFC,CAHgF,CAIhFC,EAA4BlC,CAAA,CAAa,CAAb,CAJoD,CAKhFmC,EAAqBxL,CAAApK,MAAA,EAL2D,CAMhF6V,EAAuBt2B,EAAA,CAAQq2B,CAAR,CAA4B,CACjDzC,YAAa,IADoC,CAC9B/F,WAAY,IADkB;AACZroB,QAAS,IADG,CACG6sB,oBAAqBgE,CADxB,CAA5B,CANyD,CAShFzC,EAAer1B,CAAA,CAAW83B,CAAAzC,YAAX,CAAD,CACRyC,CAAAzC,YAAA,CAA+BM,CAA/B,CAA6C8B,CAA7C,CADQ,CAERK,CAAAzC,YAX0E,CAYhFoB,EAAoBqB,CAAArB,kBAExBd,EAAAhvB,MAAA,EAEAmR,EAAA,CAAiBud,CAAjB,CAAA2C,KAAA,CACQ,QAAQ,CAACC,CAAD,CAAU,CAAA,IAClB/F,CADkB,CACyBrD,CAE/CoJ,EAAA,CAAU1B,EAAA,CAAoB0B,CAApB,CAEV,IAAIH,CAAA7wB,QAAJ,CAAgC,CAI5B2uB,CAAA,CA/3KJpc,EAAAxP,KAAA,CA43KuBiuB,CA53KvB,CA43KE,CAGczB,EAAA,CAAelI,EAAA,CAAamI,CAAb,CAAgCjc,CAAA,CAAKyd,CAAL,CAAhC,CAAf,CAHd,CACc,EAId/F,EAAA,CAAc0D,CAAA,CAAU,CAAV,CAEd,IAAwB,CAAxB,EAAIA,CAAAt2B,OAAJ,EAA6B4yB,CAAA1yB,SAA7B,GAAsDC,EAAtD,CACE,KAAM8rB,GAAA,CAAe,OAAf,CAEFuM,CAAAtvB,KAFE,CAEuB6sB,CAFvB,CAAN,CAKF6C,CAAA,CAAoB,CAACzH,MAAO,EAAR,CACpB2F,EAAA,CAAY1H,CAAZ,CAA0BiH,CAA1B,CAAwCzD,CAAxC,CACA,KAAIyE,EAAqB/G,CAAA,CAAkBsC,CAAlB,CAA+B,EAA/B,CAAmCgG,CAAnC,CAErB/1B,EAAA,CAAS21B,CAAApuB,MAAT,CAAJ,EACEmtB,CAAA,CAAwBF,CAAxB,CAEFrK,EAAA,CAAaqK,CAAAtxB,OAAA,CAA0BinB,CAA1B,CACbwK,EAAA,CAAwBW,CAAxB,CAAgCS,CAAhC,CAtB8B,CAAhC,IAwBEhG,EACA,CADc2F,CACd,CAAAlC,CAAA5uB,KAAA,CAAkBkxB,CAAlB,CAGF3L,EAAAnjB,QAAA,CAAmB4uB,CAAnB,CAEAJ,EAAA,CAA0B9H,EAAA,CAAsBvD,CAAtB,CAAkC4F,CAAlC,CAA+CuF,CAA/C,CACtB5B,CADsB,CACHF,CADG,CACWmC,CADX,CAC+BxF,CAD/B,CAC2CC,CAD3C,CAEtB9E,CAFsB,CAG1B7tB,EAAA,CAAQ8uB,CAAR,CAAsB,QAAQ,CAAC7rB,CAAD,CAAOtC,CAAP,CAAU,CAClCsC,CAAJ,EAAYqvB,CAAZ,GACExD,CAAA,CAAanuB,CAAb,CADF,CACoBo1B,CAAA,CAAa,CAAb,CADpB,CADsC,CAAxC,CAOA,KAFAiC,CAEA,CAF2BhK,CAAA,CAAa+H,CAAA,CAAa,CAAb,CAAAxb,WAAb,CAAyC0b,CAAzC,CAE3B,CAAO6B,CAAAp4B,OAAP,CAAA,CAAyB,CACnBoK,CAAAA,CAAQguB,CAAAxV,MAAA,EACRiW,EAAAA,CAAyBT,CAAAxV,MAAA,EAFN;IAGnBkW,EAAkBV,CAAAxV,MAAA,EAHC,CAInBgO,EAAoBwH,CAAAxV,MAAA,EAJD,CAKnBgR,EAAWyC,CAAA,CAAa,CAAb,CAEf,IAAI0C,CAAA3uB,CAAA2uB,YAAJ,CAAA,CAEA,GAAIF,CAAJ,GAA+BN,CAA/B,CAA0D,CACxD,IAAIS,EAAaH,CAAA/K,UAEXK,EAAA4F,8BAAN,EACIyE,CAAA7wB,QADJ,GAGEisB,CAHF,CAGarY,EAAA,CAAYqX,CAAZ,CAHb,CAKAkE,EAAA,CAAYgC,CAAZ,CAA6B3xB,CAAA,CAAO0xB,CAAP,CAA7B,CAA6DjF,CAA7D,CAGAhG,EAAA,CAAazmB,CAAA,CAAOysB,CAAP,CAAb,CAA+BoF,CAA/B,CAXwD,CAcxDzJ,CAAA,CADE8I,CAAAvI,wBAAJ,CAC2BC,CAAA,CAAwB3lB,CAAxB,CAA+BiuB,CAAArI,WAA/B,CAAmEY,CAAnE,CAD3B,CAG2BA,CAE3ByH,EAAA,CAAwBC,CAAxB,CAAkDluB,CAAlD,CAAyDwpB,CAAzD,CAAmExE,CAAnE,CACEG,CADF,CApBA,CAPuB,CA8BzB6I,CAAA,CAAY,IA3EU,CAD1B,CA+EA,OAAOa,SAA0B,CAACC,CAAD,CAAoB9uB,CAApB,CAA2B7G,CAA3B,CAAiC6H,CAAjC,CAA8CwlB,CAA9C,CAAiE,CAC5FrB,CAAAA,CAAyBqB,CACzBxmB,EAAA2uB,YAAJ,GACIX,CAAJ,CACEA,CAAAvzB,KAAA,CAAeuF,CAAf,CACe7G,CADf,CAEe6H,CAFf,CAGemkB,CAHf,CADF,EAMM8I,CAAAvI,wBAGJ,GAFEP,CAEF,CAF2BQ,CAAA,CAAwB3lB,CAAxB,CAA+BiuB,CAAArI,WAA/B,CAAmEY,CAAnE,CAE3B,EAAAyH,CAAA,CAAwBC,CAAxB,CAAkDluB,CAAlD,CAAyD7G,CAAzD,CAA+D6H,CAA/D,CAA4EmkB,CAA5E,CATF,CADA,CAFgG,CA/Fd,CAoHtF8C,QAASA,GAAU,CAAC/hB,CAAD,CAAI+kB,CAAJ,CAAO,CACxB,IAAI8D,EAAO9D,CAAApI,SAAPkM,CAAoB7oB,CAAA2c,SACxB,OAAa,EAAb,GAAIkM,CAAJ,CAAuBA,CAAvB,CACI7oB,CAAApH,KAAJ,GAAemsB,CAAAnsB,KAAf,CAA+BoH,CAAApH,KAAD,CAAUmsB,CAAAnsB,KAAV,CAAqB,EAArB,CAAyB,CAAvD,CACOoH,CAAAlM,MADP,CACiBixB,CAAAjxB,MAJO,CAQ1BuyB,QAASA,GAAiB,CAACyC,CAAD,CAAOC,CAAP,CAA0B7pB,CAA1B,CAAqCxL,CAArC,CAA8C,CACtE,GAAIq1B,CAAJ,CACE,KAAMpN,GAAA,CAAe,UAAf;AACFoN,CAAAnwB,KADE,CACsBsG,CAAAtG,KADtB,CACsCkwB,CADtC,CAC4ClyB,EAAA,CAAYlD,CAAZ,CAD5C,CAAN,CAFoE,CAQxEmuB,QAASA,GAA2B,CAACnF,CAAD,CAAasM,CAAb,CAAmB,CACrD,IAAIC,EAAgB3iB,CAAA,CAAa0iB,CAAb,CAAmB,CAAA,CAAnB,CAChBC,EAAJ,EACEvM,CAAAnoB,KAAA,CAAgB,CACdooB,SAAU,CADI,CAEd5iB,QAASmvB,QAAiC,CAACC,CAAD,CAAe,CACnDC,CAAAA,CAAqBD,CAAAr3B,OAAA,EAAzB,KACIu3B,EAAmB,CAAE35B,CAAA05B,CAAA15B,OAIrB25B,EAAJ,EAAsBtvB,CAAAuvB,kBAAA,CAA0BF,CAA1B,CAEtB,OAAOG,SAA8B,CAACzvB,CAAD,CAAQ7G,CAAR,CAAc,CACjD,IAAInB,EAASmB,CAAAnB,OAAA,EACRu3B,EAAL,EAAuBtvB,CAAAuvB,kBAAA,CAA0Bx3B,CAA1B,CACvBiI,EAAAyvB,iBAAA,CAAyB13B,CAAzB,CAAiCm3B,CAAAQ,YAAjC,CACA3vB,EAAAhH,OAAA,CAAam2B,CAAb,CAA4BS,QAAiC,CAAC54B,CAAD,CAAQ,CACnEmC,CAAA,CAAK,CAAL,CAAA6qB,UAAA,CAAoBhtB,CAD+C,CAArE,CAJiD,CARI,CAF3C,CAAhB,CAHmD,CA2BvD4tB,QAASA,GAAY,CAAChT,CAAD,CAAO8Z,CAAP,CAAiB,CACpC9Z,CAAA,CAAO/X,CAAA,CAAU+X,CAAV,EAAkB,MAAlB,CACP,QAAQA,CAAR,EACA,KAAK,KAAL,CACA,KAAK,MAAL,CACE,IAAIie,EAAUv6B,CAAA0a,cAAA,CAAuB,KAAvB,CACd6f,EAAAvf,UAAA,CAAoB,GAApB,CAA0BsB,CAA1B,CAAiC,GAAjC,CAAuC8Z,CAAvC,CAAkD,IAAlD,CAAyD9Z,CAAzD,CAAgE,GAChE,OAAOie,EAAApf,WAAA,CAAmB,CAAnB,CAAAA,WACT,SACE,MAAOib,EAPT,CAFoC,CActCoE,QAASA,EAAiB,CAAC32B,CAAD,CAAO42B,CAAP,CAA2B,CACnD,GAA0B,QAA1B;AAAIA,CAAJ,CACE,MAAOniB,EAAAoiB,KAET,KAAIxwB,EAAM7F,EAAA,CAAUR,CAAV,CAEV,IAA0B,WAA1B,EAAI42B,CAAJ,EACY,MADZ,EACKvwB,CADL,EAC4C,QAD5C,EACsBuwB,CADtB,EAEY,KAFZ,EAEKvwB,CAFL,GAE4C,KAF5C,EAEsBuwB,CAFtB,EAG4C,OAH5C,EAGsBA,CAHtB,EAIE,MAAOniB,EAAAqiB,aAV0C,CAerDpI,QAASA,GAA2B,CAAC1uB,CAAD,CAAOypB,CAAP,CAAmB5rB,CAAnB,CAA0B8H,CAA1B,CAAgCoxB,CAAhC,CAA8C,CAChF,IAAIC,EAAiBL,CAAA,CAAkB32B,CAAlB,CAAwB2F,CAAxB,CACrBoxB,EAAA,CAAe7N,CAAA,CAAqBvjB,CAArB,CAAf,EAA6CoxB,CAE7C,KAAIf,EAAgB3iB,CAAA,CAAaxV,CAAb,CAAoB,CAAA,CAApB,CAA0Bm5B,CAA1B,CAA0CD,CAA1C,CAGpB,IAAKf,CAAL,CAAA,CAGA,GAAa,UAAb,GAAIrwB,CAAJ,EAA+C,QAA/C,GAA2BnF,EAAA,CAAUR,CAAV,CAA3B,CACE,KAAM0oB,GAAA,CAAe,UAAf,CAEF/kB,EAAA,CAAY3D,CAAZ,CAFE,CAAN,CAKFypB,CAAAnoB,KAAA,CAAgB,CACdooB,SAAU,GADI,CAEd5iB,QAASA,QAAQ,EAAG,CAChB,MAAO,CACL8oB,IAAKqH,QAAiC,CAACpwB,CAAD,CAAQpG,CAAR,CAAiBN,CAAjB,CAAuB,CACvDwxB,CAAAA,CAAexxB,CAAAwxB,YAAfA,GAAoCxxB,CAAAwxB,YAApCA,CAAuD,EAAvDA,CAEJ,IAAIvI,CAAAjiB,KAAA,CAA+BxB,CAA/B,CAAJ,CACE,KAAM+iB,GAAA,CAAe,aAAf,CAAN,CAMF,IAAIwO,EAAW/2B,CAAA,CAAKwF,CAAL,CACXuxB,EAAJ,GAAiBr5B,CAAjB,GAIEm4B,CACA,CADgBkB,CAChB,EAD4B7jB,CAAA,CAAa6jB,CAAb,CAAuB,CAAA,CAAvB,CAA6BF,CAA7B,CAA6CD,CAA7C,CAC5B,CAAAl5B,CAAA,CAAQq5B,CALV,CAUKlB,EAAL,GAKA71B,CAAA,CAAKwF,CAAL,CAGA,CAHaqwB,CAAA,CAAcnvB,CAAd,CAGb,CADAswB,CAACxF,CAAA,CAAYhsB,CAAZ,CAADwxB,GAAuBxF,CAAA,CAAYhsB,CAAZ,CAAvBwxB,CAA2C,EAA3CA,UACA,CAD0D,CAAA,CAC1D,CAAAt3B,CAACM,CAAAwxB,YAAD9xB,EAAqBM,CAAAwxB,YAAA,CAAiBhsB,CAAjB,CAAAisB,QAArB/xB;AAAuDgH,CAAvDhH,QAAA,CACSm2B,CADT,CACwBS,QAAiC,CAACS,CAAD,CAAWE,CAAX,CAAqB,CAO7D,OAAb,GAAIzxB,CAAJ,EAAwBuxB,CAAxB,EAAoCE,CAApC,CACEj3B,CAAAk3B,aAAA,CAAkBH,CAAlB,CAA4BE,CAA5B,CADF,CAGEj3B,CAAAw0B,KAAA,CAAUhvB,CAAV,CAAgBuxB,CAAhB,CAVwE,CAD9E,CARA,CArB2D,CADxD,CADS,CAFN,CAAhB,CATA,CAPgF,CAgFlF3D,QAASA,EAAW,CAAC1H,CAAD,CAAeyL,CAAf,CAAiCC,CAAjC,CAA0C,CAAA,IACxDC,EAAuBF,CAAA,CAAiB,CAAjB,CADiC,CAExDG,EAAcH,CAAA76B,OAF0C,CAGxDoC,EAAS24B,CAAAjd,WAH+C,CAIxD7c,CAJwD,CAIrDW,CAEP,IAAIwtB,CAAJ,CACE,IAAKnuB,CAAO,CAAH,CAAG,CAAAW,CAAA,CAAKwtB,CAAApvB,OAAjB,CAAsCiB,CAAtC,CAA0CW,CAA1C,CAA8CX,CAAA,EAA9C,CACE,GAAImuB,CAAA,CAAanuB,CAAb,CAAJ,EAAuB85B,CAAvB,CAA6C,CAC3C3L,CAAA,CAAanuB,CAAA,EAAb,CAAA,CAAoB65B,CACJG,EAAAA,CAAKn5B,CAALm5B,CAASD,CAATC,CAAuB,CAAvC,KAAS,IACAl5B,EAAKqtB,CAAApvB,OADd,CAEK8B,CAFL,CAESC,CAFT,CAEaD,CAAA,EAAA,CAAKm5B,CAAA,EAFlB,CAGMA,CAAJ,CAASl5B,CAAT,CACEqtB,CAAA,CAAattB,CAAb,CADF,CACoBstB,CAAA,CAAa6L,CAAb,CADpB,CAGE,OAAO7L,CAAA,CAAattB,CAAb,CAGXstB,EAAApvB,OAAA,EAAuBg7B,CAAvB,CAAqC,CAKjC5L,EAAA5uB,QAAJ,GAA6Bu6B,CAA7B,GACE3L,CAAA5uB,QADF,CACyBs6B,CADzB,CAGA,MAnB2C,CAwB7C14B,CAAJ,EACEA,CAAA84B,aAAA,CAAoBJ,CAApB,CAA6BC,CAA7B,CAIE/gB,EAAAA,CAAWta,CAAAua,uBAAA,EACfD,EAAAG,YAAA,CAAqB4gB,CAArB,CAKA5zB,EAAA,CAAO2zB,CAAP,CAAAvwB,KAAA,CAAqBpD,CAAA,CAAO4zB,CAAP,CAAAxwB,KAAA,EAArB,CAKKwB,GAAL,EAUEU,EACA,CADmC,CAAA,CACnC,CAAAV,EAAAM,UAAA,CAAiB,CAAC0uB,CAAD,CAAjB,CAXF,EACE,OAAO5zB,CAAAmb,MAAA,CAAayY,CAAA,CAAqB5zB,CAAAg0B,QAArB,CAAb,CAaAC,EAAAA,CAAI,CAAb,KAAgBC,CAAhB,CAAqBR,CAAA76B,OAArB,CAA8Co7B,CAA9C,CAAkDC,CAAlD,CAAsDD,CAAA,EAAtD,CACMp3B,CAGJ,CAHc62B,CAAA,CAAiBO,CAAjB,CAGd,CAFAj0B,CAAA,CAAOnD,CAAP,CAAAonB,OAAA,EAEA;AADApR,CAAAG,YAAA,CAAqBnW,CAArB,CACA,CAAA,OAAO62B,CAAA,CAAiBO,CAAjB,CAGTP,EAAA,CAAiB,CAAjB,CAAA,CAAsBC,CACtBD,EAAA76B,OAAA,CAA0B,CAtEkC,CA0E9DuzB,QAASA,EAAkB,CAACltB,CAAD,CAAKi1B,CAAL,CAAiB,CAC1C,MAAO55B,EAAA,CAAO,QAAQ,EAAG,CAAE,MAAO2E,EAAAG,MAAA,CAAS,IAAT,CAAe3E,SAAf,CAAT,CAAlB,CAAyDwE,CAAzD,CAA6Di1B,CAA7D,CADmC,CAK5CzF,QAASA,EAAY,CAAClD,CAAD,CAASvoB,CAAT,CAAgByjB,CAAhB,CAA0BsC,CAA1B,CAAiCY,CAAjC,CAA8C/C,CAA9C,CAA4D,CAC/E,GAAI,CACF2E,CAAA,CAAOvoB,CAAP,CAAcyjB,CAAd,CAAwBsC,CAAxB,CAA+BY,CAA/B,CAA4C/C,CAA5C,CADE,CAEF,MAAO1mB,CAAP,CAAU,CACVkP,CAAA,CAAkBlP,CAAlB,CAAqBJ,EAAA,CAAY2mB,CAAZ,CAArB,CADU,CAHmE,CAtkDjF,IAAIwC,GAAaA,QAAQ,CAACrsB,CAAD,CAAUu3B,CAAV,CAA4B,CACnD,GAAIA,CAAJ,CAAsB,CACpB,IAAIx6B,EAAOd,MAAAc,KAAA,CAAYw6B,CAAZ,CAAX,CACIt6B,CADJ,CACO6a,CADP,CACUrb,CAELQ,EAAA,CAAI,CAAT,KAAY6a,CAAZ,CAAgB/a,CAAAf,OAAhB,CAA6BiB,CAA7B,CAAiC6a,CAAjC,CAAoC7a,CAAA,EAApC,CACER,CACA,CADMM,CAAA,CAAKE,CAAL,CACN,CAAA,IAAA,CAAKR,CAAL,CAAA,CAAY86B,CAAA,CAAiB96B,CAAjB,CANM,CAAtB,IASE,KAAA0wB,MAAA,CAAa,EAGf,KAAAX,UAAA,CAAiBxsB,CAbkC,CAgBrDqsB,GAAAnN,UAAA,CAAuB,CAgBrBsY,WAAYnK,EAhBS,CA8BrBoK,UAAWA,QAAQ,CAACC,CAAD,CAAW,CACxBA,CAAJ,EAAkC,CAAlC,CAAgBA,CAAA17B,OAAhB,EACE8V,CAAAqK,SAAA,CAAkB,IAAAqQ,UAAlB,CAAkCkL,CAAlC,CAF0B,CA9BT,CA+CrBC,aAAcA,QAAQ,CAACD,CAAD,CAAW,CAC3BA,CAAJ,EAAkC,CAAlC,CAAgBA,CAAA17B,OAAhB,EACE8V,CAAAsK,YAAA,CAAqB,IAAAoQ,UAArB,CAAqCkL,CAArC,CAF6B,CA/CZ,CAiErBd,aAAcA,QAAQ,CAACgB,CAAD;AAAa5C,CAAb,CAAyB,CAC7C,IAAI6C,EAAQC,EAAA,CAAgBF,CAAhB,CAA4B5C,CAA5B,CACR6C,EAAJ,EAAaA,CAAA77B,OAAb,EACE8V,CAAAqK,SAAA,CAAkB,IAAAqQ,UAAlB,CAAkCqL,CAAlC,CAIF,EADIE,CACJ,CADeD,EAAA,CAAgB9C,CAAhB,CAA4B4C,CAA5B,CACf,GAAgBG,CAAA/7B,OAAhB,EACE8V,CAAAsK,YAAA,CAAqB,IAAAoQ,UAArB,CAAqCuL,CAArC,CAR2C,CAjE1B,CAsFrB7D,KAAMA,QAAQ,CAACz3B,CAAD,CAAMW,CAAN,CAAa46B,CAAb,CAAwB3P,CAAxB,CAAkC,CAAA,IAK1C9oB,EAAO,IAAAitB,UAAA,CAAe,CAAf,CALmC,CAM1CyL,EAAavd,EAAA,CAAmBnb,CAAnB,CAAyB9C,CAAzB,CAN6B,CAO1Cy7B,EAAapd,EAAA,CAAmBvb,CAAnB,CAAyB9C,CAAzB,CAP6B,CAQ1C07B,EAAW17B,CAGXw7B,EAAJ,EACE,IAAAzL,UAAA/sB,KAAA,CAAoBhD,CAApB,CAAyBW,CAAzB,CACA,CAAAirB,CAAA,CAAW4P,CAFb,EAGWC,CAHX,GAIE,IAAA,CAAKA,CAAL,CACA,CADmB96B,CACnB,CAAA+6B,CAAA,CAAWD,CALb,CAQA,KAAA,CAAKz7B,CAAL,CAAA,CAAYW,CAGRirB,EAAJ,CACE,IAAA8E,MAAA,CAAW1wB,CAAX,CADF,CACoB4rB,CADpB,EAGEA,CAHF,CAGa,IAAA8E,MAAA,CAAW1wB,CAAX,CAHb,IAKI,IAAA0wB,MAAA,CAAW1wB,CAAX,CALJ,CAKsB4rB,CALtB,CAKiC/gB,EAAA,CAAW7K,CAAX,CAAgB,GAAhB,CALjC,CASA+C,EAAA,CAAWO,EAAA,CAAU,IAAAysB,UAAV,CAEX,IAAkB,GAAlB,GAAKhtB,CAAL,EAAiC,MAAjC,GAAyB/C,CAAzB,EACkB,KADlB,GACK+C,CADL,EACmC,KADnC,GAC2B/C,CAD3B,CAGE,IAAA,CAAKA,CAAL,CAAA,CAAYW,CAAZ,CAAoB+O,CAAA,CAAc/O,CAAd,CAA6B,KAA7B,GAAqBX,CAArB,CAHtB,KAIO,IAAiB,KAAjB,GAAI+C,CAAJ,EAAkC,QAAlC,GAA0B/C,CAA1B,CAA4C,CAejD,IAbIqE,IAAAA,EAAS,EAATA,CAGAs3B,EAAgBlhB,CAAA,CAAK9Z,CAAL,CAHhB0D,CAKAu3B,EAAa,qCALbv3B,CAMA2P,EAAU,IAAA/J,KAAA,CAAU0xB,CAAV,CAAA;AAA2BC,CAA3B,CAAwC,KANlDv3B,CASAw3B,EAAUF,CAAAt4B,MAAA,CAAoB2Q,CAApB,CATV3P,CAYAy3B,EAAoB7E,IAAA8E,MAAA,CAAWF,CAAAt8B,OAAX,CAA4B,CAA5B,CAZpB8E,CAaK7D,EAAI,CAAb,CAAgBA,CAAhB,CAAoBs7B,CAApB,CAAuCt7B,CAAA,EAAvC,CACE,IAAIw7B,EAAe,CAAfA,CAAWx7B,CAAf,CAEA6D,EAAAA,CAAAA,CAAUqL,CAAA,CAAc+K,CAAA,CAAKohB,CAAA,CAAQG,CAAR,CAAL,CAAd,CAAuC,CAAA,CAAvC,CAFV,CAIA33B,EAAAA,CAAAA,EAAW,GAAXA,CAAiBoW,CAAA,CAAKohB,CAAA,CAAQG,CAAR,CAAmB,CAAnB,CAAL,CAAjB33B,CAIE43B,EAAAA,CAAYxhB,CAAA,CAAKohB,CAAA,CAAY,CAAZ,CAAQr7B,CAAR,CAAL,CAAA6C,MAAA,CAA2B,IAA3B,CAGhBgB,EAAA,EAAUqL,CAAA,CAAc+K,CAAA,CAAKwhB,CAAA,CAAU,CAAV,CAAL,CAAd,CAAkC,CAAA,CAAlC,CAGe,EAAzB,GAAIA,CAAA18B,OAAJ,GACE8E,CADF,EACa,GADb,CACmBoW,CAAA,CAAKwhB,CAAA,CAAU,CAAV,CAAL,CADnB,CAGA,KAAA,CAAKj8B,CAAL,CAAA,CAAYW,CAAZ,CAAoB0D,CAjC6B,CAoCjC,CAAA,CAAlB,GAAIk3B,CAAJ,GACgB,IAAd,GAAI56B,CAAJ,EAAsBA,CAAtB,GAAgCzB,CAAhC,CACE,IAAA6wB,UAAAmM,WAAA,CAA0BtQ,CAA1B,CADF,CAGE,IAAAmE,UAAA9sB,KAAA,CAAoB2oB,CAApB,CAA8BjrB,CAA9B,CAJJ,CAUA,EADI8zB,CACJ,CADkB,IAAAA,YAClB,GAAe50B,CAAA,CAAQ40B,CAAA,CAAYiH,CAAZ,CAAR,CAA+B,QAAQ,CAAC91B,CAAD,CAAK,CACzD,GAAI,CACFA,CAAA,CAAGjF,CAAH,CADE,CAEF,MAAOkG,CAAP,CAAU,CACVkP,CAAA,CAAkBlP,CAAlB,CADU,CAH6C,CAA5C,CAnF+B,CAtF3B,CAqMrB2tB,SAAUA,QAAQ,CAACx0B,CAAD,CAAM4F,CAAN,CAAU,CAAA,IACtB8pB,EAAQ,IADc,CAEtB+E,EAAe/E,CAAA+E,YAAfA,GAAqC/E,CAAA+E,YAArCA,CAAyDlnB,EAAA,EAAzDknB,CAFsB,CAGtB0H,EAAa1H,CAAA,CAAYz0B,CAAZ,CAAbm8B,GAAkC1H,CAAA,CAAYz0B,CAAZ,CAAlCm8B,CAAqD,EAArDA,CAEJA,EAAA/3B,KAAA,CAAewB,CAAf,CACAqR,EAAAvU,WAAA,CAAsB,QAAQ,EAAG,CAC1Bu3B,CAAAkC,CAAAlC,QAAL,EAA0BvK,CAAAxvB,eAAA,CAAqBF,CAArB,CAA1B,EAEE4F,CAAA,CAAG8pB,CAAA,CAAM1vB,CAAN,CAAH,CAH6B,CAAjC,CAOA;MAAO,SAAQ,EAAG,CAChByD,EAAA,CAAY04B,CAAZ,CAAuBv2B,CAAvB,CADgB,CAbQ,CArMP,CAlB+D,KAqPlFw2B,EAAcjmB,CAAAimB,YAAA,EArPoE,CAsPlFC,GAAYlmB,CAAAkmB,UAAA,EAtPsE,CAuPlF7F,GAAsC,IAAhB,EAAC4F,CAAD,EAAsC,IAAtC,EAAwBC,EAAxB,CAChBt6B,EADgB,CAEhBy0B,QAA4B,CAACnB,CAAD,CAAW,CACvC,MAAOA,EAAAnuB,QAAA,CAAiB,OAAjB,CAA0Bk1B,CAA1B,CAAAl1B,QAAA,CAA+C,KAA/C,CAAsDm1B,EAAtD,CADgC,CAzPqC,CA4PlFlL,EAAkB,cAEtBvnB,EAAAyvB,iBAAA,CAA2B/vB,CAAA,CAAmB+vB,QAAyB,CAACjM,CAAD,CAAWkP,CAAX,CAAoB,CACzF,IAAIjR,EAAW+B,CAAAtjB,KAAA,CAAc,UAAd,CAAXuhB,EAAwC,EAExCzrB,EAAA,CAAQ08B,CAAR,CAAJ,CACEjR,CADF,CACaA,CAAA/lB,OAAA,CAAgBg3B,CAAhB,CADb,CAGEjR,CAAAjnB,KAAA,CAAck4B,CAAd,CAGFlP,EAAAtjB,KAAA,CAAc,UAAd,CAA0BuhB,CAA1B,CATyF,CAAhE,CAUvBvpB,CAEJ8H,EAAAuvB,kBAAA,CAA4B7vB,CAAA,CAAmB6vB,QAA0B,CAAC/L,CAAD,CAAW,CAClFD,CAAA,CAAaC,CAAb,CAAuB,YAAvB,CADkF,CAAxD,CAExBtrB,CAEJ8H,EAAA6kB,eAAA,CAAyBnlB,CAAA,CAAmBmlB,QAAuB,CAACrB,CAAD,CAAWzjB,CAAX,CAAkB4yB,CAAlB,CAA4BC,CAA5B,CAAwC,CAEzGpP,CAAAtjB,KAAA,CADeyyB,CAAAE,CAAYD,CAAA,CAAa,yBAAb,CAAyC,eAArDC,CAAwE,QACvF,CAAwB9yB,CAAxB,CAFyG,CAAlF,CAGrB7H,CAEJ8H,EAAAkkB,gBAAA,CAA0BxkB,CAAA,CAAmBwkB,QAAwB,CAACV,CAAD,CAAWmP,CAAX,CAAqB,CACxFpP,CAAA,CAAaC,CAAb,CAAuBmP,CAAA,CAAW,kBAAX;AAAgC,UAAvD,CADwF,CAAhE,CAEtBz6B,CAEJ,OAAO8H,EAvR+E,CAJ5E,CAzL6C,CAoxD3DgnB,QAASA,GAAkB,CAACnoB,CAAD,CAAO,CAChC,MAAOoQ,GAAA,CAAUpQ,CAAAvB,QAAA,CAAakqB,EAAb,CAA4B,EAA5B,CAAV,CADyB,CAgElCiK,QAASA,GAAe,CAACqB,CAAD,CAAOC,CAAP,CAAa,CAAA,IAC/BC,EAAS,EADsB,CAE/BC,EAAUH,CAAAr5B,MAAA,CAAW,KAAX,CAFqB,CAG/By5B,EAAUH,CAAAt5B,MAAA,CAAW,KAAX,CAHqB,CAM1B7C,EAAI,CADb,EAAA,CACA,IAAA,CAAgBA,CAAhB,CAAoBq8B,CAAAt9B,OAApB,CAAoCiB,CAAA,EAApC,CAAyC,CAEvC,IADA,IAAIu8B,EAAQF,CAAA,CAAQr8B,CAAR,CAAZ,CACSa,EAAI,CAAb,CAAgBA,CAAhB,CAAoBy7B,CAAAv9B,OAApB,CAAoC8B,CAAA,EAApC,CACE,GAAI07B,CAAJ,EAAaD,CAAA,CAAQz7B,CAAR,CAAb,CAAyB,SAAS,CAEpCu7B,EAAA,GAA2B,CAAhB,CAAAA,CAAAr9B,OAAA,CAAoB,GAApB,CAA0B,EAArC,EAA2Cw9B,CALJ,CAOzC,MAAOH,EAb4B,CAgBrCnG,QAASA,GAAc,CAACuG,CAAD,CAAU,CAC/BA,CAAA,CAAUt2B,CAAA,CAAOs2B,CAAP,CACV,KAAIx8B,EAAIw8B,CAAAz9B,OAER,IAAS,CAAT,EAAIiB,CAAJ,CACE,MAAOw8B,EAGT,KAAA,CAAOx8B,CAAA,EAAP,CAAA,CA3iNsBmxB,CA6iNpB,GADWqL,CAAAl6B,CAAQtC,CAARsC,CACPrD,SAAJ,EACEoE,EAAA1D,KAAA,CAAY68B,CAAZ,CAAqBx8B,CAArB,CAAwB,CAAxB,CAGJ,OAAOw8B,EAdwB,CA6BjCpnB,QAASA,GAAmB,EAAG,CAAA,IACzB0a,EAAc,EADW,CAEzB2M,EAAU,CAAA,CAFe,CAGzBC,EAAY,yBAWhB,KAAAC,SAAA,CAAgBC,QAAQ,CAAC30B,CAAD,CAAOkE,CAAP,CAAoB,CAC1CC,EAAA,CAAwBnE,CAAxB,CAA8B,YAA9B,CACIrG,EAAA,CAASqG,CAAT,CAAJ,CACExH,CAAA,CAAOqvB,CAAP,CAAoB7nB,CAApB,CADF,CAGE6nB,CAAA,CAAY7nB,CAAZ,CAHF,CAGsBkE,CALoB,CAc5C,KAAA0wB,aAAA,CAAoBC,QAAQ,EAAG,CAC7BL,CAAA;AAAU,CAAA,CADmB,CAK/B,KAAA3d,KAAA,CAAY,CAAC,WAAD,CAAc,SAAd,CAAyB,QAAQ,CAACuD,CAAD,CAAYxK,CAAZ,CAAqB,CAiGhEklB,QAASA,EAAa,CAACnb,CAAD,CAAS8R,CAAT,CAAqB1R,CAArB,CAA+B/Z,CAA/B,CAAqC,CACzD,GAAM2Z,CAAAA,CAAN,EAAgB,CAAAhgB,CAAA,CAASggB,CAAAqR,OAAT,CAAhB,CACE,KAAMt0B,EAAA,CAAO,aAAP,CAAA,CAAsB,OAAtB,CAEJsJ,CAFI,CAEEyrB,CAFF,CAAN,CAKF9R,CAAAqR,OAAA,CAAcS,CAAd,CAAA,CAA4B1R,CAP6B,CApE3D,MAAO,SAAQ,CAACgb,CAAD,CAAapb,CAAb,CAAqBqb,CAArB,CAA4BC,CAA5B,CAAmC,CAAA,IAQ5Clb,CAR4C,CAQ3B7V,CAR2B,CAQdunB,CAClCuJ,EAAA,CAAkB,CAAA,CAAlB,GAAQA,CACJC,EAAJ,EAAa/9B,CAAA,CAAS+9B,CAAT,CAAb,GACExJ,CADF,CACewJ,CADf,CAIA,IAAI/9B,CAAA,CAAS69B,CAAT,CAAJ,CAA0B,CACxB/4B,CAAA,CAAQ+4B,CAAA/4B,MAAA,CAAiBy4B,CAAjB,CACR,IAAKz4B,CAAAA,CAAL,CACE,KAAMk5B,GAAA,CAAkB,SAAlB,CAE8CH,CAF9C,CAAN,CAIF7wB,CAAA,CAAclI,CAAA,CAAM,CAAN,CACdyvB,EADA,CACaA,CADb,EAC2BzvB,CAAA,CAAM,CAAN,CAC3B+4B,EAAA,CAAalN,CAAApwB,eAAA,CAA2ByM,CAA3B,CAAA,CACP2jB,CAAA,CAAY3jB,CAAZ,CADO,CAEPE,EAAA,CAAOuV,CAAAqR,OAAP,CAAsB9mB,CAAtB,CAAmC,CAAA,CAAnC,CAFO,GAGJswB,CAAA,CAAUpwB,EAAA,CAAOwL,CAAP,CAAgB1L,CAAhB,CAA6B,CAAA,CAA7B,CAAV,CAA+CzN,CAH3C,CAKbuN,GAAA,CAAY+wB,CAAZ,CAAwB7wB,CAAxB,CAAqC,CAAA,CAArC,CAdwB,CAiB1B,GAAI8wB,CAAJ,CAmBE,MARIG,EAQG,CARmBnb,CAAC7iB,CAAA,CAAQ49B,CAAR,CAAA,CACzBA,CAAA,CAAWA,CAAAj+B,OAAX,CAA+B,CAA/B,CADyB,CACWi+B,CADZ/a,WAQnB,CANPD,CAMO,CANIhjB,MAAAqC,OAAA,CAAc+7B,CAAd,EAAqC,IAArC,CAMJ,CAJH1J,CAIG,EAHLqJ,CAAA,CAAcnb,CAAd,CAAsB8R,CAAtB,CAAkC1R,CAAlC,CAA4C7V,CAA5C,EAA2D6wB,CAAA/0B,KAA3D,CAGK,CAAAxH,CAAA,CAAO,QAAQ,EAAG,CACvB4hB,CAAApZ,OAAA,CAAiB+zB,CAAjB,CAA6Bhb,CAA7B,CAAuCJ,CAAvC,CAA+CzV,CAA/C,CACA,OAAO6V,EAFgB,CAAlB,CAGJ,CACDA,SAAUA,CADT,CAED0R,WAAYA,CAFX,CAHI,CAST1R;CAAA,CAAWK,CAAAhC,YAAA,CAAsB2c,CAAtB,CAAkCpb,CAAlC,CAA0CzV,CAA1C,CAEPunB,EAAJ,EACEqJ,CAAA,CAAcnb,CAAd,CAAsB8R,CAAtB,CAAkC1R,CAAlC,CAA4C7V,CAA5C,EAA2D6wB,CAAA/0B,KAA3D,CAGF,OAAO+Z,EAjEyC,CA7Bc,CAAtD,CAjCiB,CAuK/B1M,QAASA,GAAiB,EAAG,CAC3B,IAAAwJ,KAAA,CAAY,CAAC,SAAD,CAAY,QAAQ,CAACtgB,CAAD,CAAS,CACvC,MAAO0H,EAAA,CAAO1H,CAAAC,SAAP,CADgC,CAA7B,CADe,CA8C7B+W,QAASA,GAAyB,EAAG,CACnC,IAAAsJ,KAAA,CAAY,CAAC,MAAD,CAAS,QAAQ,CAACzI,CAAD,CAAO,CAClC,MAAO,SAAQ,CAACgnB,CAAD,CAAYC,CAAZ,CAAmB,CAChCjnB,CAAAyO,MAAAvf,MAAA,CAAiB8Q,CAAjB,CAAuBzV,SAAvB,CADgC,CADA,CAAxB,CADuB,CAiBrC28B,QAASA,GAA4B,CAACj0B,CAAD,CAAOk0B,CAAP,CAAgB,CACnD,GAAIr+B,CAAA,CAASmK,CAAT,CAAJ,CAAoB,CAElB,IAAIm0B,EAAWn0B,CAAA5C,QAAA,CAAag3B,EAAb,CAAqC,EAArC,CAAAzjB,KAAA,EAEf,IAAIwjB,CAAJ,CAAc,CACZ,IAAIE,EAAcH,CAAA,CAAQ,cAAR,CACd,EAAC,CAAD,CAAC,CAAD,EAAC,CAAD,GAAC,CAAA,QAAA,CAAA,EAAA,CAAD,IAWN,CAXM,EAUFI,CAVE,CAAkE58B,CAUxDiD,MAAA,CAAU45B,EAAV,CAVV,GAWcC,EAAA,CAAUF,CAAA,CAAU,CAAV,CAAV,CAAAn0B,KAAA,CAXoDzI,CAWpD,CAXd,CAAA,EAAJ,GACEsI,CADF,CACSxD,EAAA,CAAS23B,CAAT,CADT,CAFY,CAJI,CAYpB,MAAOn0B,EAb4C,CA2BrDy0B,QAASA,GAAY,CAACP,CAAD,CAAU,CAAA,IACzBrjB,EAASpN,EAAA,EADgB,CACHvN,CADG,CACEiG,CADF,CACOzF,CAEpC,IAAKw9B,CAAAA,CAAL,CAAc,MAAOrjB,EAErB9a,EAAA,CAAQm+B,CAAA36B,MAAA,CAAc,IAAd,CAAR,CAA6B,QAAQ,CAACm7B,CAAD,CAAO,CAC1Ch+B,CAAA,CAAIg+B,CAAA56B,QAAA,CAAa,GAAb,CACJ5D,EAAA,CAAMwD,CAAA,CAAUiX,CAAA,CAAK+jB,CAAA3W,OAAA,CAAY,CAAZ;AAAernB,CAAf,CAAL,CAAV,CACNyF,EAAA,CAAMwU,CAAA,CAAK+jB,CAAA3W,OAAA,CAAYrnB,CAAZ,CAAgB,CAAhB,CAAL,CAEFR,EAAJ,GACE2a,CAAA,CAAO3a,CAAP,CADF,CACgB2a,CAAA,CAAO3a,CAAP,CAAA,CAAc2a,CAAA,CAAO3a,CAAP,CAAd,CAA4B,IAA5B,CAAmCiG,CAAnC,CAAyCA,CADzD,CAL0C,CAA5C,CAUA,OAAO0U,EAfsB,CA+B/B8jB,QAASA,GAAa,CAACT,CAAD,CAAU,CAC9B,IAAIU,EAAat8B,CAAA,CAAS47B,CAAT,CAAA,CAAoBA,CAApB,CAA8B9+B,CAE/C,OAAO,SAAQ,CAACuJ,CAAD,CAAO,CACfi2B,CAAL,GAAiBA,CAAjB,CAA+BH,EAAA,CAAaP,CAAb,CAA/B,CAEA,OAAIv1B,EAAJ,EACM9H,CAIGA,CAJK+9B,CAAA,CAAWl7B,CAAA,CAAUiF,CAAV,CAAX,CAIL9H,CAHO,IAAK,EAGZA,GAHHA,CAGGA,GAFLA,CAEKA,CAFG,IAEHA,EAAAA,CALT,EAQO+9B,CAXa,CAHQ,CA8BhCC,QAASA,GAAa,CAAC70B,CAAD,CAAOk0B,CAAP,CAAgBY,CAAhB,CAAwBC,CAAxB,CAA6B,CACjD,GAAI5+B,CAAA,CAAW4+B,CAAX,CAAJ,CACE,MAAOA,EAAA,CAAI/0B,CAAJ,CAAUk0B,CAAV,CAAmBY,CAAnB,CAET/+B,EAAA,CAAQg/B,CAAR,CAAa,QAAQ,CAACj5B,CAAD,CAAK,CACxBkE,CAAA,CAAOlE,CAAA,CAAGkE,CAAH,CAASk0B,CAAT,CAAkBY,CAAlB,CADiB,CAA1B,CAIA,OAAO90B,EAR0C,CAuBnD0M,QAASA,GAAa,EAAG,CA4BvB,IAAIsoB,EAAW,IAAAA,SAAXA,CAA2B,CAE7BC,kBAAmB,CAAChB,EAAD,CAFU,CAK7BiB,iBAAkB,CAAC,QAAQ,CAACC,CAAD,CAAI,CAC7B,MAAO78B,EAAA,CAAS68B,CAAT,CAAA,EA18PmB,eA08PnB,GA18PJ18B,EAAApC,KAAA,CA08P2B8+B,CA18P3B,CA08PI,EAh8PmB,eAg8PnB,GAh8PJ18B,EAAApC,KAAA,CAg8PyC8+B,CAh8PzC,CAg8PI,EAr8PmB,mBAq8PnB,GAr8PJ18B,EAAApC,KAAA,CAq8P2D8+B,CAr8P3D,CAq8PI,CAA4D/4B,EAAA,CAAO+4B,CAAP,CAA5D,CAAwEA,CADlD,CAAb,CALW,CAU7BjB,QAAS,CACPkB,OAAQ,CACN,OAAU,mCADJ,CADD;AAIPvM,KAAQ9tB,EAAA,CAAYs6B,EAAZ,CAJD,CAKPjf,IAAQrb,EAAA,CAAYs6B,EAAZ,CALD,CAMPC,MAAQv6B,EAAA,CAAYs6B,EAAZ,CAND,CAVoB,CAmB7BE,eAAgB,YAnBa,CAoB7BC,eAAgB,cApBa,CAA/B,CAuBIC,EAAgB,CAAA,CAoBpB,KAAAA,cAAA,CAAqBC,QAAQ,CAAC7+B,CAAD,CAAQ,CACnC,MAAIwB,EAAA,CAAUxB,CAAV,CAAJ,EACE4+B,CACO,CADS,CAAE5+B,CAAAA,CACX,CAAA,IAFT,EAIO4+B,CAL4B,CAqBrC,KAAIE,EAAuB,IAAAC,aAAvBD,CAA2C,EAE/C,KAAAngB,KAAA,CAAY,CAAC,cAAD,CAAiB,UAAjB,CAA6B,eAA7B,CAA8C,YAA9C,CAA4D,IAA5D,CAAkE,WAAlE,CACR,QAAQ,CAAC7I,CAAD,CAAelB,CAAf,CAAyBE,CAAzB,CAAwCwB,CAAxC,CAAoDE,CAApD,CAAwD0L,CAAxD,CAAmE,CAshB7EtM,QAASA,EAAK,CAACopB,CAAD,CAAgB,CA4E5BZ,QAASA,EAAiB,CAACa,CAAD,CAAW,CAEnC,IAAIC,EAAO5+B,CAAA,CAAO,EAAP,CAAW2+B,CAAX,CAITC,EAAA/1B,KAAA,CAHG81B,CAAA91B,KAAL,CAGc60B,EAAA,CAAciB,CAAA91B,KAAd,CAA6B81B,CAAA5B,QAA7B,CAA+C4B,CAAAhB,OAA/C,CAAgEr2B,CAAAw2B,kBAAhE,CAHd,CACca,CAAA91B,KAII80B,EAAAA,CAAAgB,CAAAhB,OAAlB,OAntBC,IAmtBM,EAntBCA,CAmtBD,EAntBoB,GAmtBpB,CAntBWA,CAmtBX,CACHiB,CADG,CAEH1oB,CAAA2oB,OAAA,CAAUD,CAAV,CAV+B,CAarCE,QAASA,EAAgB,CAAC/B,CAAD,CAAU,CAAA,IAC7BgC,CAD6B,CACdC,EAAmB,EAEtCpgC,EAAA,CAAQm+B,CAAR,CAAiB,QAAQ,CAACkC,CAAD,CAAWC,CAAX,CAAmB,CACtClgC,CAAA,CAAWigC,CAAX,CAAJ,EACEF,CACA;AADgBE,CAAA,EAChB,CAAqB,IAArB,EAAIF,CAAJ,GACEC,CAAA,CAAiBE,CAAjB,CADF,CAC6BH,CAD7B,CAFF,EAMEC,CAAA,CAAiBE,CAAjB,CANF,CAM6BD,CAPa,CAA5C,CAWA,OAAOD,EAd0B,CAvFnC,GAAK,CAAA/1B,EAAA9H,SAAA,CAAiBu9B,CAAjB,CAAL,CACE,KAAMxgC,EAAA,CAAO,OAAP,CAAA,CAAgB,QAAhB,CAA0FwgC,CAA1F,CAAN,CAGF,IAAIp3B,EAAStH,CAAA,CAAO,CAClBgN,OAAQ,KADU,CAElB+wB,iBAAkBF,CAAAE,iBAFA,CAGlBD,kBAAmBD,CAAAC,kBAHD,CAAP,CAIVY,CAJU,CAMbp3B,EAAAy1B,QAAA,CA8FAoC,QAAqB,CAAC73B,CAAD,CAAS,CAAA,IACxB83B,EAAavB,CAAAd,QADW,CAExBsC,EAAar/B,CAAA,CAAO,EAAP,CAAWsH,CAAAy1B,QAAX,CAFW,CAGxBuC,CAHwB,CAGeC,CAHf,CAK5BH,EAAap/B,CAAA,CAAO,EAAP,CAAWo/B,CAAAnB,OAAX,CAA8BmB,CAAA,CAAW78B,CAAA,CAAU+E,CAAA0F,OAAV,CAAX,CAA9B,CAGb,EAAA,CACA,IAAKsyB,CAAL,GAAsBF,EAAtB,CAAkC,CAChCI,CAAA,CAAyBj9B,CAAA,CAAU+8B,CAAV,CAEzB,KAAKC,CAAL,GAAsBF,EAAtB,CACE,GAAI98B,CAAA,CAAUg9B,CAAV,CAAJ,GAAiCC,CAAjC,CACE,SAAS,CAIbH,EAAA,CAAWC,CAAX,CAAA,CAA4BF,CAAA,CAAWE,CAAX,CATI,CAalC,MAAOR,EAAA,CAAiBO,CAAjB,CAtBqB,CA9Fb,CAAaX,CAAb,CACjBp3B,EAAA0F,OAAA,CAAgBmB,EAAA,CAAU7G,CAAA0F,OAAV,CAuBhB,KAAIyyB,EAAQ,CArBQC,QAAQ,CAACp4B,CAAD,CAAS,CACnC,IAAIy1B,EAAUz1B,CAAAy1B,QAAd,CACI4C,EAAUjC,EAAA,CAAcp2B,CAAAuB,KAAd,CAA2B20B,EAAA,CAAcT,CAAd,CAA3B,CAAmD9+B,CAAnD,CAA8DqJ,CAAAy2B,iBAA9D,CAGV98B,EAAA,CAAY0+B,CAAZ,CAAJ,EACE/gC,CAAA,CAAQm+B,CAAR,CAAiB,QAAQ,CAACr9B,CAAD,CAAQw/B,CAAR,CAAgB,CACb,cAA1B,GAAI38B,CAAA,CAAU28B,CAAV,CAAJ;AACI,OAAOnC,CAAA,CAAQmC,CAAR,CAF4B,CAAzC,CAOEj+B,EAAA,CAAYqG,CAAAs4B,gBAAZ,CAAJ,EAA4C,CAAA3+B,CAAA,CAAY48B,CAAA+B,gBAAZ,CAA5C,GACEt4B,CAAAs4B,gBADF,CAC2B/B,CAAA+B,gBAD3B,CAKA,OAAOC,EAAA,CAAQv4B,CAAR,CAAgBq4B,CAAhB,CAAA3I,KAAA,CAA8B8G,CAA9B,CAAiDA,CAAjD,CAlB4B,CAqBzB,CAAgB7/B,CAAhB,CAAZ,CACI6hC,EAAU5pB,CAAA6pB,KAAA,CAAQz4B,CAAR,CAYd,KATA1I,CAAA,CAAQohC,CAAR,CAA8B,QAAQ,CAACC,CAAD,CAAc,CAClD,CAAIA,CAAAC,QAAJ,EAA2BD,CAAAE,aAA3B,GACEV,CAAAt3B,QAAA,CAAc83B,CAAAC,QAAd,CAAmCD,CAAAE,aAAnC,CAEF,EAAIF,CAAAtB,SAAJ,EAA4BsB,CAAAG,cAA5B,GACEX,CAAAt8B,KAAA,CAAW88B,CAAAtB,SAAX,CAAiCsB,CAAAG,cAAjC,CALgD,CAApD,CASA,CAAOX,CAAAnhC,OAAP,CAAA,CAAqB,CACf+hC,CAAAA,CAASZ,CAAAve,MAAA,EACb,KAAIof,EAAWb,CAAAve,MAAA,EAAf,CAEA4e,EAAUA,CAAA9I,KAAA,CAAaqJ,CAAb,CAAqBC,CAArB,CAJS,CAOrBR,CAAAS,QAAA,CAAkBC,QAAQ,CAAC77B,CAAD,CAAK,CAC7B6G,EAAA,CAAY7G,CAAZ,CAAgB,IAAhB,CAEAm7B,EAAA9I,KAAA,CAAa,QAAQ,CAAC2H,CAAD,CAAW,CAC9Bh6B,CAAA,CAAGg6B,CAAA91B,KAAH,CAAkB81B,CAAAhB,OAAlB,CAAmCgB,CAAA5B,QAAnC,CAAqDz1B,CAArD,CAD8B,CAAhC,CAGA,OAAOw4B,EANsB,CAS/BA,EAAAzb,MAAA,CAAgBoc,QAAQ,CAAC97B,CAAD,CAAK,CAC3B6G,EAAA,CAAY7G,CAAZ,CAAgB,IAAhB,CAEAm7B,EAAA9I,KAAA,CAAa,IAAb,CAAmB,QAAQ,CAAC2H,CAAD,CAAW,CACpCh6B,CAAA,CAAGg6B,CAAA91B,KAAH;AAAkB81B,CAAAhB,OAAlB,CAAmCgB,CAAA5B,QAAnC,CAAqDz1B,CAArD,CADoC,CAAtC,CAGA,OAAOw4B,EANoB,CAS7B,OAAOA,EA1EqB,CA+Q9BD,QAASA,EAAO,CAACv4B,CAAD,CAASq4B,CAAT,CAAkB,CA+DhCe,QAASA,EAAI,CAAC/C,CAAD,CAASgB,CAAT,CAAmBgC,CAAnB,CAAkCC,CAAlC,CAA8C,CAUzDC,QAASA,EAAkB,EAAG,CAC5BC,CAAA,CAAenC,CAAf,CAAyBhB,CAAzB,CAAiCgD,CAAjC,CAAgDC,CAAhD,CAD4B,CAT1BhgB,CAAJ,GA98BC,GA+8BC,EAAc+c,CAAd,EA/8ByB,GA+8BzB,CAAcA,CAAd,CACE/c,CAAA3B,IAAA,CAAUmG,CAAV,CAAe,CAACuY,CAAD,CAASgB,CAAT,CAAmBrB,EAAA,CAAaqD,CAAb,CAAnB,CAAgDC,CAAhD,CAAf,CADF,CAIEhgB,CAAA8I,OAAA,CAAatE,CAAb,CALJ,CAaIkZ,EAAJ,CACEtoB,CAAA+qB,YAAA,CAAuBF,CAAvB,CADF,EAGEA,CAAA,EACA,CAAK7qB,CAAAgrB,QAAL,EAAyBhrB,CAAApN,OAAA,EAJ3B,CAdyD,CA0B3Dk4B,QAASA,EAAc,CAACnC,CAAD,CAAWhB,CAAX,CAAmBZ,CAAnB,CAA4B6D,CAA5B,CAAwC,CAE7DjD,CAAA,CAAoB,EAAX,EAAAA,CAAA,CAAeA,CAAf,CAAwB,CAEjC,EA3+BC,GA2+BA,EAAUA,CAAV,EA3+B0B,GA2+B1B,CAAUA,CAAV,CAAoBsD,CAAAC,QAApB,CAAuCD,CAAApC,OAAxC,EAAyD,CACvDh2B,KAAM81B,CADiD,CAEvDhB,OAAQA,CAF+C,CAGvDZ,QAASS,EAAA,CAAcT,CAAd,CAH8C,CAIvDz1B,OAAQA,CAJ+C,CAKvDs5B,WAAYA,CAL2C,CAAzD,CAJ6D,CAa/DO,QAASA,EAAwB,CAAC/9B,CAAD,CAAS,CACxC09B,CAAA,CAAe19B,CAAAyF,KAAf,CAA4BzF,CAAAu6B,OAA5B,CAA2C/5B,EAAA,CAAYR,CAAA25B,QAAA,EAAZ,CAA3C,CAA0E35B,CAAAw9B,WAA1E,CADwC,CAI1CQ,QAASA,EAAgB,EAAG,CAC1B,IAAInT,EAAM3Y,CAAA+rB,gBAAA1+B,QAAA,CAA8B2E,CAA9B,CACG,GAAb,GAAI2mB,CAAJ,EAAgB3Y,CAAA+rB,gBAAAz+B,OAAA,CAA6BqrB,CAA7B,CAAkC,CAAlC,CAFU,CA1GI,IAC5BgT,EAAW/qB,CAAA4R,MAAA,EADiB,CAE5BgY,EAAUmB,CAAAnB,QAFkB;AAG5Blf,CAH4B,CAI5B0gB,CAJ4B,CAK5BjC,EAAa/3B,CAAAy1B,QALe,CAM5B3X,EAAMmc,CAAA,CAASj6B,CAAA8d,IAAT,CAAqB9d,CAAAk6B,OAArB,CAEVlsB,EAAA+rB,gBAAAl+B,KAAA,CAA2BmE,CAA3B,CACAw4B,EAAA9I,KAAA,CAAaoK,CAAb,CAA+BA,CAA/B,CAGKxgB,EAAAtZ,CAAAsZ,MAAL,EAAqBA,CAAAid,CAAAjd,MAArB,EAAyD,CAAA,CAAzD,GAAwCtZ,CAAAsZ,MAAxC,EACuB,KADvB,GACKtZ,CAAA0F,OADL,EACkD,OADlD,GACgC1F,CAAA0F,OADhC,GAEE4T,CAFF,CAEUzf,CAAA,CAASmG,CAAAsZ,MAAT,CAAA,CAAyBtZ,CAAAsZ,MAAzB,CACAzf,CAAA,CAAS08B,CAAAjd,MAAT,CAAA,CAA2Bid,CAAAjd,MAA3B,CACA6gB,CAJV,CAOI7gB,EAAJ,GACE0gB,CACA,CADa1gB,CAAAjX,IAAA,CAAUyb,CAAV,CACb,CAAIlkB,CAAA,CAAUogC,CAAV,CAAJ,CACoBA,CAAlB,EA9yRMtiC,CAAA,CA8yRYsiC,CA9yRDtK,KAAX,CA8yRN,CAEEsK,CAAAtK,KAAA,CAAgBmK,CAAhB,CAA0CA,CAA1C,CAFF,CAKMxiC,CAAA,CAAQ2iC,CAAR,CAAJ,CACER,CAAA,CAAeQ,CAAA,CAAW,CAAX,CAAf,CAA8BA,CAAA,CAAW,CAAX,CAA9B,CAA6C19B,EAAA,CAAY09B,CAAA,CAAW,CAAX,CAAZ,CAA7C,CAAyEA,CAAA,CAAW,CAAX,CAAzE,CADF,CAGER,CAAA,CAAeQ,CAAf,CAA2B,GAA3B,CAAgC,EAAhC,CAAoC,IAApC,CATN,CAcE1gB,CAAA3B,IAAA,CAAUmG,CAAV,CAAe0a,CAAf,CAhBJ,CAuBI7+B,EAAA,CAAYqgC,CAAZ,CAAJ,GAQE,CAPII,CAOJ,CAPgBC,EAAA,CAAgBr6B,CAAA8d,IAAhB,CAAA,CACV9Q,CAAAiT,QAAA,EAAA,CAAmBjgB,CAAA82B,eAAnB,EAA4CP,CAAAO,eAA5C,CADU,CAEVngC,CAKN,IAHEohC,CAAA,CAAY/3B,CAAA+2B,eAAZ,EAAqCR,CAAAQ,eAArC,CAGF,CAHmEqD,CAGnE,EAAAlsB,CAAA,CAAalO,CAAA0F,OAAb,CAA4BoY,CAA5B,CAAiCua,CAAjC,CAA0Ce,CAA1C,CAAgDrB,CAAhD,CAA4D/3B,CAAAs6B,QAA5D,CACIt6B,CAAAs4B,gBADJ,CAC4Bt4B,CAAAu6B,aAD5B,CARF,CAYA,OAAO/B,EAtDyB,CAiHlCyB,QAASA,EAAQ,CAACnc,CAAD,CAAMoc,CAAN,CAAc,CAC7B,GAAKA,CAAAA,CAAL,CAAa,MAAOpc,EACpB;IAAI5e,EAAQ,EACZpH,GAAA,CAAcoiC,CAAd,CAAsB,QAAQ,CAAC9hC,CAAD,CAAQX,CAAR,CAAa,CAC3B,IAAd,GAAIW,CAAJ,EAAsBuB,CAAA,CAAYvB,CAAZ,CAAtB,GACKf,CAAA,CAAQe,CAAR,CAEL,GAFqBA,CAErB,CAF6B,CAACA,CAAD,CAE7B,EAAAd,CAAA,CAAQc,CAAR,CAAe,QAAQ,CAACoiC,CAAD,CAAI,CACrB3gC,CAAA,CAAS2gC,CAAT,CAAJ,GAEIA,CAFJ,CACMzgC,EAAA,CAAOygC,CAAP,CAAJ,CACMA,CAAAC,YAAA,EADN,CAGM98B,EAAA,CAAO68B,CAAP,CAJR,CAOAt7B,EAAArD,KAAA,CAAWuD,EAAA,CAAe3H,CAAf,CAAX,CAAiC,GAAjC,CACW2H,EAAA,CAAeo7B,CAAf,CADX,CARyB,CAA3B,CAHA,CADyC,CAA3C,CAgBmB,EAAnB,CAAIt7B,CAAAlI,OAAJ,GACE8mB,CADF,GACgC,EAAtB,EAACA,CAAAziB,QAAA,CAAY,GAAZ,CAAD,CAA2B,GAA3B,CAAiC,GAD3C,EACkD6D,CAAAG,KAAA,CAAW,GAAX,CADlD,CAGA,OAAOye,EAtBsB,CAp5B/B,IAAIqc,EAAejtB,CAAA,CAAc,OAAd,CAAnB,CAOIwrB,EAAuB,EAE3BphC,EAAA,CAAQ4/B,CAAR,CAA8B,QAAQ,CAACwD,CAAD,CAAqB,CACzDhC,CAAA73B,QAAA,CAA6BzJ,CAAA,CAASsjC,CAAT,CAAA,CACvBpgB,CAAAjY,IAAA,CAAcq4B,CAAd,CADuB,CACapgB,CAAApZ,OAAA,CAAiBw5B,CAAjB,CAD1C,CADyD,CAA3D,CA+oBA1sB,EAAA+rB,gBAAA,CAAwB,EA4GxBY,UAA2B,CAAC9lB,CAAD,CAAQ,CACjCvd,CAAA,CAAQuB,SAAR,CAAmB,QAAQ,CAACqH,CAAD,CAAO,CAChC8N,CAAA,CAAM9N,CAAN,CAAA,CAAc,QAAQ,CAAC4d,CAAD,CAAM9d,CAAN,CAAc,CAClC,MAAOgO,EAAA,CAAMtV,CAAA,CAAOsH,CAAP,EAAiB,EAAjB,CAAqB,CAChC0F,OAAQxF,CADwB,CAEhC4d,IAAKA,CAF2B,CAArB,CAAN,CAD2B,CADJ,CAAlC,CADiC,CAAnC6c,CA1DA,CAAmB,KAAnB,CAA0B,QAA1B,CAAoC,MAApC,CAA4C,OAA5C,CAsEAC,UAAmC,CAAC16B,CAAD,CAAO,CACxC5I,CAAA,CAAQuB,SAAR,CAAmB,QAAQ,CAACqH,CAAD,CAAO,CAChC8N,CAAA,CAAM9N,CAAN,CAAA,CAAc,QAAQ,CAAC4d,CAAD,CAAMvc,CAAN,CAAYvB,CAAZ,CAAoB,CACxC,MAAOgO,EAAA,CAAMtV,CAAA,CAAOsH,CAAP;AAAiB,EAAjB,CAAqB,CAChC0F,OAAQxF,CADwB,CAEhC4d,IAAKA,CAF2B,CAGhCvc,KAAMA,CAH0B,CAArB,CAAN,CADiC,CADV,CAAlC,CADwC,CAA1Cq5B,CA9BA,CAA2B,MAA3B,CAAmC,KAAnC,CAA0C,OAA1C,CAYA5sB,EAAAuoB,SAAA,CAAiBA,CAGjB,OAAOvoB,EAnwBsE,CADnE,CA9FW,CAghCzB6sB,QAASA,GAAS,EAAG,CACjB,MAAO,KAAIpkC,CAAAqkC,eADM,CAoBrB3sB,QAASA,GAAoB,EAAG,CAC9B,IAAA4I,KAAA,CAAY,CAAC,UAAD,CAAa,SAAb,CAAwB,WAAxB,CAAqC,QAAQ,CAAC/J,CAAD,CAAW8C,CAAX,CAAoBxC,CAApB,CAA+B,CACtF,MAAOytB,GAAA,CAAkB/tB,CAAlB,CAA4B6tB,EAA5B,CAAuC7tB,CAAAwT,MAAvC,CAAuD1Q,CAAAnO,QAAAq5B,UAAvD,CAAkF1tB,CAAA,CAAU,CAAV,CAAlF,CAD+E,CAA5E,CADkB,CAMhCytB,QAASA,GAAiB,CAAC/tB,CAAD,CAAW6tB,CAAX,CAAsBI,CAAtB,CAAqCD,CAArC,CAAgD7c,CAAhD,CAA6D,CA8GrF+c,QAASA,EAAQ,CAACpd,CAAD,CAAMqd,CAAN,CAAkB/B,CAAlB,CAAwB,CAAA,IAInCvxB,EAASsW,CAAA/M,cAAA,CAA0B,QAA1B,CAJ0B,CAIWwN,EAAW,IAC7D/W,EAAAmL,KAAA,CAAc,iBACdnL,EAAAtL,IAAA,CAAauhB,CACbjW,EAAAuzB,MAAA,CAAe,CAAA,CAEfxc,EAAA,CAAWA,QAAQ,CAAC1I,CAAD,CAAQ,CACHrO,CAx2OtByL,oBAAA,CAw2O8BN,MAx2O9B,CAw2OsC4L,CAx2OtC,CAAsC,CAAA,CAAtC,CAy2OsB/W,EAz2OtByL,oBAAA,CAy2O8BN,OAz2O9B,CAy2OuC4L,CAz2OvC,CAAsC,CAAA,CAAtC,CA02OAT,EAAAkd,KAAAnmB,YAAA,CAA6BrN,CAA7B,CACAA,EAAA,CAAS,IACT,KAAIwuB,EAAU,EAAd,CACI/F,EAAO,SAEPpa;CAAJ,GACqB,MAInB,GAJIA,CAAAlD,KAIJ,EAJ8BgoB,CAAA,CAAUG,CAAV,CAAAG,OAI9B,GAHEplB,CAGF,CAHU,CAAElD,KAAM,OAAR,CAGV,EADAsd,CACA,CADOpa,CAAAlD,KACP,CAAAqjB,CAAA,CAAwB,OAAf,GAAAngB,CAAAlD,KAAA,CAAyB,GAAzB,CAA+B,GAL1C,CAQIomB,EAAJ,EACEA,CAAA,CAAK/C,CAAL,CAAa/F,CAAb,CAjBuB,CAqBRzoB,EA/3OjB0zB,iBAAA,CA+3OyBvoB,MA/3OzB,CA+3OiC4L,CA/3OjC,CAAmC,CAAA,CAAnC,CAg4OiB/W,EAh4OjB0zB,iBAAA,CAg4OyBvoB,OAh4OzB,CAg4OkC4L,CAh4OlC,CAAmC,CAAA,CAAnC,CAi4OFT,EAAAkd,KAAAlqB,YAAA,CAA6BtJ,CAA7B,CACA,OAAO+W,EAjCgC,CA5GzC,MAAO,SAAQ,CAAClZ,CAAD,CAASoY,CAAT,CAAcsM,CAAd,CAAoBxL,CAApB,CAA8B6W,CAA9B,CAAuC6E,CAAvC,CAAgDhC,CAAhD,CAAiEiC,CAAjE,CAA+E,CA2F5FiB,QAASA,EAAc,EAAG,CACxBC,CAAA,EAAaA,CAAA,EACbC,EAAA,EAAOA,CAAAC,MAAA,EAFiB,CAK1BC,QAASA,EAAe,CAAChd,CAAD,CAAWyX,CAAX,CAAmBgB,CAAnB,CAA6BgC,CAA7B,CAA4CC,CAA5C,CAAwD,CAE1E3Y,CAAJ,GAAkBhqB,CAAlB,EACEskC,CAAAra,OAAA,CAAqBD,CAArB,CAEF8a,EAAA,CAAYC,CAAZ,CAAkB,IAElB9c,EAAA,CAASyX,CAAT,CAAiBgB,CAAjB,CAA2BgC,CAA3B,CAA0CC,CAA1C,CACAtsB,EAAAuR,6BAAA,CAAsChlB,CAAtC,CAR8E,CA/FhFyT,CAAAwR,6BAAA,EACAV,EAAA,CAAMA,CAAN,EAAa9Q,CAAA8Q,IAAA,EAEb,IAAyB,OAAzB,EAAI7iB,CAAA,CAAUyK,CAAV,CAAJ,CAAkC,CAChC,IAAIy1B,EAAa,GAAbA,CAAmBnhC,CAACghC,CAAAl0B,QAAA,EAAD9M,UAAA,CAA+B,EAA/B,CACvBghC,EAAA,CAAUG,CAAV,CAAA,CAAwB,QAAQ,CAAC55B,CAAD,CAAO,CACrCy5B,CAAA,CAAUG,CAAV,CAAA55B,KAAA,CAA6BA,CAC7By5B,EAAA,CAAUG,CAAV,CAAAG,OAAA,CAA+B,CAAA,CAFM,CAKvC;IAAIG,EAAYP,CAAA,CAASpd,CAAAnf,QAAA,CAAY,eAAZ,CAA6B,oBAA7B,CAAoDw8B,CAApD,CAAT,CACZA,CADY,CACA,QAAQ,CAAC9E,CAAD,CAAS/F,CAAT,CAAe,CACrCsL,CAAA,CAAgBhd,CAAhB,CAA0ByX,CAA1B,CAAkC2E,CAAA,CAAUG,CAAV,CAAA55B,KAAlC,CAA8D,EAA9D,CAAkE+uB,CAAlE,CACA0K,EAAA,CAAUG,CAAV,CAAA,CAAwB5hC,CAFa,CADvB,CAPgB,CAAlC,IAYO,CAEL,IAAImiC,EAAMb,CAAA,EAEVa,EAAAG,KAAA,CAASn2B,CAAT,CAAiBoY,CAAjB,CAAsB,CAAA,CAAtB,CACAxmB,EAAA,CAAQm+B,CAAR,CAAiB,QAAQ,CAACr9B,CAAD,CAAQX,CAAR,CAAa,CAChCmC,CAAA,CAAUxB,CAAV,CAAJ,EACIsjC,CAAAI,iBAAA,CAAqBrkC,CAArB,CAA0BW,CAA1B,CAFgC,CAAtC,CAMAsjC,EAAAK,OAAA,CAAaC,QAAsB,EAAG,CACpC,IAAI1C,EAAaoC,CAAApC,WAAbA,EAA+B,EAAnC,CAIIjC,EAAY,UAAD,EAAeqE,EAAf,CAAsBA,CAAArE,SAAtB,CAAqCqE,CAAAO,aAJpD,CAOI5F,EAAwB,IAAf,GAAAqF,CAAArF,OAAA,CAAsB,GAAtB,CAA4BqF,CAAArF,OAK1B,EAAf,GAAIA,CAAJ,GACEA,CADF,CACWgB,CAAA,CAAW,GAAX,CAA6C,MAA5B,EAAA6E,EAAA,CAAWpe,CAAX,CAAAqe,SAAA,CAAqC,GAArC,CAA2C,CADvE,CAIAP,EAAA,CAAgBhd,CAAhB,CACIyX,CADJ,CAEIgB,CAFJ,CAGIqE,CAAAU,sBAAA,EAHJ,CAII9C,CAJJ,CAjBoC,CAwBlCT,EAAAA,CAAeA,QAAQ,EAAG,CAG5B+C,CAAA,CAAgBhd,CAAhB,CAA2B,EAA3B,CAA8B,IAA9B,CAAoC,IAApC,CAA0C,EAA1C,CAH4B,CAM9B8c,EAAAW,QAAA,CAAcxD,CACd6C,EAAAY,QAAA,CAAczD,CAEVP,EAAJ,GACEoD,CAAApD,gBADF,CACwB,CAAA,CADxB,CAIA,IAAIiC,CAAJ,CACE,GAAI,CACFmB,CAAAnB,aAAA,CAAmBA,CADjB,CAEF,MAAOj8B,CAAP,CAAU,CAQV,GAAqB,MAArB;AAAIi8B,CAAJ,CACE,KAAMj8B,EAAN,CATQ,CAcdo9B,CAAAa,KAAA,CAASnS,CAAT,EAAiB,IAAjB,CAjEK,CAoEP,GAAc,CAAd,CAAIkQ,CAAJ,CACE,IAAI3Z,EAAYsa,CAAA,CAAcO,CAAd,CAA8BlB,CAA9B,CADlB,KAEyBA,EAAlB,EAthSK5iC,CAAA,CAshSa4iC,CAthSF5K,KAAX,CAshSL,EACL4K,CAAA5K,KAAA,CAAa8L,CAAb,CAvF0F,CAFT,CAwLvF3tB,QAASA,GAAoB,EAAG,CAC9B,IAAIgmB,EAAc,IAAlB,CACIC,EAAY,IAWhB,KAAAD,YAAA,CAAmB2I,QAAQ,CAACpkC,CAAD,CAAQ,CACjC,MAAIA,EAAJ,EACEy7B,CACO,CADOz7B,CACP,CAAA,IAFT,EAISy7B,CALwB,CAkBnC,KAAAC,UAAA,CAAiB2I,QAAQ,CAACrkC,CAAD,CAAQ,CAC/B,MAAIA,EAAJ,EACE07B,CACO,CADK17B,CACL,CAAA,IAFT,EAIS07B,CALsB,CAUjC,KAAA/c,KAAA,CAAY,CAAC,QAAD,CAAW,mBAAX,CAAgC,MAAhC,CAAwC,QAAQ,CAACvI,CAAD,CAAShB,CAAT,CAA4BwB,CAA5B,CAAkC,CAM5F0tB,QAASA,EAAM,CAACC,CAAD,CAAK,CAClB,MAAO,QAAP,CAAkBA,CADA,CAkGpB/uB,QAASA,EAAY,CAAC0iB,CAAD,CAAOsM,CAAP,CAA2BrL,CAA3B,CAA2CD,CAA3C,CAAyD,CAgH5EuL,QAASA,EAAY,CAACvM,CAAD,CAAO,CAC1B,MAAOA,EAAA3xB,QAAA,CAAam+B,CAAb,CAAiCjJ,CAAjC,CAAAl1B,QAAA,CACGo+B,CADH,CACqBjJ,CADrB,CADmB,CAK5BkJ,QAASA,EAAyB,CAAC5kC,CAAD,CAAQ,CACxC,GAAI,CACeA,IAAAA,EAAAA,CA/DjB,EAAA,CAAOm5B,CAAA,CACLviB,CAAAiuB,WAAA,CAAgB1L,CAAhB,CAAgCn5B,CAAhC,CADK,CAEL4W,CAAAkuB,QAAA,CAAa9kC,CAAb,CA8DK,KAAA,CAAA,IAAAk5B,CAAA,EAAiB,CAAA13B,CAAA,CAAUxB,CAAV,CAAjB,CAAoCA,CAAAA,CAAAA,CAApC,KA1DP,IAAa,IAAb,EAAIA,CAAJ,CACE,CAAA,CAAO,EADT,KAAA,CAGA,OAAQ,MAAOA,EAAf,EACE,KAAK,QAAL,CACE,KACF;KAAK,QAAL,CACEA,CAAA,CAAQ,EAAR,CAAaA,CACb,MACF,SACEA,CAAA,CAAQuF,EAAA,CAAOvF,CAAP,CAPZ,CAUA,CAAA,CAAOA,CAbP,CA0DA,MAAO,EAFL,CAGF,MAAOuhB,CAAP,CAAY,CACRwjB,CAEJ,CAFaC,EAAA,CAAmB,QAAnB,CAA4D9M,CAA5D,CACX3W,CAAA3f,SAAA,EADW,CAEb,CAAAwT,CAAA,CAAkB2vB,CAAlB,CAHY,CAJ0B,CApH1C7L,CAAA,CAAe,CAAEA,CAAAA,CAWjB,KAZ4E,IAExE/zB,CAFwE,CAGxE8/B,CAHwE,CAIxEjiC,EAAQ,CAJgE,CAKxE21B,EAAc,EAL0D,CAMxEuM,EAAW,EAN6D,CAOxEC,EAAajN,CAAAt5B,OAP2D,CASxE+F,EAAS,EAT+D,CAUxEygC,EAAsB,EAE1B,CAAOpiC,CAAP,CAAemiC,CAAf,CAAA,CACE,GAAyD,EAAzD,GAAMhgC,CAAN,CAAmB+yB,CAAAj1B,QAAA,CAAaw4B,CAAb,CAA0Bz4B,CAA1B,CAAnB,GAC+E,EAD/E,GACOiiC,CADP,CACkB/M,CAAAj1B,QAAA,CAAay4B,CAAb,CAAwBv2B,CAAxB,CAAqCkgC,CAArC,CADlB,EAEMriC,CAQJ,GARcmC,CAQd,EAPER,CAAAlB,KAAA,CAAYghC,CAAA,CAAavM,CAAA/P,UAAA,CAAenlB,CAAf,CAAsBmC,CAAtB,CAAb,CAAZ,CAOF,CALAmgC,CAKA,CALMpN,CAAA/P,UAAA,CAAehjB,CAAf,CAA4BkgC,CAA5B,CAA+CJ,CAA/C,CAKN,CAJAtM,CAAAl1B,KAAA,CAAiB6hC,CAAjB,CAIA,CAHAJ,CAAAzhC,KAAA,CAAc2S,CAAA,CAAOkvB,CAAP,CAAYV,CAAZ,CAAd,CAGA,CAFA5hC,CAEA,CAFQiiC,CAER,CAFmBM,CAEnB,CADAH,CAAA3hC,KAAA,CAAyBkB,CAAA/F,OAAzB,CACA,CAAA+F,CAAAlB,KAAA,CAAY,EAAZ,CAVF,KAWO,CAEDT,CAAJ,GAAcmiC,CAAd,EACExgC,CAAAlB,KAAA,CAAYghC,CAAA,CAAavM,CAAA/P,UAAA,CAAenlB,CAAf,CAAb,CAAZ,CAEF,MALK,CAeT,GAAIm2B,CAAJ,EAAsC,CAAtC,CAAsBx0B,CAAA/F,OAAtB,CACI,KAAMomC,GAAA,CAAmB,UAAnB,CAGsD9M,CAHtD,CAAN,CAMJ,GAAKsM,CAAAA,CAAL,EAA2B7L,CAAA/5B,OAA3B,CAA+C,CAC7C,IAAI4mC,EAAUA,QAAQ,CAACvJ,CAAD,CAAS,CAC7B,IAD6B,IACpBp8B,EAAI,CADgB,CACbW,EAAKm4B,CAAA/5B,OAArB,CAAyCiB,CAAzC,CAA6CW,CAA7C,CAAiDX,CAAA,EAAjD,CAAsD,CACpD,GAAIq5B,CAAJ,EAAoB33B,CAAA,CAAY06B,CAAA,CAAOp8B,CAAP,CAAZ,CAApB,CAA4C,MAC5C8E,EAAA,CAAOygC,CAAA,CAAoBvlC,CAApB,CAAP,CAAA;AAAiCo8B,CAAA,CAAOp8B,CAAP,CAFmB,CAItD,MAAO8E,EAAAsC,KAAA,CAAY,EAAZ,CALsB,CA+B/B,OAAO3G,EAAA,CAAOmlC,QAAwB,CAACrmC,CAAD,CAAU,CAC5C,IAAIS,EAAI,CAAR,CACIW,EAAKm4B,CAAA/5B,OADT,CAEIq9B,EAAajZ,KAAJ,CAAUxiB,CAAV,CAEb,IAAI,CACF,IAAA,CAAOX,CAAP,CAAWW,CAAX,CAAeX,CAAA,EAAf,CACEo8B,CAAA,CAAOp8B,CAAP,CAAA,CAAYqlC,CAAA,CAASrlC,CAAT,CAAA,CAAYT,CAAZ,CAGd,OAAOomC,EAAA,CAAQvJ,CAAR,CALL,CAMF,MAAO1a,CAAP,CAAY,CACRwjB,CAEJ,CAFaC,EAAA,CAAmB,QAAnB,CAA4D9M,CAA5D,CACT3W,CAAA3f,SAAA,EADS,CAEb,CAAAwT,CAAA,CAAkB2vB,CAAlB,CAHY,CAX8B,CAAzC,CAiBF,CAEHO,IAAKpN,CAFF,CAGHS,YAAaA,CAHV,CAIH+M,gBAAiBA,QAAQ,CAAC18B,CAAD,CAAQ6c,CAAR,CAAkB8f,CAAlB,CAAkC,CACzD,IAAIlS,CACJ,OAAOzqB,EAAA48B,YAAA,CAAkBV,CAAlB,CAA4BW,QAA6B,CAAC5J,CAAD,CAAS6J,CAAT,CAAoB,CAClF,IAAIC,EAAYP,CAAA,CAAQvJ,CAAR,CACZ38B,EAAA,CAAWumB,CAAX,CAAJ,EACEA,CAAArmB,KAAA,CAAc,IAAd,CAAoBumC,CAApB,CAA+B9J,CAAA,GAAW6J,CAAX,CAAuBrS,CAAvB,CAAmCsS,CAAlE,CAA6E/8B,CAA7E,CAEFyqB,EAAA,CAAYsS,CALsE,CAA7E,CAMJJ,CANI,CAFkD,CAJxD,CAjBE,CAhCsC,CA9C6B,CAxGc,IACxFN,EAAoB5J,CAAA78B,OADoE,CAExF2mC,EAAkB7J,CAAA98B,OAFsE,CAGxF8lC,EAAqB,IAAI7gC,MAAJ,CAAW43B,CAAAl1B,QAAA,CAAoB,IAApB,CAA0B+9B,CAA1B,CAAX,CAA8C,GAA9C,CAHmE,CAIxFK,EAAmB,IAAI9gC,MAAJ,CAAW63B,CAAAn1B,QAAA,CAAkB,IAAlB,CAAwB+9B,CAAxB,CAAX,CAA4C,GAA5C,CAiPvB9uB,EAAAimB,YAAA,CAA2BuK,QAAQ,EAAG,CACpC,MAAOvK,EAD6B,CAgBtCjmB,EAAAkmB,UAAA,CAAyBuK,QAAQ,EAAG,CAClC,MAAOvK,EAD2B,CAIpC,OAAOlmB,EAzQqF,CAAlF,CAzCkB,CAsThCG,QAASA,GAAiB,EAAG,CAC3B,IAAAgJ,KAAA;AAAY,CAAC,YAAD,CAAe,SAAf,CAA0B,IAA1B,CAAgC,KAAhC,CACP,QAAQ,CAACrI,CAAD,CAAeoB,CAAf,CAA0BlB,CAA1B,CAAgCE,CAAhC,CAAqC,CAgIhDmO,QAASA,EAAQ,CAAC5f,CAAD,CAAKqjB,CAAL,CAAY4d,CAAZ,CAAmBC,CAAnB,CAAgC,CAAA,IAC3CC,EAAc1uB,CAAA0uB,YAD6B,CAE3CC,EAAgB3uB,CAAA2uB,cAF2B,CAG3CC,EAAY,CAH+B,CAI3CC,EAAa/kC,CAAA,CAAU2kC,CAAV,CAAbI,EAAuC,CAACJ,CAJG,CAK3C5E,EAAWnZ,CAACme,CAAA,CAAY7vB,CAAZ,CAAkBF,CAAnB4R,OAAA,EALgC,CAM3CgY,EAAUmB,CAAAnB,QAEd8F,EAAA,CAAQ1kC,CAAA,CAAU0kC,CAAV,CAAA,CAAmBA,CAAnB,CAA2B,CAEnC9F,EAAA9I,KAAA,CAAa,IAAb,CAAmB,IAAnB,CAAyBryB,CAAzB,CAEAm7B,EAAAoG,aAAA,CAAuBJ,CAAA,CAAYK,QAAa,EAAG,CACjDlF,CAAAmF,OAAA,CAAgBJ,CAAA,EAAhB,CAEY,EAAZ,CAAIJ,CAAJ,EAAiBI,CAAjB,EAA8BJ,CAA9B,GACE3E,CAAAC,QAAA,CAAiB8E,CAAjB,CAEA,CADAD,CAAA,CAAcjG,CAAAoG,aAAd,CACA,CAAA,OAAOG,CAAA,CAAUvG,CAAAoG,aAAV,CAHT,CAMKD,EAAL,EAAgBjwB,CAAApN,OAAA,EATiC,CAA5B,CAWpBof,CAXoB,CAavBqe,EAAA,CAAUvG,CAAAoG,aAAV,CAAA,CAAkCjF,CAElC,OAAOnB,EA3BwC,CA/HjD,IAAIuG,EAAY,EAwKhB9hB,EAAA2D,OAAA,CAAkBoe,QAAQ,CAACxG,CAAD,CAAU,CAClC,MAAIA,EAAJ,EAAeA,CAAAoG,aAAf,GAAuCG,EAAvC,EACEA,CAAA,CAAUvG,CAAAoG,aAAV,CAAArH,OAAA,CAAuC,UAAvC,CAGO,CAFPznB,CAAA2uB,cAAA,CAAsBjG,CAAAoG,aAAtB,CAEO,CADP,OAAOG,CAAA,CAAUvG,CAAAoG,aAAV,CACA,CAAA,CAAA,CAJT;AAMO,CAAA,CAP2B,CAUpC,OAAO3hB,EAnLyC,CADtC,CADe,CAmM7BhW,QAASA,GAAe,EAAG,CACzB,IAAA8P,KAAA,CAAYC,QAAQ,EAAG,CACrB,MAAO,CACL8K,GAAI,OADC,CAGLmd,eAAgB,CACdC,YAAa,GADC,CAEdC,UAAW,GAFG,CAGdC,SAAU,CACR,CACEC,OAAQ,CADV,CAEEC,QAAS,CAFX,CAGEC,QAAS,CAHX,CAIEC,OAAQ,EAJV,CAKEC,OAAQ,EALV,CAMEC,OAAQ,GANV,CAOEC,OAAQ,EAPV,CAQEC,MAAO,CART,CASEC,OAAQ,CATV,CADQ,CAWN,CACAR,OAAQ,CADR,CAEAC,QAAS,CAFT,CAGAC,QAAS,CAHT,CAIAC,OAAQ,QAJR,CAKAC,OAAQ,EALR,CAMAC,OAAQ,SANR,CAOAC,OAAQ,GAPR,CAQAC,MAAO,CARP,CASAC,OAAQ,CATR,CAXM,CAHI,CA0BdC,aAAc,GA1BA,CAHX,CAgCLC,iBAAkB,CAChBC,MACI,uFAAA,MAAA,CAAA,GAAA,CAFY,CAIhBC,WAAa,iDAAA,MAAA,CAAA,GAAA,CAJG;AAKhBC,IAAK,0DAAA,MAAA,CAAA,GAAA,CALW,CAMhBC,SAAU,6BAAA,MAAA,CAAA,GAAA,CANM,CAOhBC,MAAO,CAAC,IAAD,CAAM,IAAN,CAPS,CAQhBC,OAAQ,oBARQ,CAShB,QAAS,eATO,CAUhBC,SAAU,iBAVM,CAWhBC,SAAU,WAXM,CAYhBC,WAAY,UAZI,CAahBC,UAAW,QAbK,CAchBC,WAAY,WAdI,CAehBC,UAAW,QAfK,CAgBhBC,SAAU,CACR,eADQ,CAER,aAFQ,CAhBM,CAoBhBC,KAAM,CACJ,IADI,CAEJ,IAFI,CApBU,CAhCb,CA0DLC,UAAWA,QAAQ,CAACC,CAAD,CAAM,CACvB,MAAY,EAAZ,GAAIA,CAAJ,CACS,KADT,CAGO,OAJgB,CA1DpB,CADc,CADE,CAiF3BC,QAASA,GAAU,CAACz8B,CAAD,CAAO,CACpB08B,CAAAA,CAAW18B,CAAAzJ,MAAA,CAAW,GAAX,CAGf,KAHA,IACI7C,EAAIgpC,CAAAjqC,OAER,CAAOiB,CAAA,EAAP,CAAA,CACEgpC,CAAA,CAAShpC,CAAT,CAAA,CAAcqH,EAAA,CAAiB2hC,CAAA,CAAShpC,CAAT,CAAjB,CAGhB;MAAOgpC,EAAA5hC,KAAA,CAAc,GAAd,CARiB,CAW1B6hC,QAASA,GAAgB,CAACC,CAAD,CAAcC,CAAd,CAA2B,CAClD,IAAIC,EAAYnF,EAAA,CAAWiF,CAAX,CAEhBC,EAAAE,WAAA,CAAyBD,CAAAlF,SACzBiF,EAAAG,OAAA,CAAqBF,CAAAG,SACrBJ,EAAAK,OAAA,CAAqBzoC,EAAA,CAAIqoC,CAAAK,KAAJ,CAArB,EAA4CC,EAAA,CAAcN,CAAAlF,SAAd,CAA5C,EAAiF,IAL/B,CASpDyF,QAASA,GAAW,CAACC,CAAD,CAAcT,CAAd,CAA2B,CAC7C,IAAIU,EAAsC,GAAtCA,GAAYD,CAAArlC,OAAA,CAAmB,CAAnB,CACZslC,EAAJ,GACED,CADF,CACgB,GADhB,CACsBA,CADtB,CAGA,KAAI3lC,EAAQggC,EAAA,CAAW2F,CAAX,CACZT,EAAAW,OAAA,CAAqBljC,kBAAA,CAAmBijC,CAAA,EAAyC,GAAzC,GAAY5lC,CAAA8lC,SAAAxlC,OAAA,CAAsB,CAAtB,CAAZ,CACpCN,CAAA8lC,SAAAzhB,UAAA,CAAyB,CAAzB,CADoC,CACNrkB,CAAA8lC,SADb,CAErBZ,EAAAa,SAAA,CAAuBnjC,EAAA,CAAc5C,CAAAgmC,OAAd,CACvBd,EAAAe,OAAA,CAAqBtjC,kBAAA,CAAmB3C,CAAA+f,KAAnB,CAGjBmlB,EAAAW,OAAJ,EAA0D,GAA1D,EAA0BX,CAAAW,OAAAvlC,OAAA,CAA0B,CAA1B,CAA1B,GACE4kC,CAAAW,OADF,CACuB,GADvB,CAC6BX,CAAAW,OAD7B,CAZ6C,CAyB/CK,QAASA,GAAU,CAACC,CAAD,CAAQC,CAAR,CAAe,CAChC,GAA6B,CAA7B,GAAIA,CAAAjnC,QAAA,CAAcgnC,CAAd,CAAJ,CACE,MAAOC,EAAAhjB,OAAA,CAAa+iB,CAAArrC,OAAb,CAFuB,CAOlCqoB,QAASA,GAAS,CAACvB,CAAD,CAAM,CACtB,IAAI1iB,EAAQ0iB,CAAAziB,QAAA,CAAY,GAAZ,CACZ;MAAiB,EAAV,EAAAD,CAAA,CAAc0iB,CAAd,CAAoBA,CAAAwB,OAAA,CAAW,CAAX,CAAclkB,CAAd,CAFL,CAKxBmnC,QAASA,GAAa,CAACzkB,CAAD,CAAM,CAC1B,MAAOA,EAAAnf,QAAA,CAAY,UAAZ,CAAwB,IAAxB,CADmB,CAwB5B6jC,QAASA,GAAgB,CAACC,CAAD,CAAUC,CAAV,CAAyBC,CAAzB,CAAqC,CAC5D,IAAAC,QAAA,CAAe,CAAA,CACfD,EAAA,CAAaA,CAAb,EAA2B,EAC3BzB,GAAA,CAAiBuB,CAAjB,CAA0B,IAA1B,CAQA,KAAAI,QAAA,CAAeC,QAAQ,CAAChlB,CAAD,CAAM,CAC3B,IAAIilB,EAAUX,EAAA,CAAWM,CAAX,CAA0B5kB,CAA1B,CACd,IAAK,CAAA1mB,CAAA,CAAS2rC,CAAT,CAAL,CACE,KAAMC,GAAA,CAAgB,UAAhB,CAA6EllB,CAA7E,CACF4kB,CADE,CAAN,CAIFd,EAAA,CAAYmB,CAAZ,CAAqB,IAArB,CAEK,KAAAhB,OAAL,GACE,IAAAA,OADF,CACgB,GADhB,CAIA,KAAAkB,UAAA,EAb2B,CAoB7B,KAAAA,UAAA,CAAiBC,QAAQ,EAAG,CAAA,IACtBhB,EAASjjC,EAAA,CAAW,IAAAgjC,SAAX,CADa,CAEtBhmB,EAAO,IAAAkmB,OAAA,CAAc,GAAd,CAAoB7iC,EAAA,CAAiB,IAAA6iC,OAAjB,CAApB,CAAoD,EAE/D,KAAAgB,MAAA,CAAanC,EAAA,CAAW,IAAAe,OAAX,CAAb,EAAwCG,CAAA,CAAS,GAAT,CAAeA,CAAf,CAAwB,EAAhE,EAAsEjmB,CACtE,KAAAmnB,SAAA,CAAgBV,CAAhB,CAAgC,IAAAS,MAAA7jB,OAAA,CAAkB,CAAlB,CALN,CAQ5B,KAAA+jB,eAAA,CAAsBC,QAAQ,CAACxlB,CAAD,CAAMylB,CAAN,CAAe,CAC3C,GAAIA,CAAJ,EAA8B,GAA9B,GAAeA,CAAA,CAAQ,CAAR,CAAf,CAIE,MADA,KAAAtnB,KAAA,CAAUsnB,CAAArmC,MAAA,CAAc,CAAd,CAAV,CACO;AAAA,CAAA,CALkC,KAOvCsmC,CAPuC,CAO/BC,CAGZ,EAAKD,CAAL,CAAcpB,EAAA,CAAWK,CAAX,CAAoB3kB,CAApB,CAAd,IAA4CnnB,CAA5C,EACE8sC,CAEE,CAFWD,CAEX,CAAAE,CAAA,CADF,CAAKF,CAAL,CAAcpB,EAAA,CAAWO,CAAX,CAAuBa,CAAvB,CAAd,IAAkD7sC,CAAlD,CACiB+rC,CADjB,EACkCN,EAAA,CAAW,GAAX,CAAgBoB,CAAhB,CADlC,EAC6DA,CAD7D,EAGiBf,CAHjB,CAG2BgB,CAL7B,EAOO,CAAKD,CAAL,CAAcpB,EAAA,CAAWM,CAAX,CAA0B5kB,CAA1B,CAAd,IAAkDnnB,CAAlD,CACL+sC,CADK,CACUhB,CADV,CAC0Bc,CAD1B,CAEId,CAFJ,EAEqB5kB,CAFrB,CAE2B,GAF3B,GAGL4lB,CAHK,CAGUhB,CAHV,CAKHgB,EAAJ,EACE,IAAAb,QAAA,CAAaa,CAAb,CAEF,OAAO,CAAEA,CAAAA,CAzBkC,CAvCe,CA+E9DC,QAASA,GAAmB,CAAClB,CAAD,CAAUC,CAAV,CAAyBkB,CAAzB,CAAqC,CAE/D1C,EAAA,CAAiBuB,CAAjB,CAA0B,IAA1B,CAQA,KAAAI,QAAA,CAAeC,QAAQ,CAAChlB,CAAD,CAAM,CAC3B,IAAI+lB,EAAiBzB,EAAA,CAAWK,CAAX,CAAoB3kB,CAApB,CAAjB+lB,EAA6CzB,EAAA,CAAWM,CAAX,CAA0B5kB,CAA1B,CAAjD,CACIgmB,CAECnqC,EAAA,CAAYkqC,CAAZ,CAAL,EAAiE,GAAjE,GAAoCA,CAAArnC,OAAA,CAAsB,CAAtB,CAApC,CAcM,IAAAomC,QAAJ,CACEkB,CADF,CACmBD,CADnB,EAGEC,CACA,CADiB,EACjB,CAAInqC,CAAA,CAAYkqC,CAAZ,CAAJ,GACEpB,CACA,CADU3kB,CACV,CAAA,IAAAnf,QAAA,EAFF,CAJF,CAdF,EAIEmlC,CACA,CADiB1B,EAAA,CAAWwB,CAAX,CAAuBC,CAAvB,CACjB,CAAIlqC,CAAA,CAAYmqC,CAAZ,CAAJ,GAEEA,CAFF,CAEmBD,CAFnB,CALF,CAyBAjC,GAAA,CAAYkC,CAAZ,CAA4B,IAA5B,CAEqC/B,EAAAA,CAAAA,IAAAA,OAA6BU,KAAAA,EAAAA,CAAAA,CAoB5DsB,EAAqB,iBAKC,EAA1B,GAAIjmB,CAAAziB,QAAA,CAAY2oC,CAAZ,CAAJ,GACElmB,CADF,CACQA,CAAAnf,QAAA,CAAYqlC,CAAZ,CAAkB,EAAlB,CADR,CAKID,EAAAzyB,KAAA,CAAwBwM,CAAxB,CAAJ,GAKA,CALA,CAKO,CADPmmB,CACO,CADiBF,CAAAzyB,KAAA,CAAwB/M,CAAxB,CACjB,EAAwB0/B,CAAA,CAAsB,CAAtB,CAAxB,CAAmD1/B,CAL1D,CA9BF,KAAAw9B,OAAA,CAAc,CAEd,KAAAkB,UAAA,EAjC2B,CA0E7B,KAAAA,UAAA,CAAiBC,QAAQ,EAAG,CAAA,IACtBhB;AAASjjC,EAAA,CAAW,IAAAgjC,SAAX,CADa,CAEtBhmB,EAAO,IAAAkmB,OAAA,CAAc,GAAd,CAAoB7iC,EAAA,CAAiB,IAAA6iC,OAAjB,CAApB,CAAoD,EAE/D,KAAAgB,MAAA,CAAanC,EAAA,CAAW,IAAAe,OAAX,CAAb,EAAwCG,CAAA,CAAS,GAAT,CAAeA,CAAf,CAAwB,EAAhE,EAAsEjmB,CACtE,KAAAmnB,SAAA,CAAgBX,CAAhB,EAA2B,IAAAU,MAAA,CAAaS,CAAb,CAA0B,IAAAT,MAA1B,CAAuC,EAAlE,CAL0B,CAQ5B,KAAAE,eAAA,CAAsBC,QAAQ,CAACxlB,CAAD,CAAMylB,CAAN,CAAe,CAC3C,MAAIlkB,GAAA,CAAUojB,CAAV,CAAJ,EAA0BpjB,EAAA,CAAUvB,CAAV,CAA1B,EACE,IAAA+kB,QAAA,CAAa/kB,CAAb,CACO,CAAA,CAAA,CAFT,EAIO,CAAA,CALoC,CA5FkB,CAgHjEomB,QAASA,GAA0B,CAACzB,CAAD,CAAUC,CAAV,CAAyBkB,CAAzB,CAAqC,CACtE,IAAAhB,QAAA,CAAe,CAAA,CACfe,GAAAnmC,MAAA,CAA0B,IAA1B,CAAgC3E,SAAhC,CAEA,KAAAwqC,eAAA,CAAsBC,QAAQ,CAACxlB,CAAD,CAAMylB,CAAN,CAAe,CAC3C,GAAIA,CAAJ,EAA8B,GAA9B,GAAeA,CAAA,CAAQ,CAAR,CAAf,CAIE,MADA,KAAAtnB,KAAA,CAAUsnB,CAAArmC,MAAA,CAAc,CAAd,CAAV,CACO,CAAA,CAAA,CAGT,KAAIwmC,CAAJ,CACIF,CAEAf,EAAJ,EAAepjB,EAAA,CAAUvB,CAAV,CAAf,CACE4lB,CADF,CACiB5lB,CADjB,CAEO,CAAK0lB,CAAL,CAAcpB,EAAA,CAAWM,CAAX,CAA0B5kB,CAA1B,CAAd,EACL4lB,CADK,CACUjB,CADV,CACoBmB,CADpB,CACiCJ,CADjC,CAEId,CAFJ,GAEsB5kB,CAFtB,CAE4B,GAF5B,GAGL4lB,CAHK,CAGUhB,CAHV,CAKHgB,EAAJ,EACE,IAAAb,QAAA,CAAaa,CAAb,CAEF,OAAO,CAAEA,CAAAA,CArBkC,CAwB7C,KAAAT,UAAA,CAAiBC,QAAQ,EAAG,CAAA,IACtBhB,EAASjjC,EAAA,CAAW,IAAAgjC,SAAX,CADa;AAEtBhmB,EAAO,IAAAkmB,OAAA,CAAc,GAAd,CAAoB7iC,EAAA,CAAiB,IAAA6iC,OAAjB,CAApB,CAAoD,EAE/D,KAAAgB,MAAA,CAAanC,EAAA,CAAW,IAAAe,OAAX,CAAb,EAAwCG,CAAA,CAAS,GAAT,CAAeA,CAAf,CAAwB,EAAhE,EAAsEjmB,CAEtE,KAAAmnB,SAAA,CAAgBX,CAAhB,CAA0BmB,CAA1B,CAAuC,IAAAT,MANb,CA5B0C,CA0WxEgB,QAASA,GAAc,CAACC,CAAD,CAAW,CAChC,MAAO,SAAQ,EAAG,CAChB,MAAO,KAAA,CAAKA,CAAL,CADS,CADc,CAOlCC,QAASA,GAAoB,CAACD,CAAD,CAAWE,CAAX,CAAuB,CAClD,MAAO,SAAQ,CAAClsC,CAAD,CAAQ,CACrB,GAAIuB,CAAA,CAAYvB,CAAZ,CAAJ,CACE,MAAO,KAAA,CAAKgsC,CAAL,CAET,KAAA,CAAKA,CAAL,CAAA,CAAiBE,CAAA,CAAWlsC,CAAX,CACjB,KAAA6qC,UAAA,EAEA,OAAO,KAPc,CAD2B,CA6CpD50B,QAASA,GAAiB,EAAG,CAAA,IACvBu1B,EAAa,EADU,CAEvBW,EAAY,CACV5f,QAAS,CAAA,CADC,CAEV6f,YAAa,CAAA,CAFH,CAGVC,aAAc,CAAA,CAHJ,CAahB,KAAAb,WAAA,CAAkBc,QAAQ,CAACzkC,CAAD,CAAS,CACjC,MAAIrG,EAAA,CAAUqG,CAAV,CAAJ,EACE2jC,CACO,CADM3jC,CACN,CAAA,IAFT,EAIS2jC,CALwB,CA4BnC,KAAAW,UAAA,CAAiBI,QAAQ,CAACzhB,CAAD,CAAO,CAC9B,MAAI7oB,GAAA,CAAU6oB,CAAV,CAAJ,EACEqhB,CAAA5f,QACO,CADazB,CACb,CAAA,IAFT,EAGWrpB,CAAA,CAASqpB,CAAT,CAAJ,EAED7oB,EAAA,CAAU6oB,CAAAyB,QAAV,CAYG,GAXL4f,CAAA5f,QAWK,CAXezB,CAAAyB,QAWf,EARHtqB,EAAA,CAAU6oB,CAAAshB,YAAV,CAQG;CAPLD,CAAAC,YAOK,CAPmBthB,CAAAshB,YAOnB,EAJHnqC,EAAA,CAAU6oB,CAAAuhB,aAAV,CAIG,GAHLF,CAAAE,aAGK,CAHoBvhB,CAAAuhB,aAGpB,EAAA,IAdF,EAgBEF,CApBqB,CA+DhC,KAAAxtB,KAAA,CAAY,CAAC,YAAD,CAAe,UAAf,CAA2B,UAA3B,CAAuC,cAAvC,CAAuD,SAAvD,CACR,QAAQ,CAACrI,CAAD,CAAa1B,CAAb,CAAuBoC,CAAvB,CAAiCgX,CAAjC,CAA+CtW,CAA/C,CAAwD,CA2BlE80B,QAASA,EAAyB,CAAC9mB,CAAD,CAAMnf,CAAN,CAAe+e,CAAf,CAAsB,CACtD,IAAImnB,EAASz2B,CAAA0P,IAAA,EAAb,CACIgnB,EAAW12B,CAAA22B,QACf,IAAI,CACF/3B,CAAA8Q,IAAA,CAAaA,CAAb,CAAkBnf,CAAlB,CAA2B+e,CAA3B,CAKA,CAAAtP,CAAA22B,QAAA,CAAoB/3B,CAAA0Q,MAAA,EANlB,CAOF,MAAOpf,CAAP,CAAU,CAKV,KAHA8P,EAAA0P,IAAA,CAAc+mB,CAAd,CAGMvmC,CAFN8P,CAAA22B,QAEMzmC,CAFcwmC,CAEdxmC,CAAAA,CAAN,CALU,CAV0C,CAqJxD0mC,QAASA,EAAmB,CAACH,CAAD,CAASC,CAAT,CAAmB,CAC7Cp2B,CAAAu2B,WAAA,CAAsB,wBAAtB,CAAgD72B,CAAA82B,OAAA,EAAhD,CAAoEL,CAApE,CACEz2B,CAAA22B,QADF,CACqBD,CADrB,CAD6C,CAhLmB,IAC9D12B,CAD8D,CAE9D+2B,CACAvlB,EAAAA,CAAW5S,CAAA4S,SAAA,EAHmD,KAI9DwlB,EAAap4B,CAAA8Q,IAAA,EAJiD,CAK9D2kB,CAEJ,IAAI8B,CAAA5f,QAAJ,CAAuB,CACrB,GAAK/E,CAAAA,CAAL,EAAiB2kB,CAAAC,YAAjB,CACE,KAAMxB,GAAA,CAAgB,QAAhB,CAAN,CAGFP,CAAA,CAAqB2C,CAjuBlB7kB,UAAA,CAAc,CAAd,CAiuBkB6kB,CAjuBD/pC,QAAA,CAAY,GAAZ;AAiuBC+pC,CAjuBgB/pC,QAAA,CAAY,IAAZ,CAAjB,CAAqC,CAArC,CAAjB,CAiuBH,EAAoCukB,CAApC,EAAgD,GAAhD,CACAulB,EAAA,CAAe/1B,CAAAqO,QAAA,CAAmB+kB,EAAnB,CAAsC0B,EANhC,CAAvB,IAQEzB,EACA,CADUpjB,EAAA,CAAU+lB,CAAV,CACV,CAAAD,CAAA,CAAexB,EAEjB,KAAIjB,EAA0BD,CA5uBzBnjB,OAAA,CAAW,CAAX,CAAcD,EAAA,CA4uBWojB,CA5uBX,CAAA4C,YAAA,CAA2B,GAA3B,CAAd,CAAgD,CAAhD,CA8uBLj3B,EAAA,CAAY,IAAI+2B,CAAJ,CAAiB1C,CAAjB,CAA0BC,CAA1B,CAAyC,GAAzC,CAA+CkB,CAA/C,CACZx1B,EAAAi1B,eAAA,CAAyB+B,CAAzB,CAAqCA,CAArC,CAEAh3B,EAAA22B,QAAA,CAAoB/3B,CAAA0Q,MAAA,EAEpB,KAAI4nB,EAAoB,2BAqBxBlf,EAAApjB,GAAA,CAAgB,OAAhB,CAAyB,QAAQ,CAACkT,CAAD,CAAQ,CAIvC,GAAKquB,CAAAE,aAAL,EAA+Bc,CAAArvB,CAAAqvB,QAA/B,EAAgDC,CAAAtvB,CAAAsvB,QAAhD,EAAiEC,CAAAvvB,CAAAuvB,SAAjE,EAAkG,CAAlG,EAAmFvvB,CAAAwvB,MAAnF,EAAuH,CAAvH,EAAuGxvB,CAAAyvB,OAAvG,CAAA,CAKA,IAHA,IAAIzpB,EAAM/d,CAAA,CAAO+X,CAAA0vB,OAAP,CAGV,CAA6B,GAA7B,GAAO7qC,EAAA,CAAUmhB,CAAA,CAAI,CAAJ,CAAV,CAAP,CAAA,CAEE,GAAIA,CAAA,CAAI,CAAJ,CAAJ,GAAekK,CAAA,CAAa,CAAb,CAAf,EAAmC,CAAA,CAAClK,CAAD,CAAOA,CAAA9iB,OAAA,EAAP,EAAqB,CAArB,CAAnC,CAA4D,MAG9D,KAAIysC,EAAU3pB,CAAAzhB,KAAA,CAAS,MAAT,CAAd,CAGI8oC,EAAUrnB,CAAAxhB,KAAA,CAAS,MAAT,CAAV6oC,EAA8BrnB,CAAAxhB,KAAA,CAAS,YAAT,CAE9Bb,EAAA,CAASgsC,CAAT,CAAJ,EAAgD,4BAAhD,GAAyBA,CAAA7rC,SAAA,EAAzB,GAGE6rC,CAHF;AAGY3J,EAAA,CAAW2J,CAAA3c,QAAX,CAAAnK,KAHZ,CAOIumB,EAAA5jC,KAAA,CAAuBmkC,CAAvB,CAAJ,EAEIA,CAAAA,CAFJ,EAEgB3pB,CAAAxhB,KAAA,CAAS,QAAT,CAFhB,EAEuCwb,CAAAC,mBAAA,EAFvC,EAGM,CAAA/H,CAAAi1B,eAAA,CAAyBwC,CAAzB,CAAkCtC,CAAlC,CAHN,GAOIrtB,CAAA4vB,eAAA,EAEA,CAAI13B,CAAA82B,OAAA,EAAJ,EAA0Bl4B,CAAA8Q,IAAA,EAA1B,GACEpP,CAAApN,OAAA,EAEA,CAAAwO,CAAAnO,QAAA,CAAgB,0BAAhB,CAAA,CAA8C,CAAA,CAHhD,CATJ,CAtBA,CAJuC,CAAzC,CA8CI4gC,GAAA,CAAcn0B,CAAA82B,OAAA,EAAd,CAAJ,EAAyC3C,EAAA,CAAc6C,CAAd,CAAzC,EACEp4B,CAAA8Q,IAAA,CAAa1P,CAAA82B,OAAA,EAAb,CAAiC,CAAA,CAAjC,CAGF,KAAIa,EAAe,CAAA,CAGnB/4B,EAAAyS,YAAA,CAAqB,QAAQ,CAACumB,CAAD,CAASC,CAAT,CAAmB,CAE1CtsC,CAAA,CAAYyoC,EAAA,CAAWM,CAAX,CAA0BsD,CAA1B,CAAZ,CAAJ,CAEEl2B,CAAA7N,SAAA8c,KAFF,CAE0BinB,CAF1B,EAMAt3B,CAAAvU,WAAA,CAAsB,QAAQ,EAAG,CAC/B,IAAI0qC,EAASz2B,CAAA82B,OAAA,EAAb,CACIJ,EAAW12B,CAAA22B,QADf,CAEI1uB,CAEJjI,EAAAy0B,QAAA,CAAkBmD,CAAlB,CACA53B,EAAA22B,QAAA,CAAoBkB,CAEpB5vB,EAAA,CAAmB3H,CAAAu2B,WAAA,CAAsB,sBAAtB,CAA8Ce,CAA9C,CAAsDnB,CAAtD,CACfoB,CADe,CACLnB,CADK,CAAAzuB,iBAKfjI,EAAA82B,OAAA,EAAJ,GAA2Bc,CAA3B,GAEI3vB,CAAJ,EACEjI,CAAAy0B,QAAA,CAAkBgC,CAAlB,CAEA,CADAz2B,CAAA22B,QACA,CADoBD,CACpB,CAAAF,CAAA,CAA0BC,CAA1B;AAAkC,CAAA,CAAlC,CAAyCC,CAAzC,CAHF,GAKEiB,CACA,CADe,CAAA,CACf,CAAAf,CAAA,CAAoBH,CAApB,CAA4BC,CAA5B,CANF,CAFA,CAb+B,CAAjC,CAwBA,CAAKp2B,CAAAgrB,QAAL,EAAyBhrB,CAAAw3B,QAAA,EA9BzB,CAF8C,CAAhD,CAoCAx3B,EAAAtU,OAAA,CAAkB+rC,QAAuB,EAAG,CAC1C,IAAItB,EAAStC,EAAA,CAAcv1B,CAAA8Q,IAAA,EAAd,CAAb,CACIkoB,EAASzD,EAAA,CAAcn0B,CAAA82B,OAAA,EAAd,CADb,CAEIJ,EAAW93B,CAAA0Q,MAAA,EAFf,CAGI0oB,EAAiBh4B,CAAAi4B,UAHrB,CAIIC,EAAoBzB,CAApByB,GAA+BN,CAA/BM,EACDl4B,CAAAw0B,QADC0D,EACoBl3B,CAAAqO,QADpB6oB,EACwCxB,CADxCwB,GACqDl4B,CAAA22B,QAEzD,IAAIgB,CAAJ,EAAoBO,CAApB,CACEP,CAEA,CAFe,CAAA,CAEf,CAAAr3B,CAAAvU,WAAA,CAAsB,QAAQ,EAAG,CAC/B,IAAI6rC,EAAS53B,CAAA82B,OAAA,EAAb,CACI7uB,EAAmB3H,CAAAu2B,WAAA,CAAsB,sBAAtB,CAA8Ce,CAA9C,CAAsDnB,CAAtD,CACnBz2B,CAAA22B,QADmB,CACAD,CADA,CAAAzuB,iBAKnBjI,EAAA82B,OAAA,EAAJ,GAA2Bc,CAA3B,GAEI3vB,CAAJ,EACEjI,CAAAy0B,QAAA,CAAkBgC,CAAlB,CACA,CAAAz2B,CAAA22B,QAAA,CAAoBD,CAFtB,GAIMwB,CAIJ,EAHE1B,CAAA,CAA0BoB,CAA1B,CAAkCI,CAAlC,CAC0BtB,CAAA,GAAa12B,CAAA22B,QAAb,CAAiC,IAAjC,CAAwC32B,CAAA22B,QADlE,CAGF,CAAAC,CAAA,CAAoBH,CAApB,CAA4BC,CAA5B,CARF,CAFA,CAP+B,CAAjC,CAsBF12B,EAAAi4B,UAAA,CAAsB,CAAA,CAjCoB,CAA5C,CAuCA,OAAOj4B,EA9K2D,CADxD,CA1Ge,CA8U7BG,QAASA,GAAY,EAAG,CAAA,IAClBg4B,EAAQ,CAAA,CADU,CAElBnpC,EAAO,IASX,KAAAopC,aAAA,CAAoBC,QAAQ,CAACC,CAAD,CAAO,CACjC,MAAI9sC,EAAA,CAAU8sC,CAAV,CAAJ,EACEH,CACK;AADGG,CACH,CAAA,IAFP,EAISH,CALwB,CASnC,KAAAxvB,KAAA,CAAY,CAAC,SAAD,CAAY,QAAQ,CAACjH,CAAD,CAAU,CAwDxC62B,QAASA,EAAW,CAAC3iC,CAAD,CAAM,CACpBA,CAAJ,WAAmB4iC,MAAnB,GACM5iC,CAAAoV,MAAJ,CACEpV,CADF,CACSA,CAAAmV,QAAD,EAAoD,EAApD,GAAgBnV,CAAAoV,MAAA/d,QAAA,CAAkB2I,CAAAmV,QAAlB,CAAhB,CACA,SADA,CACYnV,CAAAmV,QADZ,CAC0B,IAD1B,CACiCnV,CAAAoV,MADjC,CAEApV,CAAAoV,MAHR,CAIWpV,CAAA6iC,UAJX,GAKE7iC,CALF,CAKQA,CAAAmV,QALR,CAKsB,IALtB,CAK6BnV,CAAA6iC,UAL7B,CAK6C,GAL7C,CAKmD7iC,CAAAiyB,KALnD,CADF,CASA,OAAOjyB,EAViB,CAa1B8iC,QAASA,EAAU,CAAC9zB,CAAD,CAAO,CAAA,IACpB+zB,EAAUj3B,CAAAi3B,QAAVA,EAA6B,EADT,CAEpBC,EAAQD,CAAA,CAAQ/zB,CAAR,CAARg0B,EAAyBD,CAAAE,IAAzBD,EAAwCztC,CACxC2tC,EAAAA,CAAW,CAAA,CAIf,IAAI,CACFA,CAAA,CAAW,CAAE1pC,CAAAwpC,CAAAxpC,MADX,CAEF,MAAOc,CAAP,CAAU,EAEZ,MAAI4oC,EAAJ,CACS,QAAQ,EAAG,CAChB,IAAIrvB,EAAO,EACXvgB,EAAA,CAAQuB,SAAR,CAAmB,QAAQ,CAACmL,CAAD,CAAM,CAC/B6T,CAAAhc,KAAA,CAAU8qC,CAAA,CAAY3iC,CAAZ,CAAV,CAD+B,CAAjC,CAGA,OAAOgjC,EAAAxpC,MAAA,CAAYupC,CAAZ,CAAqBlvB,CAArB,CALS,CADpB,CAYO,QAAQ,CAACsvB,CAAD,CAAOC,CAAP,CAAa,CAC1BJ,CAAA,CAAMG,CAAN,CAAoB,IAAR,EAAAC,CAAA,CAAe,EAAf,CAAoBA,CAAhC,CAD0B,CAvBJ,CApE1B,MAAO,CAQLH,IAAKH,CAAA,CAAW,KAAX,CARA,CAiBLvkB,KAAMukB,CAAA,CAAW,MAAX,CAjBD,CA0BLzmB,KAAMymB,CAAA,CAAW,MAAX,CA1BD,CAmCL/pB,MAAO+pB,CAAA,CAAW,OAAX,CAnCF;AA4CLP,MAAQ,QAAQ,EAAG,CACjB,IAAIlpC,EAAKypC,CAAA,CAAW,OAAX,CAET,OAAO,SAAQ,EAAG,CACZP,CAAJ,EACElpC,CAAAG,MAAA,CAASJ,CAAT,CAAevE,SAAf,CAFc,CAHD,CAAX,EA5CH,CADiC,CAA9B,CApBU,CA4JxBwuC,QAASA,GAAoB,CAACnnC,CAAD,CAAOonC,CAAP,CAAuB,CAClD,GAAa,kBAAb,GAAIpnC,CAAJ,EAA4C,kBAA5C,GAAmCA,CAAnC,EACgB,kBADhB,GACOA,CADP,EAC+C,kBAD/C,GACsCA,CADtC,EAEgB,WAFhB,GAEOA,CAFP,CAGE,KAAMqnC,GAAA,CAAa,SAAb,CAEmBD,CAFnB,CAAN,CAIF,MAAOpnC,EAR2C,CAWpDsnC,QAASA,GAAc,CAACtnC,CAAD,CAAOonC,CAAP,CAAuB,CAU5CpnC,CAAA,EAAc,EACd,IAAK,CAAA9I,CAAA,CAAS8I,CAAT,CAAL,CACE,KAAMqnC,GAAA,CAAa,SAAb,CAEmBD,CAFnB,CAAN,CAIF,MAAOpnC,EAhBqC,CAmB9CunC,QAASA,GAAgB,CAAC3wC,CAAD,CAAMwwC,CAAN,CAAsB,CAE7C,GAAIxwC,CAAJ,CAAS,CACP,GAAIA,CAAAsN,YAAJ,GAAwBtN,CAAxB,CACE,KAAMywC,GAAA,CAAa,QAAb,CAEFD,CAFE,CAAN,CAGK,GACHxwC,CAAAL,OADG,GACYK,CADZ,CAEL,KAAMywC,GAAA,CAAa,YAAb,CAEFD,CAFE,CAAN,CAGK,GACHxwC,CAAA4wC,SADG,GACc5wC,CAAA0D,SADd,EAC+B1D,CAAA2D,KAD/B,EAC2C3D,CAAA4D,KAD3C,EACuD5D,CAAA6D,KADvD,EAEL,KAAM4sC,GAAA,CAAa,SAAb,CAEFD,CAFE,CAAN,CAGK,GACHxwC,CADG,GACKG,MADL,CAEL,KAAMswC,GAAA,CAAa,SAAb;AAEFD,CAFE,CAAN,CAjBK,CAsBT,MAAOxwC,EAxBsC,CAqR/C6wC,QAASA,GAAU,CAACjK,CAAD,CAAM,CACvB,MAAOA,EAAAr3B,SADgB,CA2ezBuhC,QAASA,GAAM,CAAC9wC,CAAD,CAAM+iB,CAAN,CAActV,CAAd,CAAoBsjC,CAApB,CAA8BC,CAA9B,CAAuC,CACpDL,EAAA,CAAiB3wC,CAAjB,CAAsBgxC,CAAtB,CACAL,GAAA,CAAiB5tB,CAAjB,CAAyBiuB,CAAzB,CAEI9sC,EAAAA,CAAUuJ,CAAAzJ,MAAA,CAAW,GAAX,CACd,KADA,IAA+BrD,CAA/B,CACSQ,EAAI,CAAb,CAAiC,CAAjC,CAAgB+C,CAAAhE,OAAhB,CAAoCiB,CAAA,EAApC,CAAyC,CACvCR,CAAA,CAAM4vC,EAAA,CAAqBrsC,CAAA4e,MAAA,EAArB,CAAsCkuB,CAAtC,CACN,KAAIC,EAAqB,CAArBA,GAAe9vC,CAAf8vC,EAA0BluB,CAA1BkuB,EAAoCluB,CAAA,CAAOpiB,CAAP,CAApCswC,EAAoDjxC,CAAA,CAAIW,CAAJ,CACnDswC,EAAL,GACEA,CACA,CADc,EACd,CAAAjxC,CAAA,CAAIW,CAAJ,CAAA,CAAWswC,CAFb,CAIAjxC,EAAA,CAAM2wC,EAAA,CAAiBM,CAAjB,CAA8BD,CAA9B,CAPiC,CASzCrwC,CAAA,CAAM4vC,EAAA,CAAqBrsC,CAAA4e,MAAA,EAArB,CAAsCkuB,CAAtC,CACNL,GAAA,CAAiB3wC,CAAA,CAAIW,CAAJ,CAAjB,CAA2BqwC,CAA3B,CAEA,OADAhxC,EAAA,CAAIW,CAAJ,CACA,CADWowC,CAhByC,CAuBtDG,QAASA,GAA6B,CAAC9nC,CAAD,CAAO,CAC3C,MAAe,aAAf,EAAOA,CADoC,CAS7C+nC,QAASA,GAAe,CAACC,CAAD,CAAOC,CAAP,CAAaC,CAAb,CAAmBC,CAAnB,CAAyBC,CAAzB,CAA+BR,CAA/B,CAAwCS,CAAxC,CAAyD,CAC/ElB,EAAA,CAAqBa,CAArB,CAA2BJ,CAA3B,CACAT,GAAA,CAAqBc,CAArB,CAA2BL,CAA3B,CACAT,GAAA,CAAqBe,CAArB,CAA2BN,CAA3B,CACAT,GAAA,CAAqBgB,CAArB,CAA2BP,CAA3B,CACAT,GAAA,CAAqBiB,CAArB,CAA2BR,CAA3B,CACA,KAAIU,EAAMA,QAAQ,CAACC,CAAD,CAAI,CACpB,MAAOhB,GAAA,CAAiBgB,CAAjB,CAAoBX,CAApB,CADa,CAAtB,CAGIY,EAAQH,CAAD,EAAoBP,EAAA,CAA8BE,CAA9B,CAApB,CAA2DM,CAA3D,CAAiEhvC,EAH5E,CAIImvC,EAAQJ,CAAD,EAAoBP,EAAA,CAA8BG,CAA9B,CAApB,CAA2DK,CAA3D,CAAiEhvC,EAJ5E,CAKIovC,EAAQL,CAAD,EAAoBP,EAAA,CAA8BI,CAA9B,CAApB,CAA2DI,CAA3D,CAAiEhvC,EAL5E,CAMIqvC,EAAQN,CAAD,EAAoBP,EAAA,CAA8BK,CAA9B,CAApB,CAA2DG,CAA3D,CAAiEhvC,EAN5E,CAOIsvC,EAAQP,CAAD,EAAoBP,EAAA,CAA8BM,CAA9B,CAApB,CAA2DE,CAA3D,CAAiEhvC,EAE5E,OAAOuvC,SAAsB,CAAC3nC,CAAD,CAAQyY,CAAR,CAAgB,CAC3C,IAAImvB,EAAWnvB,CAAD,EAAWA,CAAAliB,eAAA,CAAsBuwC,CAAtB,CAAX;AAA0CruB,CAA1C,CAAmDzY,CAEjE,IAAe,IAAf,EAAI4nC,CAAJ,CAAqB,MAAOA,EAC5BA,EAAA,CAAUN,CAAA,CAAKM,CAAA,CAAQd,CAAR,CAAL,CAEV,IAAKC,CAAAA,CAAL,CAAW,MAAOa,EAClB,IAAe,IAAf,EAAIA,CAAJ,CAAqB,MAAOryC,EAC5BqyC,EAAA,CAAUL,CAAA,CAAKK,CAAA,CAAQb,CAAR,CAAL,CAEV,IAAKC,CAAAA,CAAL,CAAW,MAAOY,EAClB,IAAe,IAAf,EAAIA,CAAJ,CAAqB,MAAOryC,EAC5BqyC,EAAA,CAAUJ,CAAA,CAAKI,CAAA,CAAQZ,CAAR,CAAL,CAEV,IAAKC,CAAAA,CAAL,CAAW,MAAOW,EAClB,IAAe,IAAf,EAAIA,CAAJ,CAAqB,MAAOryC,EAC5BqyC,EAAA,CAAUH,CAAA,CAAKG,CAAA,CAAQX,CAAR,CAAL,CAEV,OAAKC,EAAL,CACe,IAAf,EAAIU,CAAJ,CAA4BryC,CAA5B,CACAqyC,CADA,CACUF,CAAA,CAAKE,CAAA,CAAQV,CAAR,CAAL,CAFV,CAAkBU,CAlByB,CAfkC,CAyCjFC,QAASA,GAA4B,CAAC5rC,CAAD,CAAKiqC,CAAL,CAAqB,CACxD,MAAO,SAAQ,CAAC4B,CAAD,CAAIp2B,CAAJ,CAAO,CACpB,MAAOzV,EAAA,CAAG6rC,CAAH,CAAMp2B,CAAN,CAAS20B,EAAT,CAA2BH,CAA3B,CADa,CADkC,CAM1D6B,QAASA,GAAQ,CAAC5kC,CAAD,CAAO0c,CAAP,CAAgB6mB,CAAhB,CAAyB,CACxC,IAAIS,EAAkBtnB,CAAAsnB,gBAAtB,CACIa,EAAiBb,CAAA,CAAkBc,EAAlB,CAA2CC,EADhE,CAEIjsC,EAAK+rC,CAAA,CAAc7kC,CAAd,CACT,IAAIlH,CAAJ,CAAQ,MAAOA,EAJyB,KAOpCksC,EAAWhlC,CAAAzJ,MAAA,CAAW,GAAX,CAPyB,CAQpC0uC,EAAiBD,CAAAvyC,OAGrB,IAAIiqB,CAAAla,IAAJ,CAEI1J,CAAA,CADmB,CAArB,CAAImsC,CAAJ,CACOvB,EAAA,CAAgBsB,CAAA,CAAS,CAAT,CAAhB,CAA6BA,CAAA,CAAS,CAAT,CAA7B,CAA0CA,CAAA,CAAS,CAAT,CAA1C,CAAuDA,CAAA,CAAS,CAAT,CAAvD,CAAoEA,CAAA,CAAS,CAAT,CAApE,CAAiFzB,CAAjF,CAA0FS,CAA1F,CADP,CAGOlrC,QAAsB,CAAC+D,CAAD,CAAQyY,CAAR,CAAgB,CAAA,IACrC5hB,EAAI,CADiC,CAC9ByF,CACX,GACEA,EAIA,CAJMuqC,EAAA,CAAgBsB,CAAA,CAAStxC,CAAA,EAAT,CAAhB,CAA+BsxC,CAAA,CAAStxC,CAAA,EAAT,CAA/B,CAA8CsxC,CAAA,CAAStxC,CAAA,EAAT,CAA9C,CAA6DsxC,CAAA,CAAStxC,CAAA,EAAT,CAA7D,CACgBsxC,CAAA,CAAStxC,CAAA,EAAT,CADhB,CAC+B6vC,CAD/B,CACwCS,CADxC,CAAA,CACyDnnC,CADzD,CACgEyY,CADhE,CAIN,CADAA,CACA,CADSljB,CACT,CAAAyK,CAAA,CAAQ1D,CALV,OAMSzF,CANT;AAMauxC,CANb,CAOA,OAAO9rC,EATkC,CAJ/C,KAgBO,CACL,IAAI+rC,EAAO,EACPlB,EAAJ,GACEkB,CADF,EACU,oCADV,CAGA,KAAIC,EAAwBnB,CAC5BjxC,EAAA,CAAQiyC,CAAR,CAAkB,QAAQ,CAAC9xC,CAAD,CAAM2D,CAAN,CAAa,CACrCisC,EAAA,CAAqB5vC,CAArB,CAA0BqwC,CAA1B,CACA,KAAI6B,GAAYvuC,CAAA,CAEE,GAFF,CAIE,yBAJF,CAI8B3D,CAJ9B,CAIoC,UAJhDkyC,EAI8D,GAJ9DA,CAIoElyC,CACxE,IAAI8wC,CAAJ,EAAuBP,EAAA,CAA8BvwC,CAA9B,CAAvB,CACEkyC,CACA,CADW,MACX,CADoBA,CACpB,CAD+B,OAC/B,CAAAD,CAAA,CAAwB,CAAA,CAE1BD,EAAA,EAAQ,qCAAR,CACeE,CADf,CAC0B,KAZW,CAAvC,CAcAF,EAAA,EAAQ,WAGJG,EAAAA,CAAiB,IAAIC,QAAJ,CAAa,GAAb,CAAkB,GAAlB,CAAuB,KAAvB,CAA8B,IAA9B,CAAoCJ,CAApC,CAErBG,EAAA5vC,SAAA,CAA0BN,EAAA,CAAQ+vC,CAAR,CACtBC,EAAJ,GACEE,CADF,CACmBX,EAAA,CAA6BW,CAA7B,CAA6C9B,CAA7C,CADnB,CAGAzqC,EAAA,CAAKusC,CA7BA,CAgCPvsC,CAAAysC,aAAA,CAAkB,CAAA,CAClBzsC,EAAAivB,OAAA,CAAYyd,QAAQ,CAAC3sC,CAAD,CAAOhF,CAAP,CAAcyhB,CAAd,CAAsB,CACxC,MAAO+tB,GAAA,CAAOxqC,CAAP,CAAayc,CAAb,CAAqBtV,CAArB,CAA2BnM,CAA3B,CAAkCmM,CAAlC,CADiC,CAI1C,OADA6kC,EAAA,CAAc7kC,CAAd,CACA,CADsBlH,CA/DkB,CAqE1C2sC,QAASA,GAAU,CAAC5xC,CAAD,CAAQ,CACzB,MAAOV,EAAA,CAAWU,CAAA8kC,QAAX,CAAA,CAA4B9kC,CAAA8kC,QAAA,EAA5B,CAA8C+M,EAAAryC,KAAA,CAAmBQ,CAAnB,CAD5B,CAuD3BqW,QAASA,GAAc,EAAG,CACxB,IAAIy7B,EAAellC,EAAA,EAAnB;AACImlC,EAAiBnlC,EAAA,EAIrB,KAAA+R,KAAA,CAAY,CAAC,SAAD,CAAY,UAAZ,CAAwB,QAAQ,CAACrJ,CAAD,CAAU0B,CAAV,CAAoB,CAU9Dg7B,QAASA,EAAoB,CAAC1M,CAAD,CAAM,CACjC,IAAI2M,EAAU3M,CAEVA,EAAAoM,aAAJ,GACEO,CAKA,CALUA,QAAsB,CAACjtC,CAAD,CAAOyc,CAAP,CAAe,CAC7C,MAAO6jB,EAAA,CAAItgC,CAAJ,CAAUyc,CAAV,CADsC,CAK/C,CAFAwwB,CAAAje,QAEA,CAFkBsR,CAAAtR,QAElB,CADAie,CAAAhkC,SACA,CADmBq3B,CAAAr3B,SACnB,CAAAgkC,CAAA/d,OAAA,CAAiBoR,CAAApR,OANnB,CASA,OAAO+d,EAZ0B,CA4DnCC,QAASA,EAAuB,CAACC,CAAD,CAASpvB,CAAT,CAAe,CAC7C,IAD6C,IACpCljB,EAAI,CADgC,CAC7BW,EAAK2xC,CAAAvzC,OAArB,CAAoCiB,CAApC,CAAwCW,CAAxC,CAA4CX,CAAA,EAA5C,CAAiD,CAC/C,IAAIuP,EAAQ+iC,CAAA,CAAOtyC,CAAP,CACPuP,EAAAnB,SAAL,GACMmB,CAAA+iC,OAAJ,CACED,CAAA,CAAwB9iC,CAAA+iC,OAAxB,CAAsCpvB,CAAtC,CADF,CAEoC,EAFpC,GAEWA,CAAA9f,QAAA,CAAamM,CAAb,CAFX,EAGE2T,CAAAtf,KAAA,CAAU2L,CAAV,CAJJ,CAF+C,CAWjD,MAAO2T,EAZsC,CAe/CqvB,QAASA,EAAyB,CAAC/Y,CAAD,CAAWgZ,CAAX,CAA4B,CAE5D,MAAgB,KAAhB,EAAIhZ,CAAJ,EAA2C,IAA3C,EAAwBgZ,CAAxB,CACShZ,CADT,GACsBgZ,CADtB,CAIwB,QAAxB,GAAI,MAAOhZ,EAAX,GAKEA,CAEI,CAFOuY,EAAA,CAAWvY,CAAX,CAEP,CAAoB,QAApB,GAAA,MAAOA,EAPb,EASW,CAAA,CATX,CAgBOA,CAhBP,GAgBoBgZ,CAhBpB,EAgBwChZ,CAhBxC,GAgBqDA,CAhBrD,EAgBiEgZ,CAhBjE,GAgBqFA,CAtBzB,CAyB9DC,QAASA,EAAmB,CAACtpC,CAAD,CAAQ6c,CAAR,CAAkB8f,CAAlB,CAAkC4M,CAAlC,CAAoD,CAC9E,IAAIC,EAAmBD,CAAAE,SAAnBD,GACWD,CAAAE,SADXD,CACuCN,CAAA,CAAwBK,CAAAJ,OAAxB;AAAiD,EAAjD,CADvCK,CAAJ,CAGIE,CAEJ,IAAgC,CAAhC,GAAIF,CAAA5zC,OAAJ,CAAmC,CACjC,IAAI+zC,EAAgBP,CAApB,CACAI,EAAmBA,CAAA,CAAiB,CAAjB,CACnB,OAAOxpC,EAAAhH,OAAA,CAAa4wC,QAA6B,CAAC5pC,CAAD,CAAQ,CACvD,IAAI6pC,EAAgBL,CAAA,CAAiBxpC,CAAjB,CACfopC,EAAA,CAA0BS,CAA1B,CAAyCF,CAAzC,CAAL,GACED,CACA,CADaH,CAAA,CAAiBvpC,CAAjB,CACb,CAAA2pC,CAAA,CAAgBE,CAAhB,EAAiCjB,EAAA,CAAWiB,CAAX,CAFnC,CAIA,OAAOH,EANgD,CAAlD,CAOJ7sB,CAPI,CAOM8f,CAPN,CAH0B,CAcnC,IADA,IAAImN,EAAwB,EAA5B,CACSjzC,EAAI,CADb,CACgBW,EAAKgyC,CAAA5zC,OAArB,CAA8CiB,CAA9C,CAAkDW,CAAlD,CAAsDX,CAAA,EAAtD,CACEizC,CAAA,CAAsBjzC,CAAtB,CAAA,CAA2BuyC,CAG7B,OAAOppC,EAAAhH,OAAA,CAAa+wC,QAA8B,CAAC/pC,CAAD,CAAQ,CAGxD,IAFA,IAAIgqC,EAAU,CAAA,CAAd,CAESnzC,EAAI,CAFb,CAEgBW,EAAKgyC,CAAA5zC,OAArB,CAA8CiB,CAA9C,CAAkDW,CAAlD,CAAsDX,CAAA,EAAtD,CAA2D,CACzD,IAAIgzC,EAAgBL,CAAA,CAAiB3yC,CAAjB,CAAA,CAAoBmJ,CAApB,CACpB,IAAIgqC,CAAJ,GAAgBA,CAAhB,CAA0B,CAACZ,CAAA,CAA0BS,CAA1B,CAAyCC,CAAA,CAAsBjzC,CAAtB,CAAzC,CAA3B,EACEizC,CAAA,CAAsBjzC,CAAtB,CAAA,CAA2BgzC,CAA3B,EAA4CjB,EAAA,CAAWiB,CAAX,CAHW,CAOvDG,CAAJ,GACEN,CADF,CACeH,CAAA,CAAiBvpC,CAAjB,CADf,CAIA,OAAO0pC,EAdiD,CAAnD,CAeJ7sB,CAfI,CAeM8f,CAfN,CAxBuE,CA0ChFsN,QAASA,EAAoB,CAACjqC,CAAD,CAAQ6c,CAAR,CAAkB8f,CAAlB,CAAkC4M,CAAlC,CAAoD,CAAA,IAC3Eje,CAD2E,CAClEb,CACb,OAAOa,EAAP,CAAiBtrB,CAAAhH,OAAA,CAAakxC,QAAqB,CAAClqC,CAAD,CAAQ,CACzD,MAAOupC,EAAA,CAAiBvpC,CAAjB,CADkD,CAA1C,CAEdmqC,QAAwB,CAACnzC,CAAD,CAAQozC,CAAR,CAAapqC,CAAb,CAAoB,CAC7CyqB,CAAA,CAAYzzB,CACRV,EAAA,CAAWumB,CAAX,CAAJ,EACEA,CAAAzgB,MAAA,CAAe,IAAf,CAAqB3E,SAArB,CAEEe,EAAA,CAAUxB,CAAV,CAAJ,EACEgJ,CAAAqqC,aAAA,CAAmB,QAAQ,EAAG,CACxB7xC,CAAA,CAAUiyB,CAAV,CAAJ,EACEa,CAAA,EAF0B,CAA9B,CAN2C,CAF9B,CAcdqR,CAdc,CAF8D,CAmBjF2N,QAASA,EAA2B,CAACtqC,CAAD,CAAQ6c,CAAR,CAAkB8f,CAAlB,CAAkC4M,CAAlC,CAAoD,CAgBtFgB,QAASA,EAAY,CAACvzC,CAAD,CAAQ,CAC3B,IAAIwzC;AAAa,CAAA,CACjBt0C,EAAA,CAAQc,CAAR,CAAe,QAAQ,CAACsF,CAAD,CAAM,CACtB9D,CAAA,CAAU8D,CAAV,CAAL,GAAqBkuC,CAArB,CAAkC,CAAA,CAAlC,CAD2B,CAA7B,CAGA,OAAOA,EALoB,CAhByD,IAClFlf,CADkF,CACzEb,CACb,OAAOa,EAAP,CAAiBtrB,CAAAhH,OAAA,CAAakxC,QAAqB,CAAClqC,CAAD,CAAQ,CACzD,MAAOupC,EAAA,CAAiBvpC,CAAjB,CADkD,CAA1C,CAEdmqC,QAAwB,CAACnzC,CAAD,CAAQozC,CAAR,CAAapqC,CAAb,CAAoB,CAC7CyqB,CAAA,CAAYzzB,CACRV,EAAA,CAAWumB,CAAX,CAAJ,EACEA,CAAArmB,KAAA,CAAc,IAAd,CAAoBQ,CAApB,CAA2BozC,CAA3B,CAAgCpqC,CAAhC,CAEEuqC,EAAA,CAAavzC,CAAb,CAAJ,EACEgJ,CAAAqqC,aAAA,CAAmB,QAAQ,EAAG,CACxBE,CAAA,CAAa9f,CAAb,CAAJ,EAA6Ba,CAAA,EADD,CAA9B,CAN2C,CAF9B,CAYdqR,CAZc,CAFqE,CAyBxF8N,QAASA,EAAqB,CAACzqC,CAAD,CAAQ6c,CAAR,CAAkB8f,CAAlB,CAAkC4M,CAAlC,CAAoD,CAChF,IAAIje,CACJ,OAAOA,EAAP,CAAiBtrB,CAAAhH,OAAA,CAAa0xC,QAAsB,CAAC1qC,CAAD,CAAQ,CAC1D,MAAOupC,EAAA,CAAiBvpC,CAAjB,CADmD,CAA3C,CAEd2qC,QAAyB,CAAC3zC,CAAD,CAAQozC,CAAR,CAAapqC,CAAb,CAAoB,CAC1C1J,CAAA,CAAWumB,CAAX,CAAJ,EACEA,CAAAzgB,MAAA,CAAe,IAAf,CAAqB3E,SAArB,CAEF6zB,EAAA,EAJ8C,CAF/B,CAOdqR,CAPc,CAF+D,CAYlFiO,QAASA,EAAc,CAACrB,CAAD,CAAmBsB,CAAnB,CAAkC,CACvD,GAAKA,CAAAA,CAAL,CAAoB,MAAOtB,EAC3B,KAAIuB,EAAgBvB,CAAA7M,gBAApB,CAMIzgC,EAHA6uC,CAGK,GAHaR,CAGb,EAFLQ,CAEK,GAFab,CAEb,CAAec,QAAqC,CAAC/qC,CAAD,CAAQyY,CAAR,CAAgB,CAC3E,IAAIzhB,EAAQuyC,CAAA,CAAiBvpC,CAAjB,CAAwByY,CAAxB,CACZ,OAAOoyB,EAAA,CAAc7zC,CAAd,CAAqBgJ,CAArB,CAA4ByY,CAA5B,CAFoE,CAApE,CAGLuyB,QAAqC,CAAChrC,CAAD,CAAQyY,CAAR,CAAgB,CACvD,IAAIzhB,EAAQuyC,CAAA,CAAiBvpC,CAAjB,CAAwByY,CAAxB,CAAZ,CACI/d,EAASmwC,CAAA,CAAc7zC,CAAd,CAAqBgJ,CAArB,CAA4ByY,CAA5B,CAGb,OAAOjgB,EAAA,CAAUxB,CAAV,CAAA,CAAmB0D,CAAnB,CAA4B1D,CALoB,CASrDuyC,EAAA7M,gBAAJ,EACI6M,CAAA7M,gBADJ;AACyC4M,CADzC,CAEErtC,CAAAygC,gBAFF,CAEuB6M,CAAA7M,gBAFvB,CAGYmO,CAAAxf,UAHZ,GAMEpvB,CAAAygC,gBACA,CADqB4M,CACrB,CAAArtC,CAAAktC,OAAA,CAAY,CAACI,CAAD,CAPd,CAUA,OAAOttC,EA9BgD,CAhNK,IAC1DgvC,EAAgB,CACdtlC,IAAKqI,CAAArI,IADS,CAEdwhC,gBAAiB,CAAA,CAFH,CAD0C,CAK1D+D,EAAyB,CACvBvlC,IAAKqI,CAAArI,IADkB,CAEvBwhC,gBAAiB,CAAA,CAFM,CAoB7B,OAAO/5B,SAAe,CAACkvB,CAAD,CAAMuO,CAAN,CAAqB1D,CAArB,CAAsC,CAAA,IACtDoC,CADsD,CACpC4B,CADoC,CAC3BC,CAE/B,QAAQ,MAAO9O,EAAf,EACE,KAAK,QAAL,CACE8O,CAAA,CAAW9O,CAAX,CAAiBA,CAAAxrB,KAAA,EAEjB,KAAIoH,EAASivB,CAAA,CAAkB4B,CAAlB,CAAmCD,CAChDS,EAAA,CAAmBrxB,CAAA,CAAMkzB,CAAN,CAEd7B,EAAL,GACwB,GAsBtB,GAtBIjN,CAAAlhC,OAAA,CAAW,CAAX,CAsBJ,EAtB+C,GAsB/C,GAtB6BkhC,CAAAlhC,OAAA,CAAW,CAAX,CAsB7B,GArBE+vC,CACA,CADU,CAAA,CACV,CAAA7O,CAAA,CAAMA,CAAAnd,UAAA,CAAc,CAAd,CAoBR,EAjBIksB,CAiBJ,CAjBmBlE,CAAA,CAAkB+D,CAAlB,CAA2CD,CAiB9D,CAhBIK,CAgBJ,CAhBY,IAAIC,EAAJ,CAAUF,CAAV,CAgBZ,CAdA9B,CAcA,CAdmB1sC,CADN2uC,IAAIC,EAAJD,CAAWF,CAAXE,CAAkBl/B,CAAlBk/B,CAA2BH,CAA3BG,CACM3uC,OAAA,CAAay/B,CAAb,CAcnB,CAZIiN,CAAAtkC,SAAJ,CACEskC,CAAA7M,gBADF,CACqC+N,CADrC,CAEWU,CAAJ,EAGL5B,CACA,CADmBP,CAAA,CAAqBO,CAArB,CACnB,CAAAA,CAAA7M,gBAAA,CAAmC6M,CAAAve,QAAA,CACjCsf,CADiC,CACHL,CAL3B,EAMIV,CAAAJ,OANJ,GAOLI,CAAA7M,gBAPK,CAO8B4M,CAP9B,CAUP,CAAApxB,CAAA,CAAMkzB,CAAN,CAAA,CAAkB7B,CAvBpB,CAyBA,OAAOqB,EAAA,CAAerB,CAAf,CAAiCsB,CAAjC,CAET;KAAK,UAAL,CACE,MAAOD,EAAA,CAAetO,CAAf,CAAoBuO,CAApB,CAET,SACE,MAAOD,EAAA,CAAezyC,CAAf,CAAqB0yC,CAArB,CAtCX,CAH0D,CAzBE,CAApD,CANY,CA6c1Bp9B,QAASA,GAAU,EAAG,CAEpB,IAAAkI,KAAA,CAAY,CAAC,YAAD,CAAe,mBAAf,CAAoC,QAAQ,CAACrI,CAAD,CAAalB,CAAb,CAAgC,CACtF,MAAOs/B,GAAA,CAAS,QAAQ,CAACluB,CAAD,CAAW,CACjClQ,CAAAvU,WAAA,CAAsBykB,CAAtB,CADiC,CAA5B,CAEJpR,CAFI,CAD+E,CAA5E,CAFQ,CAStBuB,QAASA,GAAW,EAAG,CACrB,IAAAgI,KAAA,CAAY,CAAC,UAAD,CAAa,mBAAb,CAAkC,QAAQ,CAAC/J,CAAD,CAAWQ,CAAX,CAA8B,CAClF,MAAOs/B,GAAA,CAAS,QAAQ,CAACluB,CAAD,CAAW,CACjC5R,CAAAwT,MAAA,CAAe5B,CAAf,CADiC,CAA5B,CAEJpR,CAFI,CAD2E,CAAxE,CADS,CAgBvBs/B,QAASA,GAAQ,CAACC,CAAD,CAAWC,CAAX,CAA6B,CAE5CC,QAASA,EAAQ,CAAC7vC,CAAD,CAAO8vC,CAAP,CAAkBlU,CAAlB,CAA4B,CAE3CznB,QAASA,EAAI,CAAClU,CAAD,CAAK,CAChB,MAAO,SAAQ,CAACjF,CAAD,CAAQ,CACjBkjC,CAAJ,GACAA,CACA,CADS,CAAA,CACT,CAAAj+B,CAAAzF,KAAA,CAAQwF,CAAR,CAAchF,CAAd,CAFA,CADqB,CADP,CADlB,IAAIkjC,EAAS,CAAA,CASb,OAAO,CAAC/pB,CAAA,CAAK27B,CAAL,CAAD,CAAkB37B,CAAA,CAAKynB,CAAL,CAAlB,CAVoC,CA2B7CmU,QAASA,EAAO,EAAG,CACjB,IAAApI,QAAA,CAAe,CAAE1O,OAAQ,CAAV,CADE,CA6BnB+W,QAASA,EAAU,CAAC51C,CAAD,CAAU6F,CAAV,CAAc,CAC/B,MAAO,SAAQ,CAACjF,CAAD,CAAQ,CACrBiF,CAAAzF,KAAA,CAAQJ,CAAR,CAAiBY,CAAjB,CADqB,CADQ,CA8BjCi1C,QAASA,EAAoB,CAAC3vB,CAAD,CAAQ,CAC/B4vB,CAAA5vB,CAAA4vB,iBAAJ;AAA+B5vB,CAAA6vB,QAA/B,GACA7vB,CAAA4vB,iBACA,CADyB,CAAA,CACzB,CAAAP,CAAA,CAAS,QAAQ,EAAG,CA3BO,IACvB1vC,CADuB,CACnBm7B,CADmB,CACV+U,CAEjBA,EAAA,CAwBmC7vB,CAxBzB6vB,QAwByB7vB,EAvBnC4vB,iBAAA,CAAyB,CAAA,CAuBU5vB,EAtBnC6vB,QAAA,CAAgB52C,CAChB,KAN2B,IAMlBsB,EAAI,CANc,CAMXW,EAAK20C,CAAAv2C,OAArB,CAAqCiB,CAArC,CAAyCW,CAAzC,CAA6C,EAAEX,CAA/C,CAAkD,CAChDugC,CAAA,CAAU+U,CAAA,CAAQt1C,CAAR,CAAA,CAAW,CAAX,CACVoF,EAAA,CAAKkwC,CAAA,CAAQt1C,CAAR,CAAA,CAmB4BylB,CAnBjB2Y,OAAX,CACL,IAAI,CACE3+B,CAAA,CAAW2F,CAAX,CAAJ,CACEm7B,CAAAoB,QAAA,CAAgBv8B,CAAA,CAgBaqgB,CAhBVtlB,MAAH,CAAhB,CADF,CAE4B,CAArB,GAewBslB,CAfpB2Y,OAAJ,CACLmC,CAAAoB,QAAA,CAc6Blc,CAdbtlB,MAAhB,CADK,CAGLogC,CAAAjB,OAAA,CAY6B7Z,CAZdtlB,MAAf,CANA,CAQF,MAAOkG,CAAP,CAAU,CACVk6B,CAAAjB,OAAA,CAAej5B,CAAf,CACA,CAAA0uC,CAAA,CAAiB1uC,CAAjB,CAFU,CAXoC,CAqB9B,CAApB,CAFA,CADmC,CAMrCkvC,QAASA,EAAQ,EAAG,CAClB,IAAAhV,QAAA,CAAe,IAAI2U,CAEnB,KAAAvT,QAAA,CAAewT,CAAA,CAAW,IAAX,CAAiB,IAAAxT,QAAjB,CACf,KAAArC,OAAA,CAAc6V,CAAA,CAAW,IAAX,CAAiB,IAAA7V,OAAjB,CACd,KAAAuH,OAAA,CAAcsO,CAAA,CAAW,IAAX,CAAiB,IAAAtO,OAAjB,CALI,CA7FpB,IAAI2O,EAAW72C,CAAA,CAAO,IAAP,CAAa82C,SAAb,CAgCfP,EAAAjzB,UAAA,CAAoB,CAClBwV,KAAMA,QAAQ,CAACie,CAAD,CAAcC,CAAd,CAA0BC,CAA1B,CAAwC,CACpD,IAAI/xC,EAAS,IAAI0xC,CAEjB,KAAAzI,QAAAwI,QAAA,CAAuB,IAAAxI,QAAAwI,QAAvB;AAA+C,EAC/C,KAAAxI,QAAAwI,QAAA1xC,KAAA,CAA0B,CAACC,CAAD,CAAS6xC,CAAT,CAAsBC,CAAtB,CAAkCC,CAAlC,CAA1B,CAC0B,EAA1B,CAAI,IAAA9I,QAAA1O,OAAJ,EAA6BgX,CAAA,CAAqB,IAAAtI,QAArB,CAE7B,OAAOjpC,EAAA08B,QAP6C,CADpC,CAWlB,QAASsV,QAAQ,CAAClvB,CAAD,CAAW,CAC1B,MAAO,KAAA8Q,KAAA,CAAU,IAAV,CAAgB9Q,CAAhB,CADmB,CAXV,CAelB,UAAWmvB,QAAQ,CAACnvB,CAAD,CAAWivB,CAAX,CAAyB,CAC1C,MAAO,KAAAne,KAAA,CAAU,QAAQ,CAACt3B,CAAD,CAAQ,CAC/B,MAAO41C,EAAA,CAAe51C,CAAf,CAAsB,CAAA,CAAtB,CAA4BwmB,CAA5B,CADwB,CAA1B,CAEJ,QAAQ,CAAC7B,CAAD,CAAQ,CACjB,MAAOixB,EAAA,CAAejxB,CAAf,CAAsB,CAAA,CAAtB,CAA6B6B,CAA7B,CADU,CAFZ,CAIJivB,CAJI,CADmC,CAf1B,CAqEpBL,EAAAtzB,UAAA,CAAqB,CACnB0f,QAASA,QAAQ,CAACl8B,CAAD,CAAM,CACjB,IAAA86B,QAAAuM,QAAA1O,OAAJ,GACI34B,CAAJ,GAAY,IAAA86B,QAAZ,CACE,IAAAyV,SAAA,CAAcR,CAAA,CACZ,QADY,CAGZ/vC,CAHY,CAAd,CADF,CAME,IAAAwwC,UAAA,CAAexwC,CAAf,CAPF,CADqB,CADJ,CAcnBwwC,UAAWA,QAAQ,CAACxwC,CAAD,CAAM,CAAA,IACnBgyB,CADmB,CACb4G,CAEVA,EAAA,CAAM2W,CAAA,CAAS,IAAT,CAAe,IAAAiB,UAAf,CAA+B,IAAAD,SAA/B,CACN,IAAI,CACF,GAAKp0C,CAAA,CAAS6D,CAAT,CAAL,EAAsBhG,CAAA,CAAWgG,CAAX,CAAtB,CAAwCgyB,CAAA,CAAOhyB,CAAP,EAAcA,CAAAgyB,KAClDh4B,EAAA,CAAWg4B,CAAX,CAAJ,EACE,IAAA8I,QAAAuM,QAAA1O,OACA;AAD+B,EAC/B,CAAA3G,CAAA93B,KAAA,CAAU8F,CAAV,CAAe44B,CAAA,CAAI,CAAJ,CAAf,CAAuBA,CAAA,CAAI,CAAJ,CAAvB,CAA+B,IAAAwI,OAA/B,CAFF,GAIE,IAAAtG,QAAAuM,QAAA3sC,MAEA,CAF6BsF,CAE7B,CADA,IAAA86B,QAAAuM,QAAA1O,OACA,CAD8B,CAC9B,CAAAgX,CAAA,CAAqB,IAAA7U,QAAAuM,QAArB,CANF,CAFE,CAUF,MAAOzmC,CAAP,CAAU,CACVg4B,CAAA,CAAI,CAAJ,CAAA,CAAOh4B,CAAP,CACA,CAAA0uC,CAAA,CAAiB1uC,CAAjB,CAFU,CAdW,CAdN,CAkCnBi5B,OAAQA,QAAQ,CAACtzB,CAAD,CAAS,CACnB,IAAAu0B,QAAAuM,QAAA1O,OAAJ,EACA,IAAA4X,SAAA,CAAchqC,CAAd,CAFuB,CAlCN,CAuCnBgqC,SAAUA,QAAQ,CAAChqC,CAAD,CAAS,CACzB,IAAAu0B,QAAAuM,QAAA3sC,MAAA,CAA6B6L,CAC7B,KAAAu0B,QAAAuM,QAAA1O,OAAA,CAA8B,CAC9BgX,EAAA,CAAqB,IAAA7U,QAAAuM,QAArB,CAHyB,CAvCR,CA6CnBjG,OAAQA,QAAQ,CAACqP,CAAD,CAAW,CACzB,IAAInT,EAAY,IAAAxC,QAAAuM,QAAAwI,QAEoB,EAApC,EAAK,IAAA/U,QAAAuM,QAAA1O,OAAL,EAA0C2E,CAA1C,EAAuDA,CAAAhkC,OAAvD,EACE+1C,CAAA,CAAS,QAAQ,EAAG,CAElB,IAFkB,IACdnuB,CADc,CACJ9iB,CADI,CAET7D,EAAI,CAFK,CAEFW,EAAKoiC,CAAAhkC,OAArB,CAAuCiB,CAAvC,CAA2CW,CAA3C,CAA+CX,CAAA,EAA/C,CAAoD,CAClD6D,CAAA,CAASk/B,CAAA,CAAU/iC,CAAV,CAAA,CAAa,CAAb,CACT2mB,EAAA,CAAWoc,CAAA,CAAU/iC,CAAV,CAAA,CAAa,CAAb,CACX,IAAI,CACF6D,CAAAgjC,OAAA,CAAcpnC,CAAA,CAAWknB,CAAX,CAAA;AAAuBA,CAAA,CAASuvB,CAAT,CAAvB,CAA4CA,CAA1D,CADE,CAEF,MAAO7vC,CAAP,CAAU,CACV0uC,CAAA,CAAiB1uC,CAAjB,CADU,CALsC,CAFlC,CAApB,CAJuB,CA7CR,CA2GrB,KAAI8vC,EAAcA,QAAoB,CAACh2C,CAAD,CAAQi2C,CAAR,CAAkB,CACtD,IAAIvyC,EAAS,IAAI0xC,CACba,EAAJ,CACEvyC,CAAA89B,QAAA,CAAexhC,CAAf,CADF,CAGE0D,CAAAy7B,OAAA,CAAcn/B,CAAd,CAEF,OAAO0D,EAAA08B,QAP+C,CAAxD,CAUIwV,EAAiBA,QAAuB,CAAC51C,CAAD,CAAQk2C,CAAR,CAAoB1vB,CAApB,CAA8B,CACxE,IAAI2vB,EAAiB,IACrB,IAAI,CACE72C,CAAA,CAAWknB,CAAX,CAAJ,GAA0B2vB,CAA1B,CAA2C3vB,CAAA,EAA3C,CADE,CAEF,MAAOtgB,CAAP,CAAU,CACV,MAAO8vC,EAAA,CAAY9vC,CAAZ,CAAe,CAAA,CAAf,CADG,CAGZ,MAAkBiwC,EAAlB,EAzgZY72C,CAAA,CAygZM62C,CAzgZK7e,KAAX,CAygZZ,CACS6e,CAAA7e,KAAA,CAAoB,QAAQ,EAAG,CACpC,MAAO0e,EAAA,CAAYh2C,CAAZ,CAAmBk2C,CAAnB,CAD6B,CAA/B,CAEJ,QAAQ,CAACvxB,CAAD,CAAQ,CACjB,MAAOqxB,EAAA,CAAYrxB,CAAZ,CAAmB,CAAA,CAAnB,CADU,CAFZ,CADT,CAOSqxB,CAAA,CAAYh2C,CAAZ,CAAmBk2C,CAAnB,CAd+D,CAV1E,CA2CI7V,EAAOA,QAAQ,CAACrgC,CAAD,CAAQwmB,CAAR,CAAkB4vB,CAAlB,CAA2BX,CAA3B,CAAyC,CAC1D,IAAI/xC,EAAS,IAAI0xC,CACjB1xC,EAAA89B,QAAA,CAAexhC,CAAf,CACA,OAAO0D,EAAA08B,QAAA9I,KAAA,CAAoB9Q,CAApB,CAA8B4vB,CAA9B,CAAuCX,CAAvC,CAHmD,CA3C5D,CAyFIY,EAAKA,QAASC,EAAC,CAACC,CAAD,CAAW,CAC5B,GAAK,CAAAj3C,CAAA,CAAWi3C,CAAX,CAAL,CACE,KAAMlB,EAAA,CAAS,SAAT,CAAsDkB,CAAtD,CAAN,CAGF,GAAM,EAAA,IAAA,WAAgBD,EAAhB,CAAN,CAEE,MAAO,KAAIA,CAAJ,CAAMC,CAAN,CAGT,KAAIhV,EAAW,IAAI6T,CAUnBmB,EAAA,CARAzB,QAAkB,CAAC90C,CAAD,CAAQ,CACxBuhC,CAAAC,QAAA,CAAiBxhC,CAAjB,CADwB,CAQ1B,CAJA4gC,QAAiB,CAAC/0B,CAAD,CAAS,CACxB01B,CAAApC,OAAA,CAAgBtzB,CAAhB,CADwB,CAI1B,CAEA,OAAO01B,EAAAnB,QAtBqB,CAyB9BiW;CAAAjuB,MAAA,CA1SYA,QAAQ,EAAG,CACrB,MAAO,KAAIgtB,CADU,CA2SvBiB,EAAAlX,OAAA,CAzHaA,QAAQ,CAACtzB,CAAD,CAAS,CAC5B,IAAInI,EAAS,IAAI0xC,CACjB1xC,EAAAy7B,OAAA,CAActzB,CAAd,CACA,OAAOnI,EAAA08B,QAHqB,CA0H9BiW,EAAAhW,KAAA,CAAUA,CACVgW,EAAAG,IAAA,CApDAA,QAAY,CAACC,CAAD,CAAW,CAAA,IACjBlV,EAAW,IAAI6T,CADE,CAEjB1mC,EAAU,CAFO,CAGjBgoC,EAAUz3C,CAAA,CAAQw3C,CAAR,CAAA,CAAoB,EAApB,CAAyB,EAEvCv3C,EAAA,CAAQu3C,CAAR,CAAkB,QAAQ,CAACrW,CAAD,CAAU/gC,CAAV,CAAe,CACvCqP,CAAA,EACA2xB,EAAA,CAAKD,CAAL,CAAA9I,KAAA,CAAmB,QAAQ,CAACt3B,CAAD,CAAQ,CAC7B02C,CAAAn3C,eAAA,CAAuBF,CAAvB,CAAJ,GACAq3C,CAAA,CAAQr3C,CAAR,CACA,CADeW,CACf,CAAM,EAAE0O,CAAR,EAAkB6yB,CAAAC,QAAA,CAAiBkV,CAAjB,CAFlB,CADiC,CAAnC,CAIG,QAAQ,CAAC7qC,CAAD,CAAS,CACd6qC,CAAAn3C,eAAA,CAAuBF,CAAvB,CAAJ,EACAkiC,CAAApC,OAAA,CAAgBtzB,CAAhB,CAFkB,CAJpB,CAFuC,CAAzC,CAYgB,EAAhB,GAAI6C,CAAJ,EACE6yB,CAAAC,QAAA,CAAiBkV,CAAjB,CAGF,OAAOnV,EAAAnB,QArBc,CAsDvB,OAAOiW,EAxUqC,CA2U9Cx+B,QAASA,GAAa,EAAG,CACvB,IAAA8G,KAAA,CAAY,CAAC,SAAD,CAAY,UAAZ,CAAwB,QAAQ,CAACjH,CAAD,CAAUF,CAAV,CAAoB,CA8B9Dm/B,QAASA,EAAK,EAAG,CACf,IAAS,IAAA92C,EAAI,CAAb,CAAgBA,CAAhB,CAAoB+2C,CAAAh4C,OAApB,CAAsCiB,CAAA,EAAtC,CAA2C,CACzC,IAAIg3C,EAAOD,CAAA,CAAU/2C,CAAV,CACPg3C,EAAJ,GACED,CAAA,CAAU/2C,CAAV,CACA,CADe,IACf,CAAAg3C,CAAA,EAFF,CAFyC,CAO3CC,CAAA,CAAYF,CAAAh4C,OAAZ,CAA+B,CARhB,CAWjBm4C,QAASA,EAAO,CAACC,CAAD,CAAU,CACxB,IAAIh0C;AAAQ4zC,CAAAh4C,OAEZk4C,EAAA,EACAF,EAAAnzC,KAAA,CAAeuzC,CAAf,CAEc,EAAd,GAAIh0C,CAAJ,GACEi0C,CADF,CACkBC,CAAA,CAAMP,CAAN,CADlB,CAIA,OAAOQ,SAAsB,EAAG,CACjB,CAAb,EAAIn0C,CAAJ,GAEEA,CAEA,CAHA4zC,CAAA,CAAU5zC,CAAV,CAGA,CAHmB,IAGnB,CAAoB,CAApB,GAAI,EAAE8zC,CAAN,EAAyBG,CAAzB,GACEA,CAAA,EAEA,CADAA,CACA,CADgB,IAChB,CAAAL,CAAAh4C,OAAA,CAAmB,CAHrB,CAJF,CAD8B,CAVR,CAxC1B,IAAIw4C,EAAwB1/B,CAAA0/B,sBAAxBA,EACwB1/B,CAAA2/B,4BAD5B,CAGIC,EAAuB5/B,CAAA4/B,qBAAvBA,EACuB5/B,CAAA6/B,2BADvBD,EAEuB5/B,CAAA8/B,kCAL3B,CAOIC,EAAe,CAAEL,CAAAA,CAPrB,CAQIF,EAAQO,CAAA,CACR,QAAQ,CAACxyC,CAAD,CAAK,CACX,IAAIykB,EAAK0tB,CAAA,CAAsBnyC,CAAtB,CACT,OAAO,SAAQ,EAAG,CAChBqyC,CAAA,CAAqB5tB,CAArB,CADgB,CAFP,CADL,CAOR,QAAQ,CAACzkB,CAAD,CAAK,CACX,IAAIyyC,EAAQlgC,CAAA,CAASvS,CAAT,CAAa,KAAb,CAAoB,CAAA,CAApB,CACZ,OAAO,SAAQ,EAAG,CAChBuS,CAAAgR,OAAA,CAAgBkvB,CAAhB,CADgB,CAFP,CAOjBX,EAAA1yB,UAAA,CAAoBozB,CAEpB,KAAIR,CAAJ,CACIH,EAAY,CADhB,CAEIF,EAAY,EAChB,OAAOG,EA5BuD,CAApD,CADW,CAuIzBxgC,QAASA,GAAkB,EAAG,CAa5BohC,QAASA,EAAqB,CAAC32C,CAAD,CAAS,CACrC42C,QAASA,EAAU,EAAG,CACpB,IAAAC,WAAA,CAAkB,IAAAC,cAAlB;AACI,IAAAC,YADJ,CACuB,IAAAC,YADvB,CAC0C,IAC1C,KAAAC,YAAA,CAAmB,EACnB,KAAAC,gBAAA,CAAuB,EACvB,KAAAC,IAAA,CAziaG,EAAEj4C,EA0iaL,KAAAk4C,aAAA,CAAoB,IANA,CAQtBR,CAAA91B,UAAA,CAAuB9gB,CACvB,OAAO42C,EAV8B,CAZvC,IAAIS,EAAM,EAAV,CACIC,EAAmB95C,CAAA,CAAO,YAAP,CADvB,CAEI+5C,EAAiB,IAFrB,CAGIC,EAAe,IAEnB,KAAAC,UAAA,CAAiBC,QAAQ,CAAC14C,CAAD,CAAQ,CAC3BS,SAAA7B,OAAJ,GACEy5C,CADF,CACQr4C,CADR,CAGA,OAAOq4C,EAJwB,CAoBjC,KAAA15B,KAAA,CAAY,CAAC,WAAD,CAAc,mBAAd,CAAmC,QAAnC,CAA6C,UAA7C,CACR,QAAQ,CAACuD,CAAD,CAAY9M,CAAZ,CAA+BgB,CAA/B,CAAuCxB,CAAvC,CAAiD,CAE3D+jC,QAASA,EAAiB,CAACC,CAAD,CAAS,CAC/BA,CAAAC,aAAAlhB,YAAA,CAAkC,CAAA,CADH,CA4CnCmhB,QAASA,EAAK,EAAG,CACf,IAAAX,IAAA,CAhmaG,EAAEj4C,EAimaL,KAAAohC,QAAA,CAAe,IAAAyX,QAAf,CAA8B,IAAAlB,WAA9B,CACe,IAAAC,cADf,CACoC,IAAAkB,cADpC,CAEe,IAAAjB,YAFf,CAEkC,IAAAC,YAFlC;AAEqD,IACrD,KAAAiB,MAAA,CAAa,IACb,KAAAthB,YAAA,CAAmB,CAAA,CACnB,KAAAsgB,YAAA,CAAmB,EACnB,KAAAC,gBAAA,CAAuB,EACvB,KAAAlsB,kBAAA,CAAyB,IATV,CAonCjBktB,QAASA,EAAU,CAACC,CAAD,CAAQ,CACzB,GAAI7iC,CAAAgrB,QAAJ,CACE,KAAMgX,EAAA,CAAiB,QAAjB,CAAsDhiC,CAAAgrB,QAAtD,CAAN,CAGFhrB,CAAAgrB,QAAA,CAAqB6X,CALI,CAa3BC,QAASA,EAAsB,CAACC,CAAD,CAAUnT,CAAV,CAAiBp+B,CAAjB,CAAuB,CACpD,EACEuxC,EAAAnB,gBAAA,CAAwBpwC,CAAxB,CAEA,EAFiCo+B,CAEjC,CAAsC,CAAtC,GAAImT,CAAAnB,gBAAA,CAAwBpwC,CAAxB,CAAJ,EACE,OAAOuxC,CAAAnB,gBAAA,CAAwBpwC,CAAxB,CAJX,OAMUuxC,CANV,CAMoBA,CAAAN,QANpB,CADoD,CActDO,QAASA,EAAY,EAAG,EAExBC,QAASA,EAAe,EAAG,CACzB,IAAA,CAAOC,CAAA56C,OAAP,CAAA,CACE,GAAI,CACF46C,CAAAh4B,MAAA,EAAA,EADE,CAEF,MAAOtb,CAAP,CAAU,CACVkP,CAAA,CAAkBlP,CAAlB,CADU,CAIdsyC,CAAA,CAAe,IARU,CAW3BiB,QAASA,EAAkB,EAAG,CACP,IAArB,GAAIjB,CAAJ,GACEA,CADF,CACiB5jC,CAAAwT,MAAA,CAAe,QAAQ,EAAG,CACvC9R,CAAApN,OAAA,CAAkBqwC,CAAlB,CADuC,CAA1B,CADjB,CAD4B,CAxnC9BT,CAAAh3B,UAAA,CAAkB,CAChB9V,YAAa8sC,CADG,CA+BhBrqB,KAAMA,QAAQ,CAACirB,CAAD,CAAU14C,CAAV,CAAkB,CAC9B,IAAI24C,CAEJ34C,EAAA,CAASA,CAAT,EAAmB,IAEf04C,EAAJ;CACEC,CACA,CADQ,IAAIb,CACZ,CAAAa,CAAAV,MAAA,CAAc,IAAAA,MAFhB,GAMO,IAAAb,aAGL,GAFE,IAAAA,aAEF,CAFsBT,CAAA,CAAsB,IAAtB,CAEtB,EAAAgC,CAAA,CAAQ,IAAI,IAAAvB,aATd,CAWAuB,EAAAZ,QAAA,CAAgB/3C,CAChB24C,EAAAX,cAAA,CAAsBh4C,CAAAg3C,YAClBh3C,EAAA+2C,YAAJ,EACE/2C,CAAAg3C,YAAAF,cACA,CADmC6B,CACnC,CAAA34C,CAAAg3C,YAAA,CAAqB2B,CAFvB,EAIE34C,CAAA+2C,YAJF,CAIuB/2C,CAAAg3C,YAJvB,CAI4C2B,CAQ5C,EAAID,CAAJ,EAAe14C,CAAf,EAAyB,IAAzB,GAA+B24C,CAAAnlB,IAAA,CAAU,UAAV,CAAsBmkB,CAAtB,CAE/B,OAAOgB,EAhCuB,CA/BhB,CAsLhB33C,OAAQA,QAAQ,CAAC43C,CAAD,CAAW/zB,CAAX,CAAqB8f,CAArB,CAAqC,CACnD,IAAI17B,EAAMmM,CAAA,CAAOwjC,CAAP,CAEV,IAAI3vC,CAAAy7B,gBAAJ,CACE,MAAOz7B,EAAAy7B,gBAAA,CAAoB,IAApB,CAA0B7f,CAA1B,CAAoC8f,CAApC,CAAoD17B,CAApD,CAJ0C,KAO/ClH,EADQiG,IACA6uC,WAPuC,CAQ/CgC,EAAU,CACR50C,GAAI4gB,CADI,CAERi0B,KAAMR,CAFE,CAGRrvC,IAAKA,CAHG,CAIRq7B,IAAKsU,CAJG,CAKRG,GAAI,CAAEpU,CAAAA,CALE,CAQd4S,EAAA,CAAiB,IAEZj5C,EAAA,CAAWumB,CAAX,CAAL,GACEg0B,CAAA50C,GADF,CACe9D,CADf,CAIK4B,EAAL,GACEA,CADF,CAhBYiG,IAiBF6uC,WADV,CAC6B,EAD7B,CAKA90C,EAAA0F,QAAA,CAAcoxC,CAAd,CAEA,OAAOG,SAAwB,EAAG,CAChCl3C,EAAA,CAAYC,CAAZ;AAAmB82C,CAAnB,CACAtB,EAAA,CAAiB,IAFe,CA7BiB,CAtLrC,CAkPhB3S,YAAaA,QAAQ,CAACqU,CAAD,CAAmBp0B,CAAnB,CAA6B,CAwChDq0B,QAASA,EAAgB,EAAG,CAC1BC,CAAA,CAA0B,CAAA,CAEtBC,EAAJ,EACEA,CACA,CADW,CAAA,CACX,CAAAv0B,CAAA,CAASw0B,CAAT,CAAoBA,CAApB,CAA+Br1C,CAA/B,CAFF,EAIE6gB,CAAA,CAASw0B,CAAT,CAAoBvU,CAApB,CAA+B9gC,CAA/B,CAPwB,CAvC5B,IAAI8gC,EAAgB9iB,KAAJ,CAAUi3B,CAAAr7C,OAAV,CAAhB,CACIy7C,EAAgBr3B,KAAJ,CAAUi3B,CAAAr7C,OAAV,CADhB,CAEI07C,EAAgB,EAFpB,CAGIt1C,EAAO,IAHX,CAIIm1C,EAA0B,CAAA,CAJ9B,CAKIC,EAAW,CAAA,CAEf,IAAKx7C,CAAAq7C,CAAAr7C,OAAL,CAA8B,CAE5B,IAAI27C,EAAa,CAAA,CACjBv1C,EAAAjD,WAAA,CAAgB,QAAQ,EAAG,CACrBw4C,CAAJ,EAAgB10B,CAAA,CAASw0B,CAAT,CAAoBA,CAApB,CAA+Br1C,CAA/B,CADS,CAA3B,CAGA,OAAOw1C,SAA6B,EAAG,CACrCD,CAAA,CAAa,CAAA,CADwB,CANX,CAW9B,GAAgC,CAAhC,GAAIN,CAAAr7C,OAAJ,CAEE,MAAO,KAAAoD,OAAA,CAAYi4C,CAAA,CAAiB,CAAjB,CAAZ,CAAiCC,QAAyB,CAACl6C,CAAD,CAAQu5B,CAAR,CAAkBvwB,CAAlB,CAAyB,CACxFqxC,CAAA,CAAU,CAAV,CAAA,CAAer6C,CACf8lC,EAAA,CAAU,CAAV,CAAA,CAAevM,CACf1T,EAAA,CAASw0B,CAAT,CAAqBr6C,CAAD,GAAWu5B,CAAX,CAAuB8gB,CAAvB,CAAmCvU,CAAvD,CAAkE98B,CAAlE,CAHwF,CAAnF,CAOT9J,EAAA,CAAQ+6C,CAAR,CAA0B,QAAQ,CAACQ,CAAD,CAAO56C,CAAP,CAAU,CAC1C,IAAI66C,EAAY11C,CAAAhD,OAAA,CAAYy4C,CAAZ,CAAkBE,QAA4B,CAAC36C,CAAD,CAAQu5B,CAAR,CAAkB,CAC9E8gB,CAAA,CAAUx6C,CAAV,CAAA,CAAeG,CACf8lC,EAAA,CAAUjmC,CAAV,CAAA,CAAe05B,CACV4gB,EAAL,GACEA,CACA,CAD0B,CAAA,CAC1B,CAAAn1C,CAAAjD,WAAA,CAAgBm4C,CAAhB,CAFF,CAH8E,CAAhE,CAQhBI,EAAA72C,KAAA,CAAmBi3C,CAAnB,CAT0C,CAA5C,CAuBA,OAAOF,SAA6B,EAAG,CACrC,IAAA,CAAOF,CAAA17C,OAAP,CAAA,CACE07C,CAAA94B,MAAA,EAAA,EAFmC,CAnDS,CAlPlC,CAoWhB+S,iBAAkBA,QAAQ,CAAC71B,CAAD,CAAMmnB,CAAN,CAAgB,CAoBxC+0B,QAASA,EAA2B,CAACC,CAAD,CAAS,CAC3CxhB,CAAA;AAAWwhB,CADgC,KAE5Bx7C,CAF4B,CAEvBy7C,CAFuB,CAEdC,CAFc,CAELC,CAGtC,IAAI,CAAAz5C,CAAA,CAAY83B,CAAZ,CAAJ,CAAA,CAEA,GAAK53B,CAAA,CAAS43B,CAAT,CAAL,CAKO,GAAI56B,EAAA,CAAY46B,CAAZ,CAAJ,CAgBL,IAfIE,CAeK15B,GAfQo7C,CAeRp7C,GAbP05B,CAEA,CAFW0hB,CAEX,CADAC,CACA,CADY3hB,CAAA36B,OACZ,CAD8B,CAC9B,CAAAu8C,CAAA,EAWOt7C,EARTu7C,CAQSv7C,CARGw5B,CAAAz6B,OAQHiB,CANLq7C,CAMKr7C,GANSu7C,CAMTv7C,GAJPs7C,CAAA,EACA,CAAA5hB,CAAA36B,OAAA,CAAkBs8C,CAAlB,CAA8BE,CAGvBv7C,EAAAA,CAAAA,CAAI,CAAb,CAAgBA,CAAhB,CAAoBu7C,CAApB,CAA+Bv7C,CAAA,EAA/B,CACEm7C,CAIA,CAJUzhB,CAAA,CAAS15B,CAAT,CAIV,CAHAk7C,CAGA,CAHU1hB,CAAA,CAASx5B,CAAT,CAGV,CADAi7C,CACA,CADWE,CACX,GADuBA,CACvB,EADoCD,CACpC,GADgDA,CAChD,CAAKD,CAAL,EAAiBE,CAAjB,GAA6BD,CAA7B,GACEI,CAAA,EACA,CAAA5hB,CAAA,CAAS15B,CAAT,CAAA,CAAck7C,CAFhB,CArBG,KA0BA,CACDxhB,CAAJ,GAAiB8hB,CAAjB,GAEE9hB,CAEA,CAFW8hB,CAEX,CAF4B,EAE5B,CADAH,CACA,CADY,CACZ,CAAAC,CAAA,EAJF,CAOAC,EAAA,CAAY,CACZ,KAAK/7C,CAAL,GAAYg6B,EAAZ,CACMA,CAAA95B,eAAA,CAAwBF,CAAxB,CAAJ,GACE+7C,CAAA,EAIA,CAHAL,CAGA,CAHU1hB,CAAA,CAASh6B,CAAT,CAGV,CAFA27C,CAEA,CAFUzhB,CAAA,CAASl6B,CAAT,CAEV,CAAIA,CAAJ,GAAWk6B,EAAX,EACEuhB,CACA,CADWE,CACX,GADuBA,CACvB,EADoCD,CACpC,GADgDA,CAChD,CAAKD,CAAL,EAAiBE,CAAjB,GAA6BD,CAA7B,GACEI,CAAA,EACA,CAAA5hB,CAAA,CAASl6B,CAAT,CAAA,CAAgB07C,CAFlB,CAFF,GAOEG,CAAA,EAEA,CADA3hB,CAAA,CAASl6B,CAAT,CACA,CADgB07C,CAChB,CAAAI,CAAA,EATF,CALF,CAkBF,IAAID,CAAJ,CAAgBE,CAAhB,CAGE,IAAK/7C,CAAL,GADA87C,EAAA,EACY5hB,CAAAA,CAAZ,CACOF,CAAA95B,eAAA,CAAwBF,CAAxB,CAAL,GACE67C,CAAA,EACA,CAAA,OAAO3hB,CAAA,CAASl6B,CAAT,CAFT,CAhCC,CA/BP,IACMk6B,EAAJ,GAAiBF,CAAjB,GACEE,CACA,CADWF,CACX,CAAA8hB,CAAA,EAFF,CAqEF,OAAOA,EAxEP,CAL2C,CAnB7CP,CAAAvmB,UAAA,CAAwC,CAAA,CAExC,KAAIrvB,EAAO,IAAX,CAEIq0B,CAFJ,CAKIE,CALJ,CAOI+hB,CAPJ,CASIC,EAAuC,CAAvCA,CAAqB11B,CAAAjnB,OATzB,CAUIu8C,EAAiB,CAVrB,CAWIK,EAAiBplC,CAAA,CAAO1X,CAAP,CAAYk8C,CAAZ,CAXrB,CAYIK,EAAgB,EAZpB,CAaII,EAAiB,EAbrB,CAcII,EAAU,CAAA,CAdd,CAeIP,EAAY,CA+GhB,OAAO,KAAAl5C,OAAA,CAAYw5C,CAAZ;AA7BPE,QAA+B,EAAG,CAC5BD,CAAJ,EACEA,CACA,CADU,CAAA,CACV,CAAA51B,CAAA,CAASwT,CAAT,CAAmBA,CAAnB,CAA6Br0B,CAA7B,CAFF,EAIE6gB,CAAA,CAASwT,CAAT,CAAmBiiB,CAAnB,CAAiCt2C,CAAjC,CAIF,IAAIu2C,CAAJ,CACE,GAAK95C,CAAA,CAAS43B,CAAT,CAAL,CAGO,GAAI56B,EAAA,CAAY46B,CAAZ,CAAJ,CAA2B,CAChCiiB,CAAA,CAAmBt4B,KAAJ,CAAUqW,CAAAz6B,OAAV,CACf,KAAS,IAAAiB,EAAI,CAAb,CAAgBA,CAAhB,CAAoBw5B,CAAAz6B,OAApB,CAAqCiB,CAAA,EAArC,CACEy7C,CAAA,CAAaz7C,CAAb,CAAA,CAAkBw5B,CAAA,CAASx5B,CAAT,CAHY,CAA3B,IAOL,KAASR,CAAT,GADAi8C,EACgBjiB,CADD,EACCA,CAAAA,CAAhB,CACM95B,EAAAC,KAAA,CAAoB65B,CAApB,CAA8Bh6B,CAA9B,CAAJ,GACEi8C,CAAA,CAAaj8C,CAAb,CADF,CACsBg6B,CAAA,CAASh6B,CAAT,CADtB,CAXJ,KAEEi8C,EAAA,CAAejiB,CAZa,CA6B3B,CAjIiC,CApW1B,CA2hBhByU,QAASA,QAAQ,EAAG,CAAA,IACd6N,CADc,CACP37C,CADO,CACA85C,CADA,CAEd8B,CAFc,CAGdh9C,CAHc,CAIdi9C,CAJc,CAIPC,EAAMzD,CAJC,CAKRgB,CALQ,CAMd0C,EAAW,EANG,CAOdC,CAPc,CAOEC,CAEpB/C,EAAA,CAAW,SAAX,CAEAtkC,EAAA2S,iBAAA,EAEI,KAAJ,GAAajR,CAAb,EAA4C,IAA5C,GAA2BkiC,CAA3B,GAGE5jC,CAAAwT,MAAAI,OAAA,CAAsBgwB,CAAtB,CACA,CAAAe,CAAA,EAJF,CAOAhB,EAAA,CAAiB,IAEjB,GAAG,CACDsD,CAAA,CAAQ,CAAA,CAGR,KAFAxC,CAEA,CArB0B7L,IAqB1B,CAAO0O,CAAAt9C,OAAP,CAAA,CAA0B,CACxB,GAAI,CACFq9C,CACA,CADYC,CAAA16B,MAAA,EACZ,CAAAy6B,CAAAjzC,MAAAmzC,MAAA,CAAsBF,CAAApf,WAAtB,CAA4Cof,CAAAx6B,OAA5C,CAFE,CAGF,MAAOvb,CAAP,CAAU,CACVkP,CAAA,CAAkBlP,CAAlB,CADU,CAGZqyC,CAAA,CAAiB,IAPO,CAU1B,CAAA,CACA,EAAG,CACD,GAAKqD,CAAL,CAAgBvC,CAAAxB,WAAhB,CAGE,IADAj5C,CACA,CADSg9C,CAAAh9C,OACT,CAAOA,CAAA,EAAP,CAAA,CACE,GAAI,CAIF,GAHA+8C,CAGA,CAHQC,CAAA,CAASh9C,CAAT,CAGR,CACE,IAAKoB,CAAL,CAAa27C,CAAA1xC,IAAA,CAAUovC,CAAV,CAAb,KAAsCS,CAAtC,CAA6C6B,CAAA7B,KAA7C;AACM,EAAA6B,CAAA5B,GAAA,CACI11C,EAAA,CAAOrE,CAAP,CAAc85C,CAAd,CADJ,CAEsB,QAFtB,GAEK,MAAO95C,EAFZ,EAEkD,QAFlD,GAEkC,MAAO85C,EAFzC,EAGQsC,KAAA,CAAMp8C,CAAN,CAHR,EAGwBo8C,KAAA,CAAMtC,CAAN,CAHxB,CADN,CAKE+B,CAIA,CAJQ,CAAA,CAIR,CAHAtD,CAGA,CAHiBoD,CAGjB,CAFAA,CAAA7B,KAEA,CAFa6B,CAAA5B,GAAA,CAAW52C,EAAA,CAAKnD,CAAL,CAAY,IAAZ,CAAX,CAA+BA,CAE5C,CADA27C,CAAA12C,GAAA,CAASjF,CAAT,CAAkB85C,CAAD,GAAUR,CAAV,CAA0Bt5C,CAA1B,CAAkC85C,CAAnD,CAA0DT,CAA1D,CACA,CAAU,CAAV,CAAIyC,CAAJ,GACEE,CAEA,CAFS,CAET,CAFaF,CAEb,CADKC,CAAA,CAASC,CAAT,CACL,GADuBD,CAAA,CAASC,CAAT,CACvB,CAD0C,EAC1C,EAAAD,CAAA,CAASC,CAAT,CAAAv4C,KAAA,CAAsB,CACpB44C,IAAK/8C,CAAA,CAAWq8C,CAAArW,IAAX,CAAA,CAAwB,MAAxB,EAAkCqW,CAAArW,IAAAx9B,KAAlC,EAAoD6zC,CAAArW,IAAA1jC,SAAA,EAApD,EAA4E+5C,CAAArW,IAD7D,CAEpBnhB,OAAQnkB,CAFY,CAGpBokB,OAAQ01B,CAHY,CAAtB,CAHF,CATF,KAkBO,IAAI6B,CAAJ,GAAcpD,CAAd,CAA8B,CAGnCsD,CAAA,CAAQ,CAAA,CACR,OAAM,CAJ6B,CAvBrC,CA8BF,MAAO31C,CAAP,CAAU,CACVkP,CAAA,CAAkBlP,CAAlB,CADU,CAShB,GAAM,EAAAo2C,CAAA,CAAQjD,CAAAtB,YAAR,EACDsB,CADC,GA5EkB7L,IA4ElB,EACqB6L,CAAAvB,cADrB,CAAN,CAEE,IAAA,CAAOuB,CAAP,GA9EsB7L,IA8EtB,EAA+B,EAAA8O,CAAA,CAAOjD,CAAAvB,cAAP,CAA/B,CAAA,CACEuB,CAAA,CAAUA,CAAAN,QA/Cb,CAAH,MAkDUM,CAlDV,CAkDoBiD,CAlDpB,CAsDA,KAAKT,CAAL,EAAcK,CAAAt9C,OAAd,GAAsC,CAAAk9C,CAAA,EAAtC,CAEE,KAieNxlC,EAAAgrB,QAjeY,CAieS,IAjeT,CAAAgX,CAAA,CAAiB,QAAjB,CAGFD,CAHE,CAGG0D,CAHH,CAAN,CAvED,CAAH,MA6ESF,CA7ET,EA6EkBK,CAAAt9C,OA7ElB,CAiFA,KAudF0X,CAAAgrB,QAvdE,CAudmB,IAvdnB,CAAOib,CAAA39C,OAAP,CAAA,CACE,GAAI,CACF29C,CAAA/6B,MAAA,EAAA,EADE,CAEF,MAAOtb,CAAP,CAAU,CACVkP,CAAA,CAAkBlP,CAAlB,CADU,CA1GI,CA3hBJ;AA8qBhBsF,SAAUA,QAAQ,EAAG,CAEnB,GAAImsB,CAAA,IAAAA,YAAJ,CAAA,CACA,IAAI32B,EAAS,IAAA+3C,QAEb,KAAAlM,WAAA,CAAgB,UAAhB,CACA,KAAAlV,YAAA,CAAmB,CAAA,CACnB,IAAI,IAAJ,GAAarhB,CAAb,CAAA,CAEA,IAASkmC,IAAAA,CAAT,GAAsB,KAAAtE,gBAAtB,CACEkB,CAAA,CAAuB,IAAvB,CAA6B,IAAAlB,gBAAA,CAAqBsE,CAArB,CAA7B,CAA8DA,CAA9D,CAKEx7C,EAAA+2C,YAAJ,EAA0B,IAA1B,GAAgC/2C,CAAA+2C,YAAhC,CAAqD,IAAAD,cAArD,CACI92C,EAAAg3C,YAAJ,EAA0B,IAA1B,GAAgCh3C,CAAAg3C,YAAhC,CAAqD,IAAAgB,cAArD,CACI,KAAAA,cAAJ,GAAwB,IAAAA,cAAAlB,cAAxB,CAA2D,IAAAA,cAA3D,CACI,KAAAA,cAAJ,GAAwB,IAAAA,cAAAkB,cAAxB,CAA2D,IAAAA,cAA3D,CAGA,KAAAxtC,SAAA,CAAgB,IAAAsiC,QAAhB,CAA+B,IAAA5kC,OAA/B,CAA6C,IAAAnH,WAA7C;AAA+D,IAAAs/B,YAA/D,CAAkFlgC,CAClF,KAAAqzB,IAAA,CAAW,IAAAxyB,OAAX,CAAyB,IAAA4jC,YAAzB,CAA4C6W,QAAQ,EAAG,CAAE,MAAOt7C,EAAT,CACvD,KAAA82C,YAAA,CAAmB,EAUnB,KAAAc,QAAA,CAAe,IAAAjB,cAAf,CAAoC,IAAAkB,cAApC,CAAyD,IAAAjB,YAAzD,CACI,IAAAC,YADJ,CACuB,IAAAiB,MADvB,CACoC,IAAApB,WADpC,CACsD,IA3BtD,CALA,CAFmB,CA9qBL,CA+uBhBsE,MAAOA,QAAQ,CAAC1B,CAAD,CAAOh5B,CAAP,CAAe,CAC5B,MAAOrL,EAAA,CAAOqkC,CAAP,CAAA,CAAa,IAAb,CAAmBh5B,CAAnB,CADqB,CA/uBd,CAixBhB1f,WAAYA,QAAQ,CAAC04C,CAAD,CAAOh5B,CAAP,CAAe,CAG5BnL,CAAAgrB,QAAL,EAA4B4a,CAAAt9C,OAA5B,EACEgW,CAAAwT,MAAA,CAAe,QAAQ,EAAG,CACpB8zB,CAAAt9C,OAAJ,EACE0X,CAAAw3B,QAAA,EAFsB,CAA1B,CAOFoO,EAAAz4C,KAAA,CAAgB,CAACuF,MAAO,IAAR,CAAc6zB,WAAY4d,CAA1B,CAAgCh5B,OAAQA,CAAxC,CAAhB,CAXiC,CAjxBnB,CA+xBhB4xB,aAAcA,QAAQ,CAACpuC,CAAD,CAAK,CACzBs3C,CAAA94C,KAAA,CAAqBwB,CAArB,CADyB,CA/xBX,CAg1BhBiE,OAAQA,QAAQ,CAACuxC,CAAD,CAAO,CACrB,GAAI,CAEF,MADAvB,EAAA,CAAW,QAAX,CACO,CAAA,IAAAiD,MAAA,CAAW1B,CAAX,CAFL,CAGF,MAAOv0C,CAAP,CAAU,CACVkP,CAAA,CAAkBlP,CAAlB,CADU,CAHZ,OAKU,CAmQZoQ,CAAAgrB,QAAA;AAAqB,IAjQjB,IAAI,CACFhrB,CAAAw3B,QAAA,EADE,CAEF,MAAO5nC,CAAP,CAAU,CAEV,KADAkP,EAAA,CAAkBlP,CAAlB,CACMA,CAAAA,CAAN,CAFU,CAJJ,CANW,CAh1BP,CAk3BhBm7B,YAAaA,QAAQ,CAACoZ,CAAD,CAAO,CAK1BiC,QAASA,EAAqB,EAAG,CAC/B1zC,CAAAmzC,MAAA,CAAY1B,CAAZ,CAD+B,CAJjC,IAAIzxC,EAAQ,IACZyxC,EAAA,EAAQjB,CAAA/1C,KAAA,CAAqBi5C,CAArB,CACRjD,EAAA,EAH0B,CAl3BZ,CAu5BhBjlB,IAAKA,QAAQ,CAAC1sB,CAAD,CAAO+d,CAAP,CAAiB,CAC5B,IAAI82B,EAAiB,IAAA1E,YAAA,CAAiBnwC,CAAjB,CAChB60C,EAAL,GACE,IAAA1E,YAAA,CAAiBnwC,CAAjB,CADF,CAC2B60C,CAD3B,CAC4C,EAD5C,CAGAA,EAAAl5C,KAAA,CAAoBoiB,CAApB,CAEA,KAAIwzB,EAAU,IACd,GACOA,EAAAnB,gBAAA,CAAwBpwC,CAAxB,CAGL,GAFEuxC,CAAAnB,gBAAA,CAAwBpwC,CAAxB,CAEF,CAFkC,CAElC,EAAAuxC,CAAAnB,gBAAA,CAAwBpwC,CAAxB,CAAA,EAJF,OAKUuxC,CALV,CAKoBA,CAAAN,QALpB,CAOA,KAAI/zC,EAAO,IACX,OAAO,SAAQ,EAAG,CAChB,IAAI43C,EAAkBD,CAAA15C,QAAA,CAAuB4iB,CAAvB,CACG,GAAzB,GAAI+2B,CAAJ,GACED,CAAA,CAAeC,CAAf,CACA,CADkC,IAClC,CAAAxD,CAAA,CAAuBp0C,CAAvB,CAA6B,CAA7B,CAAgC8C,CAAhC,CAFF,CAFgB,CAhBU,CAv5Bd,CAu8BhB+0C,MAAOA,QAAQ,CAAC/0C,CAAD,CAAO2X,CAAP,CAAa,CAAA,IACtBxZ,EAAQ,EADc,CAEtB02C,CAFsB,CAGtB3zC,EAAQ,IAHc,CAItBwV,EAAkB,CAAA,CAJI,CAKtBV,EAAQ,CACNhW,KAAMA,CADA,CAENg1C,YAAa9zC,CAFP,CAGNwV,gBAAiBA,QAAQ,EAAG,CAACA,CAAA,CAAkB,CAAA,CAAnB,CAHtB,CAINkvB,eAAgBA,QAAQ,EAAG,CACzB5vB,CAAAG,iBAAA;AAAyB,CAAA,CADA,CAJrB,CAONA,iBAAkB,CAAA,CAPZ,CALc,CActB8+B,EAAep4C,EAAA,CAAO,CAACmZ,CAAD,CAAP,CAAgBrd,SAAhB,CAA2B,CAA3B,CAdO,CAetBZ,CAfsB,CAenBjB,CAEP,GAAG,CACD+9C,CAAA,CAAiB3zC,CAAAivC,YAAA,CAAkBnwC,CAAlB,CAAjB,EAA4C7B,CAC5C6X,EAAA+6B,aAAA,CAAqB7vC,CAChBnJ,EAAA,CAAI,CAAT,KAAYjB,CAAZ,CAAqB+9C,CAAA/9C,OAArB,CAA4CiB,CAA5C,CAAgDjB,CAAhD,CAAwDiB,CAAA,EAAxD,CAGE,GAAK88C,CAAA,CAAe98C,CAAf,CAAL,CAMA,GAAI,CAEF88C,CAAA,CAAe98C,CAAf,CAAAuF,MAAA,CAAwB,IAAxB,CAA8B23C,CAA9B,CAFE,CAGF,MAAO72C,CAAP,CAAU,CACVkP,CAAA,CAAkBlP,CAAlB,CADU,CATZ,IACEy2C,EAAAz5C,OAAA,CAAsBrD,CAAtB,CAAyB,CAAzB,CAEA,CADAA,CAAA,EACA,CAAAjB,CAAA,EAWJ,IAAI4f,CAAJ,CAEE,MADAV,EAAA+6B,aACO/6B,CADc,IACdA,CAAAA,CAGT9U,EAAA,CAAQA,CAAA+vC,QAzBP,CAAH,MA0BS/vC,CA1BT,CA4BA8U,EAAA+6B,aAAA,CAAqB,IAErB,OAAO/6B,EA/CmB,CAv8BZ,CA+gChB+uB,WAAYA,QAAQ,CAAC/kC,CAAD,CAAO2X,CAAP,CAAa,CAAA,IAE3B45B,EADS7L,IADkB,CAG3B8O,EAFS9O,IADkB,CAI3B1vB,EAAQ,CACNhW,KAAMA,CADA,CAENg1C,YALOtP,IAGD,CAGNE,eAAgBA,QAAQ,EAAG,CACzB5vB,CAAAG,iBAAA,CAAyB,CAAA,CADA,CAHrB,CAMNA,iBAAkB,CAAA,CANZ,CASZ,IAAK,CAZQuvB,IAYR0K,gBAAA,CAAuBpwC,CAAvB,CAAL,CAAmC,MAAOgW,EAM1C,KAnB+B,IAe3Bi/B,EAAep4C,EAAA,CAAO,CAACmZ,CAAD,CAAP,CAAgBrd,SAAhB,CAA2B,CAA3B,CAfY,CAgBhBZ,CAhBgB,CAgBbjB,CAGlB,CAAQy6C,CAAR,CAAkBiD,CAAlB,CAAA,CAAyB,CACvBx+B,CAAA+6B,aAAA;AAAqBQ,CACrB7d,EAAA,CAAY6d,CAAApB,YAAA,CAAoBnwC,CAApB,CAAZ,EAAyC,EACpCjI,EAAA,CAAI,CAAT,KAAYjB,CAAZ,CAAqB48B,CAAA58B,OAArB,CAAuCiB,CAAvC,CAA2CjB,CAA3C,CAAmDiB,CAAA,EAAnD,CAEE,GAAK27B,CAAA,CAAU37B,CAAV,CAAL,CAOA,GAAI,CACF27B,CAAA,CAAU37B,CAAV,CAAAuF,MAAA,CAAmB,IAAnB,CAAyB23C,CAAzB,CADE,CAEF,MAAO72C,CAAP,CAAU,CACVkP,CAAA,CAAkBlP,CAAlB,CADU,CATZ,IACEs1B,EAAAt4B,OAAA,CAAiBrD,CAAjB,CAAoB,CAApB,CAEA,CADAA,CAAA,EACA,CAAAjB,CAAA,EAeJ,IAAM,EAAA09C,CAAA,CAASjD,CAAAnB,gBAAA,CAAwBpwC,CAAxB,CAAT,EAA0CuxC,CAAAtB,YAA1C,EACDsB,CADC,GAzCK7L,IAyCL,EACqB6L,CAAAvB,cADrB,CAAN,CAEE,IAAA,CAAOuB,CAAP,GA3CS7L,IA2CT,EAA+B,EAAA8O,CAAA,CAAOjD,CAAAvB,cAAP,CAA/B,CAAA,CACEuB,CAAA,CAAUA,CAAAN,QA1BS,CA+BzBj7B,CAAA+6B,aAAA,CAAqB,IACrB,OAAO/6B,EAnDwB,CA/gCjB,CAskClB,KAAIxH,EAAa,IAAIwiC,CAArB,CAGIoD,EAAa5lC,CAAA0mC,aAAbd,CAAuC,EAH3C,CAIIK,EAAkBjmC,CAAA2mC,kBAAlBV,CAAiD,EAJrD,CAKI/C,EAAkBljC,CAAA4mC,kBAAlB1D,CAAiD,EAErD,OAAOljC,EA/pCoD,CADjD,CA1BgB,CAmvC9BtH,QAASA,GAAqB,EAAG,CAAA,IAC3Bid,EAA6B,mCADF,CAE7BG,EAA8B,4CAkBhC,KAAAH,2BAAA;AAAkCC,QAAQ,CAACC,CAAD,CAAS,CACjD,MAAI3qB,EAAA,CAAU2qB,CAAV,CAAJ,EACEF,CACO,CADsBE,CACtB,CAAA,IAFT,EAIOF,CAL0C,CAyBnD,KAAAG,4BAAA,CAAmCC,QAAQ,CAACF,CAAD,CAAS,CAClD,MAAI3qB,EAAA,CAAU2qB,CAAV,CAAJ,EACEC,CACO,CADuBD,CACvB,CAAA,IAFT,EAIOC,CAL2C,CAQpD,KAAAzN,KAAA,CAAYC,QAAQ,EAAG,CACrB,MAAOu+B,SAAoB,CAACC,CAAD,CAAMC,CAAN,CAAe,CACxC,IAAIC,EAAQD,CAAA,CAAUjxB,CAAV,CAAwCH,CAApD,CACIsxB,CACJA,EAAA,CAAgBzZ,EAAA,CAAWsZ,CAAX,CAAAz2B,KAChB,OAAsB,EAAtB,GAAI42B,CAAJ,EAA6BA,CAAAz5C,MAAA,CAAoBw5C,CAApB,CAA7B,CAGOF,CAHP,CACS,SADT,CACqBG,CALmB,CADrB,CArDQ,CA2FjCC,QAASA,GAAa,CAACC,CAAD,CAAU,CAC9B,GAAgB,MAAhB,GAAIA,CAAJ,CACE,MAAOA,EACF,IAAIz+C,CAAA,CAASy+C,CAAT,CAAJ,CAAuB,CAK5B,GAA8B,EAA9B,CAAIA,CAAAx6C,QAAA,CAAgB,KAAhB,CAAJ,CACE,KAAMy6C,GAAA,CAAW,QAAX,CACsDD,CADtD,CAAN,CAGFA,CAAA,CAAUE,EAAA,CAAgBF,CAAhB,CAAAl3C,QAAA,CACY,QADZ,CACsB,IADtB,CAAAA,QAAA,CAEY,KAFZ,CAEmB,YAFnB,CAGV,OAAO,KAAI1C,MAAJ,CAAW,GAAX,CAAiB45C,CAAjB,CAA2B,GAA3B,CAZqB,CAavB,GAAI57C,EAAA,CAAS47C,CAAT,CAAJ,CAIL,MAAO,KAAI55C,MAAJ,CAAW,GAAX,CAAiB45C,CAAAr6C,OAAjB,CAAkC,GAAlC,CAEP,MAAMs6C,GAAA,CAAW,UAAX,CAAN,CAtB4B,CA4BhCE,QAASA,GAAc,CAACC,CAAD,CAAW,CAChC,IAAIC,EAAmB,EACnBt8C,EAAA,CAAUq8C,CAAV,CAAJ,EACE3+C,CAAA,CAAQ2+C,CAAR,CAAkB,QAAQ,CAACJ,CAAD,CAAU,CAClCK,CAAAr6C,KAAA,CAAsB+5C,EAAA,CAAcC,CAAd,CAAtB,CADkC,CAApC,CAIF;MAAOK,EAPyB,CA8ElC/mC,QAASA,GAAoB,EAAG,CAC9B,IAAAgnC,aAAA,CAAoBA,EADU,KAI1BC,EAAuB,CAAC,MAAD,CAJG,CAK1BC,EAAuB,EAwB3B,KAAAD,qBAAA,CAA4BE,QAAQ,CAACl+C,CAAD,CAAQ,CACtCS,SAAA7B,OAAJ,GACEo/C,CADF,CACyBJ,EAAA,CAAe59C,CAAf,CADzB,CAGA,OAAOg+C,EAJmC,CAkC5C,KAAAC,qBAAA,CAA4BE,QAAQ,CAACn+C,CAAD,CAAQ,CACtCS,SAAA7B,OAAJ,GACEq/C,CADF,CACyBL,EAAA,CAAe59C,CAAf,CADzB,CAGA,OAAOi+C,EAJmC,CAO5C,KAAAt/B,KAAA,CAAY,CAAC,WAAD,CAAc,QAAQ,CAACuD,CAAD,CAAY,CAW5Ck8B,QAASA,EAAQ,CAACX,CAAD,CAAUxU,CAAV,CAAqB,CACpC,MAAgB,MAAhB,GAAIwU,CAAJ,CACSxb,EAAA,CAAgBgH,CAAhB,CADT,CAIS,CAAE,CAAAwU,CAAAvkC,KAAA,CAAa+vB,CAAAtiB,KAAb,CALyB,CA+BtC03B,QAASA,EAAkB,CAACC,CAAD,CAAO,CAChC,IAAIC,EAAaA,QAA+B,CAACC,CAAD,CAAe,CAC7D,IAAAC,qBAAA,CAA4BC,QAAQ,EAAG,CACrC,MAAOF,EAD8B,CADsB,CAK3DF,EAAJ,GACEC,CAAAz8B,UADF,CACyB,IAAIw8B,CAD7B,CAGAC,EAAAz8B,UAAAgjB,QAAA,CAA+B6Z,QAAmB,EAAG,CACnD,MAAO,KAAAF,qBAAA,EAD4C,CAGrDF,EAAAz8B,UAAAlgB,SAAA,CAAgCg9C,QAAoB,EAAG,CACrD,MAAO,KAAAH,qBAAA,EAAA78C,SAAA,EAD8C,CAGvD;MAAO28C,EAfyB,CAxClC,IAAIM,EAAgBA,QAAsB,CAACx4C,CAAD,CAAO,CAC/C,KAAMq3C,GAAA,CAAW,QAAX,CAAN,CAD+C,CAI7Cx7B,EAAAD,IAAA,CAAc,WAAd,CAAJ,GACE48B,CADF,CACkB38B,CAAAjY,IAAA,CAAc,WAAd,CADlB,CAN4C,KA4DxC60C,EAAyBT,CAAA,EA5De,CA6DxCU,EAAS,EAEbA,EAAA,CAAOhB,EAAA/kB,KAAP,CAAA,CAA4BqlB,CAAA,CAAmBS,CAAnB,CAC5BC,EAAA,CAAOhB,EAAAiB,IAAP,CAAA,CAA2BX,CAAA,CAAmBS,CAAnB,CAC3BC,EAAA,CAAOhB,EAAAkB,IAAP,CAAA,CAA2BZ,CAAA,CAAmBS,CAAnB,CAC3BC,EAAA,CAAOhB,EAAAmB,GAAP,CAAA,CAA0Bb,CAAA,CAAmBS,CAAnB,CAC1BC,EAAA,CAAOhB,EAAA9kB,aAAP,CAAA,CAAoColB,CAAA,CAAmBU,CAAA,CAAOhB,EAAAkB,IAAP,CAAnB,CAyGpC,OAAO,CAAEE,QAtFTA,QAAgB,CAACvkC,CAAD,CAAO4jC,CAAP,CAAqB,CACnC,IAAIY,EAAeL,CAAAx/C,eAAA,CAAsBqb,CAAtB,CAAA,CAA8BmkC,CAAA,CAAOnkC,CAAP,CAA9B,CAA6C,IAChE,IAAKwkC,CAAAA,CAAL,CACE,KAAM1B,GAAA,CAAW,UAAX,CAEF9iC,CAFE,CAEI4jC,CAFJ,CAAN,CAIF,GAAqB,IAArB,GAAIA,CAAJ,EAA6BA,CAA7B,GAA8CjgD,CAA9C,EAA4E,EAA5E,GAA2DigD,CAA3D,CACE,MAAOA,EAIT,IAA4B,QAA5B,GAAI,MAAOA,EAAX,CACE,KAAMd,GAAA,CAAW,OAAX,CAEF9iC,CAFE,CAAN,CAIF,MAAO,KAAIwkC,CAAJ,CAAgBZ,CAAhB,CAjB4B,CAsF9B,CACE3Z,WA1BTA,QAAmB,CAACjqB,CAAD,CAAOykC,CAAP,CAAqB,CACtC,GAAqB,IAArB,GAAIA,CAAJ,EAA6BA,CAA7B,GAA8C9gD,CAA9C,EAA4E,EAA5E,GAA2D8gD,CAA3D,CACE,MAAOA,EAET,KAAIrzC,EAAe+yC,CAAAx/C,eAAA,CAAsBqb,CAAtB,CAAA,CAA8BmkC,CAAA,CAAOnkC,CAAP,CAA9B,CAA6C,IAChE,IAAI5O,CAAJ,EAAmBqzC,CAAnB;AAA2CrzC,CAA3C,CACE,MAAOqzC,EAAAZ,qBAAA,EAKT,IAAI7jC,CAAJ,GAAamjC,EAAA9kB,aAAb,CAAwC,CAzIpCgQ,IAAAA,EAAYnF,EAAA,CA0ImBub,CA1IRz9C,SAAA,EAAX,CAAZqnC,CACAppC,CADAopC,CACG/f,CADH+f,CACMqW,EAAU,CAAA,CAEfz/C,EAAA,CAAI,CAAT,KAAYqpB,CAAZ,CAAgB80B,CAAAp/C,OAAhB,CAA6CiB,CAA7C,CAAiDqpB,CAAjD,CAAoDrpB,CAAA,EAApD,CACE,GAAIu+C,CAAA,CAASJ,CAAA,CAAqBn+C,CAArB,CAAT,CAAkCopC,CAAlC,CAAJ,CAAkD,CAChDqW,CAAA,CAAU,CAAA,CACV,MAFgD,CAKpD,GAAIA,CAAJ,CAEE,IAAKz/C,CAAO,CAAH,CAAG,CAAAqpB,CAAA,CAAI+0B,CAAAr/C,OAAhB,CAA6CiB,CAA7C,CAAiDqpB,CAAjD,CAAoDrpB,CAAA,EAApD,CACE,GAAIu+C,CAAA,CAASH,CAAA,CAAqBp+C,CAArB,CAAT,CAAkCopC,CAAlC,CAAJ,CAAkD,CAChDqW,CAAA,CAAU,CAAA,CACV,MAFgD,CA8HpD,GAxHKA,CAwHL,CACE,MAAOD,EAEP,MAAM3B,GAAA,CAAW,UAAX,CAEF2B,CAAAz9C,SAAA,EAFE,CAAN,CAJoC,CAQjC,GAAIgZ,CAAJ,GAAamjC,EAAA/kB,KAAb,CACL,MAAO6lB,EAAA,CAAcQ,CAAd,CAET,MAAM3B,GAAA,CAAW,QAAX,CAAN,CAtBsC,CAyBjC,CAEE5Y,QAlDTA,QAAgB,CAACua,CAAD,CAAe,CAC7B,MAAIA,EAAJ,WAA4BP,EAA5B,CACSO,CAAAZ,qBAAA,EADT,CAGSY,CAJoB,CAgDxB,CA5KqC,CAAlC,CAtEkB,CAkhBhCxoC,QAASA,GAAY,EAAG,CACtB,IAAI0V,EAAU,CAAA,CAad,KAAAA,QAAA,CAAegzB,QAAQ,CAACv/C,CAAD,CAAQ,CACzBS,SAAA7B,OAAJ,GACE2tB,CADF,CACY,CAAEvsB,CAAAA,CADd,CAGA,OAAOusB,EAJsB,CAsD/B,KAAA5N,KAAA,CAAY,CAAC,QAAD,CAAW,cAAX,CAA2B,QAAQ,CACjCvI,CADiC,CACvBU,CADuB,CACT,CAGpC,GAAIyV,CAAJ;AAAsB,CAAtB,CAAeizB,EAAf,CACE,KAAM9B,GAAA,CAAW,UAAX,CAAN,CAMF,IAAI+B,EAAMv7C,EAAA,CAAY65C,EAAZ,CAaV0B,EAAAC,UAAA,CAAgBC,QAAQ,EAAG,CACzB,MAAOpzB,EADkB,CAG3BkzB,EAAAN,QAAA,CAAcroC,CAAAqoC,QACdM,EAAA5a,WAAA,CAAiB/tB,CAAA+tB,WACjB4a,EAAA3a,QAAA,CAAchuB,CAAAguB,QAETvY,EAAL,GACEkzB,CAAAN,QACA,CADcM,CAAA5a,WACd,CAD+B+a,QAAQ,CAAChlC,CAAD,CAAO5a,CAAP,CAAc,CAAE,MAAOA,EAAT,CACrD,CAAAy/C,CAAA3a,QAAA,CAAc1jC,EAFhB,CAwBAq+C,EAAAI,QAAA,CAAcC,QAAmB,CAACllC,CAAD,CAAO6/B,CAAP,CAAa,CAC5C,IAAIzgC,EAAS5D,CAAA,CAAOqkC,CAAP,CACb,OAAIzgC,EAAAga,QAAJ,EAAsBha,CAAA/L,SAAtB,CACS+L,CADT,CAGS5D,CAAA,CAAOqkC,CAAP,CAAa,QAAQ,CAACz6C,CAAD,CAAQ,CAClC,MAAOy/C,EAAA5a,WAAA,CAAejqB,CAAf,CAAqB5a,CAArB,CAD2B,CAA7B,CALmC,CAtDV,KAoThC6F,EAAQ45C,CAAAI,QApTwB,CAqThChb,EAAa4a,CAAA5a,WArTmB,CAsThCsa,EAAUM,CAAAN,QAEdjgD,EAAA,CAAQ6+C,EAAR,CAAsB,QAAQ,CAACgC,CAAD,CAAYj4C,CAAZ,CAAkB,CAC9C,IAAIk4C,EAAQn9C,CAAA,CAAUiF,CAAV,CACZ23C,EAAA,CAAIvnC,EAAA,CAAU,WAAV,CAAwB8nC,CAAxB,CAAJ,CAAA,CAAsC,QAAQ,CAACvF,CAAD,CAAO,CACnD,MAAO50C,EAAA,CAAMk6C,CAAN,CAAiBtF,CAAjB,CAD4C,CAGrDgF,EAAA,CAAIvnC,EAAA,CAAU,cAAV,CAA2B8nC,CAA3B,CAAJ,CAAA,CAAyC,QAAQ,CAAChgD,CAAD,CAAQ,CACvD,MAAO6kC,EAAA,CAAWkb,CAAX,CAAsB//C,CAAtB,CADgD,CAGzDy/C,EAAA,CAAIvnC,EAAA,CAAU,WAAV;AAAwB8nC,CAAxB,CAAJ,CAAA,CAAsC,QAAQ,CAAChgD,CAAD,CAAQ,CACpD,MAAOm/C,EAAA,CAAQY,CAAR,CAAmB//C,CAAnB,CAD6C,CARR,CAAhD,CAaA,OAAOy/C,EArU6B,CAD1B,CApEU,CA4ZxBxoC,QAASA,GAAgB,EAAG,CAC1B,IAAA0H,KAAA,CAAY,CAAC,SAAD,CAAY,WAAZ,CAAyB,QAAQ,CAACjH,CAAD,CAAUxC,CAAV,CAAqB,CAAA,IAC5D+qC,EAAe,EAD6C,CAE5DC,EACEt/C,EAAA,CAAI,CAAC,eAAAsY,KAAA,CAAqBrW,CAAA,CAAUs9C,CAACzoC,CAAA0oC,UAADD,EAAsB,EAAtBA,WAAV,CAArB,CAAD,EAAyE,EAAzE,EAA6E,CAA7E,CAAJ,CAH0D,CAI5DE,EAAQ,QAAA/2C,KAAA,CAAc62C,CAACzoC,CAAA0oC,UAADD,EAAsB,EAAtBA,WAAd,CAJoD,CAK5D7hD,EAAW4W,CAAA,CAAU,CAAV,CAAX5W,EAA2B,EALiC,CAM5DgiD,CAN4D,CAO5DC,EAAc,2BAP8C,CAQ5DC,EAAYliD,CAAA2kC,KAAZud,EAA6BliD,CAAA2kC,KAAApzB,MAR+B,CAS5D4wC,EAAc,CAAA,CAT8C,CAU5DC,EAAa,CAAA,CAGjB,IAAIF,CAAJ,CAAe,CACb,IAASn+C,IAAAA,CAAT,GAAiBm+C,EAAjB,CACE,GAAI18C,CAAJ,CAAYy8C,CAAArnC,KAAA,CAAiB7W,CAAjB,CAAZ,CAAoC,CAClCi+C,CAAA,CAAex8C,CAAA,CAAM,CAAN,CACfw8C,EAAA,CAAeA,CAAAp5B,OAAA,CAAoB,CAApB,CAAuB,CAAvB,CAAA5O,YAAA,EAAf,CAAyDgoC,CAAAp5B,OAAA,CAAoB,CAApB,CACzD,MAHkC,CAOjCo5B,CAAL,GACEA,CADF,CACkB,eADlB,EACqCE,EADrC,EACmD,QADnD,CAIAC,EAAA,CAAc,CAAG,EAAC,YAAD,EAAiBD,EAAjB,EAAgCF,CAAhC,CAA+C,YAA/C,EAA+DE,EAA/D,CACjBE,EAAA,CAAc,CAAG,EAAC,WAAD,EAAgBF,EAAhB,EAA+BF,CAA/B,CAA8C,WAA9C;AAA6DE,CAA7D,CAEbN,EAAAA,CAAJ,EAAiBO,CAAjB,EAAkCC,CAAlC,GACED,CACA,CADczhD,CAAA,CAASV,CAAA2kC,KAAApzB,MAAA8wC,iBAAT,CACd,CAAAD,CAAA,CAAa1hD,CAAA,CAASV,CAAA2kC,KAAApzB,MAAA+wC,gBAAT,CAFf,CAhBa,CAuBf,MAAO,CAULv7B,QAAS,EAAGA,CAAA3N,CAAA2N,QAAH,EAAsBw7B,CAAAnpC,CAAA2N,QAAAw7B,UAAtB,EAA+D,CAA/D,CAAqDX,CAArD,EAAsEG,CAAtE,CAVJ,CAYLS,SAAUA,QAAQ,CAAChjC,CAAD,CAAQ,CAMxB,GAAc,OAAd,GAAIA,CAAJ,EAAiC,EAAjC,EAAyB0hC,EAAzB,CAAqC,MAAO,CAAA,CAE5C,IAAIj+C,CAAA,CAAY0+C,CAAA,CAAaniC,CAAb,CAAZ,CAAJ,CAAsC,CACpC,IAAIijC,EAASziD,CAAA0a,cAAA,CAAuB,KAAvB,CACbinC,EAAA,CAAaniC,CAAb,CAAA,CAAsB,IAAtB,CAA6BA,CAA7B,GAAsCijC,EAFF,CAKtC,MAAOd,EAAA,CAAaniC,CAAb,CAbiB,CAZrB,CA2BLnP,IAAKA,EAAA,EA3BA,CA4BL2xC,aAAcA,CA5BT,CA6BLG,YAAaA,CA7BR,CA8BLC,WAAYA,CA9BP,CA+BLR,QAASA,CA/BJ,CApCyD,CAAtD,CADc,CA8F5B7oC,QAASA,GAAwB,EAAG,CAClC,IAAAsH,KAAA,CAAY,CAAC,gBAAD,CAAmB,OAAnB,CAA4B,IAA5B,CAAkC,MAAlC,CAA0C,QAAQ,CAACzH,CAAD,CAAiBtB,CAAjB,CAAwBY,CAAxB,CAA4BI,CAA5B,CAAkC,CAC9FoqC,QAASA,EAAe,CAACC,CAAD,CAAMC,CAAN,CAA0B,CAChDF,CAAAG,qBAAA,EAOKniD,EAAA,CAASiiD,CAAT,CAAL,EAAuB/pC,CAAAjN,IAAA,CAAmBg3C,CAAnB,CAAvB,GACEA,CADF,CACQrqC,CAAAwqC,sBAAA,CAA2BH,CAA3B,CADR,CAIA,KAAI7iB;AAAoBxoB,CAAAuoB,SAApBC,EAAsCxoB,CAAAuoB,SAAAC,kBAEtCn/B,EAAA,CAAQm/B,CAAR,CAAJ,CACEA,CADF,CACsBA,CAAAjwB,OAAA,CAAyB,QAAQ,CAACkzC,CAAD,CAAc,CACjE,MAAOA,EAAP,GAAuBjkB,EAD0C,CAA/C,CADtB,CAIWgB,CAJX,GAIiChB,EAJjC,GAKEgB,CALF,CAKsB,IALtB,CAaA,OAAOxoB,EAAA3L,IAAA,CAAUg3C,CAAV,CALWK,CAChBpgC,MAAOhK,CADSoqC,CAEhBljB,kBAAmBA,CAFHkjB,CAKX,CAAA,CACJ,SADI,CAAA,CACO,QAAQ,EAAG,CACrBN,CAAAG,qBAAA,EADqB,CADlB,CAAA7pB,KAAA,CAIC,QAAQ,CAAC2H,CAAD,CAAW,CACvB,MAAOA,EAAA91B,KADgB,CAJpB,CAQPo4C,QAAoB,CAACriB,CAAD,CAAO,CACzB,GAAKgiB,CAAAA,CAAL,CACE,KAAMr2B,GAAA,CAAe,QAAf,CAAyDo2B,CAAzD,CAAN,CAEF,MAAOzqC,EAAA2oB,OAAA,CAAUD,CAAV,CAJkB,CARpB,CA3ByC,CA2ClD8hB,CAAAG,qBAAA,CAAuC,CAEvC,OAAOH,EA9CuF,CAApF,CADsB,CAmDpCzpC,QAASA,GAAqB,EAAG,CAC/B,IAAAoH,KAAA,CAAY,CAAC,YAAD,CAAe,UAAf,CAA2B,WAA3B,CACP,QAAQ,CAACrI,CAAD,CAAe1B,CAAf,CAA2BoB,CAA3B,CAAsC,CA6GjD,MApGkBwrC,CAcN,aAAeC,QAAQ,CAAC7+C,CAAD,CAAUi6B,CAAV,CAAsB6kB,CAAtB,CAAsC,CACnEh3B,CAAAA,CAAW9nB,CAAA++C,uBAAA,CAA+B,YAA/B,CACf,KAAIC,EAAU,EACd1iD,EAAA,CAAQwrB,CAAR,CAAkB,QAAQ,CAACiR,CAAD,CAAU,CAClC,IAAIkmB;AAAct4C,EAAA3G,QAAA,CAAgB+4B,CAAhB,CAAAxyB,KAAA,CAA8B,UAA9B,CACd04C,EAAJ,EACE3iD,CAAA,CAAQ2iD,CAAR,CAAqB,QAAQ,CAACC,CAAD,CAAc,CACrCJ,CAAJ,CAEMp4C,CADUm0C,IAAI55C,MAAJ45C,CAAW,SAAXA,CAAuBE,EAAA,CAAgB9gB,CAAhB,CAAvB4gB,CAAqD,aAArDA,CACVn0C,MAAA,CAAaw4C,CAAb,CAFN,EAGIF,CAAAn+C,KAAA,CAAak4B,CAAb,CAHJ,CAM0C,EAN1C,EAMMmmB,CAAA7+C,QAAA,CAAoB45B,CAApB,CANN,EAOI+kB,CAAAn+C,KAAA,CAAak4B,CAAb,CARqC,CAA3C,CAHgC,CAApC,CAiBA,OAAOimB,EApBgE,CAdvDJ,CAiDN,WAAaO,QAAQ,CAACn/C,CAAD,CAAUi6B,CAAV,CAAsB6kB,CAAtB,CAAsC,CAErE,IADA,IAAIM,EAAW,CAAC,KAAD,CAAQ,UAAR,CAAoB,OAApB,CAAf,CACS54B,EAAI,CAAb,CAAgBA,CAAhB,CAAoB44B,CAAApjD,OAApB,CAAqC,EAAEwqB,CAAvC,CAA0C,CAGxC,IAAI/M,EAAWzZ,CAAA4X,iBAAA,CADA,GACA,CADMwnC,CAAA,CAAS54B,CAAT,CACN,CADoB,OACpB,EAFOs4B,CAAAO,CAAiB,GAAjBA,CAAuB,IAE9B,EADgD,GAChD,CADsDplB,CACtD,CADmE,IACnE,CACf,IAAIxgB,CAAAzd,OAAJ,CACE,MAAOyd,EAL+B,CAF2B,CAjDrDmlC,CAoEN,YAAcU,QAAQ,EAAG,CACnC,MAAOlsC,EAAA0P,IAAA,EAD4B,CApEnB87B,CAiFN,YAAcW,QAAQ,CAACz8B,CAAD,CAAM,CAClCA,CAAJ,GAAY1P,CAAA0P,IAAA,EAAZ,GACE1P,CAAA0P,IAAA,CAAcA,CAAd,CACA,CAAApP,CAAAw3B,QAAA,EAFF,CADsC,CAjFtB0T,CAgGN,WAAaY,QAAQ,CAAC57B,CAAD,CAAW,CAC1C5R,CAAA0R,gCAAA,CAAyCE,CAAzC,CAD0C,CAhG1Bg7B,CAT+B,CADvC,CADmB,CAmHjC/pC,QAASA,GAAgB,EAAG,CAC1B,IAAAkH,KAAA;AAAY,CAAC,YAAD,CAAe,UAAf,CAA2B,IAA3B,CAAiC,KAAjC,CAAwC,mBAAxC,CACP,QAAQ,CAACrI,CAAD,CAAe1B,CAAf,CAA2B4B,CAA3B,CAAiCE,CAAjC,CAAwCtB,CAAxC,CAA2D,CA6BtE8sB,QAASA,EAAO,CAACj9B,CAAD,CAAKqjB,CAAL,CAAY6d,CAAZ,CAAyB,CAAA,IACnCI,EAAa/kC,CAAA,CAAU2kC,CAAV,CAAbI,EAAuC,CAACJ,CADL,CAEnC5E,EAAWnZ,CAACme,CAAA,CAAY7vB,CAAZ,CAAkBF,CAAnB4R,OAAA,EAFwB,CAGnCgY,EAAUmB,CAAAnB,QAGd7X,EAAA,CAAY3T,CAAAwT,MAAA,CAAe,QAAQ,EAAG,CACpC,GAAI,CACFmZ,CAAAC,QAAA,CAAiBv8B,CAAA,EAAjB,CADE,CAEF,MAAOiB,CAAP,CAAU,CACVq7B,CAAApC,OAAA,CAAgBj5B,CAAhB,CACA,CAAAkP,CAAA,CAAkBlP,CAAlB,CAFU,CAFZ,OAMQ,CACN,OAAOm8C,CAAA,CAAUjiB,CAAAkiB,YAAV,CADD,CAIH/b,CAAL,EAAgBjwB,CAAApN,OAAA,EAXoB,CAA1B,CAYTof,CAZS,CAcZ8X,EAAAkiB,YAAA,CAAsB/5B,CACtB85B,EAAA,CAAU95B,CAAV,CAAA,CAAuBgZ,CAEvB,OAAOnB,EAvBgC,CA5BzC,IAAIiiB,EAAY,EAmEhBngB,EAAA1Z,OAAA,CAAiB+5B,QAAQ,CAACniB,CAAD,CAAU,CACjC,MAAIA,EAAJ,EAAeA,CAAAkiB,YAAf,GAAsCD,EAAtC,EACEA,CAAA,CAAUjiB,CAAAkiB,YAAV,CAAAnjB,OAAA,CAAsC,UAAtC,CAEO,CADP,OAAOkjB,CAAA,CAAUjiB,CAAAkiB,YAAV,CACA,CAAA1tC,CAAAwT,MAAAI,OAAA,CAAsB4X,CAAAkiB,YAAtB,CAHT,EAKO,CAAA,CAN0B,CASnC,OAAOpgB,EA7E+D,CAD5D,CADc,CA2I5B4B,QAASA,GAAU,CAACpe,CAAD,CAAM,CAGnB85B,EAAJ,GAGEgD,CAAAxmC,aAAA,CAA4B,MAA5B,CAAoC2K,CAApC,CACA,CAAAA,CAAA,CAAO67B,CAAA77B,KAJT,CAOA67B;CAAAxmC,aAAA,CAA4B,MAA5B,CAAoC2K,CAApC,CAGA,OAAO,CACLA,KAAM67B,CAAA77B,KADD,CAELod,SAAUye,CAAAze,SAAA,CAA0Bye,CAAAze,SAAAx9B,QAAA,CAAgC,IAAhC,CAAsC,EAAtC,CAA1B,CAAsE,EAF3E,CAGLqW,KAAM4lC,CAAA5lC,KAHD,CAILktB,OAAQ0Y,CAAA1Y,OAAA,CAAwB0Y,CAAA1Y,OAAAvjC,QAAA,CAA8B,KAA9B,CAAqC,EAArC,CAAxB,CAAmE,EAJtE,CAKLsd,KAAM2+B,CAAA3+B,KAAA,CAAsB2+B,CAAA3+B,KAAAtd,QAAA,CAA4B,IAA5B,CAAkC,EAAlC,CAAtB,CAA8D,EAL/D,CAML6iC,SAAUoZ,CAAApZ,SANL,CAOLE,KAAMkZ,CAAAlZ,KAPD,CAQLM,SAAiD,GAAvC,GAAC4Y,CAAA5Y,SAAAxlC,OAAA,CAA+B,CAA/B,CAAD,CACNo+C,CAAA5Y,SADM,CAEN,GAFM,CAEA4Y,CAAA5Y,SAVL,CAbgB,CAkCzB3H,QAASA,GAAe,CAACwgB,CAAD,CAAa,CAC/BzoC,CAAAA,CAAUhb,CAAA,CAASyjD,CAAT,CAAD,CAAyB3e,EAAA,CAAW2e,CAAX,CAAzB,CAAkDA,CAC/D,OAAQzoC,EAAA+pB,SAAR,GAA4B2e,EAAA3e,SAA5B,EACQ/pB,CAAA4C,KADR,GACwB8lC,EAAA9lC,KAHW,CA+CrCjF,QAASA,GAAe,EAAG,CACzB,IAAAgH,KAAA,CAAYrd,EAAA,CAAQjD,CAAR,CADa,CAwG3BkX,QAASA,GAAe,CAAC7M,CAAD,CAAW,CAkBjC8zB,QAASA,EAAQ,CAAC10B,CAAD,CAAOiF,CAAP,CAAgB,CAC/B,GAAItL,CAAA,CAASqG,CAAT,CAAJ,CAAoB,CAClB,IAAI66C,EAAU,EACdzjD,EAAA,CAAQ4I,CAAR,CAAc,QAAQ,CAACqG,CAAD,CAAS9O,CAAT,CAAc,CAClCsjD,CAAA,CAAQtjD,CAAR,CAAA,CAAem9B,CAAA,CAASn9B,CAAT,CAAc8O,CAAd,CADmB,CAApC,CAGA,OAAOw0C,EALW,CAOlB,MAAOj6C,EAAAqE,QAAA,CAAiBjF,CAAjB;AAzBE86C,QAyBF,CAAgC71C,CAAhC,CARsB,CAWjC,IAAAyvB,SAAA,CAAgBA,CAEhB,KAAA7d,KAAA,CAAY,CAAC,WAAD,CAAc,QAAQ,CAACuD,CAAD,CAAY,CAC5C,MAAO,SAAQ,CAACpa,CAAD,CAAO,CACpB,MAAOoa,EAAAjY,IAAA,CAAcnC,CAAd,CAhCE86C,QAgCF,CADa,CADsB,CAAlC,CAoBZpmB,EAAA,CAAS,UAAT,CAAqBqmB,EAArB,CACArmB,EAAA,CAAS,MAAT,CAAiBsmB,EAAjB,CACAtmB,EAAA,CAAS,QAAT,CAAmBumB,EAAnB,CACAvmB,EAAA,CAAS,MAAT,CAAiBwmB,EAAjB,CACAxmB,EAAA,CAAS,SAAT,CAAoBymB,EAApB,CACAzmB,EAAA,CAAS,WAAT,CAAsB0mB,EAAtB,CACA1mB,EAAA,CAAS,QAAT,CAAmB2mB,EAAnB,CACA3mB,EAAA,CAAS,SAAT,CAAoB4mB,EAApB,CACA5mB,EAAA,CAAS,WAAT,CAAsB6mB,EAAtB,CA3DiC,CAwLnCN,QAASA,GAAY,EAAG,CACtB,MAAO,SAAQ,CAAChgD,CAAD,CAAQ85B,CAAR,CAAoBymB,CAApB,CAAgC,CAC7C,GAAK,CAAArkD,CAAA,CAAQ8D,CAAR,CAAL,CAAqB,MAAOA,EAI5B,KAAIwgD,CAEJ,QAJqC,IAAhBC,GAAC3mB,CAAD2mB,CAAwB,MAAO3mB,EAA/B2mB,CAA4C,MAIjE,EACE,KAAK,UAAL,CAEE,KACF,MAAK,SAAL,CACA,KAAK,MAAL,CACA,KAAK,QAAL,CACA,KAAK,QAAL,CACED,CAAA,CAAsB,CAAA,CAExB,MAAK,QAAL,CAEEE,CAAA,CAAcC,EAAA,CAAkB7mB,CAAlB,CAA8BymB,CAA9B,CAA0CC,CAA1C,CACd,MACF,SACE,MAAOxgD,EAfX,CAkBA,MAAOA,EAAAoL,OAAA,CAAas1C,CAAb,CAzBsC,CADzB,CA+BxBC,QAASA,GAAiB,CAAC7mB,CAAD;AAAaymB,CAAb,CAAyBC,CAAzB,CAA8C,CACtE,IAAII,EAAwBliD,CAAA,CAASo7B,CAAT,CAAxB8mB,EAAiD,GAAjDA,EAAwD9mB,EAGzC,EAAA,CAAnB,GAAIymB,CAAJ,CACEA,CADF,CACej/C,EADf,CAEY/E,CAAA,CAAWgkD,CAAX,CAFZ,GAGEA,CAHF,CAGeA,QAAQ,CAACM,CAAD,CAASC,CAAT,CAAmB,CACtC,GAAItiD,CAAA,CAAYqiD,CAAZ,CAAJ,CAEE,MAAO,CAAA,CAET,IAAgB,IAAhB,GAAKA,CAAL,EAAuC,IAAvC,GAA0BC,CAA1B,CAEE,MAAOD,EAAP,GAAkBC,CAEpB,IAAIpiD,CAAA,CAASmiD,CAAT,CAAJ,EAAwBniD,CAAA,CAASoiD,CAAT,CAAxB,CAEE,MAAO,CAAA,CAGTD,EAAA,CAAS/gD,CAAA,CAAU,EAAV,CAAe+gD,CAAf,CACTC,EAAA,CAAWhhD,CAAA,CAAU,EAAV,CAAeghD,CAAf,CACX,OAAqC,EAArC,GAAOD,CAAA3gD,QAAA,CAAe4gD,CAAf,CAhB+B,CAH1C,CA8BA,OAPcJ,SAAQ,CAACK,CAAD,CAAO,CAC3B,MAAIH,EAAJ,EAA8B,CAAAliD,CAAA,CAASqiD,CAAT,CAA9B,CACSC,EAAA,CAAYD,CAAZ,CAAkBjnB,CAAAx7B,EAAlB,CAAgCiiD,CAAhC,CAA4C,CAAA,CAA5C,CADT,CAGOS,EAAA,CAAYD,CAAZ,CAAkBjnB,CAAlB,CAA8BymB,CAA9B,CAA0CC,CAA1C,CAJoB,CA3ByC,CAqCxEQ,QAASA,GAAW,CAACH,CAAD,CAASC,CAAT,CAAmBP,CAAnB,CAA+BC,CAA/B,CAAoDS,CAApD,CAA0E,CAC5F,IAAIC,EAAyB,IAAZ,GAACL,CAAD,CAAoB,MAAOA,EAA3B,CAAoC,MAArD,CACIM,EAA6B,IAAd,GAACL,CAAD,CAAsB,MAAOA,EAA7B,CAAwC,MAE3D,IAAsB,QAAtB,GAAKK,CAAL,EAA2D,GAA3D,GAAoCL,CAAAz/C,OAAA,CAAgB,CAAhB,CAApC,CACE,MAAO,CAAC2/C,EAAA,CAAYH,CAAZ,CAAoBC,CAAA17B,UAAA,CAAmB,CAAnB,CAApB,CAA2Cm7B,CAA3C,CAAuDC,CAAvD,CACH,IAAItkD,CAAA,CAAQ2kD,CAAR,CAAJ,CAGL,MAAOA,EAAA3gC,KAAA,CAAY,QAAQ,CAAC6gC,CAAD,CAAO,CAChC,MAAOC,GAAA,CAAYD,CAAZ,CAAkBD,CAAlB,CAA4BP,CAA5B,CAAwCC,CAAxC,CADyB,CAA3B,CAKT,QAAQU,CAAR,EACE,KAAK,QAAL,CACE,IAAI5kD,CACJ,IAAIkkD,CAAJ,CAAyB,CACvB,IAAKlkD,CAAL,GAAYukD,EAAZ,CACE,GAAuB,GAAvB;AAAKvkD,CAAA+E,OAAA,CAAW,CAAX,CAAL,EAA+B2/C,EAAA,CAAYH,CAAA,CAAOvkD,CAAP,CAAZ,CAAyBwkD,CAAzB,CAAmCP,CAAnC,CAA+C,CAAA,CAA/C,CAA/B,CACE,MAAO,CAAA,CAGX,OAAOU,EAAA,CAAuB,CAAA,CAAvB,CAA+BD,EAAA,CAAYH,CAAZ,CAAoBC,CAApB,CAA8BP,CAA9B,CAA0C,CAAA,CAA1C,CANf,CAOlB,GAAqB,QAArB,GAAIY,CAAJ,CAA+B,CACpC,IAAK7kD,CAAL,GAAYwkD,EAAZ,CAEE,GADIM,CACA,CADcN,CAAA,CAASxkD,CAAT,CACd,CAAA,CAAAC,CAAA,CAAW6kD,CAAX,CAAA,EAA2B,CAAA5iD,CAAA,CAAY4iD,CAAZ,CAA3B,GAIAC,CAEC,CAF0B,GAE1B,GAFkB/kD,CAElB,CAAA,CAAA0kD,EAAA,CADWK,CAAAC,CAAmBT,CAAnBS,CAA4BT,CAAA,CAAOvkD,CAAP,CACvC,CAAuB8kD,CAAvB,CAAoCb,CAApC,CAAgDc,CAAhD,CAAkEA,CAAlE,CAND,CAAJ,CAOE,MAAO,CAAA,CAGX,OAAO,CAAA,CAb6B,CAepC,MAAOd,EAAA,CAAWM,CAAX,CAAmBC,CAAnB,CAGX,MAAK,UAAL,CACE,MAAO,CAAA,CACT,SACE,MAAOP,EAAA,CAAWM,CAAX,CAAmBC,CAAnB,CA/BX,CAd4F,CAsG9FhB,QAASA,GAAc,CAACyB,CAAD,CAAU,CAC/B,IAAIC,EAAUD,CAAAzd,eACd,OAAO,SAAQ,CAAC2d,CAAD,CAASC,CAAT,CAAyBC,CAAzB,CAAuC,CAChDnjD,CAAA,CAAYkjD,CAAZ,CAAJ,GACEA,CADF,CACmBF,CAAA7c,aADnB,CAIInmC,EAAA,CAAYmjD,CAAZ,CAAJ,GACEA,CADF,CACiBH,CAAAvd,SAAA,CAAiB,CAAjB,CAAAG,QADjB,CAKA,OAAkB,KAAX,EAACqd,CAAD,CACDA,CADC,CAEDG,EAAA,CAAaH,CAAb,CAAqBD,CAAAvd,SAAA,CAAiB,CAAjB,CAArB,CAA0Cud,CAAAxd,UAA1C,CAA6Dwd,CAAAzd,YAA7D,CAAkF4d,CAAlF,CAAAn+C,QAAA,CACU,SADV,CACqBk+C,CADrB,CAZ8C,CAFvB,CAyEjCtB,QAASA,GAAY,CAACmB,CAAD,CAAU,CAC7B,IAAIC,EAAUD,CAAAzd,eACd,OAAO,SAAQ,CAAC+d,CAAD,CAASF,CAAT,CAAuB,CAGpC,MAAkB,KAAX;AAACE,CAAD,CACDA,CADC,CAEDD,EAAA,CAAaC,CAAb,CAAqBL,CAAAvd,SAAA,CAAiB,CAAjB,CAArB,CAA0Cud,CAAAxd,UAA1C,CAA6Dwd,CAAAzd,YAA7D,CACa4d,CADb,CAL8B,CAFT,CAa/BC,QAASA,GAAY,CAACC,CAAD,CAASvxC,CAAT,CAAkBwxC,CAAlB,CAA4BC,CAA5B,CAAwCJ,CAAxC,CAAsD,CACzE,GAAK,CAAAK,QAAA,CAASH,CAAT,CAAL,EAAyBnjD,CAAA,CAASmjD,CAAT,CAAzB,CAA2C,MAAO,EAElD,KAAII,EAAsB,CAAtBA,CAAaJ,CACjBA,EAAA,CAAStuB,IAAA2uB,IAAA,CAASL,CAAT,CAJgE,KAKrEM,EAASN,CAATM,CAAkB,EALmD,CAMrEC,EAAe,EANsD,CAOrEr+C,EAAQ,EAP6D,CASrEs+C,EAAc,CAAA,CAClB,IAA6B,EAA7B,GAAIF,CAAAjiD,QAAA,CAAe,GAAf,CAAJ,CAAgC,CAC9B,IAAIa,EAAQohD,CAAAphD,MAAA,CAAa,qBAAb,CACRA,EAAJ,EAAyB,GAAzB,EAAaA,CAAA,CAAM,CAAN,CAAb,EAAgCA,CAAA,CAAM,CAAN,CAAhC,CAA2C4gD,CAA3C,CAA0D,CAA1D,CACEE,CADF,CACW,CADX,EAGEO,CACA,CADeD,CACf,CAAAE,CAAA,CAAc,CAAA,CAJhB,CAF8B,CAUhC,GAAKA,CAAL,CA6CqB,CAAnB,CAAIV,CAAJ,EAAiC,CAAjC,CAAwBE,CAAxB,GACEO,CACA,CADeP,CAAAS,QAAA,CAAeX,CAAf,CACf,CAAAE,CAAA,CAASU,UAAA,CAAWH,CAAX,CAFX,CA7CF,KAAkB,CACZI,CAAAA,CAAc3mD,CAACsmD,CAAAxiD,MAAA,CAAaokC,EAAb,CAAA,CAA0B,CAA1B,CAADloC,EAAiC,EAAjCA,QAGd2C,EAAA,CAAYmjD,CAAZ,CAAJ,GACEA,CADF,CACiBpuB,IAAAkvB,IAAA,CAASlvB,IAAAC,IAAA,CAASljB,CAAA6zB,QAAT,CAA0Bqe,CAA1B,CAAT,CAAiDlyC,CAAA8zB,QAAjD,CADjB,CAOAyd,EAAA,CAAS,EAAEtuB,IAAAmvB,MAAA,CAAW,EAAEb,CAAAhjD,SAAA,EAAF,CAAsB,GAAtB,CAA4B8iD,CAA5B,CAAX,CAAA9iD,SAAA,EAAF,CAAqE,GAArE,CAA2E,CAAC8iD,CAA5E,CAELgB,KAAAA,EAAWhjD,CAAC,EAADA,CAAMkiD,CAANliD,OAAA,CAAoBokC,EAApB,CAAX4e,CACAxb,EAAQwb,CAAA,CAAS,CAAT,CADRA,CAEJA,EAAWA,CAAA,CAAS,CAAT,CAAXA,EAA0B,EAFtBA,CAIGp7C,EAAM,CAJTo7C,CAKAC,EAAStyC,CAAAo0B,OALTie;AAMAE,EAAQvyC,CAAAm0B,MAEZ,IAAI0C,CAAAtrC,OAAJ,EAAqB+mD,CAArB,CAA8BC,CAA9B,CAEE,IADAt7C,CACK,CADC4/B,CAAAtrC,OACD,CADgB+mD,CAChB,CAAA9lD,CAAA,CAAI,CAAT,CAAYA,CAAZ,CAAgByK,CAAhB,CAAqBzK,CAAA,EAArB,CAC4B,CAG1B,IAHKyK,CAGL,CAHWzK,CAGX,EAHgB+lD,CAGhB,EAHqC,CAGrC,GAH+B/lD,CAG/B,GAFEslD,CAEF,EAFkBN,CAElB,EAAAM,CAAA,EAAgBjb,CAAA9lC,OAAA,CAAavE,CAAb,CAIpB,KAAKA,CAAL,CAASyK,CAAT,CAAczK,CAAd,CAAkBqqC,CAAAtrC,OAAlB,CAAgCiB,CAAA,EAAhC,CACsC,CAGpC,IAHKqqC,CAAAtrC,OAGL,CAHoBiB,CAGpB,EAHyB8lD,CAGzB,EAH+C,CAG/C,GAHyC9lD,CAGzC,GAFEslD,CAEF,EAFkBN,CAElB,EAAAM,CAAA,EAAgBjb,CAAA9lC,OAAA,CAAavE,CAAb,CAIlB,KAAA,CAAO6lD,CAAA9mD,OAAP,CAAyB8lD,CAAzB,CAAA,CACEgB,CAAA,EAAY,GAGVhB,EAAJ,EAAqC,GAArC,GAAoBA,CAApB,GAA0CS,CAA1C,EAA0DL,CAA1D,CAAuEY,CAAAx+B,OAAA,CAAgB,CAAhB,CAAmBw9B,CAAnB,CAAvE,CA3CgB,CAmDH,CAAf,GAAIE,CAAJ,GACEI,CADF,CACe,CAAA,CADf,CAIAl+C,EAAArD,KAAA,CAAWuhD,CAAA,CAAa3xC,CAAAi0B,OAAb,CAA8Bj0B,CAAA+zB,OAAzC,CACW+d,CADX,CAEWH,CAAA,CAAa3xC,CAAAk0B,OAAb,CAA8Bl0B,CAAAg0B,OAFzC,CAGA,OAAOvgC,EAAAG,KAAA,CAAW,EAAX,CA9EkE,CAiF3E4+C,QAASA,GAAS,CAACld,CAAD,CAAMmd,CAAN,CAAchsC,CAAd,CAAoB,CACpC,IAAIisC,EAAM,EACA,EAAV,CAAIpd,CAAJ,GACEod,CACA,CADO,GACP,CAAApd,CAAA,CAAM,CAACA,CAFT,CAKA,KADAA,CACA,CADM,EACN,CADWA,CACX,CAAOA,CAAA/pC,OAAP,CAAoBknD,CAApB,CAAA,CAA4Bnd,CAAA,CAAM,GAAN,CAAYA,CACpC7uB,EAAJ,GACE6uB,CADF,CACQA,CAAAzhB,OAAA,CAAWyhB,CAAA/pC,OAAX,CAAwBknD,CAAxB,CADR,CAEA,OAAOC,EAAP,CAAapd,CAVuB,CActCqd,QAASA,EAAU,CAACl+C,CAAD,CAAO0hB,CAAP,CAAanR,CAAb,CAAqByB,CAArB,CAA2B,CAC5CzB,CAAA,CAASA,CAAT,EAAmB,CACnB,OAAO,SAAQ,CAAC4tC,CAAD,CAAO,CAChBjmD,CAAAA,CAAQimD,CAAA,CAAK,KAAL,CAAan+C,CAAb,CAAA,EACZ,IAAa,CAAb,CAAIuQ,CAAJ,EAAkBrY,CAAlB,CAA0B,CAACqY,CAA3B,CACErY,CAAA;AAASqY,CACG,EAAd,GAAIrY,CAAJ,EAA8B,GAA9B,EAAmBqY,CAAnB,GAAkCrY,CAAlC,CAA0C,EAA1C,CACA,OAAO6lD,GAAA,CAAU7lD,CAAV,CAAiBwpB,CAAjB,CAAuB1P,CAAvB,CALa,CAFsB,CAW9CosC,QAASA,GAAa,CAACp+C,CAAD,CAAOq+C,CAAP,CAAkB,CACtC,MAAO,SAAQ,CAACF,CAAD,CAAO1B,CAAP,CAAgB,CAC7B,IAAIvkD,EAAQimD,CAAA,CAAK,KAAL,CAAan+C,CAAb,CAAA,EAAZ,CACImC,EAAMwE,EAAA,CAAU03C,CAAA,CAAa,OAAb,CAAuBr+C,CAAvB,CAA+BA,CAAzC,CAEV,OAAOy8C,EAAA,CAAQt6C,CAAR,CAAA,CAAajK,CAAb,CAJsB,CADO,CAmBxComD,QAASA,GAAsB,CAACC,CAAD,CAAO,CAElC,IAAIC,EAAmBC,CAAC,IAAI5iD,IAAJ,CAAS0iD,CAAT,CAAe,CAAf,CAAkB,CAAlB,CAADE,QAAA,EAGvB,OAAO,KAAI5iD,IAAJ,CAAS0iD,CAAT,CAAe,CAAf,EAAwC,CAArB,EAACC,CAAD,CAA0B,CAA1B,CAA8B,EAAjD,EAAuDA,CAAvD,CAL2B,CActCE,QAASA,GAAU,CAACh9B,CAAD,CAAO,CACvB,MAAO,SAAQ,CAACy8B,CAAD,CAAO,CAAA,IACfQ,EAAaL,EAAA,CAAuBH,CAAAS,YAAA,EAAvB,CAGb3uB,EAAAA,CAAO,CAVN4uB,IAAIhjD,IAAJgjD,CAQ8BV,CARrBS,YAAA,EAATC,CAQ8BV,CARGW,SAAA,EAAjCD,CAQ8BV,CANnCY,QAAA,EAFKF,EAEiB,CAFjBA,CAQ8BV,CANTM,OAAA,EAFrBI,EAUD5uB,CAAoB,CAAC0uB,CACtB/iD,EAAAA,CAAS,CAATA,CAAa4yB,IAAAmvB,MAAA,CAAW1tB,CAAX,CAAkB,MAAlB,CAEhB,OAAO8tB,GAAA,CAAUniD,CAAV,CAAkB8lB,CAAlB,CAPY,CADC,CAgB1Bs9B,QAASA,GAAS,CAACb,CAAD,CAAO1B,CAAP,CAAgB,CAChC,MAA6B,EAAtB,EAAA0B,CAAAS,YAAA,EAAA,CAA0BnC,CAAA9b,KAAA,CAAa,CAAb,CAA1B,CAA4C8b,CAAA9b,KAAA,CAAa,CAAb,CADnB,CAwIlCqa,QAASA,GAAU,CAACwB,CAAD,CAAU,CAK3ByC,QAASA,EAAgB,CAACC,CAAD,CAAS,CAChC,IAAIljD,CACJ,IAAIA,CAAJ,CAAYkjD,CAAAljD,MAAA,CAAamjD,CAAb,CAAZ,CAAyC,CACnChB,CAAAA;AAAO,IAAItiD,IAAJ,CAAS,CAAT,CAD4B,KAEnCujD,EAAS,CAF0B,CAGnCC,EAAS,CAH0B,CAInCC,EAAatjD,CAAA,CAAM,CAAN,CAAA,CAAWmiD,CAAAoB,eAAX,CAAiCpB,CAAAqB,YAJX,CAKnCC,EAAazjD,CAAA,CAAM,CAAN,CAAA,CAAWmiD,CAAAuB,YAAX,CAA8BvB,CAAAwB,SAE3C3jD,EAAA,CAAM,CAAN,CAAJ,GACEojD,CACA,CADStmD,EAAA,CAAIkD,CAAA,CAAM,CAAN,CAAJ,CAAeA,CAAA,CAAM,EAAN,CAAf,CACT,CAAAqjD,CAAA,CAAQvmD,EAAA,CAAIkD,CAAA,CAAM,CAAN,CAAJ,CAAeA,CAAA,CAAM,EAAN,CAAf,CAFV,CAIAsjD,EAAA5nD,KAAA,CAAgBymD,CAAhB,CAAsBrlD,EAAA,CAAIkD,CAAA,CAAM,CAAN,CAAJ,CAAtB,CAAqClD,EAAA,CAAIkD,CAAA,CAAM,CAAN,CAAJ,CAArC,CAAqD,CAArD,CAAwDlD,EAAA,CAAIkD,CAAA,CAAM,CAAN,CAAJ,CAAxD,CACI1D,EAAAA,CAAIQ,EAAA,CAAIkD,CAAA,CAAM,CAAN,CAAJ,EAAgB,CAAhB,CAAJ1D,CAAyB8mD,CACzBQ,EAAAA,CAAI9mD,EAAA,CAAIkD,CAAA,CAAM,CAAN,CAAJ,EAAgB,CAAhB,CAAJ4jD,CAAyBP,CACzBrW,EAAAA,CAAIlwC,EAAA,CAAIkD,CAAA,CAAM,CAAN,CAAJ,EAAgB,CAAhB,CACJ6jD,EAAAA,CAAKrxB,IAAAmvB,MAAA,CAAgD,GAAhD,CAAWH,UAAA,CAAW,IAAX,EAAmBxhD,CAAA,CAAM,CAAN,CAAnB,EAA+B,CAA/B,EAAX,CACTyjD,EAAA/nD,KAAA,CAAgBymD,CAAhB,CAAsB7lD,CAAtB,CAAyBsnD,CAAzB,CAA4B5W,CAA5B,CAA+B6W,CAA/B,CAhBuC,CAmBzC,MAAOX,EArByB,CAFlC,IAAIC,EAAgB,sGA2BpB,OAAO,SAAQ,CAAChB,CAAD,CAAO2B,CAAP,CAAeC,CAAf,CAAyB,CAAA,IAClC3vB,EAAO,EAD2B,CAElCpxB,EAAQ,EAF0B,CAGlC7B,CAHkC,CAG9BnB,CAER8jD,EAAA,CAASA,CAAT,EAAmB,YACnBA,EAAA,CAAStD,CAAA3c,iBAAA,CAAyBigB,CAAzB,CAAT,EAA6CA,CACzC5oD,EAAA,CAASinD,CAAT,CAAJ,GACEA,CADF,CACS6B,EAAAx+C,KAAA,CAAmB28C,CAAnB,CAAA;AAA2BrlD,EAAA,CAAIqlD,CAAJ,CAA3B,CAAuCc,CAAA,CAAiBd,CAAjB,CADhD,CAIIvkD,EAAA,CAASukD,CAAT,CAAJ,GACEA,CADF,CACS,IAAItiD,IAAJ,CAASsiD,CAAT,CADT,CAIA,IAAK,CAAAtkD,EAAA,CAAOskD,CAAP,CAAL,CACE,MAAOA,EAGT,KAAA,CAAO2B,CAAP,CAAA,CAEE,CADA9jD,CACA,CADQikD,EAAA7uC,KAAA,CAAwB0uC,CAAxB,CACR,GACE9gD,CACA,CADQnC,EAAA,CAAOmC,CAAP,CAAchD,CAAd,CAAqB,CAArB,CACR,CAAA8jD,CAAA,CAAS9gD,CAAA4d,IAAA,EAFX,GAIE5d,CAAArD,KAAA,CAAWmkD,CAAX,CACA,CAAAA,CAAA,CAAS,IALX,CASEC,EAAJ,EAA6B,KAA7B,GAAgBA,CAAhB,GACE5B,CACA,CADO,IAAItiD,IAAJ,CAASsiD,CAAAriD,QAAA,EAAT,CACP,CAAAqiD,CAAA+B,WAAA,CAAgB/B,CAAAgC,WAAA,EAAhB,CAAoChC,CAAAiC,kBAAA,EAApC,CAFF,CAIAhpD,EAAA,CAAQ4H,CAAR,CAAe,QAAQ,CAAC9G,CAAD,CAAQ,CAC7BiF,CAAA,CAAKkjD,EAAA,CAAanoD,CAAb,CACLk4B,EAAA,EAAQjzB,CAAA,CAAKA,CAAA,CAAGghD,CAAH,CAAS3B,CAAA3c,iBAAT,CAAL,CACK3nC,CAAAuG,QAAA,CAAc,UAAd,CAA0B,EAA1B,CAAAA,QAAA,CAAsC,KAAtC,CAA6C,GAA7C,CAHgB,CAA/B,CAMA,OAAO2xB,EAxC+B,CA9Bb,CA0G7B8qB,QAASA,GAAU,EAAG,CACpB,MAAO,SAAQ,CAACoF,CAAD,CAASC,CAAT,CAAkB,CAC3B9mD,CAAA,CAAY8mD,CAAZ,CAAJ,GACIA,CADJ,CACc,CADd,CAGA,OAAO9iD,GAAA,CAAO6iD,CAAP,CAAeC,CAAf,CAJwB,CADb,CAqHtBpF,QAASA,GAAa,EAAG,CACvB,MAAO,SAAQ,CAAC7zC,CAAD,CAAQk5C,CAAR,CAAe,CACxB5mD,CAAA,CAAS0N,CAAT,CAAJ,GAAqBA,CAArB,CAA6BA,CAAAxN,SAAA,EAA7B,CACA,OAAK3C,EAAA,CAAQmQ,CAAR,CAAL,EAAwBpQ,CAAA,CAASoQ,CAAT,CAAxB,CASA,CANEk5C,CAMF,CAPgCC,QAAhC,GAAIjyB,IAAA2uB,IAAA,CAASr7B,MAAA,CAAO0+B,CAAP,CAAT,CAAJ,CACU1+B,MAAA,CAAO0+B,CAAP,CADV;AAGU1nD,EAAA,CAAI0nD,CAAJ,CAIV,EACiB,CAAR,CAAAA,CAAA,CAAYl5C,CAAAtK,MAAA,CAAY,CAAZ,CAAewjD,CAAf,CAAZ,CAAoCl5C,CAAAtK,MAAA,CAAYwjD,CAAZ,CAD7C,CAGStpD,CAAA,CAASoQ,CAAT,CAAA,CAAkB,EAAlB,CAAuB,EAZhC,CAAgDA,CAFpB,CADP,CA6KzBg0C,QAASA,GAAa,CAAChtC,CAAD,CAAS,CAC7B,MAAO,SAAQ,CAACrT,CAAD,CAAQylD,CAAR,CAAuBC,CAAvB,CAAqC,CAoClDC,QAASA,EAAiB,CAACC,CAAD,CAAOC,CAAP,CAAmB,CAC3C,MAAOA,EAAA,CACD,QAAQ,CAAC15C,CAAD,CAAI+kB,CAAJ,CAAO,CAAC,MAAO00B,EAAA,CAAK10B,CAAL,CAAO/kB,CAAP,CAAR,CADd,CAEDy5C,CAHqC,CAM7ClpD,QAASA,EAAW,CAACO,CAAD,CAAQ,CAC1B,OAAQ,MAAOA,EAAf,EACE,KAAK,QAAL,CACA,KAAK,SAAL,CACA,KAAK,QAAL,CACE,MAAO,CAAA,CACT,SACE,MAAO,CAAA,CANX,CAD0B,CAW5B6oD,QAASA,EAAc,CAAC7oD,CAAD,CAAQ,CAC7B,MAAc,KAAd,GAAIA,CAAJ,CAA2B,MAA3B,CAC6B,UAI7B,GAJI,MAAOA,EAAA8kC,QAIX,GAHE9kC,CACI,CADIA,CAAA8kC,QAAA,EACJ,CAAArlC,CAAA,CAAYO,CAAZ,CAEN,GAA8B,UAA9B,GAAI,MAAOA,EAAA4B,SAAX,GACE5B,CACI,CADIA,CAAA4B,SAAA,EACJ,CAAAnC,CAAA,CAAYO,CAAZ,CAFN,EAEiCA,CAFjC,CAIO,EAVsB,CAa/B4zB,QAASA,EAAO,CAACk1B,CAAD,CAAKC,CAAL,CAAS,CACvB,IAAIvkD,EAAK,MAAOskD,EAAhB,CACIrkD,EAAK,MAAOskD,EACZvkD,EAAJ,GAAWC,CAAX,EAAwB,QAAxB,GAAiBD,CAAjB,GACEskD,CACA,CADKD,CAAA,CAAeC,CAAf,CACL,CAAAC,CAAA,CAAKF,CAAA,CAAeE,CAAf,CAFP,CAIA,OAAIvkD,EAAJ,GAAWC,CAAX,EACa,QAIX,GAJID,CAIJ,GAHGskD,CACA;AADKA,CAAAv+C,YAAA,EACL,CAAAw+C,CAAA,CAAKA,CAAAx+C,YAAA,EAER,EAAIu+C,CAAJ,GAAWC,CAAX,CAAsB,CAAtB,CACOD,CAAA,CAAKC,CAAL,CAAW,EAAX,CAAe,CANxB,EAQSvkD,CAAA,CAAKC,CAAL,CAAW,EAAX,CAAe,CAfD,CAjEzB,GAAM,CAAAhG,EAAA,CAAYsE,CAAZ,CAAN,CAA2B,MAAOA,EAClCylD,EAAA,CAAgBvpD,CAAA,CAAQupD,CAAR,CAAA,CAAyBA,CAAzB,CAAyC,CAACA,CAAD,CAC5B,EAA7B,GAAIA,CAAA5pD,OAAJ,GAAkC4pD,CAAlC,CAAkD,CAAC,GAAD,CAAlD,CACAA,EAAA,CAAgBA,CAAAQ,IAAA,CAAkB,QAAQ,CAACC,CAAD,CAAY,CAAA,IAChDL,EAAa,CAAA,CADmC,CAC5B3+C,EAAMg/C,CAANh/C,EAAmB7I,EAC3C,IAAIpC,CAAA,CAASiqD,CAAT,CAAJ,CAAyB,CACvB,GAA4B,GAA5B,EAAKA,CAAA7kD,OAAA,CAAiB,CAAjB,CAAL,EAA0D,GAA1D,EAAmC6kD,CAAA7kD,OAAA,CAAiB,CAAjB,CAAnC,CACEwkD,CACA,CADoC,GACpC,EADaK,CAAA7kD,OAAA,CAAiB,CAAjB,CACb,CAAA6kD,CAAA,CAAYA,CAAA9gC,UAAA,CAAoB,CAApB,CAEd,IAAkB,EAAlB,GAAI8gC,CAAJ,CAEE,MAAOP,EAAA,CAAkB90B,CAAlB,CAA2Bg1B,CAA3B,CAET3+C,EAAA,CAAMmM,CAAA,CAAO6yC,CAAP,CACN,IAAIh/C,CAAAgE,SAAJ,CAAkB,CAChB,IAAI5O,EAAM4K,CAAA,EACV,OAAOy+C,EAAA,CAAkB,QAAQ,CAACx5C,CAAD,CAAI+kB,CAAJ,CAAO,CACtC,MAAOL,EAAA,CAAQ1kB,CAAA,CAAE7P,CAAF,CAAR,CAAgB40B,CAAA,CAAE50B,CAAF,CAAhB,CAD+B,CAAjC,CAEJupD,CAFI,CAFS,CAVK,CAiBzB,MAAOF,EAAA,CAAkB,QAAQ,CAACx5C,CAAD,CAAI+kB,CAAJ,CAAO,CACtC,MAAOL,EAAA,CAAQ3pB,CAAA,CAAIiF,CAAJ,CAAR,CAAejF,CAAA,CAAIgqB,CAAJ,CAAf,CAD+B,CAAjC,CAEJ20B,CAFI,CAnB6C,CAAtC,CAuBhB,OAAO9jD,GAAAtF,KAAA,CAAWuD,CAAX,CAAAnD,KAAA,CAAuB8oD,CAAA,CAE9BpF,QAAmB,CAACh/C,CAAD,CAAKC,CAAL,CAAS,CAC1B,IAAS,IAAA1E,EAAI,CAAb,CAAgBA,CAAhB,CAAoB2oD,CAAA5pD,OAApB,CAA0CiB,CAAA,EAA1C,CAA+C,CAC7C,IAAI8oD,EAAOH,CAAA,CAAc3oD,CAAd,CAAA,CAAiByE,CAAjB,CAAqBC,CAArB,CACX,IAAa,CAAb,GAAIokD,CAAJ,CAAgB,MAAOA,EAFsB,CAI/C,MAAO,EALmB,CAFE;AAA8BF,CAA9B,CAAvB,CA3B2C,CADvB,CAwF/BS,QAASA,GAAW,CAAC96C,CAAD,CAAY,CAC1B9O,CAAA,CAAW8O,CAAX,CAAJ,GACEA,CADF,CACc,CACV+a,KAAM/a,CADI,CADd,CAKAA,EAAA2d,SAAA,CAAqB3d,CAAA2d,SAArB,EAA2C,IAC3C,OAAOzqB,GAAA,CAAQ8M,CAAR,CAPuB,CAohBhC+6C,QAASA,GAAc,CAACvmD,CAAD,CAAUmsB,CAAV,CAAiB+D,CAAjB,CAAyBpe,CAAzB,CAAmCc,CAAnC,CAAiD,CAAA,IAClEjG,EAAO,IAD2D,CAElE65C,EAAW,EAFuD,CAIlEC,EAAa95C,CAAA+5C,aAAbD,CAAiCzmD,CAAA5B,OAAA,EAAA+J,WAAA,CAA4B,MAA5B,CAAjCs+C,EAAwEE,EAG5Eh6C,EAAAi6C,OAAA,CAAc,EACdj6C,EAAAk6C,UAAA,CAAiB,EACjBl6C,EAAAm6C,SAAA,CAAgBnrD,CAChBgR,EAAAo6C,MAAA,CAAan0C,CAAA,CAAauZ,CAAAjnB,KAAb,EAA2BinB,CAAA9d,OAA3B,EAA2C,EAA3C,CAAA,CAA+C6hB,CAA/C,CACbvjB,EAAAq6C,OAAA,CAAc,CAAA,CACdr6C,EAAAs6C,UAAA,CAAiB,CAAA,CACjBt6C,EAAAu6C,OAAA,CAAc,CAAA,CACdv6C,EAAAw6C,SAAA,CAAgB,CAAA,CAChBx6C,EAAAy6C,WAAA,CAAkB,CAAA,CAElBX,EAAAY,YAAA,CAAuB16C,CAAvB,CAaAA,EAAA26C,mBAAA,CAA0BC,QAAQ,EAAG,CACnCjrD,CAAA,CAAQkqD,CAAR,CAAkB,QAAQ,CAACgB,CAAD,CAAU,CAClCA,CAAAF,mBAAA,EADkC,CAApC,CADmC,CAiBrC36C,EAAA86C,iBAAA,CAAwBC,QAAQ,EAAG,CACjCprD,CAAA,CAAQkqD,CAAR,CAAkB,QAAQ,CAACgB,CAAD,CAAU,CAClCA,CAAAC,iBAAA,EADkC,CAApC,CADiC,CAenC96C,EAAA06C,YAAA,CAAmBM,QAAQ,CAACH,CAAD,CAAU,CAGnCn+C,EAAA,CAAwBm+C,CAAAT,MAAxB;AAAuC,OAAvC,CACAP,EAAA3lD,KAAA,CAAc2mD,CAAd,CAEIA,EAAAT,MAAJ,GACEp6C,CAAA,CAAK66C,CAAAT,MAAL,CADF,CACwBS,CADxB,CANmC,CAYrC76C,EAAAi7C,gBAAA,CAAuBC,QAAQ,CAACL,CAAD,CAAUM,CAAV,CAAmB,CAChD,IAAIC,EAAUP,CAAAT,MAEVp6C,EAAA,CAAKo7C,CAAL,CAAJ,GAAsBP,CAAtB,EACE,OAAO76C,CAAA,CAAKo7C,CAAL,CAETp7C,EAAA,CAAKm7C,CAAL,CAAA,CAAgBN,CAChBA,EAAAT,MAAA,CAAgBe,CAPgC,CAmBlDn7C,EAAAq7C,eAAA,CAAsBC,QAAQ,CAACT,CAAD,CAAU,CAClCA,CAAAT,MAAJ,EAAqBp6C,CAAA,CAAK66C,CAAAT,MAAL,CAArB,GAA6CS,CAA7C,EACE,OAAO76C,CAAA,CAAK66C,CAAAT,MAAL,CAETzqD,EAAA,CAAQqQ,CAAAm6C,SAAR,CAAuB,QAAQ,CAAC1pD,CAAD,CAAQ8H,CAAR,CAAc,CAC3CyH,CAAAu7C,aAAA,CAAkBhjD,CAAlB,CAAwB,IAAxB,CAA8BsiD,CAA9B,CAD2C,CAA7C,CAGAlrD,EAAA,CAAQqQ,CAAAi6C,OAAR,CAAqB,QAAQ,CAACxpD,CAAD,CAAQ8H,CAAR,CAAc,CACzCyH,CAAAu7C,aAAA,CAAkBhjD,CAAlB,CAAwB,IAAxB,CAA8BsiD,CAA9B,CADyC,CAA3C,CAGAlrD,EAAA,CAAQqQ,CAAAk6C,UAAR,CAAwB,QAAQ,CAACzpD,CAAD,CAAQ8H,CAAR,CAAc,CAC5CyH,CAAAu7C,aAAA,CAAkBhjD,CAAlB,CAAwB,IAAxB,CAA8BsiD,CAA9B,CAD4C,CAA9C,CAIAtnD,GAAA,CAAYsmD,CAAZ,CAAsBgB,CAAtB,CAdsC,CA2BxCW,GAAA,CAAqB,CACnBC,KAAM,IADa,CAEnBv+B,SAAU7pB,CAFS,CAGnBqoD,IAAKA,QAAQ,CAAC7C,CAAD,CAASpc,CAAT,CAAmBjhC,CAAnB,CAA+B,CAC1C,IAAIgY,EAAOqlC,CAAA,CAAOpc,CAAP,CACNjpB,EAAL,CAIiB,EAJjB,GAGcA,CAAA9f,QAAAD,CAAa+H,CAAb/H,CAHd,EAKI+f,CAAAtf,KAAA,CAAUsH,CAAV,CALJ,CACEq9C,CAAA,CAAOpc,CAAP,CADF,CACqB,CAACjhC,CAAD,CAHqB,CAHzB,CAcnBmgD,MAAOA,QAAQ,CAAC9C,CAAD,CAASpc,CAAT,CAAmBjhC,CAAnB,CAA+B,CAC5C,IAAIgY,EAAOqlC,CAAA,CAAOpc,CAAP,CACNjpB;CAAL,GAGAjgB,EAAA,CAAYigB,CAAZ,CAAkBhY,CAAlB,CACA,CAAoB,CAApB,GAAIgY,CAAAnkB,OAAJ,EACE,OAAOwpD,CAAA,CAAOpc,CAAP,CALT,CAF4C,CAd3B,CAwBnBqd,WAAYA,CAxBO,CAyBnB30C,SAAUA,CAzBS,CAArB,CAsCAnF,EAAA47C,UAAA,CAAiBC,QAAQ,EAAG,CAC1B12C,CAAAsK,YAAA,CAAqBpc,CAArB,CAA8ByoD,EAA9B,CACA32C,EAAAqK,SAAA,CAAkBnc,CAAlB,CAA2B0oD,EAA3B,CACA/7C,EAAAq6C,OAAA,CAAc,CAAA,CACdr6C,EAAAs6C,UAAA,CAAiB,CAAA,CACjBR,EAAA8B,UAAA,EAL0B,CAsB5B57C,EAAAg8C,aAAA,CAAoBC,QAAQ,EAAG,CAC7B92C,CAAA+2C,SAAA,CAAkB7oD,CAAlB,CAA2ByoD,EAA3B,CAA2CC,EAA3C,CAtOcI,eAsOd,CACAn8C,EAAAq6C,OAAA,CAAc,CAAA,CACdr6C,EAAAs6C,UAAA,CAAiB,CAAA,CACjBt6C,EAAAy6C,WAAA,CAAkB,CAAA,CAClB9qD,EAAA,CAAQkqD,CAAR,CAAkB,QAAQ,CAACgB,CAAD,CAAU,CAClCA,CAAAmB,aAAA,EADkC,CAApC,CAL6B,CAuB/Bh8C,EAAAo8C,cAAA,CAAqBC,QAAQ,EAAG,CAC9B1sD,CAAA,CAAQkqD,CAAR,CAAkB,QAAQ,CAACgB,CAAD,CAAU,CAClCA,CAAAuB,cAAA,EADkC,CAApC,CAD8B,CAahCp8C,EAAAs8C,cAAA,CAAqBC,QAAQ,EAAG,CAC9Bp3C,CAAAqK,SAAA,CAAkBnc,CAAlB,CA1Qc8oD,cA0Qd,CACAn8C,EAAAy6C,WAAA,CAAkB,CAAA,CAClBX,EAAAwC,cAAA,EAH8B,CAxNsC,CAk5CxEE,QAASA,GAAoB,CAACf,CAAD,CAAO,CAClCA,CAAAgB,YAAAvoD,KAAA,CAAsB,QAAQ,CAACzD,CAAD,CAAQ,CACpC,MAAOgrD,EAAAiB,SAAA,CAAcjsD,CAAd,CAAA;AAAuBA,CAAvB,CAA+BA,CAAA4B,SAAA,EADF,CAAtC,CADkC,CAWpCsqD,QAASA,GAAa,CAACljD,CAAD,CAAQpG,CAAR,CAAiBN,CAAjB,CAAuB0oD,CAAvB,CAA6Bh0C,CAA7B,CAAuCpC,CAAvC,CAAiD,CACrE,IAAIgG,EAAO/X,CAAA,CAAUD,CAAA,CAAQ,CAAR,CAAAgY,KAAV,CAKX,IAAKslC,CAAAlpC,CAAAkpC,QAAL,CAAuB,CACrB,IAAIiM,EAAY,CAAA,CAEhBvpD,EAAAgI,GAAA,CAAW,kBAAX,CAA+B,QAAQ,CAACzB,CAAD,CAAO,CAC5CgjD,CAAA,CAAY,CAAA,CADgC,CAA9C,CAIAvpD,EAAAgI,GAAA,CAAW,gBAAX,CAA6B,QAAQ,EAAG,CACtCuhD,CAAA,CAAY,CAAA,CACZtmC,EAAA,EAFsC,CAAxC,CAPqB,CAavB,IAAIA,EAAWA,QAAQ,CAACumC,CAAD,CAAK,CACtBlqB,CAAJ,GACEttB,CAAAwT,MAAAI,OAAA,CAAsB0Z,CAAtB,CACA,CAAAA,CAAA,CAAU,IAFZ,CAIA,IAAIiqB,CAAAA,CAAJ,CAAA,CAL0B,IAMtBnsD,EAAQ4C,CAAA0C,IAAA,EACRwY,EAAAA,CAAQsuC,CAARtuC,EAAcsuC,CAAAxxC,KAKL,WAAb,GAAIA,CAAJ,EAA6BtY,CAAA+pD,OAA7B,EAA4D,OAA5D,GAA4C/pD,CAAA+pD,OAA5C,GACErsD,CADF,CACU8Z,CAAA,CAAK9Z,CAAL,CADV,CAOA,EAAIgrD,CAAAsB,WAAJ,GAAwBtsD,CAAxB,EAA4C,EAA5C,GAAkCA,CAAlC,EAAkDgrD,CAAAuB,sBAAlD,GACEvB,CAAAwB,cAAA,CAAmBxsD,CAAnB,CAA0B8d,CAA1B,CAfF,CAL0B,CA0B5B,IAAI9G,CAAA8pC,SAAA,CAAkB,OAAlB,CAAJ,CACEl+C,CAAAgI,GAAA,CAAW,OAAX,CAAoBib,CAApB,CADF,KAEO,CACL,IAAIqc,CAAJ,CAEIuqB,EAAgBA,QAAQ,CAACL,CAAD,CAAKh9C,CAAL,CAAYs9C,CAAZ,CAAuB,CAC5CxqB,CAAL,GACEA,CADF,CACYttB,CAAAwT,MAAA,CAAe,QAAQ,EAAG,CAClC8Z,CAAA,CAAU,IACL9yB,EAAL,EAAcA,CAAApP,MAAd,GAA8B0sD,CAA9B,EACE7mC,CAAA,CAASumC,CAAT,CAHgC,CAA1B,CADZ,CADiD,CAWnDxpD;CAAAgI,GAAA,CAAW,SAAX,CAAsB,QAAQ,CAACkT,CAAD,CAAQ,CACpC,IAAIze,EAAMye,CAAA6uC,QAIE,GAAZ,GAAIttD,CAAJ,EAAmB,EAAnB,CAAwBA,CAAxB,EAAqC,EAArC,CAA+BA,CAA/B,EAA6C,EAA7C,EAAmDA,CAAnD,EAAiE,EAAjE,EAA0DA,CAA1D,EAEAotD,CAAA,CAAc3uC,CAAd,CAAqB,IAArB,CAA2B,IAAA9d,MAA3B,CAPoC,CAAtC,CAWA,IAAIgX,CAAA8pC,SAAA,CAAkB,OAAlB,CAAJ,CACEl+C,CAAAgI,GAAA,CAAW,WAAX,CAAwB6hD,CAAxB,CA1BG,CAgCP7pD,CAAAgI,GAAA,CAAW,QAAX,CAAqBib,CAArB,CAEAmlC,EAAA4B,QAAA,CAAeC,QAAQ,EAAG,CACxBjqD,CAAA0C,IAAA,CAAY0lD,CAAAiB,SAAA,CAAcjB,CAAAsB,WAAd,CAAA,CAAiC,EAAjC,CAAsCtB,CAAAsB,WAAlD,CADwB,CAjF2C,CAsHvEQ,QAASA,GAAgB,CAAC3gC,CAAD,CAAS4gC,CAAT,CAAkB,CACzC,MAAO,SAAQ,CAACC,CAAD,CAAM/G,CAAN,CAAY,CAAA,IACrBn/C,CADqB,CACdkiD,CAEX,IAAIrnD,EAAA,CAAOqrD,CAAP,CAAJ,CACE,MAAOA,EAGT,IAAIhuD,CAAA,CAASguD,CAAT,CAAJ,CAAmB,CAII,GAArB,EAAIA,CAAA5oD,OAAA,CAAW,CAAX,CAAJ,EAA0D,GAA1D,EAA4B4oD,CAAA5oD,OAAA,CAAW4oD,CAAApuD,OAAX,CAAwB,CAAxB,CAA5B,GACEouD,CADF,CACQA,CAAA7kC,UAAA,CAAc,CAAd,CAAiB6kC,CAAApuD,OAAjB,CAA8B,CAA9B,CADR,CAGA,IAAIquD,EAAA3jD,KAAA,CAAqB0jD,CAArB,CAAJ,CACE,MAAO,KAAIrpD,IAAJ,CAASqpD,CAAT,CAET7gC,EAAApoB,UAAA,CAAmB,CAGnB,IAFA+C,CAEA,CAFQqlB,CAAAjT,KAAA,CAAY8zC,CAAZ,CAER,CAqBE,MApBAlmD,EAAA0a,MAAA,EAoBO,CAlBLwnC,CAkBK,CAnBH/C,CAAJ,CACQ,CACJiH,KAAMjH,CAAAS,YAAA,EADF,CAEJyG,GAAIlH,CAAAW,SAAA,EAAJuG,CAAsB,CAFlB;AAGJC,GAAInH,CAAAY,QAAA,EAHA,CAIJwG,GAAIpH,CAAAqH,SAAA,EAJA,CAKJC,GAAItH,CAAAgC,WAAA,EALA,CAMJuF,GAAIvH,CAAAwH,WAAA,EANA,CAOJC,IAAKzH,CAAA0H,gBAAA,EAALD,CAA8B,GAP1B,CADR,CAWQ,CAAER,KAAM,IAAR,CAAcC,GAAI,CAAlB,CAAqBC,GAAI,CAAzB,CAA4BC,GAAI,CAAhC,CAAmCE,GAAI,CAAvC,CAA0CC,GAAI,CAA9C,CAAiDE,IAAK,CAAtD,CAQD,CALPxuD,CAAA,CAAQ4H,CAAR,CAAe,QAAQ,CAAC8mD,CAAD,CAAO5qD,CAAP,CAAc,CAC/BA,CAAJ,CAAY+pD,CAAAnuD,OAAZ,GACEoqD,CAAA,CAAI+D,CAAA,CAAQ/pD,CAAR,CAAJ,CADF,CACwB,CAAC4qD,CADzB,CADmC,CAArC,CAKO,CAAA,IAAIjqD,IAAJ,CAASqlD,CAAAkE,KAAT,CAAmBlE,CAAAmE,GAAnB,CAA4B,CAA5B,CAA+BnE,CAAAoE,GAA/B,CAAuCpE,CAAAqE,GAAvC,CAA+CrE,CAAAuE,GAA/C,CAAuDvE,CAAAwE,GAAvD,EAAiE,CAAjE,CAA8E,GAA9E,CAAoExE,CAAA0E,IAApE,EAAsF,CAAtF,CAlCQ,CAsCnB,MAAOG,IA7CkB,CADc,CAkD3CC,QAASA,GAAmB,CAAClzC,CAAD,CAAOuR,CAAP,CAAe4hC,CAAf,CAA0BnG,CAA1B,CAAkC,CAC5D,MAAOoG,SAA6B,CAAChlD,CAAD,CAAQpG,CAAR,CAAiBN,CAAjB,CAAuB0oD,CAAvB,CAA6Bh0C,CAA7B,CAAuCpC,CAAvC,CAAiDU,CAAjD,CAA0D,CA6D5F24C,QAASA,EAAW,CAACjuD,CAAD,CAAQ,CAE1B,MAAOA,EAAP,EAAgB,EAAEA,CAAA4D,QAAF,EAAmB5D,CAAA4D,QAAA,EAAnB,GAAuC5D,CAAA4D,QAAA,EAAvC,CAFU,CAK5BsqD,QAASA,EAAsB,CAAC5oD,CAAD,CAAM,CACnC,MAAO9D,EAAA,CAAU8D,CAAV,CAAA,CAAkB3D,EAAA,CAAO2D,CAAP,CAAA,CAAcA,CAAd,CAAoByoD,CAAA,CAAUzoD,CAAV,CAAtC,CAAwD/G,CAD5B,CAjErC4vD,EAAA,CAAgBnlD,CAAhB,CAAuBpG,CAAvB,CAAgCN,CAAhC,CAAsC0oD,CAAtC,CACAkB,GAAA,CAAcljD,CAAd,CAAqBpG,CAArB,CAA8BN,CAA9B,CAAoC0oD,CAApC,CAA0Ch0C,CAA1C,CAAoDpC,CAApD,CACA,KAAIizC,EAAWmD,CAAXnD,EAAmBmD,CAAAoD,SAAnBvG,EAAoCmD,CAAAoD,SAAAvG,SAAxC,CACIwG,CAEJrD,EAAAsD,aAAA,CAAoB1zC,CACpBowC;CAAAuD,SAAA9qD,KAAA,CAAmB,QAAQ,CAACzD,CAAD,CAAQ,CACjC,MAAIgrD,EAAAiB,SAAA,CAAcjsD,CAAd,CAAJ,CAAiC,IAAjC,CACImsB,CAAA7iB,KAAA,CAAYtJ,CAAZ,CAAJ,EAIMwuD,CAIGA,CAJUT,CAAA,CAAU/tD,CAAV,CAAiBquD,CAAjB,CAIVG,CAHU,KAGVA,GAHH3G,CAGG2G,EAFLA,CAAAxG,WAAA,CAAsBwG,CAAAvG,WAAA,EAAtB,CAAgDuG,CAAAtG,kBAAA,EAAhD,CAEKsG,CAAAA,CART,EAUOjwD,CAZ0B,CAAnC,CAeAysD,EAAAgB,YAAAvoD,KAAA,CAAsB,QAAQ,CAACzD,CAAD,CAAQ,CACpC,GAAIA,CAAJ,EAAc,CAAA2B,EAAA,CAAO3B,CAAP,CAAd,CACE,KAAMyuD,GAAA,CAAc,SAAd,CAAwDzuD,CAAxD,CAAN,CAEF,GAAIiuD,CAAA,CAAYjuD,CAAZ,CAAJ,CAAwB,CAEtB,IADAquD,CACA,CADeruD,CACf,GAAiC,KAAjC,GAAoB6nD,CAApB,CAAwC,CACtC,IAAI6G,EAAiB,GAAjBA,CAAyBL,CAAAnG,kBAAA,EAC7BmG,EAAA,CAAe,IAAI1qD,IAAJ,CAAS0qD,CAAAzqD,QAAA,EAAT,CAAkC8qD,CAAlC,CAFuB,CAIxC,MAAOp5C,EAAA,CAAQ,MAAR,CAAA,CAAgBtV,CAAhB,CAAuB4nD,CAAvB,CAA+BC,CAA/B,CANe,CAQtBwG,CAAA,CAAe,IACf,OAAO,EAb2B,CAAtC,CAiBA,IAAI7sD,CAAA,CAAUc,CAAAkjD,IAAV,CAAJ,EAA2BljD,CAAAqsD,MAA3B,CAAuC,CACrC,IAAIC,CACJ5D,EAAA6D,YAAArJ,IAAA,CAAuBsJ,QAAQ,CAAC9uD,CAAD,CAAQ,CACrC,MAAO,CAACiuD,CAAA,CAAYjuD,CAAZ,CAAR,EAA8BuB,CAAA,CAAYqtD,CAAZ,CAA9B,EAAqDb,CAAA,CAAU/tD,CAAV,CAArD,EAAyE4uD,CADpC,CAGvCtsD,EAAAuxB,SAAA,CAAc,KAAd,CAAqB,QAAQ,CAACvuB,CAAD,CAAM,CACjCspD,CAAA,CAASV,CAAA,CAAuB5oD,CAAvB,CACT0lD,EAAA+D,UAAA,EAFiC,CAAnC,CALqC,CAWvC,GAAIvtD,CAAA,CAAUc,CAAAi0B,IAAV,CAAJ,EAA2Bj0B,CAAA0sD,MAA3B,CAAuC,CACrC,IAAIC,CACJjE;CAAA6D,YAAAt4B,IAAA,CAAuB24B,QAAQ,CAAClvD,CAAD,CAAQ,CACrC,MAAO,CAACiuD,CAAA,CAAYjuD,CAAZ,CAAR,EAA8BuB,CAAA,CAAY0tD,CAAZ,CAA9B,EAAqDlB,CAAA,CAAU/tD,CAAV,CAArD,EAAyEivD,CADpC,CAGvC3sD,EAAAuxB,SAAA,CAAc,KAAd,CAAqB,QAAQ,CAACvuB,CAAD,CAAM,CACjC2pD,CAAA,CAASf,CAAA,CAAuB5oD,CAAvB,CACT0lD,EAAA+D,UAAA,EAFiC,CAAnC,CALqC,CAlDqD,CADlC,CAyE9DZ,QAASA,GAAe,CAACnlD,CAAD,CAAQpG,CAAR,CAAiBN,CAAjB,CAAuB0oD,CAAvB,CAA6B,CAGnD,CADuBA,CAAAuB,sBACvB,CADoD9qD,CAAA,CADzCmB,CAAAT,CAAQ,CAARA,CACkDgtD,SAAT,CACpD,GACEnE,CAAAuD,SAAA9qD,KAAA,CAAmB,QAAQ,CAACzD,CAAD,CAAQ,CACjC,IAAImvD,EAAWvsD,CAAAP,KAAA,CA7+mBS+sD,UA6+mBT,CAAXD,EAAoD,EAKxD,OAAOA,EAAAE,SAAA,EAAsBC,CAAAH,CAAAG,aAAtB,CAA8C/wD,CAA9C,CAA0DyB,CANhC,CAAnC,CAJiD,CAqHrDuvD,QAASA,GAAiB,CAACn5C,CAAD,CAAShX,CAAT,CAAkB0I,CAAlB,CAAwB+0B,CAAxB,CAAoC2yB,CAApC,CAA8C,CAEtE,GAAIhuD,CAAA,CAAUq7B,CAAV,CAAJ,CAA2B,CACzB4yB,CAAA,CAAUr5C,CAAA,CAAOymB,CAAP,CACV,IAAK5uB,CAAAwhD,CAAAxhD,SAAL,CACE,KAAMwgD,GAAA,CAAc,WAAd,CACiC3mD,CADjC,CACuC+0B,CADvC,CAAN,CAGF,MAAO4yB,EAAA,CAAQrwD,CAAR,CANkB,CAQ3B,MAAOowD,EAV+D,CA8jBxEE,QAASA,GAAc,CAAC5nD,CAAD,CAAO+T,CAAP,CAAiB,CACtC/T,CAAA,CAAO,SAAP,CAAmBA,CACnB,OAAO,CAAC,UAAD,CAAa,QAAQ,CAAC4M,CAAD,CAAW,CA+ErCi7C,QAASA,EAAe,CAACzzB,CAAD,CAAUC,CAAV,CAAmB,CACzC,IAAIF,EAAS,EAAb,CAGSp8B,EAAI,CADb,EAAA,CACA,IAAA,CAAgBA,CAAhB,CAAoBq8B,CAAAt9B,OAApB,CAAoCiB,CAAA,EAApC,CAAyC,CAEvC,IADA,IAAIu8B,EAAQF,CAAA,CAAQr8B,CAAR,CAAZ;AACSa,EAAI,CAAb,CAAgBA,CAAhB,CAAoBy7B,CAAAv9B,OAApB,CAAoC8B,CAAA,EAApC,CACE,GAAI07B,CAAJ,EAAaD,CAAA,CAAQz7B,CAAR,CAAb,CAAyB,SAAS,CAEpCu7B,EAAAx4B,KAAA,CAAY24B,CAAZ,CALuC,CAOzC,MAAOH,EAXkC,CAc3C2zB,QAASA,EAAY,CAACt1B,CAAD,CAAW,CAC9B,GAAI,CAAAr7B,CAAA,CAAQq7B,CAAR,CAAJ,CAEO,CAAA,GAAIt7B,CAAA,CAASs7B,CAAT,CAAJ,CACL,MAAOA,EAAA53B,MAAA,CAAe,GAAf,CACF,IAAIjB,CAAA,CAAS64B,CAAT,CAAJ,CAAwB,CAC7B,IAAIxb,EAAU,EACd5f,EAAA,CAAQo7B,CAAR,CAAkB,QAAQ,CAAC8H,CAAD,CAAIpI,CAAJ,CAAO,CAC3BoI,CAAJ,GACEtjB,CADF,CACYA,CAAAna,OAAA,CAAeq1B,CAAAt3B,MAAA,CAAQ,GAAR,CAAf,CADZ,CAD+B,CAAjC,CAKA,OAAOoc,EAPsB,CAFxB,CAWP,MAAOwb,EAduB,CA5FhC,MAAO,CACLvO,SAAU,IADL,CAEL5C,KAAMA,QAAQ,CAACngB,CAAD,CAAQpG,CAAR,CAAiBN,CAAjB,CAAuB,CAiCnCutD,QAASA,EAAiB,CAAC/wC,CAAD,CAAUonB,CAAV,CAAiB,CACzC,IAAI4pB,EAAcltD,CAAAuG,KAAA,CAAa,cAAb,CAAd2mD,EAA8C,EAAlD,CACIC,EAAkB,EACtB7wD,EAAA,CAAQ4f,CAAR,CAAiB,QAAQ,CAAC4N,CAAD,CAAY,CACnC,GAAY,CAAZ,CAAIwZ,CAAJ,EAAiB4pB,CAAA,CAAYpjC,CAAZ,CAAjB,CACEojC,CAAA,CAAYpjC,CAAZ,CACA,EAD0BojC,CAAA,CAAYpjC,CAAZ,CAC1B,EADoD,CACpD,EADyDwZ,CACzD,CAAI4pB,CAAA,CAAYpjC,CAAZ,CAAJ,GAA+B,EAAU,CAAV,CAAEwZ,CAAF,CAA/B,EACE6pB,CAAAtsD,KAAA,CAAqBipB,CAArB,CAJ+B,CAArC,CAQA9pB,EAAAuG,KAAA,CAAa,cAAb,CAA6B2mD,CAA7B,CACA,OAAOC,EAAA9oD,KAAA,CAAqB,GAArB,CAZkC,CA4B3C+oD,QAASA,EAAkB,CAAC7rC,CAAD,CAAS,CAClC,GAAiB,CAAA,CAAjB,GAAItI,CAAJ,EAAyB7S,CAAAinD,OAAzB,CAAwC,CAAxC,GAA8Cp0C,CAA9C,CAAwD,CACtD,IAAI2e,EAAao1B,CAAA,CAAazrC,CAAb,EAAuB,EAAvB,CACjB,IAAKC,CAAAA,CAAL,CAAa,CAxCf,IAAIoW,EAAaq1B,CAAA,CAyCFr1B,CAzCE,CAA2B,CAA3B,CACjBl4B,EAAA+3B,UAAA,CAAeG,CAAf,CAuCe,CAAb,IAEO,IAAK,CAAAn2B,EAAA,CAAO8f,CAAP;AAAcC,CAAd,CAAL,CAA4B,CAEnBwT,IAAAA,EADGg4B,CAAAh4B,CAAaxT,CAAbwT,CACHA,CAnBd6C,EAAQk1B,CAAA,CAmBkBn1B,CAnBlB,CAA4B5C,CAA5B,CAmBMA,CAlBd+C,EAAWg1B,CAAA,CAAgB/3B,CAAhB,CAkBe4C,CAlBf,CAkBG5C,CAjBlB6C,EAAQo1B,CAAA,CAAkBp1B,CAAlB,CAAyB,CAAzB,CAiBU7C,CAhBlB+C,EAAWk1B,CAAA,CAAkBl1B,CAAlB,CAA6B,EAA7B,CACPF,EAAJ,EAAaA,CAAA77B,OAAb,EACE8V,CAAAqK,SAAA,CAAkBnc,CAAlB,CAA2B63B,CAA3B,CAEEE,EAAJ,EAAgBA,CAAA/7B,OAAhB,EACE8V,CAAAsK,YAAA,CAAqBpc,CAArB,CAA8B+3B,CAA9B,CASmC,CAJmB,CASxDvW,CAAA,CAASlgB,EAAA,CAAYigB,CAAZ,CAVyB,CA5DpC,IAAIC,CAEJpb,EAAAhH,OAAA,CAAaM,CAAA,CAAKwF,CAAL,CAAb,CAAyBkoD,CAAzB,CAA6C,CAAA,CAA7C,CAEA1tD,EAAAuxB,SAAA,CAAc,OAAd,CAAuB,QAAQ,CAAC7zB,CAAD,CAAQ,CACrCgwD,CAAA,CAAmBhnD,CAAAmzC,MAAA,CAAY75C,CAAA,CAAKwF,CAAL,CAAZ,CAAnB,CADqC,CAAvC,CAKa,UAAb,GAAIA,CAAJ,EACEkB,CAAAhH,OAAA,CAAa,QAAb,CAAuB,QAAQ,CAACiuD,CAAD,CAASC,CAAT,CAAoB,CAEjD,IAAIC,EAAMF,CAANE,CAAe,CACnB,IAAIA,CAAJ,IAAaD,CAAb,CAAyB,CAAzB,EAA6B,CAC3B,IAAIpxC,EAAU8wC,CAAA,CAAa5mD,CAAAmzC,MAAA,CAAY75C,CAAA,CAAKwF,CAAL,CAAZ,CAAb,CACdqoD,EAAA,GAAQt0C,CAAR,EAQA2e,CACJ,CADiBq1B,CAAA,CAPA/wC,CAOA,CAA2B,CAA3B,CACjB,CAAAxc,CAAA+3B,UAAA,CAAeG,CAAf,CATI,GAaAA,CACJ,CADiBq1B,CAAA,CAXG/wC,CAWH,CAA4B,EAA5B,CACjB,CAAAxc,CAAAi4B,aAAA,CAAkBC,CAAlB,CAdI,CAF2B,CAHoB,CAAnD,CAXiC,CAFhC,CAD8B,CAAhC,CAF+B,CAmlGxCuwB,QAASA,GAAoB,CAAC3rD,CAAD,CAAU,CA6ErCgxD,QAASA,EAAiB,CAAC1jC,CAAD,CAAY2jC,CAAZ,CAAyB,CAC7CA,CAAJ,EAAoB,CAAAC,CAAA,CAAW5jC,CAAX,CAApB,EACEhY,CAAAqK,SAAA,CAAkB0N,CAAlB,CAA4BC,CAA5B,CACA,CAAA4jC,CAAA,CAAW5jC,CAAX,CAAA,CAAwB,CAAA,CAF1B,EAGY2jC,CAAAA,CAHZ,EAG2BC,CAAA,CAAW5jC,CAAX,CAH3B,GAIEhY,CAAAsK,YAAA,CAAqByN,CAArB,CAA+BC,CAA/B,CACA,CAAA4jC,CAAA,CAAW5jC,CAAX,CAAA,CAAwB,CAAA,CAL1B,CADiD,CAUnD6jC,QAASA,EAAmB,CAACC,CAAD,CAAqBC,CAArB,CAA8B,CACxDD,CAAA,CAAqBA,CAAA,CAAqB,GAArB,CAA2BtmD,EAAA,CAAWsmD,CAAX,CAA+B,GAA/B,CAA3B,CAAiE,EAEtFJ;CAAA,CAAkBM,EAAlB,CAAgCF,CAAhC,CAAgE,CAAA,CAAhE,GAAoDC,CAApD,CACAL,EAAA,CAAkBO,EAAlB,CAAkCH,CAAlC,CAAkE,CAAA,CAAlE,GAAsDC,CAAtD,CAJwD,CAvFrB,IACjCzF,EAAO5rD,CAAA4rD,KAD0B,CAEjCv+B,EAAWrtB,CAAAqtB,SAFsB,CAGjC6jC,EAAa,EAHoB,CAIjCrF,EAAM7rD,CAAA6rD,IAJ2B,CAKjCC,EAAQ9rD,CAAA8rD,MALyB,CAMjC7B,EAAajqD,CAAAiqD,WANoB,CAOjC30C,EAAWtV,CAAAsV,SAEf47C,EAAA,CAAWK,EAAX,CAAA,CAA4B,EAAEL,CAAA,CAAWI,EAAX,CAAF,CAA4BjkC,CAAA5N,SAAA,CAAkB6xC,EAAlB,CAA5B,CAE5B1F,EAAAF,aAAA,CAEA8F,QAAoB,CAACJ,CAAD,CAAqBlrC,CAArB,CAA4Bva,CAA5B,CAAwC,CACtDua,CAAJ,GAAc/mB,CAAd,EAgDKysD,CAAA,SAGL,GAFEA,CAAA,SAEF,CAFe,EAEf,EAAAC,CAAA,CAAID,CAAA,SAAJ,CAlD2BwF,CAkD3B,CAlD+CzlD,CAkD/C,CAnDA,GAuDIigD,CAAA,SAGJ,EAFEE,CAAA,CAAMF,CAAA,SAAN,CArD4BwF,CAqD5B,CArDgDzlD,CAqDhD,CAEF,CAAI8lD,EAAA,CAAc7F,CAAA,SAAd,CAAJ,GACEA,CAAA,SADF,CACezsD,CADf,CA1DA,CAKK0D,GAAA,CAAUqjB,CAAV,CAAL,CAIMA,CAAJ,EACE4lC,CAAA,CAAMF,CAAAxB,OAAN,CAAmBgH,CAAnB,CAAuCzlD,CAAvC,CACA,CAAAkgD,CAAA,CAAID,CAAAvB,UAAJ,CAAoB+G,CAApB,CAAwCzlD,CAAxC,CAFF,GAIEkgD,CAAA,CAAID,CAAAxB,OAAJ,CAAiBgH,CAAjB,CAAqCzlD,CAArC,CACA,CAAAmgD,CAAA,CAAMF,CAAAvB,UAAN,CAAsB+G,CAAtB,CAA0CzlD,CAA1C,CALF,CAJF,EACEmgD,CAAA,CAAMF,CAAAxB,OAAN,CAAmBgH,CAAnB,CAAuCzlD,CAAvC,CACA,CAAAmgD,CAAA,CAAMF,CAAAvB,UAAN,CAAsB+G,CAAtB,CAA0CzlD,CAA1C,CAFF,CAYIigD,EAAAtB,SAAJ,EACE0G,CAAA,CAAkBU,EAAlB,CAAiC,CAAA,CAAjC,CAEA,CADA9F,CAAAlB,OACA,CADckB,CAAAjB,SACd,CAD8BxrD,CAC9B,CAAAgyD,CAAA,CAAoB,EAApB,CAAwB,IAAxB,CAHF,GAKEH,CAAA,CAAkBU,EAAlB,CAAiC,CAAA,CAAjC,CAGA,CAFA9F,CAAAlB,OAEA,CAFc+G,EAAA,CAAc7F,CAAAxB,OAAd,CAEd,CADAwB,CAAAjB,SACA;AADgB,CAACiB,CAAAlB,OACjB,CAAAyG,CAAA,CAAoB,EAApB,CAAwBvF,CAAAlB,OAAxB,CARF,CAiBEiH,EAAA,CADE/F,CAAAtB,SAAJ,EAAqBsB,CAAAtB,SAAA,CAAc8G,CAAd,CAArB,CACkBjyD,CADlB,CAEWysD,CAAAxB,OAAA,CAAYgH,CAAZ,CAAJ,CACW,CAAA,CADX,CAEIxF,CAAAvB,UAAA,CAAe+G,CAAf,CAAJ,CACW,CAAA,CADX,CAGW,IAGlBD,EAAA,CAAoBC,CAApB,CAAwCO,CAAxC,CACA1H,EAAAyB,aAAA,CAAwB0F,CAAxB,CAA4CO,CAA5C,CAA2D/F,CAA3D,CA7C0D,CAbvB,CA+FvC6F,QAASA,GAAa,CAACnyD,CAAD,CAAM,CAC1B,GAAIA,CAAJ,CACE,IAAS2D,IAAAA,CAAT,GAAiB3D,EAAjB,CACE,MAAO,CAAA,CAGX,OAAO,CAAA,CANmB,CAj1uB5B,IAAIsyD,GAAsB,oBAA1B,CAgBInuD,EAAYA,QAAQ,CAACmkD,CAAD,CAAS,CAAC,MAAOhoD,EAAA,CAASgoD,CAAT,CAAA,CAAmBA,CAAAz8C,YAAA,EAAnB,CAA0Cy8C,CAAlD,CAhBjC,CAiBIznD,GAAiBV,MAAAijB,UAAAviB,eAjBrB,CA6BIkP,GAAYA,QAAQ,CAACu4C,CAAD,CAAS,CAAC,MAAOhoD,EAAA,CAASgoD,CAAT,CAAA,CAAmBA,CAAA1uC,YAAA,EAAnB,CAA0C0uC,CAAlD,CA7BjC,CAwDIxH,EAxDJ,CAyDIz5C,CAzDJ,CA0DI4E,EA1DJ,CA2DI7F,GAAoB,EAAAA,MA3DxB,CA4DI5B,GAAoB,EAAAA,OA5DxB,CA6DIO,GAAoB,EAAAA,KA7DxB,CA8DI7B,GAAoB/C,MAAAijB,UAAAlgB,SA9DxB,CA+DI4B,GAAoBhF,CAAA,CAAO,IAAP,CA/DxB,CAkEI+K,GAAoBlL,CAAAkL,QAApBA,GAAuClL,CAAAkL,QAAvCA,CAAwD,EAAxDA,CAlEJ,CAmEIqF,EAnEJ,CAoEI1O,GAAoB,CAMxBs/C,GAAA,CAAOlhD,CAAA2yD,aA0MP9vD,EAAAugB,QAAA,CAAe,EAsBftgB,GAAAsgB,QAAA,CAAmB,EAuHnB,KAAIziB;AAAU+jB,KAAA/jB,QAAd,CAuEI6a,EAAOA,QAAQ,CAAC9Z,CAAD,CAAQ,CACzB,MAAOhB,EAAA,CAASgB,CAAT,CAAA,CAAkBA,CAAA8Z,KAAA,EAAlB,CAAiC9Z,CADf,CAvE3B,CA8EI29C,GAAkBA,QAAQ,CAAC7M,CAAD,CAAI,CAChC,MAAOA,EAAAvqC,QAAA,CAAU,+BAAV,CAA2C,MAA3C,CAAAA,QAAA,CACU,OADV,CACmB,OADnB,CADyB,CA9ElC,CAqWIoI,GAAMA,QAAQ,EAAG,CACnB,GAAInN,CAAA,CAAUmN,EAAAuiD,UAAV,CAAJ,CAA8B,MAAOviD,GAAAuiD,UAErC,KAAIC,EAAS,EAAG,CAAA7yD,CAAA4J,cAAA,CAAuB,UAAvB,CAAH,EACG,CAAA5J,CAAA4J,cAAA,CAAuB,eAAvB,CADH,CAGb,IAAKipD,CAAAA,CAAL,CACE,GAAI,CAEF,IAAI1f,QAAJ,CAAa,EAAb,CAFE,CAIF,MAAOvrC,CAAP,CAAU,CACVirD,CAAA,CAAS,CAAA,CADC,CAKd,MAAQxiD,GAAAuiD,UAAR,CAAwBC,CAhBL,CArWrB,CAmmBI5pD,GAAiB,CAAC,KAAD,CAAQ,UAAR,CAAoB,KAApB,CAA2B,OAA3B,CAnmBrB,CAm6BI6C,GAAoB,QAn6BxB,CA26BIM,GAAkB,CAAA,CA36BtB,CA46BIW,EA56BJ,CA+jCItM,GAAoB,CA/jCxB,CAikCIuH,GAAiB,CAjkCrB,CA4gDIkI,GAAU,CACZ4iD,KAAM,QADM,CAEZC,MAAO,CAFK,CAGZC,MAAO,CAHK,CAIZC,IAAK,EAJO,CAKZC,SAAU,sBALE,CA6Pd9lD,EAAAquB,QAAA,CAAiB,OAp1EsB,KAs1EnC1e;AAAU3P,CAAAwV,MAAV7F,CAAyB,EAt1EU,CAu1EnCE,GAAO,CAWX7P,EAAAH,MAAA,CAAekmD,QAAQ,CAACtvD,CAAD,CAAO,CAE5B,MAAO,KAAA+e,MAAA,CAAW/e,CAAA,CAAK,IAAA43B,QAAL,CAAX,CAAP,EAAyC,EAFb,CAQ9B,KAAI5hB,GAAuB,iBAA3B,CACII,GAAkB,aADtB,CAEIm5C,GAAiB,CAAEC,WAAY,UAAd,CAA0BC,WAAY,WAAtC,CAFrB,CAGI73C,GAAevb,CAAA,CAAO,QAAP,CAHnB,CAkBIyb,GAAoB,4BAlBxB,CAmBInB,GAAc,WAnBlB,CAoBIG,GAAkB,WApBtB,CAqBIM,GAAmB,yEArBvB,CAuBIH,GAAU,CACZ,OAAU,CAAC,CAAD,CAAI,8BAAJ,CAAoC,WAApC,CADE,CAGZ,MAAS,CAAC,CAAD,CAAI,SAAJ,CAAe,UAAf,CAHG,CAIZ,IAAO,CAAC,CAAD,CAAI,mBAAJ,CAAyB,qBAAzB,CAJK,CAKZ,GAAM,CAAC,CAAD,CAAI,gBAAJ,CAAsB,kBAAtB,CALM;AAMZ,GAAM,CAAC,CAAD,CAAI,oBAAJ,CAA0B,uBAA1B,CANM,CAOZ,SAAY,CAAC,CAAD,CAAI,EAAJ,CAAQ,EAAR,CAPA,CAUdA,GAAAy4C,SAAA,CAAmBz4C,EAAArJ,OACnBqJ,GAAA04C,MAAA,CAAgB14C,EAAA24C,MAAhB,CAAgC34C,EAAA44C,SAAhC,CAAmD54C,EAAA64C,QAAnD,CAAqE74C,EAAA84C,MACrE94C,GAAA+4C,GAAA,CAAa/4C,EAAAg5C,GA2Tb,KAAIvnD,GAAkBa,CAAAoW,UAAlBjX,CAAqC,CACvCwnD,MAAOA,QAAQ,CAACptD,CAAD,CAAK,CAGlBqtD,QAASA,EAAO,EAAG,CACbC,CAAJ,GACAA,CACA,CADQ,CAAA,CACR,CAAAttD,CAAA,EAFA,CADiB,CAFnB,IAAIstD,EAAQ,CAAA,CASgB,WAA5B,GAAIj0D,CAAA8e,WAAJ,CACEC,UAAA,CAAWi1C,CAAX,CADF,EAGE,IAAA1nD,GAAA,CAAQ,kBAAR,CAA4B0nD,CAA5B,CAGA,CAAA5mD,CAAA,CAAOrN,CAAP,CAAAuM,GAAA,CAAkB,MAAlB,CAA0B0nD,CAA1B,CANF,CAVkB,CADmB,CAqBvC1wD,SAAUA,QAAQ,EAAG,CACnB,IAAI5B,EAAQ,EACZd,EAAA,CAAQ,IAAR,CAAc,QAAQ,CAACgH,CAAD,CAAI,CAAElG,CAAAyD,KAAA,CAAW,EAAX,CAAgByC,CAAhB,CAAF,CAA1B,CACA,OAAO,GAAP,CAAalG,CAAAiH,KAAA,CAAW,IAAX,CAAb,CAAgC,GAHb,CArBkB,CA2BvC8yC,GAAIA,QAAQ,CAAC/2C,CAAD,CAAQ,CAChB,MAAiB,EAAV,EAACA,CAAD,CAAe+C,CAAA,CAAO,IAAA,CAAK/C,CAAL,CAAP,CAAf,CAAqC+C,CAAA,CAAO,IAAA,CAAK,IAAAnH,OAAL,CAAmBoE,CAAnB,CAAP,CAD5B,CA3BmB,CA+BvCpE,OAAQ,CA/B+B,CAgCvC6E,KAAMA,EAhCiC,CAiCvC7D,KAAM,EAAAA,KAjCiC;AAkCvCsD,OAAQ,EAAAA,OAlC+B,CAAzC,CA0CIsa,GAAe,EACnBte,EAAA,CAAQ,2DAAA,MAAA,CAAA,GAAA,CAAR,CAAgF,QAAQ,CAACc,CAAD,CAAQ,CAC9Fwd,EAAA,CAAa3a,CAAA,CAAU7C,CAAV,CAAb,CAAA,CAAiCA,CAD6D,CAAhG,CAGA,KAAIyd,GAAmB,EACvBve,EAAA,CAAQ,kDAAA,MAAA,CAAA,GAAA,CAAR,CAAuE,QAAQ,CAACc,CAAD,CAAQ,CACrFyd,EAAA,CAAiBzd,CAAjB,CAAA,CAA0B,CAAA,CAD2D,CAAvF,CAGA,KAAI2d,GAAe,CACjB,YAAe,WADE,CAEjB,YAAe,WAFE,CAGjB,MAAS,KAHQ,CAIjB,MAAS,KAJQ,CAKjB,UAAa,SALI,CAqBnBze,EAAA,CAAQ,CACNiK,KAAMqS,EADA,CAENg3C,WAAYj4C,EAFN,CAAR,CAGG,QAAQ,CAACtV,CAAD,CAAK6C,CAAL,CAAW,CACpB4D,CAAA,CAAO5D,CAAP,CAAA,CAAe7C,CADK,CAHtB,CAOA/F,EAAA,CAAQ,CACNiK,KAAMqS,EADA,CAENxQ,cAAeuR,EAFT,CAINvT,MAAOA,QAAQ,CAACpG,CAAD,CAAU,CAEvB,MAAOmD,EAAAoD,KAAA,CAAYvG,CAAZ,CAAqB,QAArB,CAAP,EAAyC2Z,EAAA,CAAoB3Z,CAAA8Z,WAApB,EAA0C9Z,CAA1C,CAAmD,CAAC,eAAD,CAAkB,QAAlB,CAAnD,CAFlB,CAJnB,CASNkI,aAAcA,QAAQ,CAAClI,CAAD,CAAU,CAE9B,MAAOmD,EAAAoD,KAAA,CAAYvG,CAAZ;AAAqB,eAArB,CAAP,EAAgDmD,CAAAoD,KAAA,CAAYvG,CAAZ,CAAqB,yBAArB,CAFlB,CAT1B,CAcNmI,WAAYuR,EAdN,CAgBN/T,SAAUA,QAAQ,CAAC3F,CAAD,CAAU,CAC1B,MAAO2Z,GAAA,CAAoB3Z,CAApB,CAA6B,WAA7B,CADmB,CAhBtB,CAoBN24B,WAAYA,QAAQ,CAAC34B,CAAD,CAAUkF,CAAV,CAAgB,CAClClF,CAAA6vD,gBAAA,CAAwB3qD,CAAxB,CADkC,CApB9B,CAwBN+W,SAAUjD,EAxBJ,CA0BN82C,IAAKA,QAAQ,CAAC9vD,CAAD,CAAUkF,CAAV,CAAgB9H,CAAhB,CAAuB,CAClC8H,CAAA,CAAOoQ,EAAA,CAAUpQ,CAAV,CAEP,IAAItG,CAAA,CAAUxB,CAAV,CAAJ,CACE4C,CAAAiN,MAAA,CAAc/H,CAAd,CAAA,CAAsB9H,CADxB,KAGE,OAAO4C,EAAAiN,MAAA,CAAc/H,CAAd,CANyB,CA1B9B,CAoCNxF,KAAMA,QAAQ,CAACM,CAAD,CAAUkF,CAAV,CAAgB9H,CAAhB,CAAuB,CACnC,IAAIlB,EAAW8D,CAAA9D,SACf,IAAIA,CAAJ,GAAiBwH,EAAjB,EAjrCsBqsD,CAirCtB,GAAmC7zD,CAAnC,EA/qCoBkyB,CA+qCpB,GAAuElyB,CAAvE,CAIA,GADI8zD,CACA,CADiB/vD,CAAA,CAAUiF,CAAV,CACjB,CAAA0V,EAAA,CAAao1C,CAAb,CAAJ,CACE,GAAIpxD,CAAA,CAAUxB,CAAV,CAAJ,CACQA,CAAN,EACE4C,CAAA,CAAQkF,CAAR,CACA,CADgB,CAAA,CAChB,CAAAlF,CAAAoZ,aAAA,CAAqBlU,CAArB,CAA2B8qD,CAA3B,CAFF,GAIEhwD,CAAA,CAAQkF,CAAR,CACA,CADgB,CAAA,CAChB,CAAAlF,CAAA6vD,gBAAA,CAAwBG,CAAxB,CALF,CADF,KASE,OAAQhwD,EAAA,CAAQkF,CAAR,CAAD,EACE+qD,CAACjwD,CAAAwtB,WAAA0iC,aAAA,CAAgChrD,CAAhC,CAAD+qD,EAA0C1xD,CAA1C0xD,WADF,CAEED,CAFF,CAGEr0D,CAbb,KAeO,IAAIiD,CAAA,CAAUxB,CAAV,CAAJ,CACL4C,CAAAoZ,aAAA,CAAqBlU,CAArB,CAA2B9H,CAA3B,CADK,KAEA,IAAI4C,CAAAoF,aAAJ,CAKL,MAFI+qD,EAEG;AAFGnwD,CAAAoF,aAAA,CAAqBF,CAArB,CAA2B,CAA3B,CAEH,CAAQ,IAAR,GAAAirD,CAAA,CAAex0D,CAAf,CAA2Bw0D,CA5BD,CApC/B,CAoEN1wD,KAAMA,QAAQ,CAACO,CAAD,CAAUkF,CAAV,CAAgB9H,CAAhB,CAAuB,CACnC,GAAIwB,CAAA,CAAUxB,CAAV,CAAJ,CACE4C,CAAA,CAAQkF,CAAR,CAAA,CAAgB9H,CADlB,KAGE,OAAO4C,EAAA,CAAQkF,CAAR,CAJ0B,CApE/B,CA4ENowB,KAAO,QAAQ,EAAG,CAIhB86B,QAASA,EAAO,CAACpwD,CAAD,CAAU5C,CAAV,CAAiB,CAC/B,GAAIuB,CAAA,CAAYvB,CAAZ,CAAJ,CAAwB,CACtB,IAAIlB,EAAW8D,CAAA9D,SACf,OAAQA,EAAD,GAAcC,EAAd,EAAmCD,CAAnC,GAAgDwH,EAAhD,CAAkE1D,CAAA+W,YAAlE,CAAwF,EAFzE,CAIxB/W,CAAA+W,YAAA,CAAsB3Z,CALS,CAHjCgzD,CAAAC,IAAA,CAAc,EACd,OAAOD,EAFS,CAAZ,EA5EA,CAyFN1tD,IAAKA,QAAQ,CAAC1C,CAAD,CAAU5C,CAAV,CAAiB,CAC5B,GAAIuB,CAAA,CAAYvB,CAAZ,CAAJ,CAAwB,CACtB,GAAI4C,CAAAswD,SAAJ,EAA+C,QAA/C,GAAwBvwD,EAAA,CAAUC,CAAV,CAAxB,CAAyD,CACvD,IAAIc,EAAS,EACbxE,EAAA,CAAQ0D,CAAAimB,QAAR,CAAyB,QAAQ,CAAC9Y,CAAD,CAAS,CACpCA,CAAAojD,SAAJ,EACEzvD,CAAAD,KAAA,CAAYsM,CAAA/P,MAAZ,EAA4B+P,CAAAmoB,KAA5B,CAFsC,CAA1C,CAKA,OAAyB,EAAlB,GAAAx0B,CAAA9E,OAAA,CAAsB,IAAtB,CAA6B8E,CAPmB,CASzD,MAAOd,EAAA5C,MAVe,CAYxB4C,CAAA5C,MAAA,CAAgBA,CAbY,CAzFxB,CAyGNqG,KAAMA,QAAQ,CAACzD,CAAD,CAAU5C,CAAV,CAAiB,CAC7B,GAAIuB,CAAA,CAAYvB,CAAZ,CAAJ,CACE,MAAO4C,EAAA0W,UAETe,GAAA,CAAazX,CAAb,CAAsB,CAAA,CAAtB,CACAA,EAAA0W,UAAA,CAAoBtZ,CALS,CAzGzB,CAiHNiG,MAAO4W,EAjHD,CAAR,CAkHG,QAAQ,CAAC5X,CAAD,CAAK6C,CAAL,CAAW,CAIpB4D,CAAAoW,UAAA,CAAiBha,CAAjB,CAAA;AAAyB,QAAQ,CAACinC,CAAD,CAAOC,CAAP,CAAa,CAAA,IACxCnvC,CADwC,CACrCR,CADqC,CAExC+zD,EAAY,IAAAx0D,OAKhB,IAAIqG,CAAJ,GAAW4X,EAAX,GACoB,CAAd,EAAC5X,CAAArG,OAAD,EAAoBqG,CAApB,GAA2B2W,EAA3B,EAA6C3W,CAA7C,GAAoDqX,EAApD,CAAyEyyB,CAAzE,CAAgFC,CADtF,IACgGzwC,CADhG,CAC4G,CAC1G,GAAIkD,CAAA,CAASstC,CAAT,CAAJ,CAAoB,CAGlB,IAAKlvC,CAAL,CAAS,CAAT,CAAYA,CAAZ,CAAgBuzD,CAAhB,CAA2BvzD,CAAA,EAA3B,CACE,GAAIoF,CAAJ,GAAWuW,EAAX,CAEEvW,CAAA,CAAG,IAAA,CAAKpF,CAAL,CAAH,CAAYkvC,CAAZ,CAFF,KAIE,KAAK1vC,CAAL,GAAY0vC,EAAZ,CACE9pC,CAAA,CAAG,IAAA,CAAKpF,CAAL,CAAH,CAAYR,CAAZ,CAAiB0vC,CAAA,CAAK1vC,CAAL,CAAjB,CAKN,OAAO,KAdW,CAkBdW,CAAAA,CAAQiF,CAAAguD,IAERtyD,EAAAA,CAAMX,CAAD,GAAWzB,CAAX,CAAwB+3B,IAAAkvB,IAAA,CAAS4N,CAAT,CAAoB,CAApB,CAAxB,CAAiDA,CAC1D,KAAS1yD,CAAT,CAAa,CAAb,CAAgBA,CAAhB,CAAoBC,CAApB,CAAwBD,CAAA,EAAxB,CAA6B,CAC3B,IAAIssB,EAAY/nB,CAAA,CAAG,IAAA,CAAKvE,CAAL,CAAH,CAAYquC,CAAZ,CAAkBC,CAAlB,CAChBhvC,EAAA,CAAQA,CAAA,CAAQA,CAAR,CAAgBgtB,CAAhB,CAA4BA,CAFT,CAI7B,MAAOhtB,EA1BiG,CA8B1G,IAAKH,CAAL,CAAS,CAAT,CAAYA,CAAZ,CAAgBuzD,CAAhB,CAA2BvzD,CAAA,EAA3B,CACEoF,CAAA,CAAG,IAAA,CAAKpF,CAAL,CAAH,CAAYkvC,CAAZ,CAAkBC,CAAlB,CAGF,OAAO,KA1CmC,CAJ1B,CAlHtB,CA2NA9vC,EAAA,CAAQ,CACNszD,WAAYj4C,EADN,CAGN3P,GAAIyoD,QAASA,EAAQ,CAACzwD,CAAD,CAAUgY,CAAV,CAAgB3V,CAAhB,CAAoB4V,CAApB,CAAiC,CACpD,GAAIrZ,CAAA,CAAUqZ,CAAV,CAAJ,CAA4B,KAAMd,GAAA,CAAa,QAAb,CAAN,CAG5B,GAAKvB,EAAA,CAAkB5V,CAAlB,CAAL,CAAA,CAIA,IAAIkY,EAAeC,EAAA,CAAmBnY,CAAnB,CAA4B,CAAA,CAA5B,CACfwI,EAAAA,CAAS0P,CAAA1P,OACb,KAAI4P,EAASF,CAAAE,OAERA,EAAL,GACEA,CADF,CACWF,CAAAE,OADX,CACiC4C,EAAA,CAAmBhb,CAAnB,CAA4BwI,CAA5B,CADjC,CAQA,KAHIkoD,IAAAA,EAA6B,CAArB,EAAA14C,CAAA3X,QAAA,CAAa,GAAb,CAAA,CAAyB2X,CAAAlY,MAAA,CAAW,GAAX,CAAzB,CAA2C,CAACkY,CAAD,CAAnD04C;AACAzzD,EAAIyzD,CAAA10D,OAER,CAAOiB,CAAA,EAAP,CAAA,CAAY,CACV+a,CAAA,CAAO04C,CAAA,CAAMzzD,CAAN,CACP,KAAIqe,EAAW9S,CAAA,CAAOwP,CAAP,CAEVsD,EAAL,GACE9S,CAAA,CAAOwP,CAAP,CAqBA,CArBe,EAqBf,CAnBa,YAAb,GAAIA,CAAJ,EAAsC,YAAtC,GAA6BA,CAA7B,CAKEy4C,CAAA,CAASzwD,CAAT,CAAkB8uD,EAAA,CAAgB92C,CAAhB,CAAlB,CAAyC,QAAQ,CAACkD,CAAD,CAAQ,CACvD,IAAmBy1C,EAAUz1C,CAAA01C,cAGxBD,EAAL,GAAiBA,CAAjB,GAHa/lB,IAGb,EAHaA,IAG2BimB,SAAA,CAAgBF,CAAhB,CAAxC,GACEv4C,CAAA,CAAO8C,CAAP,CAAclD,CAAd,CALqD,CAAzD,CALF,CAee,UAff,GAeMA,CAfN,EAgBuBhY,CAtsBzBugC,iBAAA,CAssBkCvoB,CAtsBlC,CAssBwCI,CAtsBxC,CAAmC,CAAA,CAAnC,CAysBE,CAAAkD,CAAA,CAAW9S,CAAA,CAAOwP,CAAP,CAtBb,CAwBAsD,EAAAza,KAAA,CAAcwB,CAAd,CA5BU,CAhBZ,CAJoD,CAHhD,CAuDNyuD,IAAK/4C,EAvDC,CAyDNg5C,IAAKA,QAAQ,CAAC/wD,CAAD,CAAUgY,CAAV,CAAgB3V,CAAhB,CAAoB,CAC/BrC,CAAA,CAAUmD,CAAA,CAAOnD,CAAP,CAKVA,EAAAgI,GAAA,CAAWgQ,CAAX,CAAiBg5C,QAASA,EAAI,EAAG,CAC/BhxD,CAAA8wD,IAAA,CAAY94C,CAAZ,CAAkB3V,CAAlB,CACArC,EAAA8wD,IAAA,CAAY94C,CAAZ,CAAkBg5C,CAAlB,CAF+B,CAAjC,CAIAhxD,EAAAgI,GAAA,CAAWgQ,CAAX,CAAiB3V,CAAjB,CAV+B,CAzD3B,CAsENywB,YAAaA,QAAQ,CAAC9yB,CAAD,CAAUixD,CAAV,CAAuB,CAAA,IACtC7wD,CADsC,CAC/BhC,EAAS4B,CAAA8Z,WACpBrC,GAAA,CAAazX,CAAb,CACA1D,EAAA,CAAQ,IAAIwM,CAAJ,CAAWmoD,CAAX,CAAR,CAAiC,QAAQ,CAAC1xD,CAAD,CAAO,CAC1Ca,CAAJ,CACEhC,CAAA8yD,aAAA,CAAoB3xD,CAApB,CAA0Ba,CAAA2J,YAA1B,CADF,CAGE3L,CAAA84B,aAAA,CAAoB33B,CAApB,CAA0BS,CAA1B,CAEFI,EAAA,CAAQb,CANsC,CAAhD,CAH0C,CAtEtC,CAmFNmtC,SAAUA,QAAQ,CAAC1sC,CAAD,CAAU,CAC1B,IAAI0sC,EAAW,EACfpwC,EAAA,CAAQ0D,CAAA6W,WAAR;AAA4B,QAAQ,CAAC7W,CAAD,CAAU,CACxCA,CAAA9D,SAAJ,GAAyBC,EAAzB,EACEuwC,CAAA7rC,KAAA,CAAcb,CAAd,CAF0C,CAA9C,CAIA,OAAO0sC,EANmB,CAnFtB,CA4FN1Z,SAAUA,QAAQ,CAAChzB,CAAD,CAAU,CAC1B,MAAOA,EAAAmxD,gBAAP,EAAkCnxD,CAAA6W,WAAlC,EAAwD,EAD9B,CA5FtB,CAgGNrT,OAAQA,QAAQ,CAACxD,CAAD,CAAUT,CAAV,CAAgB,CAC9B,IAAIrD,EAAW8D,CAAA9D,SACf,IAAIA,CAAJ,GAAiBC,EAAjB,EAp8C8B4d,EAo8C9B,GAAsC7d,CAAtC,CAAA,CAEAqD,CAAA,CAAO,IAAIuJ,CAAJ,CAAWvJ,CAAX,CAEP,KAAStC,IAAAA,EAAI,CAAJA,CAAOW,EAAK2B,CAAAvD,OAArB,CAAkCiB,CAAlC,CAAsCW,CAAtC,CAA0CX,CAAA,EAA1C,CAEE+C,CAAAmW,YAAA,CADY5W,CAAAw3C,CAAK95C,CAAL85C,CACZ,CANF,CAF8B,CAhG1B,CA4GNqa,QAASA,QAAQ,CAACpxD,CAAD,CAAUT,CAAV,CAAgB,CAC/B,GAAIS,CAAA9D,SAAJ,GAAyBC,EAAzB,CAA4C,CAC1C,IAAIiE,EAAQJ,CAAA8W,WACZxa,EAAA,CAAQ,IAAIwM,CAAJ,CAAWvJ,CAAX,CAAR,CAA0B,QAAQ,CAACw3C,CAAD,CAAQ,CACxC/2C,CAAAkxD,aAAA,CAAqBna,CAArB,CAA4B32C,CAA5B,CADwC,CAA1C,CAF0C,CADb,CA5G3B,CAqHNmW,KAAMA,QAAQ,CAACvW,CAAD,CAAUqxD,CAAV,CAAoB,CAChCA,CAAA,CAAWluD,CAAA,CAAOkuD,CAAP,CAAAla,GAAA,CAAoB,CAApB,CAAA/zC,MAAA,EAAA,CAA+B,CAA/B,CACX,KAAIhF,EAAS4B,CAAA8Z,WACT1b,EAAJ,EACEA,CAAA84B,aAAA,CAAoBm6B,CAApB,CAA8BrxD,CAA9B,CAEFqxD,EAAAl7C,YAAA,CAAqBnW,CAArB,CANgC,CArH5B,CA8HNonB,OAAQjN,EA9HF,CAgINm3C,OAAQA,QAAQ,CAACtxD,CAAD,CAAU,CACxBma,EAAA,CAAana,CAAb,CAAsB,CAAA,CAAtB,CADwB,CAhIpB,CAoINuxD,MAAOA,QAAQ,CAACvxD,CAAD;AAAUwxD,CAAV,CAAsB,CAAA,IAC/BpxD,EAAQJ,CADuB,CACd5B,EAAS4B,CAAA8Z,WAC9B03C,EAAA,CAAa,IAAI1oD,CAAJ,CAAW0oD,CAAX,CAEb,KAJmC,IAI1Bv0D,EAAI,CAJsB,CAInBW,EAAK4zD,CAAAx1D,OAArB,CAAwCiB,CAAxC,CAA4CW,CAA5C,CAAgDX,CAAA,EAAhD,CAAqD,CACnD,IAAIsC,EAAOiyD,CAAA,CAAWv0D,CAAX,CACXmB,EAAA8yD,aAAA,CAAoB3xD,CAApB,CAA0Ba,CAAA2J,YAA1B,CACA3J,EAAA,CAAQb,CAH2C,CAJlB,CApI/B,CA+IN4c,SAAU7C,EA/IJ,CAgJN8C,YAAalD,EAhJP,CAkJNu4C,YAAaA,QAAQ,CAACzxD,CAAD,CAAUiZ,CAAV,CAAoBy4C,CAApB,CAA+B,CAC9Cz4C,CAAJ,EACE3c,CAAA,CAAQ2c,CAAAnZ,MAAA,CAAe,GAAf,CAAR,CAA6B,QAAQ,CAACgqB,CAAD,CAAY,CAC/C,IAAI6nC,EAAiBD,CACjB/yD,EAAA,CAAYgzD,CAAZ,CAAJ,GACEA,CADF,CACmB,CAAC34C,EAAA,CAAehZ,CAAf,CAAwB8pB,CAAxB,CADpB,CAGA,EAAC6nC,CAAA,CAAiBr4C,EAAjB,CAAkCJ,EAAnC,EAAsDlZ,CAAtD,CAA+D8pB,CAA/D,CAL+C,CAAjD,CAFgD,CAlJ9C,CA8JN1rB,OAAQA,QAAQ,CAAC4B,CAAD,CAAU,CAExB,MAAO,CADH5B,CACG,CADM4B,CAAA8Z,WACN,GAlgDuBC,EAkgDvB,GAAU3b,CAAAlC,SAAV,CAA4DkC,CAA5D,CAAqE,IAFpD,CA9JpB,CAmKNs7C,KAAMA,QAAQ,CAAC15C,CAAD,CAAU,CACtB,MAAOA,EAAA4xD,mBADe,CAnKlB,CAuKNjyD,KAAMA,QAAQ,CAACK,CAAD,CAAUiZ,CAAV,CAAoB,CAChC,MAAIjZ,EAAA6xD,qBAAJ,CACS7xD,CAAA6xD,qBAAA,CAA6B54C,CAA7B,CADT,CAGS,EAJuB,CAvK5B,CA+KN7V,MAAOmU,EA/KD,CAiLN1O,eAAgBA,QAAQ,CAAC7I,CAAD,CAAUkb,CAAV,CAAiB42C,CAAjB,CAAkC,CAAA,IAEpDC,CAFoD,CAE1BC,CAF0B,CAGpDpY,EAAY1+B,CAAAlD,KAAZ4hC,EAA0B1+B,CAH0B,CAIpDhD;AAAeC,EAAA,CAAmBnY,CAAnB,CAInB,IAFIsb,CAEJ,EAHI9S,CAGJ,CAHa0P,CAGb,EAH6BA,CAAA1P,OAG7B,GAFyBA,CAAA,CAAOoxC,CAAP,CAEzB,CAEEmY,CAmBA,CAnBa,CACXjnB,eAAgBA,QAAQ,EAAG,CAAE,IAAAzvB,iBAAA,CAAwB,CAAA,CAA1B,CADhB,CAEXF,mBAAoBA,QAAQ,EAAG,CAAE,MAAiC,CAAA,CAAjC,GAAO,IAAAE,iBAAT,CAFpB,CAGXK,yBAA0BA,QAAQ,EAAG,CAAE,IAAAF,4BAAA,CAAmC,CAAA,CAArC,CAH1B,CAIXK,8BAA+BA,QAAQ,EAAG,CAAE,MAA4C,CAAA,CAA5C,GAAO,IAAAL,4BAAT,CAJ/B,CAKXI,gBAAiBrd,CALN,CAMXyZ,KAAM4hC,CANK,CAOXhP,OAAQ5qC,CAPG,CAmBb,CARIkb,CAAAlD,KAQJ,GAPE+5C,CAOF,CAPer0D,CAAA,CAAOq0D,CAAP,CAAmB72C,CAAnB,CAOf,EAHA+2C,CAGA,CAHe3wD,EAAA,CAAYga,CAAZ,CAGf,CAFA02C,CAEA,CAFcF,CAAA,CAAkB,CAACC,CAAD,CAAAhwD,OAAA,CAAoB+vD,CAApB,CAAlB,CAAyD,CAACC,CAAD,CAEvE,CAAAz1D,CAAA,CAAQ21D,CAAR,CAAsB,QAAQ,CAAC5vD,CAAD,CAAK,CAC5B0vD,CAAAl2C,8BAAA,EAAL,EACExZ,CAAAG,MAAA,CAASxC,CAAT,CAAkBgyD,CAAlB,CAF+B,CAAnC,CA7BsD,CAjLpD,CAAR,CAqNG,QAAQ,CAAC3vD,CAAD,CAAK6C,CAAL,CAAW,CAIpB4D,CAAAoW,UAAA,CAAiBha,CAAjB,CAAA,CAAyB,QAAQ,CAACinC,CAAD;AAAOC,CAAP,CAAa8lB,CAAb,CAAmB,CAGlD,IAFA,IAAI90D,CAAJ,CAESH,EAAI,CAFb,CAEgBW,EAAK,IAAA5B,OAArB,CAAkCiB,CAAlC,CAAsCW,CAAtC,CAA0CX,CAAA,EAA1C,CACM0B,CAAA,CAAYvB,CAAZ,CAAJ,EACEA,CACA,CADQiF,CAAA,CAAG,IAAA,CAAKpF,CAAL,CAAH,CAAYkvC,CAAZ,CAAkBC,CAAlB,CAAwB8lB,CAAxB,CACR,CAAItzD,CAAA,CAAUxB,CAAV,CAAJ,GAEEA,CAFF,CAEU+F,CAAA,CAAO/F,CAAP,CAFV,CAFF,EAOEka,EAAA,CAAela,CAAf,CAAsBiF,CAAA,CAAG,IAAA,CAAKpF,CAAL,CAAH,CAAYkvC,CAAZ,CAAkBC,CAAlB,CAAwB8lB,CAAxB,CAAtB,CAGJ,OAAOtzD,EAAA,CAAUxB,CAAV,CAAA,CAAmBA,CAAnB,CAA2B,IAdgB,CAkBpD0L,EAAAoW,UAAA/c,KAAA,CAAwB2G,CAAAoW,UAAAlX,GACxBc,EAAAoW,UAAAizC,OAAA,CAA0BrpD,CAAAoW,UAAA4xC,IAvBN,CArNtB,CAgTAt0C,GAAA0C,UAAA,CAAoB,CAMlBvC,IAAKA,QAAQ,CAAClgB,CAAD,CAAMW,CAAN,CAAa,CACxB,IAAA,CAAKif,EAAA,CAAQ5f,CAAR,CAAa,IAAAY,QAAb,CAAL,CAAA,CAAmCD,CADX,CANR,CAclBiK,IAAKA,QAAQ,CAAC5K,CAAD,CAAM,CACjB,MAAO,KAAA,CAAK4f,EAAA,CAAQ5f,CAAR,CAAa,IAAAY,QAAb,CAAL,CADU,CAdD,CAsBlB+pB,OAAQA,QAAQ,CAAC3qB,CAAD,CAAM,CACpB,IAAIW,EAAQ,IAAA,CAAKX,CAAL,CAAW4f,EAAA,CAAQ5f,CAAR,CAAa,IAAAY,QAAb,CAAX,CACZ,QAAO,IAAA,CAAKZ,CAAL,CACP,OAAOW,EAHa,CAtBJ,CA2FpB,KAAI4f,GAAU,oCAAd,CACIo1C,GAAe,GADnB,CAEIC,GAAS,sBAFb,CAGIt1C,GAAiB,kCAHrB,CAII3S,GAAkBxO,CAAA,CAAO,WAAP,CA8wBtBqK;EAAA8Y,WAAA,CAjwBAK,QAAiB,CAAC/c,CAAD,CAAKkD,CAAL,CAAeL,CAAf,CAAqB,CAAA,IAChC4Z,CAKJ,IAAkB,UAAlB,GAAI,MAAOzc,EAAX,CACE,IAAM,EAAAyc,CAAA,CAAUzc,CAAAyc,QAAV,CAAN,CAA6B,CAC3BA,CAAA,CAAU,EACV,IAAIzc,CAAArG,OAAJ,CAAe,CACb,GAAIuJ,CAAJ,CAIE,KAHKnJ,EAAA,CAAS8I,CAAT,CAGC,EAHkBA,CAGlB,GAFJA,CAEI,CAFG7C,CAAA6C,KAEH,EAFc0X,EAAA,CAAOva,CAAP,CAEd,EAAA+H,EAAA,CAAgB,UAAhB,CACyElF,CADzE,CAAN,CAGF4X,CAAA,CAASza,CAAArD,SAAA,EAAA2E,QAAA,CAAsBoZ,EAAtB,CAAsC,EAAtC,CACTu1C,EAAA,CAAUx1C,CAAA5b,MAAA,CAAa8b,EAAb,CACV1gB,EAAA,CAAQg2D,CAAA,CAAQ,CAAR,CAAAxyD,MAAA,CAAiBsyD,EAAjB,CAAR,CAAwC,QAAQ,CAACppD,CAAD,CAAM,CACpDA,CAAArF,QAAA,CAAY0uD,EAAZ,CAAoB,QAAQ,CAACze,CAAD,CAAM2e,CAAN,CAAkBrtD,CAAlB,CAAwB,CAClD4Z,CAAAje,KAAA,CAAaqE,CAAb,CADkD,CAApD,CADoD,CAAtD,CAVa,CAgBf7C,CAAAyc,QAAA,CAAaA,CAlBc,CAA7B,CADF,IAqBWziB,EAAA,CAAQgG,CAAR,CAAJ,EACL60C,CAEA,CAFO70C,CAAArG,OAEP,CAFmB,CAEnB,CADAkN,EAAA,CAAY7G,CAAA,CAAG60C,CAAH,CAAZ,CAAsB,IAAtB,CACA,CAAAp4B,CAAA,CAAUzc,CAAAH,MAAA,CAAS,CAAT,CAAYg1C,CAAZ,CAHL,EAKLhuC,EAAA,CAAY7G,CAAZ,CAAgB,IAAhB,CAAsB,CAAA,CAAtB,CAEF,OAAOyc,EAlC6B,CA6gCtC,KAAI0zC,GAAiB52D,CAAA,CAAO,UAAP,CAArB,CAeImW,GAAmB,CAAC,UAAD,CAAa,QAAQ,CAACjM,CAAD,CAAW,CAGrD,IAAA2sD,YAAA,CAAmB,EAkCnB,KAAA74B,SAAA,CAAgBC,QAAQ,CAAC30B,CAAD,CAAOiF,CAAP,CAAgB,CACtC,IAAI1N,EAAMyI,CAANzI,CAAa,YACjB,IAAIyI,CAAJ,EAA8B,GAA9B,EAAYA,CAAA1D,OAAA,CAAY,CAAZ,CAAZ,CAAmC,KAAMgxD,GAAA,CAAe,SAAf;AACoBttD,CADpB,CAAN,CAEnC,IAAAutD,YAAA,CAAiBvtD,CAAAof,OAAA,CAAY,CAAZ,CAAjB,CAAA,CAAmC7nB,CACnCqJ,EAAAqE,QAAA,CAAiB1N,CAAjB,CAAsB0N,CAAtB,CALsC,CAsBxC,KAAAuoD,gBAAA,CAAuBC,QAAQ,CAAC14B,CAAD,CAAa,CACjB,CAAzB,GAAIp8B,SAAA7B,OAAJ,GACE,IAAA42D,kBADF,CAC4B34B,CAAD,WAAuBh5B,OAAvB,CAAiCg5B,CAAjC,CAA8C,IADzE,CAGA,OAAO,KAAA24B,kBAJmC,CAO5C,KAAA72C,KAAA,CAAY,CAAC,KAAD,CAAQ,iBAAR,CAA2B,YAA3B,CAAyC,QAAQ,CAACjI,CAAD,CAAMoB,CAAN,CAAuBxB,CAAvB,CAAmC,CAI9Fm/C,QAASA,EAAsB,CAACxwD,CAAD,CAAK,CAAA,IAC9BywD,CAD8B,CACpBttC,EAAQ1R,CAAA0R,MAAA,EACtBA,EAAAgY,QAAAu1B,WAAA,CAA2BC,QAA6B,EAAG,CACzDF,CAAA,EAAYA,CAAA,EAD6C,CAI3Dp/C,EAAA+8B,aAAA,CAAwBwiB,QAA4B,EAAG,CACrDH,CAAA,CAAWzwD,CAAA,CAAG6wD,QAAgC,EAAG,CAC/C1tC,CAAAoZ,QAAA,EAD+C,CAAtC,CAD0C,CAAvD,CAMA,OAAOpZ,EAAAgY,QAZ2B,CAepC21B,QAASA,EAAqB,CAACnzD,CAAD,CAAUkc,CAAV,CAAmB,CAAA,IAC3C2b,EAAQ,EADmC,CAC/BE,EAAW,EADoB,CAG3Cq7B,EAAappD,EAAA,EACjB1N,EAAA,CAAQwD,CAACE,CAAAN,KAAA,CAAa,OAAb,CAADI,EAA0B,EAA1BA,OAAA,CAAoC,KAApC,CAAR,CAAoD,QAAQ,CAACgqB,CAAD,CAAY,CACtEspC,CAAA,CAAWtpC,CAAX,CAAA,CAAwB,CAAA,CAD8C,CAAxE,CAIAxtB,EAAA,CAAQ4f,CAAR,CAAiB,QAAQ,CAACmf,CAAD;AAASvR,CAAT,CAAoB,CAC3C,IAAI7N,EAAWm3C,CAAA,CAAWtpC,CAAX,CAMA,EAAA,CAAf,GAAIuR,CAAJ,EAAwBpf,CAAxB,CACE8b,CAAAl3B,KAAA,CAAcipB,CAAd,CADF,CAEsB,CAAA,CAFtB,GAEWuR,CAFX,EAE+Bpf,CAF/B,EAGE4b,CAAAh3B,KAAA,CAAWipB,CAAX,CAVyC,CAA7C,CAcA,OAA0C,EAA1C,CAAQ+N,CAAA77B,OAAR,CAAuB+7B,CAAA/7B,OAAvB,EACE,CAAC67B,CAAA77B,OAAA,CAAe67B,CAAf,CAAuB,IAAxB,CAA8BE,CAAA/7B,OAAA,CAAkB+7B,CAAlB,CAA6B,IAA3D,CAvB6C,CA0BjDs7B,QAASA,EAAuB,CAAC/0C,CAAD,CAAQpC,CAAR,CAAiBo3C,CAAjB,CAAqB,CACnD,IADmD,IAC1Cr2D,EAAE,CADwC,CACrCW,EAAKse,CAAAlgB,OAAnB,CAAmCiB,CAAnC,CAAuCW,CAAvC,CAA2C,EAAEX,CAA7C,CAEEqhB,CAAA,CADgBpC,CAAA4N,CAAQ7sB,CAAR6sB,CAChB,CAAA,CAAmBwpC,CAH8B,CAOrDC,QAASA,EAAY,EAAG,CAEjBC,CAAL,GACEA,CACA,CADe1/C,CAAA0R,MAAA,EACf,CAAAtQ,CAAA,CAAgB,QAAQ,EAAG,CACzBs+C,CAAA50B,QAAA,EACA40B,EAAA,CAAe,IAFU,CAA3B,CAFF,CAOA,OAAOA,EAAAh2B,QATe,CAYxBi2B,QAASA,EAAW,CAACzzD,CAAD,CAAUimB,CAAV,CAAmB,CACrC,GAAItf,EAAA9H,SAAA,CAAiBonB,CAAjB,CAAJ,CAA+B,CAC7B,IAAIytC,EAASh2D,CAAA,CAAOuoB,CAAA0tC,KAAP,EAAuB,EAAvB,CAA2B1tC,CAAA2tC,GAA3B,EAAyC,EAAzC,CACb5zD,EAAA8vD,IAAA,CAAY4D,CAAZ,CAF6B,CADM,CA9DvC,IAAIF,CAsFJ,OAAO,CACLK,QAASA,QAAQ,CAAC7zD,CAAD,CAAU2zD,CAAV,CAAgBC,CAAhB,CAAoB,CACnCH,CAAA,CAAYzzD,CAAZ,CAAqB,CAAE2zD,KAAMA,CAAR,CAAcC,GAAIA,CAAlB,CAArB,CACA,OAAOL,EAAA,EAF4B,CADhC,CAsBLO,MAAOA,QAAQ,CAAC9zD,CAAD,CAAU5B,CAAV,CAAkBmzD,CAAlB,CAAyBtrC,CAAzB,CAAkC,CAC/CwtC,CAAA,CAAYzzD,CAAZ,CAAqBimB,CAArB,CACAsrC,EAAA,CAAQA,CAAAA,MAAA,CAAYvxD,CAAZ,CAAR,CACQ5B,CAAAgzD,QAAA,CAAepxD,CAAf,CACR,OAAOuzD,EAAA,EAJwC,CAtB5C,CAwCLQ,MAAOA,QAAQ,CAAC/zD,CAAD,CAAUimB,CAAV,CAAmB,CAChCwtC,CAAA,CAAYzzD,CAAZ,CAAqBimB,CAArB,CACAjmB,EAAAonB,OAAA,EACA;MAAOmsC,EAAA,EAHyB,CAxC7B,CAgELS,KAAMA,QAAQ,CAACh0D,CAAD,CAAU5B,CAAV,CAAkBmzD,CAAlB,CAAyBtrC,CAAzB,CAAkC,CAG9C,MAAO,KAAA6tC,MAAA,CAAW9zD,CAAX,CAAoB5B,CAApB,CAA4BmzD,CAA5B,CAAmCtrC,CAAnC,CAHuC,CAhE3C,CAmFL9J,SAAUA,QAAQ,CAACnc,CAAD,CAAU8pB,CAAV,CAAqB7D,CAArB,CAA8B,CAC9C,MAAO,KAAA4iC,SAAA,CAAc7oD,CAAd,CAAuB8pB,CAAvB,CAAkC,EAAlC,CAAsC7D,CAAtC,CADuC,CAnF3C,CAuFLguC,sBAAuBA,QAAQ,CAACj0D,CAAD,CAAU8pB,CAAV,CAAqB7D,CAArB,CAA8B,CAC3DjmB,CAAA,CAAUmD,CAAA,CAAOnD,CAAP,CACV8pB,EAAA,CAAa1tB,CAAA,CAAS0tB,CAAT,CAAD,CAEMA,CAFN,CACOztB,CAAA,CAAQytB,CAAR,CAAA,CAAqBA,CAAAzlB,KAAA,CAAe,GAAf,CAArB,CAA2C,EAE9D/H,EAAA,CAAQ0D,CAAR,CAAiB,QAAQ,CAACA,CAAD,CAAU,CACjCsZ,EAAA,CAAetZ,CAAf,CAAwB8pB,CAAxB,CADiC,CAAnC,CAGA2pC,EAAA,CAAYzzD,CAAZ,CAAqBimB,CAArB,CACA,OAAOstC,EAAA,EAToD,CAvFxD,CAgHLn3C,YAAaA,QAAQ,CAACpc,CAAD,CAAU8pB,CAAV,CAAqB7D,CAArB,CAA8B,CACjD,MAAO,KAAA4iC,SAAA,CAAc7oD,CAAd,CAAuB,EAAvB,CAA2B8pB,CAA3B,CAAsC7D,CAAtC,CAD0C,CAhH9C,CAoHLiuC,yBAA0BA,QAAQ,CAACl0D,CAAD,CAAU8pB,CAAV,CAAqB7D,CAArB,CAA8B,CAC9DjmB,CAAA,CAAUmD,CAAA,CAAOnD,CAAP,CACV8pB,EAAA,CAAa1tB,CAAA,CAAS0tB,CAAT,CAAD,CAEMA,CAFN,CACOztB,CAAA,CAAQytB,CAAR,CAAA,CAAqBA,CAAAzlB,KAAA,CAAe,GAAf,CAArB,CAA2C,EAE9D/H,EAAA,CAAQ0D,CAAR,CAAiB,QAAQ,CAACA,CAAD,CAAU,CACjCkZ,EAAA,CAAkBlZ,CAAlB,CAA2B8pB,CAA3B,CADiC,CAAnC,CAGA2pC,EAAA,CAAYzzD,CAAZ,CAAqBimB,CAArB,CACA,OAAOstC,EAAA,EATuD,CApH3D,CA8IL1K,SAAUA,QAAQ,CAAC7oD,CAAD,CAAUm0D,CAAV,CAAe/sC,CAAf,CAAuBnB,CAAvB,CAAgC,CAChD,IAAI7jB,EAAO,IAAX,CAEIgyD,EAAe,CAAA,CACnBp0D,EAAA,CAAUmD,CAAA,CAAOnD,CAAP,CAEV,KAAIse,EAAQte,CAAAuG,KAAA,CAJM8tD,kBAIN,CACP/1C;CAAL,CAMW2H,CANX,EAMsB3H,CAAA2H,QANtB,GAOE3H,CAAA2H,QAPF,CAOkBtf,EAAAjJ,OAAA,CAAe4gB,CAAA2H,QAAf,EAAgC,EAAhC,CAAoCA,CAApC,CAPlB,GACE3H,CAIA,CAJQ,CACNpC,QAAS,EADH,CAEN+J,QAASA,CAFH,CAIR,CAAAmuC,CAAA,CAAe,CAAA,CALjB,CAUIl4C,EAAAA,CAAUoC,CAAApC,QAEdi4C,EAAA,CAAM93D,CAAA,CAAQ83D,CAAR,CAAA,CAAeA,CAAf,CAAqBA,CAAAr0D,MAAA,CAAU,GAAV,CAC3BsnB,EAAA,CAAS/qB,CAAA,CAAQ+qB,CAAR,CAAA,CAAkBA,CAAlB,CAA2BA,CAAAtnB,MAAA,CAAa,GAAb,CACpCuzD,EAAA,CAAwBn3C,CAAxB,CAAiCi4C,CAAjC,CAAsC,CAAA,CAAtC,CACAd,EAAA,CAAwBn3C,CAAxB,CAAiCkL,CAAjC,CAAyC,CAAA,CAAzC,CAEIgtC,EAAJ,GACE91C,CAAAkf,QAgBA,CAhBgBq1B,CAAA,CAAuB,QAAQ,CAACz0B,CAAD,CAAO,CACpD,IAAI9f,EAAQte,CAAAuG,KAAA,CAxBE8tD,kBAwBF,CACZr0D,EAAA4vD,WAAA,CAzBcyE,kBAyBd,CAKA,IAAI/1C,CAAJ,CAAW,CACT,IAAIpC,EAAUi3C,CAAA,CAAsBnzD,CAAtB,CAA+Bse,CAAApC,QAA/B,CACVA,EAAJ,EACE9Z,CAAAkyD,sBAAA,CAA2Bt0D,CAA3B,CAAoCkc,CAAA,CAAQ,CAAR,CAApC,CAAgDA,CAAA,CAAQ,CAAR,CAAhD,CAA4DoC,CAAA2H,QAA5D,CAHO,CAOXmY,CAAA,EAdoD,CAAtC,CAgBhB,CAAAp+B,CAAAuG,KAAA,CAvCgB8tD,kBAuChB,CAA0B/1C,CAA1B,CAjBF,CAoBA,OAAOA,EAAAkf,QA5CyC,CA9I7C,CA6LL82B,sBAAuBA,QAAQ,CAACt0D,CAAD,CAAUm0D,CAAV,CAAe/sC,CAAf,CAAuBnB,CAAvB,CAAgC,CAC7DkuC,CAAA,EAAO,IAAAF,sBAAA,CAA2Bj0D,CAA3B,CAAoCm0D,CAApC,CACP/sC,EAAA,EAAU,IAAA8sC,yBAAA,CAA8Bl0D,CAA9B,CAAuConB,CAAvC,CACVqsC;CAAA,CAAYzzD,CAAZ,CAAqBimB,CAArB,CACA,OAAOstC,EAAA,EAJsD,CA7L1D,CAoML5pC,QAASprB,CApMJ,CAqMLqnB,OAAQrnB,CArMH,CAxFuF,CAApF,CAlEyC,CAAhC,CAfvB,CAy6DI0pB,GAAiBrsB,CAAA,CAAO,UAAP,CAQrByQ,GAAAyS,QAAA,CAA2B,CAAC,UAAD,CAAa,uBAAb,CAgxD3B,KAAI+O,GAAgB,uBAApB,CAsGIuM,GAAoBx+B,CAAA,CAAO,aAAP,CAtGxB,CA+UI24D,GAAmB,kBA/UvB,CAgVI34B,GAAgC,CAAC,eAAgB24B,EAAhB,CAAmC,gBAApC,CAhVpC,CAiVIz5B,GAAa,eAjVjB,CAkVIC,GAAY,CACd,IAAK,IADS,CAEd,IAAK,IAFS,CAlVhB,CAsVIJ,GAAyB,cAtV7B,CAooDIyH,GAAqBxmC,CAAA,CAAO,cAAP,CApoDzB,CAwuEI44D,GAAa,iCAxuEjB,CAyuEI7tB,GAAgB,CAAC,KAAQ,EAAT,CAAa,MAAS,GAAtB,CAA2B,IAAO,EAAlC,CAzuEpB,CA0uEIqB,GAAkBpsC,CAAA,CAAO,WAAP,CA1uEtB,CA2iFI64D,GAAoB,CAMtB7sB,QAAS,CAAA,CANa,CAYtByD,UAAW,CAAA,CAZW,CAiCtBnB,OAAQf,EAAA,CAAe,UAAf,CAjCc,CAwDtBrmB,IAAKA,QAAQ,CAACA,CAAD,CAAM,CACjB,GAAInkB,CAAA,CAAYmkB,CAAZ,CAAJ,CACE,MAAO,KAAAqlB,MAET,KAAIjnC,EAAQszD,EAAAl+C,KAAA,CAAgBwM,CAAhB,CACZ,EAAI5hB,CAAA,CAAM,CAAN,CAAJ;AAAwB,EAAxB,GAAgB4hB,CAAhB,GAA4B,IAAAvZ,KAAA,CAAU1F,kBAAA,CAAmB3C,CAAA,CAAM,CAAN,CAAnB,CAAV,CAC5B,EAAIA,CAAA,CAAM,CAAN,CAAJ,EAAgBA,CAAA,CAAM,CAAN,CAAhB,EAAoC,EAApC,GAA4B4hB,CAA5B,GAAwC,IAAAokB,OAAA,CAAYhmC,CAAA,CAAM,CAAN,CAAZ,EAAwB,EAAxB,CACxC,KAAA+f,KAAA,CAAU/f,CAAA,CAAM,CAAN,CAAV,EAAsB,EAAtB,CAEA,OAAO,KATU,CAxDG,CAsFtBigC,SAAUgI,EAAA,CAAe,YAAf,CAtFY,CAkHtBnvB,KAAMmvB,EAAA,CAAe,QAAf,CAlHgB,CAsItBzC,KAAMyC,EAAA,CAAe,QAAf,CAtIgB,CAgKtB5/B,KAAM8/B,EAAA,CAAqB,QAArB,CAA+B,QAAQ,CAAC9/B,CAAD,CAAO,CAClDA,CAAA,CAAgB,IAAT,GAAAA,CAAA,CAAgBA,CAAAvK,SAAA,EAAhB,CAAkC,EACzC,OAAyB,GAAlB,EAAAuK,CAAA/H,OAAA,CAAY,CAAZ,CAAA,CAAwB+H,CAAxB,CAA+B,GAA/B,CAAqCA,CAFM,CAA9C,CAhKgB,CAkNtB29B,OAAQA,QAAQ,CAACA,CAAD,CAASwtB,CAAT,CAAqB,CACnC,OAAQ72D,SAAA7B,OAAR,EACE,KAAK,CAAL,CACE,MAAO,KAAAirC,SACT,MAAK,CAAL,CACE,GAAI7qC,CAAA,CAAS8qC,CAAT,CAAJ,EAAwBpoC,CAAA,CAASooC,CAAT,CAAxB,CACEA,CACA,CADSA,CAAAloC,SAAA,EACT,CAAA,IAAAioC,SAAA,CAAgBnjC,EAAA,CAAcojC,CAAd,CAFlB,KAGO,IAAIroC,CAAA,CAASqoC,CAAT,CAAJ,CACLA,CAMA,CANS3mC,EAAA,CAAK2mC,CAAL,CAAa,EAAb,CAMT,CAJA5qC,CAAA,CAAQ4qC,CAAR,CAAgB,QAAQ,CAAC9pC,CAAD,CAAQX,CAAR,CAAa,CACtB,IAAb,EAAIW,CAAJ,EAAmB,OAAO8pC,CAAA,CAAOzqC,CAAP,CADS,CAArC,CAIA,CAAA,IAAAwqC,SAAA,CAAgBC,CAPX,KASL,MAAMc,GAAA,CAAgB,UAAhB,CAAN;AAGF,KACF,SACMrpC,CAAA,CAAY+1D,CAAZ,CAAJ,EAA8C,IAA9C,GAA+BA,CAA/B,CACE,OAAO,IAAAztB,SAAA,CAAcC,CAAd,CADT,CAGE,IAAAD,SAAA,CAAcC,CAAd,CAHF,CAG0BwtB,CAxB9B,CA4BA,IAAAzsB,UAAA,EACA,OAAO,KA9B4B,CAlNf,CAwQtBhnB,KAAMooB,EAAA,CAAqB,QAArB,CAA+B,QAAQ,CAACpoB,CAAD,CAAO,CAClD,MAAgB,KAAT,GAAAA,CAAA,CAAgBA,CAAAjiB,SAAA,EAAhB,CAAkC,EADS,CAA9C,CAxQgB,CAoRtB2E,QAASA,QAAQ,EAAG,CAClB,IAAA0nC,UAAA,CAAiB,CAAA,CACjB,OAAO,KAFW,CApRE,CA0RxB/uC,EAAA,CAAQ,CAAC4sC,EAAD,CAA6BP,EAA7B,CAAkDnB,EAAlD,CAAR,CAA6E,QAAQ,CAACmtB,CAAD,CAAW,CAC9FA,CAAAz1C,UAAA,CAAqBjjB,MAAAqC,OAAA,CAAcm2D,EAAd,CAqBrBE,EAAAz1C,UAAAwD,MAAA,CAA2BkyC,QAAQ,CAAClyC,CAAD,CAAQ,CACzC,GAAK1mB,CAAA6B,SAAA7B,OAAL,CACE,MAAO,KAAA+tC,QAET,IAAI4qB,CAAJ,GAAiBntB,EAAjB,EAAsCI,CAAA,IAAAA,QAAtC,CACE,KAAMI,GAAA,CAAgB,SAAhB,CAAN,CAMF,IAAA+B,QAAA,CAAeprC,CAAA,CAAY+jB,CAAZ,CAAA,CAAqB,IAArB,CAA4BA,CAE3C,OAAO,KAbkC,CAtBmD,CAAhG,CA4iBA,KAAI6pB,GAAe3wC,CAAA,CAAO,QAAP,CAAnB,CAmFIi5D,GAAOhmB,QAAA3vB,UAAAtiB,KAnFX,CAoFIk4D,GAAQjmB,QAAA3vB,UAAA1c,MApFZ;AAqFIuyD,GAAOlmB,QAAA3vB,UAAA/c,KArFX,CAsGI6yD,GAAYhrD,EAAA,EAChB1N,EAAA,CAAQ,CACN,OAAQ24D,QAAQ,EAAG,CAAE,MAAO,KAAT,CADb,CAEN,OAAQC,QAAQ,EAAG,CAAE,MAAO,CAAA,CAAT,CAFb,CAGN,QAASC,QAAQ,EAAG,CAAE,MAAO,CAAA,CAAT,CAHd,CAIN,UAAax5D,QAAQ,EAAG,EAJlB,CAAR,CAKG,QAAQ,CAACy5D,CAAD,CAAiBlwD,CAAjB,CAAuB,CAChCkwD,CAAA/pD,SAAA,CAA0B+pD,CAAAhkC,QAA1B,CAAmDgkC,CAAAtmB,aAAnD,CAAiF,CAAA,CACjFkmB,GAAA,CAAU9vD,CAAV,CAAA,CAAkBkwD,CAFc,CALlC,CAWAJ,GAAA,CAAU,MAAV,CAAA,CAAoB,QAAQ,CAAC5yD,CAAD,CAAO,CAAE,MAAOA,EAAT,CACnC4yD,GAAA,CAAU,MAAV,CAAAlmB,aAAA,CAAiC,CAAA,CAIjC,KAAIumB,GAAY33D,CAAA,CAAOsM,EAAA,EAAP,CAAoB,CAChC,IAAIsrD,QAAQ,CAAClzD,CAAD,CAAOyc,CAAP,CAAevS,CAAf,CAAkB+kB,CAAlB,CAAqB,CAC/B/kB,CAAA,CAAEA,CAAA,CAAElK,CAAF,CAAQyc,CAAR,CAAiBwS,EAAA,CAAEA,CAAA,CAAEjvB,CAAF,CAAQyc,CAAR,CACrB,OAAIjgB,EAAA,CAAU0N,CAAV,CAAJ,CACM1N,CAAA,CAAUyyB,CAAV,CAAJ,CACS/kB,CADT,CACa+kB,CADb,CAGO/kB,CAJT,CAMO1N,CAAA,CAAUyyB,CAAV,CAAA,CAAeA,CAAf,CAAmB11B,CARK,CADD,CAUhC,IAAI45D,QAAQ,CAACnzD,CAAD,CAAOyc,CAAP,CAAevS,CAAf,CAAkB+kB,CAAlB,CAAqB,CAC3B/kB,CAAA,CAAEA,CAAA,CAAElK,CAAF,CAAQyc,CAAR,CAAiBwS,EAAA,CAAEA,CAAA,CAAEjvB,CAAF,CAAQyc,CAAR,CACrB,QAAQjgB,CAAA,CAAU0N,CAAV,CAAA,CAAeA,CAAf,CAAmB,CAA3B,GAAiC1N,CAAA,CAAUyyB,CAAV,CAAA,CAAeA,CAAf,CAAmB,CAApD,CAF2B,CAVD,CAchC,IAAImkC,QAAQ,CAACpzD,CAAD,CAAOyc,CAAP,CAAevS,CAAf,CAAkB+kB,CAAlB,CAAqB,CAAC,MAAO/kB,EAAA,CAAElK,CAAF,CAAQyc,CAAR,CAAP,CAAyBwS,CAAA,CAAEjvB,CAAF,CAAQyc,CAAR,CAA1B,CAdD,CAehC,IAAI42C,QAAQ,CAACrzD,CAAD,CAAOyc,CAAP,CAAevS,CAAf,CAAkB+kB,CAAlB,CAAqB,CAAC,MAAO/kB,EAAA,CAAElK,CAAF;AAAQyc,CAAR,CAAP,CAAyBwS,CAAA,CAAEjvB,CAAF,CAAQyc,CAAR,CAA1B,CAfD,CAgBhC,IAAI62C,QAAQ,CAACtzD,CAAD,CAAOyc,CAAP,CAAevS,CAAf,CAAkB+kB,CAAlB,CAAqB,CAAC,MAAO/kB,EAAA,CAAElK,CAAF,CAAQyc,CAAR,CAAP,CAAyBwS,CAAA,CAAEjvB,CAAF,CAAQyc,CAAR,CAA1B,CAhBD,CAiBhC,MAAM82C,QAAQ,CAACvzD,CAAD,CAAOyc,CAAP,CAAevS,CAAf,CAAkB+kB,CAAlB,CAAqB,CAAC,MAAO/kB,EAAA,CAAElK,CAAF,CAAQyc,CAAR,CAAP,GAA2BwS,CAAA,CAAEjvB,CAAF,CAAQyc,CAAR,CAA5B,CAjBH,CAkBhC,MAAM+2C,QAAQ,CAACxzD,CAAD,CAAOyc,CAAP,CAAevS,CAAf,CAAkB+kB,CAAlB,CAAqB,CAAC,MAAO/kB,EAAA,CAAElK,CAAF,CAAQyc,CAAR,CAAP,GAA2BwS,CAAA,CAAEjvB,CAAF,CAAQyc,CAAR,CAA5B,CAlBH,CAmBhC,KAAKg3C,QAAQ,CAACzzD,CAAD,CAAOyc,CAAP,CAAevS,CAAf,CAAkB+kB,CAAlB,CAAqB,CAAC,MAAO/kB,EAAA,CAAElK,CAAF,CAAQyc,CAAR,CAAP,EAA0BwS,CAAA,CAAEjvB,CAAF,CAAQyc,CAAR,CAA3B,CAnBF,CAoBhC,KAAKi3C,QAAQ,CAAC1zD,CAAD,CAAOyc,CAAP,CAAevS,CAAf,CAAkB+kB,CAAlB,CAAqB,CAAC,MAAO/kB,EAAA,CAAElK,CAAF,CAAQyc,CAAR,CAAP,EAA0BwS,CAAA,CAAEjvB,CAAF,CAAQyc,CAAR,CAA3B,CApBF,CAqBhC,IAAIk3C,QAAQ,CAAC3zD,CAAD,CAAOyc,CAAP,CAAevS,CAAf,CAAkB+kB,CAAlB,CAAqB,CAAC,MAAO/kB,EAAA,CAAElK,CAAF,CAAQyc,CAAR,CAAP,CAAyBwS,CAAA,CAAEjvB,CAAF,CAAQyc,CAAR,CAA1B,CArBD,CAsBhC,IAAIm3C,QAAQ,CAAC5zD,CAAD,CAAOyc,CAAP,CAAevS,CAAf,CAAkB+kB,CAAlB,CAAqB,CAAC,MAAO/kB,EAAA,CAAElK,CAAF,CAAQyc,CAAR,CAAP,CAAyBwS,CAAA,CAAEjvB,CAAF,CAAQyc,CAAR,CAA1B,CAtBD,CAuBhC,KAAKo3C,QAAQ,CAAC7zD,CAAD,CAAOyc,CAAP,CAAevS,CAAf,CAAkB+kB,CAAlB,CAAqB,CAAC,MAAO/kB,EAAA,CAAElK,CAAF,CAAQyc,CAAR,CAAP,EAA0BwS,CAAA,CAAEjvB,CAAF,CAAQyc,CAAR,CAA3B,CAvBF,CAwBhC,KAAKq3C,QAAQ,CAAC9zD,CAAD,CAAOyc,CAAP,CAAevS,CAAf,CAAkB+kB,CAAlB,CAAqB,CAAC,MAAO/kB,EAAA,CAAElK,CAAF,CAAQyc,CAAR,CAAP,EAA0BwS,CAAA,CAAEjvB,CAAF,CAAQyc,CAAR,CAA3B,CAxBF,CAyBhC,KAAKs3C,QAAQ,CAAC/zD,CAAD,CAAOyc,CAAP,CAAevS,CAAf,CAAkB+kB,CAAlB,CAAqB,CAAC,MAAO/kB,EAAA,CAAElK,CAAF,CAAQyc,CAAR,CAAP,EAA0BwS,CAAA,CAAEjvB,CAAF,CAAQyc,CAAR,CAA3B,CAzBF,CA0BhC,KAAKu3C,QAAQ,CAACh0D,CAAD,CAAOyc,CAAP,CAAevS,CAAf,CAAkB+kB,CAAlB,CAAqB,CAAC,MAAO/kB,EAAA,CAAElK,CAAF;AAAQyc,CAAR,CAAP,EAA0BwS,CAAA,CAAEjvB,CAAF,CAAQyc,CAAR,CAA3B,CA1BF,CA2BhC,IAAIw3C,QAAQ,CAACj0D,CAAD,CAAOyc,CAAP,CAAevS,CAAf,CAAkB,CAAC,MAAO,CAACA,CAAA,CAAElK,CAAF,CAAQyc,CAAR,CAAT,CA3BE,CA8BhC,IAAI,CAAA,CA9B4B,CA+BhC,IAAI,CAAA,CA/B4B,CAApB,CAAhB,CAiCIy3C,GAAS,CAAC,EAAI,IAAL,CAAW,EAAI,IAAf,CAAqB,EAAI,IAAzB,CAA+B,EAAI,IAAnC,CAAyC,EAAI,IAA7C,CAAmD,IAAI,GAAvD,CAA4D,IAAI,GAAhE,CAjCb,CA0CI3kB,GAAQA,QAAQ,CAAC1rB,CAAD,CAAU,CAC5B,IAAAA,QAAA,CAAeA,CADa,CAI9B0rB,GAAAzyB,UAAA,CAAkB,CAChB9V,YAAauoC,EADG,CAGhB4kB,IAAKA,QAAQ,CAACjhC,CAAD,CAAO,CAClB,IAAAA,KAAA,CAAYA,CACZ,KAAAl1B,MAAA,CAAa,CAGb,KAFA,IAAAo2D,OAEA,CAFc,EAEd,CAAO,IAAAp2D,MAAP,CAAoB,IAAAk1B,KAAAt5B,OAApB,CAAA,CAEE,GADI2lC,CACA,CADK,IAAArM,KAAA9zB,OAAA,CAAiB,IAAApB,MAAjB,CACL,CAAO,GAAP,GAAAuhC,CAAA,EAAqB,GAArB,GAAcA,CAAlB,CACE,IAAA80B,WAAA,CAAgB90B,CAAhB,CADF,KAEO,IAAI,IAAA7iC,SAAA,CAAc6iC,CAAd,CAAJ,EAAgC,GAAhC,GAAyBA,CAAzB,EAAuC,IAAA7iC,SAAA,CAAc,IAAA43D,KAAA,EAAd,CAAvC,CACL,IAAAC,WAAA,EADK,KAEA,IAAI,IAAAC,QAAA,CAAaj1B,CAAb,CAAJ,CACL,IAAAk1B,UAAA,EADK,KAEA,IAAI,IAAAC,GAAA,CAAQn1B,CAAR,CAAY,aAAZ,CAAJ,CACL,IAAA60B,OAAA31D,KAAA,CAAiB,CAACT,MAAO,IAAAA,MAAR;AAAoBk1B,KAAMqM,CAA1B,CAAjB,CACA,CAAA,IAAAvhC,MAAA,EAFK,KAGA,IAAI,IAAA22D,aAAA,CAAkBp1B,CAAlB,CAAJ,CACL,IAAAvhC,MAAA,EADK,KAEA,CACL,IAAI42D,EAAMr1B,CAANq1B,CAAW,IAAAN,KAAA,EAAf,CACIO,EAAMD,CAANC,CAAY,IAAAP,KAAA,CAAU,CAAV,CADhB,CAGIQ,EAAM7B,EAAA,CAAU2B,CAAV,CAHV,CAIIG,EAAM9B,EAAA,CAAU4B,CAAV,CAFA5B,GAAA+B,CAAUz1B,CAAVy1B,CAGV,EAAWF,CAAX,EAAkBC,CAAlB,EACM39B,CAEJ,CAFY29B,CAAA,CAAMF,CAAN,CAAaC,CAAA,CAAMF,CAAN,CAAYr1B,CAErC,CADA,IAAA60B,OAAA31D,KAAA,CAAiB,CAACT,MAAO,IAAAA,MAAR,CAAoBk1B,KAAMkE,CAA1B,CAAiC69B,SAAU,CAAA,CAA3C,CAAjB,CACA,CAAA,IAAAj3D,MAAA,EAAco5B,CAAAx9B,OAHhB,EAKE,IAAAs7D,WAAA,CAAgB,4BAAhB,CAA8C,IAAAl3D,MAA9C,CAA0D,IAAAA,MAA1D,CAAuE,CAAvE,CAXG,CAeT,MAAO,KAAAo2D,OAjCW,CAHJ,CAuChBM,GAAIA,QAAQ,CAACn1B,CAAD,CAAK41B,CAAL,CAAY,CACtB,MAA8B,EAA9B,GAAOA,CAAAl3D,QAAA,CAAcshC,CAAd,CADe,CAvCR,CA2ChB+0B,KAAMA,QAAQ,CAACz5D,CAAD,CAAI,CACZ8oC,CAAAA,CAAM9oC,CAAN8oC,EAAW,CACf,OAAQ,KAAA3lC,MAAD,CAAc2lC,CAAd,CAAoB,IAAAzQ,KAAAt5B,OAApB,CAAwC,IAAAs5B,KAAA9zB,OAAA,CAAiB,IAAApB,MAAjB,CAA8B2lC,CAA9B,CAAxC,CAA6E,CAAA,CAFpE,CA3CF,CAgDhBjnC,SAAUA,QAAQ,CAAC6iC,CAAD,CAAK,CACrB,MAAQ,GAAR,EAAeA,CAAf,EAA2B,GAA3B,EAAqBA,CAArB,EAAiD,QAAjD;AAAmC,MAAOA,EADrB,CAhDP,CAoDhBo1B,aAAcA,QAAQ,CAACp1B,CAAD,CAAK,CAEzB,MAAe,GAAf,GAAQA,CAAR,EAA6B,IAA7B,GAAsBA,CAAtB,EAA4C,IAA5C,GAAqCA,CAArC,EACe,IADf,GACQA,CADR,EAC8B,IAD9B,GACuBA,CADvB,EAC6C,QAD7C,GACsCA,CAHb,CApDX,CA0DhBi1B,QAASA,QAAQ,CAACj1B,CAAD,CAAK,CACpB,MAAQ,GAAR,EAAeA,CAAf,EAA2B,GAA3B,EAAqBA,CAArB,EACQ,GADR,EACeA,CADf,EAC2B,GAD3B,EACqBA,CADrB,EAEQ,GAFR,GAEgBA,CAFhB,EAE6B,GAF7B,GAEsBA,CAHF,CA1DN,CAgEhB61B,cAAeA,QAAQ,CAAC71B,CAAD,CAAK,CAC1B,MAAe,GAAf,GAAQA,CAAR,EAA6B,GAA7B,GAAsBA,CAAtB,EAAoC,IAAA7iC,SAAA,CAAc6iC,CAAd,CADV,CAhEZ,CAoEhB21B,WAAYA,QAAQ,CAACv1C,CAAD,CAAQ01C,CAAR,CAAeC,CAAf,CAAoB,CACtCA,CAAA,CAAMA,CAAN,EAAa,IAAAt3D,MACTu3D,EAAAA,CAAU/4D,CAAA,CAAU64D,CAAV,CAAA,CACJ,IADI,CACGA,CADH,CACY,GADZ,CACkB,IAAAr3D,MADlB,CAC+B,IAD/B,CACsC,IAAAk1B,KAAA/P,UAAA,CAAoBkyC,CAApB,CAA2BC,CAA3B,CADtC,CACwE,GADxE,CAEJ,GAFI,CAEEA,CAChB,MAAMnrB,GAAA,CAAa,QAAb,CACFxqB,CADE,CACK41C,CADL,CACa,IAAAriC,KADb,CAAN,CALsC,CApExB,CA6EhBqhC,WAAYA,QAAQ,EAAG,CAGrB,IAFA,IAAI3U,EAAS,EAAb,CACIyV,EAAQ,IAAAr3D,MACZ,CAAO,IAAAA,MAAP,CAAoB,IAAAk1B,KAAAt5B,OAApB,CAAA,CAAsC,CACpC,IAAI2lC,EAAK1hC,CAAA,CAAU,IAAAq1B,KAAA9zB,OAAA,CAAiB,IAAApB,MAAjB,CAAV,CACT;GAAU,GAAV,EAAIuhC,CAAJ,EAAiB,IAAA7iC,SAAA,CAAc6iC,CAAd,CAAjB,CACEqgB,CAAA,EAAUrgB,CADZ,KAEO,CACL,IAAIi2B,EAAS,IAAAlB,KAAA,EACb,IAAU,GAAV,EAAI/0B,CAAJ,EAAiB,IAAA61B,cAAA,CAAmBI,CAAnB,CAAjB,CACE5V,CAAA,EAAUrgB,CADZ,KAEO,IAAI,IAAA61B,cAAA,CAAmB71B,CAAnB,CAAJ,EACHi2B,CADG,EACO,IAAA94D,SAAA,CAAc84D,CAAd,CADP,EAEiC,GAFjC,EAEH5V,CAAAxgD,OAAA,CAAcwgD,CAAAhmD,OAAd,CAA8B,CAA9B,CAFG,CAGLgmD,CAAA,EAAUrgB,CAHL,KAIA,IAAI,CAAA,IAAA61B,cAAA,CAAmB71B,CAAnB,CAAJ,EACDi2B,CADC,EACU,IAAA94D,SAAA,CAAc84D,CAAd,CADV,EAEiC,GAFjC,EAEH5V,CAAAxgD,OAAA,CAAcwgD,CAAAhmD,OAAd,CAA8B,CAA9B,CAFG,CAKL,KALK,KAGL,KAAAs7D,WAAA,CAAgB,kBAAhB,CAXG,CAgBP,IAAAl3D,MAAA,EApBoC,CAsBtC,IAAAo2D,OAAA31D,KAAA,CAAiB,CACfT,MAAOq3D,CADQ,CAEfniC,KAAM0sB,CAFS,CAGf32C,SAAU,CAAA,CAHK,CAIfjO,MAAO4pB,MAAA,CAAOg7B,CAAP,CAJQ,CAAjB,CAzBqB,CA7EP,CA8GhB6U,UAAWA,QAAQ,EAAG,CAEpB,IADA,IAAIY,EAAQ,IAAAr3D,MACZ,CAAO,IAAAA,MAAP,CAAoB,IAAAk1B,KAAAt5B,OAApB,CAAA,CAAsC,CACpC,IAAI2lC,EAAK,IAAArM,KAAA9zB,OAAA,CAAiB,IAAApB,MAAjB,CACT,IAAM,CAAA,IAAAw2D,QAAA,CAAaj1B,CAAb,CAAN;AAA0B,CAAA,IAAA7iC,SAAA,CAAc6iC,CAAd,CAA1B,CACE,KAEF,KAAAvhC,MAAA,EALoC,CAOtC,IAAAo2D,OAAA31D,KAAA,CAAiB,CACfT,MAAOq3D,CADQ,CAEfniC,KAAM,IAAAA,KAAApzB,MAAA,CAAgBu1D,CAAhB,CAAuB,IAAAr3D,MAAvB,CAFS,CAGfuwB,WAAY,CAAA,CAHG,CAAjB,CAToB,CA9GN,CA8HhB8lC,WAAYA,QAAQ,CAACoB,CAAD,CAAQ,CAC1B,IAAIJ,EAAQ,IAAAr3D,MACZ,KAAAA,MAAA,EAIA,KAHA,IAAIgkD,EAAS,EAAb,CACI0T,EAAYD,CADhB,CAEIn2B,EAAS,CAAA,CACb,CAAO,IAAAthC,MAAP,CAAoB,IAAAk1B,KAAAt5B,OAApB,CAAA,CAAsC,CACpC,IAAI2lC,EAAK,IAAArM,KAAA9zB,OAAA,CAAiB,IAAApB,MAAjB,CAAT,CACA03D,EAAAA,CAAAA,CAAan2B,CACb,IAAID,CAAJ,CACa,GAAX,GAAIC,CAAJ,EACMo2B,CAIJ,CAJU,IAAAziC,KAAA/P,UAAA,CAAoB,IAAAnlB,MAApB,CAAiC,CAAjC,CAAoC,IAAAA,MAApC,CAAiD,CAAjD,CAIV,CAHK23D,CAAA72D,MAAA,CAAU,aAAV,CAGL,EAFE,IAAAo2D,WAAA,CAAgB,6BAAhB,CAAgDS,CAAhD,CAAsD,GAAtD,CAEF,CADA,IAAA33D,MACA,EADc,CACd,CAAAgkD,CAAA,EAAU4T,MAAAC,aAAA,CAAoB/5D,QAAA,CAAS65D,CAAT,CAAc,EAAd,CAApB,CALZ,EAQE3T,CARF,EAOYkS,EAAA4B,CAAOv2B,CAAPu2B,CAPZ,EAQ4Bv2B,CAE5B,CAAAD,CAAA,CAAS,CAAA,CAXX,KAYO,IAAW,IAAX,GAAIC,CAAJ,CACLD,CAAA,CAAS,CAAA,CADJ,KAEA,CAAA,GAAIC,CAAJ;AAAWk2B,CAAX,CAAkB,CACvB,IAAAz3D,MAAA,EACA,KAAAo2D,OAAA31D,KAAA,CAAiB,CACfT,MAAOq3D,CADQ,CAEfniC,KAAMwiC,CAFS,CAGfzsD,SAAU,CAAA,CAHK,CAIfjO,MAAOgnD,CAJQ,CAAjB,CAMA,OARuB,CAUvBA,CAAA,EAAUziB,CAVL,CAYP,IAAAvhC,MAAA,EA7BoC,CA+BtC,IAAAk3D,WAAA,CAAgB,oBAAhB,CAAsCG,CAAtC,CArC0B,CA9HZ,CA+KlB,KAAI5lB,GAASA,QAAQ,CAACH,CAAD,CAAQh/B,CAAR,CAAiBuT,CAAjB,CAA0B,CAC7C,IAAAyrB,MAAA,CAAaA,CACb,KAAAh/B,QAAA,CAAeA,CACf,KAAAuT,QAAA,CAAeA,CAH8B,CAM/C4rB,GAAAsmB,KAAA,CAAcz6D,CAAA,CAAO,QAAQ,EAAG,CAC9B,MAAO,EADuB,CAAlB,CAEX,CACDoxC,aAAc,CAAA,CADb,CAEDzjC,SAAU,CAAA,CAFT,CAFW,CAOdwmC,GAAA3yB,UAAA,CAAmB,CACjB9V,YAAayoC,EADI,CAGjB5uC,MAAOA,QAAQ,CAACqyB,CAAD,CAAO,CACpB,IAAAA,KAAA,CAAYA,CACZ,KAAAkhC,OAAA,CAAc,IAAA9kB,MAAA6kB,IAAA,CAAejhC,CAAf,CAEVl4B,EAAAA,CAAQ,IAAAg7D,WAAA,EAEe,EAA3B,GAAI,IAAA5B,OAAAx6D,OAAJ,EACE,IAAAs7D,WAAA,CAAgB,wBAAhB,CAA0C,IAAAd,OAAA,CAAY,CAAZ,CAA1C,CAGFp5D,EAAAg0B,QAAA,CAAgB,CAAEA,CAAAh0B,CAAAg0B,QAClBh0B,EAAAiO,SAAA,CAAiB,CAAEA,CAAAjO,CAAAiO,SAEnB;MAAOjO,EAba,CAHL,CAmBjBi7D,QAASA,QAAQ,EAAG,CAClB,IAAIA,CACA,KAAAC,OAAA,CAAY,GAAZ,CAAJ,EACED,CACA,CADU,IAAAE,YAAA,EACV,CAAA,IAAAC,QAAA,CAAa,GAAb,CAFF,EAGW,IAAAF,OAAA,CAAY,GAAZ,CAAJ,CACLD,CADK,CACK,IAAAI,iBAAA,EADL,CAEI,IAAAH,OAAA,CAAY,GAAZ,CAAJ,CACLD,CADK,CACK,IAAA7S,OAAA,EADL,CAEI,IAAAkR,KAAA,EAAA/lC,WAAJ,EAA8B,IAAA+lC,KAAA,EAAAphC,KAA9B,GAAkD0/B,GAAlD,CACLqD,CADK,CACKrD,EAAA,CAAU,IAAAwD,QAAA,EAAAljC,KAAV,CADL,CAEI,IAAAohC,KAAA,EAAA/lC,WAAJ,CACL0nC,CADK,CACK,IAAA1nC,WAAA,EADL,CAEI,IAAA+lC,KAAA,EAAArrD,SAAJ,CACLgtD,CADK,CACK,IAAAhtD,SAAA,EADL,CAGL,IAAAisD,WAAA,CAAgB,0BAAhB,CAA4C,IAAAZ,KAAA,EAA5C,CAIF,KApBkB,IAmBdhd,CAnBc,CAmBRl9C,CACV,CAAQk9C,CAAR,CAAe,IAAA4e,OAAA,CAAY,GAAZ,CAAiB,GAAjB,CAAsB,GAAtB,CAAf,CAAA,CACoB,GAAlB,GAAI5e,CAAApkB,KAAJ,EACE+iC,CACA,CADU,IAAAK,aAAA,CAAkBL,CAAlB,CAA2B77D,CAA3B,CACV,CAAAA,CAAA,CAAU,IAFZ,EAGyB,GAAlB,GAAIk9C,CAAApkB,KAAJ,EACL94B,CACA,CADU67D,CACV,CAAAA,CAAA,CAAU,IAAAM,YAAA,CAAiBN,CAAjB,CAFL;AAGkB,GAAlB,GAAI3e,CAAApkB,KAAJ,EACL94B,CACA,CADU67D,CACV,CAAAA,CAAA,CAAU,IAAAO,YAAA,CAAiBP,CAAjB,CAFL,EAIL,IAAAf,WAAA,CAAgB,YAAhB,CAGJ,OAAOe,EAlCW,CAnBH,CAwDjBf,WAAYA,QAAQ,CAAC7d,CAAD,CAAMjgB,CAAN,CAAa,CAC/B,KAAM+S,GAAA,CAAa,QAAb,CAEA/S,CAAAlE,KAFA,CAEYmkB,CAFZ,CAEkBjgB,CAAAp5B,MAFlB,CAEgC,CAFhC,CAEoC,IAAAk1B,KAFpC,CAE+C,IAAAA,KAAA/P,UAAA,CAAoBiU,CAAAp5B,MAApB,CAF/C,CAAN,CAD+B,CAxDhB,CA8DjBy4D,UAAWA,QAAQ,EAAG,CACpB,GAA2B,CAA3B,GAAI,IAAArC,OAAAx6D,OAAJ,CACE,KAAMuwC,GAAA,CAAa,MAAb,CAA0D,IAAAjX,KAA1D,CAAN,CACF,MAAO,KAAAkhC,OAAA,CAAY,CAAZ,CAHa,CA9DL,CAoEjBE,KAAMA,QAAQ,CAACoC,CAAD,CAAKC,CAAL,CAASC,CAAT,CAAaC,CAAb,CAAiB,CAC7B,MAAO,KAAAC,UAAA,CAAe,CAAf,CAAkBJ,CAAlB,CAAsBC,CAAtB,CAA0BC,CAA1B,CAA8BC,CAA9B,CADsB,CApEd,CAuEjBC,UAAWA,QAAQ,CAACj8D,CAAD,CAAI67D,CAAJ,CAAQC,CAAR,CAAYC,CAAZ,CAAgBC,CAAhB,CAAoB,CACrC,GAAI,IAAAzC,OAAAx6D,OAAJ,CAAyBiB,CAAzB,CAA4B,CACtBu8B,CAAAA,CAAQ,IAAAg9B,OAAA,CAAYv5D,CAAZ,CACZ,KAAIk8D,EAAI3/B,CAAAlE,KACR,IAAI6jC,CAAJ,GAAUL,CAAV,EAAgBK,CAAhB,GAAsBJ,CAAtB,EAA4BI,CAA5B,GAAkCH,CAAlC,EAAwCG,CAAxC,GAA8CF,CAA9C,EACK,EAACH,CAAD,EAAQC,CAAR,EAAeC,CAAf,EAAsBC,CAAtB,CADL,CAEE,MAAOz/B,EALiB,CAQ5B,MAAO,CAAA,CAT8B,CAvEtB,CAmFjB8+B,OAAQA,QAAQ,CAACQ,CAAD;AAAKC,CAAL,CAASC,CAAT,CAAaC,CAAb,CAAiB,CAE/B,MAAA,CADIz/B,CACJ,CADY,IAAAk9B,KAAA,CAAUoC,CAAV,CAAcC,CAAd,CAAkBC,CAAlB,CAAsBC,CAAtB,CACZ,GACE,IAAAzC,OAAA53C,MAAA,EACO4a,CAAAA,CAFT,EAIO,CAAA,CANwB,CAnFhB,CA4FjBg/B,QAASA,QAAQ,CAACM,CAAD,CAAK,CACpB,GAA2B,CAA3B,GAAI,IAAAtC,OAAAx6D,OAAJ,CACE,KAAMuwC,GAAA,CAAa,MAAb,CAA0D,IAAAjX,KAA1D,CAAN,CAGF,IAAIkE,EAAQ,IAAA8+B,OAAA,CAAYQ,CAAZ,CACPt/B,EAAL,EACE,IAAA89B,WAAA,CAAgB,4BAAhB,CAA+CwB,CAA/C,CAAoD,GAApD,CAAyD,IAAApC,KAAA,EAAzD,CAEF,OAAOl9B,EATa,CA5FL,CAwGjB4/B,QAASA,QAAQ,CAAC9F,CAAD,CAAK+F,CAAL,CAAY,CAC3B,IAAIh3D,EAAKgzD,EAAA,CAAU/B,CAAV,CACT,OAAO51D,EAAA,CAAO47D,QAAsB,CAACl3D,CAAD,CAAOyc,CAAP,CAAe,CACjD,MAAOxc,EAAA,CAAGD,CAAH,CAASyc,CAAT,CAAiBw6C,CAAjB,CAD0C,CAA5C,CAEJ,CACDhuD,SAASguD,CAAAhuD,SADR,CAEDkkC,OAAQ,CAAC8pB,CAAD,CAFP,CAFI,CAFoB,CAxGZ,CAkHjBE,SAAUA,QAAQ,CAACC,CAAD,CAAOlG,CAAP,CAAW+F,CAAX,CAAkBI,CAAlB,CAA+B,CAC/C,IAAIp3D,EAAKgzD,EAAA,CAAU/B,CAAV,CACT,OAAO51D,EAAA,CAAOg8D,QAAuB,CAACt3D,CAAD,CAAOyc,CAAP,CAAe,CAClD,MAAOxc,EAAA,CAAGD,CAAH,CAASyc,CAAT,CAAiB26C,CAAjB,CAAuBH,CAAvB,CAD2C,CAA7C,CAEJ,CACDhuD,SAAUmuD,CAAAnuD,SAAVA,EAA2BguD,CAAAhuD,SAD1B,CAEDkkC,OAAQ,CAACkqB,CAATlqB,EAAwB,CAACiqB,CAAD,CAAOH,CAAP,CAFvB,CAFI,CAFwC,CAlHhC,CA4HjB1oC,WAAYA,QAAQ,EAAG,CAIrB,IAHA,IAAI7J;AAAK,IAAA0xC,QAAA,EAAAljC,KAGT,CAAO,IAAAohC,KAAA,CAAU,GAAV,CAAP,EAAyB,IAAAwC,UAAA,CAAe,CAAf,CAAAvoC,WAAzB,EAA0D,CAAA,IAAAuoC,UAAA,CAAe,CAAf,CAAkB,GAAlB,CAA1D,CAAA,CACEpyC,CAAA,EAAM,IAAA0xC,QAAA,EAAAljC,KAAN,CAA4B,IAAAkjC,QAAA,EAAAljC,KAG9B,OAAO6Y,GAAA,CAASrnB,CAAT,CAAa,IAAAb,QAAb,CAA2B,IAAAqP,KAA3B,CARc,CA5HN,CAuIjBjqB,SAAUA,QAAQ,EAAG,CACnB,IAAIjO,EAAQ,IAAAo7D,QAAA,EAAAp7D,MAEZ,OAAOM,EAAA,CAAOi8D,QAAuB,EAAG,CACtC,MAAOv8D,EAD+B,CAAjC,CAEJ,CACDiO,SAAU,CAAA,CADT,CAED+lB,QAAS,CAAA,CAFR,CAFI,CAHY,CAvIJ,CAkJjBgnC,WAAYA,QAAQ,EAAG,CAErB,IADA,IAAIA,EAAa,EACjB,CAAA,CAAA,CAGE,GAFyB,CAEpB,CAFD,IAAA5B,OAAAx6D,OAEC,EAF0B,CAAA,IAAA06D,KAAA,CAAU,GAAV,CAAe,GAAf,CAAoB,GAApB,CAAyB,GAAzB,CAE1B,EADH0B,CAAAv3D,KAAA,CAAgB,IAAA03D,YAAA,EAAhB,CACG,CAAA,CAAA,IAAAD,OAAA,CAAY,GAAZ,CAAL,CAGE,MAA8B,EAAvB,GAACF,CAAAp8D,OAAD,CACDo8D,CAAA,CAAW,CAAX,CADC,CAEDwB,QAAyB,CAACx3D,CAAD,CAAOyc,CAAP,CAAe,CAEtC,IADA,IAAIzhB,CAAJ,CACSH,EAAI,CADb,CACgBW,EAAKw6D,CAAAp8D,OAArB,CAAwCiB,CAAxC,CAA4CW,CAA5C,CAAgDX,CAAA,EAAhD,CACEG,CAAA,CAAQg7D,CAAA,CAAWn7D,CAAX,CAAA,CAAcmF,CAAd,CAAoByc,CAApB,CAEV,OAAOzhB,EAL+B,CAV7B,CAlJN;AAuKjBm7D,YAAaA,QAAQ,EAAG,CAGtB,IAFA,IAAIiB,EAAO,IAAAv/B,WAAA,EAEX,CAAgB,IAAAq+B,OAAA,CAAY,GAAZ,CAAhB,CAAA,CACEkB,CAAA,CAAO,IAAAjuD,OAAA,CAAYiuD,CAAZ,CAET,OAAOA,EANe,CAvKP,CAgLjBjuD,OAAQA,QAAQ,CAACsuD,CAAD,CAAU,CACxB,IAAIx3D,EAAK,IAAAqQ,QAAA,CAAa,IAAA8lD,QAAA,EAAAljC,KAAb,CAAT,CACIwkC,CADJ,CAEIj9C,CAEJ,IAAI,IAAA65C,KAAA,CAAU,GAAV,CAAJ,CAGE,IAFAoD,CACA,CADS,EACT,CAAAj9C,CAAA,CAAO,EACP,CAAO,IAAAy7C,OAAA,CAAY,GAAZ,CAAP,CAAA,CACEwB,CAAAj5D,KAAA,CAAY,IAAAo5B,WAAA,EAAZ,CAIJ,KAAIsV,EAAS,CAACsqB,CAAD,CAAA93D,OAAA,CAAiB+3D,CAAjB,EAA2B,EAA3B,CAEb,OAAOp8D,EAAA,CAAOq8D,QAAqB,CAAC33D,CAAD,CAAOyc,CAAP,CAAe,CAChD,IAAIrS,EAAQqtD,CAAA,CAAQz3D,CAAR,CAAcyc,CAAd,CACZ,IAAIhC,CAAJ,CAAU,CACRA,CAAA,CAAK,CAAL,CAAA,CAAUrQ,CAGV,KADIvP,CACJ,CADQ68D,CAAA99D,OACR,CAAOiB,CAAA,EAAP,CAAA,CACE4f,CAAA,CAAK5f,CAAL,CAAS,CAAT,CAAA,CAAc68D,CAAA,CAAO78D,CAAP,CAAA,CAAUmF,CAAV,CAAgByc,CAAhB,CAGhB,OAAOxc,EAAAG,MAAA,CAAS7G,CAAT,CAAoBkhB,CAApB,CARC,CAWV,MAAOxa,EAAA,CAAGmK,CAAH,CAbyC,CAA3C,CAcJ,CACDnB,SAAU,CAAChJ,CAAAovB,UAAXpmB,EAA2BkkC,CAAAyqB,MAAA,CAAartB,EAAb,CAD1B,CAED4C,OAAQ,CAACltC,CAAAovB,UAAT8d,EAAyBA,CAFxB,CAdI,CAfiB,CAhLT,CAmNjBtV,WAAYA,QAAQ,EAAG,CACrB,MAAO,KAAAggC,WAAA,EADc,CAnNN,CAuNjBA,WAAYA,QAAQ,EAAG,CACrB,IAAIT;AAAO,IAAAU,QAAA,EAAX,CACIb,CADJ,CAEI7/B,CACJ,OAAA,CAAKA,CAAL,CAAa,IAAA8+B,OAAA,CAAY,GAAZ,CAAb,GACOkB,CAAAloC,OAKE,EAJL,IAAAgmC,WAAA,CAAgB,0BAAhB,CACI,IAAAhiC,KAAA/P,UAAA,CAAoB,CAApB,CAAuBiU,CAAAp5B,MAAvB,CADJ,CAC0C,0BAD1C,CACsEo5B,CADtE,CAIK,CADP6/B,CACO,CADC,IAAAa,QAAA,EACD,CAAAx8D,CAAA,CAAOy8D,QAAyB,CAAC/zD,CAAD,CAAQyY,CAAR,CAAgB,CACrD,MAAO26C,EAAAloC,OAAA,CAAYlrB,CAAZ,CAAmBizD,CAAA,CAAMjzD,CAAN,CAAayY,CAAb,CAAnB,CAAyCA,CAAzC,CAD8C,CAAhD,CAEJ,CACD0wB,OAAQ,CAACiqB,CAAD,CAAOH,CAAP,CADP,CAFI,CANT,EAYOG,CAhBc,CAvNN,CA0OjBU,QAASA,QAAQ,EAAG,CAClB,IAAIV,EAAO,IAAAY,UAAA,EAAX,CACIC,CAEJ,IAAa,IAAA/B,OAAA,CAAY,GAAZ,CAAb,GACE+B,CACI,CADK,IAAAJ,WAAA,EACL,CAAA,IAAAzB,QAAA,CAAa,GAAb,CAFN,EAEyB,CACrB,IAAIa,EAAQ,IAAAY,WAAA,EAEZ,OAAOv8D,EAAA,CAAO48D,QAAsB,CAACl4D,CAAD,CAAOyc,CAAP,CAAe,CACjD,MAAO26C,EAAA,CAAKp3D,CAAL,CAAWyc,CAAX,CAAA,CAAqBw7C,CAAA,CAAOj4D,CAAP,CAAayc,CAAb,CAArB,CAA4Cw6C,CAAA,CAAMj3D,CAAN,CAAYyc,CAAZ,CADF,CAA5C,CAEJ,CACDxT,SAAUmuD,CAAAnuD,SAAVA,EAA2BgvD,CAAAhvD,SAA3BA,EAA8CguD,CAAAhuD,SAD7C,CAFI,CAHc,CAWzB,MAAOmuD,EAjBW,CA1OH,CA8PjBY,UAAWA,QAAQ,EAAG,CAGpB,IAFA,IAAIZ;AAAO,IAAAe,WAAA,EAAX,CACI/gC,CACJ,CAAQA,CAAR,CAAgB,IAAA8+B,OAAA,CAAY,IAAZ,CAAhB,CAAA,CACEkB,CAAA,CAAO,IAAAD,SAAA,CAAcC,CAAd,CAAoBhgC,CAAAlE,KAApB,CAAgC,IAAAilC,WAAA,EAAhC,CAAmD,CAAA,CAAnD,CAET,OAAOf,EANa,CA9PL,CAuQjBe,WAAYA,QAAQ,EAAG,CAGrB,IAFA,IAAIf,EAAO,IAAAgB,SAAA,EAAX,CACIhhC,CACJ,CAAQA,CAAR,CAAgB,IAAA8+B,OAAA,CAAY,IAAZ,CAAhB,CAAA,CACEkB,CAAA,CAAO,IAAAD,SAAA,CAAcC,CAAd,CAAoBhgC,CAAAlE,KAApB,CAAgC,IAAAklC,SAAA,EAAhC,CAAiD,CAAA,CAAjD,CAET,OAAOhB,EANc,CAvQN,CAgRjBgB,SAAUA,QAAQ,EAAG,CAGnB,IAFA,IAAIhB,EAAO,IAAAiB,WAAA,EAAX,CACIjhC,CACJ,CAAQA,CAAR,CAAgB,IAAA8+B,OAAA,CAAY,IAAZ,CAAiB,IAAjB,CAAsB,KAAtB,CAA4B,KAA5B,CAAhB,CAAA,CACEkB,CAAA,CAAO,IAAAD,SAAA,CAAcC,CAAd,CAAoBhgC,CAAAlE,KAApB,CAAgC,IAAAmlC,WAAA,EAAhC,CAET,OAAOjB,EANY,CAhRJ,CAyRjBiB,WAAYA,QAAQ,EAAG,CAGrB,IAFA,IAAIjB,EAAO,IAAAkB,SAAA,EAAX,CACIlhC,CACJ,CAAQA,CAAR,CAAgB,IAAA8+B,OAAA,CAAY,GAAZ,CAAiB,GAAjB,CAAsB,IAAtB,CAA4B,IAA5B,CAAhB,CAAA,CACEkB,CAAA,CAAO,IAAAD,SAAA,CAAcC,CAAd,CAAoBhgC,CAAAlE,KAApB,CAAgC,IAAAolC,SAAA,EAAhC,CAET,OAAOlB,EANc,CAzRN;AAkSjBkB,SAAUA,QAAQ,EAAG,CAGnB,IAFA,IAAIlB,EAAO,IAAAmB,eAAA,EAAX,CACInhC,CACJ,CAAQA,CAAR,CAAgB,IAAA8+B,OAAA,CAAY,GAAZ,CAAgB,GAAhB,CAAhB,CAAA,CACEkB,CAAA,CAAO,IAAAD,SAAA,CAAcC,CAAd,CAAoBhgC,CAAAlE,KAApB,CAAgC,IAAAqlC,eAAA,EAAhC,CAET,OAAOnB,EANY,CAlSJ,CA2SjBmB,eAAgBA,QAAQ,EAAG,CAGzB,IAFA,IAAInB,EAAO,IAAAoB,MAAA,EAAX,CACIphC,CACJ,CAAQA,CAAR,CAAgB,IAAA8+B,OAAA,CAAY,GAAZ,CAAgB,GAAhB,CAAoB,GAApB,CAAhB,CAAA,CACEkB,CAAA,CAAO,IAAAD,SAAA,CAAcC,CAAd,CAAoBhgC,CAAAlE,KAApB,CAAgC,IAAAslC,MAAA,EAAhC,CAET,OAAOpB,EANkB,CA3SV,CAoTjBoB,MAAOA,QAAQ,EAAG,CAChB,IAAIphC,CACJ,OAAI,KAAA8+B,OAAA,CAAY,GAAZ,CAAJ,CACS,IAAAD,QAAA,EADT,CAEO,CAAK7+B,CAAL,CAAa,IAAA8+B,OAAA,CAAY,GAAZ,CAAb,EACE,IAAAiB,SAAA,CAAc1nB,EAAAsmB,KAAd,CAA2B3+B,CAAAlE,KAA3B,CAAuC,IAAAslC,MAAA,EAAvC,CADF,CAEA,CAAKphC,CAAL,CAAa,IAAA8+B,OAAA,CAAY,GAAZ,CAAb,EACE,IAAAc,QAAA,CAAa5/B,CAAAlE,KAAb,CAAyB,IAAAslC,MAAA,EAAzB,CADF,CAGE,IAAAvC,QAAA,EATO,CApTD,CAiUjBO,YAAaA,QAAQ,CAACpT,CAAD,CAAS,CAC5B,IAAIl8C,EAAS,IAAAqnB,WAAA,EAEb;MAAOjzB,EAAA,CAAOm9D,QAA0B,CAACz0D,CAAD,CAAQyY,CAAR,CAAgBzc,CAAhB,CAAsB,CACxDqrC,CAAAA,CAAIrrC,CAAJqrC,EAAY+X,CAAA,CAAOp/C,CAAP,CAAcyY,CAAd,CAChB,OAAa,KAAN,EAAC4uB,CAAD,CAAc9xC,CAAd,CAA0B2N,CAAA,CAAOmkC,CAAP,CAF2B,CAAvD,CAGJ,CACDnc,OAAQA,QAAQ,CAAClrB,CAAD,CAAQhJ,CAAR,CAAeyhB,CAAf,CAAuB,CACrC,IAAI4uB,EAAI+X,CAAA,CAAOp/C,CAAP,CAAcyY,CAAd,CACH4uB,EAAL,EAAQ+X,CAAAl0B,OAAA,CAAclrB,CAAd,CAAqBqnC,CAArB,CAAyB,EAAzB,CAA6B5uB,CAA7B,CACR,OAAOvV,EAAAgoB,OAAA,CAAcmc,CAAd,CAAiBrwC,CAAjB,CAH8B,CADtC,CAHI,CAHqB,CAjUb,CAgVjBu7D,YAAaA,QAAQ,CAAC78D,CAAD,CAAM,CACzB,IAAIm+B,EAAa,IAAA3E,KAAjB,CAEIwlC,EAAU,IAAA7gC,WAAA,EACd,KAAAu+B,QAAA,CAAa,GAAb,CAEA,OAAO96D,EAAA,CAAOq9D,QAA0B,CAAC34D,CAAD,CAAOyc,CAAP,CAAe,CAAA,IACjD4uB,EAAI3xC,CAAA,CAAIsG,CAAJ,CAAUyc,CAAV,CAD6C,CAEjD5hB,EAAIuvC,EAAA,CAAesuB,CAAA,CAAQ14D,CAAR,CAAcyc,CAAd,CAAf,CAAsCob,CAAtC,CAGRoS,GAAA,CAAqBpvC,CAArB,CAAwBg9B,CAAxB,CACA,OAAKwT,EAAL,CACIhB,EAAAjN,CAAiBiO,CAAA,CAAExwC,CAAF,CAAjBuiC,CAAuBvF,CAAvBuF,CADJ,CAAe7jC,CANsC,CAAhD,CASJ,CACD21B,OAAQA,QAAQ,CAAClvB,CAAD,CAAOhF,CAAP,CAAcyhB,CAAd,CAAsB,CACpC,IAAIpiB,EAAM4vC,EAAA,CAAqBG,EAAA,CAAesuB,CAAA,CAAQ14D,CAAR,CAAcyc,CAAd,CAAf,CAAsCob,CAAtC,CAArB,CAAwEA,CAAxE,CAAV,CAEIwT,EAAIhB,EAAA,CAAiB3wC,CAAA,CAAIsG,CAAJ,CAAUyc,CAAV,CAAjB,CAAoCob,CAApC,CACHwT,EAAL,EAAQ3xC,CAAAw1B,OAAA,CAAWlvB,CAAX,CAAiBqrC,CAAjB,CAAqB,EAArB,CAAyB5uB,CAAzB,CACR,OAAO4uB,EAAA,CAAEhxC,CAAF,CAAP,CAAgBW,CALoB,CADrC,CATI,CANkB,CAhVV,CA0WjBs7D,aAAcA,QAAQ,CAACsC,CAAD,CAAWC,CAAX,CAA0B,CAC9C,IAAInB,EAAS,EACb,IAA8B,GAA9B,GAAI,IAAAjB,UAAA,EAAAvjC,KAAJ,EACE,EACEwkC,EAAAj5D,KAAA,CAAY,IAAAo5B,WAAA,EAAZ,CADF;MAES,IAAAq+B,OAAA,CAAY,GAAZ,CAFT,CADF,CAKA,IAAAE,QAAA,CAAa,GAAb,CAEA,KAAI0C,EAAiB,IAAA5lC,KAArB,CAEIzY,EAAOi9C,CAAA99D,OAAA,CAAgB,EAAhB,CAAqB,IAEhC,OAAOm/D,SAA2B,CAAC/0D,CAAD,CAAQyY,CAAR,CAAgB,CAChD,IAAIriB,EAAUy+D,CAAA,CAAgBA,CAAA,CAAc70D,CAAd,CAAqByY,CAArB,CAAhB,CAA+CjgB,CAAA,CAAUq8D,CAAV,CAAA,CAA2Bt/D,CAA3B,CAAuCyK,CAApG,CACI/D,EAAK24D,CAAA,CAAS50D,CAAT,CAAgByY,CAAhB,CAAwBriB,CAAxB,CAAL6F,EAAyC9D,CAE7C,IAAIse,CAAJ,CAEE,IADA,IAAI5f,EAAI68D,CAAA99D,OACR,CAAOiB,CAAA,EAAP,CAAA,CACE4f,CAAA,CAAK5f,CAAL,CAAA,CAAUwvC,EAAA,CAAiBqtB,CAAA,CAAO78D,CAAP,CAAA,CAAUmJ,CAAV,CAAiByY,CAAjB,CAAjB,CAA2Cq8C,CAA3C,CAIdzuB,GAAA,CAAiBjwC,CAAjB,CAA0B0+D,CAA1B,CA3oBJ,IA4oBuB74D,CA5oBvB,CAAS,CACP,GA2oBqBA,CA3oBjB+G,YAAJ,GA2oBqB/G,CA3oBrB,CACE,KAAMkqC,GAAA,CAAa,QAAb,CA0oBiB2uB,CA1oBjB,CAAN,CAGK,GAuoBc74D,CAvoBd,GAAYwyD,EAAZ,EAuoBcxyD,CAvoBd,GAA4ByyD,EAA5B,EAuoBczyD,CAvoBd,GAA6C0yD,EAA7C,CACL,KAAMxoB,GAAA,CAAa,QAAb,CAsoBiB2uB,CAtoBjB,CAAN,CANK,CA+oBD17B,CAAAA,CAAIn9B,CAAAG,MAAA,CACAH,CAAAG,MAAA,CAAShG,CAAT,CAAkBqgB,CAAlB,CADA,CAEAxa,CAAA,CAAGwa,CAAA,CAAK,CAAL,CAAH,CAAYA,CAAA,CAAK,CAAL,CAAZ,CAAqBA,CAAA,CAAK,CAAL,CAArB,CAA8BA,CAAA,CAAK,CAAL,CAA9B,CAAuCA,CAAA,CAAK,CAAL,CAAvC,CAEJA,EAAJ,GAEEA,CAAA7gB,OAFF,CAEgB,CAFhB,CAKA,OAAOywC,GAAA,CAAiBjN,CAAjB,CAAoB07B,CAApB,CAxByC,CAbJ,CA1W/B,CAoZjBzC,iBAAkBA,QAAQ,EAAG,CAC3B,IAAI2C,EAAa,EACjB,IAA8B,GAA9B,GAAI,IAAAvC,UAAA,EAAAvjC,KAAJ,EACE,EAAG,CACD,GAAI,IAAAohC,KAAA,CAAU,GAAV,CAAJ,CAEE,KAEF0E,EAAAv6D,KAAA,CAAgB,IAAAo5B,WAAA,EAAhB,CALC,CAAH,MAMS,IAAAq+B,OAAA,CAAY,GAAZ,CANT,CADF;CASA,IAAAE,QAAA,CAAa,GAAb,CAEA,OAAO96D,EAAA,CAAO29D,QAA2B,CAACj5D,CAAD,CAAOyc,CAAP,CAAe,CAEtD,IADA,IAAI1e,EAAQ,EAAZ,CACSlD,EAAI,CADb,CACgBW,EAAKw9D,CAAAp/D,OAArB,CAAwCiB,CAAxC,CAA4CW,CAA5C,CAAgDX,CAAA,EAAhD,CACEkD,CAAAU,KAAA,CAAWu6D,CAAA,CAAWn+D,CAAX,CAAA,CAAcmF,CAAd,CAAoByc,CAApB,CAAX,CAEF,OAAO1e,EAL+C,CAAjD,CAMJ,CACDixB,QAAS,CAAA,CADR,CAED/lB,SAAU+vD,CAAApB,MAAA,CAAiBrtB,EAAjB,CAFT,CAGD4C,OAAQ6rB,CAHP,CANI,CAboB,CApZZ,CA8ajB5V,OAAQA,QAAQ,EAAG,CAAA,IACbzoD,EAAO,EADM,CACFu+D,EAAW,EAC1B,IAA8B,GAA9B,GAAI,IAAAzC,UAAA,EAAAvjC,KAAJ,EACE,EAAG,CACD,GAAI,IAAAohC,KAAA,CAAU,GAAV,CAAJ,CAEE,KAEF,KAAIl9B,EAAQ,IAAAg/B,QAAA,EACRh/B,EAAAnuB,SAAJ,CACEtO,CAAA8D,KAAA,CAAU24B,CAAAp8B,MAAV,CADF,CAEWo8B,CAAA7I,WAAJ,CACL5zB,CAAA8D,KAAA,CAAU24B,CAAAlE,KAAV,CADK,CAGL,IAAAgiC,WAAA,CAAgB,aAAhB,CAA+B99B,CAA/B,CAEF,KAAAg/B,QAAA,CAAa,GAAb,CACA8C,EAAAz6D,KAAA,CAAc,IAAAo5B,WAAA,EAAd,CAdC,CAAH,MAeS,IAAAq+B,OAAA,CAAY,GAAZ,CAfT,CADF,CAkBA,IAAAE,QAAA,CAAa,GAAb,CAEA,OAAO96D,EAAA,CAAO69D,QAA4B,CAACn5D,CAAD,CAAOyc,CAAP,CAAe,CAEvD,IADA,IAAI2mC,EAAS,EAAb,CACSvoD,EAAI,CADb,CACgBW,EAAK09D,CAAAt/D,OAArB,CAAsCiB,CAAtC,CAA0CW,CAA1C,CAA8CX,CAAA,EAA9C,CACEuoD,CAAA,CAAOzoD,CAAA,CAAKE,CAAL,CAAP,CAAA;AAAkBq+D,CAAA,CAASr+D,CAAT,CAAA,CAAYmF,CAAZ,CAAkByc,CAAlB,CAEpB,OAAO2mC,EALgD,CAAlD,CAMJ,CACDp0B,QAAS,CAAA,CADR,CAED/lB,SAAUiwD,CAAAtB,MAAA,CAAertB,EAAf,CAFT,CAGD4C,OAAQ+rB,CAHP,CANI,CAtBU,CA9aF,CA2enB,KAAIhtB,GAAuBtkC,EAAA,EAA3B,CACIqkC,GAAyBrkC,EAAA,EAD7B,CA8HIilC,GAAgBhzC,MAAAijB,UAAAgjB,QA9HpB,CA+6EI4Y,GAAal/C,CAAA,CAAO,MAAP,CA/6EjB,CAi7EIu/C,GAAe,CACjB/kB,KAAM,MADW,CAEjBgmB,IAAK,KAFY,CAGjBC,IAAK,KAHY,CAMjBhmB,aAAc,aANG,CAOjBimB,GAAI,IAPa,CAj7EnB,CA8hHIr0B,GAAiBrsB,CAAA,CAAO,UAAP,CA9hHrB,CAmzHIgkD,EAAiBlkD,CAAA0a,cAAA,CAAuB,GAAvB,CAnzHrB,CAozHI0pC,GAAY5e,EAAA,CAAWzlC,CAAAwL,SAAA8c,KAAX,CAwOhBpR,GAAAmM,QAAA,CAA0B,CAAC,UAAD,CAkW1BmhC,GAAAnhC,QAAA,CAAyB,CAAC,SAAD,CAyEzByhC,GAAAzhC,QAAA,CAAuB,CAAC,SAAD,CAavB,KAAIolB,GAAc,GAAlB,CAoKIqhB,GAAe,CACjB+E,KAAMlH,CAAA,CAAW,UAAX,CAAuB,CAAvB,CADW,CAEfoY,GAAIpY,CAAA,CAAW,UAAX,CAAuB,CAAvB,CAA0B,CAA1B,CAA6B,CAAA,CAA7B,CAFW,CAGdqY,EAAGrY,CAAA,CAAW,UAAX,CAAuB,CAAvB,CAHW,CAIjBsY,KAAMpY,EAAA,CAAc,OAAd,CAJW,CAKhBqY,IAAKrY,EAAA,CAAc,OAAd,CAAuB,CAAA,CAAvB,CALW,CAMfiH,GAAInH,CAAA,CAAW,OAAX,CAAoB,CAApB,CAAuB,CAAvB,CANW,CAOdwY,EAAGxY,CAAA,CAAW,OAAX,CAAoB,CAApB,CAAuB,CAAvB,CAPW,CAQfoH,GAAIpH,CAAA,CAAW,MAAX,CAAmB,CAAnB,CARW,CASd1nB,EAAG0nB,CAAA,CAAW,MAAX;AAAmB,CAAnB,CATW,CAUfqH,GAAIrH,CAAA,CAAW,OAAX,CAAoB,CAApB,CAVW,CAWdyY,EAAGzY,CAAA,CAAW,OAAX,CAAoB,CAApB,CAXW,CAYf0Y,GAAI1Y,CAAA,CAAW,OAAX,CAAoB,CAApB,CAAwB,GAAxB,CAZW,CAad5lD,EAAG4lD,CAAA,CAAW,OAAX,CAAoB,CAApB,CAAwB,GAAxB,CAbW,CAcfuH,GAAIvH,CAAA,CAAW,SAAX,CAAsB,CAAtB,CAdW,CAed0B,EAAG1B,CAAA,CAAW,SAAX,CAAsB,CAAtB,CAfW,CAgBfwH,GAAIxH,CAAA,CAAW,SAAX,CAAsB,CAAtB,CAhBW,CAiBdlV,EAAGkV,CAAA,CAAW,SAAX,CAAsB,CAAtB,CAjBW,CAoBhB0H,IAAK1H,CAAA,CAAW,cAAX,CAA2B,CAA3B,CApBW,CAqBjB2Y,KAAMzY,EAAA,CAAc,KAAd,CArBW,CAsBhB0Y,IAAK1Y,EAAA,CAAc,KAAd,CAAqB,CAAA,CAArB,CAtBW,CAuBdh3C,EAnCL2vD,QAAmB,CAAC5Y,CAAD,CAAO1B,CAAP,CAAgB,CACjC,MAAyB,GAAlB,CAAA0B,CAAAqH,SAAA,EAAA,CAAuB/I,CAAAvc,MAAA,CAAc,CAAd,CAAvB,CAA0Cuc,CAAAvc,MAAA,CAAc,CAAd,CADhB,CAYhB,CAwBd82B,EAxELC,QAAuB,CAAC9Y,CAAD,CAAO,CACxB+Y,CAAAA,CAAQ,EAARA,CAAY/Y,CAAAiC,kBAAA,EAMhB,OAHA+W,EAGA,EAL0B,CAATA,EAACD,CAADC,CAAc,GAAdA,CAAoB,EAKrC,GAHcpZ,EAAA,CAAUvvB,IAAA,CAAY,CAAP,CAAA0oC,CAAA,CAAW,OAAX,CAAqB,MAA1B,CAAA,CAAkCA,CAAlC,CAAyC,EAAzC,CAAV,CAAwD,CAAxD,CAGd,CAFcnZ,EAAA,CAAUvvB,IAAA2uB,IAAA,CAAS+Z,CAAT,CAAgB,EAAhB,CAAV,CAA+B,CAA/B,CAEd,CAP4B,CAgDX,CAyBfE,GAAI1Y,EAAA,CAAW,CAAX,CAzBW,CA0Bd2Y,EAAG3Y,EAAA,CAAW,CAAX,CA1BW,CA2Bd4Y,EAAGtY,EA3BW,CA4BduY,GAAIvY,EA5BU,CA6BdwY,IAAKxY,EA7BS,CA8BdyY,KAlCLC,QAAsB,CAACvZ,CAAD,CAAO1B,CAAP,CAAgB,CACpC,MAA6B,EAAtB,EAAA0B,CAAAS,YAAA,EAAA,CAA0BnC,CAAA/b,SAAA,CAAiB,CAAjB,CAA1B,CAAgD+b,CAAA/b,SAAA,CAAiB,CAAjB,CADnB,CAInB,CApKnB,CAqMIuf,GAAqB,sFArMzB;AAsMID,GAAgB,UA6FpBhF,GAAAphC,QAAA,CAAqB,CAAC,SAAD,CA6HrB,KAAIwhC,GAAkB5hD,EAAA,CAAQuB,CAAR,CAAtB,CAWIwgD,GAAkB/hD,EAAA,CAAQmN,EAAR,CAoQtB20C,GAAA1hC,QAAA,CAAwB,CAAC,QAAD,CAgHxB,KAAIvS,GAAsB7N,EAAA,CAAQ,CAChCyqB,SAAU,GADsB,CAEhC9iB,QAASA,QAAQ,CAACrG,CAAD,CAAUN,CAAV,CAAgB,CAC/B,GAAKqkB,CAAArkB,CAAAqkB,KAAL,EAAmB84C,CAAAn9D,CAAAm9D,UAAnB,EAAsC33D,CAAAxF,CAAAwF,KAAtC,CACE,MAAO,SAAQ,CAACkB,CAAD,CAAQpG,CAAR,CAAiB,CAE9B,GAA0C,GAA1C,GAAIA,CAAA,CAAQ,CAAR,CAAAR,SAAAmI,YAAA,EAAJ,CAAA,CAGA,IAAIoc,EAA+C,4BAAxC,GAAA/kB,EAAApC,KAAA,CAAcoD,CAAAP,KAAA,CAAa,MAAb,CAAd,CAAA,CACA,YADA,CACe,MAC1BO,EAAAgI,GAAA,CAAW,OAAX,CAAoB,QAAQ,CAACkT,CAAD,CAAQ,CAE7Blb,CAAAN,KAAA,CAAaqkB,CAAb,CAAL,EACE7I,CAAA4vB,eAAA,EAHgC,CAApC,CALA,CAF8B,CAFH,CAFD,CAAR,CAA1B,CA6WIp5B,GAA6B,EAIjCpV,EAAA,CAAQse,EAAR,CAAsB,QAAQ,CAACkiD,CAAD,CAAWz0C,CAAX,CAAqB,CAEjD,GAAgB,UAAhB,EAAIy0C,CAAJ,CAAA,CAEA,IAAIC,EAAa1vC,EAAA,CAAmB,KAAnB,CAA2BhF,CAA3B,CACjB3W,GAAA,CAA2BqrD,CAA3B,CAAA,CAAyC,QAAQ,EAAG,CAClD,MAAO,CACL5zC,SAAU,GADL,CAELF,SAAU,GAFL,CAGL1C,KAAMA,QAAQ,CAACngB,CAAD,CAAQpG,CAAR,CAAiBN,CAAjB,CAAuB,CACnC0G,CAAAhH,OAAA,CAAaM,CAAA,CAAKq9D,CAAL,CAAb;AAA+BC,QAAiC,CAAC5/D,CAAD,CAAQ,CACtEsC,CAAAw0B,KAAA,CAAU7L,CAAV,CAAoB,CAAEjrB,CAAAA,CAAtB,CADsE,CAAxE,CADmC,CAHhC,CAD2C,CAHpD,CAFiD,CAAnD,CAmBAd,EAAA,CAAQye,EAAR,CAAsB,QAAQ,CAACkiD,CAAD,CAAWv4D,CAAX,CAAmB,CAC/CgN,EAAA,CAA2BhN,CAA3B,CAAA,CAAqC,QAAQ,EAAG,CAC9C,MAAO,CACLukB,SAAU,GADL,CAEL1C,KAAMA,QAAQ,CAACngB,CAAD,CAAQpG,CAAR,CAAiBN,CAAjB,CAAuB,CAGnC,GAAe,WAAf,GAAIgF,CAAJ,EAA0D,GAA1D,EAA8BhF,CAAAiR,UAAAnP,OAAA,CAAsB,CAAtB,CAA9B,GACMN,CADN,CACcxB,CAAAiR,UAAAzP,MAAA,CAAqBktD,EAArB,CADd,EAEa,CACT1uD,CAAAw0B,KAAA,CAAU,WAAV,CAAuB,IAAIjzB,MAAJ,CAAWC,CAAA,CAAM,CAAN,CAAX,CAAqBA,CAAA,CAAM,CAAN,CAArB,CAAvB,CACA,OAFS,CAMbkF,CAAAhH,OAAA,CAAaM,CAAA,CAAKgF,CAAL,CAAb,CAA2Bw4D,QAA+B,CAAC9/D,CAAD,CAAQ,CAChEsC,CAAAw0B,KAAA,CAAUxvB,CAAV,CAAkBtH,CAAlB,CADgE,CAAlE,CAXmC,CAFhC,CADuC,CADD,CAAjD,CAwBAd,EAAA,CAAQ,CAAC,KAAD,CAAQ,QAAR,CAAkB,MAAlB,CAAR,CAAmC,QAAQ,CAAC+rB,CAAD,CAAW,CACpD,IAAI00C,EAAa1vC,EAAA,CAAmB,KAAnB,CAA2BhF,CAA3B,CACjB3W,GAAA,CAA2BqrD,CAA3B,CAAA,CAAyC,QAAQ,EAAG,CAClD,MAAO,CACL9zC,SAAU,EADL,CAEL1C,KAAMA,QAAQ,CAACngB,CAAD,CAAQpG,CAAR,CAAiBN,CAAjB,CAAuB,CAAA,IAC/Bo9D,EAAWz0C,CADoB,CAE/BnjB,EAAOmjB,CAEM,OAAjB,GAAIA,CAAJ,EAC4C,4BAD5C,GACIrpB,EAAApC,KAAA,CAAcoD,CAAAP,KAAA,CAAa,MAAb,CAAd,CADJ,GAEEyF,CAEA,CAFO,WAEP,CADAxF,CAAAytB,MAAA,CAAWjoB,CAAX,CACA,CADmB,YACnB;AAAA43D,CAAA,CAAW,IAJb,CAOAp9D,EAAAuxB,SAAA,CAAc8rC,CAAd,CAA0B,QAAQ,CAAC3/D,CAAD,CAAQ,CACnCA,CAAL,EAOAsC,CAAAw0B,KAAA,CAAUhvB,CAAV,CAAgB9H,CAAhB,CAMA,CAAIw/C,EAAJ,EAAYkgB,CAAZ,EAAsB98D,CAAAP,KAAA,CAAaq9D,CAAb,CAAuBp9D,CAAA,CAAKwF,CAAL,CAAvB,CAbtB,EACmB,MADnB,GACMmjB,CADN,EAEI3oB,CAAAw0B,KAAA,CAAUhvB,CAAV,CAAgB,IAAhB,CAHoC,CAA1C,CAXmC,CAFhC,CAD2C,CAFA,CAAtD,CAv6jBuC,KA88jBnCyhD,GAAe,CACjBU,YAAa9oD,CADI,CAEjBqpD,gBASFuV,QAA8B,CAAC3V,CAAD,CAAUtiD,CAAV,CAAgB,CAC5CsiD,CAAAT,MAAA,CAAgB7hD,CAD4B,CAX3B,CAGjB8iD,eAAgBzpD,CAHC,CAIjB2pD,aAAc3pD,CAJG,CAKjBgqD,UAAWhqD,CALM,CAMjBoqD,aAAcpqD,CANG,CAOjB0qD,cAAe1qD,CAPE,CAyDnBgoD,GAAAznC,QAAA,CAAyB,CAAC,UAAD,CAAa,QAAb,CAAuB,QAAvB,CAAiC,UAAjC,CAA6C,cAA7C,CAqYzB,KAAIs+C,GAAuBA,QAAQ,CAACC,CAAD,CAAW,CAC5C,MAAO,CAAC,UAAD,CAAa,QAAQ,CAACzoD,CAAD,CAAW,CAgErC,MA/DoBhI,CAClB1H,KAAM,MADY0H,CAElBuc,SAAUk0C,CAAA,CAAW,KAAX,CAAmB,GAFXzwD,CAGlBzE,WAAYo+C,EAHM35C,CAIlBvG,QAASi3D,QAAsB,CAACC,CAAD,CAAc79D,CAAd,CAAoB,CAEjD69D,CAAAphD,SAAA,CAAqBssC,EAArB,CAAAtsC,SAAA,CAA8C2xC,EAA9C,CAEA,KAAI0P,EAAW99D,CAAAwF,KAAA,CAAY,MAAZ,CAAsBm4D,CAAA,EAAY39D,CAAA2O,OAAZ,CAA0B,QAA1B;AAAqC,CAAA,CAE1E,OAAO,CACL8gB,IAAKsuC,QAAsB,CAACr3D,CAAD,CAAQm3D,CAAR,CAAqB79D,CAArB,CAA2ByI,CAA3B,CAAuC,CAEhE,GAAM,EAAA,QAAA,EAAYzI,EAAZ,CAAN,CAAyB,CAOvB,IAAIg+D,EAAuBA,QAAQ,CAACxiD,CAAD,CAAQ,CACzC9U,CAAAE,OAAA,CAAa,QAAQ,EAAG,CACtB6B,CAAAs/C,iBAAA,EACAt/C,EAAA8gD,cAAA,EAFsB,CAAxB,CAKA/tC,EAAA4vB,eAAA,EANyC,CASxByyB,EAAAv9D,CAAY,CAAZA,CAllgB3BugC,iBAAA,CAklgB2CvoB,QAllgB3C,CAklgBqD0lD,CAllgBrD,CAAmC,CAAA,CAAnC,CAslgBQH,EAAAv1D,GAAA,CAAe,UAAf,CAA2B,QAAQ,EAAG,CACpC4M,CAAA,CAAS,QAAQ,EAAG,CACI2oD,CAAAv9D,CAAY,CAAZA,CArlgBlCsY,oBAAA,CAqlgBkDN,QArlgBlD,CAqlgB4D0lD,CArlgB5D,CAAsC,CAAA,CAAtC,CAolgB8B,CAApB,CAEG,CAFH,CAEM,CAAA,CAFN,CADoC,CAAtC,CApBuB,CA2BzB,IAAIC,EAAiBx1D,CAAAu+C,aAEjB8W,EAAJ,GACE5wB,EAAA,CAAOxmC,CAAP,CAAc,IAAd,CAAoB+B,CAAA4+C,MAApB,CAAsC5+C,CAAtC,CAAkDA,CAAA4+C,MAAlD,CACA,CAAArnD,CAAAuxB,SAAA,CAAcusC,CAAd,CAAwB,QAAQ,CAAC/mC,CAAD,CAAW,CACrCtuB,CAAA4+C,MAAJ,GAAyBtwB,CAAzB,GACAmW,EAAA,CAAOxmC,CAAP,CAAc,IAAd,CAAoB+B,CAAA4+C,MAApB,CAAsCprD,CAAtC,CAAiDwM,CAAA4+C,MAAjD,CAEA,CADA4W,CAAA/V,gBAAA,CAA+Bz/C,CAA/B,CAA2CsuB,CAA3C,CACA,CAAAmW,EAAA,CAAOxmC,CAAP,CAAc,IAAd,CAAoB+B,CAAA4+C,MAApB,CAAsC5+C,CAAtC,CAAkDA,CAAA4+C,MAAlD,CAHA,CADyC,CAA3C,CAFF,CASAwW,EAAAv1D,GAAA,CAAe,UAAf,CAA2B,QAAQ,EAAG,CACpC21D,CAAA3V,eAAA,CAA8B7/C,CAA9B,CACIq1D;CAAJ,EACE5wB,EAAA,CAAOxmC,CAAP,CAAc,IAAd,CAAoB1G,CAAA,CAAK89D,CAAL,CAApB,CAAoC7hE,CAApC,CAA+CwM,CAAA4+C,MAA/C,CAEFrpD,EAAA,CAAOyK,CAAP,CAAmBw+C,EAAnB,CALoC,CAAtC,CAxCgE,CAD7D,CAN0C,CAJjC/5C,CADiB,CAAhC,CADqC,CAA9C,CAqEIA,GAAgBwwD,EAAA,EArEpB,CAsEI9uD,GAAkB8uD,EAAA,CAAqB,CAAA,CAArB,CAtEtB,CAkFI/S,GAAkB,0EAlFtB,CAmFIuT,GAAa,qFAnFjB,CAoFIC,GAAe,mGApFnB,CAqFIC,GAAgB,oCArFpB,CAsFIC,GAAc,2BAtFlB,CAuFIC,GAAuB,+DAvF3B,CAwFIC,GAAc,mBAxFlB,CAyFIC,GAAe,kBAzFnB;AA0FIC,GAAc,yCA1FlB,CA4FIC,GAAY,CAyFd,KA+1BFC,QAAsB,CAACj4D,CAAD,CAAQpG,CAAR,CAAiBN,CAAjB,CAAuB0oD,CAAvB,CAA6Bh0C,CAA7B,CAAuCpC,CAAvC,CAAiD,CACrEs3C,EAAA,CAAcljD,CAAd,CAAqBpG,CAArB,CAA8BN,CAA9B,CAAoC0oD,CAApC,CAA0Ch0C,CAA1C,CAAoDpC,CAApD,CACAm3C,GAAA,CAAqBf,CAArB,CAFqE,CAx7BvD,CAsLd,KAAQ8C,EAAA,CAAoB,MAApB,CAA4B6S,EAA5B,CACD7T,EAAA,CAAiB6T,EAAjB,CAA8B,CAAC,MAAD,CAAS,IAAT,CAAe,IAAf,CAA9B,CADC,CAED,YAFC,CAtLM,CAmRd,iBAAkB7S,EAAA,CAAoB,eAApB,CAAqC8S,EAArC,CACd9T,EAAA,CAAiB8T,EAAjB,CAAuC,yBAAA,MAAA,CAAA,GAAA,CAAvC,CADc,CAEd,yBAFc,CAnRJ,CAiXd,KAAQ9S,EAAA,CAAoB,MAApB,CAA4BiT,EAA5B,CACJjU,EAAA,CAAiBiU,EAAjB,CAA8B,CAAC,IAAD,CAAO,IAAP,CAAa,IAAb,CAAmB,KAAnB,CAA9B,CADI,CAEL,cAFK,CAjXM,CA8cd,KAAQjT,EAAA,CAAoB,MAApB,CAA4B+S,EAA5B,CAqkBVK,QAAmB,CAACC,CAAD,CAAUC,CAAV,CAAwB,CACzC,GAAIz/D,EAAA,CAAOw/D,CAAP,CAAJ,CACE,MAAOA,EAGT,IAAIniE,CAAA,CAASmiE,CAAT,CAAJ,CAAuB,CACrBN,EAAA98D,UAAA,CAAwB,CACxB,KAAI+C,EAAQ+5D,EAAA3nD,KAAA,CAAiBioD,CAAjB,CACZ,IAAIr6D,CAAJ,CAAW,CAAA,IACLu/C,EAAO,CAACv/C,CAAA,CAAM,CAAN,CADH,CAELu6D,EAAO,CAACv6D,CAAA,CAAM,CAAN,CAFH,CAILw6D,EADAC,CACAD,CADQ,CAHH,CAKLE,EAAU,CALL,CAMLC,EAAe,CANV,CAOLhb,EAAaL,EAAA,CAAuBC,CAAvB,CAPR,CAQLqb,EAAuB,CAAvBA,EAAWL,CAAXK,CAAkB,CAAlBA,CAEAN,EAAJ,GACEG,CAGA,CAHQH,CAAA9T,SAAA,EAGR,CAFAgU,CAEA;AAFUF,CAAAnZ,WAAA,EAEV,CADAuZ,CACA,CADUJ,CAAA3T,WAAA,EACV,CAAAgU,CAAA,CAAeL,CAAAzT,gBAAA,EAJjB,CAOA,OAAO,KAAIhqD,IAAJ,CAAS0iD,CAAT,CAAe,CAAf,CAAkBI,CAAAI,QAAA,EAAlB,CAAyC6a,CAAzC,CAAkDH,CAAlD,CAAyDD,CAAzD,CAAkEE,CAAlE,CAA2EC,CAA3E,CAjBE,CAHU,CAwBvB,MAAO5T,IA7BkC,CArkBjC,CAAqD,UAArD,CA9cM,CA2iBd,MAASC,EAAA,CAAoB,OAApB,CAA6BgT,EAA7B,CACNhU,EAAA,CAAiBgU,EAAjB,CAA+B,CAAC,MAAD,CAAS,IAAT,CAA/B,CADM,CAEN,SAFM,CA3iBK,CAwoBd,OAqjBFa,QAAwB,CAAC34D,CAAD,CAAQpG,CAAR,CAAiBN,CAAjB,CAAuB0oD,CAAvB,CAA6Bh0C,CAA7B,CAAuCpC,CAAvC,CAAiD,CACvEu5C,EAAA,CAAgBnlD,CAAhB,CAAuBpG,CAAvB,CAAgCN,CAAhC,CAAsC0oD,CAAtC,CACAkB,GAAA,CAAcljD,CAAd,CAAqBpG,CAArB,CAA8BN,CAA9B,CAAoC0oD,CAApC,CAA0Ch0C,CAA1C,CAAoDpC,CAApD,CAEAo2C,EAAAsD,aAAA,CAAoB,QACpBtD,EAAAuD,SAAA9qD,KAAA,CAAmB,QAAQ,CAACzD,CAAD,CAAQ,CACjC,MAAIgrD,EAAAiB,SAAA,CAAcjsD,CAAd,CAAJ,CAAsC,IAAtC,CACI0gE,EAAAp3D,KAAA,CAAmBtJ,CAAnB,CAAJ,CAAsCslD,UAAA,CAAWtlD,CAAX,CAAtC,CACOzB,CAH0B,CAAnC,CAMAysD,EAAAgB,YAAAvoD,KAAA,CAAsB,QAAQ,CAACzD,CAAD,CAAQ,CACpC,GAAK,CAAAgrD,CAAAiB,SAAA,CAAcjsD,CAAd,CAAL,CAA2B,CACzB,GAAK,CAAA0B,CAAA,CAAS1B,CAAT,CAAL,CACE,KAAMyuD,GAAA,CAAc,QAAd,CAAyDzuD,CAAzD,CAAN,CAEFA,CAAA,CAAQA,CAAA4B,SAAA,EAJiB,CAM3B,MAAO5B,EAP6B,CAAtC,CAUA,IAAIwB,CAAA,CAAUc,CAAAkjD,IAAV,CAAJ,EAA2BljD,CAAAqsD,MAA3B,CAAuC,CACrC,IAAIC,CACJ5D,EAAA6D,YAAArJ,IAAA,CAAuBsJ,QAAQ,CAAC9uD,CAAD,CAAQ,CACrC,MAAOgrD,EAAAiB,SAAA,CAAcjsD,CAAd,CAAP;AAA+BuB,CAAA,CAAYqtD,CAAZ,CAA/B,EAAsD5uD,CAAtD,EAA+D4uD,CAD1B,CAIvCtsD,EAAAuxB,SAAA,CAAc,KAAd,CAAqB,QAAQ,CAACvuB,CAAD,CAAM,CAC7B9D,CAAA,CAAU8D,CAAV,CAAJ,EAAuB,CAAA5D,CAAA,CAAS4D,CAAT,CAAvB,GACEA,CADF,CACQggD,UAAA,CAAWhgD,CAAX,CAAgB,EAAhB,CADR,CAGAspD,EAAA,CAASltD,CAAA,CAAS4D,CAAT,CAAA,EAAkB,CAAA82C,KAAA,CAAM92C,CAAN,CAAlB,CAA+BA,CAA/B,CAAqC/G,CAE9CysD,EAAA+D,UAAA,EANiC,CAAnC,CANqC,CAgBvC,GAAIvtD,CAAA,CAAUc,CAAAi0B,IAAV,CAAJ,EAA2Bj0B,CAAA0sD,MAA3B,CAAuC,CACrC,IAAIC,CACJjE,EAAA6D,YAAAt4B,IAAA,CAAuB24B,QAAQ,CAAClvD,CAAD,CAAQ,CACrC,MAAOgrD,EAAAiB,SAAA,CAAcjsD,CAAd,CAAP,EAA+BuB,CAAA,CAAY0tD,CAAZ,CAA/B,EAAsDjvD,CAAtD,EAA+DivD,CAD1B,CAIvC3sD,EAAAuxB,SAAA,CAAc,KAAd,CAAqB,QAAQ,CAACvuB,CAAD,CAAM,CAC7B9D,CAAA,CAAU8D,CAAV,CAAJ,EAAuB,CAAA5D,CAAA,CAAS4D,CAAT,CAAvB,GACEA,CADF,CACQggD,UAAA,CAAWhgD,CAAX,CAAgB,EAAhB,CADR,CAGA2pD,EAAA,CAASvtD,CAAA,CAAS4D,CAAT,CAAA,EAAkB,CAAA82C,KAAA,CAAM92C,CAAN,CAAlB,CAA+BA,CAA/B,CAAqC/G,CAE9CysD,EAAA+D,UAAA,EANiC,CAAnC,CANqC,CArCgC,CA7rCzD,CAmuBd,IAghBF6S,QAAqB,CAAC54D,CAAD,CAAQpG,CAAR,CAAiBN,CAAjB,CAAuB0oD,CAAvB,CAA6Bh0C,CAA7B,CAAuCpC,CAAvC,CAAiD,CAGpEs3C,EAAA,CAAcljD,CAAd,CAAqBpG,CAArB,CAA8BN,CAA9B,CAAoC0oD,CAApC,CAA0Ch0C,CAA1C,CAAoDpC,CAApD,CACAm3C,GAAA,CAAqBf,CAArB,CAEAA,EAAAsD,aAAA,CAAoB,KACpBtD,EAAA6D,YAAAnpC,IAAA,CAAuBm8C,QAAQ,CAACC,CAAD,CAAaC,CAAb,CAAwB,CACrD,IAAI/hE,EAAQ8hE,CAAR9hE,EAAsB+hE,CAC1B,OAAO/W,EAAAiB,SAAA,CAAcjsD,CAAd,CAAP,EAA+BwgE,EAAAl3D,KAAA,CAAgBtJ,CAAhB,CAFsB,CAPa,CAnvCtD,CA6zBd,MAmcFgiE,QAAuB,CAACh5D,CAAD,CAAQpG,CAAR,CAAiBN,CAAjB,CAAuB0oD,CAAvB,CAA6Bh0C,CAA7B,CAAuCpC,CAAvC,CAAiD,CAGtEs3C,EAAA,CAAcljD,CAAd,CAAqBpG,CAArB,CAA8BN,CAA9B,CAAoC0oD,CAApC,CAA0Ch0C,CAA1C,CAAoDpC,CAApD,CACAm3C,GAAA,CAAqBf,CAArB,CAEAA;CAAAsD,aAAA,CAAoB,OACpBtD,EAAA6D,YAAAoT,MAAA,CAAyBC,QAAQ,CAACJ,CAAD,CAAaC,CAAb,CAAwB,CACvD,IAAI/hE,EAAQ8hE,CAAR9hE,EAAsB+hE,CAC1B,OAAO/W,EAAAiB,SAAA,CAAcjsD,CAAd,CAAP,EAA+BygE,EAAAn3D,KAAA,CAAkBtJ,CAAlB,CAFwB,CAPa,CAhwCxD,CAm3Bd,MA0ZFmiE,QAAuB,CAACn5D,CAAD,CAAQpG,CAAR,CAAiBN,CAAjB,CAAuB0oD,CAAvB,CAA6B,CAE9CzpD,CAAA,CAAYe,CAAAwF,KAAZ,CAAJ,EACElF,CAAAN,KAAA,CAAa,MAAb,CAv4mBK,EAAEpC,EAu4mBP,CASF0C,EAAAgI,GAAA,CAAW,OAAX,CANeib,QAAQ,CAACumC,CAAD,CAAK,CACtBxpD,CAAA,CAAQ,CAAR,CAAAw/D,QAAJ,EACEpX,CAAAwB,cAAA,CAAmBlqD,CAAAtC,MAAnB,CAA+BosD,CAA/B,EAAqCA,CAAAxxC,KAArC,CAFwB,CAM5B,CAEAowC,EAAA4B,QAAA,CAAeC,QAAQ,EAAG,CAExBjqD,CAAA,CAAQ,CAAR,CAAAw/D,QAAA,CADY9/D,CAAAtC,MACZ,EAA+BgrD,CAAAsB,WAFP,CAK1BhqD,EAAAuxB,SAAA,CAAc,OAAd,CAAuBm3B,CAAA4B,QAAvB,CAnBkD,CA7wCpC,CAy6Bd,SAuYFyV,QAA0B,CAACr5D,CAAD,CAAQpG,CAAR,CAAiBN,CAAjB,CAAuB0oD,CAAvB,CAA6Bh0C,CAA7B,CAAuCpC,CAAvC,CAAiDU,CAAjD,CAA0Dc,CAA1D,CAAkE,CAC1F,IAAIksD,EAAY/S,EAAA,CAAkBn5C,CAAlB,CAA0BpN,CAA1B,CAAiC,aAAjC,CAAgD1G,CAAAigE,YAAhD,CAAkE,CAAA,CAAlE,CAAhB,CACIC,EAAajT,EAAA,CAAkBn5C,CAAlB,CAA0BpN,CAA1B,CAAiC,cAAjC,CAAiD1G,CAAAmgE,aAAjD,CAAoE,CAAA,CAApE,CAMjB7/D,EAAAgI,GAAA,CAAW,OAAX,CAJeib,QAAQ,CAACumC,CAAD,CAAK,CAC1BpB,CAAAwB,cAAA,CAAmB5pD,CAAA,CAAQ,CAAR,CAAAw/D,QAAnB,CAAuChW,CAAvC;AAA6CA,CAAAxxC,KAA7C,CAD0B,CAI5B,CAEAowC,EAAA4B,QAAA,CAAeC,QAAQ,EAAG,CACxBjqD,CAAA,CAAQ,CAAR,CAAAw/D,QAAA,CAAqBpX,CAAAsB,WADG,CAO1BtB,EAAAiB,SAAA,CAAgByW,QAAQ,CAAC1iE,CAAD,CAAQ,CAC9B,MAAiB,CAAA,CAAjB,GAAOA,CADuB,CAIhCgrD,EAAAgB,YAAAvoD,KAAA,CAAsB,QAAQ,CAACzD,CAAD,CAAQ,CACpC,MAAOqE,GAAA,CAAOrE,CAAP,CAAcsiE,CAAd,CAD6B,CAAtC,CAIAtX,EAAAuD,SAAA9qD,KAAA,CAAmB,QAAQ,CAACzD,CAAD,CAAQ,CACjC,MAAOA,EAAA,CAAQsiE,CAAR,CAAoBE,CADM,CAAnC,CAzB0F,CAhzC5E,CA26Bd,OAAUrhE,CA36BI,CA46Bd,OAAUA,CA56BI,CA66Bd,OAAUA,CA76BI,CA86Bd,MAASA,CA96BK,CA+6Bd,KAAQA,CA/6BM,CA5FhB,CAkkDIkO,GAAiB,CAAC,UAAD,CAAa,UAAb,CAAyB,SAAzB,CAAoC,QAApC,CACjB,QAAQ,CAACuF,CAAD,CAAWoC,CAAX,CAAqB1B,CAArB,CAA8Bc,CAA9B,CAAsC,CAChD,MAAO,CACL2V,SAAU,GADL,CAELD,QAAS,CAAC,UAAD,CAFJ,CAGL3C,KAAM,CACJ4I,IAAKA,QAAQ,CAAC/oB,CAAD,CAAQpG,CAAR,CAAiBN,CAAjB,CAAuBqgE,CAAvB,CAA8B,CACrCA,CAAA,CAAM,CAAN,CAAJ,EACE,CAAC3B,EAAA,CAAUn+D,CAAA,CAAUP,CAAAsY,KAAV,CAAV,CAAD,EAAoComD,EAAA9oC,KAApC,EAAoDlvB,CAApD,CAA2DpG,CAA3D,CAAoEN,CAApE,CAA0EqgE,CAAA,CAAM,CAAN,CAA1E,CAAoF3rD,CAApF,CACoDpC,CADpD,CAC8DU,CAD9D,CACuEc,CADvE,CAFuC,CADvC,CAHD,CADyC,CAD7B,CAlkDrB,CAolDIwsD,GAAwB,oBAplD5B,CA8oDI1uD,GAAmBA,QAAQ,EAAG,CAChC,MAAO,CACL6X,SAAU,GADL,CAELF,SAAU,GAFL,CAGL5iB,QAASA,QAAQ,CAACg4C,CAAD;AAAM4hB,CAAN,CAAe,CAC9B,MAAID,GAAAt5D,KAAA,CAA2Bu5D,CAAA5uD,QAA3B,CAAJ,CACS6uD,QAA4B,CAAC95D,CAAD,CAAQ8a,CAAR,CAAaxhB,CAAb,CAAmB,CACpDA,CAAAw0B,KAAA,CAAU,OAAV,CAAmB9tB,CAAAmzC,MAAA,CAAY75C,CAAA2R,QAAZ,CAAnB,CADoD,CADxD,CAKS8uD,QAAoB,CAAC/5D,CAAD,CAAQ8a,CAAR,CAAaxhB,CAAb,CAAmB,CAC5C0G,CAAAhH,OAAA,CAAaM,CAAA2R,QAAb,CAA2B+uD,QAAyB,CAAChjE,CAAD,CAAQ,CAC1DsC,CAAAw0B,KAAA,CAAU,OAAV,CAAmB92B,CAAnB,CAD0D,CAA5D,CAD4C,CANlB,CAH3B,CADyB,CA9oDlC,CAqtDIkQ,GAAkB,CAAC,UAAD,CAAa,QAAQ,CAAC+yD,CAAD,CAAW,CACpD,MAAO,CACLl3C,SAAU,IADL,CAEL9iB,QAASi6D,QAAsB,CAACC,CAAD,CAAkB,CAC/CF,CAAAzqC,kBAAA,CAA2B2qC,CAA3B,CACA,OAAOC,SAAmB,CAACp6D,CAAD,CAAQpG,CAAR,CAAiBN,CAAjB,CAAuB,CAC/C2gE,CAAAvqC,iBAAA,CAA0B91B,CAA1B,CAAmCN,CAAA2N,OAAnC,CACArN,EAAA,CAAUA,CAAA,CAAQ,CAAR,CACVoG,EAAAhH,OAAA,CAAaM,CAAA2N,OAAb,CAA0BozD,QAA0B,CAACrjE,CAAD,CAAQ,CAC1D4C,CAAA+W,YAAA,CAAsB3Z,CAAA,GAAUzB,CAAV,CAAsB,EAAtB,CAA2ByB,CADS,CAA5D,CAH+C,CAFF,CAF5C,CAD6C,CAAhC,CArtDtB,CAyxDIsQ,GAA0B,CAAC,cAAD,CAAiB,UAAjB,CAA6B,QAAQ,CAACkF,CAAD,CAAeytD,CAAf,CAAyB,CAC1F,MAAO,CACLh6D,QAASq6D,QAA8B,CAACH,CAAD,CAAkB,CACvDF,CAAAzqC,kBAAA,CAA2B2qC,CAA3B,CACA,OAAOI,SAA2B,CAACv6D,CAAD,CAAQpG,CAAR,CAAiBN,CAAjB,CAAuB,CACnD61B,CAAAA,CAAgB3iB,CAAA,CAAa5S,CAAAN,KAAA,CAAaA,CAAAytB,MAAA1f,eAAb,CAAb,CACpB4yD;CAAAvqC,iBAAA,CAA0B91B,CAA1B,CAAmCu1B,CAAAQ,YAAnC,CACA/1B,EAAA,CAAUA,CAAA,CAAQ,CAAR,CACVN,EAAAuxB,SAAA,CAAc,gBAAd,CAAgC,QAAQ,CAAC7zB,CAAD,CAAQ,CAC9C4C,CAAA+W,YAAA,CAAsB3Z,CAAA,GAAUzB,CAAV,CAAsB,EAAtB,CAA2ByB,CADH,CAAhD,CAJuD,CAFF,CADpD,CADmF,CAA9D,CAzxD9B,CAy1DIoQ,GAAsB,CAAC,MAAD,CAAS,QAAT,CAAmB,UAAnB,CAA+B,QAAQ,CAACwG,CAAD,CAAOR,CAAP,CAAe6sD,CAAf,CAAyB,CACxF,MAAO,CACLl3C,SAAU,GADL,CAEL9iB,QAASu6D,QAA0B,CAACC,CAAD,CAAW1sC,CAAX,CAAmB,CACpD,IAAI2sC,EAAmBttD,CAAA,CAAO2gB,CAAA5mB,WAAP,CAAvB,CACIwzD,EAAkBvtD,CAAA,CAAO2gB,CAAA5mB,WAAP,CAA0Bi/B,QAAuB,CAACpvC,CAAD,CAAQ,CAC7E,MAAO4B,CAAC5B,CAAD4B,EAAU,EAAVA,UAAA,EADsE,CAAzD,CAGtBqhE,EAAAzqC,kBAAA,CAA2BirC,CAA3B,CAEA,OAAOG,SAAuB,CAAC56D,CAAD,CAAQpG,CAAR,CAAiBN,CAAjB,CAAuB,CACnD2gE,CAAAvqC,iBAAA,CAA0B91B,CAA1B,CAAmCN,CAAA6N,WAAnC,CAEAnH,EAAAhH,OAAA,CAAa2hE,CAAb,CAA8BE,QAA8B,EAAG,CAG7DjhE,CAAAyD,KAAA,CAAauQ,CAAAktD,eAAA,CAAoBJ,CAAA,CAAiB16D,CAAjB,CAApB,CAAb,EAA6D,EAA7D,CAH6D,CAA/D,CAHmD,CAPD,CAFjD,CADiF,CAAhE,CAz1D1B,CAm7DIoK,GAAoB9R,EAAA,CAAQ,CAC9ByqB,SAAU,GADoB,CAE9BD,QAAS,SAFqB,CAG9B3C,KAAMA,QAAQ,CAACngB,CAAD,CAAQpG,CAAR,CAAiBN,CAAjB,CAAuB0oD,CAAvB,CAA6B,CACzCA,CAAA+Y,qBAAAtgE,KAAA,CAA+B,QAAQ,EAAG,CACxCuF,CAAAmzC,MAAA,CAAY75C,CAAA6Q,SAAZ,CADwC,CAA1C,CADyC,CAHb,CAAR,CAn7DxB;AAgsEI3C,GAAmBk/C,EAAA,CAAe,EAAf,CAAmB,CAAA,CAAnB,CAhsEvB,CAgvEI9+C,GAAsB8+C,EAAA,CAAe,KAAf,CAAsB,CAAtB,CAhvE1B,CAgyEIh/C,GAAuBg/C,EAAA,CAAe,MAAf,CAAuB,CAAvB,CAhyE3B,CAs1EI5+C,GAAmBo4C,EAAA,CAAY,CACjCjgD,QAASA,QAAQ,CAACrG,CAAD,CAAUN,CAAV,CAAgB,CAC/BA,CAAAw0B,KAAA,CAAU,SAAV,CAAqBv4B,CAArB,CACAqE,EAAAoc,YAAA,CAAoB,UAApB,CAF+B,CADA,CAAZ,CAt1EvB,CA+jFIhO,GAAwB,CAAC,QAAQ,EAAG,CACtC,MAAO,CACL+a,SAAU,GADL,CAEL/iB,MAAO,CAAA,CAFF,CAGL+B,WAAY,GAHP,CAIL8gB,SAAU,GAJL,CAD+B,CAAZ,CA/jF5B,CAyxFItX,GAAoB,EAzxFxB,CA8xFIyvD,GAAmB,CACrB,KAAQ,CAAA,CADa,CAErB,MAAS,CAAA,CAFY,CAIvB9kE,EAAA,CACE,6IAAA,MAAA,CAAA,GAAA,CADF,CAEE,QAAQ,CAACs9C,CAAD,CAAY,CAClB,IAAIhyB,EAAgByF,EAAA,CAAmB,KAAnB,CAA2BusB,CAA3B,CACpBjoC,GAAA,CAAkBiW,CAAlB,CAAA,CAAmC,CAAC,QAAD,CAAW,YAAX,CAAyB,QAAQ,CAACpU,CAAD,CAASE,CAAT,CAAqB,CACvF,MAAO,CACLyV,SAAU,GADL,CAEL9iB,QAASA,QAAQ,CAACwjB,CAAD,CAAWnqB,CAAX,CAAiB,CAKhC,IAAI2C;AAAKmR,CAAA,CAAO9T,CAAA,CAAKkoB,CAAL,CAAP,CAAgD,IAAhD,CAA4E,CAAA,CAA5E,CACT,OAAOy5C,SAAuB,CAACj7D,CAAD,CAAQpG,CAAR,CAAiB,CAC7CA,CAAAgI,GAAA,CAAW4xC,CAAX,CAAsB,QAAQ,CAAC1+B,CAAD,CAAQ,CACpC,IAAI0I,EAAWA,QAAQ,EAAG,CACxBvhB,CAAA,CAAG+D,CAAH,CAAU,CAAC4vC,OAAO96B,CAAR,CAAV,CADwB,CAGtBkmD,GAAA,CAAiBxnB,CAAjB,CAAJ,EAAmClmC,CAAAgrB,QAAnC,CACEt4B,CAAAjH,WAAA,CAAiBykB,CAAjB,CADF,CAGExd,CAAAE,OAAA,CAAasd,CAAb,CAPkC,CAAtC,CAD6C,CANf,CAF7B,CADgF,CAAtD,CAFjB,CAFtB,CAmgBA,KAAIlV,GAAgB,CAAC,UAAD,CAAa,QAAQ,CAACoD,CAAD,CAAW,CAClD,MAAO,CACLiiB,aAAc,CAAA,CADT,CAEL/H,WAAY,SAFP,CAGL/C,SAAU,GAHL,CAILwD,SAAU,CAAA,CAJL,CAKLtD,SAAU,GALL,CAMLyJ,MAAO,CAAA,CANF,CAOLrM,KAAMA,QAAQ,CAAC2J,CAAD,CAASrG,CAAT,CAAmBsD,CAAnB,CAA0Bi7B,CAA1B,CAAgCh4B,CAAhC,CAA6C,CAAA,IACnD1kB,CADmD,CAC5C4f,CAD4C,CAChCg2C,CACvBpxC,EAAA9wB,OAAA,CAAc+tB,CAAA1e,KAAd,CAA0B8yD,QAAwB,CAACnkE,CAAD,CAAQ,CAEpDA,CAAJ,CACOkuB,CADP,EAEI8E,CAAA,CAAY,QAAQ,CAAChtB,CAAD,CAAQo+D,CAAR,CAAkB,CACpCl2C,CAAA,CAAak2C,CACbp+D,EAAA,CAAMA,CAAApH,OAAA,EAAN,CAAA,CAAwBN,CAAAm3B,cAAA,CAAuB,aAAvB,CAAuC1F,CAAA1e,KAAvC,CAAoD,GAApD,CAIxB/C,EAAA,CAAQ,CACNtI,MAAOA,CADD,CAGR0O,EAAAgiD,MAAA,CAAe1wD,CAAf,CAAsBymB,CAAAzrB,OAAA,EAAtB,CAAyCyrB,CAAzC,CAToC,CAAtC,CAFJ,EAeMy3C,CAQJ,GAPEA,CAAAl6C,OAAA,EACA,CAAAk6C,CAAA,CAAmB,IAMrB,EAJIh2C,CAIJ,GAHEA,CAAA1iB,SAAA,EACA,CAAA0iB,CAAA,CAAa,IAEf,EAAI5f,CAAJ,GACE41D,CAIA;AAJmB33D,EAAA,CAAc+B,CAAAtI,MAAd,CAInB,CAHA0O,CAAAiiD,MAAA,CAAeuN,CAAf,CAAA5sC,KAAA,CAAsC,QAAQ,EAAG,CAC/C4sC,CAAA,CAAmB,IAD4B,CAAjD,CAGA,CAAA51D,CAAA,CAAQ,IALV,CAvBF,CAFwD,CAA1D,CAFuD,CAPtD,CAD2C,CAAhC,CAApB,CAkOIkD,GAAqB,CAAC,kBAAD,CAAqB,eAArB,CAAsC,UAAtC,CACP,QAAQ,CAAC4F,CAAD,CAAqB5C,CAArB,CAAsCE,CAAtC,CAAgD,CACxE,MAAO,CACLqX,SAAU,KADL,CAELF,SAAU,GAFL,CAGLwD,SAAU,CAAA,CAHL,CAILT,WAAY,SAJP,CAKL7jB,WAAYxB,EAAApI,KALP,CAML8H,QAASA,QAAQ,CAACrG,CAAD,CAAUN,CAAV,CAAgB,CAAA,IAC3B+hE,EAAS/hE,CAAAiP,UAAT8yD,EAA2B/hE,CAAA6B,IADA,CAE3BmgE,EAAYhiE,CAAAqhC,OAAZ2gC,EAA2B,EAFA,CAG3BC,EAAgBjiE,CAAAkiE,WAEpB,OAAO,SAAQ,CAACx7D,CAAD,CAAQyjB,CAAR,CAAkBsD,CAAlB,CAAyBi7B,CAAzB,CAA+Bh4B,CAA/B,CAA4C,CAAA,IACrDyxC,EAAgB,CADqC,CAErD5rB,CAFqD,CAGrD6rB,CAHqD,CAIrDC,CAJqD,CAMrDC,EAA4BA,QAAQ,EAAG,CACrCF,CAAJ,GACEA,CAAA16C,OAAA,EACA,CAAA06C,CAAA,CAAkB,IAFpB,CAII7rB,EAAJ,GACEA,CAAArtC,SAAA,EACA,CAAAqtC,CAAA,CAAe,IAFjB,CAII8rB,EAAJ,GACEjwD,CAAAiiD,MAAA,CAAegO,CAAf,CAAArtC,KAAA,CAAoC,QAAQ,EAAG,CAC7CotC,CAAA,CAAkB,IAD2B,CAA/C,CAIA,CADAA,CACA,CADkBC,CAClB,CAAAA,CAAA,CAAiB,IALnB,CATyC,CAkB3C37D,EAAAhH,OAAA,CAAaqiE,CAAb,CAAqBQ,QAA6B,CAAC1gE,CAAD,CAAM,CACtD,IAAI2gE,EAAiBA,QAAQ,EAAG,CAC1B,CAAAtjE,CAAA,CAAU+iE,CAAV,CAAJ,EAAkCA,CAAlC,EAAmD,CAAAv7D,CAAAmzC,MAAA,CAAYooB,CAAZ,CAAnD;AACE/vD,CAAA,EAF4B,CAAhC,CAKIuwD,EAAe,EAAEN,CAEjBtgE,EAAJ,EAGEiT,CAAA,CAAiBjT,CAAjB,CAAsB,CAAA,CAAtB,CAAAmzB,KAAA,CAAiC,QAAQ,CAAC2H,CAAD,CAAW,CAClD,GAAI8lC,CAAJ,GAAqBN,CAArB,CAAA,CACA,IAAIL,EAAWp7D,CAAAylB,KAAA,EACfu8B,EAAAt2B,SAAA,CAAgBuK,CAQZj5B,EAAAA,CAAQgtB,CAAA,CAAYoxC,CAAZ,CAAsB,QAAQ,CAACp+D,CAAD,CAAQ,CAChD4+D,CAAA,EACAlwD,EAAAgiD,MAAA,CAAe1wD,CAAf,CAAsB,IAAtB,CAA4BymB,CAA5B,CAAA6K,KAAA,CAA2CwtC,CAA3C,CAFgD,CAAtC,CAKZjsB,EAAA,CAAeurB,CACfO,EAAA,CAAiB3+D,CAEjB6yC,EAAAgE,MAAA,CAAmB,uBAAnB,CAA4C14C,CAA5C,CACA6E,EAAAmzC,MAAA,CAAYmoB,CAAZ,CAnBA,CADkD,CAApD,CAqBG,QAAQ,EAAG,CACRS,CAAJ,GAAqBN,CAArB,GACEG,CAAA,EACA,CAAA57D,CAAA6zC,MAAA,CAAY,sBAAZ,CAAoC14C,CAApC,CAFF,CADY,CArBd,CA2BA,CAAA6E,CAAA6zC,MAAA,CAAY,0BAAZ,CAAwC14C,CAAxC,CA9BF,GAgCEygE,CAAA,EACA,CAAA5Z,CAAAt2B,SAAA,CAAgB,IAjClB,CARsD,CAAxD,CAxByD,CAL5B,CAN5B,CADiE,CADjD,CAlOzB,CA6TIrgB,GAAgC,CAAC,UAAD,CAClC,QAAQ,CAAC4uD,CAAD,CAAW,CACjB,MAAO,CACLl3C,SAAU,KADL,CAELF,SAAW,IAFN,CAGLC,QAAS,WAHJ,CAIL3C,KAAMA,QAAQ,CAACngB,CAAD,CAAQyjB,CAAR,CAAkBsD,CAAlB,CAAyBi7B,CAAzB,CAA+B,CACvC,KAAA1hD,KAAA,CAAWmjB,CAAA,CAAS,CAAT,CAAA7qB,SAAA,EAAX,CAAJ,EAIE6qB,CAAAxmB,MAAA,EACA,CAAAg9D,CAAA,CAASvqD,EAAA,CAAoBsyC,CAAAt2B,SAApB,CAAmCp2B,CAAnC,CAAAmb,WAAT,CAAA,CAAkEzQ,CAAlE,CACIg8D,QAA8B,CAACh/D,CAAD,CAAQ,CACxCymB,CAAArmB,OAAA,CAAgBJ,CAAhB,CADwC,CAD1C;AAGG,CAACynB,oBAAqBhB,CAAtB,CAHH,CALF,GAYAA,CAAApmB,KAAA,CAAc2kD,CAAAt2B,SAAd,CACA,CAAAuuC,CAAA,CAASx2C,CAAAmJ,SAAA,EAAT,CAAA,CAA8B5sB,CAA9B,CAbA,CAD2C,CAJxC,CADU,CADe,CA7TpC,CA8YI0I,GAAkBw3C,EAAA,CAAY,CAChCr9B,SAAU,GADsB,CAEhC5iB,QAASA,QAAQ,EAAG,CAClB,MAAO,CACL8oB,IAAKA,QAAQ,CAAC/oB,CAAD,CAAQpG,CAAR,CAAiBmsB,CAAjB,CAAwB,CACnC/lB,CAAAmzC,MAAA,CAAYptB,CAAAtd,OAAZ,CADmC,CADhC,CADW,CAFY,CAAZ,CA9YtB,CA2eIyB,GAAkBA,QAAQ,EAAG,CAC/B,MAAO,CACL6Y,SAAU,GADL,CAELF,SAAU,GAFL,CAGLC,QAAS,SAHJ,CAIL3C,KAAMA,QAAQ,CAACngB,CAAD,CAAQpG,CAAR,CAAiBN,CAAjB,CAAuB0oD,CAAvB,CAA6B,CAGzC,IAAI/3C,EAASrQ,CAAAN,KAAA,CAAaA,CAAAytB,MAAA9c,OAAb,CAATA,EAA4C,IAAhD,CACIgyD,EAA6B,OAA7BA,GAAa3iE,CAAA+pD,OADjB,CAEIliD,EAAY86D,CAAA,CAAanrD,CAAA,CAAK7G,CAAL,CAAb,CAA4BA,CAiB5C+3C,EAAAuD,SAAA9qD,KAAA,CAfYoC,QAAQ,CAACk8D,CAAD,CAAY,CAE9B,GAAI,CAAAxgE,CAAA,CAAYwgE,CAAZ,CAAJ,CAAA,CAEA,IAAIh/C,EAAO,EAEPg/C,EAAJ,EACE7iE,CAAA,CAAQ6iE,CAAAr/D,MAAA,CAAgByH,CAAhB,CAAR,CAAoC,QAAQ,CAACnK,CAAD,CAAQ,CAC9CA,CAAJ,EAAW+iB,CAAAtf,KAAA,CAAUwhE,CAAA,CAAanrD,CAAA,CAAK9Z,CAAL,CAAb,CAA2BA,CAArC,CADuC,CAApD,CAKF,OAAO+iB,EAVP,CAF8B,CAehC,CACAioC,EAAAgB,YAAAvoD,KAAA,CAAsB,QAAQ,CAACzD,CAAD,CAAQ,CACpC,MAAIf,EAAA,CAAQe,CAAR,CAAJ,CACSA,CAAAiH,KAAA,CAAWgM,CAAX,CADT,CAIO1U,CAL6B,CAAtC,CASAysD,EAAAiB,SAAA,CAAgByW,QAAQ,CAAC1iE,CAAD,CAAQ,CAC9B,MAAO,CAACA,CAAR;AAAiB,CAACA,CAAApB,OADY,CAhCS,CAJtC,CADwB,CA3ejC,CA+hBI8xD,GAAc,UA/hBlB,CAgiBIC,GAAgB,YAhiBpB,CAiiBItF,GAAiB,aAjiBrB,CAkiBIC,GAAc,UAliBlB,CAqiBIwF,GAAgB,YAriBpB,CAuiBIrC,GAAgBjwD,CAAA,CAAO,SAAP,CAviBpB,CA+uBI0mE,GAAoB,CAAC,QAAD,CAAW,mBAAX,CAAgC,QAAhC,CAA0C,UAA1C,CAAsD,QAAtD,CAAgE,UAAhE,CAA4E,UAA5E,CAAwF,YAAxF,CAAsG,IAAtG,CAA4G,cAA5G,CACpB,QAAQ,CAACpyC,CAAD,CAAS1d,CAAT,CAA4B2a,CAA5B,CAAmCtD,CAAnC,CAA6CrW,CAA7C,CAAqD1B,CAArD,CAA+D8C,CAA/D,CAAyElB,CAAzE,CAAqFE,CAArF,CAAyFhB,CAAzF,CAAuG,CAEjH,IAAA2vD,YAAA,CADA,IAAA7Y,WACA,CADkB1iC,MAAAikC,IAElB,KAAAuX,gBAAA,CAAuB7mE,CACvB,KAAAswD,YAAA,CAAmB,EACnB,KAAAwW,iBAAA,CAAwB,EACxB,KAAA9W,SAAA,CAAgB,EAChB,KAAAvC,YAAA,CAAmB,EACnB,KAAA+X,qBAAA,CAA4B,EAC5B,KAAAuB,WAAA,CAAkB,CAAA,CAClB,KAAAC,SAAA,CAAgB,CAAA,CAChB,KAAA1b,UAAA,CAAiB,CAAA,CACjB,KAAAD,OAAA,CAAc,CAAA,CACd;IAAAE,OAAA,CAAc,CAAA,CACd,KAAAC,SAAA,CAAgB,CAAA,CAChB,KAAAP,OAAA,CAAc,EACd,KAAAC,UAAA,CAAiB,EACjB,KAAAC,SAAA,CAAgBnrD,CAChB,KAAAorD,MAAA,CAAan0C,CAAA,CAAaua,CAAAjoB,KAAb,EAA2B,EAA3B,CAA+B,CAAA,CAA/B,CAAA,CAAsCgrB,CAAtC,CAlBoG,KAqB7G0yC,EAAgBpvD,CAAA,CAAO2Z,CAAAhd,QAAP,CArB6F,CAsB7G0yD,EAAsBD,CAAAtxC,OAtBuF,CAuB7GwxC,EAAaF,CAvBgG,CAwB7GG,EAAaF,CAxBgG,CAyB7GG,EAAkB,IAzB2F,CA0B7GC,CA1B6G,CA2B7G7a,EAAO,IAEX,KAAA8a,aAAA,CAAoBC,QAAQ,CAACl9C,CAAD,CAAU,CAEpC,IADAmiC,CAAAoD,SACA,CADgBvlC,CAChB,GAAeA,CAAAm9C,aAAf,CAAqC,CAAA,IAC/BC,EAAoB7vD,CAAA,CAAO2Z,CAAAhd,QAAP,CAAuB,IAAvB,CADW,CAE/BmzD,EAAoB9vD,CAAA,CAAO2Z,CAAAhd,QAAP,CAAuB,QAAvB,CAExB2yD,EAAA,CAAaA,QAAQ,CAAC5yC,CAAD,CAAS,CAC5B,IAAIgvC,EAAa0D,CAAA,CAAc1yC,CAAd,CACbxzB,EAAA,CAAWwiE,CAAX,CAAJ,GACEA,CADF,CACemE,CAAA,CAAkBnzC,CAAlB,CADf,CAGA,OAAOgvC,EALqB,CAO9B6D,EAAA,CAAaA,QAAQ,CAAC7yC,CAAD,CAASuG,CAAT,CAAmB,CAClC/5B,CAAA,CAAWkmE,CAAA,CAAc1yC,CAAd,CAAX,CAAJ,CACEozC,CAAA,CAAkBpzC,CAAlB,CAA0B,CAACqzC,KAAMnb,CAAAma,YAAP,CAA1B,CADF,CAGEM,CAAA,CAAoB3yC,CAApB,CAA4Bk4B,CAAAma,YAA5B,CAJoC,CAXL,CAArC,IAkBO,IAAKjxC,CAAAsxC,CAAAtxC,OAAL,CACL,KAAMu6B,GAAA,CAAc,WAAd,CACF1+B,CAAAhd,QADE,CACajN,EAAA,CAAY2mB,CAAZ,CADb,CAAN,CArBkC,CA8CtC,KAAAmgC,QAAA,CAAezrD,CAoBf,KAAA8qD,SAAA,CAAgBma,QAAQ,CAACpmE,CAAD,CAAQ,CAC9B,MAAOuB,EAAA,CAAYvB,CAAZ,CAAP;AAAuC,EAAvC,GAA6BA,CAA7B,EAAuD,IAAvD,GAA6CA,CAA7C,EAA+DA,CAA/D,GAAyEA,CAD3C,CA/FiF,KAmG7GqpD,EAAa58B,CAAAzhB,cAAA,CAAuB,iBAAvB,CAAbq+C,EAA0DE,EAnGmD,CAoG7G8c,EAAyB,CAwB7Btb,GAAA,CAAqB,CACnBC,KAAM,IADa,CAEnBv+B,SAAUA,CAFS,CAGnBw+B,IAAKA,QAAQ,CAAC7C,CAAD,CAASpc,CAAT,CAAmB,CAC9Boc,CAAA,CAAOpc,CAAP,CAAA,CAAmB,CAAA,CADW,CAHb,CAMnBkf,MAAOA,QAAQ,CAAC9C,CAAD,CAASpc,CAAT,CAAmB,CAChC,OAAOoc,CAAA,CAAOpc,CAAP,CADyB,CANf,CASnBqd,WAAYA,CATO,CAUnB30C,SAAUA,CAVS,CAArB,CAwBA,KAAA62C,aAAA,CAAoB+a,QAAQ,EAAG,CAC7Btb,CAAApB,OAAA,CAAc,CAAA,CACdoB,EAAAnB,UAAA,CAAiB,CAAA,CACjBn1C,EAAAsK,YAAA,CAAqByN,CAArB,CAA+B6+B,EAA/B,CACA52C,EAAAqK,SAAA,CAAkB0N,CAAlB,CAA4B4+B,EAA5B,CAJ6B,CAkB/B,KAAAF,UAAA,CAAiBob,QAAQ,EAAG,CAC1Bvb,CAAApB,OAAA,CAAc,CAAA,CACdoB,EAAAnB,UAAA,CAAiB,CAAA,CACjBn1C,EAAAsK,YAAA,CAAqByN,CAArB,CAA+B4+B,EAA/B,CACA32C,EAAAqK,SAAA,CAAkB0N,CAAlB,CAA4B6+B,EAA5B,CACAjC,EAAA8B,UAAA,EAL0B,CAoB5B,KAAAQ,cAAA,CAAqB6a,QAAQ,EAAG,CAC9Bxb,CAAAua,SAAA,CAAgB,CAAA,CAChBva,EAAAsa,WAAA,CAAkB,CAAA,CAClB5wD,EAAA+2C,SAAA,CAAkBh/B,CAAlB,CA1YkBg6C,cA0YlB,CAzYgBC,YAyYhB,CAH8B,CAiBhC,KAAAC,YAAA;AAAmBC,QAAQ,EAAG,CAC5B5b,CAAAua,SAAA,CAAgB,CAAA,CAChBva,EAAAsa,WAAA,CAAkB,CAAA,CAClB5wD,EAAA+2C,SAAA,CAAkBh/B,CAAlB,CA1ZgBi6C,YA0ZhB,CA3ZkBD,cA2ZlB,CAH4B,CAiE9B,KAAAvc,mBAAA,CAA0B2c,QAAQ,EAAG,CACnCrvD,CAAAgR,OAAA,CAAgBo9C,CAAhB,CACA5a,EAAAsB,WAAA,CAAkBtB,CAAA8b,yBAClB9b,EAAA4B,QAAA,EAHmC,CAkBrC,KAAAmC,UAAA,CAAiBgY,QAAQ,EAAG,CAE1B,GAAI,CAAArlE,CAAA,CAASspD,CAAAma,YAAT,CAAJ,EAAkC,CAAA/oB,KAAA,CAAM4O,CAAAma,YAAN,CAAlC,CAAA,CASA,IAAIrD,EAAa9W,CAAAoa,gBAAjB,CAEI4B,EAAYhc,CAAAlB,OAFhB,CAGImd,EAAiBjc,CAAAma,YAHrB,CAKI+B,EAAelc,CAAAoD,SAAf8Y,EAAgClc,CAAAoD,SAAA8Y,aAEpClc,EAAAmc,gBAAA,CAAqBrF,CAArB,CAZgB9W,CAAA8b,yBAYhB,CAA4C,QAAQ,CAACM,CAAD,CAAW,CAGxDF,CAAL,EAAqBF,CAArB,GAAmCI,CAAnC,GAKEpc,CAAAma,YAEA,CAFmBiC,CAAA,CAAWtF,CAAX,CAAwBvjE,CAE3C,CAAIysD,CAAAma,YAAJ,GAAyB8B,CAAzB,EACEjc,CAAAqc,oBAAA,EARJ,CAH6D,CAA/D,CAhBA,CAF0B,CAoC5B,KAAAF,gBAAA;AAAuBG,QAAQ,CAACxF,CAAD,CAAaC,CAAb,CAAwBwF,CAAxB,CAAsC,CAmCnEC,QAASA,EAAqB,EAAG,CAC/B,IAAIC,EAAsB,CAAA,CAC1BvoE,EAAA,CAAQ8rD,CAAA6D,YAAR,CAA0B,QAAQ,CAAC6Y,CAAD,CAAY5/D,CAAZ,CAAkB,CAClD,IAAIpE,EAASgkE,CAAA,CAAU5F,CAAV,CAAsBC,CAAtB,CACb0F,EAAA,CAAsBA,CAAtB,EAA6C/jE,CAC7CktD,EAAA,CAAY9oD,CAAZ,CAAkBpE,CAAlB,CAHkD,CAApD,CAKA,OAAK+jE,EAAL,CAMO,CAAA,CANP,EACEvoE,CAAA,CAAQ8rD,CAAAqa,iBAAR,CAA+B,QAAQ,CAACjjC,CAAD,CAAIt6B,CAAJ,CAAU,CAC/C8oD,CAAA,CAAY9oD,CAAZ,CAAkB,IAAlB,CAD+C,CAAjD,CAGO,CAAA,CAAA,CAJT,CAP+B,CAgBjC6/D,QAASA,EAAsB,EAAG,CAChC,IAAIC,EAAoB,EAAxB,CACIR,EAAW,CAAA,CACfloE,EAAA,CAAQ8rD,CAAAqa,iBAAR,CAA+B,QAAQ,CAACqC,CAAD,CAAY5/D,CAAZ,CAAkB,CACvD,IAAIs4B,EAAUsnC,CAAA,CAAU5F,CAAV,CAAsBC,CAAtB,CACd,IAAmB3hC,CAAAA,CAAnB,EA7osBQ,CAAA9gC,CAAA,CA6osBW8gC,CA7osBA9I,KAAX,CA6osBR,CACE,KAAMm3B,GAAA,CAAc,kBAAd,CAC0EruB,CAD1E,CAAN,CAGFwwB,CAAA,CAAY9oD,CAAZ,CAAkBvJ,CAAlB,CACAqpE,EAAAnkE,KAAA,CAAuB28B,CAAA9I,KAAA,CAAa,QAAQ,EAAG,CAC7Cs5B,CAAA,CAAY9oD,CAAZ,CAAkB,CAAA,CAAlB,CAD6C,CAAxB,CAEpB,QAAQ,CAAC6c,CAAD,CAAQ,CACjByiD,CAAA,CAAW,CAAA,CACXxW,EAAA,CAAY9oD,CAAZ,CAAkB,CAAA,CAAlB,CAFiB,CAFI,CAAvB,CAPuD,CAAzD,CAcK8/D,EAAAhpE,OAAL,CAGE4X,CAAAggC,IAAA,CAAOoxB,CAAP,CAAAtwC,KAAA,CAA+B,QAAQ,EAAG,CACxCuwC,CAAA,CAAeT,CAAf,CADwC,CAA1C,CAEGjmE,CAFH,CAHF,CACE0mE,CAAA,CAAe,CAAA,CAAf,CAlB8B,CA0BlCjX,QAASA,EAAW,CAAC9oD,CAAD,CAAO2oD,CAAP,CAAgB,CAC9BqX,CAAJ,GAA6BzB,CAA7B,EACErb,CAAAF,aAAA,CAAkBhjD,CAAlB,CAAwB2oD,CAAxB,CAFgC,CAMpCoX,QAASA,EAAc,CAACT,CAAD,CAAW,CAC5BU,CAAJ,GAA6BzB,CAA7B,EAEEkB,CAAA,CAAaH,CAAb,CAH8B,CAlFlCf,CAAA,EACA,KAAIyB,EAAuBzB,CAa3B0B,UAA2B,EAAG,CAC5B,IAAIC;AAAWhd,CAAAsD,aAAX0Z,EAAgC,OACpC,IAAInC,CAAJ,GAAoBtnE,CAApB,CACEqyD,CAAA,CAAYoX,CAAZ,CAAsB,IAAtB,CADF,KAaE,OAVKnC,EAUEA,GATL3mE,CAAA,CAAQ8rD,CAAA6D,YAAR,CAA0B,QAAQ,CAACzsB,CAAD,CAAIt6B,CAAJ,CAAU,CAC1C8oD,CAAA,CAAY9oD,CAAZ,CAAkB,IAAlB,CAD0C,CAA5C,CAGA,CAAA5I,CAAA,CAAQ8rD,CAAAqa,iBAAR,CAA+B,QAAQ,CAACjjC,CAAD,CAAIt6B,CAAJ,CAAU,CAC/C8oD,CAAA,CAAY9oD,CAAZ,CAAkB,IAAlB,CAD+C,CAAjD,CAMK+9D,EADPjV,CAAA,CAAYoX,CAAZ,CAAsBnC,CAAtB,CACOA,CAAAA,CAET,OAAO,CAAA,CAjBqB,CAA9BkC,CAVK,EAAL,CAIKP,CAAA,EAAL,CAIAG,CAAA,EAJA,CACEE,CAAA,CAAe,CAAA,CAAf,CALF,CACEA,CAAA,CAAe,CAAA,CAAf,CANiE,CAsGrE,KAAAxd,iBAAA,CAAwB4d,QAAQ,EAAG,CACjC,IAAIlG,EAAY/W,CAAAsB,WAEhB90C,EAAAgR,OAAA,CAAgBo9C,CAAhB,CAKA,IAAI5a,CAAA8b,yBAAJ,GAAsC/E,CAAtC,EAAkE,EAAlE,GAAoDA,CAApD,EAAyE/W,CAAAuB,sBAAzE,CAGAvB,CAAA8b,yBAMA,CANgC/E,CAMhC,CAHI/W,CAAAnB,UAGJ,EAFE,IAAAsB,UAAA,EAEF,CAAA,IAAA+c,mBAAA,EAjBiC,CAoBnC,KAAAA,mBAAA,CAA0BC,QAAQ,EAAG,CAEnC,IAAIrG,EADY9W,CAAA8b,yBAIhB,IAFAjB,CAEA,CAFctkE,CAAA,CAAYugE,CAAZ,CAAA,CAA0BvjE,CAA1B,CAAsC,CAAA,CAEpD,CACE,IAAS,IAAAsB;AAAI,CAAb,CAAgBA,CAAhB,CAAoBmrD,CAAAuD,SAAA3vD,OAApB,CAA0CiB,CAAA,EAA1C,CAEE,GADAiiE,CACI,CADS9W,CAAAuD,SAAA,CAAc1uD,CAAd,CAAA,CAAiBiiE,CAAjB,CACT,CAAAvgE,CAAA,CAAYugE,CAAZ,CAAJ,CAA6B,CAC3B+D,CAAA,CAAc,CAAA,CACd,MAF2B,CAM7BnkE,CAAA,CAASspD,CAAAma,YAAT,CAAJ,EAAkC/oB,KAAA,CAAM4O,CAAAma,YAAN,CAAlC,GAEEna,CAAAma,YAFF,CAEqBO,CAAA,CAAW5yC,CAAX,CAFrB,CAIA,KAAIm0C,EAAiBjc,CAAAma,YAArB,CACI+B,EAAelc,CAAAoD,SAAf8Y,EAAgClc,CAAAoD,SAAA8Y,aACpClc,EAAAoa,gBAAA,CAAuBtD,CAEnBoF,EAAJ,GACElc,CAAAma,YAkBA,CAlBmBrD,CAkBnB,CAAI9W,CAAAma,YAAJ,GAAyB8B,CAAzB,EACEjc,CAAAqc,oBAAA,EApBJ,CAOArc,EAAAmc,gBAAA,CAAqBrF,CAArB,CAAiC9W,CAAA8b,yBAAjC,CAAgE,QAAQ,CAACM,CAAD,CAAW,CAC5EF,CAAL,GAKElc,CAAAma,YAMF,CANqBiC,CAAA,CAAWtF,CAAX,CAAwBvjE,CAM7C,CAAIysD,CAAAma,YAAJ,GAAyB8B,CAAzB,EACEjc,CAAAqc,oBAAA,EAZF,CADiF,CAAnF,CA7BmC,CA+CrC,KAAAA,oBAAA,CAA2Be,QAAQ,EAAG,CACpCzC,CAAA,CAAW7yC,CAAX,CAAmBk4B,CAAAma,YAAnB,CACAjmE,EAAA,CAAQ8rD,CAAA+Y,qBAAR,CAAmC,QAAQ,CAACl+C,CAAD,CAAW,CACpD,GAAI,CACFA,CAAA,EADE,CAEF,MAAO3f,CAAP,CAAU,CACVkP,CAAA,CAAkBlP,CAAlB,CADU,CAHwC,CAAtD,CAFoC,CAmDtC;IAAAsmD,cAAA,CAAqB6b,QAAQ,CAACroE,CAAD,CAAQsyD,CAAR,CAAiB,CAC5CtH,CAAAsB,WAAA,CAAkBtsD,CACbgrD,EAAAoD,SAAL,EAAsBka,CAAAtd,CAAAoD,SAAAka,gBAAtB,EACEtd,CAAAud,0BAAA,CAA+BjW,CAA/B,CAH0C,CAO9C,KAAAiW,0BAAA,CAAiCC,QAAQ,CAAClW,CAAD,CAAU,CAAA,IAC7CmW,EAAgB,CAD6B,CAE7C5/C,EAAUmiC,CAAAoD,SAGVvlC,EAAJ,EAAernB,CAAA,CAAUqnB,CAAA6/C,SAAV,CAAf,GACEA,CACA,CADW7/C,CAAA6/C,SACX,CAAIhnE,CAAA,CAASgnE,CAAT,CAAJ,CACED,CADF,CACkBC,CADlB,CAEWhnE,CAAA,CAASgnE,CAAA,CAASpW,CAAT,CAAT,CAAJ,CACLmW,CADK,CACWC,CAAA,CAASpW,CAAT,CADX,CAEI5wD,CAAA,CAASgnE,CAAA,CAAS,SAAT,CAAT,CAFJ,GAGLD,CAHK,CAGWC,CAAA,CAAS,SAAT,CAHX,CAJT,CAWAlxD,EAAAgR,OAAA,CAAgBo9C,CAAhB,CACI6C,EAAJ,CACE7C,CADF,CACoBpuD,CAAA,CAAS,QAAQ,EAAG,CACpCwzC,CAAAX,iBAAA,EADoC,CAApB,CAEfoe,CAFe,CADpB,CAIWnyD,CAAAgrB,QAAJ,CACL0pB,CAAAX,iBAAA,EADK,CAGLv3B,CAAA5pB,OAAA,CAAc,QAAQ,EAAG,CACvB8hD,CAAAX,iBAAA,EADuB,CAAzB,CAxB+C,CAsCnDv3B,EAAA9wB,OAAA,CAAc2mE,QAAqB,EAAG,CACpC,IAAI7G,EAAa4D,CAAA,CAAW5yC,CAAX,CAIjB,IAAIgvC,CAAJ,GAAmB9W,CAAAma,YAAnB,GAEIna,CAAAma,YAFJ,GAEyBna,CAAAma,YAFzB,EAE6CrD,CAF7C,GAE4DA,CAF5D,EAGE,CACA9W,CAAAma,YAAA;AAAmBna,CAAAoa,gBAAnB,CAA0CtD,CAC1C+D,EAAA,CAActnE,CAMd,KARA,IAIIqqE,EAAa5d,CAAAgB,YAJjB,CAKIz9B,EAAMq6C,CAAAhqE,OALV,CAOImjE,EAAYD,CAChB,CAAOvzC,CAAA,EAAP,CAAA,CACEwzC,CAAA,CAAY6G,CAAA,CAAWr6C,CAAX,CAAA,CAAgBwzC,CAAhB,CAEV/W,EAAAsB,WAAJ,GAAwByV,CAAxB,GACE/W,CAAAsB,WAGA,CAHkBtB,CAAA8b,yBAGlB,CAHkD/E,CAGlD,CAFA/W,CAAA4B,QAAA,EAEA,CAAA5B,CAAAmc,gBAAA,CAAqBrF,CAArB,CAAiCC,CAAjC,CAA4C5gE,CAA5C,CAJF,CAXA,CAmBF,MAAO2gE,EA3B6B,CAAtC,CA3kBiH,CAD3F,CA/uBxB,CA+/CI9uD,GAAmB,CAAC,YAAD,CAAe,QAAQ,CAACsD,CAAD,CAAa,CACzD,MAAO,CACLyV,SAAU,GADL,CAELD,QAAS,CAAC,SAAD,CAAY,QAAZ,CAAsB,kBAAtB,CAFJ,CAGL/gB,WAAYm6D,EAHP,CAOLr5C,SAAU,CAPL,CAQL5iB,QAAS4/D,QAAuB,CAACjmE,CAAD,CAAU,CAExCA,CAAAmc,SAAA,CAAiBssC,EAAjB,CAAAtsC,SAAA,CAv+BgB0nD,cAu+BhB,CAAA1nD,SAAA,CAAoE2xC,EAApE,CAEA,OAAO,CACL3+B,IAAK+2C,QAAuB,CAAC9/D,CAAD,CAAQpG,CAAR,CAAiBN,CAAjB,CAAuBqgE,CAAvB,CAA8B,CAAA,IACpDoG,EAAYpG,CAAA,CAAM,CAAN,CADwC,CAEpDqG,EAAWrG,CAAA,CAAM,CAAN,CAAXqG,EAAuBzf,EAE3Bwf,EAAAjD,aAAA,CAAuBnD,CAAA,CAAM,CAAN,CAAvB,EAAmCA,CAAA,CAAM,CAAN,CAAAvU,SAAnC,CAGA4a,EAAA/e,YAAA,CAAqB8e,CAArB,CAEAzmE,EAAAuxB,SAAA,CAAc,MAAd;AAAsB,QAAQ,CAACwF,CAAD,CAAW,CACnC0vC,CAAApf,MAAJ,GAAwBtwB,CAAxB,EACE2vC,CAAAxe,gBAAA,CAAyBue,CAAzB,CAAoC1vC,CAApC,CAFqC,CAAzC,CAMArwB,EAAAwrB,IAAA,CAAU,UAAV,CAAsB,QAAQ,EAAG,CAC/Bw0C,CAAApe,eAAA,CAAwBme,CAAxB,CAD+B,CAAjC,CAfwD,CADrD,CAoBL/2C,KAAMi3C,QAAwB,CAACjgE,CAAD,CAAQpG,CAAR,CAAiBN,CAAjB,CAAuBqgE,CAAvB,CAA8B,CAC1D,IAAIoG,EAAYpG,CAAA,CAAM,CAAN,CAChB,IAAIoG,CAAA3a,SAAJ,EAA0B2a,CAAA3a,SAAA8a,SAA1B,CACEtmE,CAAAgI,GAAA,CAAWm+D,CAAA3a,SAAA8a,SAAX,CAAwC,QAAQ,CAAC9c,CAAD,CAAK,CACnD2c,CAAAR,0BAAA,CAAoCnc,CAApC,EAA0CA,CAAAxxC,KAA1C,CADmD,CAArD,CAKFhY,EAAAgI,GAAA,CAAW,MAAX,CAAmB,QAAQ,CAACwhD,CAAD,CAAK,CAC1B2c,CAAAxD,SAAJ,GAEIjvD,CAAAgrB,QAAJ,CACEt4B,CAAAjH,WAAA,CAAiBgnE,CAAApC,YAAjB,CADF,CAGE39D,CAAAE,OAAA,CAAa6/D,CAAApC,YAAb,CALF,CAD8B,CAAhC,CAR0D,CApBvD,CAJiC,CARrC,CADkD,CAApC,CA//CvB,CAujDIwC,GAAiB,uBAvjDrB,CAmtDI/0D,GAA0BA,QAAQ,EAAG,CACvC,MAAO,CACL2X,SAAU,GADL,CAELhhB,WAAY,CAAC,QAAD,CAAW,QAAX,CAAqB,QAAQ,CAAC+nB,CAAD,CAASC,CAAT,CAAiB,CACxD,IAAIq2C,EAAO,IACX,KAAAhb,SAAA,CAAgBt7B,CAAAqpB,MAAA,CAAappB,CAAA5e,eAAb,CAEZ;IAAAi6C,SAAA8a,SAAJ,GAA+B3qE,CAA/B,EACE,IAAA6vD,SAAAka,gBAEA,CAFgC,CAAA,CAEhC,CAAA,IAAAla,SAAA8a,SAAA,CAAyBpvD,CAAA,CAAK,IAAAs0C,SAAA8a,SAAA3iE,QAAA,CAA+B4iE,EAA/B,CAA+C,QAAQ,EAAG,CACtFC,CAAAhb,SAAAka,gBAAA,CAAgC,CAAA,CAChC,OAAO,GAF+E,CAA1D,CAAL,CAH3B,EAQE,IAAAla,SAAAka,gBARF,CAQkC,CAAA,CAZsB,CAA9C,CAFP,CADgC,CAntDzC,CAm3DI12D,GAAyBs3C,EAAA,CAAY,CAAE75B,SAAU,CAAA,CAAZ,CAAkBxD,SAAU,GAA5B,CAAZ,CAn3D7B,CAiiEI/Z,GAAuB,CAAC,SAAD,CAAY,cAAZ,CAA4B,QAAQ,CAACwyC,CAAD,CAAU9uC,CAAV,CAAwB,CAAA,IACjF6zD,EAAQ,KADyE,CAEjFC,EAAU,oBAEd,OAAO,CACLv9C,SAAU,IADL,CAEL5C,KAAMA,QAAQ,CAACngB,CAAD,CAAQpG,CAAR,CAAiBN,CAAjB,CAAuB,CA2CnCinE,QAASA,EAAiB,CAACC,CAAD,CAAU,CAClC5mE,CAAAs1B,KAAA,CAAasxC,CAAb,EAAwB,EAAxB,CADkC,CA3CD,IAC/BC,EAAYnnE,CAAA4jC,MADmB,CAE/BwjC,EAAUpnE,CAAAytB,MAAAsQ,KAAVqpC,EAA6B9mE,CAAAN,KAAA,CAAaA,CAAAytB,MAAAsQ,KAAb,CAFE,CAG/BhoB,EAAS/V,CAAA+V,OAATA,EAAwB,CAHO,CAI/BsxD,EAAQ3gE,CAAAmzC,MAAA,CAAYutB,CAAZ,CAARC,EAAgC,EAJD,CAK/BC,EAAc,EALiB,CAM/BnuC,EAAcjmB,CAAAimB,YAAA,EANiB,CAO/BC;AAAYlmB,CAAAkmB,UAAA,EAPmB,CAQ/BmuC,EAAmBpuC,CAAnBouC,CAAiCJ,CAAjCI,CAA6C,GAA7CA,CAAmDxxD,CAAnDwxD,CAA4DnuC,CAR7B,CAS/BouC,EAAevgE,EAAApI,KATgB,CAU/B4oE,CAEJ7qE,EAAA,CAAQoD,CAAR,CAAc,QAAQ,CAACu6B,CAAD,CAAamtC,CAAb,CAA4B,CAChD,IAAIC,EAAWX,CAAApwD,KAAA,CAAa8wD,CAAb,CACXC,EAAJ,GACMC,CACJ,EADeD,CAAA,CAAS,CAAT,CAAA,CAAc,GAAd,CAAoB,EACnC,EADyCpnE,CAAA,CAAUonE,CAAA,CAAS,CAAT,CAAV,CACzC,CAAAN,CAAA,CAAMO,CAAN,CAAA,CAAiBtnE,CAAAN,KAAA,CAAaA,CAAAytB,MAAA,CAAWi6C,CAAX,CAAb,CAFnB,CAFgD,CAAlD,CAOA9qE,EAAA,CAAQyqE,CAAR,CAAe,QAAQ,CAAC9sC,CAAD,CAAax9B,CAAb,CAAkB,CACvCuqE,CAAA,CAAYvqE,CAAZ,CAAA,CAAmBmW,CAAA,CAAaqnB,CAAAt2B,QAAA,CAAmB8iE,CAAnB,CAA0BQ,CAA1B,CAAb,CADoB,CAAzC,CAKA7gE,EAAAhH,OAAA,CAAaynE,CAAb,CAAwBU,QAA+B,CAAChmD,CAAD,CAAS,CAC1D+hB,CAAAA,CAAQof,UAAA,CAAWnhC,CAAX,CACZ,KAAIimD,EAAahuB,KAAA,CAAMlW,CAAN,CAEZkkC,EAAL,EAAqBlkC,CAArB,GAA8ByjC,EAA9B,GAGEzjC,CAHF,CAGUoe,CAAA5b,UAAA,CAAkBxC,CAAlB,CAA0B7tB,CAA1B,CAHV,CAQK6tB,EAAL,GAAe6jC,CAAf,EAA+BK,CAA/B,EAA6ChuB,KAAA,CAAM2tB,CAAN,CAA7C,GACED,CAAA,EAEA,CADAA,CACA,CADe9gE,CAAAhH,OAAA,CAAa4nE,CAAA,CAAY1jC,CAAZ,CAAb,CAAiCqjC,CAAjC,CACf,CAAAQ,CAAA,CAAY7jC,CAHd,CAZ8D,CAAhE,CAxBmC,CAFhC,CAJ8E,CAA5D,CAjiE3B,CAi3EIl0B,GAAoB,CAAC,QAAD,CAAW,UAAX,CAAuB,QAAQ,CAACoE,CAAD,CAAS1B,CAAT,CAAmB,CAExE,IAAI21D,EAAiB7rE,CAAA,CAAO,UAAP,CAArB,CAEI8rE,EAAcA,QAAQ,CAACthE,CAAD,CAAQhG,CAAR,CAAeunE,CAAf,CAAgCvqE,CAAhC,CAAuCwqE,CAAvC,CAAsDnrE,CAAtD,CAA2DorE,CAA3D,CAAwE,CAEhGzhE,CAAA,CAAMuhE,CAAN,CAAA,CAAyBvqE,CACrBwqE,EAAJ,GAAmBxhE,CAAA,CAAMwhE,CAAN,CAAnB,CAA0CnrE,CAA1C,CACA2J,EAAAinD,OAAA,CAAejtD,CACfgG,EAAA0hE,OAAA,CAA0B,CAA1B,GAAgB1nE,CAChBgG,EAAA2hE,MAAA,CAAe3nE,CAAf,GAA0BynE,CAA1B,CAAwC,CACxCzhE,EAAA4hE,QAAA,CAAgB,EAAE5hE,CAAA0hE,OAAF,EAAkB1hE,CAAA2hE,MAAlB,CAEhB3hE,EAAA6hE,KAAA,CAAa,EAAE7hE,CAAA8hE,MAAF;AAA8B,CAA9B,IAAiB9nE,CAAjB,CAAuB,CAAvB,EATmF,CAsBlG,OAAO,CACL+oB,SAAU,GADL,CAEL4K,aAAc,CAAA,CAFT,CAGL/H,WAAY,SAHP,CAIL/C,SAAU,GAJL,CAKLwD,SAAU,CAAA,CALL,CAMLmG,MAAO,CAAA,CANF,CAOLvsB,QAAS8hE,QAAwB,CAACt+C,CAAD,CAAWsD,CAAX,CAAkB,CACjD,IAAI8M,EAAa9M,CAAAhe,SAAjB,CACIi5D,EAAqB1sE,CAAAm3B,cAAA,CAAuB,iBAAvB,CAA2CoH,CAA3C,CAAwD,GAAxD,CADzB,CAGI/4B,EAAQ+4B,CAAA/4B,MAAA,CAAiB,4FAAjB,CAEZ,IAAKA,CAAAA,CAAL,CACE,KAAMumE,EAAA,CAAe,MAAf,CACFxtC,CADE,CAAN,CAIF,IAAIouC,EAAMnnE,CAAA,CAAM,CAAN,CAAV,CACIonE,EAAMpnE,CAAA,CAAM,CAAN,CADV,CAEIqnE,EAAUrnE,CAAA,CAAM,CAAN,CAFd,CAGIsnE,EAAatnE,CAAA,CAAM,CAAN,CAHjB,CAKAA,EAAQmnE,CAAAnnE,MAAA,CAAU,wDAAV,CAER,IAAKA,CAAAA,CAAL,CACE,KAAMumE,EAAA,CAAe,QAAf,CACFY,CADE,CAAN,CAGF,IAAIV,EAAkBzmE,CAAA,CAAM,CAAN,CAAlBymE,EAA8BzmE,CAAA,CAAM,CAAN,CAAlC,CACI0mE,EAAgB1mE,CAAA,CAAM,CAAN,CAEpB,IAAIqnE,CAAJ,GAAiB,CAAA,4BAAA7hE,KAAA,CAAkC6hE,CAAlC,CAAjB;AACI,2FAAA7hE,KAAA,CAAiG6hE,CAAjG,CADJ,EAEE,KAAMd,EAAA,CAAe,UAAf,CACJc,CADI,CAAN,CA3B+C,IA+B7CE,CA/B6C,CA+B3BC,CA/B2B,CA+BXC,CA/BW,CA+BOC,CA/BP,CAgC7CC,EAAe,CAACtzB,IAAKl5B,EAAN,CAEfmsD,EAAJ,CACEC,CADF,CACqBj1D,CAAA,CAAOg1D,CAAP,CADrB,EAGEG,CAGA,CAHmBA,QAAQ,CAAClsE,CAAD,CAAMW,CAAN,CAAa,CACtC,MAAOif,GAAA,CAAQjf,CAAR,CAD+B,CAGxC,CAAAwrE,CAAA,CAAiBA,QAAQ,CAACnsE,CAAD,CAAM,CAC7B,MAAOA,EADsB,CANjC,CAWA,OAAOqsE,SAAqB,CAAC54C,CAAD,CAASrG,CAAT,CAAmBsD,CAAnB,CAA0Bi7B,CAA1B,CAAgCh4B,CAAhC,CAA6C,CAEnEq4C,CAAJ,GACEC,CADF,CACmBA,QAAQ,CAACjsE,CAAD,CAAMW,CAAN,CAAagD,CAAb,CAAoB,CAEvCwnE,CAAJ,GAAmBiB,CAAA,CAAajB,CAAb,CAAnB,CAAiDnrE,CAAjD,CACAosE,EAAA,CAAalB,CAAb,CAAA,CAAgCvqE,CAChCyrE,EAAAxb,OAAA,CAAsBjtD,CACtB,OAAOqoE,EAAA,CAAiBv4C,CAAjB,CAAyB24C,CAAzB,CALoC,CAD/C,CAkBA,KAAIE,EAAe/+D,EAAA,EAGnBkmB,EAAAyB,iBAAA,CAAwB22C,CAAxB,CAA6BU,QAAuB,CAAC7gD,CAAD,CAAa,CAAA,IAC3D/nB,CAD2D,CACpDpE,CADoD,CAE3DitE,EAAep/C,CAAA,CAAS,CAAT,CAF4C,CAI3Dq/C,CAJ2D,CAO3DC,EAAen/D,EAAA,EAP4C,CAQ3Do/D,CAR2D,CAS3D3sE,CAT2D,CAStDW,CATsD,CAU3DisE,CAV2D,CAY3DC,CAZ2D,CAa3D59D,CAb2D,CAc3D69D,CAGAhB,EAAJ,GACEr4C,CAAA,CAAOq4C,CAAP,CADF,CACoBpgD,CADpB,CAIA,IAAItsB,EAAA,CAAYssB,CAAZ,CAAJ,CACEmhD,CACA,CADiBnhD,CACjB,CAAAqhD,CAAA,CAAcd,CAAd,EAAgCC,CAFlC,KAGO,CACLa,CAAA,CAAcd,CAAd,EAAgCE,CAEhCU,EAAA,CAAiB,EACjB,KAASG,CAAT,GAAoBthD,EAApB,CACMA,CAAAxrB,eAAA,CAA0B8sE,CAA1B,CAAJ,EAA+D,GAA/D,EAA0CA,CAAAjoE,OAAA,CAAe,CAAf,CAA1C,EACE8nE,CAAAzoE,KAAA,CAAoB4oE,CAApB,CAGJH,EAAAtsE,KAAA,EATK,CAYPosE,CAAA;AAAmBE,CAAAttE,OACnButE,EAAA,CAAqBnpD,KAAJ,CAAUgpD,CAAV,CAGjB,KAAKhpE,CAAL,CAAa,CAAb,CAAgBA,CAAhB,CAAwBgpE,CAAxB,CAA0ChpE,CAAA,EAA1C,CAIE,GAHA3D,CAGI,CAHG0rB,CAAD,GAAgBmhD,CAAhB,CAAkClpE,CAAlC,CAA0CkpE,CAAA,CAAelpE,CAAf,CAG5C,CAFJhD,CAEI,CAFI+qB,CAAA,CAAW1rB,CAAX,CAEJ,CADJ4sE,CACI,CADQG,CAAA,CAAY/sE,CAAZ,CAAiBW,CAAjB,CAAwBgD,CAAxB,CACR,CAAA2oE,CAAA,CAAaM,CAAb,CAAJ,CAEE39D,CAGA,CAHQq9D,CAAA,CAAaM,CAAb,CAGR,CAFA,OAAON,CAAA,CAAaM,CAAb,CAEP,CADAF,CAAA,CAAaE,CAAb,CACA,CAD0B39D,CAC1B,CAAA69D,CAAA,CAAenpE,CAAf,CAAA,CAAwBsL,CAL1B,KAMO,CAAA,GAAIy9D,CAAA,CAAaE,CAAb,CAAJ,CAKL,KAHA/sE,EAAA,CAAQitE,CAAR,CAAwB,QAAQ,CAAC79D,CAAD,CAAQ,CAClCA,CAAJ,EAAaA,CAAAtF,MAAb,GAA0B2iE,CAAA,CAAar9D,CAAAob,GAAb,CAA1B,CAAmDpb,CAAnD,CADsC,CAAxC,CAGM,CAAA+7D,CAAA,CAAe,OAAf,CAEFxtC,CAFE,CAEUovC,CAFV,CAEqBjsE,CAFrB,CAAN,CAKAmsE,CAAA,CAAenpE,CAAf,CAAA,CAAwB,CAAC0mB,GAAIuiD,CAAL,CAAgBjjE,MAAOzK,CAAvB,CAAkCyH,MAAOzH,CAAzC,CACxBwtE,EAAA,CAAaE,CAAb,CAAA,CAA0B,CAAA,CAXrB,CAgBT,IAASK,CAAT,GAAqBX,EAArB,CAAmC,CACjCr9D,CAAA,CAAQq9D,CAAA,CAAaW,CAAb,CACR7yC,EAAA,CAAmBltB,EAAA,CAAc+B,CAAAtI,MAAd,CACnB0O,EAAAiiD,MAAA,CAAel9B,CAAf,CACA,IAAIA,CAAA,CAAiB,CAAjB,CAAA/c,WAAJ,CAGE,IAAK1Z,CAAW,CAAH,CAAG,CAAApE,CAAA,CAAS66B,CAAA76B,OAAzB,CAAkDoE,CAAlD,CAA0DpE,CAA1D,CAAkEoE,CAAA,EAAlE,CACEy2B,CAAA,CAAiBz2B,CAAjB,CAAA,aAAA,CAAsC,CAAA,CAG1CsL,EAAAtF,MAAAwC,SAAA,EAXiC,CAenC,IAAKxI,CAAL,CAAa,CAAb,CAAgBA,CAAhB,CAAwBgpE,CAAxB,CAA0ChpE,CAAA,EAA1C,CAKE,GAJA3D,CAII2J,CAJG+hB,CAAD,GAAgBmhD,CAAhB,CAAkClpE,CAAlC,CAA0CkpE,CAAA,CAAelpE,CAAf,CAI5CgG,CAHJhJ,CAGIgJ,CAHI+hB,CAAA,CAAW1rB,CAAX,CAGJ2J,CAFJsF,CAEItF,CAFImjE,CAAA,CAAenpE,CAAf,CAEJgG,CAAAsF,CAAAtF,MAAJ,CAAiB,CAIf8iE,CAAA,CAAWD,CAGX,GACEC,EAAA,CAAWA,CAAAn/D,YADb,OAESm/D,CAFT,EAEqBA,CAAA,aAFrB,CAIkBx9D,EApLrBtI,MAAA,CAAY,CAAZ,CAoLG,EAA4B8lE,CAA5B,EAEEp3D,CAAAkiD,KAAA,CAAcrqD,EAAA,CAAc+B,CAAAtI,MAAd,CAAd,CAA0C,IAA1C,CAAgDD,CAAA,CAAO8lE,CAAP,CAAhD,CAEFA;CAAA,CAA2Bv9D,CApL9BtI,MAAA,CAoL8BsI,CApLlBtI,MAAApH,OAAZ,CAAiC,CAAjC,CAqLG0rE,EAAA,CAAYh8D,CAAAtF,MAAZ,CAAyBhG,CAAzB,CAAgCunE,CAAhC,CAAiDvqE,CAAjD,CAAwDwqE,CAAxD,CAAuEnrE,CAAvE,CAA4E2sE,CAA5E,CAhBe,CAAjB,IAmBEh5C,EAAA,CAAYu5C,QAA2B,CAACvmE,CAAD,CAAQgD,CAAR,CAAe,CACpDsF,CAAAtF,MAAA,CAAcA,CAEd,KAAIyD,EAAUu+D,CAAA5wD,UAAA,CAA6B,CAAA,CAA7B,CACdpU,EAAA,CAAMA,CAAApH,OAAA,EAAN,CAAA,CAAwB6N,CAGxBiI,EAAAgiD,MAAA,CAAe1wD,CAAf,CAAsB,IAAtB,CAA4BD,CAAA,CAAO8lE,CAAP,CAA5B,CACAA,EAAA,CAAep/D,CAIf6B,EAAAtI,MAAA,CAAcA,CACd+lE,EAAA,CAAaz9D,CAAAob,GAAb,CAAA,CAAyBpb,CACzBg8D,EAAA,CAAYh8D,CAAAtF,MAAZ,CAAyBhG,CAAzB,CAAgCunE,CAAhC,CAAiDvqE,CAAjD,CAAwDwqE,CAAxD,CAAuEnrE,CAAvE,CAA4E2sE,CAA5E,CAdoD,CAAtD,CAkBJL,EAAA,CAAeI,CA3HgD,CAAjE,CAvBuE,CA7CxB,CAP9C,CA1BiE,CAAlD,CAj3ExB,CAsvFI75D,GAAkB,CAAC,UAAD,CAAa,QAAQ,CAACwC,CAAD,CAAW,CACpD,MAAO,CACLqX,SAAU,GADL,CAEL4K,aAAc,CAAA,CAFT,CAGLxN,KAAMA,QAAQ,CAACngB,CAAD,CAAQpG,CAAR,CAAiBN,CAAjB,CAAuB,CACnC0G,CAAAhH,OAAA,CAAaM,CAAA2P,OAAb,CAA0Bu6D,QAA0B,CAACxsE,CAAD,CAAQ,CAK1D0U,CAAA,CAAS1U,CAAA,CAAQ,aAAR,CAAwB,UAAjC,CAAA,CAA6C4C,CAA7C,CAxKY6pE,SAwKZ,CAAqE,CACnEC,YAxKsBC,iBAuK6C,CAArE,CAL0D,CAA5D,CADmC,CAHhC,CAD6C,CAAhC,CAtvFtB,CAu5FIv7D,GAAkB,CAAC,UAAD,CAAa,QAAQ,CAACsD,CAAD,CAAW,CACpD,MAAO,CACLqX,SAAU,GADL,CAEL4K,aAAc,CAAA,CAFT,CAGLxN,KAAMA,QAAQ,CAACngB,CAAD,CAAQpG,CAAR,CAAiBN,CAAjB,CAAuB,CACnC0G,CAAAhH,OAAA,CAAaM,CAAA6O,OAAb,CAA0By7D,QAA0B,CAAC5sE,CAAD,CAAQ,CAG1D0U,CAAA,CAAS1U,CAAA;AAAQ,UAAR,CAAqB,aAA9B,CAAA,CAA6C4C,CAA7C,CAvUY6pE,SAuUZ,CAAoE,CAClEC,YAvUsBC,iBAsU4C,CAApE,CAH0D,CAA5D,CADmC,CAHhC,CAD6C,CAAhC,CAv5FtB,CAq9FIv6D,GAAmB82C,EAAA,CAAY,QAAQ,CAAClgD,CAAD,CAAQpG,CAAR,CAAiBN,CAAjB,CAAuB,CAChE0G,CAAAhH,OAAA,CAAaM,CAAA6P,QAAb,CAA2B06D,QAA2B,CAACC,CAAD,CAAYC,CAAZ,CAAuB,CACvEA,CAAJ,EAAkBD,CAAlB,GAAgCC,CAAhC,EACE7tE,CAAA,CAAQ6tE,CAAR,CAAmB,QAAQ,CAACznE,CAAD,CAAMuK,CAAN,CAAa,CAAEjN,CAAA8vD,IAAA,CAAY7iD,CAAZ,CAAmB,EAAnB,CAAF,CAAxC,CAEEi9D,EAAJ,EAAelqE,CAAA8vD,IAAA,CAAYoa,CAAZ,CAJ4D,CAA7E,CAKG,CAAA,CALH,CADgE,CAA3C,CAr9FvB,CA8lGIx6D,GAAoB,CAAC,UAAD,CAAa,QAAQ,CAACoC,CAAD,CAAW,CACtD,MAAO,CACLqX,SAAU,IADL,CAELD,QAAS,UAFJ,CAKL/gB,WAAY,CAAC,QAAD,CAAWiiE,QAA2B,EAAG,CACpD,IAAAC,MAAA,CAAa,EADuC,CAAzC,CALP,CAQL9jD,KAAMA,QAAQ,CAACngB,CAAD,CAAQpG,CAAR,CAAiBN,CAAjB,CAAuB0qE,CAAvB,CAA2C,CAAA,IAEnDE,EAAsB,EAF6B,CAGnDC,EAAmB,EAHgC,CAInDC,EAA0B,EAJyB,CAKnDC,EAAiB,EALkC,CAOnDC,EAAgBA,QAAQ,CAACvqE,CAAD,CAAQC,CAAR,CAAe,CACvC,MAAO,SAAQ,EAAG,CAAED,CAAAG,OAAA,CAAaF,CAAb,CAAoB,CAApB,CAAF,CADqB,CAI3CgG,EAAAhH,OAAA,CAVgBM,CAAA+P,SAUhB,EAViC/P,CAAAsI,GAUjC,CAAwB2iE,QAA4B,CAACvtE,CAAD,CAAQ,CAAA,IACtDH,CADsD,CACnDW,CACFX,EAAA,CAAI,CAAT,KAAYW,CAAZ,CAAiB4sE,CAAAxuE,OAAjB,CAAiDiB,CAAjD,CAAqDW,CAArD,CAAyD,EAAEX,CAA3D,CACE6U,CAAA8T,OAAA,CAAgB4kD,CAAA,CAAwBvtE,CAAxB,CAAhB,CAIGA,EAAA,CAFLutE,CAAAxuE,OAEK;AAF4B,CAEjC,KAAY4B,CAAZ,CAAiB6sE,CAAAzuE,OAAjB,CAAwCiB,CAAxC,CAA4CW,CAA5C,CAAgD,EAAEX,CAAlD,CAAqD,CACnD,IAAIszD,EAAW5mD,EAAA,CAAc4gE,CAAA,CAAiBttE,CAAjB,CAAAmG,MAAd,CACfqnE,EAAA,CAAextE,CAAf,CAAA2L,SAAA,EAEA8rB,EADc81C,CAAA,CAAwBvtE,CAAxB,CACdy3B,CAD2C5iB,CAAAiiD,MAAA,CAAexD,CAAf,CAC3C77B,MAAA,CAAag2C,CAAA,CAAcF,CAAd,CAAuCvtE,CAAvC,CAAb,CAJmD,CAOrDstE,CAAAvuE,OAAA,CAA0B,CAC1ByuE,EAAAzuE,OAAA,CAAwB,CAExB,EAAKsuE,CAAL,CAA2BF,CAAAC,MAAA,CAAyB,GAAzB,CAA+BjtE,CAA/B,CAA3B,EAAoEgtE,CAAAC,MAAA,CAAyB,GAAzB,CAApE,GACE/tE,CAAA,CAAQguE,CAAR,CAA6B,QAAQ,CAACM,CAAD,CAAqB,CACxDA,CAAA5+C,WAAA,CAA8B,QAAQ,CAAC6+C,CAAD,CAAcC,CAAd,CAA6B,CACjEL,CAAA5pE,KAAA,CAAoBiqE,CAApB,CACA,KAAIC,EAASH,CAAA5qE,QACb6qE,EAAA,CAAYA,CAAA7uE,OAAA,EAAZ,CAAA,CAAoCN,CAAAm3B,cAAA,CAAuB,qBAAvB,CAGpC03C,EAAA1pE,KAAA,CAFY6K,CAAEtI,MAAOynE,CAATn/D,CAEZ,CACAoG,EAAAgiD,MAAA,CAAe+W,CAAf,CAA4BE,CAAA3sE,OAAA,EAA5B,CAA6C2sE,CAA7C,CAPiE,CAAnE,CADwD,CAA1D,CAlBwD,CAA5D,CAXuD,CARpD,CAD+C,CAAhC,CA9lGxB,CAqpGIn7D,GAAwB02C,EAAA,CAAY,CACtCt6B,WAAY,SAD0B,CAEtC/C,SAAU,IAF4B,CAGtCC,QAAS,WAH6B,CAItC6K,aAAc,CAAA,CAJwB,CAKtCxN,KAAMA,QAAQ,CAACngB,CAAD,CAAQpG,CAAR,CAAiBmsB,CAAjB,CAAwBi8B,CAAxB,CAA8Bh4B,CAA9B,CAA2C,CACvDg4B,CAAAiiB,MAAA,CAAW,GAAX,CAAiBl+C,CAAAxc,aAAjB,CAAA,CAAwCy4C,CAAAiiB,MAAA,CAAW,GAAX,CAAiBl+C,CAAAxc,aAAjB,CAAxC,EAAgF,EAChFy4C,EAAAiiB,MAAA,CAAW,GAAX,CAAiBl+C,CAAAxc,aAAjB,CAAA9O,KAAA,CAA0C,CAAEmrB,WAAYoE,CAAd;AAA2BpwB,QAASA,CAApC,CAA1C,CAFuD,CALnB,CAAZ,CArpG5B,CAgqGI8P,GAA2Bw2C,EAAA,CAAY,CACzCt6B,WAAY,SAD6B,CAEzC/C,SAAU,IAF+B,CAGzCC,QAAS,WAHgC,CAIzC6K,aAAc,CAAA,CAJ2B,CAKzCxN,KAAMA,QAAQ,CAACngB,CAAD,CAAQpG,CAAR,CAAiBN,CAAjB,CAAuB0oD,CAAvB,CAA6Bh4B,CAA7B,CAA0C,CACtDg4B,CAAAiiB,MAAA,CAAW,GAAX,CAAA,CAAmBjiB,CAAAiiB,MAAA,CAAW,GAAX,CAAnB,EAAsC,EACtCjiB,EAAAiiB,MAAA,CAAW,GAAX,CAAAxpE,KAAA,CAAqB,CAAEmrB,WAAYoE,CAAd,CAA2BpwB,QAASA,CAApC,CAArB,CAFsD,CALf,CAAZ,CAhqG/B,CAiuGIkQ,GAAwBo2C,EAAA,CAAY,CACtCn9B,SAAU,KAD4B,CAEtC5C,KAAMA,QAAQ,CAAC2J,CAAD,CAASrG,CAAT,CAAmBsG,CAAnB,CAA2BhoB,CAA3B,CAAuCioB,CAAvC,CAAoD,CAChE,GAAKA,CAAAA,CAAL,CACE,KAAMx0B,EAAA,CAAO,cAAP,CAAA,CAAuB,QAAvB,CAILsH,EAAA,CAAY2mB,CAAZ,CAJK,CAAN,CAOFuG,CAAA,CAAY,QAAQ,CAAChtB,CAAD,CAAQ,CAC1BymB,CAAAxmB,MAAA,EACAwmB,EAAArmB,OAAA,CAAgBJ,CAAhB,CAF0B,CAA5B,CATgE,CAF5B,CAAZ,CAjuG5B,CAoxGI0J,GAAkB,CAAC,gBAAD,CAAmB,QAAQ,CAACwH,CAAD,CAAiB,CAChE,MAAO,CACL6U,SAAU,GADL,CAELsD,SAAU,CAAA,CAFL,CAGLpmB,QAASA,QAAQ,CAACrG,CAAD,CAAUN,CAAV,CAAgB,CACd,kBAAjB,EAAIA,CAAAsY,KAAJ,EAIE1D,CAAAqI,IAAA,CAHkBjd,CAAAonB,GAGlB,CAFW9mB,CAAA,CAAQ,CAAR,CAAAs1B,KAEX,CAL6B,CAH5B,CADyD,CAA5C,CApxGtB,CAmyGI01C,GAAkBpvE,CAAA,CAAO,WAAP,CAnyGtB,CA49GIoU,GAAqBtR,EAAA,CAAQ,CAC/ByqB,SAAU,GADqB;AAE/BsD,SAAU,CAAA,CAFqB,CAAR,CA59GzB,CAk+GIzf,GAAkB,CAAC,UAAD,CAAa,QAAb,CAAuB,QAAQ,CAACqzD,CAAD,CAAa7sD,CAAb,CAAqB,CAAA,IAEpEy3D,EAAoB,wMAFgD,CAGpEC,EAAgB,CAACthB,cAAerrD,CAAhB,CAGpB,OAAO,CACL4qB,SAAU,GADL,CAELD,QAAS,CAAC,QAAD,CAAW,UAAX,CAFJ,CAGL/gB,WAAY,CAAC,UAAD,CAAa,QAAb,CAAuB,QAAvB,CAAiC,QAAQ,CAAC0hB,CAAD,CAAWqG,CAAX,CAAmBC,CAAnB,CAA2B,CAAA,IAC1E/tB,EAAO,IADmE,CAE1E+oE,EAAa,EAF6D,CAG1EC,EAAcF,CAH4D,CAK1EG,CAGJjpE,EAAAkpE,UAAA,CAAiBn7C,CAAAhgB,QAGjB/N,EAAAmpE,KAAA,CAAYC,QAAQ,CAACC,CAAD,CAAeC,CAAf,CAA4BC,CAA5B,CAA4C,CAC9DP,CAAA,CAAcK,CAEdJ,EAAA,CAAgBM,CAH8C,CAOhEvpE,EAAAwpE,UAAA,CAAiBC,QAAQ,CAACzuE,CAAD,CAAQ4C,CAAR,CAAiB,CACxCqJ,EAAA,CAAwBjM,CAAxB,CAA+B,gBAA/B,CACA+tE;CAAA,CAAW/tE,CAAX,CAAA,CAAoB,CAAA,CAEhBguE,EAAA1hB,WAAJ,EAA8BtsD,CAA9B,GACEysB,CAAAnnB,IAAA,CAAatF,CAAb,CACA,CAAIiuE,CAAAjtE,OAAA,EAAJ,EAA4BitE,CAAAjkD,OAAA,EAF9B,CAOIpnB,EAAJ,EAAeA,CAAA,CAAQ,CAAR,CAAAmF,aAAA,CAAwB,UAAxB,CAAf,GACEnF,CAAA,CAAQ,CAAR,CAAAuwD,SADF,CACwB,CAAA,CADxB,CAXwC,CAiB1CnuD,EAAA0pE,aAAA,CAAoBC,QAAQ,CAAC3uE,CAAD,CAAQ,CAC9B,IAAA4uE,UAAA,CAAe5uE,CAAf,CAAJ,GACE,OAAO+tE,CAAA,CAAW/tE,CAAX,CACP,CAAIguE,CAAA1hB,WAAJ,GAA+BtsD,CAA/B,EACE,IAAA6uE,oBAAA,CAAyB7uE,CAAzB,CAHJ,CADkC,CAUpCgF,EAAA6pE,oBAAA,CAA2BC,QAAQ,CAACxpE,CAAD,CAAM,CACnCypE,CAAAA,CAAa,IAAbA,CAAoB9vD,EAAA,CAAQ3Z,CAAR,CAApBypE,CAAmC,IACvCd,EAAA3oE,IAAA,CAAkBypE,CAAlB,CACAtiD,EAAAunC,QAAA,CAAiBia,CAAjB,CACAxhD,EAAAnnB,IAAA,CAAaypE,CAAb,CACAd,EAAA5rE,KAAA,CAAmB,UAAnB,CAA+B,CAAA,CAA/B,CALuC,CASzC2C,EAAA4pE,UAAA,CAAiBI,QAAQ,CAAChvE,CAAD,CAAQ,CAC/B,MAAO+tE,EAAAxuE,eAAA,CAA0BS,CAA1B,CADwB,CAIjC8yB,EAAA0B,IAAA,CAAW,UAAX,CAAuB,QAAQ,EAAG,CAEhCxvB,CAAA6pE,oBAAA,CAA2B1tE,CAFK,CAAlC,CA1D8E,CAApE,CAHP,CAmELgoB,KAAMA,QAAQ,CAACngB,CAAD,CAAQpG,CAAR,CAAiBN,CAAjB,CAAuBqgE,CAAvB,CAA8B,CA2C1CsM,QAASA,EAAa,CAACjmE,CAAD,CAAQkmE,CAAR,CAAuBlB,CAAvB,CAAoCmB,CAApC,CAAgD,CACpEnB,CAAAphB,QAAA,CAAsBwiB,QAAQ,EAAG,CAC/B,IAAIrN;AAAYiM,CAAA1hB,WAEZ6iB,EAAAP,UAAA,CAAqB7M,CAArB,CAAJ,EACMkM,CAAAjtE,OAAA,EAEJ,EAF4BitE,CAAAjkD,OAAA,EAE5B,CADAklD,CAAA5pE,IAAA,CAAkBy8D,CAAlB,CACA,CAAkB,EAAlB,GAAIA,CAAJ,EAAsBsN,CAAAhtE,KAAA,CAAiB,UAAjB,CAA6B,CAAA,CAA7B,CAHxB,EAKmB,IAAjB,EAAI0/D,CAAJ,EAAyBsN,CAAzB,CACEH,CAAA5pE,IAAA,CAAkB,EAAlB,CADF,CAGE6pE,CAAAN,oBAAA,CAA+B9M,CAA/B,CAX2B,CAgBjCmN,EAAAtkE,GAAA,CAAiB,QAAjB,CAA2B,QAAQ,EAAG,CACpC5B,CAAAE,OAAA,CAAa,QAAQ,EAAG,CAClB+kE,CAAAjtE,OAAA,EAAJ,EAA4BitE,CAAAjkD,OAAA,EAC5BgkD,EAAAxhB,cAAA,CAA0B0iB,CAAA5pE,IAAA,EAA1B,CAFsB,CAAxB,CADoC,CAAtC,CAjBoE,CAyBtEgqE,QAASA,EAAe,CAACtmE,CAAD,CAAQkmE,CAAR,CAAuBlkB,CAAvB,CAA6B,CACnD,IAAIukB,CACJvkB,EAAA4B,QAAA,CAAeC,QAAQ,EAAG,CACxB,IAAIpqD,EAAQ,IAAI2c,EAAJ,CAAY4rC,CAAAsB,WAAZ,CACZptD,EAAA,CAAQgwE,CAAA3sE,KAAA,CAAmB,QAAnB,CAAR,CAAsC,QAAQ,CAACwN,CAAD,CAAS,CACrDA,CAAAojD,SAAA,CAAkB3xD,CAAA,CAAUiB,CAAAwH,IAAA,CAAU8F,CAAA/P,MAAV,CAAV,CADmC,CAAvD,CAFwB,CAS1BgJ,EAAAhH,OAAA,CAAawtE,QAA4B,EAAG,CACrCnrE,EAAA,CAAOkrE,CAAP,CAAiBvkB,CAAAsB,WAAjB,CAAL,GACEijB,CACA,CADWrrE,EAAA,CAAY8mD,CAAAsB,WAAZ,CACX,CAAAtB,CAAA4B,QAAA,EAFF,CAD0C,CAA5C,CAOAsiB,EAAAtkE,GAAA,CAAiB,QAAjB,CAA2B,QAAQ,EAAG,CACpC5B,CAAAE,OAAA,CAAa,QAAQ,EAAG,CACtB,IAAInG,EAAQ,EACZ7D,EAAA,CAAQgwE,CAAA3sE,KAAA,CAAmB,QAAnB,CAAR;AAAsC,QAAQ,CAACwN,CAAD,CAAS,CACjDA,CAAAojD,SAAJ,EACEpwD,CAAAU,KAAA,CAAWsM,CAAA/P,MAAX,CAFmD,CAAvD,CAKAgrD,EAAAwB,cAAA,CAAmBzpD,CAAnB,CAPsB,CAAxB,CADoC,CAAtC,CAlBmD,CA+BrD0sE,QAASA,EAAc,CAACzmE,CAAD,CAAQkmE,CAAR,CAAuBlkB,CAAvB,CAA6B,CA2DlD0kB,QAASA,EAAc,CAACC,CAAD,CAAStwE,CAAT,CAAcW,CAAd,CAAqB,CAC1CyhB,CAAA,CAAOmuD,CAAP,CAAA,CAAoB5vE,CAChB6vE,EAAJ,GAAapuD,CAAA,CAAOouD,CAAP,CAAb,CAA+BxwE,CAA/B,CACA,OAAOswE,EAAA,CAAO3mE,CAAP,CAAcyY,CAAd,CAHmC,CAyD5CquD,QAASA,EAAkB,CAAC/N,CAAD,CAAY,CACrC,IAAIgO,CACJ,IAAI7c,CAAJ,CACE,GAAI8c,CAAJ,EAAe/wE,CAAA,CAAQ8iE,CAAR,CAAf,CAAmC,CAEjCgO,CAAA,CAAc,IAAI3wD,EAAJ,CAAY,EAAZ,CACd,KAAS,IAAA6wD,EAAa,CAAtB,CAAyBA,CAAzB,CAAsClO,CAAAnjE,OAAtC,CAAwDqxE,CAAA,EAAxD,CAEEF,CAAAxwD,IAAA,CAAgBmwD,CAAA,CAAeM,CAAf,CAAwB,IAAxB,CAA8BjO,CAAA,CAAUkO,CAAV,CAA9B,CAAhB,CAAsE,CAAA,CAAtE,CAL+B,CAAnC,IAQEF,EAAA,CAAc,IAAI3wD,EAAJ,CAAY2iD,CAAZ,CATlB,KAWWiO,EAAJ,GACLjO,CADK,CACO2N,CAAA,CAAeM,CAAf,CAAwB,IAAxB,CAA8BjO,CAA9B,CADP,CAIP,OAAOmO,SAAmB,CAAC7wE,CAAD,CAAMW,CAAN,CAAa,CACrC,IAAImwE,CAEFA,EAAA,CADEH,CAAJ,CACmBA,CADnB,CAEWI,CAAJ,CACYA,CADZ,CAGY9uE,CAGnB,OAAI4xD,EAAJ,CACS1xD,CAAA,CAAUuuE,CAAA/lD,OAAA,CAAmB0lD,CAAA,CAAeS,CAAf,CAA+B9wE,CAA/B,CAAoCW,CAApC,CAAnB,CAAV,CADT,CAGS+hE,CAHT,GAGuB2N,CAAA,CAAeS,CAAf,CAA+B9wE,CAA/B,CAAoCW,CAApC,CAbc,CAjBF,CAmCvCqwE,QAASA,EAAiB,EAAG,CACtBC,CAAL,GACEtnE,CAAAqqC,aAAA,CAAmBk9B,CAAnB,CACA,CAAAD,CAAA,CAAkB,CAAA,CAFpB,CAD2B,CAmB7BE,QAASA,EAAc,CAACC,CAAD,CAAWC,CAAX,CAAkBC,CAAlB,CAAyB,CAC9CF,CAAA,CAASC,CAAT,CAAA,CAAkBD,CAAA,CAASC,CAAT,CAAlB,EAAqC,CACrCD,EAAA,CAASC,CAAT,CAAA,EAAoBC,CAAA,CAAQ,CAAR,CAAa,EAFa,CAKhDJ,QAASA,EAAM,EAAG,CAChBD,CAAA,CAAkB,CAAA,CADF,KAIZM,EAAe,CAAC,GAAG,EAAJ,CAJH,CAKZC,EAAmB,CAAC,EAAD,CALP,CAMZC,CANY,CAOZC,CAPY,CASZC,CATY,CASIC,CATJ,CASqBC,CACjCnP,EAAAA,CAAY/W,CAAAsB,WACZrwB;CAAAA,CAASk1C,CAAA,CAASnoE,CAAT,CAATizB,EAA4B,EAXhB,KAYZt8B,EAAOkwE,CAAA,CAzqyBZhxE,MAAAc,KAAA,CAyqyBiCs8B,CAzqyBjC,CAAAr8B,KAAA,EAyqyBY,CAA+Bq8B,CAZ1B,CAaZ58B,CAbY,CAcZW,CAdY,CAeCpB,CAfD,CAgBAoE,CAhBA,CAiBZytE,EAAW,EAEXP,EAAAA,CAAaJ,CAAA,CAAmB/N,CAAnB,CAnBD,KAoBZqP,EAAc,CAAA,CApBF,CAsBZxuE,CAtBY,CAwBZyuE,CAEJC,EAAA,CAAiB,EAGjB,KAAKtuE,CAAL,CAAa,CAAb,CAAgBpE,CAAA,CAASe,CAAAf,OAAT,CAAsBoE,CAAtB,CAA8BpE,CAA9C,CAAsDoE,CAAA,EAAtD,CAA+D,CAC7D3D,CAAA,CAAM2D,CACN,IAAI6sE,CAAJ,GACExwE,CACI,CADEM,CAAA,CAAKqD,CAAL,CACF,CAAkB,GAAlB,GAAA3D,CAAA+E,OAAA,CAAW,CAAX,CAFN,EAE6B,QAE7BpE,EAAA,CAAQi8B,CAAA,CAAO58B,CAAP,CAERyxE,EAAA,CAAkBpB,CAAA,CAAe6B,CAAf,CAA0BlyE,CAA1B,CAA+BW,CAA/B,CAAlB,EAA2D,EAC3D,EAAM+wE,CAAN,CAAoBH,CAAA,CAAaE,CAAb,CAApB,IACEC,CACA,CADcH,CAAA,CAAaE,CAAb,CACd,CAD8C,EAC9C,CAAAD,CAAAptE,KAAA,CAAsBqtE,CAAtB,CAFF,CAKA3d,EAAA,CAAW+c,CAAA,CAAW7wE,CAAX,CAAgBW,CAAhB,CACXoxE,EAAA,CAAcA,CAAd,EAA6Bje,CAE7Bud,EAAA,CAAQhB,CAAA,CAAe8B,CAAf,CAA0BnyE,CAA1B,CAA+BW,CAA/B,CAGR0wE,EAAA,CAAQlvE,CAAA,CAAUkvE,CAAV,CAAA,CAAmBA,CAAnB,CAA2B,EACnCW,EAAA,CAAWrB,CAAA,CAAUA,CAAA,CAAQhnE,CAAR,CAAeyY,CAAf,CAAV,CAAoCouD,CAAA,CAAUlwE,CAAA,CAAKqD,CAAL,CAAV,CAAwBA,CACnEgtE,EAAJ,GACEsB,CAAA,CAAeD,CAAf,CADF,CAC6BhyE,CAD7B,CAIA0xE,EAAAttE,KAAA,CAAiB,CAEfimB,GAAI2nD,CAFW,CAGfX,MAAOA,CAHQ,CAIfvd,SAAUA,CAJK,CAAjB,CA1B6D,CAiC1DD,CAAL,GACMue,CAAJ,EAAgC,IAAhC,GAAkB1P,CAAlB,CAEE6O,CAAA,CAAa,EAAb,CAAAnoE,QAAA,CAAyB,CAACihB,GAAG,EAAJ,CAAQgnD,MAAM,EAAd,CAAkBvd,SAAS,CAACie,CAA5B,CAAzB,CAFF,CAGYA,CAHZ,EAKER,CAAA,CAAa,EAAb,CAAAnoE,QAAA,CAAyB,CAACihB,GAAG,GAAJ,CAASgnD,MAAM,EAAf,CAAmBvd,SAAS,CAAA,CAA5B,CAAzB,CANJ,CAWKue,EAAA,CAAa,CAAlB,KAAqBC,CAArB,CAAmCd,CAAAjyE,OAAnC,CACK8yE,CADL,CACkBC,CADlB,CAEKD,CAAA,EAFL,CAEmB,CAEjBZ,CAAA,CAAkBD,CAAA,CAAiBa,CAAjB,CAGlBX,EAAA,CAAcH,CAAA,CAAaE,CAAb,CAEVc,EAAAhzE,OAAJ,EAAgC8yE,CAAhC,EAEEV,CAMA,CANiB,CACfpuE,QAASivE,CAAA7rE,MAAA,EAAA1D,KAAA,CAA8B,OAA9B;AAAuCwuE,CAAvC,CADM,CAEfJ,MAAOK,CAAAL,MAFQ,CAMjB,CAFAO,CAEA,CAFkB,CAACD,CAAD,CAElB,CADAY,CAAAnuE,KAAA,CAAuBwtE,CAAvB,CACA,CAAA/B,CAAA9oE,OAAA,CAAqB4qE,CAAApuE,QAArB,CARF,GAUEquE,CAIA,CAJkBW,CAAA,CAAkBF,CAAlB,CAIlB,CAHAV,CAGA,CAHiBC,CAAA,CAAgB,CAAhB,CAGjB,CAAID,CAAAN,MAAJ,EAA4BI,CAA5B,EACEE,CAAApuE,QAAAN,KAAA,CAA4B,OAA5B,CAAqC0uE,CAAAN,MAArC,CAA4DI,CAA5D,CAfJ,CAmBAgB,EAAA,CAAc,IACT9uE,EAAA,CAAQ,CAAb,KAAgBpE,CAAhB,CAAyBmyE,CAAAnyE,OAAzB,CAA6CoE,CAA7C,CAAqDpE,CAArD,CAA6DoE,CAAA,EAA7D,CACE+M,CACA,CADSghE,CAAA,CAAY/tE,CAAZ,CACT,CAAA,CAAKkuE,CAAL,CAAsBD,CAAA,CAAgBjuE,CAAhB,CAAwB,CAAxB,CAAtB,GAEE8uE,CAWA,CAXcZ,CAAAtuE,QAWd,CAVIsuE,CAAAR,MAUJ,GAV6B3gE,CAAA2gE,MAU7B,GATEF,CAAA,CAAeC,CAAf,CAAyBS,CAAAR,MAAzB,CAA+C,CAAA,CAA/C,CAGA,CAFAF,CAAA,CAAeC,CAAf,CAAyB1gE,CAAA2gE,MAAzB,CAAuC,CAAA,CAAvC,CAEA,CADAoB,CAAA55C,KAAA,CAAiBg5C,CAAAR,MAAjB,CAAwC3gE,CAAA2gE,MAAxC,CACA,CAAAoB,CAAAzvE,KAAA,CAAiB,OAAjB,CAA0B6uE,CAAAR,MAA1B,CAMF,EAJIQ,CAAAxnD,GAIJ,GAJ0B3Z,CAAA2Z,GAI1B,EAHEooD,CAAAxsE,IAAA,CAAgB4rE,CAAAxnD,GAAhB,CAAoC3Z,CAAA2Z,GAApC,CAGF,CAAIooD,CAAA,CAAY,CAAZ,CAAA3e,SAAJ,GAAgCpjD,CAAAojD,SAAhC,GACE2e,CAAAzvE,KAAA,CAAiB,UAAjB,CAA8B6uE,CAAA/d,SAA9B,CAAwDpjD,CAAAojD,SAAxD,CACA,CAAI3T,EAAJ,EAIEsyB,CAAAzvE,KAAA,CAAiB,UAAjB,CAA6B6uE,CAAA/d,SAA7B,CANJ,CAbF,GA0BoB,EAAlB,GAAIpjD,CAAA2Z,GAAJ,EAAwB+nD,CAAxB,CAEE7uE,CAFF,CAEY6uE,CAFZ,CAOEnsE,CAAC1C,CAAD0C,CAAWysE,CAAA/rE,MAAA,EAAXV,KAAA,CACSyK,CAAA2Z,GADT,CAAArnB,KAAA,CAEU,UAFV,CAEsB0N,CAAAojD,SAFtB,CAAA7wD,KAAA,CAGU,UAHV;AAGsByN,CAAAojD,SAHtB,CAAA9wD,KAAA,CAIU,OAJV,CAImB0N,CAAA2gE,MAJnB,CAAAx4C,KAAA,CAKUnoB,CAAA2gE,MALV,CAoBF,CAZAO,CAAAxtE,KAAA,CAAqBytE,CAArB,CAAsC,CAClCtuE,QAASA,CADyB,CAElC8tE,MAAO3gE,CAAA2gE,MAF2B,CAGlChnD,GAAI3Z,CAAA2Z,GAH8B,CAIlCypC,SAAUpjD,CAAAojD,SAJwB,CAAtC,CAYA,CANAqd,CAAA,CAAeC,CAAf,CAAyB1gE,CAAA2gE,MAAzB,CAAuC,CAAA,CAAvC,CAMA,CALIoB,CAAJ,CACEA,CAAA3d,MAAA,CAAkBvxD,CAAlB,CADF,CAGEouE,CAAApuE,QAAAwD,OAAA,CAA8BxD,CAA9B,CAEF,CAAAkvE,CAAA,CAAclvE,CArDhB,CA0DF,KADAI,CAAA,EACA,CAAOiuE,CAAAryE,OAAP,CAAgCoE,CAAhC,CAAA,CACE+M,CAEA,CAFSkhE,CAAAvsD,IAAA,EAET,CADA8rD,CAAA,CAAeC,CAAf,CAAyB1gE,CAAA2gE,MAAzB,CAAuC,CAAA,CAAvC,CACA,CAAA3gE,CAAAnN,QAAAonB,OAAA,EA1Fe,CA8FnB,IAAA,CAAO4nD,CAAAhzE,OAAP,CAAkC8yE,CAAlC,CAAA,CAA8C,CAE5CX,CAAA,CAAca,CAAAltD,IAAA,EACd,KAAK1hB,CAAL,CAAa,CAAb,CAAgBA,CAAhB,CAAwB+tE,CAAAnyE,OAAxB,CAA4C,EAAEoE,CAA9C,CACEwtE,CAAA,CAAeC,CAAf,CAAyBM,CAAA,CAAY/tE,CAAZ,CAAA0tE,MAAzB,CAAmD,CAAA,CAAnD,CAEFK,EAAA,CAAY,CAAZ,CAAAnuE,QAAAonB,OAAA,EAN4C,CAQ9C9qB,CAAA,CAAQuxE,CAAR,CAAkB,QAAQ,CAACvqC,CAAD,CAAQwqC,CAAR,CAAe,CAC3B,CAAZ,CAAIxqC,CAAJ,CACEipC,CAAAX,UAAA,CAAqBkC,CAArB,CADF,CAEmB,CAFnB,CAEWxqC,CAFX,EAGEipC,CAAAT,aAAA,CAAwBgC,CAAxB,CAJqC,CAAzC,CAjLgB,CA9KlB,IAAI5sE,CAEJ,IAAM,EAAAA,CAAA,CAAQkuE,CAAAluE,MAAA,CAAiB+pE,CAAjB,CAAR,CAAN,CACE,KAAMD,GAAA,CAAgB,MAAhB,CAIJoE,CAJI,CAIQlsE,EAAA,CAAYopE,CAAZ,CAJR,CAAN,CAJgD,IAW9CsC,EAAYp7D,CAAA,CAAOtS,CAAA,CAAM,CAAN,CAAP,EAAmBA,CAAA,CAAM,CAAN,CAAnB,CAXkC,CAY9C8rE,EAAY9rE,CAAA,CAAM,CAAN,CAAZ8rE,EAAwB9rE,CAAA,CAAM,CAAN,CAZsB,CAa9CmuE,EAAW,MAAA3oE,KAAA,CAAYxF,CAAA,CAAM,CAAN,CAAZ,CAAXmuE,EAAoCnuE,CAAA,CAAM,CAAN,CAbU,CAc9CssE,EAAa6B,CAAA,CAAW77D,CAAA,CAAO67D,CAAP,CAAX;AAA8B,IAdG,CAe9CpC,EAAU/rE,CAAA,CAAM,CAAN,CAfoC,CAgB9CytE,EAAYn7D,CAAA,CAAOtS,CAAA,CAAM,CAAN,CAAP,EAAmB,EAAnB,CAhBkC,CAiB9CxC,EAAU8U,CAAA,CAAOtS,CAAA,CAAM,CAAN,CAAA,CAAWA,CAAA,CAAM,CAAN,CAAX,CAAsB8rE,CAA7B,CAjBoC,CAkB9CuB,EAAW/6D,CAAA,CAAOtS,CAAA,CAAM,CAAN,CAAP,CAlBmC,CAoB9CksE,EADQlsE,CAAAouE,CAAM,CAANA,CACE,CAAQ97D,CAAA,CAAOtS,CAAA,CAAM,CAAN,CAAP,CAAR,CAA2B,IApBS,CAqB9CwtE,EAAiB,EArB6B,CA0B9CM,EAAoB,CAAC,CAAC,CAAChvE,QAASssE,CAAV,CAAyBwB,MAAM,EAA/B,CAAD,CAAD,CA1B0B,CA4B9CjvD,EAAS,EAETgwD,EAAJ,GAEExO,CAAA,CAASwO,CAAT,CAAA,CAAqBzoE,CAArB,CAQA,CAJAyoE,CAAAzyD,YAAA,CAAuB,UAAvB,CAIA,CAAAyyD,CAAAznD,OAAA,EAVF,CAcAklD,EAAAjpE,MAAA,EAEAipE,EAAAtkE,GAAA,CAAiB,QAAjB,CAmBAunE,QAAyB,EAAG,CAC1BnpE,CAAAE,OAAA,CAAa,QAAQ,EAAG,CACtB,IAAI6hB,EAAaomD,CAAA,CAASnoE,CAAT,CAAb+hB,EAAgC,EAApC,CACIg3C,CACJ,IAAI7O,CAAJ,CACE6O,CACA,CADY,EACZ,CAAA7iE,CAAA,CAAQgwE,CAAA5pE,IAAA,EAAR,CAA6B,QAAQ,CAAC8sE,CAAD,CAAc,CAC/CA,CAAA,CAAcpC,CAAA,CAAUsB,CAAA,CAAec,CAAf,CAAV,CAAwCA,CACxDrQ,EAAAt+D,KAAA,CAYM,GAAZ,GAZkC2uE,CAYlC,CACS7zE,CADT,CAEmB,EAAZ,GAd2B6zE,CAc3B,CACE,IADF,CAIE1C,CAAA,CADWU,CAAAiC,CAAajC,CAAbiC,CAA0B/wE,CACrC,CAlByB8wE,CAkBzB,CAlBsCrnD,CAAA/qB,CAAWoyE,CAAXpyE,CAkBtC,CAlBH,CAFiD,CAAnD,CAFF,KAMO,CACL,IAAIoyE,EAAcpC,CAAA,CAAUsB,CAAA,CAAepC,CAAA5pE,IAAA,EAAf,CAAV,CAAgD4pE,CAAA5pE,IAAA,EAClEy8D,EAAA,CAQQ,GAAZ,GAR6BqQ,CAQ7B,CACS7zE,CADT,CAEmB,EAAZ,GAVsB6zE,CAUtB,CACE,IADF,CAIE1C,CAAA,CADWU,CAAAiC,CAAajC,CAAbiC,CAA0B/wE,CACrC,CAdoB8wE,CAcpB,CAdiCrnD,CAAA/qB,CAAWoyE,CAAXpyE,CAcjC,CAhBA,CAIPgrD,CAAAwB,cAAA,CAAmBuV,CAAnB,CACAwO,EAAA,EAdsB,CAAxB,CAD0B,CAnB5B,CAEAvlB,EAAA4B,QAAA,CAAe2jB,CAEfvnE,EAAAurB,iBAAA,CAAuB48C,CAAvB,CAAiCd,CAAjC,CACArnE,EAAAurB,iBAAA,CA4CA+9C,QAAkB,EAAG,CACnB,IAAIr2C,EAASk1C,CAAA,CAASnoE,CAAT,CAAb,CACIupE,CACJ;GAAIt2C,CAAJ,EAAch9B,CAAA,CAAQg9B,CAAR,CAAd,CAA+B,CAC7Bs2C,CAAA,CAAgBvvD,KAAJ,CAAUiZ,CAAAr9B,OAAV,CACZ,KAF6B,IAEpBiB,EAAI,CAFgB,CAEbW,EAAKy7B,CAAAr9B,OAArB,CAAoCiB,CAApC,CAAwCW,CAAxC,CAA4CX,CAAA,EAA5C,CACE0yE,CAAA,CAAU1yE,CAAV,CAAA,CAAe6vE,CAAA,CAAe8B,CAAf,CAA0B3xE,CAA1B,CAA6Bo8B,CAAA,CAAOp8B,CAAP,CAA7B,CAHY,CAA/B,IAMO,IAAIo8B,CAAJ,CAGL,IAAS55B,CAAT,GADAkwE,EACiBt2C,CADL,EACKA,CAAAA,CAAjB,CACMA,CAAA18B,eAAA,CAAsB8C,CAAtB,CAAJ,GACEkwE,CAAA,CAAUlwE,CAAV,CADF,CACoBqtE,CAAA,CAAe8B,CAAf,CAA0BnvE,CAA1B,CAAgC45B,CAAA,CAAO55B,CAAP,CAAhC,CADpB,CAKJ,OAAOkwE,EAlBY,CA5CrB,CAAkClC,CAAlC,CAEInd,EAAJ,EACElqD,CAAAurB,iBAAA,CAAuB,QAAQ,EAAG,CAAE,MAAOy2B,EAAAma,YAAT,CAAlC,CAAgEkL,CAAhE,CAtDgD,CAjGpD,GAAK1N,CAAA,CAAM,CAAN,CAAL,CAAA,CAF0C,IAItCwM,EAAaxM,CAAA,CAAM,CAAN,CACbqL,EAAAA,CAAcrL,CAAA,CAAM,CAAN,CALwB,KAMtCzP,EAAW5wD,CAAA4wD,SAN2B,CAOtC8e,EAAa1vE,CAAAqQ,UAPyB,CAQtC8+D,EAAa,CAAA,CARyB,CAStCpC,CATsC,CAUtCiB,EAAkB,CAAA,CAVoB,CAatCyB,EAAiBhsE,CAAA,CAAOzH,CAAA0a,cAAA,CAAuB,QAAvB,CAAP,CAbqB,CActC64D,EAAkB9rE,CAAA,CAAOzH,CAAA0a,cAAA,CAAuB,UAAvB,CAAP,CAdoB,CAetCi1D,EAAgB8D,CAAA/rE,MAAA,EAGXnG,EAAAA,CAAI,CAAb,KAlB0C,IAkB1ByvC,EAAW1sC,CAAA0sC,SAAA,EAlBe,CAkBK9uC,EAAK8uC,CAAA1wC,OAApD,CAAqEiB,CAArE,CAAyEW,CAAzE,CAA6EX,CAAA,EAA7E,CACE,GAA0B,EAA1B,GAAIyvC,CAAA,CAASzvC,CAAT,CAAAG,MAAJ,CAA8B,CAC5BqvE,CAAA,CAAcoC,CAAd,CAA2BniC,CAAAyK,GAAA,CAAYl6C,CAAZ,CAC3B,MAF4B,CAMhCsvE,CAAAhB,KAAA,CAAgBH,CAAhB,CAA6ByD,CAA7B,CAAyCxD,CAAzC,CAGI/a,EAAJ,GACE8a,CAAA/hB,SADF,CACyBumB,QAAQ,CAACxyE,CAAD,CAAQ,CACrC,MAAO,CAACA,CAAR,EAAkC,CAAlC,GAAiBA,CAAApB,OADoB,CADzC,CAMIozE;CAAJ,CAAgBvC,CAAA,CAAezmE,CAAf,CAAsBpG,CAAtB,CAA+BorE,CAA/B,CAAhB,CACS9a,CAAJ,CAAcoc,CAAA,CAAgBtmE,CAAhB,CAAuBpG,CAAvB,CAAgCorE,CAAhC,CAAd,CACAiB,CAAA,CAAcjmE,CAAd,CAAqBpG,CAArB,CAA8BorE,CAA9B,CAA2CmB,CAA3C,CAlCL,CAF0C,CAnEvC,CANiE,CAApD,CAl+GtB,CA2/HIn/D,GAAkB,CAAC,cAAD,CAAiB,QAAQ,CAACwF,CAAD,CAAe,CAC5D,IAAIi9D,EAAiB,CACnBjE,UAAWrtE,CADQ,CAEnButE,aAAcvtE,CAFK,CAKrB,OAAO,CACL4qB,SAAU,GADL,CAELF,SAAU,GAFL,CAGL5iB,QAASA,QAAQ,CAACrG,CAAD,CAAUN,CAAV,CAAgB,CAC/B,GAAIf,CAAA,CAAYe,CAAAtC,MAAZ,CAAJ,CAA6B,CAC3B,IAAIm4B,EAAgB3iB,CAAA,CAAa5S,CAAAs1B,KAAA,EAAb,CAA6B,CAAA,CAA7B,CACfC,EAAL,EACE71B,CAAAw0B,KAAA,CAAU,OAAV,CAAmBl0B,CAAAs1B,KAAA,EAAnB,CAHyB,CAO7B,MAAO,SAAQ,CAAClvB,CAAD,CAAQpG,CAAR,CAAiBN,CAAjB,CAAuB,CAAA,IAEhCtB,EAAS4B,CAAA5B,OAAA,EAFuB,CAGhCmuE,EAAanuE,CAAAmI,KAAA,CAFIupE,mBAEJ,CAAbvD,EACEnuE,CAAAA,OAAA,EAAAmI,KAAA,CAHeupE,mBAGf,CAEDvD,EAAL,EAAoBA,CAAAjB,UAApB,GACEiB,CADF,CACesD,CADf,CAIIt6C,EAAJ,CACEnvB,CAAAhH,OAAA,CAAam2B,CAAb,CAA4Bw6C,QAA+B,CAACxuD,CAAD,CAASC,CAAT,CAAiB,CAC1E9hB,CAAAw0B,KAAA,CAAU,OAAV,CAAmB3S,CAAnB,CACIC,EAAJ,GAAeD,CAAf,EACEgrD,CAAAT,aAAA,CAAwBtqD,CAAxB,CAEF+qD,EAAAX,UAAA,CAAqBrqD,CAArB,CAA6BvhB,CAA7B,CAL0E,CAA5E,CADF,CASEusE,CAAAX,UAAA,CAAqBlsE,CAAAtC,MAArB,CAAiC4C,CAAjC,CAGFA,EAAAgI,GAAA,CAAW,UAAX,CAAuB,QAAQ,EAAG,CAChCukE,CAAAT,aAAA,CAAwBpsE,CAAAtC,MAAxB,CADgC,CAAlC,CAtBoC,CARP,CAH5B,CANqD,CAAxC,CA3/HtB;AA0iII8P,GAAiBxO,EAAA,CAAQ,CAC3ByqB,SAAU,GADiB,CAE3BsD,SAAU,CAAA,CAFiB,CAAR,CA1iIrB,CA+iII5b,GAAoBA,QAAQ,EAAG,CACjC,MAAO,CACLsY,SAAU,GADL,CAELD,QAAS,UAFJ,CAGL3C,KAAMA,QAAQ,CAACngB,CAAD,CAAQ8a,CAAR,CAAaxhB,CAAb,CAAmB0oD,CAAnB,CAAyB,CAChCA,CAAL,GACA1oD,CAAAkR,SAMA,CANgB,CAAA,CAMhB,CAJAw3C,CAAA6D,YAAAr7C,SAIA,CAJ4Bo/D,QAAQ,CAAC9Q,CAAD,CAAaC,CAAb,CAAwB,CAC1D,MAAO,CAACz/D,CAAAkR,SAAR,EAAyB,CAACw3C,CAAAiB,SAAA,CAAc8V,CAAd,CADgC,CAI5D,CAAAz/D,CAAAuxB,SAAA,CAAc,UAAd,CAA0B,QAAQ,EAAG,CACnCm3B,CAAA+D,UAAA,EADmC,CAArC,CAPA,CADqC,CAHlC,CAD0B,CA/iInC,CAmkIIz7C,GAAmBA,QAAQ,EAAG,CAChC,MAAO,CACLyY,SAAU,GADL,CAELD,QAAS,UAFJ,CAGL3C,KAAMA,QAAQ,CAACngB,CAAD,CAAQ8a,CAAR,CAAaxhB,CAAb,CAAmB0oD,CAAnB,CAAyB,CACrC,GAAKA,CAAL,CAAA,CADqC,IAGjC7+B,CAHiC,CAGzB0mD,EAAavwE,CAAAiR,UAAbs/D,EAA+BvwE,CAAA+Q,QAC3C/Q,EAAAuxB,SAAA,CAAc,SAAd,CAAyB,QAAQ,CAACypB,CAAD,CAAQ,CACnCt+C,CAAA,CAASs+C,CAAT,CAAJ,EAAsC,CAAtC,CAAuBA,CAAA1+C,OAAvB,GACE0+C,CADF,CACU,IAAIz5C,MAAJ,CAAW,GAAX,CAAiBy5C,CAAjB,CAAyB,GAAzB,CADV,CAIA,IAAIA,CAAJ,EAAch0C,CAAAg0C,CAAAh0C,KAAd,CACE,KAAM9K,EAAA,CAAO,WAAP,CAAA,CAAoB,UAApB,CACqDq0E,CADrD,CAEJv1B,CAFI,CAEGx3C,EAAA,CAAYge,CAAZ,CAFH,CAAN,CAKFqI,CAAA;AAASmxB,CAAT,EAAkB/+C,CAClBysD,EAAA+D,UAAA,EAZuC,CAAzC,CAeA/D,EAAA6D,YAAAx7C,QAAA,CAA2By/D,QAAQ,CAAChR,CAAD,CAAaC,CAAb,CAAwB,CAEzD,MAAO/W,EAAAiB,SAAA,CAAc8V,CAAd,CAAP,EAAmCxgE,CAAA,CAAY4qB,CAAZ,CAAnC,EAA0DA,CAAA7iB,KAAA,CAAYy4D,CAAZ,CAFD,CAlB3D,CADqC,CAHlC,CADyB,CAnkIlC,CAmmIIhuD,GAAqBA,QAAQ,EAAG,CAClC,MAAO,CACLgY,SAAU,GADL,CAELD,QAAS,UAFJ,CAGL3C,KAAMA,QAAQ,CAACngB,CAAD,CAAQ8a,CAAR,CAAaxhB,CAAb,CAAmB0oD,CAAnB,CAAyB,CACrC,GAAKA,CAAL,CAAA,CAEA,IAAIl3C,EAAa,EACjBxR,EAAAuxB,SAAA,CAAc,WAAd,CAA2B,QAAQ,CAAC7zB,CAAD,CAAQ,CACrC+yE,CAAAA,CAASnyE,EAAA,CAAIZ,CAAJ,CACb8T,EAAA,CAAYsoC,KAAA,CAAM22B,CAAN,CAAA,CAAiB,EAAjB,CAAqBA,CACjC/nB,EAAA+D,UAAA,EAHyC,CAA3C,CAKA/D,EAAA6D,YAAA/6C,UAAA,CAA6Bk/D,QAAQ,CAAClR,CAAD,CAAaC,CAAb,CAAwB,CAC3D,MAAoB,EAApB,CAAQjuD,CAAR,EAA0Bk3C,CAAAiB,SAAA,CAAc8V,CAAd,CAA1B,EAAuDA,CAAAnjE,OAAvD,EAA2EkV,CADhB,CAR7D,CADqC,CAHlC,CAD2B,CAnmIpC,CAunIIF,GAAqBA,QAAQ,EAAG,CAClC,MAAO,CACLmY,SAAU,GADL,CAELD,QAAS,UAFJ,CAGL3C,KAAMA,QAAQ,CAACngB,CAAD,CAAQ8a,CAAR,CAAaxhB,CAAb,CAAmB0oD,CAAnB,CAAyB,CACrC,GAAKA,CAAL,CAAA,CAEA,IAAIr3C,EAAY,CAChBrR,EAAAuxB,SAAA,CAAc,WAAd,CAA2B,QAAQ,CAAC7zB,CAAD,CAAQ,CACzC2T,CAAA,CAAY/S,EAAA,CAAIZ,CAAJ,CAAZ,EAA0B,CAC1BgrD,EAAA+D,UAAA,EAFyC,CAA3C,CAIA/D,EAAA6D,YAAAl7C,UAAA;AAA6Bs/D,QAAQ,CAACnR,CAAD,CAAaC,CAAb,CAAwB,CAC3D,MAAO/W,EAAAiB,SAAA,CAAc8V,CAAd,CAAP,EAAmCA,CAAAnjE,OAAnC,EAAuD+U,CADI,CAP7D,CADqC,CAHlC,CAD2B,CAmB9BtV,EAAAkL,QAAA9B,UAAJ,CAEEknC,OAAAE,IAAA,CAAY,gDAAZ,CAFF,EAQArkC,EAAA,EAIA,CAFA+D,EAAA,CAAmBhF,EAAnB,CAEA,CAAAxD,CAAA,CAAOzH,CAAP,CAAA+zD,MAAA,CAAuB,QAAQ,EAAG,CAChC7qD,EAAA,CAAYlJ,CAAZ,CAAsBmJ,EAAtB,CADgC,CAAlC,CAZA,CA3zzBqC,CAAtC,CAAD,CA20zBGpJ,MA30zBH,CA20zBWC,QA30zBX,CA60zBC,EAAAD,MAAAkL,QAAA2pE,MAAA,EAAD,EAA2B70E,MAAAkL,QAAA3G,QAAA,CAAuBtE,QAAA60E,KAAvB,CAAAnf,QAAA,CAA8C,8MAA9C;",
"sources":["angular.js"],
"names":["window","document","undefined","minErr","isArrayLike","obj","isWindow","length","Object","nodeType","NODE_TYPE_ELEMENT","isString","isArray","forEach","iterator","context","key","isFunction","hasOwnProperty","call","isPrimitive","forEachSorted","keys","sort","i","reverseParams","iteratorFn","value","nextUid","uid","setHashKey","h","$$hashKey","extend","dst","ii","arguments","j","jj","int","str","parseInt","inherit","parent","extra","create","noop","identity","$","valueFn","isUndefined","isDefined","isObject","isNumber","isDate","toString","isRegExp","isScope","$evalAsync","$watch","isBoolean","isElement","node","nodeName","prop","attr","find","makeMap","items","split","nodeName_","element","lowercase","arrayRemove","array","index","indexOf","splice","copy","source","destination","stackSource","stackDest","ngMinErr","push","result","Date","getTime","RegExp","match","lastIndex","emptyObject","getPrototypeOf","shallowCopy","src","charAt","equals","o1","o2","t1","t2","keySet","concat","array1","array2","slice","bind","self","fn","curryArgs","startIndex","apply","toJsonReplacer","val","toJson","pretty","JSON","stringify","fromJson","json","parse","startingTag","jqLite","clone","empty","e","elemHtml","append","html","NODE_TYPE_TEXT","replace","tryDecodeURIComponent","decodeURIComponent","parseKeyValue","keyValue","key_value","toKeyValue","parts","arrayValue","encodeUriQuery","join","encodeUriSegment","pctEncodeSpaces","encodeURIComponent","getNgAttribute","ngAttr","ngAttrPrefixes","angularInit","bootstrap","appElement","module","config","prefix","name","hasAttribute","getAttribute","candidate","querySelector","strictDi","modules","defaultConfig","doBootstrap","injector","tag","unshift","$provide","debugInfoEnabled","$compileProvider","createInjector","invoke","bootstrapApply","scope","compile","$apply","data","NG_ENABLE_DEBUG_INFO","NG_DEFER_BOOTSTRAP","test","angular","resumeBootstrap","angular.resumeBootstrap","extraModules","resumeDeferredBootstrap","reloadWithDebugInfo","location","reload","getTestability","rootElement","get","snake_case","separator","SNAKE_CASE_REGEXP","letter","pos","toLowerCase","bindJQuery","originalCleanData","bindJQueryFired","jQuery","on","JQLitePrototype","isolateScope","controller","inheritedData","cleanData","jQuery.cleanData","elems","events","skipDestroyOnNextJQueryCleanData","elem","_data","$destroy","triggerHandler","JQLite","assertArg","arg","reason","assertArgFn","acceptArrayAnnotation","constructor","assertNotHasOwnProperty","getter","path","bindFnToScope","lastInstance","len","getBlockNodes","nodes","endNode","blockNodes","nextSibling","createMap","setupModuleLoader","ensure","factory","$injectorMinErr","$$minErr","requires","configFn","invokeLater","provider","method","insertMethod","queue","invokeQueue","moduleInstance","configBlocks","runBlocks","_invokeQueue","_configBlocks","_runBlocks","service","constant","animation","filter","directive","run","block","publishExternalAPI","version","uppercase","counter","csp","angularModule","$LocaleProvider","ngModule","$$sanitizeUri","$$SanitizeUriProvider","$CompileProvider","a","htmlAnchorDirective","input","inputDirective","textarea","form","formDirective","script","scriptDirective","select","selectDirective","style","styleDirective","option","optionDirective","ngBind","ngBindDirective","ngBindHtml","ngBindHtmlDirective","ngBindTemplate","ngBindTemplateDirective","ngClass","ngClassDirective","ngClassEven","ngClassEvenDirective","ngClassOdd","ngClassOddDirective","ngCloak","ngCloakDirective","ngController","ngControllerDirective","ngForm","ngFormDirective","ngHide","ngHideDirective","ngIf","ngIfDirective","ngInclude","ngIncludeDirective","ngInit","ngInitDirective","ngNonBindable","ngNonBindableDirective","ngPluralize","ngPluralizeDirective","ngRepeat","ngRepeatDirective","ngShow","ngShowDirective","ngStyle","ngStyleDirective","ngSwitch","ngSwitchDirective","ngSwitchWhen","ngSwitchWhenDirective","ngSwitchDefault","ngSwitchDefaultDirective","ngOptions","ngOptionsDirective","ngTransclude","ngTranscludeDirective","ngModel","ngModelDirective","ngList","ngListDirective","ngChange","ngChangeDirective","pattern","patternDirective","ngPattern","required","requiredDirective","ngRequired","minlength","minlengthDirective","ngMinlength","maxlength","maxlengthDirective","ngMaxlength","ngValue","ngValueDirective","ngModelOptions","ngModelOptionsDirective","ngIncludeFillContentDirective","ngAttributeAliasDirectives","ngEventDirectives","$anchorScroll","$AnchorScrollProvider","$animate","$AnimateProvider","$browser","$BrowserProvider","$cacheFactory","$CacheFactoryProvider","$controller","$ControllerProvider","$document","$DocumentProvider","$exceptionHandler","$ExceptionHandlerProvider","$filter","$FilterProvider","$interpolate","$InterpolateProvider","$interval","$IntervalProvider","$http","$HttpProvider","$httpBackend","$HttpBackendProvider","$location","$LocationProvider","$log","$LogProvider","$parse","$ParseProvider","$rootScope","$RootScopeProvider","$q","$QProvider","$$q","$$QProvider","$sce","$SceProvider","$sceDelegate","$SceDelegateProvider","$sniffer","$SnifferProvider","$templateCache","$TemplateCacheProvider","$templateRequest","$TemplateRequestProvider","$$testability","$$TestabilityProvider","$timeout","$TimeoutProvider","$window","$WindowProvider","$$rAF","$$RAFProvider","$$asyncCallback","$$AsyncCallbackProvider","$$jqLite","$$jqLiteProvider","camelCase","SPECIAL_CHARS_REGEXP","_","offset","toUpperCase","MOZ_HACK_REGEXP","jqLiteAcceptsData","NODE_TYPE_DOCUMENT","jqLiteBuildFragment","tmp","fragment","createDocumentFragment","HTML_REGEXP","appendChild","createElement","TAG_NAME_REGEXP","exec","wrap","wrapMap","_default","innerHTML","XHTML_TAG_REGEXP","lastChild","childNodes","firstChild","textContent","createTextNode","argIsString","trim","jqLiteMinErr","parsed","SINGLE_TAG_REGEXP","jqLiteAddNodes","jqLiteClone","cloneNode","jqLiteDealoc","onlyDescendants","jqLiteRemoveData","querySelectorAll","descendants","l","jqLiteOff","type","unsupported","expandoStore","jqLiteExpandoStore","handle","listenerFns","removeEventListener","expandoId","ng339","jqCache","createIfNecessary","jqId","jqLiteData","isSimpleSetter","isSimpleGetter","massGetter","jqLiteHasClass","selector","jqLiteRemoveClass","cssClasses","setAttribute","cssClass","jqLiteAddClass","existingClasses","root","elements","jqLiteController","jqLiteInheritedData","documentElement","names","parentNode","NODE_TYPE_DOCUMENT_FRAGMENT","host","jqLiteEmpty","removeChild","jqLiteRemove","keepData","jqLiteDocumentLoaded","action","win","readyState","setTimeout","getBooleanAttrName","booleanAttr","BOOLEAN_ATTR","BOOLEAN_ELEMENTS","getAliasedAttrName","ALIASED_ATTR","createEventHandler","eventHandler","event","isDefaultPrevented","event.isDefaultPrevented","defaultPrevented","eventFns","eventFnsLength","immediatePropagationStopped","originalStopImmediatePropagation","stopImmediatePropagation","event.stopImmediatePropagation","stopPropagation","isImmediatePropagationStopped","event.isImmediatePropagationStopped","$get","this.$get","hasClass","classes","addClass","removeClass","hashKey","nextUidFn","objType","HashMap","isolatedUid","this.nextUid","put","anonFn","args","fnText","STRIP_COMMENTS","FN_ARGS","modulesToLoad","supportObject","delegate","provider_","providerInjector","instantiate","providerCache","providerSuffix","enforceReturnValue","enforcedReturnValue","instanceInjector","factoryFn","enforce","loadModules","moduleFn","runInvokeQueue","invokeArgs","loadedModules","message","stack","createInternalInjector","cache","getService","serviceName","caller","INSTANTIATING","err","shift","locals","$inject","$$annotate","Type","instance","prototype","returnedValue","annotate","has","$injector","instanceCache","decorator","decorFn","origProvider","orig$get","origProvider.$get","origInstance","$delegate","autoScrollingEnabled","disableAutoScrolling","this.disableAutoScrolling","getFirstAnchor","list","Array","some","scrollTo","scrollIntoView","scroll","yOffset","getComputedStyle","position","getBoundingClientRect","bottom","elemTop","top","scrollBy","hash","elm","getElementById","getElementsByName","autoScrollWatch","autoScrollWatchAction","newVal","oldVal","supported","Browser","completeOutstandingRequest","outstandingRequestCount","outstandingRequestCallbacks","pop","error","startPoller","interval","check","pollFns","pollFn","pollTimeout","cacheStateAndFireUrlChange","cacheState","fireUrlChange","history","state","cachedState","lastCachedState","lastBrowserUrl","url","lastHistoryState","urlChangeListeners","listener","safeDecodeURIComponent","rawDocument","clearTimeout","pendingDeferIds","isMock","$$completeOutstandingRequest","$$incOutstandingRequestCount","self.$$incOutstandingRequestCount","notifyWhenNoOutstandingRequests","self.notifyWhenNoOutstandingRequests","callback","addPollFn","self.addPollFn","href","baseElement","reloadLocation","self.url","sameState","sameBase","stripHash","substr","self.state","urlChangeInit","onUrlChange","self.onUrlChange","$$checkUrlChange","baseHref","self.baseHref","lastCookies","lastCookieString","cookiePath","cookies","self.cookies","cookieLength","cookie","warn","cookieArray","substring","defer","self.defer","delay","timeoutId","cancel","self.defer.cancel","deferId","cacheFactory","cacheId","options","refresh","entry","freshEnd","staleEnd","n","link","p","nextEntry","prevEntry","caches","size","stats","id","capacity","Number","MAX_VALUE","lruHash","lruEntry","remove","removeAll","destroy","info","cacheFactory.info","cacheFactory.get","$$sanitizeUriProvider","parseIsolateBindings","directiveName","LOCAL_REGEXP","bindings","definition","scopeName","$compileMinErr","mode","collection","optional","attrName","hasDirectives","COMMENT_DIRECTIVE_REGEXP","CLASS_DIRECTIVE_REGEXP","ALL_OR_NOTHING_ATTRS","REQUIRE_PREFIX_REGEXP","EVENT_HANDLER_ATTR_REGEXP","this.directive","registerDirective","directiveFactory","Suffix","directives","priority","require","restrict","$$isolateBindings","aHrefSanitizationWhitelist","this.aHrefSanitizationWhitelist","regexp","imgSrcSanitizationWhitelist","this.imgSrcSanitizationWhitelist","this.debugInfoEnabled","enabled","safeAddClass","$element","className","$compileNodes","transcludeFn","maxPriority","ignoreDirective","previousCompileContext","nodeValue","compositeLinkFn","compileNodes","$$addScopeClass","namespace","publicLinkFn","cloneConnectFn","parentBoundTranscludeFn","transcludeControllers","futureParentElement","$$boundTransclude","$linkNode","wrapTemplate","controllerName","$$addScopeInfo","nodeList","$rootElement","childLinkFn","childScope","childBoundTranscludeFn","stableNodeList","nodeLinkFnFound","linkFns","idx","nodeLinkFn","$new","transcludeOnThisElement","createBoundTranscludeFn","transclude","elementTranscludeOnThisElement","templateOnThisElement","attrs","linkFnFound","Attributes","collectDirectives","applyDirectivesToNode","$$element","terminal","previousBoundTranscludeFn","elementTransclusion","boundTranscludeFn","transcludedScope","cloneFn","controllers","containingScope","$$transcluded","attrsMap","$attr","addDirective","directiveNormalize","isNgAttr","nAttrs","attributes","attrStartName","attrEndName","ngAttrName","NG_ATTR_BINDING","PREFIX_REGEXP","directiveNName","directiveIsMultiElement","nName","addAttrInterpolateDirective","animVal","addTextInterpolateDirective","NODE_TYPE_COMMENT","byPriority","groupScan","attrStart","attrEnd","depth","groupElementsLinkFnWrapper","linkFn","compileNode","templateAttrs","jqCollection","originalReplaceDirective","preLinkFns","postLinkFns","addLinkFns","pre","post","newIsolateScopeDirective","$$isolateScope","cloneAndAnnotateFn","getControllers","elementControllers","retrievalMethod","$searchElement","linkNode","controllersBoundTransclude","cloneAttachFn","hasElementTranscludeDirective","scopeToChild","controllerDirectives","$scope","$attrs","$transclude","controllerInstance","controllerAs","templateDirective","$$originalDirective","isolateScopeController","isolateBindingContext","identifier","bindToController","lastValue","parentGet","parentSet","compare","$observe","$$observers","$$scope","literal","b","assign","parentValueWatch","parentValue","$stateful","unwatch","$watchCollection","$on","invokeLinkFn","template","templateUrl","terminalPriority","newScopeDirective","nonTlbTranscludeDirective","hasTranscludeDirective","hasTemplate","$compileNode","$template","childTranscludeFn","$$start","$$end","directiveValue","assertNoDuplicate","$$tlb","createComment","replaceWith","replaceDirective","contents","denormalizeTemplate","removeComments","templateNamespace","newTemplateAttrs","templateDirectives","unprocessedDirectives","markDirectivesAsIsolate","mergeTemplateAttributes","compileTemplateUrl","Math","max","tDirectives","startAttrName","endAttrName","multiElement","srcAttr","dstAttr","$set","tAttrs","linkQueue","afterTemplateNodeLinkFn","afterTemplateChildLinkFn","beforeTemplateCompileNode","origAsyncDirective","derivedSyncDirective","then","content","tempTemplateAttrs","beforeTemplateLinkNode","linkRootElement","$$destroyed","oldClasses","delayedNodeLinkFn","ignoreChildLinkFn","diff","what","previousDirective","text","interpolateFn","textInterpolateCompileFn","templateNode","templateNodeParent","hasCompileParent","$$addBindingClass","textInterpolateLinkFn","$$addBindingInfo","expressions","interpolateFnWatchAction","wrapper","getTrustedContext","attrNormalizedName","HTML","RESOURCE_URL","allOrNothing","trustedContext","attrInterpolatePreLinkFn","newValue","$$inter","oldValue","$updateClass","elementsToRemove","newNode","firstElementToRemove","removeCount","j2","replaceChild","expando","k","kk","annotation","attributesToCopy","$normalize","$addClass","classVal","$removeClass","newClasses","toAdd","tokenDifference","toRemove","writeAttr","booleanKey","aliasedKey","observer","trimmedSrcset","srcPattern","rawUris","nbrUrisWith2parts","floor","innerIdx","lastTuple","removeAttr","listeners","startSymbol","endSymbol","binding","isolated","noTemplate","dataName","str1","str2","values","tokens1","tokens2","token","jqNodes","globals","CNTRL_REG","register","this.register","allowGlobals","this.allowGlobals","addIdentifier","expression","later","ident","$controllerMinErr","controllerPrototype","exception","cause","defaultHttpResponseTransform","headers","tempData","JSON_PROTECTION_PREFIX","contentType","jsonStart","JSON_START","JSON_ENDS","parseHeaders","line","headersGetter","headersObj","transformData","status","fns","defaults","transformResponse","transformRequest","d","common","CONTENT_TYPE_APPLICATION_JSON","patch","xsrfCookieName","xsrfHeaderName","useApplyAsync","this.useApplyAsync","interceptorFactories","interceptors","requestConfig","response","resp","reject","executeHeaderFns","headerContent","processedHeaders","headerFn","header","mergeHeaders","defHeaders","reqHeaders","defHeaderName","reqHeaderName","lowercaseDefHeaderName","chain","serverRequest","reqData","withCredentials","sendReq","promise","when","reversedInterceptors","interceptor","request","requestError","responseError","thenFn","rejectFn","success","promise.success","promise.error","done","headersString","statusText","resolveHttpPromise","resolvePromise","$applyAsync","$$phase","deferred","resolve","resolvePromiseWithResult","removePendingReq","pendingRequests","cachedResp","buildUrl","params","defaultCache","xsrfValue","urlIsSameOrigin","timeout","responseType","v","toISOString","interceptorFactory","createShortMethods","createShortMethodsWithData","createXhr","XMLHttpRequest","createHttpBackend","callbacks","$browserDefer","jsonpReq","callbackId","async","body","called","addEventListener","timeoutRequest","jsonpDone","xhr","abort","completeRequest","open","setRequestHeader","onload","xhr.onload","responseText","urlResolve","protocol","getAllResponseHeaders","onerror","onabort","send","this.startSymbol","this.endSymbol","escape","ch","mustHaveExpression","unescapeText","escapedStartRegexp","escapedEndRegexp","parseStringifyInterceptor","getTrusted","valueOf","newErr","$interpolateMinErr","endIndex","parseFns","textLength","expressionPositions","startSymbolLength","exp","endSymbolLength","compute","interpolationFn","$$watchDelegate","objectEquality","$watchGroup","interpolateFnWatcher","oldValues","currValue","$interpolate.startSymbol","$interpolate.endSymbol","count","invokeApply","setInterval","clearInterval","iteration","skipApply","$$intervalId","tick","notify","intervals","interval.cancel","NUMBER_FORMATS","DECIMAL_SEP","GROUP_SEP","PATTERNS","minInt","minFrac","maxFrac","posPre","posSuf","negPre","negSuf","gSize","lgSize","CURRENCY_SYM","DATETIME_FORMATS","MONTH","SHORTMONTH","DAY","SHORTDAY","AMPMS","medium","fullDate","longDate","mediumDate","shortDate","mediumTime","shortTime","ERANAMES","ERAS","pluralCat","num","encodePath","segments","parseAbsoluteUrl","absoluteUrl","locationObj","parsedUrl","$$protocol","$$host","hostname","$$port","port","DEFAULT_PORTS","parseAppUrl","relativeUrl","prefixed","$$path","pathname","$$search","search","$$hash","beginsWith","begin","whole","trimEmptyHash","LocationHtml5Url","appBase","appBaseNoFile","basePrefix","$$html5","$$parse","this.$$parse","pathUrl","$locationMinErr","$$compose","this.$$compose","$$url","$$absUrl","$$parseLinkUrl","this.$$parseLinkUrl","relHref","appUrl","prevAppUrl","rewrittenUrl","LocationHashbangUrl","hashPrefix","withoutBaseUrl","withoutHashUrl","windowsFilePathExp","base","firstPathSegmentMatch","LocationHashbangInHtml5Url","locationGetter","property","locationGetterSetter","preprocess","html5Mode","requireBase","rewriteLinks","this.hashPrefix","this.html5Mode","setBrowserUrlWithFallback","oldUrl","oldState","$$state","afterLocationChange","$broadcast","absUrl","LocationMode","initialUrl","lastIndexOf","IGNORE_URI_REGEXP","ctrlKey","metaKey","shiftKey","which","button","target","absHref","preventDefault","initializing","newUrl","newState","$digest","$locationWatch","currentReplace","$$replace","urlOrStateChanged","debug","debugEnabled","this.debugEnabled","flag","formatError","Error","sourceURL","consoleLog","console","logFn","log","hasApply","arg1","arg2","ensureSafeMemberName","fullExpression","$parseMinErr","getStringValue","ensureSafeObject","children","isConstant","setter","setValue","fullExp","propertyObj","isPossiblyDangerousMemberName","cspSafeGetterFn","key0","key1","key2","key3","key4","expensiveChecks","eso","o","eso0","eso1","eso2","eso3","eso4","cspSafeGetter","pathVal","getterFnWithEnsureSafeObject","s","getterFn","getterFnCache","getterFnCacheExpensive","getterFnCacheDefault","pathKeys","pathKeysLength","code","needsEnsureSafeObject","lookupJs","evaledFnGetter","Function","sharedGetter","fn.assign","getValueOf","objectValueOf","cacheDefault","cacheExpensive","wrapSharedExpression","wrapped","collectExpressionInputs","inputs","expressionInputDirtyCheck","oldValueOfValue","inputsWatchDelegate","parsedExpression","inputExpressions","$$inputs","lastResult","oldInputValue","expressionInputWatch","newInputValue","oldInputValueOfValues","expressionInputsWatch","changed","oneTimeWatchDelegate","oneTimeWatch","oneTimeListener","old","$$postDigest","oneTimeLiteralWatchDelegate","isAllDefined","allDefined","constantWatchDelegate","constantWatch","constantListener","addInterceptor","interceptorFn","watchDelegate","regularInterceptedExpression","oneTimeInterceptedExpression","$parseOptions","$parseOptionsExpensive","oneTime","cacheKey","parseOptions","lexer","Lexer","parser","Parser","qFactory","nextTick","exceptionHandler","callOnce","resolveFn","Promise","simpleBind","scheduleProcessQueue","processScheduled","pending","Deferred","$qMinErr","TypeError","onFulfilled","onRejected","progressBack","catch","finally","handleCallback","$$reject","$$resolve","progress","makePromise","resolved","isResolved","callbackOutput","errback","$Q","Q","resolver","all","promises","results","flush","taskQueue","task","taskCount","queueFn","asyncFn","cancelLastRAF","rafFn","cancelQueueFn","requestAnimationFrame","webkitRequestAnimationFrame","cancelAnimationFrame","webkitCancelAnimationFrame","webkitCancelRequestAnimationFrame","rafSupported","timer","createChildScopeClass","ChildScope","$$watchers","$$nextSibling","$$childHead","$$childTail","$$listeners","$$listenerCount","$id","$$ChildScope","TTL","$rootScopeMinErr","lastDirtyWatch","applyAsyncId","digestTtl","this.digestTtl","destroyChildScope","$event","currentScope","Scope","$parent","$$prevSibling","$root","beginPhase","phase","decrementListenerCount","current","initWatchVal","flushApplyAsync","applyAsyncQueue","scheduleApplyAsync","isolate","child","watchExp","watcher","last","eq","deregisterWatch","watchExpressions","watchGroupAction","changeReactionScheduled","firstRun","newValues","deregisterFns","shouldCall","deregisterWatchGroup","expr","unwatchFn","watchGroupSubAction","$watchCollectionInterceptor","_value","bothNaN","newItem","oldItem","internalArray","oldLength","changeDetected","newLength","internalObject","veryOldValue","trackVeryOldValue","changeDetector","initRun","$watchCollectionAction","watch","watchers","dirty","ttl","watchLog","logIdx","asyncTask","asyncQueue","$eval","isNaN","msg","next","postDigestQueue","eventName","this.$watchGroup","$applyAsyncExpression","namedListeners","indexOfListener","$emit","targetScope","listenerArgs","$$asyncQueue","$$postDigestQueue","$$applyAsyncQueue","sanitizeUri","uri","isImage","regex","normalizedVal","adjustMatcher","matcher","$sceMinErr","escapeForRegexp","adjustMatchers","matchers","adjustedMatchers","SCE_CONTEXTS","resourceUrlWhitelist","resourceUrlBlacklist","this.resourceUrlWhitelist","this.resourceUrlBlacklist","matchUrl","generateHolderType","Base","holderType","trustedValue","$$unwrapTrustedValue","this.$$unwrapTrustedValue","holderType.prototype.valueOf","holderType.prototype.toString","htmlSanitizer","trustedValueHolderBase","byType","CSS","URL","JS","trustAs","Constructor","maybeTrusted","allowed","this.enabled","msie","sce","isEnabled","sce.isEnabled","sce.getTrusted","parseAs","sce.parseAs","enumValue","lName","eventSupport","android","userAgent","navigator","boxee","vendorPrefix","vendorRegex","bodyStyle","transitions","animations","webkitTransition","webkitAnimation","pushState","hasEvent","divElm","handleRequestFn","tpl","ignoreRequestError","totalPendingRequests","getTrustedResourceUrl","transformer","httpOptions","handleError","testability","testability.findBindings","opt_exactMatch","getElementsByClassName","matches","dataBinding","bindingName","testability.findModels","prefixes","attributeEquals","testability.getLocation","testability.setLocation","testability.whenStable","deferreds","$$timeoutId","timeout.cancel","urlParsingNode","requestUrl","originUrl","filters","suffix","currencyFilter","dateFilter","filterFilter","jsonFilter","limitToFilter","lowercaseFilter","numberFilter","orderByFilter","uppercaseFilter","comparator","matchAgainstAnyProp","expressionType","predicateFn","createPredicateFn","shouldMatchPrimitives","actual","expected","item","deepCompare","dontMatchWholeObject","actualType","expectedType","expectedVal","matchAnyProperty","actualVal","$locale","formats","amount","currencySymbol","fractionSize","formatNumber","number","groupSep","decimalSep","isFinite","isNegative","abs","numStr","formatedText","hasExponent","toFixed","parseFloat","fractionLen","min","round","fraction","lgroup","group","padNumber","digits","neg","dateGetter","date","dateStrGetter","shortForm","getFirstThursdayOfYear","year","dayOfWeekOnFirst","getDay","weekGetter","firstThurs","getFullYear","thisThurs","getMonth","getDate","eraGetter","jsonStringToDate","string","R_ISO8601_STR","tzHour","tzMin","dateSetter","setUTCFullYear","setFullYear","timeSetter","setUTCHours","setHours","m","ms","format","timezone","NUMBER_STRING","DATE_FORMATS_SPLIT","setMinutes","getMinutes","getTimezoneOffset","DATE_FORMATS","object","spacing","limit","Infinity","sortPredicate","reverseOrder","reverseComparator","comp","descending","objectToString","v1","v2","map","predicate","ngDirective","FormController","controls","parentForm","$$parentForm","nullFormCtrl","$error","$$success","$pending","$name","$dirty","$pristine","$valid","$invalid","$submitted","$addControl","$rollbackViewValue","form.$rollbackViewValue","control","$commitViewValue","form.$commitViewValue","form.$addControl","$$renameControl","form.$$renameControl","newName","oldName","$removeControl","form.$removeControl","$setValidity","addSetValidityMethod","ctrl","set","unset","$setDirty","form.$setDirty","PRISTINE_CLASS","DIRTY_CLASS","$setPristine","form.$setPristine","setClass","SUBMITTED_CLASS","$setUntouched","form.$setUntouched","$setSubmitted","form.$setSubmitted","stringBasedInputType","$formatters","$isEmpty","baseInputType","composing","ev","ngTrim","$viewValue","$$hasNativeValidators","$setViewValue","deferListener","origValue","keyCode","$render","ctrl.$render","createDateParser","mapping","iso","ISO_DATE_REGEXP","yyyy","MM","dd","HH","getHours","mm","ss","getSeconds","sss","getMilliseconds","part","NaN","createDateInputType","parseDate","dynamicDateInputType","isValidDate","parseObservedDateValue","badInputChecker","$options","previousDate","$$parserName","$parsers","parsedDate","ngModelMinErr","timezoneOffset","ngMin","minVal","$validators","ctrl.$validators.min","$validate","ngMax","maxVal","ctrl.$validators.max","validity","VALIDITY_STATE_PROPERTY","badInput","typeMismatch","parseConstantExpr","fallback","parseFn","classDirective","arrayDifference","arrayClasses","digestClassCounts","classCounts","classesToUpdate","ngClassWatchAction","$index","old$index","mod","cachedToggleClass","switchValue","classCache","toggleValidationCss","validationErrorKey","isValid","VALID_CLASS","INVALID_CLASS","setValidity","isObjectEmpty","PENDING_CLASS","combinedState","REGEX_STRING_REGEXP","documentMode","isActive_","active","full","major","minor","dot","codeName","JQLite._data","MOUSE_EVENT_MAP","mouseleave","mouseenter","optgroup","tbody","tfoot","colgroup","caption","thead","th","td","ready","trigger","fired","removeData","removeAttribute","css","NODE_TYPE_ATTRIBUTE","lowercasedName","specified","getNamedItem","ret","getText","$dv","multiple","selected","nodeCount","jqLiteOn","types","related","relatedTarget","contains","off","one","onFn","replaceNode","insertBefore","contentDocument","prepend","wrapNode","detach","after","newElement","toggleClass","condition","classCondition","nextElementSibling","getElementsByTagName","extraParameters","dummyEvent","handlerArgs","eventFnsCopy","arg3","unbind","FN_ARG_SPLIT","FN_ARG","argDecl","underscore","$animateMinErr","$$selectors","classNameFilter","this.classNameFilter","$$classNameFilter","runAnimationPostDigest","cancelFn","$$cancelFn","defer.promise.$$cancelFn","ngAnimatePostDigest","ngAnimateNotifyComplete","resolveElementClasses","hasClasses","cachedClassManipulation","op","asyncPromise","currentDefer","applyStyles","styles","from","to","animate","enter","leave","move","$$addClassImmediately","$$removeClassImmediately","add","createdCache","STORAGE_KEY","$$setClassImmediately","APPLICATION_JSON","PATH_MATCH","locationPrototype","paramValue","Location","Location.prototype.state","CALL","APPLY","BIND","CONSTANTS","null","true","false","constantGetter","OPERATORS","+","-","*","/","%","===","!==","==","!=","<",">","<=",">=","&&","||","!","ESCAPE","lex","tokens","readString","peek","readNumber","isIdent","readIdent","is","isWhitespace","ch2","ch3","op2","op3","op1","operator","throwError","chars","isExpOperator","start","end","colStr","peekCh","quote","rawString","hex","String","fromCharCode","rep","ZERO","statements","primary","expect","filterChain","consume","arrayDeclaration","functionCall","objectIndex","fieldAccess","peekToken","e1","e2","e3","e4","peekAhead","t","unaryFn","right","$parseUnaryFn","binaryFn","left","isBranching","$parseBinaryFn","$parseConstant","$parseStatements","inputFn","argsFn","$parseFilter","every","assignment","ternary","$parseAssignment","logicalOR","middle","$parseTernary","logicalAND","equality","relational","additive","multiplicative","unary","$parseFieldAccess","indexFn","$parseObjectIndex","fnGetter","contextGetter","expressionText","$parseFunctionCall","elementFns","$parseArrayLiteral","valueFns","$parseObjectLiteral","yy","y","MMMM","MMM","M","H","hh","EEEE","EEE","ampmGetter","Z","timeZoneGetter","zone","paddedZone","ww","w","G","GG","GGG","GGGG","longEraGetter","xlinkHref","propName","normalized","ngBooleanAttrWatchAction","htmlAttr","ngAttrAliasWatchAction","nullFormRenameControl","formDirectiveFactory","isNgForm","ngFormCompile","formElement","nameAttr","ngFormPreLink","handleFormSubmission","parentFormCtrl","URL_REGEXP","EMAIL_REGEXP","NUMBER_REGEXP","DATE_REGEXP","DATETIMELOCAL_REGEXP","WEEK_REGEXP","MONTH_REGEXP","TIME_REGEXP","inputType","textInputType","weekParser","isoWeek","existingDate","week","minutes","hours","seconds","milliseconds","addDays","numberInputType","urlInputType","ctrl.$validators.url","modelValue","viewValue","emailInputType","email","ctrl.$validators.email","radioInputType","checked","checkboxInputType","trueValue","ngTrueValue","falseValue","ngFalseValue","ctrl.$isEmpty","ctrls","CONSTANT_VALUE_REGEXP","tplAttr","ngValueConstantLink","ngValueLink","valueWatchAction","$compile","ngBindCompile","templateElement","ngBindLink","ngBindWatchAction","ngBindTemplateCompile","ngBindTemplateLink","ngBindHtmlCompile","tElement","ngBindHtmlGetter","ngBindHtmlWatch","ngBindHtmlLink","ngBindHtmlWatchAction","getTrustedHtml","$viewChangeListeners","forceAsyncEvents","ngEventHandler","previousElements","ngIfWatchAction","newScope","srcExp","onloadExp","autoScrollExp","autoscroll","changeCounter","previousElement","currentElement","cleanupLastIncludeContent","ngIncludeWatchAction","afterAnimation","thisChangeId","namespaceAdaptedClone","trimValues","NgModelController","$modelValue","$$rawModelValue","$asyncValidators","$untouched","$touched","parsedNgModel","parsedNgModelAssign","ngModelGet","ngModelSet","pendingDebounce","parserValid","$$setOptions","this.$$setOptions","getterSetter","invokeModelGetter","invokeModelSetter","$$$p","this.$isEmpty","currentValidationRunId","this.$setPristine","this.$setDirty","this.$setUntouched","UNTOUCHED_CLASS","TOUCHED_CLASS","$setTouched","this.$setTouched","this.$rollbackViewValue","$$lastCommittedViewValue","this.$validate","prevValid","prevModelValue","allowInvalid","$$runValidators","allValid","$$writeModelToScope","this.$$runValidators","doneCallback","processSyncValidators","syncValidatorsValid","validator","processAsyncValidators","validatorPromises","validationDone","localValidationRunId","processParseErrors","errorKey","this.$commitViewValue","$$parseAndValidate","this.$$parseAndValidate","this.$$writeModelToScope","this.$setViewValue","updateOnDefault","$$debounceViewValueCommit","this.$$debounceViewValueCommit","debounceDelay","debounce","ngModelWatch","formatters","ngModelCompile","ngModelPreLink","modelCtrl","formCtrl","ngModelPostLink","updateOn","DEFAULT_REGEXP","that","BRACE","IS_WHEN","updateElementText","newText","numberExp","whenExp","whens","whensExpFns","braceReplacement","watchRemover","lastCount","attributeName","tmpMatch","whenKey","ngPluralizeWatchAction","countIsNaN","ngRepeatMinErr","updateScope","valueIdentifier","keyIdentifier","arrayLength","$first","$last","$middle","$odd","$even","ngRepeatCompile","ngRepeatEndComment","lhs","rhs","aliasAs","trackByExp","trackByExpGetter","trackByIdExpFn","trackByIdArrayFn","trackByIdObjFn","hashFnLocals","ngRepeatLink","lastBlockMap","ngRepeatAction","previousNode","nextNode","nextBlockMap","collectionLength","trackById","collectionKeys","nextBlockOrder","trackByIdFn","itemKey","blockKey","ngRepeatTransclude","ngShowWatchAction","NG_HIDE_CLASS","tempClasses","NG_HIDE_IN_PROGRESS_CLASS","ngHideWatchAction","ngStyleWatchAction","newStyles","oldStyles","ngSwitchController","cases","selectedTranscludes","selectedElements","previousLeaveAnimations","selectedScopes","spliceFactory","ngSwitchWatchAction","selectedTransclude","caseElement","selectedScope","anchor","ngOptionsMinErr","NG_OPTIONS_REGEXP","nullModelCtrl","optionsMap","ngModelCtrl","unknownOption","databound","init","self.init","ngModelCtrl_","nullOption_","unknownOption_","addOption","self.addOption","removeOption","self.removeOption","hasOption","renderUnknownOption","self.renderUnknownOption","unknownVal","self.hasOption","setupAsSingle","selectElement","selectCtrl","ngModelCtrl.$render","emptyOption","setupAsMultiple","lastView","selectMultipleWatch","setupAsOptions","callExpression","exprFn","valueName","keyName","createIsSelectedFn","selectedSet","trackFn","trackIndex","isSelected","compareValueFn","selectAsFn","scheduleRendering","renderScheduled","render","updateLabelMap","labelMap","label","added","optionGroups","optionGroupNames","optionGroupName","optionGroup","existingParent","existingOptions","existingOption","valuesFn","anySelected","optionId","trackKeysCache","groupByFn","displayFn","nullOption","groupIndex","groupLength","optionGroupsCache","optGroupTemplate","lastElement","optionTemplate","optionsExp","selectAs","track","selectionChanged","selectedKey","viewValueFn","getLabels","toDisplay","ngModelCtrl.$isEmpty","nullSelectCtrl","selectCtrlName","interpolateWatchAction","ctrl.$validators.required","patternExp","ctrl.$validators.pattern","intVal","ctrl.$validators.maxlength","ctrl.$validators.minlength","$$csp","head"]
}
