# Supplementary material for: Metaproteome analysis reveals that syntrophy, competition, and phage-host interaction shape microbial communities in biogas plants
Source: Microbiome. 2019 Apr 27;7:69. doi: 10.1186/s40168-019-0673-y (PMC6486700; doi:10.1186/s40168-019-0673-y)
Supplement: Supplementary file 13 — An interactive version of Fig. 3. (ZIP 6150 kb) [file 40168_2019_673_MOESM13_ESM.zip › interactive_figure_3/bower_components/angular/angular-animate.min.js]

/*
 AngularJS v1.5.5
 (c) 2010-2016 Google, Inc. http://angularjs.org
 License: MIT
*/
(function(S,q){'use strict';function Aa(a,b,c){if(!a)throw Ma("areq",b||"?",c||"required");return a}function Ba(a,b){if(!a&&!b)return"";if(!a)return b;if(!b)return a;ba(a)&&(a=a.join(" "));ba(b)&&(b=b.join(" "));return a+" "+b}function Na(a){var b={};a&&(a.to||a.from)&&(b.to=a.to,b.from=a.from);return b}function X(a,b,c){var d="";a=ba(a)?a:a&&P(a)&&a.length?a.split(/\s+/):[];r(a,function(a,f){a&&0<a.length&&(d+=0<f?" ":"",d+=c?b+a:a+b)});return d}function Oa(a){if(a instanceof G)switch(a.length){case 0:return[];
case 1:if(1===a[0].nodeType)return a;break;default:return G(ca(a))}if(1===a.nodeType)return G(a)}function ca(a){if(!a[0])return a;for(var b=0;b<a.length;b++){var c=a[b];if(1==c.nodeType)return c}}function Pa(a,b,c){r(b,function(b){a.addClass(b,c)})}function Qa(a,b,c){r(b,function(b){a.removeClass(b,c)})}function U(a){return function(b,c){c.addClass&&(Pa(a,b,c.addClass),c.addClass=null);c.removeClass&&(Qa(a,b,c.removeClass),c.removeClass=null)}}function pa(a){a=a||{};if(!a.$$prepared){var b=a.domOperation||
Q;a.domOperation=function(){a.$$domOperationFired=!0;b();b=Q};a.$$prepared=!0}return a}function ga(a,b){Ca(a,b);Da(a,b)}function Ca(a,b){b.from&&(a.css(b.from),b.from=null)}function Da(a,b){b.to&&(a.css(b.to),b.to=null)}function V(a,b,c){var d=b.options||{};c=c.options||{};var e=(d.addClass||"")+" "+(c.addClass||""),f=(d.removeClass||"")+" "+(c.removeClass||"");a=Ra(a.attr("class"),e,f);c.preparationClasses&&(d.preparationClasses=Y(c.preparationClasses,d.preparationClasses),delete c.preparationClasses);
e=d.domOperation!==Q?d.domOperation:null;Ea(d,c);e&&(d.domOperation=e);d.addClass=a.addClass?a.addClass:null;d.removeClass=a.removeClass?a.removeClass:null;b.addClass=d.addClass;b.removeClass=d.removeClass;return d}function Ra(a,b,c){function d(a){P(a)&&(a=a.split(" "));var b={};r(a,function(a){a.length&&(b[a]=!0)});return b}var e={};a=d(a);b=d(b);r(b,function(a,b){e[b]=1});c=d(c);r(c,function(a,b){e[b]=1===e[b]?null:-1});var f={addClass:"",removeClass:""};r(e,function(b,c){var d,e;1===b?(d="addClass",
e=!a[c]):-1===b&&(d="removeClass",e=a[c]);e&&(f[d].length&&(f[d]+=" "),f[d]+=c)});return f}function D(a){return a instanceof q.element?a[0]:a}function Sa(a,b,c){var d="";b&&(d=X(b,"ng-",!0));c.addClass&&(d=Y(d,X(c.addClass,"-add")));c.removeClass&&(d=Y(d,X(c.removeClass,"-remove")));d.length&&(c.preparationClasses=d,a.addClass(d))}function qa(a,b){var c=b?"-"+b+"s":"";la(a,[ma,c]);return[ma,c]}function ta(a,b){var c=b?"paused":"",d=Z+"PlayState";la(a,[d,c]);return[d,c]}function la(a,b){a.style[b[0]]=
b[1]}function Y(a,b){return a?b?a+" "+b:a:b}function Fa(a,b,c){var d=Object.create(null),e=a.getComputedStyle(b)||{};r(c,function(a,b){var c=e[a];if(c){var s=c.charAt(0);if("-"===s||"+"===s||0<=s)c=Ta(c);0===c&&(c=null);d[b]=c}});return d}function Ta(a){var b=0;a=a.split(/\s*,\s*/);r(a,function(a){"s"==a.charAt(a.length-1)&&(a=a.substring(0,a.length-1));a=parseFloat(a)||0;b=b?Math.max(a,b):a});return b}function ua(a){return 0===a||null!=a}function Ga(a,b){var c=T,d=a+"s";b?c+="Duration":d+=" linear all";
return[c,d]}function Ha(){var a=Object.create(null);return{flush:function(){a=Object.create(null)},count:function(b){return(b=a[b])?b.total:0},get:function(b){return(b=a[b])&&b.value},put:function(b,c){a[b]?a[b].total++:a[b]={total:1,value:c}}}}function Ia(a,b,c){r(c,function(c){a[c]=da(a[c])?a[c]:b.style.getPropertyValue(c)})}var Q=q.noop,Ja=q.copy,Ea=q.extend,G=q.element,r=q.forEach,ba=q.isArray,P=q.isString,va=q.isObject,C=q.isUndefined,da=q.isDefined,Ka=q.isFunction,wa=q.isElement,T,xa,Z,ya;C(S.ontransitionend)&&
da(S.onwebkittransitionend)?(T="WebkitTransition",xa="webkitTransitionEnd transitionend"):(T="transition",xa="transitionend");C(S.onanimationend)&&da(S.onwebkitanimationend)?(Z="WebkitAnimation",ya="webkitAnimationEnd animationend"):(Z="animation",ya="animationend");var ra=Z+"Delay",za=Z+"Duration",ma=T+"Delay",La=T+"Duration",Ma=q.$$minErr("ng"),Ua={transitionDuration:La,transitionDelay:ma,transitionProperty:T+"Property",animationDuration:za,animationDelay:ra,animationIterationCount:Z+"IterationCount"},
Va={transitionDuration:La,transitionDelay:ma,animationDuration:za,animationDelay:ra};q.module("ngAnimate",[]).directive("ngAnimateSwap",["$animate","$rootScope",function(a,b){return{restrict:"A",transclude:"element",terminal:!0,priority:600,link:function(b,d,e,f,z){var B,s;b.$watchCollection(e.ngAnimateSwap||e["for"],function(e){B&&a.leave(B);s&&(s.$destroy(),s=null);if(e||0===e)s=b.$new(),z(s,function(b){B=b;a.enter(b,null,d)})})}}}]).directive("ngAnimateChildren",["$interpolate",function(a){return{link:function(b,
c,d){function e(a){c.data("$$ngAnimateChildren","on"===a||"true"===a)}var f=d.ngAnimateChildren;q.isString(f)&&0===f.length?c.data("$$ngAnimateChildren",!0):(e(a(f)(b)),d.$observe("ngAnimateChildren",e))}}}]).factory("$$rAFScheduler",["$$rAF",function(a){function b(a){d=d.concat(a);c()}function c(){if(d.length){for(var b=d.shift(),z=0;z<b.length;z++)b[z]();e||a(function(){e||c()})}}var d,e;d=b.queue=[];b.waitUntilQuiet=function(b){e&&e();e=a(function(){e=null;b();c()})};return b}]).provider("$$animateQueue",
["$animateProvider",function(a){function b(a){if(!a)return null;a=a.split(" ");var b=Object.create(null);r(a,function(a){b[a]=!0});return b}function c(a,c){if(a&&c){var d=b(c);return a.split(" ").some(function(a){return d[a]})}}function d(a,b,c,d){return f[a].some(function(a){return a(b,c,d)})}function e(a,b){var c=0<(a.addClass||"").length,d=0<(a.removeClass||"").length;return b?c&&d:c||d}var f=this.rules={skip:[],cancel:[],join:[]};f.join.push(function(a,b,c){return!b.structural&&e(b)});f.skip.push(function(a,
b,c){return!b.structural&&!e(b)});f.skip.push(function(a,b,c){return"leave"==c.event&&b.structural});f.skip.push(function(a,b,c){return c.structural&&2===c.state&&!b.structural});f.cancel.push(function(a,b,c){return c.structural&&b.structural});f.cancel.push(function(a,b,c){return 2===c.state&&b.structural});f.cancel.push(function(a,b,d){if(d.structural)return!1;a=b.addClass;b=b.removeClass;var e=d.addClass;d=d.removeClass;return C(a)&&C(b)||C(e)&&C(d)?!1:c(a,d)||c(b,e)});this.$get=["$$rAF","$rootScope",
"$rootElement","$document","$$HashMap","$$animation","$$AnimateRunner","$templateRequest","$$jqLite","$$forceReflow",function(b,c,f,v,I,Wa,u,sa,w,x){function R(){var a=!1;return function(b){a?b():c.$$postDigest(function(){a=!0;b()})}}function J(a,b,c){var g=D(b),d=D(a),k=[];(a=h[c])&&r(a,function(a){ia.call(a.node,g)?k.push(a.callback):"leave"===c&&ia.call(a.node,d)&&k.push(a.callback)});return k}function k(a,b,c){var g=ca(b);return a.filter(function(a){return!(a.node===g&&(!c||a.callback===c))})}
function p(a,k,h){function l(c,g,d,h){f(function(){var c=J(oa,a,g);c.length?b(function(){r(c,function(b){b(a,d,h)});"close"!==d||a[0].parentNode||N.off(a)}):"close"!==d||a[0].parentNode||N.off(a)});c.progress(g,d,h)}function A(b){var c=a,g=m;g.preparationClasses&&(c.removeClass(g.preparationClasses),g.preparationClasses=null);g.activeClasses&&(c.removeClass(g.activeClasses),g.activeClasses=null);F(a,m);ga(a,m);m.domOperation();p.complete(!b)}var m=Ja(h),x,oa;if(a=Oa(a))x=D(a),oa=a.parent();var m=
pa(m),p=new u,f=R();ba(m.addClass)&&(m.addClass=m.addClass.join(" "));m.addClass&&!P(m.addClass)&&(m.addClass=null);ba(m.removeClass)&&(m.removeClass=m.removeClass.join(" "));m.removeClass&&!P(m.removeClass)&&(m.removeClass=null);m.from&&!va(m.from)&&(m.from=null);m.to&&!va(m.to)&&(m.to=null);if(!x)return A(),p;h=[x.className,m.addClass,m.removeClass].join(" ");if(!Xa(h))return A(),p;var s=0<=["enter","move","leave"].indexOf(k),t=v[0].hidden,w=!g||t||H.get(x);h=!w&&y.get(x)||{};var I=!!h.state;w||
I&&1==h.state||(w=!K(a,oa,k));if(w)return t&&l(p,k,"start"),A(),t&&l(p,k,"close"),p;s&&L(a);t={structural:s,element:a,event:k,addClass:m.addClass,removeClass:m.removeClass,close:A,options:m,runner:p};if(I){if(d("skip",a,t,h)){if(2===h.state)return A(),p;V(a,h,t);return h.runner}if(d("cancel",a,t,h))if(2===h.state)h.runner.end();else if(h.structural)h.close();else return V(a,h,t),h.runner;else if(d("join",a,t,h))if(2===h.state)V(a,t,{});else return Sa(a,s?k:null,m),k=t.event=h.event,m=V(a,h,t),h.runner}else V(a,
t,{});(I=t.structural)||(I="animate"===t.event&&0<Object.keys(t.options.to||{}).length||e(t));if(!I)return A(),O(a),p;var ia=(h.counter||0)+1;t.counter=ia;M(a,1,t);c.$$postDigest(function(){var b=y.get(x),c=!b,b=b||{},g=0<(a.parent()||[]).length&&("animate"===b.event||b.structural||e(b));if(c||b.counter!==ia||!g){c&&(F(a,m),ga(a,m));if(c||s&&b.event!==k)m.domOperation(),p.end();g||O(a)}else k=!b.structural&&e(b,!0)?"setClass":b.event,M(a,2),b=Wa(a,k,b.options),p.setHost(b),l(p,k,"start",{}),b.done(function(b){A(!b);
(b=y.get(x))&&b.counter===ia&&O(D(a));l(p,k,"close",{})})});return p}function L(a){a=D(a).querySelectorAll("[data-ng-animate]");r(a,function(a){var b=parseInt(a.getAttribute("data-ng-animate")),c=y.get(a);if(c)switch(b){case 2:c.runner.end();case 1:y.remove(a)}})}function O(a){a=D(a);a.removeAttribute("data-ng-animate");y.remove(a)}function l(a,b){return D(a)===D(b)}function K(a,b,c){c=G(v[0].body);var g=l(a,c)||"HTML"===a[0].nodeName,d=l(a,f),h=!1,k,e=H.get(D(a));(a=G.data(a[0],"$ngAnimatePin"))&&
(b=a);for(b=D(b);b;){d||(d=l(b,f));if(1!==b.nodeType)break;a=y.get(b)||{};if(!h){var p=H.get(b);if(!0===p&&!1!==e){e=!0;break}else!1===p&&(e=!1);h=a.structural}if(C(k)||!0===k)a=G.data(b,"$$ngAnimateChildren"),da(a)&&(k=a);if(h&&!1===k)break;g||(g=l(b,c));if(g&&d)break;if(!d&&(a=G.data(b,"$ngAnimatePin"))){b=D(a);continue}b=b.parentNode}return(!h||k)&&!0!==e&&d&&g}function M(a,b,c){c=c||{};c.state=b;a=D(a);a.setAttribute("data-ng-animate",b);c=(b=y.get(a))?Ea(b,c):c;y.put(a,c)}var y=new I,H=new I,
g=null,oa=c.$watch(function(){return 0===sa.totalPendingRequests},function(a){a&&(oa(),c.$$postDigest(function(){c.$$postDigest(function(){null===g&&(g=!0)})}))}),h={},A=a.classNameFilter(),Xa=A?function(a){return A.test(a)}:function(){return!0},F=U(w),ia=S.Node.prototype.contains||function(a){return this===a||!!(this.compareDocumentPosition(a)&16)},N={on:function(a,b,c){var g=ca(b);h[a]=h[a]||[];h[a].push({node:g,callback:c});G(b).on("$destroy",function(){y.get(g)||N.off(a,b,c)})},off:function(a,
b,c){if(1!==arguments.length||q.isString(arguments[0])){var g=h[a];g&&(h[a]=1===arguments.length?null:k(g,b,c))}else for(g in b=arguments[0],h)h[g]=k(h[g],b)},pin:function(a,b){Aa(wa(a),"element","not an element");Aa(wa(b),"parentElement","not an element");a.data("$ngAnimatePin",b)},push:function(a,b,c,g){c=c||{};c.domOperation=g;return p(a,b,c)},enabled:function(a,b){var c=arguments.length;if(0===c)b=!!g;else if(wa(a)){var d=D(a),h=H.get(d);1===c?b=!h:H.put(d,!b)}else b=g=!!a;return b}};return N}]}]).provider("$$animation",
["$animateProvider",function(a){function b(a){return a.data("$$animationRunner")}var c=this.drivers=[];this.$get=["$$jqLite","$rootScope","$injector","$$AnimateRunner","$$HashMap","$$rAFScheduler",function(a,e,f,z,B,s){function v(a){function b(a){if(a.processed)return a;a.processed=!0;var d=a.domNode,L=d.parentNode;e.put(d,a);for(var f;L;){if(f=e.get(L)){f.processed||(f=b(f));break}L=L.parentNode}(f||c).children.push(a);return a}var c={children:[]},d,e=new B;for(d=0;d<a.length;d++){var f=a[d];e.put(f.domNode,
a[d]={domNode:f.domNode,fn:f.fn,children:[]})}for(d=0;d<a.length;d++)b(a[d]);return function(a){var b=[],c=[],d;for(d=0;d<a.children.length;d++)c.push(a.children[d]);a=c.length;var e=0,f=[];for(d=0;d<c.length;d++){var x=c[d];0>=a&&(a=e,e=0,b.push(f),f=[]);f.push(x.fn);x.children.forEach(function(a){e++;c.push(a)});a--}f.length&&b.push(f);return b}(c)}var I=[],q=U(a);return function(u,B,w){function x(a){a=a.hasAttribute("ng-animate-ref")?[a]:a.querySelectorAll("[ng-animate-ref]");var b=[];r(a,function(a){var c=
a.getAttribute("ng-animate-ref");c&&c.length&&b.push(a)});return b}function R(a){var b=[],c={};r(a,function(a,g){var d=D(a.element),e=0<=["enter","move"].indexOf(a.event),d=a.structural?x(d):[];if(d.length){var k=e?"to":"from";r(d,function(a){var b=a.getAttribute("ng-animate-ref");c[b]=c[b]||{};c[b][k]={animationID:g,element:G(a)}})}else b.push(a)});var d={},e={};r(c,function(c,h){var k=c.from,f=c.to;if(k&&f){var p=a[k.animationID],y=a[f.animationID],l=k.animationID.toString();if(!e[l]){var x=e[l]=
{structural:!0,beforeStart:function(){p.beforeStart();y.beforeStart()},close:function(){p.close();y.close()},classes:J(p.classes,y.classes),from:p,to:y,anchors:[]};x.classes.length?b.push(x):(b.push(p),b.push(y))}e[l].anchors.push({out:k.element,"in":f.element})}else k=k?k.animationID:f.animationID,f=k.toString(),d[f]||(d[f]=!0,b.push(a[k]))});return b}function J(a,b){a=a.split(" ");b=b.split(" ");for(var c=[],d=0;d<a.length;d++){var k=a[d];if("ng-"!==k.substring(0,3))for(var e=0;e<b.length;e++)if(k===
b[e]){c.push(k);break}}return c.join(" ")}function k(a){for(var b=c.length-1;0<=b;b--){var d=c[b];if(f.has(d)&&(d=f.get(d)(a)))return d}}function p(a,c){a.from&&a.to?(b(a.from.element).setHost(c),b(a.to.element).setHost(c)):b(a.element).setHost(c)}function L(){var a=b(u);!a||"leave"===B&&w.$$domOperationFired||a.end()}function O(b){u.off("$destroy",L);u.removeData("$$animationRunner");q(u,w);ga(u,w);w.domOperation();y&&a.removeClass(u,y);u.removeClass("ng-animate");K.complete(!b)}w=pa(w);var l=0<=
["enter","move","leave"].indexOf(B),K=new z({end:function(){O()},cancel:function(){O(!0)}});if(!c.length)return O(),K;u.data("$$animationRunner",K);var M=Ba(u.attr("class"),Ba(w.addClass,w.removeClass)),y=w.tempClasses;y&&(M+=" "+y,w.tempClasses=null);var H;l&&(H="ng-"+B+"-prepare",a.addClass(u,H));I.push({element:u,classes:M,event:B,structural:l,options:w,beforeStart:function(){u.addClass("ng-animate");y&&a.addClass(u,y);H&&(a.removeClass(u,H),H=null)},close:O});u.on("$destroy",L);if(1<I.length)return K;
e.$$postDigest(function(){var a=[];r(I,function(c){b(c.element)?a.push(c):c.close()});I.length=0;var c=R(a),d=[];r(c,function(a){d.push({domNode:D(a.from?a.from.element:a.element),fn:function(){a.beforeStart();var c,d=a.close;if(b(a.anchors?a.from.element||a.to.element:a.element)){var g=k(a);g&&(c=g.start)}c?(c=c(),c.done(function(a){d(!a)}),p(a,c)):d()}})});s(v(d))});return K}}]}]).provider("$animateCss",["$animateProvider",function(a){var b=Ha(),c=Ha();this.$get=["$window","$$jqLite","$$AnimateRunner",
"$timeout","$$forceReflow","$sniffer","$$rAFScheduler","$$animateQueue",function(a,e,f,z,B,s,v,I){function q(a,b){var c=a.parentNode;return(c.$$ngAnimateParentKey||(c.$$ngAnimateParentKey=++R))+"-"+a.getAttribute("class")+"-"+b}function u(k,f,x,s){var l;0<b.count(x)&&(l=c.get(x),l||(f=X(f,"-stagger"),e.addClass(k,f),l=Fa(a,k,s),l.animationDuration=Math.max(l.animationDuration,0),l.transitionDuration=Math.max(l.transitionDuration,0),e.removeClass(k,f),c.put(x,l)));return l||{}}function sa(a){J.push(a);
v.waitUntilQuiet(function(){b.flush();c.flush();for(var a=B(),d=0;d<J.length;d++)J[d](a);J.length=0})}function w(c,e,f){e=b.get(f);e||(e=Fa(a,c,Ua),"infinite"===e.animationIterationCount&&(e.animationIterationCount=1));b.put(f,e);c=e;f=c.animationDelay;e=c.transitionDelay;c.maxDelay=f&&e?Math.max(f,e):f||e;c.maxDuration=Math.max(c.animationDuration*c.animationIterationCount,c.transitionDuration);return c}var x=U(e),R=0,J=[];return function(a,c){function d(){l()}function v(){l(!0)}function l(b){if(!(R||
G&&N)){R=!0;N=!1;g.$$skipPreparationClasses||e.removeClass(a,fa);e.removeClass(a,da);ta(h,!1);qa(h,!1);r(A,function(a){h.style[a[0]]=""});x(a,g);ga(a,g);Object.keys(J).length&&r(J,function(a,b){a?h.style.setProperty(b,a):h.style.removeProperty(b)});if(g.onDone)g.onDone();ea&&ea.length&&a.off(ea.join(" "),y);var c=a.data("$$animateCss");c&&(z.cancel(c[0].timer),a.removeData("$$animateCss"));C&&C.complete(!b)}}function K(a){n.blockTransition&&qa(h,a);n.blockKeyframeAnimation&&ta(h,!!a)}function M(){C=
new f({end:d,cancel:v});sa(Q);l();return{$$willAnimate:!1,start:function(){return C},end:d}}function y(a){a.stopPropagation();var b=a.originalEvent||a;a=b.$manualTimeStamp||Date.now();b=parseFloat(b.elapsedTime.toFixed(3));Math.max(a-V,0)>=S&&b>=m&&(G=!0,l())}function H(){function b(){if(!R){K(!1);r(A,function(a){h.style[a[0]]=a[1]});x(a,g);e.addClass(a,da);if(n.recalculateTimingStyles){na=h.className+" "+fa;ja=q(h,na);E=w(h,na,ja);$=E.maxDelay;ha=Math.max($,0);m=E.maxDuration;if(0===m){l();return}n.hasTransitions=
0<E.transitionDuration;n.hasAnimations=0<E.animationDuration}n.applyAnimationDelay&&($="boolean"!==typeof g.delay&&ua(g.delay)?parseFloat(g.delay):$,ha=Math.max($,0),E.animationDelay=$,aa=[ra,$+"s"],A.push(aa),h.style[aa[0]]=aa[1]);S=1E3*ha;U=1E3*m;if(g.easing){var d,f=g.easing;n.hasTransitions&&(d=T+"TimingFunction",A.push([d,f]),h.style[d]=f);n.hasAnimations&&(d=Z+"TimingFunction",A.push([d,f]),h.style[d]=f)}E.transitionDuration&&ea.push(xa);E.animationDuration&&ea.push(ya);V=Date.now();var H=S+
1.5*U;d=V+H;var f=a.data("$$animateCss")||[],s=!0;if(f.length){var p=f[0];(s=d>p.expectedEndTime)?z.cancel(p.timer):f.push(l)}s&&(H=z(c,H,!1),f[0]={timer:H,expectedEndTime:d},f.push(l),a.data("$$animateCss",f));if(ea.length)a.on(ea.join(" "),y);g.to&&(g.cleanupStyles&&Ia(J,h,Object.keys(g.to)),Da(a,g))}}function c(){var b=a.data("$$animateCss");if(b){for(var d=1;d<b.length;d++)b[d]();a.removeData("$$animateCss")}}if(!R)if(h.parentNode){var d=function(a){if(G)N&&a&&(N=!1,l());else if(N=!a,E.animationDuration)if(a=
ta(h,N),N)A.push(a);else{var b=A,c=b.indexOf(a);0<=a&&b.splice(c,1)}},f=0<ca&&(E.transitionDuration&&0===W.transitionDuration||E.animationDuration&&0===W.animationDuration)&&Math.max(W.animationDelay,W.transitionDelay);f?z(b,Math.floor(f*ca*1E3),!1):b();P.resume=function(){d(!0)};P.pause=function(){d(!1)}}else l()}var g=c||{};g.$$prepared||(g=pa(Ja(g)));var J={},h=D(a);if(!h||!h.parentNode||!I.enabled())return M();var A=[],B=a.attr("class"),F=Na(g),R,N,G,C,P,ha,S,m,U,V,ea=[];if(0===g.duration||!s.animations&&
!s.transitions)return M();var ka=g.event&&ba(g.event)?g.event.join(" "):g.event,Y="",t="";ka&&g.structural?Y=X(ka,"ng-",!0):ka&&(Y=ka);g.addClass&&(t+=X(g.addClass,"-add"));g.removeClass&&(t.length&&(t+=" "),t+=X(g.removeClass,"-remove"));g.applyClassesEarly&&t.length&&x(a,g);var fa=[Y,t].join(" ").trim(),na=B+" "+fa,da=X(fa,"-active"),B=F.to&&0<Object.keys(F.to).length;if(!(0<(g.keyframeStyle||"").length||B||fa))return M();var ja,W;0<g.stagger?(F=parseFloat(g.stagger),W={transitionDelay:F,animationDelay:F,
transitionDuration:0,animationDuration:0}):(ja=q(h,na),W=u(h,fa,ja,Va));g.$$skipPreparationClasses||e.addClass(a,fa);g.transitionStyle&&(F=[T,g.transitionStyle],la(h,F),A.push(F));0<=g.duration&&(F=0<h.style[T].length,F=Ga(g.duration,F),la(h,F),A.push(F));g.keyframeStyle&&(F=[Z,g.keyframeStyle],la(h,F),A.push(F));var ca=W?0<=g.staggerIndex?g.staggerIndex:b.count(ja):0;(ka=0===ca)&&!g.skipBlocking&&qa(h,9999);var E=w(h,na,ja),$=E.maxDelay;ha=Math.max($,0);m=E.maxDuration;var n={};n.hasTransitions=
0<E.transitionDuration;n.hasAnimations=0<E.animationDuration;n.hasTransitionAll=n.hasTransitions&&"all"==E.transitionProperty;n.applyTransitionDuration=B&&(n.hasTransitions&&!n.hasTransitionAll||n.hasAnimations&&!n.hasTransitions);n.applyAnimationDuration=g.duration&&n.hasAnimations;n.applyTransitionDelay=ua(g.delay)&&(n.applyTransitionDuration||n.hasTransitions);n.applyAnimationDelay=ua(g.delay)&&n.hasAnimations;n.recalculateTimingStyles=0<t.length;if(n.applyTransitionDuration||n.applyAnimationDuration)m=
g.duration?parseFloat(g.duration):m,n.applyTransitionDuration&&(n.hasTransitions=!0,E.transitionDuration=m,F=0<h.style[T+"Property"].length,A.push(Ga(m,F))),n.applyAnimationDuration&&(n.hasAnimations=!0,E.animationDuration=m,A.push([za,m+"s"]));if(0===m&&!n.recalculateTimingStyles)return M();if(null!=g.delay){var aa;"boolean"!==typeof g.delay&&(aa=parseFloat(g.delay),ha=Math.max(aa,0));n.applyTransitionDelay&&A.push([ma,aa+"s"]);n.applyAnimationDelay&&A.push([ra,aa+"s"])}null==g.duration&&0<E.transitionDuration&&
(n.recalculateTimingStyles=n.recalculateTimingStyles||ka);S=1E3*ha;U=1E3*m;g.skipBlocking||(n.blockTransition=0<E.transitionDuration,n.blockKeyframeAnimation=0<E.animationDuration&&0<W.animationDelay&&0===W.animationDuration);g.from&&(g.cleanupStyles&&Ia(J,h,Object.keys(g.from)),Ca(a,g));n.blockTransition||n.blockKeyframeAnimation?K(m):g.skipBlocking||qa(h,!1);return{$$willAnimate:!0,end:d,start:function(){if(!R)return P={end:d,cancel:v,resume:null,pause:null},C=new f(P),sa(H),C}}}}]}]).provider("$$animateCssDriver",
["$$animationProvider",function(a){a.drivers.push("$$animateCssDriver");this.$get=["$animateCss","$rootScope","$$AnimateRunner","$rootElement","$sniffer","$$jqLite","$document",function(a,c,d,e,f,z,B){function s(a){return a.replace(/\bng-\S+\b/g,"")}function v(a,b){P(a)&&(a=a.split(" "));P(b)&&(b=b.split(" "));return a.filter(function(a){return-1===b.indexOf(a)}).join(" ")}function I(c,e,f){function k(a){var b={},c=D(a).getBoundingClientRect();r(["width","height","top","left"],function(a){var d=c[a];
switch(a){case "top":d+=C.scrollTop;break;case "left":d+=C.scrollLeft}b[a]=Math.floor(d)+"px"});return b}function p(){var c=s(f.attr("class")||""),d=v(c,l),c=v(l,c),d=a(z,{to:k(f),addClass:"ng-anchor-in "+d,removeClass:"ng-anchor-out "+c,delay:!0});return d.$$willAnimate?d:null}function B(){z.remove();e.removeClass("ng-animate-shim");f.removeClass("ng-animate-shim")}var z=G(D(e).cloneNode(!0)),l=s(z.attr("class")||"");e.addClass("ng-animate-shim");f.addClass("ng-animate-shim");z.addClass("ng-anchor");
w.append(z);var K;c=function(){var c=a(z,{addClass:"ng-anchor-out",delay:!0,from:k(e)});return c.$$willAnimate?c:null}();if(!c&&(K=p(),!K))return B();var M=c||K;return{start:function(){function a(){c&&c.end()}var b,c=M.start();c.done(function(){c=null;if(!K&&(K=p()))return c=K.start(),c.done(function(){c=null;B();b.complete()}),c;B();b.complete()});return b=new d({end:a,cancel:a})}}}function q(a,b,c,e){var f=u(a,Q),s=u(b,Q),z=[];r(e,function(a){(a=I(c,a.out,a["in"]))&&z.push(a)});if(f||s||0!==z.length)return{start:function(){function a(){r(b,
function(a){a.end()})}var b=[];f&&b.push(f.start());s&&b.push(s.start());r(z,function(a){b.push(a.start())});var c=new d({end:a,cancel:a});d.all(b,function(a){c.complete(a)});return c}}}function u(c){var d=c.element,e=c.options||{};c.structural&&(e.event=c.event,e.structural=!0,e.applyClassesEarly=!0,"leave"===c.event&&(e.onDone=e.domOperation));e.preparationClasses&&(e.event=Y(e.event,e.preparationClasses));c=a(d,e);return c.$$willAnimate?c:null}if(!f.animations&&!f.transitions)return Q;var C=B[0].body;
c=D(e);var w=G(c.parentNode&&11===c.parentNode.nodeType||C.contains(c)?c:C);U(z);return function(a){return a.from&&a.to?q(a.from,a.to,a.classes,a.anchors):u(a)}}]}]).provider("$$animateJs",["$animateProvider",function(a){this.$get=["$injector","$$AnimateRunner","$$jqLite",function(b,c,d){function e(c){c=ba(c)?c:c.split(" ");for(var d=[],e={},f=0;f<c.length;f++){var r=c[f],q=a.$$registeredAnimations[r];q&&!e[r]&&(d.push(b.get(q)),e[r]=!0)}return d}var f=U(d);return function(a,b,d,v){function q(){v.domOperation();
f(a,v)}function D(a,b,d,e,g){switch(d){case "animate":b=[b,e.from,e.to,g];break;case "setClass":b=[b,x,G,g];break;case "addClass":b=[b,x,g];break;case "removeClass":b=[b,G,g];break;default:b=[b,g]}b.push(e);if(a=a.apply(a,b))if(Ka(a.start)&&(a=a.start()),a instanceof c)a.done(g);else if(Ka(a))return a;return Q}function u(a,b,d,e,g){var f=[];r(e,function(e){var k=e[g];k&&f.push(function(){var e,g,f=!1,h=function(a){f||(f=!0,(g||Q)(a),e.complete(!a))};e=new c({end:function(){h()},cancel:function(){h(!0)}});
g=D(k,a,b,d,function(a){h(!1===a)});return e})});return f}function C(a,b,d,e,g){var f=u(a,b,d,e,g);if(0===f.length){var h,k;"beforeSetClass"===g?(h=u(a,"removeClass",d,e,"beforeRemoveClass"),k=u(a,"addClass",d,e,"beforeAddClass")):"setClass"===g&&(h=u(a,"removeClass",d,e,"removeClass"),k=u(a,"addClass",d,e,"addClass"));h&&(f=f.concat(h));k&&(f=f.concat(k))}if(0!==f.length)return function(a){var b=[];f.length&&r(f,function(a){b.push(a())});b.length?c.all(b,a):a();return function(a){r(b,function(b){a?
b.cancel():b.end()})}}}var w=!1;3===arguments.length&&va(d)&&(v=d,d=null);v=pa(v);d||(d=a.attr("class")||"",v.addClass&&(d+=" "+v.addClass),v.removeClass&&(d+=" "+v.removeClass));var x=v.addClass,G=v.removeClass,J=e(d),k,p;if(J.length){var L,O;"leave"==b?(O="leave",L="afterLeave"):(O="before"+b.charAt(0).toUpperCase()+b.substr(1),L=b);"enter"!==b&&"move"!==b&&(k=C(a,b,v,J,O));p=C(a,b,v,J,L)}if(k||p){var l;return{$$willAnimate:!0,end:function(){l?l.end():(w=!0,q(),ga(a,v),l=new c,l.complete(!0));return l},
start:function(){function b(c){w=!0;q();ga(a,v);l.complete(c)}if(l)return l;l=new c;var d,e=[];k&&e.push(function(a){d=k(a)});e.length?e.push(function(a){q();a(!0)}):q();p&&e.push(function(a){d=p(a)});l.setHost({end:function(){w||((d||Q)(void 0),b(void 0))},cancel:function(){w||((d||Q)(!0),b(!0))}});c.chain(e,b);return l}}}}}]}]).provider("$$animateJsDriver",["$$animationProvider",function(a){a.drivers.push("$$animateJsDriver");this.$get=["$$animateJs","$$AnimateRunner",function(a,c){function d(c){return a(c.element,
c.event,c.classes,c.options)}return function(a){if(a.from&&a.to){var b=d(a.from),q=d(a.to);if(b||q)return{start:function(){function a(){return function(){r(d,function(a){a.end()})}}var d=[];b&&d.push(b.start());q&&d.push(q.start());c.all(d,function(a){e.complete(a)});var e=new c({end:a(),cancel:a()});return e}}}else return d(a)}}]}])})(window,window.angular);
//# sourceMappingURL=angular-animate.min.js.map
