# Supplementary material for: Metaproteome analysis reveals that syntrophy, competition, and phage-host interaction shape microbial communities in biogas plants
Source: Microbiome. 2019 Apr 27;7:69. doi: 10.1186/s40168-019-0673-y (PMC6486700; doi:10.1186/s40168-019-0673-y)
Supplement: Supplementary file 13 — An interactive version of Fig. 3. (ZIP 6150 kb) [file 40168_2019_673_MOESM13_ESM.zip › interactive_figure_3/bower_components/angular/angular-aria.min.js]

/*
 AngularJS v1.5.5
 (c) 2010-2016 Google, Inc. http://angularjs.org
 License: MIT
*/
(function(t,p){'use strict';var b="BUTTON A INPUT TEXTAREA SELECT DETAILS SUMMARY".split(" "),l=function(a,c){if(-1!==c.indexOf(a[0].nodeName))return!0};p.module("ngAria",["ng"]).provider("$aria",function(){function a(a,b,m,h){return function(d,f,e){var q=e.$normalize(b);!c[q]||l(f,m)||e[q]||d.$watch(e[a],function(a){a=h?!a:!!a;f.attr(b,a)})}}var c={ariaHidden:!0,ariaChecked:!0,ariaReadonly:!0,ariaDisabled:!0,ariaRequired:!0,ariaInvalid:!0,ariaValue:!0,tabindex:!0,bindKeypress:!0,bindRoleForClick:!0};
this.config=function(a){c=p.extend(c,a)};this.$get=function(){return{config:function(a){return c[a]},$$watchExpr:a}}}).directive("ngShow",["$aria",function(a){return a.$$watchExpr("ngShow","aria-hidden",[],!0)}]).directive("ngHide",["$aria",function(a){return a.$$watchExpr("ngHide","aria-hidden",[],!1)}]).directive("ngValue",["$aria",function(a){return a.$$watchExpr("ngValue","aria-checked",b,!1)}]).directive("ngChecked",["$aria",function(a){return a.$$watchExpr("ngChecked","aria-checked",b,!1)}]).directive("ngReadonly",
["$aria",function(a){return a.$$watchExpr("ngReadonly","aria-readonly",b,!1)}]).directive("ngRequired",["$aria",function(a){return a.$$watchExpr("ngRequired","aria-required",b,!1)}]).directive("ngModel",["$aria",function(a){function c(c,h,d,f){return a.config(h)&&!d.attr(c)&&(f||!l(d,b))}function g(a,c){return!c.attr("role")&&c.attr("type")===a&&"INPUT"!==c[0].nodeName}function k(a,c){var d=a.type,f=a.role;return"checkbox"===(d||f)||"menuitemcheckbox"===f?"checkbox":"radio"===(d||f)||"menuitemradio"===
f?"radio":"range"===d||"progressbar"===f||"slider"===f?"range":""}return{restrict:"A",require:"ngModel",priority:200,compile:function(b,h){var d=k(h,b);return{pre:function(a,e,c,b){"checkbox"===d&&(b.$isEmpty=function(a){return!1===a})},post:function(f,e,b,n){function h(){return n.$modelValue}function k(a){e.attr("aria-checked",b.value==n.$viewValue)}function l(){e.attr("aria-checked",!n.$isEmpty(n.$viewValue))}var m=c("tabindex","tabindex",e,!1);switch(d){case "radio":case "checkbox":g(d,e)&&e.attr("role",
d);c("aria-checked","ariaChecked",e,!1)&&f.$watch(h,"radio"===d?k:l);m&&e.attr("tabindex",0);break;case "range":g(d,e)&&e.attr("role","slider");if(a.config("ariaValue")){var p=!e.attr("aria-valuemin")&&(b.hasOwnProperty("min")||b.hasOwnProperty("ngMin")),r=!e.attr("aria-valuemax")&&(b.hasOwnProperty("max")||b.hasOwnProperty("ngMax")),s=!e.attr("aria-valuenow");p&&b.$observe("min",function(a){e.attr("aria-valuemin",a)});r&&b.$observe("max",function(a){e.attr("aria-valuemax",a)});s&&f.$watch(h,function(a){e.attr("aria-valuenow",
a)})}m&&e.attr("tabindex",0)}!b.hasOwnProperty("ngRequired")&&n.$validators.required&&c("aria-required","ariaRequired",e,!1)&&b.$observe("required",function(){e.attr("aria-required",!!b.required)});c("aria-invalid","ariaInvalid",e,!0)&&f.$watch(function(){return n.$invalid},function(a){e.attr("aria-invalid",!!a)})}}}}}]).directive("ngDisabled",["$aria",function(a){return a.$$watchExpr("ngDisabled","aria-disabled",b,!1)}]).directive("ngMessages",function(){return{restrict:"A",require:"?ngMessages",
link:function(a,b,g,k){b.attr("aria-live")||b.attr("aria-live","assertive")}}}).directive("ngClick",["$aria","$parse",function(a,c){return{restrict:"A",compile:function(g,k){var m=c(k.ngClick,null,!0);return function(c,d,f){if(!l(d,b)&&(a.config("bindRoleForClick")&&!d.attr("role")&&d.attr("role","button"),a.config("tabindex")&&!d.attr("tabindex")&&d.attr("tabindex",0),a.config("bindKeypress")&&!f.ngKeypress))d.on("keypress",function(a){function b(){m(c,{$event:a})}var d=a.which||a.keyCode;32!==d&&
13!==d||c.$apply(b)})}}}}]).directive("ngDblclick",["$aria",function(a){return function(c,g,k){!a.config("tabindex")||g.attr("tabindex")||l(g,b)||g.attr("tabindex",0)}}])})(window,window.angular);
//# sourceMappingURL=angular-aria.min.js.map
