# Supplementary material for: Metaproteome analysis reveals that syntrophy, competition, and phage-host interaction shape microbial communities in biogas plants
Source: Microbiome. 2019 Apr 27;7:69. doi: 10.1186/s40168-019-0673-y (PMC6486700; doi:10.1186/s40168-019-0673-y)
Supplement: Supplementary file 13 — An interactive version of Fig. 3. (ZIP 6150 kb) [file 40168_2019_673_MOESM13_ESM.zip › interactive_figure_3/bower_components/angular/angular-csp.css]

/* Include this file in your html if you are using the CSP mode. */

@charset "UTF-8";

[ng\:cloak], [ng-cloak], [data-ng-cloak], [x-ng-cloak],
.ng-cloak, .x-ng-cloak,
.ng-hide:not(.ng-hide-animate) {
  display: none !important;
}

ng\:form {
  display: block;
}
