# Supplementary material for: Metaproteome analysis reveals that syntrophy, competition, and phage-host interaction shape microbial communities in biogas plants
Source: Microbiome. 2019 Apr 27;7:69. doi: 10.1186/s40168-019-0673-y (PMC6486700; doi:10.1186/s40168-019-0673-y)
Supplement: Supplementary file 13 — An interactive version of Fig. 3. (ZIP 6150 kb) [file 40168_2019_673_MOESM13_ESM.zip › interactive_figure_3/bower_components/angular/angular-material.min.js]

/*!
 * Angular Material Design
 * https://github.com/angular/material
 * @license MIT
 * v1.1.0
 */
!function(e,t,n){"use strict";!function(){t.module("ngMaterial",["ng","ngAnimate","ngAria","material.core","material.core.gestures","material.core.layout","material.core.theming.palette","material.core.theming","material.core.animate","material.components.autocomplete","material.components.backdrop","material.components.bottomSheet","material.components.button","material.components.card","material.components.checkbox","material.components.chips","material.components.colors","material.components.content","material.components.datepicker","material.components.dialog","material.components.divider","material.components.fabActions","material.components.fabShared","material.components.fabSpeedDial","material.components.fabToolbar","material.components.gridList","material.components.icon","material.components.input","material.components.list","material.components.menu","material.components.menuBar","material.components.navBar","material.components.panel","material.components.progressCircular","material.components.progressLinear","material.components.radioButton","material.components.select","material.components.showHide","material.components.sidenav","material.components.slider","material.components.sticky","material.components.subheader","material.components.swipe","material.components.switch","material.components.tabs","material.components.toast","material.components.toolbar","material.components.tooltip","material.components.virtualRepeat","material.components.whiteframe"])}(),function(){function e(e,t){if(t.has("$swipe")){var n="You are using the ngTouch module. \nAngular Material already has mobile click, tap, and swipe support... \nngTouch is not supported with Angular Material!";e.warn(n)}}function n(e,t){e.decorator("$$rAF",["$delegate",o]),t.theme("default").primaryPalette("indigo").accentPalette("pink").warnPalette("deep-orange").backgroundPalette("grey")}function o(e){return e.throttle=function(t){var n,o,i,r;return function(){n=arguments,r=this,i=t,o||(o=!0,e(function(){i.apply(r,Array.prototype.slice.call(n)),o=!1}))}},e}t.module("material.core",["ngAnimate","material.core.animate","material.core.layout","material.core.gestures","material.core.theming"]).config(n).run(e),e.$inject=["$log","$injector"],n.$inject=["$provide","$mdThemingProvider"],o.$inject=["$delegate"]}(),function(){function e(){return{restrict:"A",link:n}}function n(e,t,n){var o=n.mdAutoFocus||n.mdAutofocus||n.mdSidenavFocus;e.$watch(o,function(e){t.toggleClass("md-autofocus",e)})}t.module("material.core").directive("mdAutofocus",e).directive("mdAutoFocus",e).directive("mdSidenavFocus",e)}(),function(){function e(){function e(e){var t="#"===e[0]?e.substr(1):e,n=t.length/3,o=t.substr(0,n),i=t.substr(n,n),r=t.substr(2*n);return 1===n&&(o+=o,i+=i,r+=r),"rgba("+parseInt(o,16)+","+parseInt(i,16)+","+parseInt(r,16)+",0.1)"}function t(e){e=e.match(/^rgba?[\s+]?\([\s+]?(\d+)[\s+]?,[\s+]?(\d+)[\s+]?,[\s+]?(\d+)[\s+]?/i);var t=e&&4===e.length?"#"+("0"+parseInt(e[1],10).toString(16)).slice(-2)+("0"+parseInt(e[2],10).toString(16)).slice(-2)+("0"+parseInt(e[3],10).toString(16)).slice(-2):"";return t.toUpperCase()}function n(e){return e.replace(")",", 0.1)").replace("(","a(")}function o(e){return e?e.replace("rgba","rgb").replace(/,[^\),]+\)/,")"):"rgb(0,0,0)"}return{rgbaToHex:t,hexToRgba:e,rgbToRgba:n,rgbaToRgb:o}}t.module("material.core").factory("$mdColorUtil",e)}(),function(){function e(e,n,o){function i(e){var t=d+"-"+e,n=a(t),o=n.charAt(0).toLowerCase()+n.substring(1);return r(e)?e:r(n)?n:r(o)?o:e}function r(e){return t.isDefined(l.style[e])}function a(e){return e.replace(c,function(e,t,n,o){return o?n.toUpperCase():n})}var d=e.vendorPrefix,s=/webkit/i.test(d),c=/([:\-_]+(.))/g,l=document.createElement("div"),m={isInputKey:function(e){return e.keyCode>=31&&e.keyCode<=90},isNumPadKey:function(e){return 3===e.location&&e.keyCode>=97&&e.keyCode<=105},isNavigationKey:function(e){var t=m.KEY_CODE,n=[t.SPACE,t.ENTER,t.UP_ARROW,t.DOWN_ARROW];return n.indexOf(e.keyCode)!=-1},KEY_CODE:{COMMA:188,SEMICOLON:186,ENTER:13,ESCAPE:27,SPACE:32,PAGE_UP:33,PAGE_DOWN:34,END:35,HOME:36,LEFT_ARROW:37,UP_ARROW:38,RIGHT_ARROW:39,DOWN_ARROW:40,TAB:9,BACKSPACE:8,DELETE:46},CSS:{TRANSITIONEND:"transitionend"+(s?" webkitTransitionEnd":""),ANIMATIONEND:"animationend"+(s?" webkitAnimationEnd":""),TRANSFORM:i("transform"),TRANSFORM_ORIGIN:i("transformOrigin"),TRANSITION:i("transition"),TRANSITION_DURATION:i("transitionDuration"),ANIMATION_PLAY_STATE:i("animationPlayState"),ANIMATION_DURATION:i("animationDuration"),ANIMATION_NAME:i("animationName"),ANIMATION_TIMING:i("animationTimingFunction"),ANIMATION_DIRECTION:i("animationDirection")},MEDIA:{xs:"(max-width: 599px)","gt-xs":"(min-width: 600px)",sm:"(min-width: 600px) and (max-width: 959px)","gt-sm":"(min-width: 960px)",md:"(min-width: 960px) and (max-width: 1279px)","gt-md":"(min-width: 1280px)",lg:"(min-width: 1280px) and (max-width: 1919px)","gt-lg":"(min-width: 1920px)",xl:"(min-width: 1920px)",landscape:"(orientation: landscape)",portrait:"(orientation: portrait)",print:"print"},MEDIA_PRIORITY:["xl","gt-lg","lg","gt-md","md","gt-sm","sm","gt-xs","xs","landscape","portrait","print"]};return m}t.module("material.core").factory("$mdConstant",e),e.$inject=["$sniffer","$window","$document"]}(),function(){function e(e,n){function o(){return[].concat(v)}function i(){return v.length}function r(e){return v.length&&e>-1&&e<v.length}function a(e){return!!e&&r(u(e)+1)}function d(e){return!!e&&r(u(e)-1)}function s(e){return r(e)?v[e]:null}function c(e,t){return v.filter(function(n){return n[e]===t})}function l(e,n){return e?(t.isNumber(n)||(n=v.length),v.splice(n,0,e),u(e)):-1}function m(e){p(e)&&v.splice(u(e),1)}function u(e){return v.indexOf(e)}function p(e){return e&&u(e)>-1}function h(){return v.length?v[0]:null}function f(){return v.length?v[v.length-1]:null}function g(e,o,i,a){i=i||b;for(var d=u(o);;){if(!r(d))return null;var s=d+(e?-1:1),c=null;if(r(s)?c=v[s]:n&&(c=e?f():h(),s=u(c)),null===c||s===a)return null;if(i(c))return c;t.isUndefined(a)&&(a=s),d=s}}var b=function(){return!0};e&&!t.isArray(e)&&(e=Array.prototype.slice.call(e)),n=!!n;var v=e||[];return{items:o,count:i,inRange:r,contains:p,indexOf:u,itemAt:s,findBy:c,add:l,remove:m,first:h,last:f,next:t.bind(null,g,!1),previous:t.bind(null,g,!0),hasPrevious:d,hasNext:a}}t.module("material.core").config(["$provide",function(t){t.decorator("$mdUtil",["$delegate",function(t){return t.iterator=e,t}])}])}(),function(){function e(e,n,o){function i(e){var n=u[e];t.isUndefined(n)&&(n=u[e]=r(e));var o=h[n];return t.isUndefined(o)&&(o=a(n)),o}function r(t){return e.MEDIA[t]||("("!==t.charAt(0)?"("+t+")":t)}function a(e){var t=p[e];return t||(t=p[e]=o.matchMedia(e)),t.addListener(d),h[t.media]=!!t.matches}function d(e){n.$evalAsync(function(){h[e.media]=!!e.matches})}function s(e){return p[e]}function c(t,n){for(var o=0;o<e.MEDIA_PRIORITY.length;o++){var i=e.MEDIA_PRIORITY[o];if(p[u[i]].matches){var r=m(t,n+"-"+i);if(t[r])return t[r]}}return t[m(t,n)]}function l(n,o,i){var r=[];return n.forEach(function(n){var a=m(o,n);t.isDefined(o[a])&&r.push(o.$observe(a,t.bind(void 0,i,null)));for(var d in e.MEDIA)a=m(o,n+"-"+d),t.isDefined(o[a])&&r.push(o.$observe(a,t.bind(void 0,i,d)))}),function(){r.forEach(function(e){e()})}}function m(e,t){return f[t]||(f[t]=e.$normalize(t))}var u={},p={},h={},f={};return i.getResponsiveAttribute=c,i.getQuery=s,i.watchResponsiveAttributes=l,i}t.module("material.core").factory("$mdMedia",e),e.$inject=["$mdConstant","$rootScope","$window"]}(),function(){function e(e,n){function o(e){return e=t.isArray(e)?e:[e],e.forEach(function(t){d.forEach(function(n){e.push(n+"-"+t)})}),e}function i(e){return e=t.isArray(e)?e:[e],o(e).map(function(e){return"["+e+"]"}).join(",")}function r(e,t){e=e[0]||e;for(var n=o(t),i=0;i<n.length;i++)if(e.hasAttribute(n[i]))return!0;return!1}function a(e,t){e=e[0]||e,o(t).forEach(function(t){e.removeAttribute(t)})}var d=["data","x"];return e?n?i(e):o(e):{buildList:o,buildSelector:i,hasAttribute:r,removeAttribute:a}}t.module("material.core").config(["$provide",function(t){t.decorator("$mdUtil",["$delegate",function(t){return t.prefixer=e,t}])}])}(),function(){function o(o,r,a,d,s,c,l,m,u,p){function h(e){return e?f(e)||g(e)?e:e+"px":"0"}function f(e){return String(e).indexOf("px")>-1}function g(e){return String(e).indexOf("%")>-1}function b(e){return e[0]||e}var v=c.startSymbol(),E=c.endSymbol(),$="{{"===v&&"}}"===E,C=function(e,n,o){var i=!1;if(e&&e.length){var r=u.getComputedStyle(e[0]);i=t.isDefined(r[n])&&(!o||r[n]==o)}return i},y={dom:{},now:e.performance?t.bind(e.performance,e.performance.now):Date.now||function(){return(new Date).getTime()},bidi:function(e,n,i,r){var a=!("rtl"==o[0].dir||"rtl"==o[0].body.dir);if(0==arguments.length)return a?"ltr":"rtl";var d=t.element(e);a&&t.isDefined(i)?d.css(n,h(i)):!a&&t.isDefined(r)&&d.css(n,h(r))},bidiProperty:function(e,n,i,r){var a=!("rtl"==o[0].dir||"rtl"==o[0].body.dir),d=t.element(e);a&&t.isDefined(n)?(d.css(n,h(r)),d.css(i,"")):!a&&t.isDefined(i)&&(d.css(i,h(r)),d.css(n,""))},clientRect:function(e,t,n){var o=b(e);t=b(t||o.offsetParent||document.body);var i=o.getBoundingClientRect(),r=n?t.getBoundingClientRect():{left:0,top:0,width:0,height:0};return{left:i.left-r.left,top:i.top-r.top,width:i.width,height:i.height}},offsetRect:function(e,t){return y.clientRect(e,t,!0)},nodesToArray:function(e){e=e||[];for(var t=[],n=0;n<e.length;++n)t.push(e.item(n));return t},scrollTop:function(e){e=t.element(e||o[0].body);var i=e[0]==o[0].body?o[0].body:n,r=i?i.scrollTop+i.parentElement.scrollTop:0;return r||Math.abs(e[0].getBoundingClientRect().top)},findFocusTarget:function(e,n){function o(e,n){var o,i=e[0].querySelectorAll(n);return i&&i.length&&i.length&&t.forEach(i,function(e){e=t.element(e);var n=e.hasClass("md-autofocus");n&&(o=e)}),o}var i,r=this.prefixer("md-autofocus",!0);return i=o(e,n||r),i||n==r||(i=o(e,this.prefixer("md-auto-focus",!0)),i||(i=o(e,r))),i},disableScrollAround:function(e,n,i){function r(e){function n(e){e.preventDefault()}e=t.element(e||s);var o;return i&&i.disableScrollMask?o=e:(e=e[0],o=t.element('<div class="md-scroll-mask">  <div class="md-scroll-mask-bar"></div></div>'),e.appendChild(o[0])),o.on("wheel",n),o.on("touchmove",n),function(){o.off("wheel"),o.off("touchmove"),o[0].parentNode.removeChild(o[0]),delete y.disableScrollAround._enableScrolling}}function a(){var e=s.parentNode,t=e.style.cssText||"",n=s.style.cssText||"",o=y.scrollTop(s),i=s.clientWidth;return s.scrollHeight>s.clientHeight+1&&(d(s,{position:"fixed",width:"100%",top:-o+"px"}),e.style.overflowY="scroll"),s.clientWidth<i&&d(s,{overflow:"hidden"}),function(){s.style.cssText=n,e.style.cssText=t,s.scrollTop=o,e.scrollTop=o}}function d(e,t){for(var n in t)e.style[n]=t[n]}if(y.disableScrollAround._count=y.disableScrollAround._count||0,++y.disableScrollAround._count,y.disableScrollAround._enableScrolling)return y.disableScrollAround._enableScrolling;var s=o[0].body,c=a(),l=r(n);return y.disableScrollAround._enableScrolling=function(){--y.disableScrollAround._count||(c(),l(),delete y.disableScrollAround._enableScrolling)}},enableScrolling:function(){var e=this.disableScrollAround._enableScrolling;e&&e()},floatingScrollbars:function(){if(this.floatingScrollbars.cached===n){var e=t.element("<div><div></div></div>").css({width:"100%","z-index":-1,position:"absolute",height:"35px","overflow-y":"scroll"});e.children().css("height","60px"),o[0].body.appendChild(e[0]),this.floatingScrollbars.cached=e[0].offsetWidth==e[0].childNodes[0].offsetWidth,e.remove()}return this.floatingScrollbars.cached},forceFocus:function(t){var n=t[0]||t;document.addEventListener("click",function i(e){e.target===n&&e.$focus&&(n.focus(),e.stopImmediatePropagation(),e.preventDefault(),n.removeEventListener("click",i))},!0);var o=document.createEvent("MouseEvents");o.initMouseEvent("click",!1,!0,e,{},0,0,0,0,!1,!1,!1,!1,0,null),o.$material=!0,o.$focus=!0,n.dispatchEvent(o)},createBackdrop:function(e,t){return a(y.supplant('<md-backdrop class="{0}">',[t]))(e)},supplant:function(e,t,n){return n=n||/\{([^\{\}]*)\}/g,e.replace(n,function(e,n){var o=n.split("."),i=t;try{for(var r in o)o.hasOwnProperty(r)&&(i=i[o[r]])}catch(a){i=e}return"string"==typeof i||"number"==typeof i?i:e})},fakeNgModel:function(){return{$fake:!0,$setTouched:t.noop,$setViewValue:function(e){this.$viewValue=e,this.$render(e),this.$viewChangeListeners.forEach(function(e){e()})},$isEmpty:function(e){return 0===(""+e).length},$parsers:[],$formatters:[],$viewChangeListeners:[],$render:t.noop}},debounce:function(e,t,o,i){var a;return function(){var d=o,s=Array.prototype.slice.call(arguments);r.cancel(a),a=r(function(){a=n,e.apply(d,s)},t||10,i)}},throttle:function(e,t){var n;return function(){var o=this,i=arguments,r=y.now();(!n||r-n>t)&&(e.apply(o,i),n=r)}},time:function(e){var t=y.now();return e(),y.now()-t},valueOnUse:function(e,t,n){var o=null,i=Array.prototype.slice.call(arguments),r=i.length>3?i.slice(3):[];Object.defineProperty(e,t,{get:function(){return null===o&&(o=n.apply(e,r)),o}})},nextUid:function(){return""+i++},disconnectScope:function(e){if(e&&e.$root!==e&&!e.$$destroyed){var t=e.$parent;e.$$disconnected=!0,t.$$childHead===e&&(t.$$childHead=e.$$nextSibling),t.$$childTail===e&&(t.$$childTail=e.$$prevSibling),e.$$prevSibling&&(e.$$prevSibling.$$nextSibling=e.$$nextSibling),e.$$nextSibling&&(e.$$nextSibling.$$prevSibling=e.$$prevSibling),e.$$nextSibling=e.$$prevSibling=null}},reconnectScope:function(e){if(e&&e.$root!==e&&e.$$disconnected){var t=e,n=t.$parent;t.$$disconnected=!1,t.$$prevSibling=n.$$childTail,n.$$childHead?(n.$$childTail.$$nextSibling=t,n.$$childTail=t):n.$$childHead=n.$$childTail=t}},getClosest:function(e,n,o){if(t.isString(n)){var i=n.toUpperCase();n=function(e){return e.nodeName===i}}if(e instanceof t.element&&(e=e[0]),o&&(e=e.parentNode),!e)return null;do if(n(e))return e;while(e=e.parentNode);return null},elementContains:function(n,o){var i=e.Node&&e.Node.prototype&&Node.prototype.contains,r=i?t.bind(n,n.contains):t.bind(n,function(e){return n===o||!!(16&this.compareDocumentPosition(e))});return r(o)},extractElementByName:function(e,n,o,i){function r(e){return a(e)||(o?d(e):null)}function a(e){if(e)for(var t=0,o=e.length;t<o;t++)if(e[t].nodeName.toLowerCase()===n)return e[t];return null}function d(e){var t;if(e)for(var n=0,o=e.length;n<o;n++){var i=e[n];if(!t)for(var a=0,d=i.childNodes.length;a<d;a++)t=t||r([i.childNodes[a]])}return t}var s=r(e);return!s&&i&&l.warn(y.supplant("Unable to find node '{0}' in element '{1}'.",[n,e[0].outerHTML])),t.element(s||e)},initOptionalProperties:function(e,n,o){o=o||{},t.forEach(e.$$isolateBindings,function(i,r){if(i.optional&&t.isUndefined(e[r])){var a=t.isDefined(n[i.attrName]);e[r]=t.isDefined(o[r])?o[r]:a}})},nextTick:function(e,t,n){function o(){var e=i.queue,t=i.digest;i.queue=[],i.timeout=null,i.digest=!1,e.forEach(function(e){var t=e.scope&&e.scope.$$destroyed;t||e.callback()}),t&&d.$digest()}var i=y.nextTick,a=i.timeout,s=i.queue||[];return s.push({scope:n,callback:e}),null==t&&(t=!0),i.digest=i.digest||t,i.queue=s,a||(i.timeout=r(o,0,!1))},processTemplate:function(e){return $?e:e&&t.isString(e)?e.replace(/\{\{/g,v).replace(/}}/g,E):e},getParentWithPointerEvents:function(e){for(var t=e.parent();C(t,"pointer-events","none");)t=t.parent();return t},getNearestContentElement:function(e){for(var t=e.parent()[0];t&&t!==m[0]&&t!==document.body&&"MD-CONTENT"!==t.nodeName.toUpperCase();)t=t.parentNode;return t},checkStickySupport:function(){var e,n=t.element("<div>");o[0].body.appendChild(n[0]);for(var i=["sticky","-webkit-sticky"],r=0;r<i.length;++r)if(n.css({position:i[r],top:0,"z-index":2}),n.css("position")==i[r]){e=i[r];break}return n.remove(),e},parseAttributeBoolean:function(e,t){return""===e||!!e&&(t===!1||"false"!==e&&"0"!==e)},hasComputedStyle:C,isParentFormSubmitted:function(e){var n=y.getClosest(e,"form"),o=n?t.element(n).controller("form"):null;return!!o&&o.$submitted},animateScrollTo:function(e,t){function n(){var i=o();e.scrollTop=i,(d?i<t:i>t)&&p(n)}function o(){var e=1e3,t=y.now()-s;return i(t,r,a,e)}function i(e,t,n,o){if(e>o)return t+n;var i=(e/=o)*e,r=i*e;return t+n*(-2*r+3*i)}var r=e.scrollTop,a=t-r,d=r<t,s=y.now();p(n)}};return y.dom.animator=s(y),y}var i=0;t.module("material.core").factory("$mdUtil",o),o.$inject=["$document","$timeout","$compile","$rootScope","$$mdAnimate","$interpolate","$log","$rootElement","$window","$$rAF"],t.element.prototype.focus=t.element.prototype.focus||function(){return this.length&&this[0].focus(),this},t.element.prototype.blur=t.element.prototype.blur||function(){return this.length&&this[0].blur(),this}}(),function(){function e(){function e(){t.showWarnings=!1}var t=this;return t.showWarnings=!0,{disableWarnings:e,$get:["$$rAF","$log","$window","$interpolate",function(e,o,i,r){return n.apply(t,arguments)}]}}function n(e,n,o,i){function r(e,o,i){var r=t.element(e)[0]||e;!r||r.hasAttribute(o)&&0!==r.getAttribute(o).length||l(r,o)||(i=t.isString(i)?i.trim():"",i.length?e.attr(o,i):m&&n.warn('ARIA: Attribute "',o,'", required for accessibility, is missing on node:',r))}function a(t,n,o){e(function(){r(t,n,o())})}function d(e,t){var n=c(e)||"",o=n.indexOf(i.startSymbol())>-1;o?a(e,t,function(){return c(e)}):r(e,t,n)}function s(e,t){var n=c(e),o=n.indexOf(i.startSymbol())>-1;o||n||r(e,t,n)}function c(e){function t(t){for(;t.parentNode&&(t=t.parentNode)!==e;)if(t.getAttribute&&"true"===t.getAttribute("aria-hidden"))return!0}e=e[0]||e;for(var n,o=document.createTreeWalker(e,NodeFilter.SHOW_TEXT,null,!1),i="";n=o.nextNode();)t(n)||(i+=n.textContent);return i.trim()||""}function l(e,t){function n(e){var t=e.currentStyle?e.currentStyle:o.getComputedStyle(e);return"none"===t.display}var i=e.hasChildNodes(),r=!1;if(i)for(var a=e.childNodes,d=0;d<a.length;d++){var s=a[d];1===s.nodeType&&s.hasAttribute(t)&&(n(s)||(r=!0))}return r}var m=this.showWarnings;return{expect:r,expectAsync:a,expectWithText:d,expectWithoutText:s}}t.module("material.core").provider("$mdAria",e),n.$inject=["$$rAF","$log","$window","$interpolate"]}(),function(){function e(e,n,o,i,r){this.compile=function(a){var d=a.templateUrl,s=a.template||"",c=a.controller,l=a.controllerAs,m=t.extend({},a.resolve||{}),u=t.extend({},a.locals||{}),p=a.transformTemplate||t.identity,h=a.bindToController;return t.forEach(m,function(e,n){t.isString(e)?m[n]=o.get(e):m[n]=o.invoke(e)}),t.extend(m,u),d?m.$template=n(d).then(function(e){return e}):m.$template=e.when(s),e.all(m).then(function(e){var n,o=p(e.$template,a),d=a.element||t.element("<div>").html(o.trim()).contents(),s=i(d);return n={locals:e,element:d,link:function(o){if(e.$scope=o,c){var i=r(c,e,!0);h&&t.extend(i.instance,e);var a=i();d.data("$ngControllerController",a),d.children().data("$ngControllerController",a),l&&(o[l]=a),n.controller=a}return s(o)}}})}}t.module("material.core").service("$mdCompiler",e),e.$inject=["$q","$templateRequest","$injector","$compile","$controller"]}(),function(){function n(){}function o(n,o,i){function r(e){return function(t,n){n.distance<this.state.options.maxDistance&&this.dispatchEvent(t,e,n)}}function a(e,t,n){var o=h[t.replace(/^\$md./,"")];if(!o)throw new Error("Failed to register element with handler "+t+". Available handlers: "+Object.keys(h).join(", "));return o.registerElement(e,n)}function s(e,o){var i=new n(e);return t.extend(i,o),h[e]=i,v}function c(){for(var e=document.createElement("div"),n=["","webkit","Moz","MS","ms","o"],o=0;o<n.length;o++){var i=n[o],r=i?i+"TouchAction":"touchAction";if(t.isDefined(e.style[r]))return r}}var m=navigator.userAgent||navigator.vendor||e.opera,u=m.match(/ipad|iphone|ipod/i),p=m.match(/android/i),g=c(),b="undefined"!=typeof e.jQuery&&t.element===e.jQuery,v={handler:s,register:a,isIos:u,isAndroid:p,isHijackingClicks:(u||p)&&!b&&!f};if(v.isHijackingClicks){var E=6;v.handler("click",{options:{maxDistance:E},onEnd:r("click")}),v.handler("focus",{options:{maxDistance:E},onEnd:function(e,t){function n(e){var t=["INPUT","SELECT","BUTTON","TEXTAREA","VIDEO","AUDIO"];return"-1"!=e.getAttribute("tabindex")&&!e.hasAttribute("DISABLED")&&(e.hasAttribute("tabindex")||e.hasAttribute("href")||e.isContentEditable||t.indexOf(e.nodeName)!=-1)}t.distance<this.state.options.maxDistance&&n(e.target)&&(this.dispatchEvent(e,"focus",t),e.target.focus())}}),v.handler("mouseup",{options:{maxDistance:E},onEnd:r("mouseup")}),v.handler("mousedown",{onStart:function(e){this.dispatchEvent(e,"mousedown")}})}return v.handler("press",{onStart:function(e,t){this.dispatchEvent(e,"$md.pressdown")},onEnd:function(e,t){this.dispatchEvent(e,"$md.pressup")}}).handler("hold",{options:{maxDistance:6,delay:500},onCancel:function(){i.cancel(this.state.timeout)},onStart:function(e,n){return this.state.registeredParent?(this.state.pos={x:n.x,y:n.y},void(this.state.timeout=i(t.bind(this,function(){this.dispatchEvent(e,"$md.hold"),this.cancel()}),this.state.options.delay,!1))):this.cancel()},onMove:function(e,t){g||"touchmove"!==e.type||e.preventDefault();var n=this.state.pos.x-t.x,o=this.state.pos.y-t.y;Math.sqrt(n*n+o*o)>this.options.maxDistance&&this.cancel()},onEnd:function(){this.onCancel()}}).handler("drag",{options:{minDistance:6,horizontal:!0,cancelMultiplier:1.5},onSetup:function(e,t){g&&(this.oldTouchAction=e[0].style[g],e[0].style[g]=t.horizontal===!1?"pan-y":"pan-x")},onCleanup:function(e){this.oldTouchAction&&(e[0].style[g]=this.oldTouchAction)},onStart:function(e){this.state.registeredParent||this.cancel()},onMove:function(e,t){var n,o;g||"touchmove"!==e.type||e.preventDefault(),this.state.dragPointer?this.dispatchDragMove(e):(this.state.options.horizontal?(n=Math.abs(t.distanceX)>this.state.options.minDistance,o=Math.abs(t.distanceY)>this.state.options.minDistance*this.state.options.cancelMultiplier):(n=Math.abs(t.distanceY)>this.state.options.minDistance,o=Math.abs(t.distanceX)>this.state.options.minDistance*this.state.options.cancelMultiplier),n?(this.state.dragPointer=d(e),l(e,this.state.dragPointer),this.dispatchEvent(e,"$md.dragstart",this.state.dragPointer)):o&&this.cancel())},dispatchDragMove:o.throttle(function(e){this.state.isRunning&&(l(e,this.state.dragPointer),this.dispatchEvent(e,"$md.drag",this.state.dragPointer))}),onEnd:function(e,t){this.state.dragPointer&&(l(e,this.state.dragPointer),this.dispatchEvent(e,"$md.dragend",this.state.dragPointer))}}).handler("swipe",{options:{minVelocity:.65,minDistance:10},onEnd:function(e,t){var n;Math.abs(t.velocityX)>this.state.options.minVelocity&&Math.abs(t.distanceX)>this.state.options.minDistance?(n="left"==t.directionX?"$md.swipeleft":"$md.swiperight",this.dispatchEvent(e,n)):Math.abs(t.velocityY)>this.state.options.minVelocity&&Math.abs(t.distanceY)>this.state.options.minDistance&&(n="up"==t.directionY?"$md.swipeup":"$md.swipedown",this.dispatchEvent(e,n))}})}function i(e){this.name=e,this.state={}}function r(){function n(e,n,o){o=o||u;var i=new t.element.Event(n);i.$material=!0,i.pointer=o,i.srcEvent=e,t.extend(i,{clientX:o.x,clientY:o.y,screenX:o.x,screenY:o.y,pageX:o.x,pageY:o.y,ctrlKey:e.ctrlKey,altKey:e.altKey,shiftKey:e.shiftKey,metaKey:e.metaKey}),t.element(o.target).trigger(i)}function o(t,n,o){o=o||u;var i;"click"===n||"mouseup"==n||"mousedown"==n?(i=document.createEvent("MouseEvents"),i.initMouseEvent(n,!0,!0,e,t.detail,o.x,o.y,o.x,o.y,t.ctrlKey,t.altKey,t.shiftKey,t.metaKey,t.button,t.relatedTarget||null)):(i=document.createEvent("CustomEvent"),i.initCustomEvent(n,!0,!0,{})),i.$material=!0,i.pointer=o,i.srcEvent=t,o.target.dispatchEvent(i)}var r="undefined"!=typeof e.jQuery&&t.element===e.jQuery;return i.prototype={options:{},dispatchEvent:r?n:o,onSetup:t.noop,onCleanup:t.noop,onStart:t.noop,onMove:t.noop,onEnd:t.noop,onCancel:t.noop,start:function(e,n){if(!this.state.isRunning){var o=this.getNearestParent(e.target),i=o&&o.$mdGesture[this.name]||{};this.state={isRunning:!0,options:t.extend({},this.options,i),registeredParent:o},this.onStart(e,n)}},move:function(e,t){this.state.isRunning&&this.onMove(e,t)},end:function(e,t){this.state.isRunning&&(this.onEnd(e,t),this.state.isRunning=!1)},cancel:function(e,t){this.onCancel(e,t),this.state={}},getNearestParent:function(e){for(var t=e;t;){if((t.$mdGesture||{})[this.name])return t;t=t.parentNode}return null},registerElement:function(e,t){function n(){delete e[0].$mdGesture[o.name],e.off("$destroy",n),o.onCleanup(e,t||{})}var o=this;return e[0].$mdGesture=e[0].$mdGesture||{},e[0].$mdGesture[this.name]=t||{},e.on("$destroy",n),o.onSetup(e,t||{}),n}},i}function a(e,n){function o(e){var t=!e.clientX&&!e.clientY;t||e.$material||e.isIonicTap||c(e)||(e.preventDefault(),e.stopPropagation())}function i(e){var t=0===e.clientX&&0===e.clientY;t||e.$material||e.isIonicTap||c(e)?(g=null,"label"==e.target.tagName.toLowerCase()&&(g={x:e.x,y:e.y})):(e.preventDefault(),e.stopPropagation(),g=null)}function r(e,t){var o;for(var i in h)o=h[i],o instanceof n&&("start"===e&&o.cancel(),o[e](t,u))}function a(e){if(!u){var t=+Date.now();p&&!s(e,p)&&t-p.endTime<1500||(u=d(e),r("start",e))}}function m(e){u&&s(e,u)&&(l(e,u),r("move",e))}function f(e){u&&s(e,u)&&(l(e,u),u.endTime=+Date.now(),r("end",e),p=u,u=null)}document.contains||(document.contains=function(e){return document.body.contains(e)}),!b&&e.isHijackingClicks&&(document.addEventListener("click",i,!0),document.addEventListener("mouseup",o,!0),document.addEventListener("mousedown",o,!0),document.addEventListener("focus",o,!0),b=!0);var v="mousedown touchstart pointerdown",E="mousemove touchmove pointermove",$="mouseup mouseleave touchend touchcancel pointerup pointercancel";t.element(document).on(v,a).on(E,m).on($,f).on("$$mdGestureReset",function(){p=u=null})}function d(e){var t=m(e),n={startTime:+Date.now(),target:e.target,type:e.type.charAt(0)};return n.startX=n.x=t.pageX,n.startY=n.y=t.pageY,n}function s(e,t){return e&&t&&e.type.charAt(0)===t.type}function c(e){return g&&g.x==e.x&&g.y==e.y}function l(e,t){var n=m(e),o=t.x=n.pageX,i=t.y=n.pageY;t.distanceX=o-t.startX,t.distanceY=i-t.startY,t.distance=Math.sqrt(t.distanceX*t.distanceX+t.distanceY*t.distanceY),t.directionX=t.distanceX>0?"right":t.distanceX<0?"left":"",t.directionY=t.distanceY>0?"down":t.distanceY<0?"up":"",t.duration=+Date.now()-t.startTime,t.velocityX=t.distanceX/t.duration,t.velocityY=t.distanceY/t.duration}function m(e){return e=e.originalEvent||e,e.touches&&e.touches[0]||e.changedTouches&&e.changedTouches[0]||e}var u,p,h={},f=!1,g=null,b=!1;t.module("material.core.gestures",[]).provider("$mdGesture",n).factory("$$MdGestureHandler",r).run(a),n.prototype={skipClickHijack:function(){return f=!0},$get:["$$MdGestureHandler","$$rAF","$timeout",function(e,t,n){return new o(e,t,n)}]},o.$inject=["$$MdGestureHandler","$$rAF","$timeout"],a.$inject=["$mdGesture","$$MdGestureHandler"]}(),function(){function e(){function e(e){function n(e){return s.optionsFactory=e.options,s.methods=(e.methods||[]).concat(a),c}function o(e,t){return d[e]=t,c}function i(t,n){if(n=n||{},n.methods=n.methods||[],n.options=n.options||function(){return{}},/^cancel|hide|show$/.test(t))throw new Error("Preset '"+t+"' in "+e+" is reserved!");if(n.methods.indexOf("_options")>-1)throw new Error("Method '_options' in "+e+" is reserved!");return s.presets[t]={methods:n.methods.concat(a),optionsFactory:n.options,argOption:n.argOption},c}function r(n,o){function i(e){return e=e||{},e._options&&(e=e._options),m.show(t.extend({},l,e))}function r(e){return m.destroy(e)}function a(t,n){var i={};return i[e]=u,o.invoke(t||function(){return n},{},i)}var c,l,m=n(),u={hide:m.hide,cancel:m.cancel,show:i,destroy:r};return c=s.methods||[],l=a(s.optionsFactory,{}),t.forEach(d,function(e,t){u[t]=e}),t.forEach(s.presets,function(e,n){function o(e){this._options=t.extend({},i,e)}var i=a(e.optionsFactory,{}),r=(e.methods||[]).concat(c);if(t.extend(i,{$type:n}),t.forEach(r,function(e){o.prototype[e]=function(t){return this._options[e]=t,this}}),e.argOption){var d="show"+n.charAt(0).toUpperCase()+n.slice(1);u[d]=function(e){var t=u[n](e);return u.show(t)}}u[n]=function(n){return arguments.length&&e.argOption&&!t.isObject(n)&&!t.isArray(n)?(new o)[e.argOption](n):new o(n)}}),u}var a=["onHide","onShow","onRemove"],d={},s={presets:{}},c={setDefaults:n,addPreset:i,addMethod:o,$get:r};return c.addPreset("build",{methods:["controller","controllerAs","resolve","template","templateUrl","themable","transformTemplate","parent"]}),r.$inject=["$$interimElement","$injector"],c}function o(e,o,i,r,a,d,s,c,l,m,u){return function(){function p(e){e=e||{};var t=new b(e||{}),n=!e.skipHide&&$.length?v.cancel():o.when(!0);return n["finally"](function(){$.push(t),t.show()["catch"](function(e){return e})}),t.deferred.promise}function h(e,t){function i(n){return n.remove(e,!1,t||{})["catch"](function(e){return e}),n.deferred.promise}if(!$.length)return o.when(e);if(t=t||{},t.closeAll){var r=o.all($.reverse().map(i));return $=[],r}if(t.closeTo!==n)return o.all($.splice(t.closeTo).map(i));var a=$.pop();return i(a)}function f(e,n){var i=$.pop();return i?(i.remove(e,!0,n||{})["catch"](function(e){return e}),i.deferred.promise["catch"](t.noop)):o.when(e)}function g(e){var n=e?null:$.shift(),i=t.element(e).length?t.element(e)[0].parentNode:null;if(i){var r=$.filter(function(e){var t=e.options.element[0];return t===i});r.length>0&&(n=r[0],$.splice($.indexOf(n),1))}return n?n.remove(E,!1,{$destroy:!0}):o.when(E)}function b(u){function p(){return o(function(e,t){function n(e){M.deferred.reject(e),t(e)}u.onCompiling&&u.onCompiling(u),g(u).then(function(t){T=b(t,u),A=C(T,u,t.controller).then(e,n)},n)})}function h(e,n,i){function r(e){M.deferred.resolve(e)}function a(e){M.deferred.reject(e)}return T?(u=t.extend(u||{},i||{}),u.cancelAutoHide&&u.cancelAutoHide(),u.element.triggerHandler("$mdInterimElementRemove"),u.$destroy===!0?y(u.element,u).then(function(){n&&a(e)||r(e)}):(o.when(A)["finally"](function(){y(u.element,u).then(function(){n&&a(e)||r(e)},a)}),M.deferred.promise)):o.when(!1)}function f(e){return e=e||{},e.template&&(e.template=c.processTemplate(e.template)),t.extend({preserveScope:!1,cancelAutoHide:t.noop,scope:e.scope||r.$new(e.isolateScope),onShow:function(e,t,n){return s.enter(t,n.parent)},onRemove:function(e,t){return t&&s.leave(t)||o.when()}},e)}function g(e){var t=e.skipCompile?null:l.compile(e);return t||o(function(t){t({locals:{},link:function(){return e.element}})})}function b(e,n){t.extend(e.locals,n);var o=e.link(n.scope);return n.element=o,n.parent=E(o,n),n.themable&&m(o),o}function E(n,o){var i=o.parent;if(i=t.isFunction(i)?i(o.scope,n,o):t.isString(i)?t.element(e[0].querySelector(i)):t.element(i),!(i||{}).length){var r;return d[0]&&d[0].querySelector&&(r=d[0].querySelector(":not(svg) > body")),r||(r=d[0]),"#comment"==r.nodeName&&(r=e[0].body),t.element(r)}return i}function $(){var e,o=t.noop;u.hideDelay&&(e=a(v.hide,u.hideDelay),o=function(){a.cancel(e)}),u.cancelAutoHide=function(){o(),u.cancelAutoHide=n}}function C(e,n,i){var r=n.onShowing||t.noop,a=n.onComplete||t.noop;return r(n.scope,e,n,i),o(function(t,r){try{o.when(n.onShow(n.scope,e,n,i)).then(function(){a(n.scope,e,n),$(),t(e)},r)}catch(d){r(d.message)}})}function y(e,n){var o=n.onRemoving||t.noop;return i(function(t,r){try{var a=i.when(n.onRemove(n.scope,e,n)||!0);o(e,a),1==n.$destroy?t(e):a.then(function(){!n.preserveScope&&n.scope&&n.scope.$destroy(),t(e)},r)}catch(d){r(d)}})}var M,T,A=o.when(!0);return u=f(u),M={options:u,deferred:o.defer(),show:p,remove:h}}var v,E=!1,$=[];return v={show:p,hide:h,cancel:f,destroy:g,$injector_:u}}}return e.$get=o,o.$inject=["$document","$q","$$q","$rootScope","$timeout","$rootElement","$animate","$mdUtil","$mdCompiler","$mdTheming","$injector"],e}t.module("material.core").provider("$$interimElement",e)}(),function(){!function(){function e(e){function d(e){return e.replace(m,"").replace(u,function(e,t,n,o){return o?n.toUpperCase():n})}var m=/^((?:x|data)[\:\-_])/i,u=/([\:\-\_]+(.))/g,p=["","xs","gt-xs","sm","gt-sm","md","gt-md","lg","gt-lg","xl","print"],h=["layout","flex","flex-order","flex-offset","layout-align"],f=["show","hide","layout-padding","layout-margin"];
t.forEach(p,function(n){t.forEach(h,function(t){var o=n?t+"-"+n:t;e.directive(d(o),r(o))}),t.forEach(f,function(t){var o=n?t+"-"+n:t;e.directive(d(o),a(o))})}),e.provider("$$mdLayout",function(){return{$get:t.noop,validateAttributeValue:l,validateAttributeUsage:c,disableLayouts:function(e){A.enabled=e!==!0}}}).directive("mdLayoutCss",o).directive("ngCloak",i("ng-cloak")).directive("layoutWrap",a("layout-wrap")).directive("layoutNowrap",a("layout-nowrap")).directive("layoutNoWrap",a("layout-no-wrap")).directive("layoutFill",a("layout-fill")).directive("layoutLtMd",s("layout-lt-md",!0)).directive("layoutLtLg",s("layout-lt-lg",!0)).directive("flexLtMd",s("flex-lt-md",!0)).directive("flexLtLg",s("flex-lt-lg",!0)).directive("layoutAlignLtMd",s("layout-align-lt-md")).directive("layoutAlignLtLg",s("layout-align-lt-lg")).directive("flexOrderLtMd",s("flex-order-lt-md")).directive("flexOrderLtLg",s("flex-order-lt-lg")).directive("offsetLtMd",s("flex-offset-lt-md")).directive("offsetLtLg",s("flex-offset-lt-lg")).directive("hideLtMd",s("hide-lt-md")).directive("hideLtLg",s("hide-lt-lg")).directive("showLtMd",s("show-lt-md")).directive("showLtLg",s("show-lt-lg")).config(n)}function n(){var e=!!document.querySelector("[md-layouts-disabled]");A.enabled=!e}function o(){return A.enabled=!1,{restrict:"A",priority:"900"}}function i(e){return["$timeout",function(n){return{restrict:"A",priority:-10,compile:function(o){return A.enabled?(o.addClass(e),function(t,o){n(function(){o.removeClass(e)},10,!1)}):t.noop}}}]}function r(e){function n(t,n,o){var i=d(n,e,o),r=o.$observe(o.$normalize(e),i);i(p(e,o,"")),t.$on("$destroy",function(){r()})}return["$mdUtil","$interpolate","$log",function(o,i,r){return g=o,b=i,v=r,{restrict:"A",compile:function(o,i){var r;return A.enabled&&(c(e,i,o,v),l(e,p(e,i,""),m(o,e,i)),r=n),r||t.noop}}}]}function a(e){function n(t,n){n.addClass(e)}return["$mdUtil","$interpolate","$log",function(o,i,r){return g=o,b=i,v=r,{restrict:"A",compile:function(o,i){var r;return A.enabled&&(l(e,p(e,i,""),m(o,e,i)),n(null,o),r=n),r||t.noop}}}]}function d(e,n){var o;return function(i){var r=l(n,i||"");t.isDefined(r)&&(o&&e.removeClass(o),o=r?n+"-"+r.replace($,"-"):n,e.addClass(o))}}function s(e){var n=e.split("-");return["$log",function(o){return o.warn(e+"has been deprecated. Please use a `"+n[0]+"-gt-<xxx>` variant."),t.noop}]}function c(e,t,n,o){var i,r,a,d=n[0].nodeName.toLowerCase();switch(e.replace(E,"")){case"flex":"md-button"!=d&&"fieldset"!=d||(r="<"+d+" "+e+"></"+d+">",a="https://github.com/philipwalton/flexbugs#9-some-html-elements-cant-be-flex-containers",i="Markup '{0}' may not work as expected in IE Browsers. Consult '{1}' for details.",o.warn(g.supplant(i,[r,a])))}}function l(e,n,o){var i=n;if(!u(n)){switch(e.replace(E,"")){case"layout":h(n,y)||(n=y[0]);break;case"flex":h(n,C)||isNaN(n)&&(n="");break;case"flex-offset":case"flex-order":n&&!isNaN(+n)||(n="0");break;case"layout-align":var r=f(n);n=g.supplant("{main}-{cross}",r);break;case"layout-padding":case"layout-margin":case"layout-fill":case"layout-wrap":case"layout-nowrap":case"layout-nowrap":n=""}n!=i&&(o||t.noop)(n)}return n}function m(e,t,n){return function(e){u(e)||(n[n.$normalize(t)]=e)}}function u(e){return(e||"").indexOf(b.startSymbol())>-1}function p(e,t,n){var o=t.$normalize(e);return t[o]?t[o].replace($,"-"):n||null}function h(e,t,n){e=n&&e?e.replace($,n):e;var o=!1;return e&&t.forEach(function(t){t=n?t.replace($,n):t,o=o||t===e}),o}function f(e){var t,n={main:"start",cross:"stretch"};return e=e||"",0!=e.indexOf("-")&&0!=e.indexOf(" ")||(e="none"+e),t=e.toLowerCase().trim().replace($,"-").split("-"),t.length&&"space"===t[0]&&(t=[t[0]+"-"+t[1],t[2]]),t.length>0&&(n.main=t[0]||n.main),t.length>1&&(n.cross=t[1]||n.cross),M.indexOf(n.main)<0&&(n.main="start"),T.indexOf(n.cross)<0&&(n.cross="stretch"),n}var g,b,v,E=/(-gt)?-(sm|md|lg|print)/g,$=/\s+/g,C=["grow","initial","auto","none","noshrink","nogrow"],y=["row","column"],M=["","start","center","end","stretch","space-around","space-between"],T=["","start","center","end","stretch"],A={enabled:!0,breakpoints:[]};e(t.module("material.core.layout",["ng"]))}()}(),function(){function e(e,o){function i(e){return e&&""!==e}var r,a=[],d={};return r={notFoundError:function(t,n){e.error((n||"")+"No instance found for handle",t)},getInstances:function(){return a},get:function(e){if(!i(e))return null;var t,n,o;for(t=0,n=a.length;t<n;t++)if(o=a[t],o.$$mdHandle===e)return o;return null},register:function(e,n){function o(){var t=a.indexOf(e);t!==-1&&a.splice(t,1)}function i(){var t=d[n];t&&(t.forEach(function(t){t.resolve(e)}),delete d[n])}return n?(e.$$mdHandle=n,a.push(e),i(),o):t.noop},when:function(e){if(i(e)){var t=o.defer(),a=r.get(e);return a?t.resolve(a):(d[e]===n&&(d[e]=[]),d[e].push(t)),t.promise}return o.reject("Invalid `md-component-id` value.")}}}t.module("material.core").factory("$mdComponentRegistry",e),e.$inject=["$log","$q"]}(),function(){!function(){function e(e){function n(e){return e.hasClass("md-icon-button")?{isMenuItem:e.hasClass("md-menu-item"),fitRipple:!0,center:!0}:{isMenuItem:e.hasClass("md-menu-item"),dimBackground:!0}}return{attach:function(o,i,r){return r=t.extend(n(i),r),e.attach(o,i,r)}}}t.module("material.core").factory("$mdButtonInkRipple",e),e.$inject=["$mdInkRipple"]}()}(),function(){!function(){function e(e){function n(n,o,i){return e.attach(n,o,t.extend({center:!0,dimBackground:!1,fitRipple:!0},i))}return{attach:n}}t.module("material.core").factory("$mdCheckboxInkRipple",e),e.$inject=["$mdInkRipple"]}()}(),function(){!function(){function e(e){function n(n,o,i){return e.attach(n,o,t.extend({center:!1,dimBackground:!0,outline:!1,rippleSize:"full"},i))}return{attach:n}}t.module("material.core").factory("$mdListInkRipple",e),e.$inject=["$mdInkRipple"]}()}(),function(){function e(e,n){return{controller:t.noop,link:function(t,o,i){i.hasOwnProperty("mdInkRippleCheckbox")?n.attach(t,o):e.attach(t,o)}}}function n(){function e(){n=!0}var n=!1;return{disableInkRipple:e,$get:["$injector",function(e){function i(i,r,a){return n||r.controller("mdNoInk")?t.noop:e.instantiate(o,{$scope:i,$element:r,rippleOptions:a})}return{attach:i}}]}}function o(e,n,o,i,r,a,d){this.$window=i,this.$timeout=r,this.$mdUtil=a,this.$mdColorUtil=d,this.$scope=e,this.$element=n,this.options=o,this.mousedown=!1,this.ripples=[],this.timeout=null,this.lastRipple=null,a.valueOnUse(this,"container",this.createContainer),this.$element.addClass("md-ink-ripple"),(n.controller("mdInkRipple")||{}).createRipple=t.bind(this,this.createRipple),(n.controller("mdInkRipple")||{}).setColor=t.bind(this,this.color),this.bindEvents()}function i(e,n){(e.mousedown||e.lastRipple)&&(e.mousedown=!1,e.$mdUtil.nextTick(t.bind(e,n),!1))}function r(){return{controller:t.noop}}t.module("material.core").provider("$mdInkRipple",n).directive("mdInkRipple",e).directive("mdNoInk",r).directive("mdNoBar",r).directive("mdNoStretch",r);var a=450;e.$inject=["$mdButtonInkRipple","$mdCheckboxInkRipple"],o.$inject=["$scope","$element","rippleOptions","$window","$timeout","$mdUtil","$mdColorUtil"],o.prototype.color=function(e){function n(){var e=o.options&&o.options.colorElement?o.options.colorElement:[],t=e.length?e[0]:o.$element[0];return t?o.$window.getComputedStyle(t).color:"rgb(0,0,0)"}var o=this;return t.isDefined(e)&&(o._color=o._parseColor(e)),o._color||o._parseColor(o.inkRipple())||o._parseColor(n())},o.prototype.calculateColor=function(){return this.color()},o.prototype._parseColor=function(e,t){t=t||1;var n=this.$mdColorUtil;if(e)return 0===e.indexOf("rgba")?e.replace(/\d?\.?\d*\s*\)\s*$/,(.1*t).toString()+")"):0===e.indexOf("rgb")?n.rgbToRgba(e):0===e.indexOf("#")?n.hexToRgba(e):void 0},o.prototype.bindEvents=function(){this.$element.on("mousedown",t.bind(this,this.handleMousedown)),this.$element.on("mouseup touchend",t.bind(this,this.handleMouseup)),this.$element.on("mouseleave",t.bind(this,this.handleMouseup)),this.$element.on("touchmove",t.bind(this,this.handleTouchmove))},o.prototype.handleMousedown=function(e){if(!this.mousedown)if(e.hasOwnProperty("originalEvent")&&(e=e.originalEvent),this.mousedown=!0,this.options.center)this.createRipple(this.container.prop("clientWidth")/2,this.container.prop("clientWidth")/2);else if(e.srcElement!==this.$element[0]){var t=this.$element[0].getBoundingClientRect(),n=e.clientX-t.left,o=e.clientY-t.top;this.createRipple(n,o)}else this.createRipple(e.offsetX,e.offsetY)},o.prototype.handleMouseup=function(){i(this,this.clearRipples)},o.prototype.handleTouchmove=function(){i(this,this.deleteRipples)},o.prototype.deleteRipples=function(){for(var e=0;e<this.ripples.length;e++)this.ripples[e].remove()},o.prototype.clearRipples=function(){for(var e=0;e<this.ripples.length;e++)this.fadeInComplete(this.ripples[e])},o.prototype.createContainer=function(){var e=t.element('<div class="md-ripple-container"></div>');return this.$element.append(e),e},o.prototype.clearTimeout=function(){this.timeout&&(this.$timeout.cancel(this.timeout),this.timeout=null)},o.prototype.isRippleAllowed=function(){var e=this.$element[0];do{if(!e.tagName||"BODY"===e.tagName)break;if(e&&t.isFunction(e.hasAttribute)){if(e.hasAttribute("disabled"))return!1;if("false"===this.inkRipple()||"0"===this.inkRipple())return!1}}while(e=e.parentNode);return!0},o.prototype.inkRipple=function(){return this.$element.attr("md-ink-ripple")},o.prototype.createRipple=function(e,n){function o(e,t,n){return e?Math.max(t,n):Math.sqrt(Math.pow(t,2)+Math.pow(n,2))}if(this.isRippleAllowed()){var i=this,r=i.$mdColorUtil,d=t.element('<div class="md-ripple"></div>'),s=this.$element.prop("clientWidth"),c=this.$element.prop("clientHeight"),l=2*Math.max(Math.abs(s-e),e),m=2*Math.max(Math.abs(c-n),n),u=o(this.options.fitRipple,l,m),p=this.calculateColor();d.css({left:e+"px",top:n+"px",background:"black",width:u+"px",height:u+"px",backgroundColor:r.rgbaToRgb(p),borderColor:r.rgbaToRgb(p)}),this.lastRipple=d,this.clearTimeout(),this.timeout=this.$timeout(function(){i.clearTimeout(),i.mousedown||i.fadeInComplete(d)},.35*a,!1),this.options.dimBackground&&this.container.css({backgroundColor:p}),this.container.append(d),this.ripples.push(d),d.addClass("md-ripple-placed"),this.$mdUtil.nextTick(function(){d.addClass("md-ripple-scaled md-ripple-active"),i.$timeout(function(){i.clearRipples()},a,!1)},!1)}},o.prototype.fadeInComplete=function(e){this.lastRipple===e?this.timeout||this.mousedown||this.removeRipple(e):this.removeRipple(e)},o.prototype.removeRipple=function(e){var t=this,n=this.ripples.indexOf(e);n<0||(this.ripples.splice(this.ripples.indexOf(e),1),e.removeClass("md-ripple-active"),e.addClass("md-ripple-remove"),0===this.ripples.length&&this.container.css({backgroundColor:""}),this.$timeout(function(){t.fadeOutComplete(e)},a,!1))},o.prototype.fadeOutComplete=function(e){e.remove(),this.lastRipple=null}}(),function(){!function(){function e(e){function n(n,o,i){return e.attach(n,o,t.extend({center:!1,dimBackground:!0,outline:!1,rippleSize:"full"},i))}return{attach:n}}t.module("material.core").factory("$mdTabInkRipple",e),e.$inject=["$mdInkRipple"]}()}(),function(){t.module("material.core.theming.palette",[]).constant("$mdColorPalette",{red:{50:"#ffebee",100:"#ffcdd2",200:"#ef9a9a",300:"#e57373",400:"#ef5350",500:"#f44336",600:"#e53935",700:"#d32f2f",800:"#c62828",900:"#b71c1c",A100:"#ff8a80",A200:"#ff5252",A400:"#ff1744",A700:"#d50000",contrastDefaultColor:"light",contrastDarkColors:"50 100 200 300 A100",contrastStrongLightColors:"400 500 600 700 A200 A400 A700"},pink:{50:"#fce4ec",100:"#f8bbd0",200:"#f48fb1",300:"#f06292",400:"#ec407a",500:"#e91e63",600:"#d81b60",700:"#c2185b",800:"#ad1457",900:"#880e4f",A100:"#ff80ab",A200:"#ff4081",A400:"#f50057",A700:"#c51162",contrastDefaultColor:"light",contrastDarkColors:"50 100 200 A100",contrastStrongLightColors:"500 600 A200 A400 A700"},purple:{50:"#f3e5f5",100:"#e1bee7",200:"#ce93d8",300:"#ba68c8",400:"#ab47bc",500:"#9c27b0",600:"#8e24aa",700:"#7b1fa2",800:"#6a1b9a",900:"#4a148c",A100:"#ea80fc",A200:"#e040fb",A400:"#d500f9",A700:"#aa00ff",contrastDefaultColor:"light",contrastDarkColors:"50 100 200 A100",contrastStrongLightColors:"300 400 A200 A400 A700"},"deep-purple":{50:"#ede7f6",100:"#d1c4e9",200:"#b39ddb",300:"#9575cd",400:"#7e57c2",500:"#673ab7",600:"#5e35b1",700:"#512da8",800:"#4527a0",900:"#311b92",A100:"#b388ff",A200:"#7c4dff",A400:"#651fff",A700:"#6200ea",contrastDefaultColor:"light",contrastDarkColors:"50 100 200 A100",contrastStrongLightColors:"300 400 A200"},indigo:{50:"#e8eaf6",100:"#c5cae9",200:"#9fa8da",300:"#7986cb",400:"#5c6bc0",500:"#3f51b5",600:"#3949ab",700:"#303f9f",800:"#283593",900:"#1a237e",A100:"#8c9eff",A200:"#536dfe",A400:"#3d5afe",A700:"#304ffe",contrastDefaultColor:"light",contrastDarkColors:"50 100 200 A100",contrastStrongLightColors:"300 400 A200 A400"},blue:{50:"#e3f2fd",100:"#bbdefb",200:"#90caf9",300:"#64b5f6",400:"#42a5f5",500:"#2196f3",600:"#1e88e5",700:"#1976d2",800:"#1565c0",900:"#0d47a1",A100:"#82b1ff",A200:"#448aff",A400:"#2979ff",A700:"#2962ff",contrastDefaultColor:"light",contrastDarkColors:"50 100 200 300 400 A100",contrastStrongLightColors:"500 600 700 A200 A400 A700"},"light-blue":{50:"#e1f5fe",100:"#b3e5fc",200:"#81d4fa",300:"#4fc3f7",400:"#29b6f6",500:"#03a9f4",600:"#039be5",700:"#0288d1",800:"#0277bd",900:"#01579b",A100:"#80d8ff",A200:"#40c4ff",A400:"#00b0ff",A700:"#0091ea",contrastDefaultColor:"dark",contrastLightColors:"600 700 800 900 A700",contrastStrongLightColors:"600 700 800 A700"},cyan:{50:"#e0f7fa",100:"#b2ebf2",200:"#80deea",300:"#4dd0e1",400:"#26c6da",500:"#00bcd4",600:"#00acc1",700:"#0097a7",800:"#00838f",900:"#006064",A100:"#84ffff",A200:"#18ffff",A400:"#00e5ff",A700:"#00b8d4",contrastDefaultColor:"dark",contrastLightColors:"700 800 900",contrastStrongLightColors:"700 800 900"},teal:{50:"#e0f2f1",100:"#b2dfdb",200:"#80cbc4",300:"#4db6ac",400:"#26a69a",500:"#009688",600:"#00897b",700:"#00796b",800:"#00695c",900:"#004d40",A100:"#a7ffeb",A200:"#64ffda",A400:"#1de9b6",A700:"#00bfa5",contrastDefaultColor:"dark",contrastLightColors:"500 600 700 800 900",contrastStrongLightColors:"500 600 700"},green:{50:"#e8f5e9",100:"#c8e6c9",200:"#a5d6a7",300:"#81c784",400:"#66bb6a",500:"#4caf50",600:"#43a047",700:"#388e3c",800:"#2e7d32",900:"#1b5e20",A100:"#b9f6ca",A200:"#69f0ae",A400:"#00e676",A700:"#00c853",contrastDefaultColor:"dark",contrastLightColors:"500 600 700 800 900",contrastStrongLightColors:"500 600 700"},"light-green":{50:"#f1f8e9",100:"#dcedc8",200:"#c5e1a5",300:"#aed581",400:"#9ccc65",500:"#8bc34a",600:"#7cb342",700:"#689f38",800:"#558b2f",900:"#33691e",A100:"#ccff90",A200:"#b2ff59",A400:"#76ff03",A700:"#64dd17",contrastDefaultColor:"dark",contrastLightColors:"700 800 900",contrastStrongLightColors:"700 800 900"},lime:{50:"#f9fbe7",100:"#f0f4c3",200:"#e6ee9c",300:"#dce775",400:"#d4e157",500:"#cddc39",600:"#c0ca33",700:"#afb42b",800:"#9e9d24",900:"#827717",A100:"#f4ff81",A200:"#eeff41",A400:"#c6ff00",A700:"#aeea00",contrastDefaultColor:"dark",contrastLightColors:"900",contrastStrongLightColors:"900"},yellow:{50:"#fffde7",100:"#fff9c4",200:"#fff59d",300:"#fff176",400:"#ffee58",500:"#ffeb3b",600:"#fdd835",700:"#fbc02d",800:"#f9a825",900:"#f57f17",A100:"#ffff8d",A200:"#ffff00",A400:"#ffea00",A700:"#ffd600",contrastDefaultColor:"dark"},amber:{50:"#fff8e1",100:"#ffecb3",200:"#ffe082",300:"#ffd54f",400:"#ffca28",500:"#ffc107",600:"#ffb300",700:"#ffa000",800:"#ff8f00",900:"#ff6f00",A100:"#ffe57f",A200:"#ffd740",A400:"#ffc400",A700:"#ffab00",contrastDefaultColor:"dark"},orange:{50:"#fff3e0",100:"#ffe0b2",200:"#ffcc80",300:"#ffb74d",400:"#ffa726",500:"#ff9800",600:"#fb8c00",700:"#f57c00",800:"#ef6c00",900:"#e65100",A100:"#ffd180",A200:"#ffab40",A400:"#ff9100",A700:"#ff6d00",contrastDefaultColor:"dark",contrastLightColors:"800 900",contrastStrongLightColors:"800 900"},"deep-orange":{50:"#fbe9e7",100:"#ffccbc",200:"#ffab91",300:"#ff8a65",400:"#ff7043",500:"#ff5722",600:"#f4511e",700:"#e64a19",800:"#d84315",900:"#bf360c",A100:"#ff9e80",A200:"#ff6e40",A400:"#ff3d00",A700:"#dd2c00",contrastDefaultColor:"light",contrastDarkColors:"50 100 200 300 400 A100 A200",contrastStrongLightColors:"500 600 700 800 900 A400 A700"},brown:{50:"#efebe9",100:"#d7ccc8",200:"#bcaaa4",300:"#a1887f",400:"#8d6e63",500:"#795548",600:"#6d4c41",700:"#5d4037",800:"#4e342e",900:"#3e2723",A100:"#d7ccc8",A200:"#bcaaa4",A400:"#8d6e63",A700:"#5d4037",contrastDefaultColor:"light",contrastDarkColors:"50 100 200 A100 A200",contrastStrongLightColors:"300 400"},grey:{50:"#fafafa",100:"#f5f5f5",200:"#eeeeee",300:"#e0e0e0",400:"#bdbdbd",500:"#9e9e9e",600:"#757575",700:"#616161",800:"#424242",900:"#212121",A100:"#ffffff",A200:"#000000",A400:"#303030",A700:"#616161",contrastDefaultColor:"dark",contrastLightColors:"600 700 800 900 A200 A400 A700"},"blue-grey":{50:"#eceff1",100:"#cfd8dc",200:"#b0bec5",300:"#90a4ae",400:"#78909c",500:"#607d8b",600:"#546e7a",700:"#455a64",800:"#37474f",900:"#263238",A100:"#cfd8dc",A200:"#b0bec5",A400:"#78909c",A700:"#455a64",contrastDefaultColor:"light",contrastDarkColors:"50 100 200 300 A100 A200",contrastStrongLightColors:"400 500 700"}})}(),function(){!function(e){function t(e){var t=!!document.querySelector("[md-themes-disabled]");e.disableTheming(t)}function o(t){function o(e,t){return t=t||{},p[e]=r(e,t),m}function i(t,n){return r(t,e.extend({},p[t]||{},n))}function r(e,t){var n=w.filter(function(e){return!t[e]});if(n.length)throw new Error("Missing colors %1 in palette %2!".replace("%1",n.join(", ")).replace("%2",e));return t}function a(t,n){if(h[t])return h[t];n=n||"default";var o="string"==typeof n?h[n]:n,i=new s(t);return o&&e.forEach(o.colors,function(t,n){i.colors[n]={name:t.name,hues:e.extend({},t.hues)}}),h[t]=i,i}function s(t){function n(t){if(t=0===arguments.length||!!t,t!==o.isDark){o.isDark=t,o.foregroundPalette=o.isDark?g:f,o.foregroundShadow=o.isDark?b:v;var n=o.isDark?A:T,i=o.isDark?T:A;return e.forEach(n,function(e,t){var n=o.colors[t],r=i[t];if(n)for(var a in n.hues)n.hues[a]===r[a]&&(n.hues[a]=e[a])}),o}}var o=this;o.name=t,o.colors={},o.dark=n,n(!1),y.forEach(function(t){var n=(o.isDark?A:T)[t];o[t+"Palette"]=function(i,r){var a=o.colors[t]={name:i,hues:e.extend({},n,r)};return Object.keys(a.hues).forEach(function(e){if(!n[e])throw new Error("Invalid hue name '%1' in theme %2's %3 color %4. Available hue names: %4".replace("%1",e).replace("%2",o.name).replace("%3",i).replace("%4",Object.keys(n).join(", ")))}),Object.keys(a.hues).map(function(e){return a.hues[e]}).forEach(function(e){if(w.indexOf(e)==-1)throw new Error("Invalid hue value '%1' in theme %2's %3 color %4. Available hue values: %5".replace("%1",e).replace("%2",o.name).replace("%3",t).replace("%4",i).replace("%5",w.join(", ")))}),o},o[t+"Color"]=function(){var e=Array.prototype.slice.call(arguments);return console.warn("$mdThemingProviderTheme."+t+"Color() has been deprecated. Use $mdThemingProviderTheme."+t+"Palette() instead."),o[t+"Palette"].apply(o,e)}})}function l(t,o){function i(e){return e===n||""===e||a.THEMES[e]!==n}function r(n,r){function a(){return c=r.controller("mdTheme")||n.data("$mdThemeController"),c&&c.$mdTheme||("default"==$?"":$)}function d(e){if(e){i(e)||o.warn("Attempted to use unregistered theme '"+e+"'. Register it with $mdThemingProvider.theme().");var t=n.data("$mdThemeName");t&&n.removeClass("md-"+t+"-theme"),n.addClass("md-"+e+"-theme"),n.data("$mdThemeName",e),c&&n.data("$mdThemeController",c)}}function s(){var e=r.controller("mdTheme");return!!e&&(n.on("$destroy",e.registerChanges(function(){d(a())})),!0)}var c=r.controller("mdTheme"),l=n.attr("md-theme-watch"),m=(E||e.isDefined(l))&&"false"!=l;d(a()),(E&&!s()||!E&&m)&&n.on("$destroy",t.$watch(a,d))}var a=function(e,o){o===n&&(o=e,e=n),e===n&&(e=t),a.inherit(o,o)};return a.THEMES=e.extend({},h),a.PALETTES=e.extend({},p),a.inherit=r,a.registered=i,a.defaultTheme=function(){return $},a.generateTheme=function(e){c(h[e],e,k.nonce)},a}p={};var m,h={},E=!1,$="default";return e.extend(p,t),l.$inject=["$rootScope","$log"],m={definePalette:o,extendPalette:i,theme:a,configuration:function(){var t={defaultTheme:$,alwaysWatchTheme:E};return e.extend({},config,t)},disableTheming:function(t){k.disableTheming=e.isUndefined(t)||!!t},registerStyles:function(e){k.registeredStyles.push(e)},setNonce:function(e){k.nonce=e},generateThemesOnDemand:function(e){k.generateOnDemand=e},setDefaultTheme:function(e){$=e},alwaysWatchTheme:function(e){E=e},$get:l,_LIGHT_DEFAULT_HUES:T,_DARK_DEFAULT_HUES:A,_PALETTES:p,_THEMES:h,_parseRules:d,_rgba:u}}function i(t,n,o){return{priority:100,link:{pre:function(i,r,a){var d=[],s={registerChanges:function(t,n){return n&&(t=e.bind(n,t)),d.push(t),function(){var e=d.indexOf(t);e>-1&&d.splice(e,1)}},$setTheme:function(e){t.registered(e)||o.warn("attempted to use unregistered theme '"+e+"'"),s.$mdTheme=e,d.forEach(function(e){e()})}};r.data("$mdThemeController",s),s.$setTheme(n(a.mdTheme)(i)),a.$observe("mdTheme",s.$setTheme)}}}}function r(){return k.disableTheming=!0,{restrict:"A",priority:"900"}}function a(e){return e}function d(t,n,o){l(t,n),o=o.replace(/THEME_NAME/g,t.name);var i=[],r=t.colors[n],a=new RegExp("\\.md-"+t.name+"-theme","g"),d=new RegExp("('|\")?{{\\s*("+n+")-(color|contrast)-?(\\d\\.?\\d*)?\\s*}}(\"|')?","g"),s=/'?"?\{\{\s*([a-zA-Z]+)-(A?\d+|hue\-[0-3]|shadow|default)-?(\d\.?\d*)?(contrast)?\s*\}\}'?"?/g,c=p[r.name];return o=o.replace(s,function(e,n,o,i,r){return"foreground"===n?"shadow"==o?t.foregroundShadow:t.foregroundPalette[o]||t.foregroundPalette[1]:(0!==o.indexOf("hue")&&"default"!==o||(o=t.colors[n].hues[o]),u((p[t.colors[n].name][o]||"")[r?"contrast":"value"],i))}),e.forEach(r.hues,function(e,n){var r=o.replace(d,function(t,n,o,i,r){return u(c[e]["color"===i?"value":"contrast"],r)});if("default"!==n&&(r=r.replace(a,".md-"+t.name+"-theme.md-"+n)),"default"==t.name){var s=/((?:(?:(?: |>|\.|\w|-|:|\(|\)|\[|\]|"|'|=)+) )?)((?:(?:\w|\.|-)+)?)\.md-default-theme((?: |>|\.|\w|-|:|\(|\)|\[|\]|"|'|=)*)/g;r=r.replace(s,function(e,t,n,o){return e+", "+t+n+o})}i.push(r)}),i}function s(t,n){function o(t,n){var o=t.contrastDefaultColor,i=t.contrastLightColors||[],r=t.contrastStrongLightColors||[],a=t.contrastDarkColors||[];"string"==typeof i&&(i=i.split(" ")),"string"==typeof r&&(r=r.split(" ")),"string"==typeof a&&(a=a.split(" ")),delete t.contrastDefaultColor,delete t.contrastLightColors,delete t.contrastStrongLightColors,delete t.contrastDarkColors,e.forEach(t,function(n,d){function s(){return"light"===o?a.indexOf(d)>-1?E:r.indexOf(d)>-1?C:$:i.indexOf(d)>-1?r.indexOf(d)>-1?C:$:E}if(!e.isObject(n)){var c=m(n);if(!c)throw new Error("Color %1, in palette %2's hue %3, is invalid. Hex or rgb(a) color expected.".replace("%1",n).replace("%2",t.name).replace("%3",d));t[d]={value:c,contrast:s()}}})}var i=document.head,r=i?i.firstElementChild:null,a=!k.disableTheming&&t.has("$MD_THEME_CSS")?t.get("$MD_THEME_CSS"):"";if(a+=k.registeredStyles.join(""),r&&0!==a.length){e.forEach(p,o);var d=a.split(/\}(?!(\}|'|"|;))/).filter(function(e){return e&&e.trim().length}).map(function(e){return e.trim()+"}"}),s=new RegExp("md-("+y.join("|")+")","g");y.forEach(function(e){_[e]=""}),d.forEach(function(e){for(var t,n=(e.match(s),0);t=y[n];n++)if(e.indexOf(".md-"+t)>-1)return _[t]+=e;for(n=0;t=y[n];n++)if(e.indexOf(t)>-1)return _[t]+=e;return _[M]+=e}),k.generateOnDemand||e.forEach(n.THEMES,function(e){h[e.name]||"default"!==n.defaultTheme()&&"default"===e.name||c(e,e.name,k.nonce)})}}function c(e,t,n){var o=document.head,i=o?o.firstElementChild:null;h[t]||(y.forEach(function(t){for(var r=d(e,t,_[t]);r.length;){var a=r.shift();if(a){var s=document.createElement("style");s.setAttribute("md-theme-style",""),n&&s.setAttribute("nonce",n),s.appendChild(document.createTextNode(a)),o.insertBefore(s,i)}}}),h[e.name]=!0)}function l(e,t){if(!p[(e.colors[t]||{}).name])throw new Error("You supplied an invalid color palette for theme %1's %2 palette. Available palettes: %3".replace("%1",e.name).replace("%2",t).replace("%3",Object.keys(p).join(", ")))}function m(t){if(e.isArray(t)&&3==t.length)return t;if(/^rgb/.test(t))return t.replace(/(^\s*rgba?\(|\)\s*$)/g,"").split(",").map(function(e,t){return 3==t?parseFloat(e,10):parseInt(e,10)});if("#"==t.charAt(0)&&(t=t.substring(1)),/^([a-fA-F0-9]{3}){1,2}$/g.test(t)){var n=t.length/3,o=t.substr(0,n),i=t.substr(n,n),r=t.substr(2*n);return 1===n&&(o+=o,i+=i,r+=r),[parseInt(o,16),parseInt(i,16),parseInt(r,16)]}}function u(t,n){return t?(4==t.length&&(t=e.copy(t),n?t.pop():n=t.pop()),n&&("number"==typeof n||"string"==typeof n&&n.length)?"rgba("+t.join(",")+","+n+")":"rgb("+t.join(",")+")"):"rgb('0,0,0')"}e.module("material.core.theming",["material.core.theming.palette"]).directive("mdTheme",i).directive("mdThemable",a).directive("mdThemesDisabled",r).provider("$mdTheming",o).config(t).run(s),t.$inject=["$mdThemingProvider"];var p,h={},f={name:"dark",1:"rgba(0,0,0,0.87)",2:"rgba(0,0,0,0.54)",3:"rgba(0,0,0,0.38)",4:"rgba(0,0,0,0.12)"},g={name:"light",1:"rgba(255,255,255,1.0)",2:"rgba(255,255,255,0.7)",3:"rgba(255,255,255,0.5)",4:"rgba(255,255,255,0.12)"},b="1px 1px 0px rgba(0,0,0,0.4), -1px -1px 0px rgba(0,0,0,0.4)",v="",E=m("rgba(0,0,0,0.87)"),$=m("rgba(255,255,255,0.87)"),C=m("rgb(255,255,255)"),y=["primary","accent","warn","background"],M="primary",T={accent:{"default":"A200","hue-1":"A100","hue-2":"A400","hue-3":"A700"},background:{"default":"50","hue-1":"A100","hue-2":"100","hue-3":"300"}},A={background:{"default":"A400","hue-1":"800","hue-2":"900","hue-3":"A200"}};y.forEach(function(e){var t={"default":"500","hue-1":"300","hue-2":"800","hue-3":"A100"};T[e]||(T[e]=t),A[e]||(A[e]=t)});var w=["50","100","200","300","400","500","600","700","800","900","A100","A200","A400","A700"],k={disableTheming:!1,generateOnDemand:!1,registeredStyles:[],nonce:null};o.$inject=["$mdColorPalette"],i.$inject=["$mdTheming","$interpolate","$log"],a.$inject=["$mdTheming"];var _={};s.$inject=["$injector","$mdTheming"]}(e.angular)}(),function(){function n(n,o,i,r,a){var d;return d={translate3d:function(e,t,n,o){function i(n){return a(e,{to:n||t,addClass:o.transitionOutClass,removeClass:o.transitionInClass}).start()}return a(e,{from:t,to:n,addClass:o.transitionInClass,removeClass:o.transitionOutClass}).start().then(function(){return i})},waitTransitionEnd:function(t,n){var a=3e3;return o(function(o,d){function s(e){e&&e.target!==t[0]||(e&&i.cancel(l),t.off(r.CSS.TRANSITIONEND,s),o())}function c(n){return n=n||e.getComputedStyle(t[0]),"0s"==n.transitionDuration||!n.transition&&!n.transitionProperty}n=n||{},c(n.cachedTransitionStyles)&&(a=0);var l=i(s,n.timeout||a);t.on(r.CSS.TRANSITIONEND,s)})},calculateTransformValues:function(e,t){function n(){var t=e?e.parent():null,n=t?t.parent():null;return n?d.clientRect(n):null}var o=t.element,i=t.bounds;if(o||i){var r=o?d.clientRect(o)||n():d.copyRect(i),a=d.copyRect(e[0].getBoundingClientRect()),s=d.centerPointFor(a),c=d.centerPointFor(r);return{centerX:c.x-s.x,centerY:c.y-s.y,scaleX:Math.round(100*Math.min(.5,r.width/a.width))/100,scaleY:Math.round(100*Math.min(.5,r.height/a.height))/100}}return{centerX:0,centerY:0,scaleX:.5,scaleY:.5}},calculateZoomToOrigin:function(e,o){var i="translate3d( {centerX}px, {centerY}px, 0 ) scale( {scaleX}, {scaleY} )",r=t.bind(null,n.supplant,i);return r(d.calculateTransformValues(e,o))},calculateSlideToOrigin:function(e,o){var i="translate3d( {centerX}px, {centerY}px, 0 )",r=t.bind(null,n.supplant,i);return r(d.calculateTransformValues(e,o))},toCss:function(e){function n(e,n,i){t.forEach(n.split(" "),function(e){o[e]=i})}var o={},i="left top right bottom width height x y min-width min-height max-width max-height";return t.forEach(e,function(e,a){if(!t.isUndefined(e))if(i.indexOf(a)>=0)o[a]=e+"px";else switch(a){case"transition":n(a,r.CSS.TRANSITION,e);break;case"transform":n(a,r.CSS.TRANSFORM,e);break;case"transformOrigin":n(a,r.CSS.TRANSFORM_ORIGIN,e);break;case"font-size":o["font-size"]=e}}),o},toTransformCss:function(e,n,o){var i={};return t.forEach(r.CSS.TRANSFORM.split(" "),function(t){i[t]=e}),n&&(o=o||"all 0.4s cubic-bezier(0.25, 0.8, 0.25, 1) !important",i.transition=o),i},copyRect:function(e,n){return e?(n=n||{},t.forEach("left top right bottom width height".split(" "),function(t){n[t]=Math.round(e[t])}),n.width=n.width||n.right-n.left,n.height=n.height||n.bottom-n.top,n):null},clientRect:function(e){var n=t.element(e)[0].getBoundingClientRect(),o=function(e){return e&&e.width>0&&e.height>0};return o(n)?d.copyRect(n):null},centerPointFor:function(e){return e?{x:Math.round(e.left+e.width/2),y:Math.round(e.top+e.height/2)}:{x:0,y:0}}}}t.module("material.core").factory("$$mdAnimate",["$q","$timeout","$mdConstant","$animateCss",function(e,t,o,i){return function(r){return n(r,e,t,o,i)}}])}(),function(){t.version.minor>=4?t.module("material.core.animate",[]):!function(){function e(e){return e.replace(/-[a-z]/g,function(e){return e.charAt(1).toUpperCase()})}var n=t.forEach,o=t.isDefined(document.documentElement.style.WebkitAppearance),i=o?"-webkit-":"",r=(o?"webkitTransitionEnd ":"")+"transitionend",a=(o?"webkitAnimationEnd ":"")+"animationend",d=["$document",function(e){return function(){return e[0].body.clientWidth+1}}],s=["$$rAF",function(e){return function(){var t=!1;return e(function(){t=!0}),function(n){t?n():e(n)}}}],c=["$q","$$rAFMutex",function(e,o){function i(e){this.setHost(e),this._doneCallbacks=[],this._runInAnimationFrame=o(),this._state=0}var r=0,a=1,d=2;return i.prototype={setHost:function(e){this.host=e||{}},done:function(e){this._state===d?e():this._doneCallbacks.push(e)},progress:t.noop,getPromise:function(){if(!this.promise){var t=this;this.promise=e(function(e,n){t.done(function(t){t===!1?n():e()})})}return this.promise},then:function(e,t){return this.getPromise().then(e,t)},"catch":function(e){return this.getPromise()["catch"](e)},"finally":function(e){return this.getPromise()["finally"](e)},pause:function(){this.host.pause&&this.host.pause()},resume:function(){this.host.resume&&this.host.resume()},end:function(){this.host.end&&this.host.end(),this._resolve(!0)},cancel:function(){this.host.cancel&&this.host.cancel(),this._resolve(!1)},complete:function(e){var t=this;t._state===r&&(t._state=a,t._runInAnimationFrame(function(){t._resolve(e)}))},_resolve:function(e){this._state!==d&&(n(this._doneCallbacks,function(t){t(e)}),this._doneCallbacks.length=0,this._state=d)}},i.all=function(e,t){function o(n){r=r&&n,++i===e.length&&t(r)}var i=0,r=!0;n(e,function(e){e.done(o)})},i}];t.module("material.core.animate",[]).factory("$$forceReflow",d).factory("$$AnimateRunner",c).factory("$$rAFMutex",s).factory("$animateCss",["$window","$$rAF","$$AnimateRunner","$$forceReflow","$$jqLite","$timeout","$animate",function(t,d,s,c,l,m,u){function p(o,d){var c=[],l=C(o),p=l&&u.enabled(),g=!1,M=!1;p&&(d.transitionStyle&&c.push([i+"transition",d.transitionStyle]),d.keyframeStyle&&c.push([i+"animation",d.keyframeStyle]),d.delay&&c.push([i+"transition-delay",d.delay+"s"]),d.duration&&c.push([i+"transition-duration",d.duration+"s"]),g=d.keyframeStyle||d.to&&(d.duration>0||d.transitionStyle),M=!!d.addClass||!!d.removeClass,y(o,!0));var T=p&&(g||M);E(o,d);var A,w,k=!1;return{close:t.close,start:function(){function t(){if(!k)return k=!0,A&&w&&o.off(A,w),h(o,d),v(o,d),n(c,function(t){l.style[e(t[0])]=""}),u.complete(!0),u}var u=new s;return b(function(){if(y(o,!1),!T)return t();n(c,function(t){var n=t[0],o=t[1];l.style[e(n)]=o}),h(o,d);var s=f(o);if(0===s.duration)return t();var u=[];d.easing&&(s.transitionDuration&&u.push([i+"transition-timing-function",d.easing]),s.animationDuration&&u.push([i+"animation-timing-function",d.easing])),d.delay&&s.animationDelay&&u.push([i+"animation-delay",d.delay+"s"]),d.duration&&s.animationDuration&&u.push([i+"animation-duration",d.duration+"s"]),n(u,function(t){var n=t[0],o=t[1];l.style[e(n)]=o,c.push(t)});var p=s.delay,g=1e3*p,b=s.duration,v=1e3*b,E=Date.now();A=[],s.transitionDuration&&A.push(r),s.animationDuration&&A.push(a),A=A.join(" "),w=function(e){e.stopPropagation();var n=e.originalEvent||e,o=n.timeStamp||Date.now(),i=parseFloat(n.elapsedTime.toFixed(3));
Math.max(o-E,0)>=g&&i>=b&&t()},o.on(A,w),$(o,d),m(t,g+1.5*v,!1)}),u}}}function h(e,t){t.addClass&&(l.addClass(e,t.addClass),t.addClass=null),t.removeClass&&(l.removeClass(e,t.removeClass),t.removeClass=null)}function f(e){function n(e){return o?"Webkit"+e.charAt(0).toUpperCase()+e.substr(1):e}var i=C(e),r=t.getComputedStyle(i),a=g(r[n("transitionDuration")]),d=g(r[n("animationDuration")]),s=g(r[n("transitionDelay")]),c=g(r[n("animationDelay")]);d*=parseInt(r[n("animationIterationCount")],10)||1;var l=Math.max(d,a),m=Math.max(c,s);return{duration:l,delay:m,animationDuration:d,transitionDuration:a,animationDelay:c,transitionDelay:s}}function g(e){var t=0,o=(e||"").split(/\s*,\s*/);return n(o,function(e){"s"==e.charAt(e.length-1)&&(e=e.substring(0,e.length-1)),e=parseFloat(e)||0,t=t?Math.max(e,t):e}),t}function b(e){M&&M(),T.push(e),M=d(function(){M=null;for(var e=c(),t=0;t<T.length;t++)T[t](e);T.length=0})}function v(e,t){E(e,t),$(e,t)}function E(e,t){t.from&&(e.css(t.from),t.from=null)}function $(e,t){t.to&&(e.css(t.to),t.to=null)}function C(e){for(var t=0;t<e.length;t++)if(1===e[t].nodeType)return e[t]}function y(t,n){var o=C(t),r=e(i+"transition-delay");o.style[r]=n?"-9999s":""}var M,T=[];return p}])}()}(),function(){t.module("material.components.autocomplete",["material.core","material.components.icon","material.components.virtualRepeat"])}(),function(){t.module("material.components.backdrop",["material.core"]).directive("mdBackdrop",["$mdTheming","$mdUtil","$animate","$rootElement","$window","$log","$$rAF","$document",function(e,n,o,i,r,a,d,s){function c(c,m,u){function p(){var e=parseInt(h.height,10)+Math.abs(parseInt(h.top,10));m.css("height",e+"px")}o.pin&&o.pin(m,i);var h;d(function(){if(h=r.getComputedStyle(s[0].body),"fixed"===h.position){var o=n.debounce(function(){h=r.getComputedStyle(s[0].body),p()},60,null,!1);p(),t.element(r).on("resize",o),c.$on("$destroy",function(){t.element(r).off("resize",o)})}var i=m.parent();if(i.length){"BODY"===i[0].nodeName&&m.css("position","fixed");var d=r.getComputedStyle(i[0]);"static"===d.position&&a.warn(l),e.inherit(m,i)}})}var l="<md-backdrop> may not work properly in a scrolled, static-positioned parent container.";return{restrict:"E",link:c}}])}(),function(){function e(e){return{restrict:"E",link:function(t,n){n.addClass("_md"),t.$on("$destroy",function(){e.destroy()})}}}function n(e){function n(e,n,r,a,d,s,c,l){function m(o,i,c,m){if(i=r.extractElementByName(i,"md-bottom-sheet"),i.attr("tabindex","-1"),i.hasClass("ng-cloak")){var u="$mdBottomSheet: using `<md-bottom-sheet ng-cloak >` will affect the bottom-sheet opening animations.";l.warn(u,i[0])}c.disableBackdrop||(h=r.createBackdrop(o,"md-bottom-sheet-backdrop md-opaque"),h[0].tabIndex=-1,c.clickOutsideToClose&&h.on("click",function(){r.nextTick(d.cancel,!0)}),a.inherit(h,c.parent),e.enter(h,c.parent,null));var f=new p(i,c.parent);return c.bottomSheet=f,a.inherit(f.element,c.parent),c.disableParentScroll&&(c.restoreScroll=r.disableScrollAround(f.element,c.parent)),e.enter(f.element,c.parent,h).then(function(){var e=r.findFocusTarget(i)||t.element(i[0].querySelector("button")||i[0].querySelector("a")||i[0].querySelector(r.prefixer("ng-click",!0)))||h;c.escapeToClose&&(c.rootElementKeyupCallback=function(e){e.keyCode===n.KEY_CODE.ESCAPE&&r.nextTick(d.cancel,!0)},s.on("keyup",c.rootElementKeyupCallback),e&&e.focus())})}function u(t,n,o){var i=o.bottomSheet;return o.disableBackdrop||e.leave(h),e.leave(i.element).then(function(){o.disableParentScroll&&(o.restoreScroll(),delete o.restoreScroll),i.cleanup()})}function p(e,t){function a(t){e.css(n.CSS.TRANSITION_DURATION,"0ms")}function s(t){var o=t.pointer.distanceY;o<5&&(o=Math.max(-i,o/2)),e.css(n.CSS.TRANSFORM,"translate3d(0,"+(i+o)+"px,0)")}function l(t){if(t.pointer.distanceY>0&&(t.pointer.distanceY>20||Math.abs(t.pointer.velocityY)>o)){var i=e.prop("offsetHeight")-t.pointer.distanceY,a=Math.min(i/t.pointer.velocityY*.75,500);e.css(n.CSS.TRANSITION_DURATION,a+"ms"),r.nextTick(d.cancel,!0)}else e.css(n.CSS.TRANSITION_DURATION,""),e.css(n.CSS.TRANSFORM,"")}var m=c.register(t,"drag",{horizontal:!1});return t.on("$md.dragstart",a).on("$md.drag",s).on("$md.dragend",l),{element:e,cleanup:function(){m(),t.off("$md.dragstart",a),t.off("$md.drag",s),t.off("$md.dragend",l)}}}var h;return{themable:!0,onShow:m,onRemove:u,disableBackdrop:!1,escapeToClose:!0,clickOutsideToClose:!0,disableParentScroll:!0}}var o=.5,i=80;return n.$inject=["$animate","$mdConstant","$mdUtil","$mdTheming","$mdBottomSheet","$rootElement","$mdGesture","$log"],e("$mdBottomSheet").setDefaults({methods:["disableParentScroll","escapeToClose","clickOutsideToClose"],options:n})}t.module("material.components.bottomSheet",["material.core","material.components.backdrop"]).directive("mdBottomSheet",e).provider("$mdBottomSheet",n),e.$inject=["$mdBottomSheet"],n.$inject=["$$interimElementProvider"]}(),function(){function e(e){return{restrict:"E",link:function(t,n){e(n)}}}function n(e,n,o,i){function r(e){return t.isDefined(e.href)||t.isDefined(e.ngHref)||t.isDefined(e.ngLink)||t.isDefined(e.uiSref)}function a(e,t){if(r(t))return'<a class="md-button" ng-transclude></a>';var n="undefined"==typeof t.type?"button":t.type;return'<button class="md-button" type="'+n+'" ng-transclude></button>'}function d(a,d,s){n(d),e.attach(a,d),o.expectWithoutText(d,"aria-label"),r(s)&&t.isDefined(s.ngDisabled)&&a.$watch(s.ngDisabled,function(e){d.attr("tabindex",e?-1:0)}),d.on("click",function(e){s.disabled===!0&&(e.preventDefault(),e.stopImmediatePropagation())}),d.hasClass("md-no-focus")||(a.mouseActive=!1,d.on("mousedown",function(){a.mouseActive=!0,i(function(){a.mouseActive=!1},100)}).on("focus",function(){a.mouseActive===!1&&d.addClass("md-focused")}).on("blur",function(e){d.removeClass("md-focused")}))}return{restrict:"EA",replace:!0,transclude:!0,template:a,link:d}}t.module("material.components.button",["material.core"]).directive("mdButton",n).directive("a",e),e.$inject=["$mdTheming"],n.$inject=["$mdButtonInkRipple","$mdTheming","$mdAria","$timeout"]}(),function(){function e(e){return{restrict:"E",link:function(t,n,o){n.addClass("_md"),e(n)}}}t.module("material.components.card",["material.core"]).directive("mdCard",e),e.$inject=["$mdTheming"]}(),function(){function e(e,n,o,i,r,a){function d(d,s){function c(d,s,c,l){function m(e,t,n){c[e]&&d.$watch(c[e],function(e){n[e]&&s.attr(t,n[e])})}function u(e){var t=e.which||e.keyCode;t!==o.KEY_CODE.SPACE&&t!==o.KEY_CODE.ENTER||(e.preventDefault(),s.addClass("md-focused"),p(e))}function p(e){s[0].hasAttribute("disabled")||d.skipToggle||d.$apply(function(){var t=c.ngChecked?c.checked:!l.$viewValue;l.$setViewValue(t,e&&e.type),l.$render()})}function h(){s.toggleClass("md-checked",!!l.$viewValue&&!g)}function f(e){g=e!==!1,g&&s.attr("aria-checked","mixed"),s.toggleClass("md-indeterminate",g)}var g;l=l||r.fakeNgModel(),i(s),s.children().on("focus",function(){s.focus()}),r.parseAttributeBoolean(c.mdIndeterminate)&&(f(),d.$watch(c.mdIndeterminate,f)),c.ngChecked&&d.$watch(d.$eval.bind(d,c.ngChecked),l.$setViewValue.bind(l)),m("ngDisabled","tabindex",{"true":"-1","false":c.tabindex}),n.expectWithText(s,"aria-label"),e.link.pre(d,{on:t.noop,0:{}},c,[l]),d.mouseActive=!1,s.on("click",p).on("keypress",u).on("mousedown",function(){d.mouseActive=!0,a(function(){d.mouseActive=!1},100)}).on("focus",function(){d.mouseActive===!1&&s.addClass("md-focused")}).on("blur",function(){s.removeClass("md-focused")}),l.$render=h}return s.$set("tabindex",s.tabindex||"0"),s.$set("type","checkbox"),s.$set("role",s.type),{pre:function(e,t){t.on("click",function(e){this.hasAttribute("disabled")&&e.stopImmediatePropagation()})},post:c}}return e=e[0],{restrict:"E",transclude:!0,require:"?ngModel",priority:210,template:'<div class="md-container" md-ink-ripple md-ink-ripple-checkbox><div class="md-icon"></div></div><div ng-transclude class="md-label"></div>',compile:d}}t.module("material.components.checkbox",["material.core"]).directive("mdCheckbox",e),e.$inject=["inputDirective","$mdAria","$mdConstant","$mdTheming","$mdUtil","$timeout"]}(),function(){t.module("material.components.chips",["material.core","material.components.autocomplete"])}(),function(){!function(){function e(e,n,o){function i(e,t){try{t&&e.css(s(t))}catch(n){o.error(n.message)}}function a(e){var t=l(e);return d(t)}function d(t,o){o=o||!1;var i=e.PALETTES[t.palette][t.hue];return i=o?i.contrast:i.value,n.supplant("rgba({0}, {1}, {2}, {3})",[i[0],i[1],i[2],i[3]||t.opacity])}function s(e){var n={},o=e.hasOwnProperty("color");return t.forEach(e,function(e,t){var i=l(e),r=t.indexOf("background")>-1;n[t]=d(i),r&&!o&&(n.color=d(i,!0))}),n}function c(n){return t.isDefined(e.THEMES[n.split("-")[0]])}function l(n){var o=n.split("-"),i=t.isDefined(e.THEMES[o[0]]),r=i?o.splice(0,1)[0]:e.defaultTheme();return{theme:r,palette:m(o,r),hue:u(o,r),opacity:o[2]||1}}function m(t,o){var i=t.length>1&&r.indexOf(t[1])!==-1,a=t[0].replace(/([a-z])([A-Z])/g,"$1-$2").toLowerCase();if(i&&(a=t[0]+"-"+t.splice(1,1)),r.indexOf(a)===-1){var d=e.THEMES[o].colors[a];if(!d)throw new Error(n.supplant("mdColors: couldn't find '{palette}' in the palettes.",{palette:a}));a=d.name}return a}function u(t,o){var i=e.THEMES[o].colors;if("hue"===t[1]){var r=parseInt(t.splice(2,1)[0],10);if(r<1||r>3)throw new Error(n.supplant("mdColors: 'hue-{hueNumber}' is not a valid hue, can be only 'hue-1', 'hue-2' and 'hue-3'",{hueNumber:r}));if(t[1]="hue-"+r,!(t[0]in i))throw new Error(n.supplant("mdColors: 'hue-x' can only be used with [{availableThemes}], but was used with '{usedTheme}'",{availableThemes:Object.keys(i).join(", "),usedTheme:t[0]}));return i[t[0]].hues[t[1]]}return t[1]||i[t[0]in i?t[0]:"primary"].hues["default"]}return r=r||Object.keys(e.PALETTES),{applyThemeColors:i,getThemeColor:a,hasTheme:c}}function o(e,n,o,r){return{restrict:"A",require:["^?mdTheme"],compile:function(a,d){function s(){var e=d.mdColors,o=e.indexOf("::")>-1,r=!!o||i.test(d.mdColors);d.mdColors=e.replace("::","");var a=t.isDefined(d.mdColorsWatch);return!o&&!r&&(!a||n.parseAttributeBoolean(d.mdColorsWatch))}var c=s();return function(n,i,a,d){var s=d[0],l={},m=function(t){"string"!=typeof t&&(t=""),a.mdColors||(a.mdColors="{}");var o=r(a.mdColors)(n);return s&&Object.keys(o).forEach(function(n){var i=o[n];e.hasTheme(i)||(o[n]=(t||s.$mdTheme)+"-"+i)}),u(o),o},u=function(e){if(!t.equals(e,l)){var n=Object.keys(l);l.background&&!n.color&&n.push("color"),n.forEach(function(e){i.css(e,"")})}l=e},p=t.noop;s&&(p=s.registerChanges(function(t){e.applyThemeColors(i,m(t))})),n.$on("$destroy",function(){p()});try{c?n.$watch(m,t.bind(this,e.applyThemeColors,i),!0):e.applyThemeColors(i,m())}catch(h){o.error(h.message)}}}}}var i=/^{((\s|,)*?["'a-zA-Z-]+?\s*?:\s*?('|")[a-zA-Z0-9-.]*('|"))+\s*}$/,r=n;t.module("material.components.colors",["material.core"]).directive("mdColors",o).service("$mdColors",e),e.$inject=["$mdTheming","$mdUtil","$log"],o.$inject=["$mdColors","$mdUtil","$log","$parse"]}()}(),function(){function e(e){function t(e,t){this.$scope=e,this.$element=t}return{restrict:"E",controller:["$scope","$element",t],link:function(t,o){o.addClass("_md"),e(o),t.$broadcast("$mdContentLoaded",o),n(o[0])}}}function n(e){t.element(e).on("$md.pressdown",function(t){"t"===t.pointer.type&&(t.$materialScrollFixed||(t.$materialScrollFixed=!0,0===e.scrollTop?e.scrollTop=1:e.scrollHeight===e.scrollTop+e.offsetHeight&&(e.scrollTop-=1)))})}t.module("material.components.content",["material.core"]).directive("mdContent",e),e.$inject=["$mdTheming"]}(),function(){t.module("material.components.datepicker",["material.core","material.components.icon","material.components.virtualRepeat"])}(),function(){function e(e,n,o){return{restrict:"E",link:function(i,r){r.addClass("_md"),n(r),e(function(){function e(){r.toggleClass("md-content-overflow",a.scrollHeight>a.clientHeight)}var n,a=r[0].querySelector("md-dialog-content");a&&(n=a.getElementsByTagName("img"),e(),t.element(n).on("load",e)),i.$on("$destroy",function(){o.destroy(r)})})}}}function o(e){function o(e,t){return{template:['<md-dialog md-theme="{{ dialog.theme }}" aria-label="{{ dialog.ariaLabel }}" ng-class="dialog.css">','  <md-dialog-content class="md-dialog-content" role="document" tabIndex="-1">','    <h2 class="md-title">{{ dialog.title }}</h2>','    <div ng-if="::dialog.mdHtmlContent" class="md-dialog-content-body" ','        ng-bind-html="::dialog.mdHtmlContent"></div>','    <div ng-if="::!dialog.mdHtmlContent" class="md-dialog-content-body">',"      <p>{{::dialog.mdTextContent}}</p>","    </div>",'    <md-input-container md-no-float ng-if="::dialog.$type == \'prompt\'" class="md-prompt-input-container">','      <input ng-keypress="dialog.keypress($event)" md-autofocus ng-model="dialog.result"              placeholder="{{::dialog.placeholder}}">',"    </md-input-container>","  </md-dialog-content>","  <md-dialog-actions>",'    <md-button ng-if="dialog.$type === \'confirm\' || dialog.$type === \'prompt\'"               ng-click="dialog.abort()" class="md-primary">',"      {{ dialog.cancel }}","    </md-button>",'    <md-button ng-click="dialog.hide()" class="md-primary" md-autofocus="dialog.$type===\'alert\'">',"      {{ dialog.ok }}","    </md-button>","  </md-dialog-actions>","</md-dialog>"].join("").replace(/\s\s+/g,""),controller:function(){var n="prompt"==this.$type;n&&this.initialValue&&(this.result=this.initialValue),this.hide=function(){e.hide(!n||this.result)},this.abort=function(){e.cancel()},this.keypress=function(n){n.keyCode===t.KEY_CODE.ENTER&&e.hide(this.result)}},controllerAs:"dialog",bindToController:!0}}function i(e,o,i,d,s,c,l,m,u,p,h){function f(e){E(e)}function g(e,t,n,o){if(o){if(o.mdHtmlContent=o.htmlContent||n.htmlContent||"",o.mdTextContent=o.textContent||n.textContent||o.content||n.content||"",o.mdHtmlContent&&!p.has("$sanitize"))throw Error("The ngSanitize module must be loaded in order to use htmlContent.");if(o.mdHtmlContent&&o.mdTextContent)throw Error("md-dialog cannot have both `htmlContent` and `textContent`")}}function b(e,n,o,r){function a(){n[0].querySelector(".md-actions")&&u.warn("Using a class of md-actions is deprecated, please use <md-dialog-actions>.")}function d(){function e(){var e=n[0].querySelector(".dialog-close");if(!e){var o=n[0].querySelectorAll(".md-actions button, md-dialog-actions button");e=o[o.length-1]}return t.element(e)}if(o.focusOnOpen){var r=i.findFocusTarget(n)||e();r.focus()}}if(t.element(c[0].body).addClass("md-dialog-is-showing"),o.contentElement){var s=o.contentElement;t.isString(s)?(s=document.querySelector(s),o.elementInsertionSibling=s.nextElementSibling,o.elementInsertionParent=s.parentNode):(s=s[0]||s,document.contains(s)&&(o.elementInsertionSibling=s.nextElementSibling,o.elementInsertionParent=s.parentNode)),o.elementInsertionEntry=s,n=t.element(s)}var l=n.find("md-dialog");if(l.hasClass("ng-cloak")){var m="$mdDialog: using `<md-dialog ng-cloak >` will affect the dialog opening animations.";u.warn(m,n[0])}return $(o),M(l,o),y(e,n,o),C(n,o),w(n,o).then(function(){T(n,o),a(),d()})}function v(e,n,o){function i(){return k(n,o)}function d(){o.contentElement&&(o.reverseContainerStretch(),o.elementInsertionParent?o.elementInsertionSibling?o.elementInsertionParent.insertBefore(o.elementInsertionEntry,o.elementInsertionSibling):o.elementInsertionParent.appendChild(o.elementInsertionEntry):o.elementInsertionEntry.parentNode.removeChild(o.elementInsertionEntry))}function s(){t.element(c[0].body).removeClass("md-dialog-is-showing"),o.contentElement?d():n.remove(),o.$destroy||o.origin.focus()}return o.deactivateListeners(),o.unlockScreenReader(),o.hideBackdrop(o.$destroy),r&&r.parentNode&&r.parentNode.removeChild(r),a&&a.parentNode&&a.parentNode.removeChild(a),o.$destroy?s():i().then(s)}function E(e){if(!e.theme&&(e.theme=h.defaultTheme(),e.targetEvent&&e.targetEvent.target)){var n=t.element(e.targetEvent.target);e.theme=(n.controller("mdTheme")||{}).$mdTheme||e.theme}}function $(e){function o(e,o){var i=t.element(e||{});if(i&&i.length){var r={top:0,left:0,height:0,width:0},a=t.isFunction(i[0].getBoundingClientRect);return t.extend(o||{},{element:a?i:n,bounds:a?i[0].getBoundingClientRect():t.extend({},r,i[0]),focus:t.bind(i,i.focus)})}}function i(e,n){return t.isString(e)&&(e=c[0].querySelector(e)),t.element(e||n)}e.origin=t.extend({element:null,bounds:null,focus:t.noop},e.origin||{}),e.parent=i(e.parent,m),e.closeTo=o(i(e.closeTo)),e.openFrom=o(i(e.openFrom)),e.targetEvent&&(e.origin=o(e.targetEvent.target,e.origin))}function C(n,o){var r=t.element(l),a=i.debounce(function(){A(n,o)},60),s=[],c=function(){var t="alert"==o.$type?e.hide:e.cancel;i.nextTick(t,!0)};if(o.escapeToClose){var m=o.parent,u=function(e){e.keyCode===d.KEY_CODE.ESCAPE&&(e.stopPropagation(),e.preventDefault(),c())};n.on("keydown",u),m.on("keydown",u),s.push(function(){n.off("keydown",u),m.off("keydown",u)})}if(r.on("resize",a),s.push(function(){r.off("resize",a)}),o.clickOutsideToClose){var p,h=n,f=function(e){p=e.target},g=function(e){p===h[0]&&e.target===h[0]&&(e.stopPropagation(),e.preventDefault(),c())};h.on("mousedown",f),h.on("mouseup",g),s.push(function(){h.off("mousedown",f),h.off("mouseup",g)})}o.deactivateListeners=function(){s.forEach(function(e){e()}),o.deactivateListeners=null}}function y(e,t,n){n.disableParentScroll&&(n.restoreScroll=i.disableScrollAround(t,n.parent)),n.hasBackdrop&&(n.backdrop=i.createBackdrop(e,"md-dialog-backdrop md-opaque"),s.enter(n.backdrop,n.parent)),n.hideBackdrop=function(e){n.backdrop&&(e?n.backdrop.remove():s.leave(n.backdrop)),n.disableParentScroll&&(n.restoreScroll(),delete n.restoreScroll),n.hideBackdrop=null}}function M(e,t){var n="alert"===t.$type?"alertdialog":"dialog",d=e.find("md-dialog-content"),s=e.attr("id"),c="dialogContent_"+(s||i.nextUid());e.attr({role:n,tabIndex:"-1"}),0===d.length&&(d=e,s&&(c=s)),d.attr("id",c),e.attr("aria-describedby",c),t.ariaLabel?o.expect(e,"aria-label",t.ariaLabel):o.expectAsync(e,"aria-label",function(){var e=d.text().split(/\s+/);return e.length>3&&(e=e.slice(0,3).concat("...")),e.join(" ")}),r=document.createElement("div"),r.classList.add("md-dialog-focus-trap"),r.tabIndex=0,a=r.cloneNode(!1);var l=function(){e.focus()};r.addEventListener("focus",l),a.addEventListener("focus",l),e[0].parentNode.insertBefore(r,e[0]),e.after(a)}function T(e,t){function n(e){for(;e.parentNode;){if(e===document.body)return;for(var t=e.parentNode.children,i=0;i<t.length;i++)e===t[i]||_(t[i],["SCRIPT","STYLE"])||t[i].setAttribute("aria-hidden",o);n(e=e.parentNode)}}var o=!0;n(e[0]),t.unlockScreenReader=function(){o=!1,n(e[0]),t.unlockScreenReader=null}}function A(e,t){var n="fixed"==l.getComputedStyle(c[0].body).position,o=t.backdrop?l.getComputedStyle(t.backdrop[0]):null,r=o?Math.min(c[0].body.clientHeight,Math.ceil(Math.abs(parseInt(o.height,10)))):0,a={top:e.css("top"),height:e.css("height")};return e.css({top:(n?i.scrollTop(t.parent):0)+"px",height:r?r+"px":"100%"}),function(){e.css(a)}}function w(e,t){t.parent.append(e),t.reverseContainerStretch=A(e,t);var n=e.find("md-dialog"),o=i.dom.animator,r=o.calculateZoomToOrigin,a={transitionInClass:"md-transition-in",transitionOutClass:"md-transition-out"},d=o.toTransformCss(r(n,t.openFrom||t.origin)),s=o.toTransformCss("");return t.fullscreen&&n.addClass("md-dialog-fullscreen"),o.translate3d(n,d,s,a).then(function(e){return t.reverseAnimate=function(){return delete t.reverseAnimate,t.closeTo?(a={transitionInClass:"md-transition-out",transitionOutClass:"md-transition-in"},d=s,s=o.toTransformCss(r(n,t.closeTo)),o.translate3d(n,d,s,a)):e(s=o.toTransformCss(r(n,t.origin)))},t.clearAnimate=function(){return delete t.clearAnimate,o.translate3d(n,s,o.toTransformCss(""),{})},!0})}function k(e,t){return t.reverseAnimate().then(function(){t.contentElement&&t.clearAnimate()})}function _(e,t){if(t.indexOf(e.nodeName)!==-1)return!0}return{hasBackdrop:!0,isolateScope:!0,onCompiling:f,onShow:b,onShowing:g,onRemove:v,clickOutsideToClose:!1,escapeToClose:!0,targetEvent:null,contentElement:null,closeTo:null,openFrom:null,focusOnOpen:!0,disableParentScroll:!0,autoWrap:!0,fullscreen:!1,transformTemplate:function(e,t){function n(e){return t.autoWrap&&!/<\/md-dialog>/g.test(e)?"<md-dialog>"+(e||"")+"</md-dialog>":e||""}return'<div class="md-dialog-container" tabindex="-1">'+n(e)+"</div>"}}}var r,a;return o.$inject=["$mdDialog","$mdConstant"],i.$inject=["$mdDialog","$mdAria","$mdUtil","$mdConstant","$animate","$document","$window","$rootElement","$log","$injector","$mdTheming"],e("$mdDialog").setDefaults({methods:["disableParentScroll","hasBackdrop","clickOutsideToClose","escapeToClose","targetEvent","closeTo","openFrom","parent","fullscreen","contentElement"],options:i}).addPreset("alert",{methods:["title","htmlContent","textContent","content","ariaLabel","ok","theme","css"],options:o}).addPreset("confirm",{methods:["title","htmlContent","textContent","content","ariaLabel","ok","cancel","theme","css"],options:o}).addPreset("prompt",{methods:["title","htmlContent","textContent","initialValue","content","placeholder","ariaLabel","ok","cancel","theme","css"],options:o})}t.module("material.components.dialog",["material.core","material.components.backdrop"]).directive("mdDialog",e).provider("$mdDialog",o),e.$inject=["$$rAF","$mdTheming","$mdDialog"],o.$inject=["$$interimElementProvider"]}(),function(){function e(e){return{restrict:"E",link:e}}t.module("material.components.divider",["material.core"]).directive("mdDivider",e),e.$inject=["$mdTheming"]}(),function(){!function(){function e(e){return{restrict:"E",require:["^?mdFabSpeedDial","^?mdFabToolbar"],compile:function(t,n){var o=t.children(),i=e.prefixer().hasAttribute(o,"ng-repeat");i?o.addClass("md-fab-action-item"):o.wrap('<div class="md-fab-action-item">')}}}t.module("material.components.fabActions",["material.core"]).directive("mdFabActions",e),e.$inject=["$mdUtil"]}()}(),function(){!function(){function e(e,n,o,i,r,a){function d(){S.direction=S.direction||"down",S.isOpen=S.isOpen||!1,l(),n.addClass("md-animations-waiting")}function s(){var o=["click","focusin","focusout"];t.forEach(o,function(e){n.on(e,c)}),e.$on("$destroy",function(){t.forEach(o,function(e){n.off(e,c)}),h()})}function c(e){"click"==e.type&&k(e),"focusout"!=e.type||D||(D=a(function(){S.close()},100,!1)),"focusin"==e.type&&D&&(a.cancel(D),D=null)}function l(){S.currentActionIndex=-1}function m(){e.$watch("vm.direction",function(e,t){o.removeClass(n,"md-"+t),o.addClass(n,"md-"+e),l()});var t,i;e.$watch("vm.isOpen",function(e){l(),t&&i||(t=_(),i=x()),e?p():h();var r=e?"md-is-open":"",a=e?"":"md-is-open";t.attr("aria-haspopup",!0),t.attr("aria-expanded",e),i.attr("aria-hidden",!e),o.setClass(n,r,a)})}function u(){n[0].scrollHeight>0?o.addClass(n,"_md-animations-ready").then(function(){n.removeClass("md-animations-waiting")}):N<10&&(a(u,100),N+=1)}function p(){n.on("keydown",g),i.nextTick(function(){t.element(document).on("click touchend",f)})}function h(){n.off("keydown",g),t.element(document).off("click touchend",f)}function f(e){if(e.target){var t=i.getClosest(e.target,"md-fab-trigger"),n=i.getClosest(e.target,"md-fab-actions");t||n||S.close()}}function g(e){switch(e.which){case r.KEY_CODE.ESCAPE:return S.close(),e.preventDefault(),!1;case r.KEY_CODE.LEFT_ARROW:return C(e),!1;case r.KEY_CODE.UP_ARROW:return y(e),!1;case r.KEY_CODE.RIGHT_ARROW:return M(e),!1;case r.KEY_CODE.DOWN_ARROW:return T(e),!1}}function b(e){E(e,-1)}function v(e){E(e,1)}function E(e,n){var o=$();S.currentActionIndex=S.currentActionIndex+n,S.currentActionIndex=Math.min(o.length-1,S.currentActionIndex),S.currentActionIndex=Math.max(0,S.currentActionIndex);var i=t.element(o[S.currentActionIndex]).children()[0];t.element(i).attr("tabindex",0),i.focus(),e.preventDefault(),e.stopImmediatePropagation()}function $(){var e=x()[0].querySelectorAll(".md-fab-action-item");return t.forEach(e,function(e){t.element(t.element(e).children()[0]).attr("tabindex",-1)}),e}function C(e){"left"===S.direction?v(e):b(e)}function y(e){"down"===S.direction?b(e):v(e)}function M(e){"left"===S.direction?b(e):v(e)}function T(e){"up"===S.direction?b(e):v(e)}function A(e){return i.getClosest(e,"md-fab-trigger")}function w(e){return i.getClosest(e,"md-fab-actions")}function k(e){A(e.target)&&S.toggle(),w(e.target)&&S.close()}function _(){return n.find("md-fab-trigger")}function x(){return n.find("md-fab-actions")}var S=this;S.open=function(){e.$evalAsync("vm.isOpen = true")},S.close=function(){e.$evalAsync("vm.isOpen = false"),n.find("md-fab-trigger")[0].focus()},S.toggle=function(){e.$evalAsync("vm.isOpen = !vm.isOpen")},d(),s(),m();var N=0;u();var D}t.module("material.components.fabShared",["material.core"]).controller("MdFabController",e),e.$inject=["$scope","$element","$animate","$mdUtil","$mdConstant","$timeout"]}()}(),function(){!function(){function n(){function e(e,t){t.prepend('<div class="_md-css-variables"></div>')}return{restrict:"E",scope:{direction:"@?mdDirection",isOpen:"=?mdOpen"},bindToController:!0,controller:"MdFabController",controllerAs:"vm",link:e}}function o(n){function o(e){n(e,r,!1)}function i(n){if(!n.hasClass("md-animations-waiting")||n.hasClass("_md-animations-ready")){var o=n[0],i=n.controller("mdFabSpeedDial"),r=o.querySelectorAll(".md-fab-action-item"),a=o.querySelector("md-fab-trigger"),d=o.querySelector("._md-css-variables"),s=parseInt(e.getComputedStyle(d).zIndex);t.forEach(r,function(e,t){var n=e.style;n.transform=n.webkitTransform="",n.transitionDelay="",n.opacity=1,n.zIndex=r.length-t+s}),a.style.zIndex=s+r.length+1,i.isOpen||t.forEach(r,function(e,t){var n,o,r=e.style,d=(a.clientHeight-e.clientHeight)/2,s=(a.clientWidth-e.clientWidth)/2;switch(i.direction){case"up":n=e.scrollHeight*(t+1)+d,o="Y";break;case"down":n=-(e.scrollHeight*(t+1)+d),o="Y";break;case"left":n=e.scrollWidth*(t+1)+s,o="X";break;case"right":n=-(e.scrollWidth*(t+1)+s),o="X"}var c="translate"+o+"("+n+"px)";r.transform=r.webkitTransform=c})}}return{addClass:function(e,t,n){e.hasClass("md-fling")?(i(e),o(n)):n()},removeClass:function(e,t,n){i(e),o(n)}}}function i(n){function o(e){n(e,r,!1)}function i(n){var o=n[0],i=n.controller("mdFabSpeedDial"),r=o.querySelectorAll(".md-fab-action-item"),d=o.querySelector("._md-css-variables"),s=parseInt(e.getComputedStyle(d).zIndex);t.forEach(r,function(e,t){var n=e.style,o=t*a;n.opacity=i.isOpen?1:0,n.transform=n.webkitTransform=i.isOpen?"scale(1)":"scale(0)",n.transitionDelay=(i.isOpen?o:r.length-o)+"ms",n.zIndex=r.length-t+s})}var a=65;return{addClass:function(e,t,n){i(e),o(n)},removeClass:function(e,t,n){i(e),o(n)}}}var r=300;t.module("material.components.fabSpeedDial",["material.core","material.components.fabShared","material.components.fabActions"]).directive("mdFabSpeedDial",n).animation(".md-fling",o).animation(".md-scale",i).service("mdFabSpeedDialFlingAnimation",o).service("mdFabSpeedDialScaleAnimation",i),o.$inject=["$timeout"],i.$inject=["$timeout"]}()}(),function(){!function(){function n(){function e(e,t,n){t.addClass("md-fab-toolbar"),t.find("md-fab-trigger").find("button").prepend('<div class="md-fab-toolbar-background"></div>')}return{restrict:"E",transclude:!0,template:'<div class="md-fab-toolbar-wrapper">  <div class="md-fab-toolbar-content" ng-transclude></div></div>',scope:{direction:"@?mdDirection",isOpen:"=?mdOpen"},bindToController:!0,controller:"MdFabController",controllerAs:"vm",link:e}}function o(){function n(n,o,i){if(o){var r=n[0],a=n.controller("mdFabToolbar"),d=r.querySelector(".md-fab-toolbar-background"),s=r.querySelector("md-fab-trigger button"),c=r.querySelector("md-toolbar"),l=r.querySelector("md-fab-trigger button md-icon"),m=n.find("md-fab-actions").children();if(s&&d){var u=e.getComputedStyle(s).getPropertyValue("background-color"),p=r.offsetWidth,h=(r.offsetHeight,2*(p/s.offsetWidth));d.style.backgroundColor=u,d.style.borderRadius=p+"px",a.isOpen?(c.style.pointerEvents="inherit",d.style.width=s.offsetWidth+"px",d.style.height=s.offsetHeight+"px",d.style.transform="scale("+h+")",d.style.transitionDelay="0ms",l&&(l.style.transitionDelay=".3s"),t.forEach(m,function(e,t){e.style.transitionDelay=25*(m.length-t)+"ms"})):(c.style.pointerEvents="none",d.style.transform="scale(1)",d.style.top="0",n.hasClass("md-right")&&(d.style.left="0",d.style.right=null),n.hasClass("md-left")&&(d.style.right="0",d.style.left=null),d.style.transitionDelay="200ms",l&&(l.style.transitionDelay="0ms"),t.forEach(m,function(e,t){e.style.transitionDelay=200+25*t+"ms"}))}}}return{addClass:function(e,t,o){n(e,t,o),o()},removeClass:function(e,t,o){n(e,t,o),o()}}}t.module("material.components.fabToolbar",["material.core","material.components.fabShared","material.components.fabActions"]).directive("mdFabToolbar",n).animation(".md-fab-toolbar",o).service("mdFabToolbarAnimation",o)}()}(),function(){function e(e,o,i,r){function a(n,a,d,s){function c(){for(var e in o.MEDIA)r(e),r.getQuery(o.MEDIA[e]).addListener(M);return r.watchResponsiveAttributes(["md-cols","md-row-height","md-gutter"],d,m)}function l(){s.layoutDelegate=t.noop,T();for(var e in o.MEDIA)r.getQuery(o.MEDIA[e]).removeListener(M)}function m(e){null==e?s.invalidateLayout():r(e)&&s.invalidateLayout()}function u(e){var o=g(),r={tileSpans:b(o),colCount:v(),rowMode:C(),rowHeight:$(),gutter:E()};if(e||!t.equals(r,A)){var d=i(r.colCount,r.tileSpans,o).map(function(e,n){return{grid:{element:a,style:f(r.colCount,n,r.gutter,r.rowMode,r.rowHeight)},tiles:e.map(function(e,i){return{element:t.element(o[i]),style:h(e.position,e.spans,r.colCount,n,r.gutter,r.rowMode,r.rowHeight)}})}}).reflow().performance();n.mdOnLayout({$event:{performance:d}}),A=r}}function p(e){return w+e+k}function h(e,t,n,o,i,r,a){var d=1/n*100,s=(n-1)/n,c=_({share:d,gutterShare:s,gutter:i}),l={left:x({unit:c,offset:e.col,gutter:i}),width:S({unit:c,span:t.col,gutter:i}),paddingTop:"",marginTop:"",top:"",height:""};switch(r){case"fixed":l.top=x({unit:a,offset:e.row,gutter:i}),l.height=S({unit:a,span:t.row,gutter:i});break;case"ratio":var m=d/a,u=_({share:m,gutterShare:s,gutter:i});l.paddingTop=S({unit:u,span:t.row,gutter:i}),l.marginTop=x({unit:u,offset:e.row,gutter:i});break;case"fit":var p=(o-1)/o,m=1/o*100,u=_({share:m,gutterShare:p,gutter:i});l.top=x({unit:u,offset:e.row,gutter:i}),l.height=S({unit:u,span:t.row,gutter:i})}return l}function f(e,t,n,o,i){var r={};switch(o){case"fixed":r.height=S({unit:i,span:t,gutter:n}),r.paddingBottom="";break;case"ratio":var a=1===e?0:(e-1)/e,d=1/e*100,s=d*(1/i),c=_({share:s,gutterShare:a,gutter:n});r.height="",r.paddingBottom=S({unit:c,span:t,gutter:n});break;case"fit":}return r}function g(){return[].filter.call(a.children(),function(e){return"MD-GRID-TILE"==e.tagName&&!e.$$mdDestroyed})}function b(e){return[].map.call(e,function(e){var n=t.element(e).controller("mdGridTile");return{row:parseInt(r.getResponsiveAttribute(n.$attrs,"md-rowspan"),10)||1,col:parseInt(r.getResponsiveAttribute(n.$attrs,"md-colspan"),10)||1}})}function v(){var e=parseInt(r.getResponsiveAttribute(d,"md-cols"),10);if(isNaN(e))throw"md-grid-list: md-cols attribute was not found, or contained a non-numeric value";return e}function E(){return y(r.getResponsiveAttribute(d,"md-gutter")||1)}function $(){var e=r.getResponsiveAttribute(d,"md-row-height");if(!e)throw"md-grid-list: md-row-height attribute was not found";switch(C()){case"fixed":return y(e);case"ratio":var t=e.split(":");return parseFloat(t[0])/parseFloat(t[1]);case"fit":return 0}}function C(){var e=r.getResponsiveAttribute(d,"md-row-height");if(!e)throw"md-grid-list: md-row-height attribute was not found";return"fit"==e?"fit":e.indexOf(":")!==-1?"ratio":"fixed"}function y(e){return/\D$/.test(e)?e:e+"px"}a.addClass("_md"),a.attr("role","list"),s.layoutDelegate=u;var M=t.bind(s,s.invalidateLayout),T=c();n.$on("$destroy",l);var A,w=e.startSymbol(),k=e.endSymbol(),_=e(p("share")+"% - ("+p("gutter")+" * "+p("gutterShare")+")"),x=e("calc(("+p("unit")+" + "+p("gutter")+") * "+p("offset")+")"),S=e("calc(("+p("unit")+") * "+p("span")+" + ("+p("span")+" - 1) * "+p("gutter")+")");
}return{restrict:"E",controller:n,scope:{mdOnLayout:"&"},link:a}}function n(e){this.layoutInvalidated=!1,this.tilesInvalidated=!1,this.$timeout_=e.nextTick,this.layoutDelegate=t.noop}function o(e){function n(t,n){var o,a,d,s,c,l;return s=e.time(function(){a=i(t,n)}),o={layoutInfo:function(){return a},map:function(t){return c=e.time(function(){var e=o.layoutInfo();d=t(e.positioning,e.rowCount)}),o},reflow:function(t){return l=e.time(function(){var e=t||r;e(d.grid,d.tiles)}),o},performance:function(){return{tileCount:n.length,layoutTime:s,mapTime:c,reflowTime:l,totalTime:s+c+l}}}}function o(e,t){e.element.css(e.style),t.forEach(function(e){e.element.css(e.style)})}function i(e,t){function n(t,n){if(t.col>e)throw"md-grid-list: Tile at position "+n+" has a colspan ("+t.col+") that exceeds the column count ("+e+")";for(var a=0,l=0;l-a<t.col;)d>=e?o():(a=c.indexOf(0,d),a!==-1&&(l=r(a+1))!==-1?d=l+1:(a=l=0,o()));return i(a,t.col,t.row),d=a+t.col,{col:a,row:s}}function o(){d=0,s++,i(0,e,-1)}function i(e,t,n){for(var o=e;o<e+t;o++)c[o]=Math.max(c[o]+n,0)}function r(e){var t;for(t=e;t<c.length;t++)if(0!==c[t])return t;if(t===c.length)return t}function a(){for(var t=[],n=0;n<e;n++)t.push(0);return t}var d=0,s=0,c=a();return{positioning:t.map(function(e,t){return{spans:e,position:n(e,t)}}),rowCount:s+Math.max.apply(Math,c)}}var r=o;return n.animateWith=function(e){r=t.isFunction(e)?e:o},n}function i(e){function n(n,o,i,r){o.attr("role","listitem");var a=e.watchResponsiveAttributes(["md-colspan","md-rowspan"],i,t.bind(r,r.invalidateLayout));r.invalidateTiles(),n.$on("$destroy",function(){o[0].$$mdDestroyed=!0,a(),r.invalidateLayout()}),t.isDefined(n.$parent.$index)&&n.$watch(function(){return n.$parent.$index},function(e,t){e!==t&&r.invalidateTiles()})}return{restrict:"E",require:"^mdGridList",template:"<figure ng-transclude></figure>",transclude:!0,scope:{},controller:["$attrs",function(e){this.$attrs=e}],link:n}}function r(){return{template:"<figcaption ng-transclude></figcaption>",transclude:!0}}t.module("material.components.gridList",["material.core"]).directive("mdGridList",e).directive("mdGridTile",i).directive("mdGridTileFooter",r).directive("mdGridTileHeader",r).factory("$mdGridLayout",o),e.$inject=["$interpolate","$mdConstant","$mdGridLayout","$mdMedia"],n.$inject=["$mdUtil"],n.prototype={invalidateTiles:function(){this.tilesInvalidated=!0,this.invalidateLayout()},invalidateLayout:function(){this.layoutInvalidated||(this.layoutInvalidated=!0,this.$timeout_(t.bind(this,this.layout)))},layout:function(){try{this.layoutDelegate(this.tilesInvalidated)}finally{this.layoutInvalidated=!1,this.tilesInvalidated=!1}}},o.$inject=["$mdUtil"],i.$inject=["$mdMedia"]}(),function(){t.module("material.components.icon",["material.core"])}(),function(){function n(e,t){function n(t,n){e(n);var o=n[0].querySelector(r),i=n[0].querySelector(a);o&&n.addClass("md-icon-left"),i&&n.addClass("md-icon-right")}function o(e,n,o,i){var r=this;r.isErrorGetter=o.mdIsError&&t(o.mdIsError),r.delegateClick=function(){r.input.focus()},r.element=n,r.setFocused=function(e){n.toggleClass("md-input-focused",!!e)},r.setHasValue=function(e){n.toggleClass("md-input-has-value",!!e)},r.setHasPlaceholder=function(e){n.toggleClass("md-input-has-placeholder",!!e)},r.setInvalid=function(e){e?i.addClass(n,"md-input-invalid"):i.removeClass(n,"md-input-invalid")},e.$watch(function(){return r.label&&r.input},function(e){e&&!r.label.attr("for")&&r.label.attr("for",r.input.attr("id"))})}var i=["INPUT","TEXTAREA","SELECT","MD-SELECT"],r=i.reduce(function(e,t){return e.concat(["md-icon ~ "+t,".md-icon ~ "+t])},[]).join(","),a=i.reduce(function(e,t){return e.concat([t+" ~ md-icon",t+" ~ .md-icon"])},[]).join(",");return o.$inject=["$scope","$element","$attrs","$animate"],{restrict:"E",link:n,controller:o}}function o(){return{restrict:"E",require:"^?mdInputContainer",link:function(e,t,n,o){!o||n.mdNoFloat||t.hasClass("md-container-ignore")||(o.label=t,e.$on("$destroy",function(){o.label=null}))}}}function i(e,n,o,i,r){function a(a,d,s,c){function l(e){return h.setHasValue(!g.$isEmpty(e)),e}function m(){h.label&&s.$observe("required",function(e){h.label.toggleClass("md-required",e&&!E)})}function u(){h.setHasValue(d.val().length>0||(d[0].validity||{}).badInput)}function p(){function o(){d.attr("rows",1).css("height","auto").addClass("md-no-flex");var e=c();if(!$){var t=d[0].style.padding||"";$=d.css("padding",0).prop("offsetHeight"),d[0].style.padding=t}if(b&&$&&(e=Math.max(e,$*b)),v&&$){var n=$*v;n<e?(d.attr("md-no-autogrow",""),e=n):d.removeAttr("md-no-autogrow")}$&&d.attr("rows",Math.round(e/$)),d.css("height",e+"px").removeClass("md-no-flex")}function c(){var e=C.offsetHeight,t=C.scrollHeight-e;return e+Math.max(t,0)}function l(t){return e.nextTick(o),t}function m(){if(p&&(p=!1,t.element(n).off("resize",o),E&&E(),d.attr("md-no-autogrow","").off("input",o),f)){var e=g.$formatters.indexOf(l);e>-1&&g.$formatters.splice(e,1)}}function u(){function n(e){e.preventDefault(),u=!0,p=e.clientY,f=parseFloat(d.css("height"))||d.prop("offsetHeight")}function o(e){u&&(e.preventDefault(),m(),g.addClass("md-input-resized"))}function i(t){u&&d.css("height",f+(t.pointer.y-p)-e.scrollTop()+"px")}function c(e){u&&(u=!1,g.removeClass("md-input-resized"))}if(!s.hasOwnProperty("mdNoResize")){var l=t.element('<div class="md-resize-handle"></div>'),u=!1,p=null,f=0,g=h.element,b=r.register(l,"drag",{horizontal:!1});d.after(l),l.on("mousedown",n),g.on("$md.dragstart",o).on("$md.drag",i).on("$md.dragend",c),a.$on("$destroy",function(){l.off("mousedown",n).remove(),g.off("$md.dragstart",o).off("$md.drag",i).off("$md.dragend",c),b(),l=null,g=null,b=null})}}var p=!s.hasOwnProperty("mdNoAutogrow");if(u(),p){var b=s.hasOwnProperty("rows")?parseInt(s.rows):NaN,v=s.hasOwnProperty("maxRows")?parseInt(s.maxRows):NaN,E=a.$on("md-resize-textarea",o),$=null,C=d[0];if(i(function(){e.nextTick(o)},10,!1),d.on("input",o),f&&g.$formatters.push(l),b||d.attr("rows",1),t.element(n).on("resize",o),a.$on("$destroy",m),s.hasOwnProperty("mdDetectHidden")){var y=function(){var e=!1;return function(){var t=0===C.offsetHeight;t===!1&&e===!0&&o(),e=t}}();a.$watch(function(){return e.nextTick(y,!1),!0})}}}var h=c[0],f=!!c[1],g=c[1]||e.fakeNgModel(),b=c[2],v=t.isDefined(s.readonly),E=e.parseAttributeBoolean(s.mdNoAsterisk),$=d[0].tagName.toLowerCase();if(h){if("hidden"===s.type)return void d.attr("aria-hidden","true");if(h.input){if(h.input[0].contains(d[0]))return;throw new Error("<md-input-container> can only have *one* <input>, <textarea> or <md-select> child element!")}h.input=d,m();var C=t.element('<div class="md-errors-spacer">');d.after(C),h.label||o.expect(d,"aria-label",s.placeholder),d.addClass("md-input"),d.attr("id")||d.attr("id","input_"+e.nextUid()),"input"===$&&"number"===s.type&&s.min&&s.max&&!s.step?d.attr("step","any"):"textarea"===$&&p(),f||u();var y=h.isErrorGetter||function(){return g.$invalid&&(g.$touched||b&&b.$submitted)};a.$watch(y,h.setInvalid),s.ngValue&&s.$observe("value",u),g.$parsers.push(l),g.$formatters.push(l),d.on("input",u),v||d.on("focus",function(t){e.nextTick(function(){h.setFocused(!0)})}).on("blur",function(t){e.nextTick(function(){h.setFocused(!1),u()})}),a.$on("$destroy",function(){h.setFocused(!1),h.setHasValue(!1),h.input=null})}}return{restrict:"E",require:["^?mdInputContainer","?ngModel","?^form"],link:a}}function r(e,n){function o(o,i,r,a){function d(e){return c.parent?(c.text(String(i.val()||e||"").length+" / "+s),e):e}var s,c,l,m=a[0],u=a[1];n.nextTick(function(){l=t.element(u.element[0].querySelector(".md-errors-spacer")),c=t.element('<div class="md-char-counter">'),l.append(c),r.$set("ngTrim","false"),m.$formatters.push(d),m.$viewChangeListeners.push(d),i.on("input keydown keyup",function(){d()}),o.$watch(r.mdMaxlength,function(n){s=n,t.isNumber(n)&&n>0?(c.parent().length||e.enter(c,l),d()):e.leave(c)}),m.$validators["md-maxlength"]=function(e,n){return!t.isNumber(s)||s<0||(e||i.val()||n||"").length<=s}})}return{restrict:"A",require:["ngModel","^mdInputContainer"],link:o}}function a(e){function n(n,o,i,r){if(r){var a=r.element.find("label"),d=r.element.attr("md-no-float");if(a&&a.length||""===d||n.$eval(d))return void r.setHasPlaceholder(!0);if("MD-SELECT"!=o[0].nodeName){var s=t.element('<label ng-click="delegateClick()" tabindex="-1">'+i.placeholder+"</label>");i.$set("placeholder",null),r.element.addClass("md-icon-float").prepend(s),e(s)(n)}}}return{restrict:"A",require:"^^?mdInputContainer",priority:200,link:{pre:n}}}function d(e){function t(t,n,o){function i(){a=!0,e(function(){n[0].select(),a=!1},1,!1)}function r(e){a&&e.preventDefault()}if("INPUT"===n[0].nodeName||"TEXTAREA"===n[0].nodeName){var a=!1;n.on("focus",i).on("mouseup",r),t.$on("$destroy",function(){n.off("focus",i).off("mouseup",r)})}}return{restrict:"A",link:t}}function s(){function e(e,n,o,i){i&&(n.toggleClass("md-input-messages-animation",!0),n.toggleClass("md-auto-hide",!0),("false"==o.mdAutoHide||t(o))&&n.toggleClass("md-auto-hide",!1))}function t(e){return $.some(function(t){return e[t]})}return{restrict:"EA",link:e,require:"^^?mdInputContainer"}}function c(e){function t(t){function n(){for(var e=t[0];e=e.parentNode;)if(e.nodeType===Node.DOCUMENT_FRAGMENT_NODE)return!0;return!1}function o(t){return!!e.getClosest(t,"md-input-container")}function i(e){e.toggleClass("md-input-message-animation",!0)}if(o(t))i(t);else if(n())return function(e,n){o(n)&&i(t)}}return{restrict:"EA",compile:t,priority:100}}function l(e,t,n){return E(e,t,n),{addClass:function(e,t,n){p(e,n)}}}function m(e,t,n){return E(e,t,n),{enter:function(e,t){p(e,t)},leave:function(e,t){h(e,t)},addClass:function(e,t,n){"ng-hide"==t?h(e,n):n()},removeClass:function(e,t,n){"ng-hide"==t?p(e,n):n()}}}function u(e,t,n){return E(e,t,n),{enter:function(e,t){return f(e)},leave:function(e,t){return g(e)}}}function p(e,n){var o,i=[],r=v(e);t.forEach(r.children(),function(e){o=f(t.element(e)),i.push(o.start())}),C.all(i,n)}function h(e,n){var o,i=[],r=v(e);t.forEach(r.children(),function(e){o=g(t.element(e)),i.push(o.start())}),C.all(i,n)}function f(t){var n=parseInt(e.getComputedStyle(t[0]).height),o=parseInt(e.getComputedStyle(t[0]).marginTop),i=v(t),r=b(t),a=o>-n;return a||i.hasClass("md-auto-hide")&&!r.hasClass("md-input-invalid")?y(t,{}):y(t,{event:"enter",structural:!0,from:{opacity:0,"margin-top":-n+"px"},to:{opacity:1,"margin-top":"0"},duration:.3})}function g(t){var n=t[0].offsetHeight,o=e.getComputedStyle(t[0]);return 0==o.opacity?y(t,{}):y(t,{event:"leave",structural:!0,from:{opacity:1,"margin-top":0},to:{opacity:0,"margin-top":-n+"px"},duration:.3})}function b(e){var t=e.controller("mdInputContainer");return t.element}function v(e){return e.hasClass("md-input-message-animation")?t.element(M.getClosest(e,function(e){return e.classList.contains("md-input-messages-animation")})):t.element(e[0].querySelector(".md-input-messages-animation"))}function E(e,t,n){C=e,y=t,M=n}t.module("material.components.input",["material.core"]).directive("mdInputContainer",n).directive("label",o).directive("input",i).directive("textarea",i).directive("mdMaxlength",r).directive("placeholder",a).directive("ngMessages",s).directive("ngMessage",c).directive("ngMessageExp",c).directive("mdSelectOnFocus",d).animation(".md-input-invalid",l).animation(".md-input-messages-animation",m).animation(".md-input-message-animation",u).service("mdInputInvalidAnimation",l).service("mdInputMessagesAnimation",m).service("mdInputMessageAnimation",u),n.$inject=["$mdTheming","$parse"],i.$inject=["$mdUtil","$window","$mdAria","$timeout","$mdGesture"],r.$inject=["$animate","$mdUtil"],a.$inject=["$compile"],d.$inject=["$timeout"];var $=["ngIf","ngShow","ngHide","ngSwitchWhen","ngSwitchDefault"];c.$inject=["$mdUtil"];var C,y,M;l.$inject=["$$AnimateRunner","$animateCss","$mdUtil"],m.$inject=["$$AnimateRunner","$animateCss","$mdUtil"],u.$inject=["$$AnimateRunner","$animateCss","$mdUtil"]}(),function(){function e(e){return{restrict:"E",compile:function(t){return t[0].setAttribute("role","list"),e}}}function n(e,n,o,i){var r=["md-checkbox","md-switch","md-menu"];return{restrict:"E",controller:"MdListController",compile:function(a,d){function s(){for(var e,t,n=["md-switch","md-checkbox"],o=0;t=n[o];++o)if((e=a.find(t)[0])&&!e.hasAttribute("aria-label")){var i=a.find("p")[0];if(!i)return;e.setAttribute("aria-label","Toggle "+i.textContent)}}function c(){var e=t.element(E),n=e.parent().hasClass("md-secondary-container")||E.parentNode.firstElementChild!==E,o="left";n&&(o="right"),e.attr("md-position-mode")||e.attr("md-position-mode",o+" target");var i=e.children().eq(0);g(i[0])||i.attr("ng-click","$mdOpenMenu($event)"),i.attr("aria-label")||i.attr("aria-label","Open List Menu")}function l(e){if("div"==e)C=t.element('<div class="md-no-style md-list-item-inner">'),C.append(a.contents()),a.addClass("md-proxy-focus");else{C=t.element('<div class="md-button md-no-style">   <div class="md-list-item-inner"></div></div>');var n=t.element('<md-button class="md-no-style"></md-button>');n[0].setAttribute("aria-label",a[0].textContent),p(a[0],n[0]),a.hasClass("md-no-focus")&&n.addClass("md-no-focus"),C.prepend(n),C.children().eq(1).append(a.contents()),a.addClass("_md-button-wrap")}a[0].setAttribute("tabindex","-1"),a.append(C)}function m(){var e=t.element('<div class="md-secondary-container">');t.forEach($,function(t){u(t,e)}),C.append(e)}function u(n,o){if(n&&!f(n)&&n.hasAttribute("ng-click")){e.expect(n,"aria-label");var i=t.element('<md-button class="md-secondary md-icon-button">');p(n,i[0],["ng-if","ng-hide","ng-show"]),n.setAttribute("tabindex","-1"),i.append(n),n=i[0]}n&&(!g(n)||!d.ngClick&&h(n))&&t.element(n).removeClass("md-secondary"),a.addClass("md-with-secondary"),o.append(n)}function p(e,n,i){var r=o.prefixer(["ng-if","ng-click","ng-dblclick","aria-label","ng-disabled","ui-sref","href","ng-href","target","ng-attr-ui-sref","ui-sref-opts"]);i&&(r=r.concat(o.prefixer(i))),t.forEach(r,function(t){e.hasAttribute(t)&&(n.setAttribute(t,e.getAttribute(t)),e.removeAttribute(t))})}function h(e){return r.indexOf(e.nodeName.toLowerCase())!=-1}function f(e){var t=e.nodeName.toUpperCase();return"MD-BUTTON"==t||"BUTTON"==t}function g(e){for(var t=e.attributes,n=0;n<t.length;n++)if("ngClick"===d.$normalize(t[n].name))return!0;return!1}function b(e,a,d,s){function c(){p&&p.children&&!b&&t.forEach(r,function(e){t.forEach(p.querySelectorAll(e+":not(.md-secondary)"),function(e){u.push(e)})})}function l(){(1==u.length||b)&&(a.addClass("md-clickable"),b||s.attachRipple(e,t.element(a[0].querySelector(".md-no-style"))))}function m(e){var t=["md-slider"];if(!e.path)return t.indexOf(e.target.tagName.toLowerCase())!==-1;for(var n=e.path.indexOf(a.children()[0]),o=0;o<n;o++)if(t.indexOf(e.path[o].tagName.toLowerCase())!==-1)return!0}a.addClass("_md");var u=[],p=a[0].firstElementChild,h=a.hasClass("_md-button-wrap"),f=h?p.firstElementChild:p,b=f&&g(f);c(),l(),a.hasClass("md-proxy-focus")&&u.length&&t.forEach(u,function(n){n=t.element(n),e.mouseActive=!1,n.on("mousedown",function(){e.mouseActive=!0,i(function(){e.mouseActive=!1},100)}).on("focus",function(){e.mouseActive===!1&&a.addClass("md-focused"),n.on("blur",function t(){a.removeClass("md-focused"),n.off("blur",t)})})});var v=function(e){if("INPUT"!=e.target.nodeName&&"TEXTAREA"!=e.target.nodeName&&!e.target.isContentEditable){var t=e.which||e.keyCode;t==n.KEY_CODE.SPACE&&f&&(f.click(),e.preventDefault(),e.stopPropagation())}};b||u.length||f&&f.addEventListener("keypress",v),a.off("click"),a.off("keypress"),1==u.length&&f&&a.children().eq(0).on("click",function(e){if(!m(e)){var n=o.getClosest(e.target,"BUTTON");!n&&f.contains(e.target)&&t.forEach(u,function(n){e.target===n||n.contains(e.target)||("MD-MENU"===n.nodeName&&(n=n.children[0]),t.element(n).triggerHandler("click"))})}}),e.$on("$destroy",function(){f&&f.removeEventListener("keypress",v)})}var v,E,$=a[0].querySelectorAll(".md-secondary"),C=a;if(a[0].setAttribute("role","listitem"),d.ngClick||d.ngDblclick||d.ngHref||d.href||d.uiSref||d.ngAttrUiSref)l("button");else{for(var y,M=0;y=r[M];++M)if(E=a[0].querySelector(y)){v=!0;break}v?l("div"):a[0].querySelector("md-button:not(.md-secondary):not(.md-exclude)")||a.addClass("md-no-proxy")}return m(),s(),v&&"MD-MENU"===E.nodeName&&c(),b}}}function o(e,t,n){function o(e,t){var o={};n.attach(e,t,o)}var i=this;i.attachRipple=o}t.module("material.components.list",["material.core"]).controller("MdListController",o).directive("mdList",e).directive("mdListItem",n),e.$inject=["$mdTheming"],n.$inject=["$mdAria","$mdConstant","$mdUtil","$timeout"],o.$inject=["$scope","$element","$mdListInkRipple"]}(),function(){t.module("material.components.menu",["material.core","material.components.backdrop"])}(),function(){t.module("material.components.menuBar",["material.core","material.components.menu"])}(),function(){function e(e){return{restrict:"E",transclude:!0,controller:o,controllerAs:"ctrl",bindToController:!0,scope:{mdSelectedNavItem:"=?",navBarAriaLabel:"@?"},template:'<div class="md-nav-bar"><nav role="navigation"><ul class="_md-nav-bar-list" ng-transclude role="listbox"tabindex="0"ng-focus="ctrl.onFocus()"ng-blur="ctrl.onBlur()"ng-keydown="ctrl.onKeydown($event)"aria-label="{{ctrl.navBarAriaLabel}}"></ul></nav><md-nav-ink-bar></md-nav-ink-bar></div>',link:function(n,o,i,r){r.navBarAriaLabel||e.expectAsync(o,"aria-label",t.noop)}}}function o(e,t,n,o){this._$timeout=n,this._$scope=t,this._$mdConstant=o,this.mdSelectedNavItem,this.navBarAriaLabel,this._navBarEl=e[0],this._inkbar;var i=this,r=this._$scope.$watch(function(){return i._navBarEl.querySelectorAll("._md-nav-button").length},function(e){e>0&&(i._initTabs(),r())})}function i(e){return{restrict:"E",require:["mdNavItem","^mdNavBar"],controller:r,bindToController:!0,controllerAs:"ctrl",replace:!0,transclude:!0,template:'<li class="md-nav-item" role="option" aria-selected="{{ctrl.isSelected()}}"><md-button ng-if="ctrl.mdNavSref" class="_md-nav-button md-accent"ng-class="ctrl.getNgClassMap()"tabindex="-1"ui-sref="{{ctrl.mdNavSref}}"><span ng-transclude class="_md-nav-button-text"></span></md-button><md-button ng-if="ctrl.mdNavHref" class="_md-nav-button md-accent"ng-class="ctrl.getNgClassMap()"tabindex="-1"ng-href="{{ctrl.mdNavHref}}"><span ng-transclude class="_md-nav-button-text"></span></md-button><md-button ng-if="ctrl.mdNavClick" class="_md-nav-button md-accent"ng-class="ctrl.getNgClassMap()"tabindex="-1"ng-click="ctrl.mdNavClick()"><span ng-transclude class="_md-nav-button-text"></span></md-button></li>',scope:{mdNavClick:"&?",mdNavHref:"@?",mdNavSref:"@?",name:"@"},link:function(n,o,i,r){var a=r[0],d=r[1];e(function(){a.name||(a.name=t.element(o[0].querySelector("._md-nav-button-text")).text().trim());var e=t.element(o[0].querySelector("._md-nav-button"));e.on("click",function(){d.mdSelectedNavItem=a.name,n.$apply()})})}}}function r(e){this._$element=e,this.mdNavClick,this.mdNavHref,this.name,this._selected=!1,this._focused=!1;var t=!!e.attr("md-nav-click"),n=!!e.attr("md-nav-href"),o=!!e.attr("md-nav-sref");if((t?1:0)+(n?1:0)+(o?1:0)>1)throw Error("Must specify exactly one of md-nav-click, md-nav-href, md-nav-sref for nav-item directive")}t.module("material.components.navBar",["material.core"]).controller("MdNavBarController",o).directive("mdNavBar",e).controller("MdNavItemController",r).directive("mdNavItem",i),e.$inject=["$mdAria"],o.$inject=["$element","$scope","$timeout","$mdConstant"],o.prototype._initTabs=function(){this._inkbar=t.element(this._navBarEl.getElementsByTagName("md-nav-ink-bar")[0]);var e=this;this._$timeout(function(){e._updateTabs(e.mdSelectedNavItem,n)}),this._$scope.$watch("ctrl.mdSelectedNavItem",function(t,n){e._$timeout(function(){e._updateTabs(t,n)})})},o.prototype._updateTabs=function(e,t){var n=this,o=this._getTabs(),i=-1,r=-1,a=this._getTabByName(e),d=this._getTabByName(t);d&&(d.setSelected(!1),i=o.indexOf(d)),a&&(a.setSelected(!0),r=o.indexOf(a)),this._$timeout(function(){n._updateInkBarStyles(a,r,i)})},o.prototype._updateInkBarStyles=function(e,t,n){if(this._inkbar.toggleClass("_md-left",t<n).toggleClass("_md-right",t>n),this._inkbar.css({display:t<0?"none":""}),e){var o=e.getButtonEl(),i=o.offsetLeft;this._inkbar.css({left:i+"px",width:o.offsetWidth+"px"})}},o.prototype._getTabs=function(){var e=Array.prototype.slice.call(this._navBarEl.querySelectorAll(".md-nav-item"));return e.map(function(e){return t.element(e).controller("mdNavItem")})},o.prototype._getTabByName=function(e){return this._findTab(function(t){return t.getName()==e})},o.prototype._getSelectedTab=function(){return this._findTab(function(e){return e.isSelected()})},o.prototype.getFocusedTab=function(){return this._findTab(function(e){return e.hasFocus()})},o.prototype._findTab=function(e){for(var t=this._getTabs(),n=0;n<t.length;n++)if(e(t[n]))return t[n];return null},o.prototype.onFocus=function(){var e=this._getSelectedTab();e&&e.setFocused(!0)},o.prototype.onBlur=function(){var e=this.getFocusedTab();e&&e.setFocused(!1)},o.prototype._moveFocus=function(e,t){e.setFocused(!1),t.setFocused(!0)},o.prototype.onKeydown=function(e){var t=this._$mdConstant.KEY_CODE,n=this._getTabs(),o=this.getFocusedTab();if(o){var i=n.indexOf(o);switch(e.keyCode){case t.UP_ARROW:case t.LEFT_ARROW:i>0&&this._moveFocus(o,n[i-1]);break;case t.DOWN_ARROW:case t.RIGHT_ARROW:i<n.length-1&&this._moveFocus(o,n[i+1]);break;case t.SPACE:case t.ENTER:this._$timeout(function(){o.getButtonEl().click()})}}},i.$inject=["$$rAF"],r.$inject=["$element"],r.prototype.getNgClassMap=function(){return{"md-active":this._selected,"md-primary":this._selected,"md-unselected":!this._selected,"md-focused":this._focused}},r.prototype.getName=function(){return this.name},r.prototype.getButtonEl=function(){return this._$element[0].querySelector("._md-nav-button")},r.prototype.setSelected=function(e){this._selected=e},r.prototype.isSelected=function(){return this._selected},r.prototype.setFocused=function(e){this._focused=e},r.prototype.hasFocus=function(){return this._focused}}(),function(){function e(e,n,o,a){this._defaultConfigOptions={bindToController:!0,clickOutsideToClose:!1,disableParentScroll:!1,escapeToClose:!1,focusOnOpen:!0,fullscreen:!1,hasBackdrop:!1,propagateContainerEvents:!1,transformTemplate:t.bind(this,this._wrapTemplate),trapFocus:!1,zIndex:d},this._config={},this._$rootElement=e,this._$rootScope=n,this._$injector=o,this._$window=a,this.animation=r.animation,this.xPosition=i.xPosition,this.yPosition=i.yPosition}function o(e,t){this._$q=t.get("$q"),this._$mdCompiler=t.get("$mdCompiler"),this._$mdConstant=t.get("$mdConstant"),this._$mdUtil=t.get("$mdUtil"),this._$rootScope=t.get("$rootScope"),this._$animate=t.get("$animate"),this._$mdPanel=t.get("$mdPanel"),this._$log=t.get("$log"),this._$window=t.get("$window"),this._$$rAF=t.get("$$rAF"),this.id=e.id,this.config=e,this.isAttached=!1,this._panelContainer,this._panelEl,this._removeListeners=[],this._topFocusTrap,this._bottomFocusTrap,this._backdropRef,this._restoreScroll=null}function i(e){this._$window=e.get("$window"),this._isRTL="rtl"===e.get("$mdUtil").bidi(),this._absolute=!1,this._relativeToEl,this._top="",this._bottom="",this._left="",this._right="",this._translateX=[],this._translateY=[],this._positions=[],this._actualPosition}function r(e){this._$mdUtil=e.get("$mdUtil"),this._openFrom,this._closeTo,this._animationClass=""}function a(e){var n=t.isString(e)?document.querySelector(e):e;return t.element(n)}t.module("material.components.panel",["material.core","material.components.backdrop"]).service("$mdPanel",e);var d=80,s="_md-panel-hidden",c=t.element('<div class="_md-panel-focus-trap" tabindex="0"></div>');e.$inject=["$rootElement","$rootScope","$injector","$window"],e.prototype.create=function(e){var n=e||{};this._config={scope:this._$rootScope.$new(!0),attachTo:this._$rootElement},t.extend(this._config,this._defaultConfigOptions,n);var i="panel_"+this._$injector.get("$mdUtil").nextUid(),r=t.extend({id:i},this._config);return new o(r,this._$injector)},e.prototype.open=function(e){var t=this.create(e);return t.open().then(function(){return t})},e.prototype.newPanelPosition=function(){return new i(this._$injector)},e.prototype.newPanelAnimation=function(){return new r(this._$injector)},e.prototype._wrapTemplate=function(e){var t=e||"";return'<div class="md-panel-outer-wrapper">  <div class="md-panel" style="left: -9999px;">'+t+"</div></div>"},o.prototype.open=function(){var e=this;return this._$q(function(t,n){var o=e._done(t,e),i=e._simpleBind(e.show,e);e.attach().then(i).then(o)["catch"](n)})},o.prototype.close=function(){var e=this;return this._$q(function(t,n){var o=e._done(t,e),i=e._simpleBind(e.detach,e);e.hide().then(i).then(o)["catch"](n)})},o.prototype.attach=function(){if(this.isAttached&&this._panelEl)return this._$q.when(this);var e=this;return this._$q(function(n,o){var i=e._done(n,e),r=e.config.onDomAdded||t.noop,a=function(t){return e.isAttached=!0,e._addEventListeners(),t};e._$q.all([e._createBackdrop(),e._createPanel().then(a)["catch"](o)]).then(r).then(i)["catch"](o)})},o.prototype.detach=function(){if(!this.isAttached)return this._$q.when(this);var e=this,n=e.config.onDomRemoved||t.noop,o=function(){return e._removeEventListeners(),e._topFocusTrap&&e._topFocusTrap.parentNode&&e._topFocusTrap.parentNode.removeChild(e._topFocusTrap),e._bottomFocusTrap&&e._bottomFocusTrap.parentNode&&e._bottomFocusTrap.parentNode.removeChild(e._bottomFocusTrap),e._panelContainer.remove(),e.isAttached=!1,e._$q.when(e)};return this._restoreScroll&&(this._restoreScroll(),this._restoreScroll=null),this._$q(function(t,i){var r=e._done(t,e);e._$q.all([o(),!e._backdropRef||e._backdropRef.detach()]).then(n).then(r)["catch"](i)})},o.prototype.destroy=function(){this.config.scope.$destroy(),this.config.locals=null},o.prototype.show=function(){if(!this._panelContainer)return this._$q(function(e,t){t("Panel does not exist yet. Call open() or attach().")});if(!this._panelContainer.hasClass(s))return this._$q.when(this);var e=this,n=function(){return e.removeClass(s),e._animateOpen()};return this._$q(function(o,i){var r=e._done(o,e),a=e.config.onOpenComplete||t.noop;e._$q.all([e._backdropRef?e._backdropRef.show():e,n().then(function(){e._focusOnOpen()},i)]).then(a).then(r)["catch"](i)})},o.prototype.hide=function(){if(!this._panelContainer)return this._$q(function(e,t){t("Panel does not exist yet. Call open() or attach().")});if(this._panelContainer.hasClass(s))return this._$q.when(this);var e=this;return this._$q(function(n,o){var i=e._done(n,e),r=e.config.onRemoving||t.noop,d=function(){var t=e.config.origin;t&&a(t).focus()},c=function(){e.addClass(s)};e._$q.all([e._backdropRef?e._backdropRef.hide():e,e._animateClose().then(r).then(c).then(d)["catch"](o)]).then(i,o)})},o.prototype.addClass=function(e,t){if(!this._panelContainer)throw new Error("Panel does not exist yet. Call open() or attach().");t||this._panelContainer.hasClass(e)?t&&!this._panelEl.hasClass(e)&&this._panelEl.addClass(e):this._panelContainer.addClass(e)},o.prototype.removeClass=function(e,t){if(!this._panelContainer)throw new Error("Panel does not exist yet. Call open() or attach().");!t&&this._panelContainer.hasClass(e)?this._panelContainer.removeClass(e):t&&this._panelEl.hasClass(e)&&this._panelEl.removeClass(e)},o.prototype.toggleClass=function(e,t){if(!this._panelContainer)throw new Error("Panel does not exist yet. Call open() or attach().");t?this._panelEl.toggleClass(e):this._panelContainer.toggleClass(e)},o.prototype._createPanel=function(){var e=this;return this._$q(function(n,o){e.config.locals||(e.config.locals={}),e.config.locals.mdPanelRef=e,e._$mdCompiler.compile(e.config).then(function(i){e._panelContainer=i.link(e.config.scope),a(e.config.attachTo).append(e._panelContainer),e.config.disableParentScroll&&(e._restoreScroll=e._$mdUtil.disableScrollAround(null,e._panelContainer,{disableScrollMask:!0})),e._panelEl=t.element(e._panelContainer[0].querySelector(".md-panel")),e.config.panelClass&&e._panelEl.addClass(e.config.panelClass),e.config.propagateContainerEvents&&e._panelContainer.css("pointer-events","none"),e._$animate.pin&&e._$animate.pin(e._panelContainer,a(e.config.attachTo)),e._configureTrapFocus(),e._addStyles().then(function(){n(e)},o)},o)})},o.prototype._addStyles=function(){var e=this;return this._$q(function(t){e._panelContainer.css("z-index",e.config.zIndex),e._panelEl.css("z-index",e.config.zIndex+1);var n=function(){e._panelEl.css("left",""),e._panelContainer.addClass(s),t(e)};if(e.config.fullscreen)return e._panelEl.addClass("_md-panel-fullscreen"),void n();var o=e.config.position;return o?void e._$rootScope.$$postDigest(function(){e._updatePosition(!0),t(e)}):void n()})},o.prototype.updatePosition=function(e){if(!this._panelContainer)throw new Error("Panel does not exist yet. Call open() or attach().");this.config.position=e,this._updatePosition()},o.prototype._updatePosition=function(e){var t=this.config.position;if(t){t._setPanelPosition(this._panelEl),e&&this._panelContainer.addClass(s),this._panelEl.css(i.absPosition.TOP,t.getTop()),this._panelEl.css(i.absPosition.BOTTOM,t.getBottom()),this._panelEl.css(i.absPosition.LEFT,t.getLeft()),this._panelEl.css(i.absPosition.RIGHT,t.getRight());var n=this._$mdConstant.CSS.TRANSFORM;this._panelEl.css(n,t.getTransform())}},o.prototype._focusOnOpen=function(){if(this.config.focusOnOpen){var e=this;this._$rootScope.$$postDigest(function(){var t=e._$mdUtil.findFocusTarget(e._panelEl)||e._panelEl;t.focus()})}},o.prototype._createBackdrop=function(){if(this.config.hasBackdrop){if(!this._backdropRef){var e=this._$mdPanel.newPanelAnimation().openFrom(this.config.attachTo).withAnimation({open:"_md-opaque-enter",close:"_md-opaque-leave"}),t={animation:e,attachTo:this.config.attachTo,focusOnOpen:!1,panelClass:"_md-panel-backdrop",zIndex:this.config.zIndex-1};this._backdropRef=this._$mdPanel.create(t)}if(!this._backdropRef.isAttached)return this._backdropRef.attach()}},o.prototype._addEventListeners=function(){this._configureEscapeToClose(),this._configureClickOutsideToClose(),this._configureScrollListener()},o.prototype._removeEventListeners=function(){this._removeListeners&&this._removeListeners.forEach(function(e){e()}),this._removeListeners=[]},o.prototype._configureEscapeToClose=function(){if(this.config.escapeToClose){var e=a(this.config.attachTo),t=this,n=function(e){e.keyCode===t._$mdConstant.KEY_CODE.ESCAPE&&(e.stopPropagation(),e.preventDefault(),t.close())};this._panelContainer.on("keydown",n),e.on("keydown",n),this._removeListeners.push(function(){t._panelContainer.off("keydown",n),e.off("keydown",n)})}},o.prototype._configureClickOutsideToClose=function(){if(this.config.clickOutsideToClose){var e,t=this._panelContainer,n=function(t){e=t.target},o=this,i=function(n){e===t[0]&&n.target===t[0]&&(n.stopPropagation(),n.preventDefault(),o.close())};t.on("mousedown",n),t.on("mouseup",i),this._removeListeners.push(function(){t.off("mousedown",n),t.off("mouseup",i)})}},o.prototype._configureScrollListener=function(){var e=t.bind(this,this._updatePosition),n=this._$$rAF.throttle(e),o=this,i=function(){o.config.disableParentScroll||n()};this._$window.addEventListener("scroll",i,!0),this._removeListeners.push(function(){o._$window.removeEventListener("scroll",i,!0)})},o.prototype._configureTrapFocus=function(){if(this._panelEl.attr("tabIndex","-1"),this.config.trapFocus){var e=this._panelEl;this._topFocusTrap=c.clone()[0],this._bottomFocusTrap=c.clone()[0];var t=function(){e.focus()};this._topFocusTrap.addEventListener("focus",t),this._bottomFocusTrap.addEventListener("focus",t),this._removeListeners.push(this._simpleBind(function(){this._topFocusTrap.removeEventListener("focus",t),this._bottomFocusTrap.removeEventListener("focus",t)},this)),e[0].parentNode.insertBefore(this._topFocusTrap,e[0]),e.after(this._bottomFocusTrap)}},o.prototype._animateOpen=function(){this.addClass("md-panel-is-showing");var e=this.config.animation;if(!e)return this.addClass("_md-panel-shown"),
this._$q.when(this);var t=this;return this._$q(function(n){var o=t._done(n,t),i=function(){t._$log.warn("MdPanel Animations failed. Showing panel without animating."),o()};e.animateOpen(t._panelEl).then(o,i)})},o.prototype._animateClose=function(){var e=this.config.animation;if(!e)return this.removeClass("md-panel-is-showing"),this.removeClass("_md-panel-shown"),this._$q.when(this);var t=this;return this._$q(function(n){var o=function(){t.removeClass("md-panel-is-showing"),n(t)},i=function(){t._$log.warn("MdPanel Animations failed. Hiding panel without animating."),o()};e.animateClose(t._panelEl).then(o,i)})},o.prototype._simpleBind=function(e,t){return function(n){return e.apply(t,n)}},o.prototype._done=function(e,t){return function(){e(t)}},i.xPosition={CENTER:"center",ALIGN_START:"align-start",ALIGN_END:"align-end",OFFSET_START:"offset-start",OFFSET_END:"offset-end"},i.yPosition={CENTER:"center",ALIGN_TOPS:"align-tops",ALIGN_BOTTOMS:"align-bottoms",ABOVE:"above",BELOW:"below"},i.absPosition={TOP:"top",RIGHT:"right",BOTTOM:"bottom",LEFT:"left"},i.prototype.absolute=function(){return this._absolute=!0,this},i.prototype._setPosition=function(e,n){if(e===i.absPosition.RIGHT||e===i.absPosition.LEFT)this._left=this._right="";else{if(e!==i.absPosition.BOTTOM&&e!==i.absPosition.TOP){var o=Object.keys(i.absPosition).join().toLowerCase();throw new Error("Position must be one of "+o+".")}this._top=this._bottom=""}return this["_"+e]=t.isString(n)?n:"0",this},i.prototype.top=function(e){return this._setPosition(i.absPosition.TOP,e)},i.prototype.bottom=function(e){return this._setPosition(i.absPosition.BOTTOM,e)},i.prototype.start=function(e){var t=this._isRTL?i.absPosition.RIGHT:i.absPosition.LEFT;return this._setPosition(t,e)},i.prototype.end=function(e){var t=this._isRTL?i.absPosition.LEFT:i.absPosition.RIGHT;return this._setPosition(t,e)},i.prototype.left=function(e){return this._setPosition(i.absPosition.LEFT,e)},i.prototype.right=function(e){return this._setPosition(i.absPosition.RIGHT,e)},i.prototype.centerHorizontally=function(){return this._left="50%",this._right="",this._translateX=["-50%"],this},i.prototype.centerVertically=function(){return this._top="50%",this._bottom="",this._translateY=["-50%"],this},i.prototype.center=function(){return this.centerHorizontally().centerVertically()},i.prototype.relativeTo=function(e){return this._absolute=!1,this._relativeToEl=a(e),this},i.prototype.addPanelPosition=function(e,t){if(!this._relativeToEl)throw new Error("addPanelPosition can only be used with relative positioning. Set relativeTo first.");return this._validateXPosition(e),this._validateYPosition(t),this._positions.push({x:e,y:t}),this},i.prototype._validateYPosition=function(e){if(null!=e){for(var t,n=Object.keys(i.yPosition),o=[],r=0;t=n[r];r++){var a=i.yPosition[t];if(o.push(a),a===e)return}throw new Error("Panel y position only accepts the following values:\n"+o.join(" | "))}},i.prototype._validateXPosition=function(e){if(null!=e){for(var t,n=Object.keys(i.xPosition),o=[],r=0;t=n[r];r++){var a=i.xPosition[t];if(o.push(a),a===e)return}throw new Error("Panel x Position only accepts the following values:\n"+o.join(" | "))}},i.prototype.withOffsetX=function(e){return this._translateX.push(e),this},i.prototype.withOffsetY=function(e){return this._translateY.push(e),this},i.prototype.getTop=function(){return this._top},i.prototype.getBottom=function(){return this._bottom},i.prototype.getLeft=function(){return this._left},i.prototype.getRight=function(){return this._right},i.prototype.getTransform=function(){var e=this._reduceTranslateValues("translateX",this._translateX),t=this._reduceTranslateValues("translateY",this._translateY);return(e+" "+t).trim()},i.prototype._isOnscreen=function(e){var t=parseInt(this.getLeft()),n=parseInt(this.getTop()),o=t+e[0].offsetWidth,i=n+e[0].offsetHeight;return t>=0&&n>=0&&i<=this._$window.innerHeight&&o<=this._$window.innerWidth},i.prototype.getActualPosition=function(){return this._actualPosition},i.prototype._reduceTranslateValues=function(e,t){return t.map(function(t){return e+"("+t+")"}).join(" ")},i.prototype._setPanelPosition=function(e){if(!this._absolute){if(this._actualPosition)return void this._calculatePanelPosition(e,this._actualPosition);for(var t=0;t<this._positions.length&&(this._actualPosition=this._positions[t],this._calculatePanelPosition(e,this._actualPosition),!this._isOnscreen(e));t++);}},i.prototype._reverseXPosition=function(e){if(e!==i.xPosition.CENTER){var t="start",n="end";return e.indexOf(t)>-1?e.replace(t,n):e.replace(n,t)}},i.prototype._bidi=function(e){return this._isRTL?this._reverseXPosition(e):e},i.prototype._calculatePanelPosition=function(e,t){var n=e[0].getBoundingClientRect(),o=n.width,r=n.height,a=this._relativeToEl[0].getBoundingClientRect(),d=a.left,s=a.right,c=a.width;switch(this._bidi(t.x)){case i.xPosition.OFFSET_START:this._left=d-o+"px";break;case i.xPosition.ALIGN_END:this._left=s-o+"px";break;case i.xPosition.CENTER:var l=d+.5*c-.5*o;this._left=l+"px";break;case i.xPosition.ALIGN_START:this._left=d+"px";break;case i.xPosition.OFFSET_END:this._left=s+"px"}var m=a.top,u=a.bottom,p=a.height;switch(t.y){case i.yPosition.ABOVE:this._top=m-r+"px";break;case i.yPosition.ALIGN_BOTTOMS:this._top=u-r+"px";break;case i.yPosition.CENTER:var h=m+.5*p-.5*r;this._top=h+"px";break;case i.yPosition.ALIGN_TOPS:this._top=m+"px";break;case i.yPosition.BELOW:this._top=u+"px"}},r.animation={SLIDE:"md-panel-animate-slide",SCALE:"md-panel-animate-scale",FADE:"md-panel-animate-fade"},r.prototype.openFrom=function(e){return e=e.target?e.target:e,this._openFrom=this._getPanelAnimationTarget(e),this._closeTo||(this._closeTo=this._openFrom),this},r.prototype.closeTo=function(e){return this._closeTo=this._getPanelAnimationTarget(e),this},r.prototype._getPanelAnimationTarget=function(e){return t.isDefined(e.top)||t.isDefined(e.left)?{element:n,bounds:{top:e.top||0,left:e.left||0}}:this._getBoundingClientRect(a(e))},r.prototype.withAnimation=function(e){return this._animationClass=e,this},r.prototype.animateOpen=function(e){var n=this._$mdUtil.dom.animator;this._fixBounds(e);var o={},i=e[0].style.transform||"",a=n.toTransformCss(i),d=n.toTransformCss(i);switch(this._animationClass){case r.animation.SLIDE:e.css("opacity","1"),o={transitionInClass:"_md-panel-animate-enter"};var s=n.calculateSlideToOrigin(e,this._openFrom)||"";a=n.toTransformCss(s+" "+i);break;case r.animation.SCALE:o={transitionInClass:"_md-panel-animate-enter"};var c=n.calculateZoomToOrigin(e,this._openFrom)||"";a=n.toTransformCss(c+" "+i);break;case r.animation.FADE:o={transitionInClass:"_md-panel-animate-enter"};break;default:o=t.isString(this._animationClass)?{transitionInClass:this._animationClass}:{transitionInClass:this._animationClass.open,transitionOutClass:this._animationClass.close}}return n.translate3d(e,a,d,o)},r.prototype.animateClose=function(e){var n=this._$mdUtil.dom.animator,o={},i=e[0].style.transform||"",a=n.toTransformCss(i),d=n.toTransformCss(i);switch(this._animationClass){case r.animation.SLIDE:e.css("opacity","1"),o={transitionInClass:"_md-panel-animate-leave"};var s=n.calculateSlideToOrigin(e,this._closeTo)||"";d=n.toTransformCss(s+" "+i);break;case r.animation.SCALE:o={transitionInClass:"_md-panel-animate-scale-out _md-panel-animate-leave"};var c=n.calculateZoomToOrigin(e,this._closeTo)||"";d=n.toTransformCss(c+" "+i);break;case r.animation.FADE:o={transitionInClass:"_md-panel-animate-fade-out _md-panel-animate-leave"};break;default:o=t.isString(this._animationClass)?{transitionOutClass:this._animationClass}:{transitionInClass:this._animationClass.close,transitionOutClass:this._animationClass.open}}return n.translate3d(e,a,d,o)},r.prototype._fixBounds=function(e){var t=e[0].offsetWidth,n=e[0].offsetHeight;this._openFrom&&null==this._openFrom.bounds.height&&(this._openFrom.bounds.height=n),this._openFrom&&null==this._openFrom.bounds.width&&(this._openFrom.bounds.width=t),this._closeTo&&null==this._closeTo.bounds.height&&(this._closeTo.bounds.height=n),this._closeTo&&null==this._closeTo.bounds.width&&(this._closeTo.bounds.width=t)},r.prototype._getBoundingClientRect=function(e){if(e instanceof t.element)return{element:e,bounds:e[0].getBoundingClientRect()}}}(),function(){t.module("material.components.progressCircular",["material.core"])}(),function(){function e(e,n,o){function i(e,t,n){return e.attr("aria-valuemin",0),e.attr("aria-valuemax",100),e.attr("role","progressbar"),r}function r(o,i,r){function u(){r.$observe("value",function(e){var t=a(e);i.attr("aria-valuenow",t),h()!=l&&f($,t)}),r.$observe("mdBufferValue",function(e){f(E,a(e))}),r.$observe("disabled",function(e){b=e===!0||e===!1?!!e:t.isDefined(e),i.toggleClass(m,b),C.toggleClass(g,!b)}),r.$observe("mdMode",function(e){switch(g&&C.removeClass(g),e){case l:case c:case d:case s:C.addClass(g="md-mode-"+e);break;default:C.addClass(g="md-mode-"+s)}})}function p(){if(t.isUndefined(r.mdMode)){var e=t.isDefined(r.value),n=e?d:s;i.attr("md-mode",n),r.mdMode=n}}function h(){var e=(r.mdMode||"").trim();if(e)switch(e){case d:case s:case c:case l:break;default:e=s}return e}function f(e,o){if(!b&&h()){var i=n.supplant("translateX({0}%) scale({1},1)",[(o-100)/2,o/100]),r=v({transform:i});t.element(e).css(r)}}e(i);var g,b=r.hasOwnProperty("disabled"),v=n.dom.animator.toCss,E=t.element(i[0].querySelector(".md-bar1")),$=t.element(i[0].querySelector(".md-bar2")),C=t.element(i[0].querySelector(".md-container"));i.attr("md-mode",h()).toggleClass(m,b),p(),u()}function a(e){return Math.max(0,Math.min(e||0,100))}var d="determinate",s="indeterminate",c="buffer",l="query",m="_md-progress-linear-disabled";return{restrict:"E",template:'<div class="md-container"><div class="md-dashed"></div><div class="md-bar md-bar1"></div><div class="md-bar md-bar2"></div></div>',compile:i}}t.module("material.components.progressLinear",["material.core"]).directive("mdProgressLinear",e),e.$inject=["$mdTheming","$mdUtil","$log"]}(),function(){function e(e,n,o,i){function r(r,a,d,s){function c(){a.hasClass("md-focused")||a.addClass("md-focused")}function l(o){var i=o.which||o.keyCode;if(i==n.KEY_CODE.ENTER||o.currentTarget==o.target)switch(i){case n.KEY_CODE.LEFT_ARROW:case n.KEY_CODE.UP_ARROW:o.preventDefault(),m.selectPrevious(),c();break;case n.KEY_CODE.RIGHT_ARROW:case n.KEY_CODE.DOWN_ARROW:o.preventDefault(),m.selectNext(),c();break;case n.KEY_CODE.ENTER:var r=t.element(e.getClosest(a[0],"form"));r.length>0&&r.triggerHandler("submit")}}a.addClass("_md"),o(a);var m=s[0],u=s[1]||e.fakeNgModel();m.init(u),r.mouseActive=!1,a.attr({role:"radiogroup",tabIndex:a.attr("tabindex")||"0"}).on("keydown",l).on("mousedown",function(e){r.mouseActive=!0,i(function(){r.mouseActive=!1},100)}).on("focus",function(){r.mouseActive===!1&&m.$element.addClass("md-focused")}).on("blur",function(){m.$element.removeClass("md-focused")})}function a(e){this._radioButtonRenderFns=[],this.$element=e}function d(){return{init:function(e){this._ngModelCtrl=e,this._ngModelCtrl.$render=t.bind(this,this.render)},add:function(e){this._radioButtonRenderFns.push(e)},remove:function(e){var t=this._radioButtonRenderFns.indexOf(e);t!==-1&&this._radioButtonRenderFns.splice(t,1)},render:function(){this._radioButtonRenderFns.forEach(function(e){e()})},setViewValue:function(e,t){this._ngModelCtrl.$setViewValue(e,t),this.render()},getViewValue:function(){return this._ngModelCtrl.$viewValue},selectNext:function(){return s(this.$element,1)},selectPrevious:function(){return s(this.$element,-1)},setActiveDescendant:function(e){this.$element.attr("aria-activedescendant",e)},isDisabled:function(){return this.$element[0].hasAttribute("disabled")}}}function s(n,o){var i=e.iterator(n[0].querySelectorAll("md-radio-button"),!0);if(i.count()){var r=function(e){return!t.element(e).attr("disabled")},a=n[0].querySelector("md-radio-button.md-checked"),d=i[o<0?"previous":"next"](a,r)||i.first();t.element(d).triggerHandler("click")}}return a.prototype=d(),{restrict:"E",controller:["$element",a],require:["mdRadioGroup","?ngModel"],link:{pre:r}}}function n(e,t,n){function o(o,r,a,d){function s(){if(!d)throw"RadioButton: No RadioGroupController could be found.";d.add(l),a.$observe("value",l),r.on("click",c).on("$destroy",function(){d.remove(l)})}function c(e){r[0].hasAttribute("disabled")||d.isDisabled()||o.$apply(function(){d.setViewValue(a.value,e&&e.type)})}function l(){function e(e){"MD-RADIO-GROUP"!=r.parent()[0].nodeName&&r.parent()[e?"addClass":"removeClass"](i)}var t=d.getViewValue()==a.value;t!==u&&(u=t,r.attr("aria-checked",t),t?(e(!0),r.addClass(i),d.setActiveDescendant(r.attr("id"))):(e(!1),r.removeClass(i)))}function m(n,o){function i(){return a.id||"radio_"+t.nextUid()}o.ariaId=i(),n.attr({id:o.ariaId,role:"radio","aria-checked":"false"}),e.expectWithText(n,"aria-label")}var u;n(r),m(r,o),s()}var i="md-checked";return{restrict:"E",require:"^mdRadioGroup",transclude:!0,template:'<div class="md-container" md-ink-ripple md-ink-ripple-checkbox><div class="md-off"></div><div class="md-on"></div></div><div ng-transclude class="md-label"></div>',link:o}}t.module("material.components.radioButton",["material.core"]).directive("mdRadioGroup",e).directive("mdRadioButton",n),e.$inject=["$mdUtil","$mdConstant","$mdTheming","$timeout"],n.$inject=["$mdAria","$mdUtil","$mdTheming"]}(),function(){function o(e,o,i,r,a,d,s){function c(d,c){var l=t.element("<md-select-value><span></span></md-select-value>");if(l.append('<span class="md-select-icon" aria-hidden="true"></span>'),l.addClass("md-select-value"),l[0].hasAttribute("id")||l.attr("id","select_value_label_"+o.nextUid()),d.find("md-content").length||d.append(t.element("<md-content>").append(d.contents())),c.mdOnOpen&&(d.find("md-content").prepend(t.element('<div> <md-progress-circular md-mode="indeterminate" ng-if="$$loadingAsyncDone === false" md-diameter="25px"></md-progress-circular></div>')),d.find("md-option").attr("ng-show","$$loadingAsyncDone")),c.name){var m=t.element('<select class="md-visually-hidden">');m.attr({name:c.name,"aria-hidden":"true",tabindex:"-1"});var u=d.find("md-option");t.forEach(u,function(e){var n=t.element("<option>"+e.innerHTML+"</option>");e.hasAttribute("ng-value")?n.attr("ng-value",e.getAttribute("ng-value")):e.hasAttribute("value")&&n.attr("value",e.getAttribute("value")),m.append(n)}),m.append('<option ng-value="'+c.ngModel+'" selected></option>'),d.parent().append(m)}var p=o.parseAttributeBoolean(c.multiple),h=p?"multiple":"",f='<div class="md-select-menu-container" aria-hidden="true"><md-select-menu {0}>{1}</md-select-menu></div>';return f=o.supplant(f,[h,d.html()]),d.empty().append(l),d.append(f),c.tabindex||c.$set("tabindex",0),function(d,c,l,m){function u(){var e=c.attr("aria-label")||c.attr("placeholder");!e&&M&&M.label&&(e=M.label.text()),C=e,a.expect(c,"aria-label",e)}function h(){N&&(H=H||N.find("md-select-menu").controller("mdSelectMenu"),T.setLabelText(H.selectedLabels()))}function f(){if(C){var e=H.selectedLabels({mode:"aria"});c.attr("aria-label",e.length?C+": "+e:C)}}function g(){M&&M.setHasValue(H.selectedLabels().length>0||(c[0].validity||{}).badInput)}function b(){if(N=t.element(c[0].querySelector(".md-select-menu-container")),D=d,l.mdContainerClass){var e=N[0].getAttribute("class")+" "+l.mdContainerClass;N[0].setAttribute("class",e)}H=N.find("md-select-menu").controller("mdSelectMenu"),H.init(A,l.ngModel),c.on("$destroy",function(){N.remove()})}function v(e){if(i.isNavigationKey(e))e.preventDefault(),E(e);else if(i.isInputKey(e)||i.isNumPadKey(e)){e.preventDefault();var n=H.optNodeForKeyboardSearch(e);if(!n||n.hasAttribute("disabled"))return;var o=t.element(n).controller("mdOption");H.isMultiple||H.deselect(Object.keys(H.selected)[0]),H.select(o.hashKey,o.value),H.refreshViewValue()}}function E(){D._mdSelectIsOpen=!0,c.attr("aria-expanded","true"),e.show({scope:D,preserveScope:!0,skipCompile:!0,element:N,target:c[0],selectCtrl:T,preserveElement:!0,hasBackdrop:!0,loadingAsync:!!l.mdOnOpen&&(d.$eval(l.mdOnOpen)||!0)})["finally"](function(){D._mdSelectIsOpen=!1,c.focus(),c.attr("aria-expanded","false"),A.$setTouched()})}var $,C,y=!0,M=m[0],T=m[1],A=m[2],w=m[3],k=c.find("md-select-value"),_=t.isDefined(l.readonly),x=o.parseAttributeBoolean(l.mdNoAsterisk);if(M){var S=M.isErrorGetter||function(){return A.$invalid&&(A.$touched||w&&w.$submitted)};if(M.input&&c.find("md-select-header").find("input")[0]!==M.input[0])throw new Error("<md-input-container> can only have *one* child <input>, <textarea> or <select> element!");M.input=c,M.label||a.expect(c,"aria-label",c.attr("placeholder")),d.$watch(S,M.setInvalid)}var N,D,H;b(),r(c),w&&t.isDefined(l.multiple)&&o.nextTick(function(){var e=A.$modelValue||A.$viewValue;e&&w.$setPristine()});var I=A.$render;A.$render=function(){I(),h(),f(),g()},l.$observe("placeholder",A.$render),M&&M.label&&l.$observe("required",function(e){M.label.toggleClass("md-required",e&&!x)}),T.setLabelText=function(e){if(T.setIsPlaceholder(!e),l.mdSelectedText)e=s(l.mdSelectedText)(d);else{var t=l.placeholder||(M&&M.label?M.label.text():"");e=e||t||""}var n=k.children().eq(0);n.html(e)},T.setIsPlaceholder=function(e){e?(k.addClass("md-select-placeholder"),M&&M.label&&M.label.addClass("md-placeholder")):(k.removeClass("md-select-placeholder"),M&&M.label&&M.label.removeClass("md-placeholder"))},_||(c.on("focus",function(e){M&&M.setFocused(!0)}),c.on("blur",function(e){y&&(y=!1,D._mdSelectIsOpen&&e.stopImmediatePropagation()),D._mdSelectIsOpen||(M&&M.setFocused(!1),g())})),T.triggerClose=function(){s(l.mdOnClose)(d)},d.$$postDigest(function(){u(),h(),f()}),d.$watch(function(){return H.selectedLabels()},h);var O;l.$observe("ngMultiple",function(e){O&&O();var t=s(e);O=d.$watch(function(){return t(d)},function(e,t){e===n&&t===n||(e?c.attr("multiple","multiple"):c.removeAttr("multiple"),c.attr("aria-multiselectable",e?"true":"false"),N&&(H.setMultiple(e),I=A.$render,A.$render=function(){I(),h(),f(),g()},A.$render()))})}),l.$observe("disabled",function(e){t.isString(e)&&(e=!0),$!==n&&$===e||($=e,e?c.attr({"aria-disabled":"true"}).removeAttr("tabindex").off("click",E).off("keydown",v):c.attr({tabindex:l.tabindex,"aria-disabled":"false"}).on("click",E).on("keydown",v))}),l.hasOwnProperty("disabled")||l.hasOwnProperty("ngDisabled")||(c.attr({"aria-disabled":"false"}),c.on("click",E),c.on("keydown",v));var R={role:"listbox","aria-expanded":"false","aria-multiselectable":p&&!l.ngMultiple?"true":"false"};c[0].hasAttribute("id")||(R.id="select_"+o.nextUid());var L="select_container_"+o.nextUid();N.attr("id",L),R["aria-owns"]=L,c.attr(R),d.$on("$destroy",function(){e.destroy()["finally"](function(){M&&(M.setFocused(!1),M.setHasValue(!1),M.input=null),A.$setTouched()})})}}var l=i.KEY_CODE;[l.SPACE,l.ENTER,l.UP_ARROW,l.DOWN_ARROW];return{restrict:"E",require:["^?mdInputContainer","mdSelect","ngModel","?^form"],compile:c,controller:function(){}}}function i(e,o,i,r){function a(e,n,i,a){function d(e){13!=e.keyCode&&32!=e.keyCode||s(e)}function s(n){var i=o.getClosest(n.target,"md-option"),r=i&&t.element(i).data("$mdOptionController");if(i&&r){if(i.hasAttribute("disabled"))return n.stopImmediatePropagation(),!1;var a=c.hashGetter(r.value),d=t.isDefined(c.selected[a]);e.$apply(function(){c.isMultiple?d?c.deselect(a):c.select(a,r.value):d||(c.deselect(Object.keys(c.selected)[0]),c.select(a,r.value)),c.refreshViewValue()})}}var c=a[0];n.addClass("_md"),r(n),n.on("click",s),n.on("keypress",d)}function d(r,a,d){function s(){var e=m.ngModel.$modelValue||m.ngModel.$viewValue||[];if(t.isArray(e)){var n=Object.keys(m.selected),o=e.map(m.hashGetter),i=n.filter(function(e){return o.indexOf(e)===-1});i.forEach(m.deselect),o.forEach(function(t,n){m.select(t,e[n])})}}function c(){var e=m.ngModel.$viewValue||m.ngModel.$modelValue;Object.keys(m.selected).forEach(m.deselect),m.select(m.hashGetter(e),e)}var m=this;m.isMultiple=t.isDefined(a.multiple),m.selected={},m.options={},r.$watchCollection(function(){return m.options},function(){m.ngModel.$render()});var u,p;m.setMultiple=function(e){function n(e,n){return t.isArray(e||n||[])}var o=m.ngModel;p=p||o.$isEmpty,m.isMultiple=e,u&&u(),m.isMultiple?(o.$validators["md-multiple"]=n,o.$render=s,r.$watchCollection(m.modelBinding,function(e){n(e)&&s(e),m.ngModel.$setPristine()}),o.$isEmpty=function(e){return!e||0===e.length}):(delete o.$validators["md-multiple"],o.$render=c)};var h,f,g,b="",v=300;m.optNodeForKeyboardSearch=function(e){h&&clearTimeout(h),h=setTimeout(function(){h=n,b="",g=n,f=n},v);var o=e.keyCode-(i.isNumPadKey(e)?48:0);b+=String.fromCharCode(o);var r=new RegExp("^"+b,"i");f||(f=d.find("md-option"),g=new Array(f.length),t.forEach(f,function(e,t){g[t]=e.textContent.trim()}));for(var a=0;a<g.length;++a)if(r.test(g[a]))return f[a]},m.init=function(n,o){if(m.ngModel=n,m.modelBinding=o,m.ngModel.$isEmpty=function(e){return!m.options[m.hashGetter(e)]},n.$options&&n.$options.trackBy){var i={},a=e(n.$options.trackBy);m.hashGetter=function(e,t){return i.$value=e,a(t||r,i)}}else m.hashGetter=function(e){return t.isObject(e)?"object_"+(e.$$mdSelectId||(e.$$mdSelectId=++l)):e};m.setMultiple(m.isMultiple)},m.selectedLabels=function(e){e=e||{};var t=e.mode||"html",n=o.nodesToArray(d[0].querySelectorAll("md-option[selected]"));if(n.length){var i;return"html"==t?i=function(e){if(e.hasAttribute("md-option-empty"))return"";var t=e.innerHTML,n=e.querySelector(".md-ripple-container");n&&(t=t.replace(n.outerHTML,""));var o=e.querySelector(".md-container");return o&&(t=t.replace(o.outerHTML,"")),t}:"aria"==t&&(i=function(e){return e.hasAttribute("aria-label")?e.getAttribute("aria-label"):e.textContent}),n.map(i).join(", ")}return""},m.select=function(e,t){var n=m.options[e];n&&n.setSelected(!0),m.selected[e]=t},m.deselect=function(e){var t=m.options[e];t&&t.setSelected(!1),delete m.selected[e]},m.addOption=function(e,n){if(t.isDefined(m.options[e]))throw new Error('Duplicate md-option values are not allowed in a select. Duplicate value "'+n.value+'" found.');m.options[e]=n,t.isDefined(m.selected[e])&&(m.select(e,n.value),t.isDefined(m.ngModel.$modelValue)&&m.hashGetter(m.ngModel.$modelValue)===e&&m.ngModel.$validate(),m.refreshViewValue())},m.removeOption=function(e){delete m.options[e]},m.refreshViewValue=function(){var e,n=[];for(var o in m.selected)(e=m.options[o])?n.push(e.value):n.push(m.selected[o]);var i=m.ngModel.$options&&m.ngModel.$options.trackBy,r=m.isMultiple?n:n[0],a=m.ngModel.$modelValue;(i?t.equals(a,r):a==r)||(m.ngModel.$setViewValue(r),m.ngModel.$render())}}return d.$inject=["$scope","$attrs","$element"],{restrict:"E",require:["mdSelectMenu"],scope:!1,controller:d,link:{pre:a}}}function r(e,n){function o(e,n){return e.append(t.element('<div class="md-text">').append(e.contents())),e.attr("tabindex",n.tabindex||"0"),i(n)||e.attr("md-option-empty",""),r}function i(e){var t=e.value,n=e.ngValue;return t||n}function r(o,i,r,a){function d(e,t,n){if(!l.hashGetter)return void(n||o.$$postDigest(function(){d(e,t,!0)}));var i=l.hashGetter(t,o),r=l.hashGetter(e,o);c.hashKey=r,c.value=e,l.removeOption(i,c),l.addOption(r,c)}function s(){var e={role:"option","aria-selected":"false"};i[0].hasAttribute("id")||(e.id="select_option_"+n.nextUid()),i.attr(e)}var c=a[0],l=a[1];l.isMultiple&&(i.addClass("md-checkbox-enabled"),i.prepend(m.clone())),t.isDefined(r.ngValue)?o.$watch(r.ngValue,d):t.isDefined(r.value)?d(r.value):o.$watch(function(){return i.text().trim()},d),r.$observe("disabled",function(e){e?i.attr("tabindex","-1"):i.attr("tabindex","0")}),o.$$postDigest(function(){r.$observe("selected",function(e){t.isDefined(e)&&("string"==typeof e&&(e=!0),e?(l.isMultiple||l.deselect(Object.keys(l.selected)[0]),l.select(c.hashKey,c.value)):l.deselect(c.hashKey),l.refreshViewValue())})}),e.attach(o,i),s(),o.$on("$destroy",function(){l.removeOption(c.hashKey,c)})}function a(e){this.selected=!1,this.setSelected=function(t){t&&!this.selected?e.attr({selected:"selected","aria-selected":"true"}):!t&&this.selected&&(e.removeAttr("selected"),e.attr("aria-selected","false")),this.selected=t}}return a.$inject=["$element"],{restrict:"E",require:["mdOption","^^mdSelectMenu"],controller:a,compile:o}}function a(){function e(e,n){function o(){return e.parent().find("md-select-header").length}function i(){var o=e.find("label");o.length||(o=t.element("<label>"),e.prepend(o)),o.addClass("md-container-ignore"),n.label&&o.text(n.label)}o()||i()}return{restrict:"E",compile:e}}function d(){return{restrict:"E"}}function s(o){function i(o,i,l,m,u,p,h,f,g){function b(e,t,n){function o(){return h(t,{addClass:"md-leave"}).start()}function i(){t.removeClass("md-active"),t.attr("aria-hidden","true"),t[0].style.display="none",E(n),!n.$destroy&&n.restoreFocus&&n.target.focus()}return n=n||{},n.cleanupInteraction(),n.cleanupResizing(),n.hideBackdrop(),n.$destroy===!0?i():o().then(i)}function v(e,r,a){function d(e,t,n){return n.parent.append(t),u(function(e,n){try{h(t,{removeClass:"md-leave",duration:0}).start().then(s).then(e)}catch(o){n(o)}})}function s(){return u(function(t){if(a.isRemoved)return u.reject(!1);var n=$(e,r,a);n.container.element.css(y.toCss(n.container.styles)),n.dropDown.element.css(y.toCss(n.dropDown.styles)),p(function(){r.addClass("md-active"),n.dropDown.element.css(y.toCss({transform:""})),b(a.focusedNode),t()})})}function c(e,t,n){return n.disableParentScroll&&!l.getClosest(n.target,"MD-DIALOG")?n.restoreScroll=l.disableScrollAround(n.element,n.parent):n.disableParentScroll=!1,n.hasBackdrop&&(n.backdrop=l.createBackdrop(e,"md-select-backdrop md-click-catcher"),f.enter(n.backdrop,g[0].body,null,{duration:0})),function(){n.backdrop&&n.backdrop.remove(),n.disableParentScroll&&n.restoreScroll(),delete n.restoreScroll}}function b(e){e&&!e.hasAttribute("disabled")&&e.focus()}function v(e,n){var o=r.find("md-select-menu");if(!n.target)throw new Error(l.supplant(C,[n.target]));t.extend(n,{isRemoved:!1,target:t.element(n.target),parent:t.element(n.parent),selectEl:o,contentEl:r.find("md-content"),optionNodes:o[0].getElementsByTagName("md-option")})}function E(){var n=function(e,t,n){return function(){if(!n.isRemoved){var o=$(e,t,n),i=o.container,r=o.dropDown;i.element.css(y.toCss(i.styles)),r.element.css(y.toCss(r.styles))}}}(e,r,a),o=t.element(m);return o.on("resize",n),o.on("orientationchange",n),function(){o.off("resize",n),o.off("orientationchange",n)}}function T(){a.loadingAsync&&!a.isRemoved&&(e.$$loadingAsyncDone=!1,u.when(a.loadingAsync).then(function(){e.$$loadingAsyncDone=!0,delete a.loadingAsync}).then(function(){p(s)}))}function A(){function e(e){e.preventDefault(),e.stopPropagation(),a.restoreFocus=!1,l.nextTick(o.hide,!0)}function t(e){switch(e.preventDefault(),e.stopPropagation(),e.keyCode){case M.UP_ARROW:return c();case M.DOWN_ARROW:return s();case M.SPACE:case M.ENTER:var t=l.getClosest(e.target,"md-option");t&&(u.triggerHandler({type:"click",target:t}),e.preventDefault()),m(e);break;case M.TAB:case M.ESCAPE:e.stopPropagation(),e.preventDefault(),a.restoreFocus=!0,l.nextTick(o.hide,!0);break;default:if(i.isInputKey(e)||i.isNumPadKey(e)){var n=u.controller("mdSelectMenu").optNodeForKeyboardSearch(e);a.focusedNode=n||a.focusedNode,n&&n.focus()}}}function d(e){var t,o=l.nodesToArray(a.optionNodes),i=o.indexOf(a.focusedNode);do i===-1?i=0:"next"===e&&i<o.length-1?i++:"prev"===e&&i>0&&i--,t=o[i],t.hasAttribute("disabled")&&(t=n);while(!t&&i<o.length-1&&i>0);t&&t.focus(),a.focusedNode=t}function s(){d("next")}function c(){d("prev")}function m(e){function t(){var t=!1;if(e&&e.currentTarget.children.length>0){var n=e.currentTarget.children[0],o=n.scrollHeight>n.clientHeight;if(o&&n.children.length>0){var i=e.pageX-e.currentTarget.getBoundingClientRect().left;i>n.querySelector("md-option").offsetWidth&&(t=!0)}}return t}if(!(e&&"click"==e.type&&e.currentTarget!=u[0]||t())){var n=l.getClosest(e.target,"md-option");n&&n.hasAttribute&&!n.hasAttribute("disabled")&&(e.preventDefault(),e.stopPropagation(),p.isMultiple||(a.restoreFocus=!0,l.nextTick(function(){o.hide(p.ngModel.$viewValue)},!0)))}}if(!a.isRemoved){var u=a.selectEl,p=u.controller("mdSelectMenu")||{};return r.addClass("md-clickable"),a.backdrop&&a.backdrop.on("click",e),u.on("keydown",t),u.on("click",m),function(){a.backdrop&&a.backdrop.off("click",e),u.off("keydown",t),u.off("click",m),r.removeClass("md-clickable"),a.isRemoved=!0}}}return T(),v(e,a),a.hideBackdrop=c(e,r,a),d(e,r,a).then(function(e){return r.attr("aria-hidden","false"),a.alreadyOpen=!0,a.cleanupInteraction=A(),a.cleanupResizing=E(),e},a.hideBackdrop)}function E(e){var t=e.selectCtrl;if(t){var n=e.selectEl.controller("mdSelectMenu");t.setLabelText(n?n.selectedLabels():""),t.triggerClose()}}function $(n,o,i){var u,p=o[0],h=i.target[0].children[0],f=g[0].body,b=i.selectEl[0],v=i.contentEl[0],E=f.getBoundingClientRect(),$=h.getBoundingClientRect(),C=!1,y={left:E.left+c,top:c,bottom:E.height-c,right:E.width-c-(l.floatingScrollbars()?16:0)},M={top:$.top-y.top,left:$.left-y.left,right:y.right-($.left+$.width),bottom:y.bottom-($.top+$.height)},T=E.width-2*c,A=b.querySelector("md-option[selected]"),w=b.getElementsByTagName("md-option"),k=b.getElementsByTagName("md-optgroup"),_=s(o,v),x=r(i.loadingAsync);u=x?v.firstElementChild||v:A?A:k.length?k[0]:w.length?w[0]:v.firstElementChild||v,v.offsetWidth>T?v.style["max-width"]=T+"px":v.style.maxWidth=null,C&&(v.style["min-width"]=$.width+"px"),_&&b.classList.add("md-overflow");var S=u;"MD-OPTGROUP"===(S.tagName||"").toUpperCase()&&(S=w[0]||v.firstElementChild||v,u=S),i.focusedNode=S,p.style.display="block";var N=b.getBoundingClientRect(),D=d(u);if(u){var H=m.getComputedStyle(u);D.paddingLeft=parseInt(H.paddingLeft,10)||0,D.paddingRight=parseInt(H.paddingRight,10)||0}if(_){var I=v.offsetHeight/2;v.scrollTop=D.top+D.height/2-I,M.top<I?v.scrollTop=Math.min(D.top,v.scrollTop+I-M.top):M.bottom<I&&(v.scrollTop=Math.max(D.top+D.height-N.height,v.scrollTop-I+M.bottom))}var O,R,L,P,F;C?(O=$.left,R=$.top+$.height,L="50% 0",R+N.height>y.bottom&&(R=$.top-N.height,L="50% 100%")):(O=$.left+D.left-D.paddingLeft+2,R=Math.floor($.top+$.height/2-D.height/2-D.top+v.scrollTop)+2,L=D.left+$.width/2+"px "+(D.top+D.height/2-v.scrollTop)+"px 0px",P=Math.min($.width+D.paddingLeft+D.paddingRight,T),F=e.getComputedStyle(h)["font-size"]);var B=p.getBoundingClientRect(),U=Math.round(100*Math.min($.width/N.width,1))/100,j=Math.round(100*Math.min($.height/N.height,1))/100;return{container:{element:t.element(p),styles:{left:Math.floor(a(y.left,O,y.right-B.width)),top:Math.floor(a(y.top,R,y.bottom-B.height)),"min-width":P,"font-size":F}},dropDown:{element:t.element(b),styles:{transformOrigin:L,transform:i.alreadyOpen?"":l.supplant("scale({0},{1})",[U,j])}}}}var C="$mdSelect.show() expected a target element in options.target but got '{0}'!",y=l.dom.animator,M=i.KEY_CODE;return{parent:"body",themable:!0,onShow:v,onRemove:b,hasBackdrop:!0,disableParentScroll:!0}}function r(e){return e&&t.isFunction(e.then)}function a(e,t,n){return Math.max(e,Math.min(t,n))}function d(e){return e?{left:e.offsetLeft,top:e.offsetTop,width:e.offsetWidth,height:e.offsetHeight}:{left:0,top:0,width:0,height:0}}function s(e,t){var n=!1;try{var o=e[0].style.display;e[0].style.display="block",n=t.scrollHeight>t.offsetHeight,e[0].style.display=o}finally{}return n}return i.$inject=["$mdSelect","$mdConstant","$mdUtil","$window","$q","$$rAF","$animateCss","$animate","$document"],o("$mdSelect").setDefaults({methods:["target"],options:i})}var c=8,l=0,m=t.element('<div class="md-container"><div class="md-icon"></div></div>');t.module("material.components.select",["material.core","material.components.backdrop"]).directive("mdSelect",o).directive("mdSelectMenu",i).directive("mdOption",r).directive("mdOptgroup",a).directive("mdSelectHeader",d).provider("$mdSelect",s),o.$inject=["$mdSelect","$mdUtil","$mdConstant","$mdTheming","$mdAria","$compile","$parse"],i.$inject=["$parse","$mdUtil","$mdConstant","$mdTheming"],r.$inject=["$mdButtonInkRipple","$mdUtil"],s.$inject=["$$interimElementProvider"]}(),function(){function e(e,t){
return["$mdUtil","$window",function(n,o){return{restrict:"A",multiElement:!0,link:function(i,r,a){var d=i.$on("$md-resize-enable",function(){d();var s=r[0],c=s.nodeType===o.Node.ELEMENT_NODE?o.getComputedStyle(s):{};i.$watch(a[e],function(e){if(!!e===t){n.nextTick(function(){i.$broadcast("$md-resize")});var o={cachedTransitionStyles:c};n.dom.animator.waitTransitionEnd(r,o).then(function(){i.$broadcast("$md-resize")})}})})}}}]}t.module("material.components.showHide",["material.core"]).directive("ngShow",e("ngShow",!0)).directive("ngHide",e("ngHide",!1))}(),function(){function e(e,o,i,r){function a(e,n){var r=function(){return!1},a=function(){return i.when(o.supplant(c,[n||""]))};return t.extend({isLockedOpen:r,isOpen:r,toggle:a,open:a,close:a,onClose:t.noop,then:function(e){return s(n).then(e||t.noop)}},e)}function d(t,i){var a=e.get(t);return a||i?a:(r.error(o.supplant(c,[t||""])),n)}function s(t){return e.when(t)["catch"](r.error)}var c="SideNav '{0}' is not available! Did you use md-component-id='{0}'?",l={find:d,waitFor:s};return function(e,n){if(t.isUndefined(e))return l;var o=n===!0,i=l.find(e,o);return!i&&o?l.waitFor(e):!i&&t.isUndefined(n)?a(l,e):i}}function o(){return{restrict:"A",require:"^mdSidenav",link:function(e,t,n,o){}}}function i(e,o,i,r,a,d,s,c,l,m){function u(d,u,p,h){function f(e,t){d.isLockedOpen=e,e===t?u.toggleClass("md-locked-open",!!e):a[e?"addClass":"removeClass"](u,"md-locked-open"),M&&M.toggleClass("md-locked-open",!!e)}function g(e){var t=o.findFocusTarget(u)||o.findFocusTarget(u,"[md-sidenav-focus]")||u,n=u.parent();n[e?"on":"off"]("keydown",$),M&&M[e?"on":"off"]("click",C);var i=b(n,e);return e&&(A=m[0].activeElement),v(e),w=l.all([e&&M?a.enter(M,n):M?a.leave(M):l.when(!0),a[e?"removeClass":"addClass"](u,"md-closed")]).then(function(){d.isOpen&&t&&t.focus(),i&&i()})}function b(e,t){var n=u[0],o=e[0].scrollTop;if(t&&o){T={top:n.style.top,bottom:n.style.bottom,height:n.style.height};var i={top:o+"px",bottom:"auto",height:e[0].clientHeight+"px"};u.css(i),M.css(i)}if(!t&&T)return function(){n.style.top=T.top,n.style.bottom=T.bottom,n.style.height=T.height,M[0].style.top=null,M[0].style.bottom=null,M[0].style.height=null,T=null}}function v(e){var o=u.parent();e&&!y?(y=o.css("overflow"),o.css("overflow","hidden")):t.isDefined(y)&&(o.css("overflow",y),y=n)}function E(e){return d.isOpen==e?l.when(!0):(d.isOpen&&h.onCloseCb&&h.onCloseCb(),l(function(t){d.isOpen=e,o.nextTick(function(){w.then(function(e){d.isOpen||(A&&A.focus(),A=null),t(e)})})}))}function $(e){var t=e.keyCode===i.KEY_CODE.ESCAPE;return t?C(e):l.when(!0)}function C(e){return e.preventDefault(),h.close()}var y,M,T,A=null,w=l.when(!0),k=s(p.mdIsLockedOpen),_=function(){return k(d.$parent,{$media:function(t){return c.warn("$media is deprecated for is-locked-open. Use $mdMedia instead."),e(t)},$mdMedia:e})};t.isDefined(p.mdDisableBackdrop)||(M=o.createBackdrop(d,"md-sidenav-backdrop md-opaque ng-enter")),u.addClass("_md"),r(u),M&&r.inherit(M,u),u.on("$destroy",function(){M&&M.remove(),h.destroy()}),d.$on("$destroy",function(){M&&M.remove()}),d.$watch(_,f),d.$watch("isOpen",g),h.$toggleOpen=E}return{restrict:"E",scope:{isOpen:"=?mdIsOpen"},controller:"$mdSidenavController",compile:function(e){return e.addClass("md-closed"),e.attr("tabIndex","-1"),u}}}function r(e,t,n,o,i){var r=this;r.isOpen=function(){return!!e.isOpen},r.isLockedOpen=function(){return!!e.isLockedOpen},r.onClose=function(e){return r.onCloseCb=e,r},r.open=function(){return r.$toggleOpen(!0)},r.close=function(){return r.$toggleOpen(!1)},r.toggle=function(){return r.$toggleOpen(!e.isOpen)},r.$toggleOpen=function(t){return i.when(e.isOpen=t)},r.destroy=o.register(r,n.mdComponentId)}t.module("material.components.sidenav",["material.core","material.components.backdrop"]).factory("$mdSidenav",e).directive("mdSidenav",i).directive("mdSidenavFocus",o).controller("$mdSidenavController",r),e.$inject=["$mdComponentRegistry","$mdUtil","$q","$log"],i.$inject=["$mdMedia","$mdUtil","$mdConstant","$mdTheming","$animate","$compile","$parse","$log","$q","$document"],r.$inject=["$scope","$element","$attrs","$mdComponentRegistry","$q"]}(),function(){function e(){return{controller:function(){},compile:function(e){var o=e.find("md-slider");if(o){var i=o.attr("md-vertical");return i!==n&&e.attr("md-vertical",""),o.attr("flex")||o.attr("flex",""),function(e,n,o,i){function r(e){n.children().attr("disabled",e),n.find("input").attr("disabled",e)}n.addClass("_md");var a=t.noop;o.disabled?r(!0):o.ngDisabled&&(a=e.$watch(o.ngDisabled,function(e){r(e)})),e.$on("$destroy",function(){a()});var d;i.fitInputWidthToTextLength=function(e){var t=n[0].querySelector("md-input-container");if(t){var o=getComputedStyle(t),i=parseInt(o.minWidth),r=2*parseInt(o.padding);d=d||parseInt(o.maxWidth);var a=Math.max(d,i+r+i/2*e);t.style.maxWidth=a+"px"}}}}}}}function o(e,n,o,i,r,a,d,s,c,l){function m(e,n){var i=t.element(e[0].getElementsByClassName("md-slider-wrapper")),r=n.tabindex||0;return i.attr("tabindex",r),(n.disabled||n.ngDisabled)&&i.attr("tabindex",-1),i.attr("role","slider"),o.expect(e,"aria-label"),u}function u(o,m,u,p){function h(){y(),x()}function f(e){se=parseFloat(e),m.attr("aria-valuemin",e),h()}function g(e){ce=parseFloat(e),m.attr("aria-valuemax",e),h()}function b(e){le=parseFloat(e)}function v(e){me=S(parseInt(e),0,6)}function E(){m.attr("aria-disabled",!!Y())}function $(){if(ie&&!Y()&&!t.isUndefined(le)){if(le<=0){var e="Slider step value must be greater than zero when in discrete mode";throw c.error(e),new Error(e)}var o=Math.floor((ce-se)/le);ue||(ue=t.element("<canvas>").css("position","absolute"),J.append(ue),pe=ue[0].getContext("2d"));var i=M();!i||i.height||i.width||(y(),i=he),ue[0].width=i.width,ue[0].height=i.height;for(var r,a=0;a<=o;a++){var d=n.getComputedStyle(J[0]);pe.fillStyle=d.color||"black",r=Math.floor((oe?i.height:i.width)*(a/o)),pe.fillRect(oe?0:r-1,oe?r-1:0,oe?i.width:2,oe?2:i.height)}}}function C(){if(ue&&pe){var e=M();pe.clearRect(0,0,e.width,e.height)}}function y(){he=Q[0].getBoundingClientRect()}function M(){return te(),he}function T(e){if(!Y()){var t;(oe?e.keyCode===r.KEY_CODE.DOWN_ARROW:e.keyCode===r.KEY_CODE.LEFT_ARROW)?t=-le:(oe?e.keyCode===r.KEY_CODE.UP_ARROW:e.keyCode===r.KEY_CODE.RIGHT_ARROW)&&(t=le),t=re?-t:t,t&&((e.metaKey||e.ctrlKey||e.altKey)&&(t*=4),e.preventDefault(),e.stopPropagation(),o.$evalAsync(function(){_(W.$viewValue+t)}))}}function A(){$(),o.mouseActive=!0,ee.removeClass("md-focused"),l(function(){o.mouseActive=!1},100)}function w(){o.mouseActive===!1&&ee.addClass("md-focused")}function k(){ee.removeClass("md-focused"),m.removeClass("md-active"),C()}function _(e){W.$setViewValue(S(N(e)))}function x(){isNaN(W.$viewValue)&&(W.$viewValue=W.$modelValue),W.$viewValue=S(W.$viewValue);var e=z(W.$viewValue);o.modelValue=W.$viewValue,m.attr("aria-valuenow",W.$viewValue),D(e),G.text(W.$viewValue)}function S(e,n,o){if(t.isNumber(e))return n=t.isNumber(n)?n:se,o=t.isNumber(o)?o:ce,Math.max(n,Math.min(o,e))}function N(e){if(t.isNumber(e)){var n=Math.round((e-se)/le)*le+se;return n=Math.round(n*Math.pow(10,me))/Math.pow(10,me),V&&V.fitInputWidthToTextLength&&i.debounce(function(){V.fitInputWidthToTextLength(n.toString().length)},100)(),n}}function D(e){e=U(e);var t=100*e+"%",n=re?100*(1-e)+"%":t;oe?X.css("bottom",t):i.bidiProperty(X,"left","right",t),Z.css(oe?"height":"width",n),m.toggleClass(re?"md-max":"md-min",0===e),m.toggleClass(re?"md-min":"md-max",1===e)}function H(e){if(!Y()){m.addClass("md-active"),m[0].focus(),y();var t=q(j(oe?e.pointer.y:e.pointer.x)),n=S(N(t));o.$apply(function(){_(n),D(z(n))})}}function I(e){if(!Y()){m.removeClass("md-dragging");var t=q(j(oe?e.pointer.y:e.pointer.x)),n=S(N(t));o.$apply(function(){_(n),x()})}}function O(e){Y()||(fe=!0,e.stopPropagation(),m.addClass("md-dragging"),P(e))}function R(e){fe&&(e.stopPropagation(),P(e))}function L(e){fe&&(e.stopPropagation(),fe=!1)}function P(e){ie?B(oe?e.pointer.y:e.pointer.x):F(oe?e.pointer.y:e.pointer.x)}function F(e){o.$evalAsync(function(){_(q(j(e)))})}function B(e){var t=q(j(e)),n=S(N(t));D(j(e)),G.text(n)}function U(e){return Math.max(0,Math.min(e||0,1))}function j(e){var t=oe?he.top:he.left,n=oe?he.height:he.width,o=(e-t)/n;return oe||"rtl"!==i.bidi()||(o=1-o),Math.max(0,Math.min(1,oe?1-o:o))}function q(e){var t=re?1-e:e;return se+t*(ce-se)}function z(e){var t=(e-se)/(ce-se);return re?1-t:t}a(m);var W=p[0]||{$setViewValue:function(e){this.$viewValue=e,this.$viewChangeListeners.forEach(function(e){e()})},$parsers:[],$formatters:[],$viewChangeListeners:[]},V=p[1],Y=(t.element(i.getClosest(m,"_md-slider-container",!0)),u.ngDisabled?t.bind(null,s(u.ngDisabled),o.$parent):function(){return m[0].hasAttribute("disabled")}),K=t.element(m[0].querySelector(".md-thumb")),G=t.element(m[0].querySelector(".md-thumb-text")),X=K.parent(),Q=t.element(m[0].querySelector(".md-track-container")),Z=t.element(m[0].querySelector(".md-track-fill")),J=t.element(m[0].querySelector(".md-track-ticks")),ee=t.element(m[0].getElementsByClassName("md-slider-wrapper")),te=(t.element(m[0].getElementsByClassName("md-slider-content")),i.throttle(y,5e3)),ne=3,oe=t.isDefined(u.mdVertical),ie=t.isDefined(u.mdDiscrete),re=t.isDefined(u.mdInvert);t.isDefined(u.min)?u.$observe("min",f):f(0),t.isDefined(u.max)?u.$observe("max",g):g(100),t.isDefined(u.step)?u.$observe("step",b):b(1),t.isDefined(u.round)?u.$observe("round",v):v(ne);var ae=t.noop;u.ngDisabled&&(ae=o.$parent.$watch(u.ngDisabled,E)),d.register(ee,"drag",{horizontal:!oe}),o.mouseActive=!1,ee.on("keydown",T).on("mousedown",A).on("focus",w).on("blur",k).on("$md.pressdown",H).on("$md.pressup",I).on("$md.dragstart",O).on("$md.drag",R).on("$md.dragend",L),setTimeout(h,0);var de=e.throttle(h);t.element(n).on("resize",de),o.$on("$destroy",function(){t.element(n).off("resize",de)}),W.$render=x,W.$viewChangeListeners.push(x),W.$formatters.push(S),W.$formatters.push(N);var se,ce,le,me,ue,pe,he={};y();var fe=!1}return{scope:{},require:["?ngModel","?^mdSliderContainer"],template:'<div class="md-slider-wrapper"><div class="md-slider-content"><div class="md-track-container"><div class="md-track"></div><div class="md-track md-track-fill"></div><div class="md-track-ticks"></div></div><div class="md-thumb-container"><div class="md-thumb"></div><div class="md-focus-thumb"></div><div class="md-focus-ring"></div><div class="md-sign"><span class="md-thumb-text"></span></div><div class="md-disabled-thumb"></div></div></div></div>',compile:m}}t.module("material.components.slider",["material.core"]).directive("mdSlider",o).directive("mdSliderContainer",e),o.$inject=["$$rAF","$window","$mdAria","$mdUtil","$mdConstant","$mdTheming","$mdGesture","$parse","$log","$timeout"]}(),function(){function e(e,t,o,i){function r(i){function r(e,t){t.addClass("md-sticky-clone");var n={element:e,clone:t};return f.items.push(n),o.nextTick(function(){p.prepend(n.clone)}),h(),function(){f.items.forEach(function(t,n){t.element[0]===e[0]&&(f.items.splice(n,1),t.clone.remove())}),h()}}function d(){f.items.forEach(s),f.items=f.items.sort(function(e,t){return e.top<t.top?-1:1});for(var e,t=p.prop("scrollTop"),n=f.items.length-1;n>=0;n--)if(t>f.items[n].top){e=f.items[n];break}l(e)}function s(e){var t=e.element[0];for(e.top=0,e.left=0,e.right=0;t&&t!==p[0];)e.top+=t.offsetTop,e.left+=t.offsetLeft,t.offsetParent&&(e.right+=t.offsetParent.offsetWidth-t.offsetWidth-t.offsetLeft),t=t.offsetParent;e.height=e.element.prop("offsetHeight");var i=o.floatingScrollbars()?"0":n;o.bidi(e.clone,"margin-left",e.left,i),o.bidi(e.clone,"margin-right",i,e.right)}function c(){var e=p.prop("scrollTop"),t=e>(c.prevScrollTop||0);if(c.prevScrollTop=e,0===e)return void l(null);if(t){if(f.next&&f.next.top<=e)return void l(f.next);if(f.current&&f.next&&f.next.top-e<=f.next.height)return void u(f.current,e+(f.next.top-f.next.height-e))}if(!t){if(f.current&&f.prev&&e<f.current.top)return void l(f.prev);if(f.next&&f.current&&e>=f.next.top-f.current.height)return void u(f.current,e+(f.next.top-e-f.current.height))}f.current&&u(f.current,e)}function l(e){if(f.current!==e){f.current&&(u(f.current,null),m(f.current,null)),e&&m(e,"active"),f.current=e;var t=f.items.indexOf(e);f.next=f.items[t+1],f.prev=f.items[t-1],m(f.next,"next"),m(f.prev,"prev")}}function m(e,t){e&&e.state!==t&&(e.state&&(e.clone.attr("sticky-prev-state",e.state),e.element.attr("sticky-prev-state",e.state)),e.clone.attr("sticky-state",t),e.element.attr("sticky-state",t),e.state=t)}function u(t,i){t&&(null===i||i===n?t.translateY&&(t.translateY=null,t.clone.css(e.CSS.TRANSFORM,"")):(t.translateY=i,o.bidi(t.clone,e.CSS.TRANSFORM,"translate3d("+t.left+"px,"+i+"px,0)","translateY("+i+"px)")))}var p=i.$element,h=t.throttle(d);a(p),p.on("$scrollstart",h),p.on("$scroll",c);var f;return f={prev:null,current:null,next:null,items:[],add:r,refreshElements:d}}function a(e){function n(){+o.now()-r>a?(i=!1,e.triggerHandler("$scrollend")):(e.triggerHandler("$scroll"),t.throttle(n))}var i,r,a=200;e.on("scroll touchmove",function(){i||(i=!0,t.throttle(n),e.triggerHandler("$scrollstart")),e.triggerHandler("$scroll"),r=+o.now()})}var d=o.checkStickySupport();return function(e,t,n){var o=t.controller("mdContent");if(o)if(d)t.css({position:d,top:0,"z-index":2});else{var a=o.$element.data("$$sticky");a||(a=r(o),o.$element.data("$$sticky",a));var s=n||i(t.clone())(e),c=a.add(t,s);e.$on("$destroy",c)}}}t.module("material.components.sticky",["material.core","material.components.content"]).factory("$mdSticky",e),e.$inject=["$mdConstant","$$rAF","$mdUtil","$compile"]}(),function(){function e(e,n,o,i){return{restrict:"E",replace:!0,transclude:!0,template:'<div class="md-subheader _md">  <div class="md-subheader-inner">    <div class="md-subheader-content"></div>  </div></div>',link:function(r,a,d,s,c){function l(e){return t.element(e[0].querySelector(".md-subheader-content"))}o(a),a.addClass("_md"),i.prefixer().removeAttribute(a,"ng-repeat");var m=a[0].outerHTML;c(r,function(e){l(a).append(e)}),a.hasClass("md-no-sticky")||c(r,function(t){var o=n('<div class="md-subheader-wrapper">'+m+"</div>")(r);i.nextTick(function(){l(o).append(t)}),e(r,a,o)})}}}t.module("material.components.subheader",["material.core","material.components.sticky"]).directive("mdSubheader",e),e.$inject=["$mdSticky","$compile","$mdTheming","$mdUtil"]}(),function(){function e(e){function t(e){function t(t,i,r){var a=e(r[n]);i.on(o,function(e){t.$applyAsync(function(){a(t,{$event:e})})})}return{restrict:"A",link:t}}var n="md"+e,o="$md."+e.toLowerCase();return t.$inject=["$parse"],t}t.module("material.components.swipe",["material.core"]).directive("mdSwipeLeft",e("SwipeLeft")).directive("mdSwipeRight",e("SwipeRight")).directive("mdSwipeUp",e("SwipeUp")).directive("mdSwipeDown",e("SwipeDown"))}(),function(){function e(e,n,o,i,r,a,d){function s(e,s){var l=c.compile(e,s).post;return e.addClass("md-dragging"),function(e,s,c,m){function u(t){g&&g(e)||(t.stopPropagation(),s.addClass("md-dragging"),E={width:b.prop("offsetWidth")})}function p(e){if(E){e.stopPropagation(),e.srcEvent&&e.srcEvent.preventDefault();var t=e.pointer.distanceX/E.width,n=m.$viewValue?1+t:t;n=Math.max(0,Math.min(1,n)),b.css(o.CSS.TRANSFORM,"translate3d("+100*n+"%,0,0)"),E.translate=n}}function h(t){if(E){t.stopPropagation(),s.removeClass("md-dragging"),b.css(o.CSS.TRANSFORM,"");var n=m.$viewValue?E.translate<.5:E.translate>.5;n&&f(!m.$viewValue),E=null,e.skipToggle=!0,d(function(){e.skipToggle=!1},1)}}function f(t){e.$apply(function(){m.$setViewValue(t),m.$render()})}m=m||n.fakeNgModel();var g=null;null!=c.disabled?g=function(){return!0}:c.ngDisabled&&(g=i(c.ngDisabled));var b=t.element(s[0].querySelector(".md-thumb-container")),v=t.element(s[0].querySelector(".md-container"));r(function(){s.removeClass("md-dragging")}),l(e,s,c,m),g&&e.$watch(g,function(e){s.attr("tabindex",e?-1:0)}),a.register(v,"drag"),v.on("$md.dragstart",u).on("$md.drag",p).on("$md.dragend",h);var E}}var c=e[0];return{restrict:"E",priority:210,transclude:!0,template:'<div class="md-container"><div class="md-bar"></div><div class="md-thumb-container"><div class="md-thumb" md-ink-ripple md-ink-ripple-checkbox></div></div></div><div ng-transclude class="md-label"></div>',require:"?ngModel",compile:s}}t.module("material.components.switch",["material.core","material.components.checkbox"]).directive("mdSwitch",e),e.$inject=["mdCheckboxDirective","$mdUtil","$mdConstant","$parse","$$rAF","$mdGesture","$timeout"]}(),function(){t.module("material.components.tabs",["material.core","material.components.icon"])}(),function(){function e(e){return{restrict:"E",link:function(t,n){n.addClass("_md"),t.$on("$destroy",function(){e.destroy()})}}}function n(e){function n(e){i=e}function o(e,n,o,r){function a(t,a,d){i=d.textContent||d.content;var l=!r("gt-sm");return a=o.extractElementByName(a,"md-toast",!0),d.element=a,d.onSwipe=function(e,t){var i=e.type.replace("$md.",""),r=i.replace("swipe","");"down"===r&&d.position.indexOf("top")!=-1&&!l||"up"===r&&(d.position.indexOf("bottom")!=-1||l)||("left"!==r&&"right"!==r||!l)&&(a.addClass("md-"+i),o.nextTick(n.cancel))},d.openClass=s(d.position),a.addClass(d.toastClass),d.parent.addClass(d.openClass),o.hasComputedStyle(d.parent,"position","static")&&d.parent.css("position","relative"),a.on(c,d.onSwipe),a.addClass(l?"md-bottom":d.position.split(" ").map(function(e){return"md-"+e}).join(" ")),d.parent&&d.parent.addClass("md-toast-animating"),e.enter(a,d.parent).then(function(){d.parent&&d.parent.removeClass("md-toast-animating")})}function d(t,n,i){return n.off(c,i.onSwipe),i.parent&&i.parent.addClass("md-toast-animating"),i.openClass&&i.parent.removeClass(i.openClass),(1==i.$destroy?n.remove():e.leave(n)).then(function(){i.parent&&i.parent.removeClass("md-toast-animating"),o.hasComputedStyle(i.parent,"position","static")&&i.parent.css("position","")})}function s(e){return r("gt-xs")?"md-toast-open-"+(e.indexOf("top")>-1?"top":"bottom"):"md-toast-open-bottom"}var c="$md.swipeleft $md.swiperight $md.swipeup $md.swipedown";return{onShow:a,onRemove:d,toastClass:"",position:"bottom left",themable:!0,hideDelay:3e3,autoWrap:!0,transformTemplate:function(e,n){var o=n.autoWrap&&e&&!/md-toast-content/g.test(e);if(o){var i=document.createElement("md-template");i.innerHTML=e;for(var r=0;r<i.children.length;r++)if("MD-TOAST"===i.children[r].nodeName){var a=t.element('<div class="md-toast-content">');a.append(t.element(i.children[r].childNodes)),i.children[r].appendChild(a[0])}return i.innerHTML}return e||""}}}var i,r="ok",a=e("$mdToast").setDefaults({methods:["position","hideDelay","capsule","parent","position","toastClass"],options:o}).addPreset("simple",{argOption:"textContent",methods:["textContent","content","action","highlightAction","highlightClass","theme","parent"],options:["$mdToast","$mdTheming",function(e,t){return{template:'<md-toast md-theme="{{ toast.theme }}" ng-class="{\'md-capsule\': toast.capsule}">  <div class="md-toast-content">    <span class="md-toast-text" role="alert" aria-relevant="all" aria-atomic="true">      {{ toast.content }}    </span>    <md-button class="md-action" ng-if="toast.action" ng-click="toast.resolve()"         ng-class="highlightClasses">      {{ toast.action }}    </md-button>  </div></md-toast>',controller:["$scope",function(t){var n=this;n.highlightAction&&(t.highlightClasses=["md-highlight",n.highlightClass]),t.$watch(function(){return i},function(){n.content=i}),this.resolve=function(){e.hide(r)}}],theme:t.defaultTheme(),controllerAs:"toast",bindToController:!0}}]}).addMethod("updateTextContent",n).addMethod("updateContent",n);return o.$inject=["$animate","$mdToast","$mdUtil","$mdMedia"],a}t.module("material.components.toast",["material.core","material.components.button"]).directive("mdToast",e).provider("$mdToast",n),e.$inject=["$mdToast"],n.$inject=["$$interimElementProvider"]}(),function(){function e(e,n,o,i,r){var a=t.bind(null,o.supplant,"translate3d(0,{0}px,0)");return{template:"",restrict:"E",link:function(d,s,c){function l(){function i(e){var t=s.parent().find("md-content");!f&&t.length&&l(null,t),e=d.$eval(e),e===!1?g():g=u()}function l(e,t){t&&s.parent()[0]===t.parent()[0]&&(f&&f.off("scroll",$),f=t,g=u())}function m(e){var t=e?e.target.scrollTop:v;C(),b=Math.min(h/E,Math.max(0,b+t-v)),s.css(n.CSS.TRANSFORM,a([-b*E])),f.css(n.CSS.TRANSFORM,a([(h-b)*E])),v=t,o.nextTick(function(){var e=s.hasClass("md-whiteframe-z1");e&&!b?r.removeClass(s,"md-whiteframe-z1"):!e&&b&&r.addClass(s,"md-whiteframe-z1")})}function u(){return f?(f.on("scroll",$),f.attr("scroll-shrink","true"),o.nextTick(p,!1),function(){f.off("scroll",$),f.attr("scroll-shrink","false"),p()}):t.noop}function p(){h=s.prop("offsetHeight");var e=-h*E+"px";f.css({"margin-top":e,"margin-bottom":e}),m()}var h,f,g=t.noop,b=0,v=0,E=c.mdShrinkSpeedFactor||.5,$=e.throttle(m),C=o.debounce(p,5e3);d.$on("$mdContentLoaded",l),c.$observe("mdScrollShrink",i),c.ngShow&&d.$watch(c.ngShow,p),c.ngHide&&d.$watch(c.ngHide,p),d.$on("$destroy",g)}s.addClass("_md"),i(s),o.nextTick(function(){s.addClass("_md-toolbar-transitions")},!1),t.isDefined(c.mdScrollShrink)&&l()}}}t.module("material.components.toolbar",["material.core","material.components.content"]).directive("mdToolbar",e),e.$inject=["$$rAF","$mdConstant","$mdUtil","$mdTheming","$animate"]}(),function(){function e(e,n,o,i,r,a,d,s,c,l){function m(d,c,m){function b(){d.delay=d.delay||f}function v(){var e="center top";switch(d.direction){case"left":e="right center";break;case"right":e="left center";break;case"top":e="center bottom";break;case"bottom":e="center top"}S.css("transform-origin",e)}function E(e){e?A():w()}function $(){if(c[0]&&"MutationObserver"in n){var e=new MutationObserver(function(e){e.forEach(function(e){"md-visible"===e.attributeName&&(d.visibleWatcher||(d.visibleWatcher=d.$watch("visible",E))),"md-direction"===e.attributeName&&k(d.direction)})});e.observe(c[0],{attributes:!0}),m.hasOwnProperty("mdVisible")&&(d.visibleWatcher=d.$watch("visible",E))}else d.visibleWatcher=d.$watch("visible",E),d.$watch("direction",k);var t=function(){d.$destroy()};c.one("$destroy",t),x.one("$destroy",t),d.$on("$destroy",function(){T(!1),c.remove(),e&&e.disconnect()}),c.text().indexOf(l.startSymbol())>-1&&d.$watch(function(){return c.text().trim()},C)}function C(e){if((e||!x.attr("aria-label"))&&!x.text().trim()){var t=e||c.text().trim(),n=l(t)(x.scope());x.attr("aria-label",n)}}function y(){c.detach(),c.attr("role","tooltip")}function M(){function o(){T(!1)}var a=!1;if(x[0]&&"MutationObserver"in n){var s=new MutationObserver(function(e){e.some(function(e){return"disabled"===e.attributeName&&x[0].disabled})&&r.nextTick(function(){T(!1)})});s.observe(x[0],{attributes:!0})}var c=function(){l=document.activeElement===x[0]},l=!1;t.element(n).on("blur",c).on("resize",H),document.addEventListener("scroll",o,!0),d.$on("$destroy",function(){t.element(n).off("blur",c).off("resize",H),x.off(u,h).off(p,f).off("mousedown",g),f(),document.removeEventListener("scroll",o,!0),s&&s.disconnect()});var h=function(e){"focus"===e.type&&l?l=!1:d.visible||(x.on(p,f),T(!0),"touchstart"===e.type&&x.one("touchend",function(){r.nextTick(function(){i.one("touchend",f)},!1)}))},f=function(){var t=d.hasOwnProperty("autohide")?d.autohide:m.hasOwnProperty("mdAutohide");(t||a||i[0].activeElement!==x[0])&&(D&&(e.cancel(D),T.queued=!1,D=null),x.off(p,f),x.triggerHandler("blur"),T(!1)),a=!1},g=function(){a=!0};x.on("mousedown",g),x.on(u,h)}function T(t){T.queued&&T.value===!!t||!T.queued&&d.visible===!!t||(T.value=!!t,T.queued||(t?(T.queued=!0,D=e(function(){d.visible=T.value,T.queued=!1,D=null,d.visibleWatcher||E(d.visible)},d.delay)):r.nextTick(function(){d.visible=!1,d.visibleWatcher||E(!1)})))}function A(){if(c[0].textContent.trim()){if(c.css({top:0,left:0}),N.append(c),r.hasComputedStyle(c,"display","none"))return d.visible=!1,void c.detach();k(),s.addClass(S,h).then(function(){c.addClass(h)})}}function w(){s.removeClass(S,h).then(function(){c.removeClass(h),d.visible||c.detach()})}function k(){d.visible&&(v(),_())}function _(){function e(e){var t={left:e.left,top:e.top};return t.left=Math.min(t.left,N.prop("scrollWidth")-n.width-g),t.left=Math.max(t.left,g),t.top=Math.min(t.top,N.prop("scrollHeight")-n.height-g),t.top=Math.max(t.top,g),t}function t(e){return"left"===e?{left:o.left-n.width-g,top:o.top+o.height/2-n.height/2}:"right"===e?{left:o.left+o.width+g,top:o.top+o.height/2-n.height/2}:"top"===e?{left:o.left+o.width/2-n.width/2,top:o.top-n.height-g}:{left:o.left+o.width/2-n.width/2,top:o.top+o.height+g}}var n=r.offsetRect(c,N),o=r.offsetRect(x,N),i=t(d.direction),a=c.prop("offsetParent");d.direction?i=e(i):a&&i.top>a.scrollHeight-n.height-g&&(i=e(t("top"))),c.css({left:i.left+"px",top:i.top+"px"})}a(c);var x=r.getParentWithPointerEvents(c),S=t.element(c[0].getElementsByClassName("md-content")[0]),N=t.element(document.body),D=null,H=o.throttle(function(){k()});s.pin&&s.pin(c,x),b(),y(),M(),v(),$(),C()}var u="focus touchstart mouseenter",p="blur touchcancel mouseleave",h="md-show",f=0,g=8;return{restrict:"E",transclude:!0,priority:210,template:'<div class="md-content _md" ng-transclude></div>',scope:{delay:"=?mdDelay",visible:"=?mdVisible",autohide:"=?mdAutohide",direction:"@?mdDirection"},compile:function(e,t){return t.mdDirection||t.$set("mdDirection","bottom"),m}}}t.module("material.components.tooltip",["material.core"]).directive("mdTooltip",e),e.$inject=["$timeout","$window","$$rAF","$document","$mdUtil","$mdTheming","$rootElement","$animate","$q","$interpolate"]}(),function(){function e(){return{controller:o,template:n,compile:function(e,t){e.addClass("md-virtual-repeat-container").addClass(t.hasOwnProperty("mdOrientHorizontal")?"md-orient-horizontal":"md-orient-vertical")}}}function n(e){return'<div class="md-virtual-repeat-scroller"><div class="md-virtual-repeat-sizer"></div><div class="md-virtual-repeat-offsetter">'+e[0].innerHTML+"</div></div>"}function o(e,n,o,i,r,a,d,s){this.$rootScope=i,this.$scope=a,this.$element=d,this.$attrs=s,this.size=0,this.scrollSize=0,this.scrollOffset=0,this.horizontal=this.$attrs.hasOwnProperty("mdOrientHorizontal"),this.repeater=null,this.autoShrink=this.$attrs.hasOwnProperty("mdAutoShrink"),this.autoShrinkMin=parseInt(this.$attrs.mdAutoShrinkMin,10)||0,this.originalSize=null,this.offsetSize=parseInt(this.$attrs.mdOffsetSize,10)||0,this.oldElementSize=null,this.$attrs.mdTopIndex?(this.bindTopIndex=o(this.$attrs.mdTopIndex),this.topIndex=this.bindTopIndex(this.$scope),t.isDefined(this.topIndex)||(this.topIndex=0,this.bindTopIndex.assign(this.$scope,0)),this.$scope.$watch(this.bindTopIndex,t.bind(this,function(e){e!==this.topIndex&&this.scrollToIndex(e)}))):this.topIndex=0,this.scroller=d[0].querySelector(".md-virtual-repeat-scroller"),this.sizer=this.scroller.querySelector(".md-virtual-repeat-sizer"),this.offsetter=this.scroller.querySelector(".md-virtual-repeat-offsetter");var c=t.bind(this,this.updateSize);e(t.bind(this,function(){c();var e=n.debounce(c,10,null,!1),o=t.element(r);this.size||e(),o.on("resize",e),a.$on("$destroy",function(){o.off("resize",e)}),a.$emit("$md-resize-enable"),a.$on("$md-resize",c)}))}function i(e){return{controller:r,priority:1e3,require:["mdVirtualRepeat","^^mdVirtualRepeatContainer"],restrict:"A",terminal:!0,transclude:"element",compile:function(t,n){var o=n.mdVirtualRepeat,i=o.match(/^\s*([\s\S]+?)\s+in\s+([\s\S]+?)\s*$/),r=i[1],a=e(i[2]),d=n.mdExtraName&&e(n.mdExtraName);return function(e,t,n,o,i){o[0].link_(o[1],i,r,a,d)}}}}function r(e,n,o,i,r,a,d,s){this.$scope=e,this.$element=n,this.$attrs=o,this.$browser=i,this.$document=r,this.$rootScope=a,this.$$rAF=d,this.onDemand=s.parseAttributeBoolean(o.mdOnDemand),this.browserCheckUrlChange=i.$$checkUrlChange,this.newStartIndex=0,this.newEndIndex=0,this.newVisibleEnd=0,this.startIndex=0,this.endIndex=0,this.itemSize=e.$eval(o.mdItemSize)||null,this.isFirstRender=!0,this.isVirtualRepeatUpdating_=!1,this.itemsLength=0,this.unwatchItemSize_=t.noop,this.blocks={},this.pooledBlocks=[],e.$on("$destroy",t.bind(this,this.cleanupBlocks_))}function a(e){if(!t.isFunction(e.getItemAtIndex)||!t.isFunction(e.getLength))throw Error("When md-on-demand is enabled, the Object passed to md-virtual-repeat must implement functions getItemAtIndex() and getLength() ");this.model=e}t.module("material.components.virtualRepeat",["material.core","material.components.showHide"]).directive("mdVirtualRepeatContainer",e).directive("mdVirtualRepeat",i);var d=1533917,s=3;o.$inject=["$$rAF","$mdUtil","$parse","$rootScope","$window","$scope","$element","$attrs"],o.prototype.register=function(e){this.repeater=e,t.element(this.scroller).on("scroll wheel touchmove touchend",t.bind(this,this.handleScroll_))},o.prototype.isHorizontal=function(){return this.horizontal},o.prototype.getSize=function(){return this.size},o.prototype.setSize_=function(e){var t=this.getDimensionName_();this.size=e,this.$element[0].style[t]=e+"px"},o.prototype.unsetSize_=function(){this.$element[0].style[this.getDimensionName_()]=this.oldElementSize,this.oldElementSize=null},o.prototype.updateSize=function(){this.originalSize||(this.size=this.isHorizontal()?this.$element[0].clientWidth:this.$element[0].clientHeight,this.handleScroll_(),this.repeater&&this.repeater.containerUpdated())},o.prototype.getScrollSize=function(){return this.scrollSize},o.prototype.getDimensionName_=function(){return this.isHorizontal()?"width":"height"},o.prototype.sizeScroller_=function(e){var t=this.getDimensionName_(),n=this.isHorizontal()?"height":"width";if(this.sizer.innerHTML="",e<d)this.sizer.style[t]=e+"px";else{this.sizer.style[t]="auto",this.sizer.style[n]="auto";var o=Math.floor(e/d),i=document.createElement("div");i.style[t]="1533917px",i.style[n]="1px";for(var r=0;r<o;r++)this.sizer.appendChild(i.cloneNode(!1));i.style[t]=e-o*d+"px",this.sizer.appendChild(i)}},o.prototype.autoShrink_=function(e){var t=Math.max(e,this.autoShrinkMin*this.repeater.getItemSize());if(this.autoShrink&&t!==this.size){null===this.oldElementSize&&(this.oldElementSize=this.$element[0].style[this.getDimensionName_()]);var n=this.originalSize||this.size;if(!n||t<n)this.originalSize||(this.originalSize=this.size),this.setSize_(t);else if(null!==this.originalSize){this.unsetSize_();var o=this.originalSize;this.originalSize=null,o||this.updateSize(),this.setSize_(o||this.size)}this.repeater.containerUpdated()}},o.prototype.setScrollSize=function(e){var t=e+this.offsetSize;this.scrollSize!==t&&(this.sizeScroller_(t),this.autoShrink_(t),this.scrollSize=t)},o.prototype.getScrollOffset=function(){return this.scrollOffset},o.prototype.scrollTo=function(e){this.scroller[this.isHorizontal()?"scrollLeft":"scrollTop"]=e,this.handleScroll_()},o.prototype.scrollToIndex=function(e){var t=this.repeater.getItemSize(),n=this.repeater.itemsLength;e>n&&(e=n-1),this.scrollTo(t*e)},o.prototype.resetScroll=function(){this.scrollTo(0)},o.prototype.handleScroll_=function(){var e=t.element(document)[0],n="rtl"!=e.dir&&"rtl"!=e.body.dir;n||this.maxSize||(this.scroller.scrollLeft=this.scrollSize,this.maxSize=this.scroller.scrollLeft);var o=this.isHorizontal()?n?this.scroller.scrollLeft:this.maxSize-this.scroller.scrollLeft:this.scroller.scrollTop;if(!(o===this.scrollOffset||o>this.scrollSize-this.size)){var i=this.repeater.getItemSize();if(i){var r=Math.max(0,Math.floor(o/i)-s),a=(this.isHorizontal()?"translateX(":"translateY(")+(!this.isHorizontal()||n?r*i:-(r*i))+"px)";if(this.scrollOffset=o,this.offsetter.style.webkitTransform=a,this.offsetter.style.transform=a,this.bindTopIndex){var d=Math.floor(o/i);d!==this.topIndex&&d<this.repeater.getItemCount()&&(this.topIndex=d,this.bindTopIndex.assign(this.$scope,d),this.$rootScope.$$phase||this.$scope.$digest())}this.repeater.containerUpdated()}}},i.$inject=["$parse"],r.$inject=["$scope","$element","$attrs","$browser","$document","$rootScope","$$rAF","$mdUtil"],r.Block,r.prototype.link_=function(e,n,o,i,r){this.container=e,this.transclude=n,this.repeatName=o,this.rawRepeatListExpression=i,this.extraName=r,this.sized=!1,
this.repeatListExpression=t.bind(this,this.repeatListExpression_),this.container.register(this)},r.prototype.cleanupBlocks_=function(){t.forEach(this.pooledBlocks,function(e){e.element.remove()})},r.prototype.readItemSize_=function(){if(!this.itemSize){this.items=this.repeatListExpression(this.$scope),this.parentNode=this.$element[0].parentNode;var e=this.getBlock_(0);e.element[0].parentNode||this.parentNode.appendChild(e.element[0]),this.itemSize=e.element[0][this.container.isHorizontal()?"offsetWidth":"offsetHeight"]||null,this.blocks[0]=e,this.poolBlock_(0),this.itemSize&&this.containerUpdated()}},r.prototype.repeatListExpression_=function(e){var t=this.rawRepeatListExpression(e);if(this.onDemand&&t){var n=new a(t);return n.$$includeIndexes(this.newStartIndex,this.newVisibleEnd),n}return t},r.prototype.containerUpdated=function(){return this.itemSize?(this.sized||(this.items=this.repeatListExpression(this.$scope)),this.sized||(this.unwatchItemSize_(),this.sized=!0,this.$scope.$watchCollection(this.repeatListExpression,t.bind(this,function(e,t){this.isVirtualRepeatUpdating_||this.virtualRepeatUpdate_(e,t)}))),this.updateIndexes_(),void((this.newStartIndex!==this.startIndex||this.newEndIndex!==this.endIndex||this.container.getScrollOffset()>this.container.getScrollSize())&&(this.items instanceof a&&this.items.$$includeIndexes(this.newStartIndex,this.newEndIndex),this.virtualRepeatUpdate_(this.items,this.items)))):(this.unwatchItemSize_&&this.unwatchItemSize_!==t.noop&&this.unwatchItemSize_(),this.unwatchItemSize_=this.$scope.$watchCollection(this.repeatListExpression,t.bind(this,function(e){e&&e.length&&this.readItemSize_()})),void(this.$rootScope.$$phase||this.$scope.$digest()))},r.prototype.getItemSize=function(){return this.itemSize},r.prototype.getItemCount=function(){return this.itemsLength},r.prototype.virtualRepeatUpdate_=function(e,n){this.isVirtualRepeatUpdating_=!0;var o=e&&e.length||0,i=!1;if(this.items&&o<this.items.length&&0!==this.container.getScrollOffset()){this.items=e;var r=this.container.getScrollOffset();return this.container.resetScroll(),void this.container.scrollTo(r)}if(o!==this.itemsLength&&(i=!0,this.itemsLength=o),this.items=e,(e!==n||i)&&this.updateIndexes_(),this.parentNode=this.$element[0].parentNode,i&&this.container.setScrollSize(o*this.itemSize),this.isFirstRender){this.isFirstRender=!1;var a=this.$attrs.mdStartIndex?this.$scope.$eval(this.$attrs.mdStartIndex):this.container.topIndex;this.container.scrollToIndex(a)}Object.keys(this.blocks).forEach(function(e){var t=parseInt(e,10);(t<this.newStartIndex||t>=this.newEndIndex)&&this.poolBlock_(t)},this),this.$browser.$$checkUrlChange=t.noop;var d,s,c=[],l=[];for(d=this.newStartIndex;d<this.newEndIndex&&null==this.blocks[d];d++)s=this.getBlock_(d),this.updateBlock_(s,d),c.push(s);for(;null!=this.blocks[d];d++)this.updateBlock_(this.blocks[d],d);for(var m=d-1;d<this.newEndIndex;d++)s=this.getBlock_(d),this.updateBlock_(s,d),l.push(s);c.length&&this.parentNode.insertBefore(this.domFragmentFromBlocks_(c),this.$element[0].nextSibling),l.length&&this.parentNode.insertBefore(this.domFragmentFromBlocks_(l),this.blocks[m]&&this.blocks[m].element[0].nextSibling),this.$browser.$$checkUrlChange=this.browserCheckUrlChange,this.startIndex=this.newStartIndex,this.endIndex=this.newEndIndex,this.isVirtualRepeatUpdating_=!1},r.prototype.getBlock_=function(e){if(this.pooledBlocks.length)return this.pooledBlocks.pop();var n;return this.transclude(t.bind(this,function(t,o){n={element:t,"new":!0,scope:o},this.updateScope_(o,e),this.parentNode.appendChild(t[0])})),n},r.prototype.updateBlock_=function(e,t){this.blocks[t]=e,(e["new"]||e.scope.$index!==t||e.scope[this.repeatName]!==this.items[t])&&(e["new"]=!1,this.updateScope_(e.scope,t),this.$rootScope.$$phase||e.scope.$digest())},r.prototype.updateScope_=function(e,t){e.$index=t,e[this.repeatName]=this.items&&this.items[t],this.extraName&&(e[this.extraName(this.$scope)]=this.items[t])},r.prototype.poolBlock_=function(e){this.pooledBlocks.push(this.blocks[e]),this.parentNode.removeChild(this.blocks[e].element[0]),delete this.blocks[e]},r.prototype.domFragmentFromBlocks_=function(e){var t=this.$document[0].createDocumentFragment();return e.forEach(function(e){t.appendChild(e.element[0])}),t},r.prototype.updateIndexes_=function(){var e=this.items?this.items.length:0,t=Math.ceil(this.container.getSize()/this.itemSize);this.newStartIndex=Math.max(0,Math.min(e-t,Math.floor(this.container.getScrollOffset()/this.itemSize))),this.newVisibleEnd=this.newStartIndex+t+s,this.newEndIndex=Math.min(e,this.newVisibleEnd),this.newStartIndex=Math.max(0,this.newStartIndex-s)},a.prototype.$$includeIndexes=function(e,t){for(var n=e;n<t;n++)this.hasOwnProperty(n)||(this[n]=this.model.getItemAtIndex(n));this.length=this.model.getLength()}}(),function(){function e(e){function t(t,a,d){var s="";d.$observe("mdWhiteframe",function(t){t=parseInt(t,10)||r,t!=n&&(t>i||t<o)&&(e.warn("md-whiteframe attribute value is invalid. It should be a number between "+o+" and "+i,a[0]),t=r);var c=t==n?"":"md-whiteframe-"+t+"dp";d.$updateClass(c,s),s=c})}var n=-1,o=1,i=24,r=4;return{link:t}}t.module("material.components.whiteframe",["material.core"]).directive("mdWhiteframe",e),e.$inject=["$log"]}(),function(){function e(e,o,d,s,c,l,m,u,p,h,f){function g(){d.initOptionalProperties(e,p,{searchText:"",selectedItem:null}),c(o),C(),d.nextTick(function(){M(),E(),$(),o.on("focus",$)})}function b(){e.requireMatch&&_e&&_e.$setValidity("md-require-match",!!e.selectedItem)}function v(){function t(){var e=0,t=o.find("md-input-container");if(t.length){var n=t.find("input");e=t.prop("offsetHeight"),e-=n.prop("offsetTop"),e-=n.prop("offsetHeight"),e+=t.prop("offsetTop")}return e}function n(){var e=$e.scrollContainer.getBoundingClientRect(),t={};e.right>m.right-r&&(t.left=c.right-e.width+"px"),$e.$.scrollContainer.css(t)}if(!$e)return d.nextTick(v,!1,e);var s,c=$e.wrap.getBoundingClientRect(),l=$e.snap.getBoundingClientRect(),m=$e.root.getBoundingClientRect(),u=l.bottom-m.top,h=m.bottom-l.top,f=c.left-m.left,g=c.width,b=t();p.mdFloatingLabel&&(f+=a,g-=2*a),s={left:f+"px",minWidth:g+"px",maxWidth:Math.max(c.right-m.left,m.right-c.left)-r+"px"},u>h&&m.height-c.bottom-r<i?(s.top="auto",s.bottom=h+"px",s.maxHeight=Math.min(i,c.top-m.top-r)+"px"):(s.top=u-b+"px",s.bottom="auto",s.maxHeight=Math.min(i,m.bottom+d.scrollTop()-c.bottom-r)+"px"),$e.$.scrollContainer.css(s),d.nextTick(n,!1)}function E(){$e.$.root.length&&(c($e.$.scrollContainer),$e.$.scrollContainer.detach(),$e.$.root.append($e.$.scrollContainer),m.pin&&m.pin($e.$.scrollContainer,u))}function $(){e.autofocus&&$e.input.focus()}function C(){var n=parseInt(e.delay,10)||0;p.$observe("disabled",function(e){be.isDisabled=d.parseAttributeBoolean(e,!1)}),p.$observe("required",function(e){be.isRequired=d.parseAttributeBoolean(e,!1)}),p.$observe("readonly",function(e){be.isReadonly=d.parseAttributeBoolean(e,!1)}),e.$watch("searchText",n?d.debounce(L,n):L),e.$watch("selectedItem",N),t.element(l).on("resize",v),e.$on("$destroy",y)}function y(){if(be.hidden||d.enableScrolling(),t.element(l).off("resize",v),$e){var e=["ul","scroller","scrollContainer","input"];t.forEach(e,function(e){$e.$[e].remove()})}}function M(){$e={main:o[0],scrollContainer:o[0].querySelector(".md-virtual-repeat-container"),scroller:o[0].querySelector(".md-virtual-repeat-scroller"),ul:o.find("ul")[0],input:o.find("input")[0],wrap:o.find("md-autocomplete-wrap")[0],root:document.body},$e.li=$e.ul.getElementsByTagName("li"),$e.snap=T(),$e.$=A($e),_e=$e.$.input.controller("ngModel")}function T(){for(var e=o;e.length;e=e.parent())if(t.isDefined(e.attr("md-autocomplete-snap")))return e[0];return $e.wrap}function A(e){var n={};for(var o in e)e.hasOwnProperty(o)&&(n[o]=t.element(e[o]));return n}function w(n,o){!n&&o?(v(),$e&&d.nextTick(function(){d.disableScrollAround($e.ul),ke=k(t.element($e.wrap))},!1,e)):n&&!o&&d.nextTick(function(){d.enableScrolling(),ke&&(ke(),ke=null)},!1,e)}function k(e){function t(e){e.preventDefault()}return e.on("wheel",t),e.on("touchmove",t),function(){e.off("wheel",t),e.off("touchmove",t)}}function _(){ye=!0}function x(){Te||be.hidden||$e.input.focus(),ye=!1,be.hidden=Y()}function S(){$e.input.focus()}function N(t,n){b(),t?q(t).then(function(o){e.searchText=o,I(t,n)}):n&&e.searchText&&q(n).then(function(t){t.toString().toLowerCase()===e.searchText.toLowerCase()&&(e.searchText="")}),t!==n&&D()}function D(){t.isFunction(e.itemChange)&&e.itemChange(z(e.selectedItem))}function H(){t.isFunction(e.textChange)&&e.textChange()}function I(e,t){Me.forEach(function(n){n(e,t)})}function O(e){Me.indexOf(e)==-1&&Me.push(e)}function R(e){var t=Me.indexOf(e);t!=-1&&Me.splice(t,1)}function L(t,n){be.index=W(),t!==n&&(b(),q(e.selectedItem).then(function(o){t!==o&&(e.selectedItem=null,t!==n&&H(),te()?he():(be.matches=[],V(!1),se()))}))}function P(){Te=!1,ye||(be.hidden=Y())}function F(e){e&&(ye=!1,Te=!1),$e.input.blur()}function B(n){Te=!0,t.isString(e.searchText)||(e.searchText=""),be.hidden=Y(),be.hidden||he()}function U(t){switch(t.keyCode){case s.KEY_CODE.DOWN_ARROW:if(be.loading)return;t.stopPropagation(),t.preventDefault(),be.index=Math.min(be.index+1,be.matches.length-1),le(),se();break;case s.KEY_CODE.UP_ARROW:if(be.loading)return;t.stopPropagation(),t.preventDefault(),be.index=be.index<0?be.matches.length-1:Math.max(0,be.index-1),le(),se();break;case s.KEY_CODE.TAB:if(x(),be.hidden||be.loading||be.index<0||be.matches.length<1)return;oe(be.index);break;case s.KEY_CODE.ENTER:if(be.hidden||be.loading||be.index<0||be.matches.length<1)return;if(Z())return;t.stopPropagation(),t.preventDefault(),oe(be.index);break;case s.KEY_CODE.ESCAPE:if(t.preventDefault(),!K())return;t.stopPropagation(),re(),e.searchText&&G("clear")&&ae(),be.hidden=!0,G("blur")&&F(!0)}}function j(){return t.isNumber(e.minLength)?e.minLength:1}function q(n){function o(t){return t&&e.itemText?e.itemText(z(t)):null}return h.when(o(n)||n).then(function(e){return e&&!t.isString(e)&&f.warn("md-autocomplete: Could not resolve display value to a string. Please check the `md-item-text` attribute."),e})}function z(e){if(!e)return n;var t={};return be.itemName&&(t[be.itemName]=e),t}function W(){return e.autoselect?0:-1}function V(e){be.loading!=e&&(be.loading=e),be.hidden=Y()}function Y(){return!(!be.loading||Q())||(!!Z()||(!Te||!X()))}function K(){return G("blur")||!be.hidden||be.loading||G("clear")&&e.searchText}function G(t){return!e.escapeOptions||e.escapeOptions.toLowerCase().indexOf(t)!==-1}function X(){return te()&&Q()||pe()}function Q(){return!!be.matches.length}function Z(){return!!be.scope.selectedItem}function J(){return be.loading&&!Z()}function ee(){return q(be.matches[be.index])}function te(){return(e.searchText||"").length>=j()}function ne(e,t,n){Object.defineProperty(be,e,{get:function(){return n},set:function(e){var o=n;n=e,t(e,o)}})}function oe(t){d.nextTick(function(){q(be.matches[t]).then(function(e){var t=$e.$.input.controller("ngModel");t.$setViewValue(e),t.$render()})["finally"](function(){e.selectedItem=be.matches[t],V(!1)})},!1)}function ie(){re(),ae()}function re(){be.index=0,be.matches=[]}function ae(){V(!0),e.searchText="";var t=document.createEvent("CustomEvent");t.initCustomEvent("change",!0,!0,{value:""}),$e.input.dispatchEvent(t),$e.input.blur(),e.searchText="",$e.input.focus()}function de(n){function o(t){t&&(t=h.when(t),we++,V(!0),d.nextTick(function(){t.then(i)["finally"](function(){0===--we&&V(!1)})},!0,e))}function i(t){Ce[a]=t,(n||"")===(e.searchText||"")&&fe(t)}var r=e.$parent.$eval(Ee),a=n.toLowerCase(),s=t.isArray(r),c=!!r.then;s?i(r):c&&o(r)}function se(){ee().then(function(e){be.messages=[ce(),e]})}function ce(){if(Ae===be.matches.length)return"";switch(Ae=be.matches.length,be.matches.length){case 0:return"There are no matches available.";case 1:return"There is 1 match available.";default:return"There are "+be.matches.length+" matches available."}}function le(){if($e.li[0]){var e=$e.li[0].offsetHeight,t=e*be.index,n=t+e,o=$e.scroller.clientHeight,i=$e.scroller.scrollTop;t<i?ue(t):n>i+o&&ue(n-o)}}function me(){return 0!==we}function ue(e){$e.$.scrollContainer.controller("mdVirtualRepeatContainer").scrollTo(e)}function pe(){var e=(be.scope.searchText||"").length;return be.hasNotFound&&!Q()&&(!be.loading||me())&&e>=j()&&(Te||ye)&&!Z()}function he(){var t=e.searchText||"",n=t.toLowerCase();!e.noCache&&Ce[n]?fe(Ce[n]):de(t),be.hidden=Y()}function fe(t){be.matches=t,be.hidden=Y(),be.loading&&V(!1),e.selectOnMatch&&ge(),se(),v()}function ge(){var t=e.searchText,n=be.matches,o=n[0];1===n.length&&q(o).then(function(n){var o=t==n;e.matchInsensitive&&!o&&(o=t.toLowerCase()==n.toLowerCase()),o&&oe(0)})}var be=this,ve=e.itemsExpr.split(/ in /i),Ee=ve[1],$e=null,Ce={},ye=!1,Me=[],Te=!1,Ae=0,we=0,ke=null,_e=null;return ne("hidden",w,!0),be.scope=e,be.parent=e.$parent,be.itemName=ve[0],be.matches=[],be.loading=!1,be.hidden=!0,be.index=null,be.messages=[],be.id=d.nextUid(),be.isDisabled=null,be.isRequired=null,be.isReadonly=null,be.hasNotFound=!1,be.keydown=U,be.blur=P,be.focus=B,be.clear=ie,be.select=oe,be.listEnter=_,be.listLeave=x,be.mouseUp=S,be.getCurrentDisplayValue=ee,be.registerSelectedItemWatcher=O,be.unregisterSelectedItemWatcher=R,be.notFoundVisible=pe,be.loadingIsVisible=J,be.positionDropdown=v,g()}t.module("material.components.autocomplete").controller("MdAutocompleteCtrl",e);var o=41,i=5.5*o,r=8,a=2;e.$inject=["$scope","$element","$mdUtil","$mdConstant","$mdTheming","$window","$animate","$rootElement","$attrs","$q","$log"]}(),function(){function e(e){return{controller:"MdAutocompleteCtrl",controllerAs:"$mdAutocompleteCtrl",scope:{inputName:"@mdInputName",inputMinlength:"@mdInputMinlength",inputMaxlength:"@mdInputMaxlength",searchText:"=?mdSearchText",selectedItem:"=?mdSelectedItem",itemsExpr:"@mdItems",itemText:"&mdItemText",placeholder:"@placeholder",noCache:"=?mdNoCache",requireMatch:"=?mdRequireMatch",selectOnMatch:"=?mdSelectOnMatch",matchInsensitive:"=?mdMatchCaseInsensitive",itemChange:"&?mdSelectedItemChange",textChange:"&?mdSearchTextChange",minLength:"=?mdMinLength",delay:"=?mdDelay",autofocus:"=?mdAutofocus",floatingLabel:"@?mdFloatingLabel",autoselect:"=?mdAutoselect",menuClass:"@?mdMenuClass",inputId:"@?mdInputId",escapeOptions:"@?mdEscapeOptions"},link:function(e,t,n,o){o.hasNotFound=!!t.attr("md-has-not-found")},template:function(t,n){function o(){var e=t.find("md-item-template").detach(),n=e.length?e.html():t.html();return e.length||t.empty(),"<md-autocomplete-parent-scope md-autocomplete-replace>"+n+"</md-autocomplete-parent-scope>"}function i(){var e=t.find("md-not-found").detach(),n=e.length?e.html():"";return n?'<li ng-if="$mdAutocompleteCtrl.notFoundVisible()"                         md-autocomplete-parent-scope>'+n+"</li>":""}function r(){return n.mdFloatingLabel?'            <md-input-container ng-if="floatingLabel">              <label>{{floatingLabel}}</label>              <input type="search"                  '+(null!=c?'tabindex="'+c+'"':"")+'                  id="{{ inputId || \'fl-input-\' + $mdAutocompleteCtrl.id }}"                  name="{{inputName}}"                  autocomplete="off"                  ng-required="$mdAutocompleteCtrl.isRequired"                  ng-readonly="$mdAutocompleteCtrl.isReadonly"                  ng-minlength="inputMinlength"                  ng-maxlength="inputMaxlength"                  ng-disabled="$mdAutocompleteCtrl.isDisabled"                  ng-model="$mdAutocompleteCtrl.scope.searchText"                  ng-model-options="{ allowInvalid: true }"                  ng-keydown="$mdAutocompleteCtrl.keydown($event)"                  ng-blur="$mdAutocompleteCtrl.blur()"                  '+(null!=n.mdNoAsterisk?'md-no-asterisk="'+n.mdNoAsterisk+'"':"")+'                  ng-focus="$mdAutocompleteCtrl.focus($event)"                  aria-owns="ul-{{$mdAutocompleteCtrl.id}}"                  '+(null!=n.mdSelectOnFocus?'md-select-on-focus=""':"")+'                  aria-label="{{floatingLabel}}"                  aria-autocomplete="list"                  role="combobox"                  aria-haspopup="true"                  aria-activedescendant=""                  aria-expanded="{{!$mdAutocompleteCtrl.hidden}}"/>              <div md-autocomplete-parent-scope md-autocomplete-replace>'+s+"</div>            </md-input-container>":'            <input type="search"                '+(null!=c?'tabindex="'+c+'"':"")+'                id="{{ inputId || \'input-\' + $mdAutocompleteCtrl.id }}"                name="{{inputName}}"                ng-if="!floatingLabel"                autocomplete="off"                ng-required="$mdAutocompleteCtrl.isRequired"                ng-disabled="$mdAutocompleteCtrl.isDisabled"                ng-readonly="$mdAutocompleteCtrl.isReadonly"                ng-model="$mdAutocompleteCtrl.scope.searchText"                ng-keydown="$mdAutocompleteCtrl.keydown($event)"                ng-blur="$mdAutocompleteCtrl.blur()"                ng-focus="$mdAutocompleteCtrl.focus($event)"                placeholder="{{placeholder}}"                aria-owns="ul-{{$mdAutocompleteCtrl.id}}"                '+(null!=n.mdSelectOnFocus?'md-select-on-focus=""':"")+'                aria-label="{{placeholder}}"                aria-autocomplete="list"                role="combobox"                aria-haspopup="true"                aria-activedescendant=""                aria-expanded="{{!$mdAutocompleteCtrl.hidden}}"/>            <button                type="button"                tabindex="-1"                ng-if="$mdAutocompleteCtrl.scope.searchText && !$mdAutocompleteCtrl.isDisabled"                ng-click="$mdAutocompleteCtrl.clear($event)">              <md-icon md-svg-src="'+e.mdClose+'"></md-icon>              <span class="md-visually-hidden">Clear</span>            </button>                '}var a=i(),d=o(),s=t.html(),c=n.tabindex;return a&&t.attr("md-has-not-found",!0),t.attr("tabindex","-1"),"        <md-autocomplete-wrap            ng-class=\"{ 'md-whiteframe-z1': !floatingLabel, 'md-menu-showing': !$mdAutocompleteCtrl.hidden }\">          "+r()+'          <md-progress-linear              class="'+(n.mdFloatingLabel?"md-inline":"")+'"              ng-if="$mdAutocompleteCtrl.loadingIsVisible()"              md-mode="indeterminate"></md-progress-linear>          <md-virtual-repeat-container              md-auto-shrink              md-auto-shrink-min="1"              ng-mouseenter="$mdAutocompleteCtrl.listEnter()"              ng-mouseleave="$mdAutocompleteCtrl.listLeave()"              ng-mouseup="$mdAutocompleteCtrl.mouseUp()"              ng-hide="$mdAutocompleteCtrl.hidden"              class="md-autocomplete-suggestions-container md-whiteframe-z1"              ng-class="{ \'md-not-found\': $mdAutocompleteCtrl.notFoundVisible() }"              role="presentation">            <ul class="md-autocomplete-suggestions"                ng-class="::menuClass"                id="ul-{{$mdAutocompleteCtrl.id}}">              <li md-virtual-repeat="item in $mdAutocompleteCtrl.matches"                  ng-class="{ selected: $index === $mdAutocompleteCtrl.index }"                  ng-click="$mdAutocompleteCtrl.select($index)"                  md-extra-name="$mdAutocompleteCtrl.itemName">                  '+d+"                  </li>"+a+'            </ul>          </md-virtual-repeat-container>        </md-autocomplete-wrap>        <aria-status            class="md-visually-hidden"            role="status"            aria-live="assertive">          <p ng-repeat="message in $mdAutocompleteCtrl.messages track by $index" ng-if="message">{{message}}</p>        </aria-status>'}}}t.module("material.components.autocomplete").directive("mdAutocomplete",e),e.$inject=["$$mdSvgRegistry"]}(),function(){function e(e,t){function n(e,n,o){return function(e,n,i){function r(n,o){s[o]=e[n],e.$watch(n,function(e){t.nextTick(function(){s[o]=e})})}function a(){var t=!1,n=!1;e.$watch(function(){n||t||(t=!0,e.$$postDigest(function(){n||s.$digest(),t=n=!1}))}),s.$watch(function(){n=!0})}var d=e.$mdAutocompleteCtrl,s=d.parent.$new(),c=d.itemName;r("$index","$index"),r("item",c),a(),o(s,function(e){n.after(e)})}}return{restrict:"AE",compile:n,terminal:!0,transclude:"element"}}t.module("material.components.autocomplete").directive("mdAutocompleteParentScope",e),e.$inject=["$compile","$mdUtil"]}(),function(){function e(e,n,o){function i(i,r){var d=null,s=null,c=o.mdHighlightFlags||"",l=e.$watch(function(e){return{term:i(e),unsafeText:r(e)}},function(e,o){null!==d&&e.unsafeText===o.unsafeText||(d=t.element("<div>").text(e.unsafeText).html()),null!==s&&e.term===o.term||(s=a(e.term,c)),n.html(d.replace(s,'<span class="highlight">$&</span>'))},!0);n.on("$destroy",l)}function r(e){return e&&e.toString().replace(/[\\\^\$\*\+\?\.\(\)\|\{}\[\]]/g,"\\$&")}function a(e,t){var n="",o="";return t.indexOf("^")>=0&&(n="^"),t.indexOf("$")>=0&&(o="$"),new RegExp(n+r(e)+o,t.replace(/[\$\^]/g,""))}this.init=i}t.module("material.components.autocomplete").controller("MdHighlightCtrl",e),e.$inject=["$scope","$element","$attrs"]}(),function(){function e(e,t){return{terminal:!0,controller:"MdHighlightCtrl",compile:function(n,o){var i=t(o.mdHighlightText),r=e(n.html());return function(e,t,n,o){o.init(i,r)}}}}t.module("material.components.autocomplete").directive("mdHighlightText",e),e.$inject=["$interpolate","$parse"]}(),function(){function o(e,t,o,i,r){this.$scope=e,this.$element=t,this.$mdConstant=o,this.$timeout=i,this.$mdUtil=r,this.isEditting=!1,this.parentController=n,this.enableChipEdit=!1}t.module("material.components.chips").controller("MdChipCtrl",o),o.$inject=["$scope","$element","$mdConstant","$timeout","$mdUtil"],o.prototype.init=function(e){this.parentController=e,this.enableChipEdit=this.parentController.enableChipEdit,this.enableChipEdit&&(this.$element.on("keydown",this.chipKeyDown.bind(this)),this.$element.on("mousedown",this.chipMouseDown.bind(this)),this.getChipContent().addClass("_md-chip-content-edit-is-enabled"))},o.prototype.getChipContent=function(){var e=this.$element[0].getElementsByClassName("md-chip-content");return t.element(e[0])},o.prototype.getContentElement=function(){return t.element(this.getChipContent().children()[0])},o.prototype.getChipIndex=function(){return parseInt(this.$element.attr("index"))},o.prototype.goOutOfEditMode=function(){if(this.isEditting){this.isEditting=!1,this.$element.removeClass("_md-chip-editing"),this.getChipContent()[0].contentEditable="false";var e=this.getChipIndex(),t=this.getContentElement().text();t?(this.parentController.updateChipContents(e,this.getContentElement().text()),this.$mdUtil.nextTick(function(){this.parentController.selectedChip===e&&this.parentController.focusChip(e)}.bind(this))):this.parentController.removeChipAndFocusInput(e)}},o.prototype.selectNodeContents=function(t){var n,o;document.body.createTextRange?(n=document.body.createTextRange(),n.moveToElementText(t),n.select()):e.getSelection&&(o=e.getSelection(),n=document.createRange(),n.selectNodeContents(t),o.removeAllRanges(),o.addRange(n))},o.prototype.goInEditMode=function(){this.isEditting=!0,this.$element.addClass("_md-chip-editing"),this.getChipContent()[0].contentEditable="true",this.getChipContent().on("blur",function(){this.goOutOfEditMode()}.bind(this)),this.selectNodeContents(this.getChipContent()[0])},o.prototype.chipKeyDown=function(e){this.isEditting||e.keyCode!==this.$mdConstant.KEY_CODE.ENTER&&e.keyCode!==this.$mdConstant.KEY_CODE.SPACE?this.isEditting&&e.keyCode===this.$mdConstant.KEY_CODE.ENTER&&(e.preventDefault(),this.goOutOfEditMode()):(e.preventDefault(),this.goInEditMode())},o.prototype.chipMouseDown=function(){this.getChipIndex()==this.parentController.selectedChip&&this.enableChipEdit&&!this.isEditting&&this.goInEditMode()}}(),function(){function e(e,o){function i(n,i){return n.append(o.processTemplate(r)),function(n,o,i,r){var a=r.shift(),d=r.shift();e(o),a&&(d.init(a),t.element(o[0].querySelector(".md-chip-content")).on("blur",function(){a.resetSelectedChip(),a.$scope.$applyAsync()}))}}var r=o.processTemplate(n);return{restrict:"E",require:["^?mdChips","mdChip"],compile:i,controller:"MdChipCtrl"}}t.module("material.components.chips").directive("mdChip",e);var n='    <span ng-if="!$mdChipsCtrl.readonly" class="md-visually-hidden">      {{$mdChipsCtrl.deleteHint}}    </span>';e.$inject=["$mdTheming","$mdUtil"]}(),function(){function e(e){function t(t,n,o,i){n.on("click",function(e){t.$apply(function(){i.removeChip(t.$$replacedScope.$index)})}),e(function(){n.attr({tabindex:-1,"aria-hidden":!0}),n.find("button").attr("tabindex","-1")})}return{restrict:"A",require:"^mdChips",scope:!1,link:t}}t.module("material.components.chips").directive("mdChipRemove",e),e.$inject=["$timeout"]}(),function(){function e(e){function t(t,n,o){var i=t.$parent.$mdChipsCtrl,r=i.parent.$new(!1,i.parent);r.$$replacedScope=t,r.$chip=t.$chip,r.$index=t.$index,r.$mdChipsCtrl=i;var a=i.$scope.$eval(o.mdChipTransclude);n.html(a),e(n.contents())(r)}return{restrict:"EA",terminal:!0,link:t,scope:!1}}t.module("material.components.chips").directive("mdChipTransclude",e),e.$inject=["$compile"]}(),function(){function e(e,t,n,o,i,r){this.$timeout=i,this.$mdConstant=t,this.$scope=e,this.parent=e.$parent,this.$log=n,this.$element=o,this.ngModelCtrl=null,this.userInputNgModelCtrl=null,this.userInputElement=null,this.items=[],this.selectedChip=-1,this.hasAutocomplete=!1,this.enableChipEdit=r.parseAttributeBoolean(this.mdEnableChipEdit),this.deleteHint="Press delete to remove this chip.",this.deleteButtonLabel="Remove",this.chipBuffer="",this.useTransformChip=!1,this.useOnAdd=!1,this.useOnRemove=!1}t.module("material.components.chips").controller("MdChipsCtrl",e),e.$inject=["$scope","$mdConstant","$log","$element","$timeout","$mdUtil"],e.prototype.inputKeydown=function(e){var t=this.getChipBuffer();if(!(this.hasAutocomplete&&e.isDefaultPrevented&&e.isDefaultPrevented())){if(e.keyCode===this.$mdConstant.KEY_CODE.BACKSPACE){if(0!==this.getCursorPosition(e.target))return;return e.preventDefault(),e.stopPropagation(),void(this.items.length&&this.selectAndFocusChipSafe(this.items.length-1))}if((!this.separatorKeys||this.separatorKeys.length<1)&&(this.separatorKeys=[this.$mdConstant.KEY_CODE.ENTER]),this.separatorKeys.indexOf(e.keyCode)!==-1){if(this.hasAutocomplete&&this.requireMatch||!t)return;if(e.preventDefault(),this.hasMaxChipsReached())return;this.appendChip(t.trim()),this.resetChipBuffer()}}},e.prototype.getCursorPosition=function(e){try{if(e.selectionStart===e.selectionEnd)return e.selectionStart}catch(t){if(!e.value)return 0}},e.prototype.updateChipContents=function(e,t){e>=0&&e<this.items.length&&(this.items[e]=t,this.ngModelCtrl.$setDirty())},e.prototype.isEditingChip=function(){return!!this.$element[0].getElementsByClassName("_md-chip-editing").length},e.prototype.isRemovable=function(){return!!this.ngModelCtrl&&(this.readonly?this.removable:!t.isDefined(this.removable)||this.removable)},e.prototype.chipKeydown=function(e){if(!this.getChipBuffer()&&!this.isEditingChip())switch(e.keyCode){case this.$mdConstant.KEY_CODE.BACKSPACE:case this.$mdConstant.KEY_CODE.DELETE:if(this.selectedChip<0)return;if(e.preventDefault(),!this.isRemovable())return;this.removeAndSelectAdjacentChip(this.selectedChip);break;case this.$mdConstant.KEY_CODE.LEFT_ARROW:e.preventDefault(),this.selectedChip<0&&(this.selectedChip=this.items.length),this.items.length&&this.selectAndFocusChipSafe(this.selectedChip-1);break;case this.$mdConstant.KEY_CODE.RIGHT_ARROW:e.preventDefault(),this.selectAndFocusChipSafe(this.selectedChip+1);break;case this.$mdConstant.KEY_CODE.ESCAPE:case this.$mdConstant.KEY_CODE.TAB:if(this.selectedChip<0)return;e.preventDefault(),this.onFocus()}},e.prototype.getPlaceholder=function(){var e=this.items&&this.items.length&&(""==this.secondaryPlaceholder||this.secondaryPlaceholder);return e?this.secondaryPlaceholder:this.placeholder},e.prototype.removeAndSelectAdjacentChip=function(e){var n=this.getAdjacentChipIndex(e);this.removeChip(e),this.$timeout(t.bind(this,function(){this.selectAndFocusChipSafe(n)}))},e.prototype.resetSelectedChip=function(){this.selectedChip=-1},e.prototype.getAdjacentChipIndex=function(e){var t=this.items.length-1;return 0==t?-1:e==t?e-1:e},e.prototype.appendChip=function(e){if(this.useTransformChip&&this.transformChip){var n=this.transformChip({$chip:e});t.isDefined(n)&&(e=n)}if(t.isObject(e)){var o=this.items.some(function(n){return t.equals(e,n)});if(o)return}if(!(null==e||this.items.indexOf(e)+1)){var i=this.items.push(e);this.ngModelCtrl.$setDirty(),this.validateModel(),this.useOnAdd&&this.onAdd&&this.onAdd({$chip:e,$index:i})}},e.prototype.useTransformChipExpression=function(){this.useTransformChip=!0},e.prototype.useOnAddExpression=function(){this.useOnAdd=!0},e.prototype.useOnRemoveExpression=function(){this.useOnRemove=!0},e.prototype.useOnSelectExpression=function(){this.useOnSelect=!0},e.prototype.getChipBuffer=function(){return this.userInputElement?this.userInputNgModelCtrl?this.userInputNgModelCtrl.$viewValue:this.userInputElement[0].value:this.chipBuffer},e.prototype.resetChipBuffer=function(){this.userInputElement?this.userInputNgModelCtrl?(this.userInputNgModelCtrl.$setViewValue(""),this.userInputNgModelCtrl.$render()):this.userInputElement[0].value="":this.chipBuffer=""},e.prototype.hasMaxChipsReached=function(){return t.isString(this.maxChips)&&(this.maxChips=parseInt(this.maxChips,10)||0),this.maxChips>0&&this.items.length>=this.maxChips},e.prototype.validateModel=function(){this.ngModelCtrl.$setValidity("md-max-chips",!this.hasMaxChipsReached())},e.prototype.removeChip=function(e){var t=this.items.splice(e,1);this.ngModelCtrl.$setDirty(),this.validateModel(),t&&t.length&&this.useOnRemove&&this.onRemove&&this.onRemove({$chip:t[0],$index:e})},e.prototype.removeChipAndFocusInput=function(e){this.removeChip(e),this.onFocus()},e.prototype.selectAndFocusChipSafe=function(e){return this.items.length?e===this.items.length?this.onFocus():(e=Math.max(e,0),e=Math.min(e,this.items.length-1),this.selectChip(e),void this.focusChip(e)):(this.selectChip(-1),void this.onFocus())},e.prototype.selectChip=function(e){e>=-1&&e<=this.items.length?(this.selectedChip=e,this.useOnSelect&&this.onSelect&&this.onSelect({$chip:this.items[this.selectedChip]})):this.$log.warn("Selected Chip index out of bounds; ignoring.")},e.prototype.selectAndFocusChip=function(e){this.selectChip(e),e!=-1&&this.focusChip(e)},e.prototype.focusChip=function(e){this.$element[0].querySelector('md-chip[index="'+e+'"] .md-chip-content').focus()},e.prototype.configureNgModel=function(e){this.ngModelCtrl=e;var t=this;e.$render=function(){t.items=t.ngModelCtrl.$viewValue}},e.prototype.onFocus=function(){var e=this.$element[0].querySelector("input");e&&e.focus(),this.resetSelectedChip()},e.prototype.onInputFocus=function(){this.inputHasFocus=!0,this.resetSelectedChip()},e.prototype.onInputBlur=function(){this.inputHasFocus=!1},e.prototype.configureUserInput=function(e){this.userInputElement=e;var n=e.controller("ngModel");n!=this.ngModelCtrl&&(this.userInputNgModelCtrl=n);var o=this.$scope,i=this,r=function(e,n){o.$evalAsync(t.bind(i,n,e))};e.attr({tabindex:0}).on("keydown",function(e){r(e,i.inputKeydown)}).on("focus",function(e){r(e,i.onInputFocus)}).on("blur",function(e){r(e,i.onInputBlur)})},e.prototype.configureAutocomplete=function(e){e&&(this.hasAutocomplete=!0,e.registerSelectedItemWatcher(t.bind(this,function(e){if(e){if(this.hasMaxChipsReached())return;this.appendChip(e),this.resetChipBuffer()}})),this.$element.find("input").on("focus",t.bind(this,this.onInputFocus)).on("blur",t.bind(this,this.onInputBlur)))},e.prototype.hasFocus=function(){return this.inputHasFocus||this.selectedChip>=0}}(),function(){function e(e,t,a,d,s,c){function l(n,o){function i(e){if(o.ngModel){var t=r[0].querySelector(e);return t&&t.outerHTML}}var r=o.$mdUserTemplate;o.$mdUserTemplate=null;var l=i("md-chips>md-chip-template"),m=t.prefixer().buildList("md-chip-remove").map(function(e){
return"md-chips>*["+e+"]"}).join(","),p=i(m)||u.remove,h=l||u["default"],f=i("md-chips>md-autocomplete")||i("md-chips>input")||u.input,g=r.find("md-chip");return r[0].querySelector("md-chip-template>*[md-chip-remove]")&&d.warn("invalid placement of md-chip-remove within md-chip-template."),function(n,i,r,d){t.initOptionalProperties(n,o),e(i);var m=d[0];if(l&&(m.enableChipEdit=!1),m.chipContentsTemplate=h,m.chipRemoveTemplate=p,m.chipInputTemplate=f,m.mdCloseIcon=c.mdClose,i.attr({"aria-hidden":!0,tabindex:-1}).on("focus",function(){m.onFocus()}),o.ngModel&&(m.configureNgModel(i.controller("ngModel")),r.mdTransformChip&&m.useTransformChipExpression(),r.mdOnAppend&&m.useOnAppendExpression(),r.mdOnAdd&&m.useOnAddExpression(),r.mdOnRemove&&m.useOnRemoveExpression(),r.mdOnSelect&&m.useOnSelectExpression(),f!=u.input&&n.$watch("$mdChipsCtrl.readonly",function(e){e||t.nextTick(function(){0===f.indexOf("<md-autocomplete")&&m.configureAutocomplete(i.find("md-autocomplete").controller("mdAutocomplete")),m.configureUserInput(i.find("input"))})}),t.nextTick(function(){var e=i.find("input");e&&e.toggleClass("md-input",!0)})),g.length>0){var b=a(g.clone())(n.$parent);s(function(){i.find("md-chips-wrap").prepend(b)})}}}function m(){return{chips:t.processTemplate(n),input:t.processTemplate(o),"default":t.processTemplate(i),remove:t.processTemplate(r)}}var u=m();return{template:function(e,t){return t.$mdUserTemplate=e.clone(),u.chips},require:["mdChips"],restrict:"E",controller:"MdChipsCtrl",controllerAs:"$mdChipsCtrl",bindToController:!0,compile:l,scope:{readonly:"=readonly",removable:"=mdRemovable",placeholder:"@",mdEnableChipEdit:"@",secondaryPlaceholder:"@",maxChips:"@mdMaxChips",transformChip:"&mdTransformChip",onAppend:"&mdOnAppend",onAdd:"&mdOnAdd",onRemove:"&mdOnRemove",onSelect:"&mdOnSelect",deleteHint:"@",deleteButtonLabel:"@",separatorKeys:"=?mdSeparatorKeys",requireMatch:"=?mdRequireMatch"}}}t.module("material.components.chips").directive("mdChips",e);var n='      <md-chips-wrap          ng-keydown="$mdChipsCtrl.chipKeydown($event)"          ng-class="{ \'md-focused\': $mdChipsCtrl.hasFocus(),                       \'md-readonly\': !$mdChipsCtrl.ngModelCtrl || $mdChipsCtrl.readonly,                      \'md-removable\': $mdChipsCtrl.isRemovable() }"          class="md-chips">        <md-chip ng-repeat="$chip in $mdChipsCtrl.items"            index="{{$index}}"            ng-class="{\'md-focused\': $mdChipsCtrl.selectedChip == $index, \'md-readonly\': !$mdChipsCtrl.ngModelCtrl || $mdChipsCtrl.readonly}">          <div class="md-chip-content"              tabindex="-1"              aria-hidden="true"              ng-click="!$mdChipsCtrl.readonly && $mdChipsCtrl.focusChip($index)"              ng-focus="!$mdChipsCtrl.readonly && $mdChipsCtrl.selectChip($index)"              md-chip-transclude="$mdChipsCtrl.chipContentsTemplate"></div>          <div ng-if="$mdChipsCtrl.isRemovable()"               class="md-chip-remove-container"               md-chip-transclude="$mdChipsCtrl.chipRemoveTemplate"></div>        </md-chip>        <div class="md-chip-input-container" ng-if="!$mdChipsCtrl.readonly && $mdChipsCtrl.ngModelCtrl">          <div md-chip-transclude="$mdChipsCtrl.chipInputTemplate"></div>        </div>      </md-chips-wrap>',o='        <input            class="md-input"            tabindex="0"            placeholder="{{$mdChipsCtrl.getPlaceholder()}}"            aria-label="{{$mdChipsCtrl.getPlaceholder()}}"            ng-model="$mdChipsCtrl.chipBuffer"            ng-focus="$mdChipsCtrl.onInputFocus()"            ng-blur="$mdChipsCtrl.onInputBlur()"            ng-keydown="$mdChipsCtrl.inputKeydown($event)">',i="      <span>{{$chip}}</span>",r='      <button          class="md-chip-remove"          ng-if="$mdChipsCtrl.isRemovable()"          ng-click="$mdChipsCtrl.removeChipAndFocusInput($$replacedScope.$index)"          type="button"          aria-hidden="true"          tabindex="-1">        <md-icon md-svg-src="{{ $mdChipsCtrl.mdCloseIcon }}"></md-icon>        <span class="md-visually-hidden">          {{$mdChipsCtrl.deleteButtonLabel}}        </span>      </button>';e.$inject=["$mdTheming","$mdUtil","$compile","$log","$timeout","$$mdSvgRegistry"]}(),function(){function e(){this.selectedItem=null,this.searchText=""}t.module("material.components.chips").controller("MdContactChipsCtrl",e),e.prototype.queryContact=function(e){var n=this.contactQuery({$query:e});return this.filterSelected?n.filter(t.bind(this,this.filterSelectedContacts)):n},e.prototype.itemName=function(e){return e[this.contactName]},e.prototype.filterSelectedContacts=function(e){return this.contacts.indexOf(e)==-1}}(),function(){function e(e,t){function o(n,o){return function(n,i,r,a){t.initOptionalProperties(n,o),e(i),i.attr("tabindex","-1")}}return{template:function(e,t){return n},restrict:"E",controller:"MdContactChipsCtrl",controllerAs:"$mdContactChipsCtrl",bindToController:!0,compile:o,scope:{contactQuery:"&mdContacts",placeholder:"@",secondaryPlaceholder:"@",contactName:"@mdContactName",contactImage:"@mdContactImage",contactEmail:"@mdContactEmail",contacts:"=ngModel",requireMatch:"=?mdRequireMatch",highlightFlags:"@?mdHighlightFlags"}}}t.module("material.components.chips").directive("mdContactChips",e);var n='      <md-chips class="md-contact-chips"          ng-model="$mdContactChipsCtrl.contacts"          md-require-match="$mdContactChipsCtrl.requireMatch"          md-autocomplete-snap>          <md-autocomplete              md-menu-class="md-contact-chips-suggestions"              md-selected-item="$mdContactChipsCtrl.selectedItem"              md-search-text="$mdContactChipsCtrl.searchText"              md-items="item in $mdContactChipsCtrl.queryContact($mdContactChipsCtrl.searchText)"              md-item-text="$mdContactChipsCtrl.itemName(item)"              md-no-cache="true"              md-autoselect              placeholder="{{$mdContactChipsCtrl.contacts.length == 0 ?                  $mdContactChipsCtrl.placeholder : $mdContactChipsCtrl.secondaryPlaceholder}}">            <div class="md-contact-suggestion">              <img                   ng-src="{{item[$mdContactChipsCtrl.contactImage]}}"                  alt="{{item[$mdContactChipsCtrl.contactName]}}"                  ng-if="item[$mdContactChipsCtrl.contactImage]" />              <span class="md-contact-name" md-highlight-text="$mdContactChipsCtrl.searchText"                    md-highlight-flags="{{$mdContactChipsCtrl.highlightFlags}}">                {{item[$mdContactChipsCtrl.contactName]}}              </span>              <span class="md-contact-email" >{{item[$mdContactChipsCtrl.contactEmail]}}</span>            </div>          </md-autocomplete>          <md-chip-template>            <div class="md-contact-avatar">              <img                   ng-src="{{$chip[$mdContactChipsCtrl.contactImage]}}"                  alt="{{$chip[$mdContactChipsCtrl.contactName]}}"                  ng-if="$chip[$mdContactChipsCtrl.contactImage]" />            </div>            <div class="md-contact-name">              {{$chip[$mdContactChipsCtrl.contactName]}}            </div>          </md-chip-template>      </md-chips>';e.$inject=["$mdTheming","$mdUtil"]}(),function(){!function(){function e(){return{template:function(e,t){var n=t.hasOwnProperty("ngIf")?"":'ng-if="calendarCtrl.isInitialized"',o='<div ng-switch="calendarCtrl.currentView" '+n+'><md-calendar-year ng-switch-when="year"></md-calendar-year><md-calendar-month ng-switch-default></md-calendar-month></div>';return o},scope:{minDate:"=mdMinDate",maxDate:"=mdMaxDate",dateFilter:"=mdDateFilter",_currentView:"@mdCurrentView"},require:["ngModel","mdCalendar"],controller:n,controllerAs:"calendarCtrl",bindToController:!0,link:function(e,t,n,o){var i=o[0],r=o[1];r.configureNgModel(i)}}}function n(e,n,o,r,a,d,s,c){d(e),this.$element=e,this.$scope=n,this.dateUtil=o,this.$mdUtil=r,this.keyCode=a.KEY_CODE,this.$$rAF=s,this.today=this.dateUtil.createDateAtMidnight(),this.ngModelCtrl=null,this.currentView=this._currentView||"month",this.SELECTED_DATE_CLASS="md-calendar-selected-date",this.TODAY_CLASS="md-calendar-date-today",this.FOCUSED_DATE_CLASS="md-focus",this.id=i++,this.displayDate=null,this.selectedDate=null,this.isInitialized=!1,this.width=0,this.scrollbarWidth=0,c.tabindex||e.attr("tabindex","-1"),e.on("keydown",t.bind(this,this.handleKeyEvent))}t.module("material.components.datepicker").directive("mdCalendar",e);var o=340,i=0;n.$inject=["$element","$scope","$$mdDateUtil","$mdUtil","$mdConstant","$mdTheming","$$rAF","$attrs"],n.prototype.configureNgModel=function(e){var t=this;t.ngModelCtrl=e,t.$mdUtil.nextTick(function(){t.isInitialized=!0}),e.$render=function(){var e=this.$viewValue;t.$scope.$broadcast("md-calendar-parent-changed",e),t.selectedDate||(t.selectedDate=e),t.displayDate||(t.displayDate=t.selectedDate||t.today)}},n.prototype.setNgModelValue=function(e){var t=this.dateUtil.createDateAtMidnight(e);return this.focus(t),this.$scope.$emit("md-calendar-change",t),this.ngModelCtrl.$setViewValue(t),this.ngModelCtrl.$render(),t},n.prototype.setCurrentView=function(e,n){var o=this;o.$mdUtil.nextTick(function(){o.currentView=e,n&&(o.displayDate=t.isDate(n)?n:new Date(n))})},n.prototype.focus=function(e){if(this.dateUtil.isValidDate(e)){var t=this.$element[0].querySelector(".md-focus");t&&t.classList.remove(this.FOCUSED_DATE_CLASS);var n=this.getDateId(e,this.currentView),o=document.getElementById(n);o&&(o.classList.add(this.FOCUSED_DATE_CLASS),o.focus(),this.displayDate=e)}else{var i=this.$element[0].querySelector("[ng-switch]");i&&i.focus()}},n.prototype.getActionFromKeyEvent=function(e){var t=this.keyCode;switch(e.which){case t.ENTER:return"select";case t.RIGHT_ARROW:return"move-right";case t.LEFT_ARROW:return"move-left";case t.DOWN_ARROW:return e.metaKey?"move-page-down":"move-row-down";case t.UP_ARROW:return e.metaKey?"move-page-up":"move-row-up";case t.PAGE_DOWN:return"move-page-down";case t.PAGE_UP:return"move-page-up";case t.HOME:return"start";case t.END:return"end";default:return null}},n.prototype.handleKeyEvent=function(e){var t=this;this.$scope.$apply(function(){if(e.which==t.keyCode.ESCAPE||e.which==t.keyCode.TAB)return t.$scope.$emit("md-calendar-close"),void(e.which==t.keyCode.TAB&&e.preventDefault());var n=t.getActionFromKeyEvent(e);n&&(e.preventDefault(),e.stopPropagation(),t.$scope.$broadcast("md-calendar-parent-action",n))})},n.prototype.hideVerticalScrollbar=function(e){function t(){var t=n.width||o,i=n.scrollbarWidth,a=e.calendarScroller;r.style.width=t+"px",a.style.width=t+i+"px",a.style.paddingRight=i+"px"}var n=this,i=e.$element[0],r=i.querySelector(".md-calendar-scroll-mask");n.width>0?t():n.$$rAF(function(){var o=e.calendarScroller;n.scrollbarWidth=o.offsetWidth-o.clientWidth,n.width=i.querySelector("table").offsetWidth,t()})},n.prototype.getDateId=function(e,t){if(!t)throw new Error("A namespace for the date id has to be specified.");return["md",this.id,t,e.getFullYear(),e.getMonth(),e.getDate()].join("-")},n.prototype.updateVirtualRepeat=function(){var e=this.$scope,t=e.$on("$md-resize-enable",function(){e.$$phase||e.$apply(),t()})}}()}(),function(){!function(){function e(){return{template:'<table aria-hidden="true" class="md-calendar-day-header"><thead></thead></table><div class="md-calendar-scroll-mask"><md-virtual-repeat-container class="md-calendar-scroll-container" md-offset-size="'+(i-o)+'"><table role="grid" tabindex="0" class="md-calendar" aria-readonly="true"><tbody md-calendar-month-body role="rowgroup" md-virtual-repeat="i in monthCtrl.items" md-month-offset="$index" class="md-calendar-month" md-start-index="monthCtrl.getSelectedMonthIndex()" md-item-size="'+o+'"></tbody></table></md-virtual-repeat-container></div>',require:["^^mdCalendar","mdCalendarMonth"],controller:n,controllerAs:"monthCtrl",bindToController:!0,link:function(e,t,n,o){var i=o[0],r=o[1];r.initialize(i)}}}function n(e,t,n,o,i,r){this.$element=e,this.$scope=t,this.$animate=n,this.$q=o,this.dateUtil=i,this.dateLocale=r,this.calendarScroller=e[0].querySelector(".md-virtual-repeat-scroller"),this.firstRenderableDate=null,this.isInitialized=!1,this.isMonthTransitionInProgress=!1;var a=this;this.cellClickHandler=function(){var e=i.getTimestampFromNode(this);a.$scope.$apply(function(){a.calendarCtrl.setNgModelValue(e)})},this.headerClickHandler=function(){a.calendarCtrl.setCurrentView("year",i.getTimestampFromNode(this))}}t.module("material.components.datepicker").directive("mdCalendarMonth",e);var o=265,i=45;n.$inject=["$element","$scope","$animate","$q","$$mdDateUtil","$mdDateLocale"],n.prototype.initialize=function(e){var t=e.minDate,n=e.maxDate;if(this.calendarCtrl=e,this.items={length:2e3},n&&t){var o=this.dateUtil.getMonthDistance(t,n)+1;o=Math.max(o,1),o+=1,this.items.length=o}if(this.firstRenderableDate=this.dateUtil.incrementMonths(e.today,-this.items.length/2),t&&t>this.firstRenderableDate)this.firstRenderableDate=t;else if(n){this.items.length-2;this.firstRenderableDate=this.dateUtil.incrementMonths(n,-(this.items.length-2))}this.attachScopeListeners(),e.updateVirtualRepeat(),e.ngModelCtrl&&e.ngModelCtrl.$render()},n.prototype.getSelectedMonthIndex=function(){var e=this.calendarCtrl;return this.dateUtil.getMonthDistance(this.firstRenderableDate,e.displayDate||e.selectedDate||e.today)},n.prototype.changeSelectedDate=function(e){var t=this,n=t.calendarCtrl,o=n.selectedDate;n.selectedDate=e,this.changeDisplayDate(e).then(function(){var t=n.SELECTED_DATE_CLASS,i="month";if(o){var r=document.getElementById(n.getDateId(o,i));r&&(r.classList.remove(t),r.setAttribute("aria-selected","false"))}if(e){var a=document.getElementById(n.getDateId(e,i));a&&(a.classList.add(t),a.setAttribute("aria-selected","true"))}})},n.prototype.changeDisplayDate=function(e){if(!this.isInitialized)return this.buildWeekHeader(),this.calendarCtrl.hideVerticalScrollbar(this),this.isInitialized=!0,this.$q.when();if(!this.dateUtil.isValidDate(e)||this.isMonthTransitionInProgress)return this.$q.when();this.isMonthTransitionInProgress=!0;var t=this.animateDateChange(e);this.calendarCtrl.displayDate=e;var n=this;return t.then(function(){n.isMonthTransitionInProgress=!1}),t},n.prototype.animateDateChange=function(e){if(this.dateUtil.isValidDate(e)){var t=this.dateUtil.getMonthDistance(this.firstRenderableDate,e);this.calendarScroller.scrollTop=t*o}return this.$q.when()},n.prototype.buildWeekHeader=function(){for(var e=this.dateLocale.firstDayOfWeek,t=this.dateLocale.shortDays,n=document.createElement("tr"),o=0;o<7;o++){var i=document.createElement("th");i.textContent=t[(o+e)%7],n.appendChild(i)}this.$element.find("thead").append(n)},n.prototype.attachScopeListeners=function(){var e=this;e.$scope.$on("md-calendar-parent-changed",function(t,n){e.changeSelectedDate(n)}),e.$scope.$on("md-calendar-parent-action",t.bind(this,this.handleKeyEvent))},n.prototype.handleKeyEvent=function(e,t){var n=this.calendarCtrl,o=n.displayDate;if("select"===t)n.setNgModelValue(o);else{var i=null,r=this.dateUtil;switch(t){case"move-right":i=r.incrementDays(o,1);break;case"move-left":i=r.incrementDays(o,-1);break;case"move-page-down":i=r.incrementMonths(o,1);break;case"move-page-up":i=r.incrementMonths(o,-1);break;case"move-row-down":i=r.incrementDays(o,7);break;case"move-row-up":i=r.incrementDays(o,-7);break;case"start":i=r.getFirstDateOfMonth(o);break;case"end":i=r.getLastDateOfMonth(o)}i&&(i=this.dateUtil.clampDate(i,n.minDate,n.maxDate),this.changeDisplayDate(i).then(function(){n.focus(i)}))}}}()}(),function(){!function(){function e(e,t){var o=e('<md-icon md-svg-src="'+t.mdTabsArrow+'"></md-icon>')({})[0];return{require:["^^mdCalendar","^^mdCalendarMonth","mdCalendarMonthBody"],scope:{offset:"=mdMonthOffset"},controller:n,controllerAs:"mdMonthBodyCtrl",bindToController:!0,link:function(e,t,n,i){var r=i[0],a=i[1],d=i[2];d.calendarCtrl=r,d.monthCtrl=a,d.arrowIcon=o.cloneNode(!0),d.generateContent(),e.$watch(function(){return d.offset},function(e,t){e!==t&&d.generateContent()})}}}function n(e,t,n){this.$element=e,this.dateUtil=t,this.dateLocale=n,this.monthCtrl=null,this.calendarCtrl=null,this.offset=null,this.focusAfterAppend=null}t.module("material.components.datepicker").directive("mdCalendarMonthBody",e),e.$inject=["$compile","$$mdSvgRegistry"],n.$inject=["$element","$$mdDateUtil","$mdDateLocale"],n.prototype.generateContent=function(){var e=this.dateUtil.incrementMonths(this.monthCtrl.firstRenderableDate,this.offset);this.$element.empty(),this.$element.append(this.buildCalendarForMonth(e)),this.focusAfterAppend&&(this.focusAfterAppend.classList.add(this.calendarCtrl.FOCUSED_DATE_CLASS),this.focusAfterAppend.focus(),this.focusAfterAppend=null)},n.prototype.buildDateCell=function(e){var t=this.monthCtrl,n=this.calendarCtrl,o=document.createElement("td");if(o.tabIndex=-1,o.classList.add("md-calendar-date"),o.setAttribute("role","gridcell"),e){o.setAttribute("tabindex","-1"),o.setAttribute("aria-label",this.dateLocale.longDateFormatter(e)),o.id=n.getDateId(e,"month"),o.setAttribute("data-timestamp",e.getTime()),this.dateUtil.isSameDay(e,n.today)&&o.classList.add(n.TODAY_CLASS),this.dateUtil.isValidDate(n.selectedDate)&&this.dateUtil.isSameDay(e,n.selectedDate)&&(o.classList.add(n.SELECTED_DATE_CLASS),o.setAttribute("aria-selected","true"));var i=this.dateLocale.dates[e.getDate()];if(this.isDateEnabled(e)){var r=document.createElement("span");r.classList.add("md-calendar-date-selection-indicator"),r.textContent=i,o.appendChild(r),o.addEventListener("click",t.cellClickHandler),n.displayDate&&this.dateUtil.isSameDay(e,n.displayDate)&&(this.focusAfterAppend=o)}else o.classList.add("md-calendar-date-disabled"),o.textContent=i}return o},n.prototype.isDateEnabled=function(e){return this.dateUtil.isDateWithinRange(e,this.calendarCtrl.minDate,this.calendarCtrl.maxDate)&&(!t.isFunction(this.calendarCtrl.dateFilter)||this.calendarCtrl.dateFilter(e))},n.prototype.buildDateRow=function(e){var t=document.createElement("tr");return t.setAttribute("role","row"),t.setAttribute("aria-label",this.dateLocale.weekNumberFormatter(e)),t},n.prototype.buildCalendarForMonth=function(e){var t=this.dateUtil.isValidDate(e)?e:new Date,n=this.dateUtil.getFirstDateOfMonth(t),o=this.getLocaleDay_(n),i=this.dateUtil.getNumberOfDaysInMonth(t),r=document.createDocumentFragment(),a=1,d=this.buildDateRow(a);r.appendChild(d);var s=this.offset===this.monthCtrl.items.length-1,c=0,l=document.createElement("td"),m=document.createElement("span");if(m.textContent=this.dateLocale.monthHeaderFormatter(t),l.appendChild(m),l.classList.add("md-calendar-month-label"),this.calendarCtrl.maxDate&&n>this.calendarCtrl.maxDate?l.classList.add("md-calendar-month-label-disabled"):(l.addEventListener("click",this.monthCtrl.headerClickHandler),l.setAttribute("data-timestamp",n.getTime()),l.setAttribute("aria-label",this.dateLocale.monthFormatter(t)),l.appendChild(this.arrowIcon.cloneNode(!0))),o<=2){l.setAttribute("colspan","7");var u=this.buildDateRow();if(u.appendChild(l),r.insertBefore(u,d),s)return r}else c=3,l.setAttribute("colspan","3"),d.appendChild(l);for(var p=c;p<o;p++)d.appendChild(this.buildDateCell());for(var h=o,f=n,g=1;g<=i;g++){if(7===h){if(s)return r;h=0,a++,d=this.buildDateRow(a),r.appendChild(d)}f.setDate(g);var b=this.buildDateCell(f);d.appendChild(b),h++}for(;d.childNodes.length<7;)d.appendChild(this.buildDateCell());for(;r.childNodes.length<6;){for(var v=this.buildDateRow(),E=0;E<7;E++)v.appendChild(this.buildDateCell());r.appendChild(v)}return r},n.prototype.getLocaleDay_=function(e){return(e.getDay()+(7-this.dateLocale.firstDayOfWeek))%7}}()}(),function(){!function(){function e(){return{template:'<div class="md-calendar-scroll-mask"><md-virtual-repeat-container class="md-calendar-scroll-container"><table role="grid" tabindex="0" class="md-calendar" aria-readonly="true"><tbody md-calendar-year-body role="rowgroup" md-virtual-repeat="i in yearCtrl.items" md-year-offset="$index" class="md-calendar-year" md-start-index="yearCtrl.getFocusedYearIndex()" md-item-size="'+o+'"></tbody></table></md-virtual-repeat-container></div>',require:["^^mdCalendar","mdCalendarYear"],controller:n,controllerAs:"yearCtrl",bindToController:!0,link:function(e,t,n,o){var i=o[0],r=o[1];r.initialize(i)}}}function n(e,t,n,o,i){this.$element=e,this.$scope=t,this.$animate=n,this.$q=o,this.dateUtil=i,this.calendarScroller=e[0].querySelector(".md-virtual-repeat-scroller"),this.firstRenderableDate=null,this.isInitialized=!1,this.isMonthTransitionInProgress=!1;var r=this;this.cellClickHandler=function(){r.calendarCtrl.setCurrentView("month",i.getTimestampFromNode(this))}}t.module("material.components.datepicker").directive("mdCalendarYear",e);var o=88;n.$inject=["$element","$scope","$animate","$q","$$mdDateUtil"],n.prototype.initialize=function(e){var t=e.minDate,n=e.maxDate;if(this.calendarCtrl=e,this.items={length:400},this.firstRenderableDate=this.dateUtil.incrementYears(e.today,-(this.items.length/2)),t&&t>this.firstRenderableDate?this.firstRenderableDate=t:n&&(this.firstRenderableDate=this.dateUtil.incrementMonths(n,-(this.items.length-1))),n&&t){var o=this.dateUtil.getYearDistance(this.firstRenderableDate,n)+1;this.items.length=Math.max(o,1)}this.attachScopeListeners(),e.updateVirtualRepeat(),e.ngModelCtrl&&e.ngModelCtrl.$render()},n.prototype.getFocusedYearIndex=function(){var e=this.calendarCtrl;return this.dateUtil.getYearDistance(this.firstRenderableDate,e.displayDate||e.selectedDate||e.today)},n.prototype.changeDate=function(e){if(!this.isInitialized)return this.calendarCtrl.hideVerticalScrollbar(this),this.isInitialized=!0,this.$q.when();if(this.dateUtil.isValidDate(e)&&!this.isMonthTransitionInProgress){var t=this,n=this.animateDateChange(e);return t.isMonthTransitionInProgress=!0,t.calendarCtrl.displayDate=e,n.then(function(){t.isMonthTransitionInProgress=!1})}},n.prototype.animateDateChange=function(e){if(this.dateUtil.isValidDate(e)){var t=this.dateUtil.getYearDistance(this.firstRenderableDate,e);this.calendarScroller.scrollTop=t*o}return this.$q.when()},n.prototype.handleKeyEvent=function(e,t){var n=this.calendarCtrl,o=n.displayDate;if("select"===t)this.changeDate(o).then(function(){n.setCurrentView("month",o),n.focus(o)});else{var i=null,r=this.dateUtil;switch(t){case"move-right":i=r.incrementMonths(o,1);break;case"move-left":i=r.incrementMonths(o,-1);break;case"move-row-down":i=r.incrementMonths(o,6);break;case"move-row-up":i=r.incrementMonths(o,-6)}if(i){var a=n.minDate?r.incrementMonths(r.getFirstDateOfMonth(n.minDate),1):null,d=n.maxDate?r.getFirstDateOfMonth(n.maxDate):null;i=r.getFirstDateOfMonth(this.dateUtil.clampDate(i,a,d)),this.changeDate(i).then(function(){n.focus(i)})}}},n.prototype.attachScopeListeners=function(){var e=this;e.$scope.$on("md-calendar-parent-changed",function(t,n){e.changeDate(n)}),e.$scope.$on("md-calendar-parent-action",t.bind(e,e.handleKeyEvent))}}()}(),function(){!function(){function e(){return{require:["^^mdCalendar","^^mdCalendarYear","mdCalendarYearBody"],scope:{offset:"=mdYearOffset"},controller:n,controllerAs:"mdYearBodyCtrl",bindToController:!0,link:function(e,t,n,o){var i=o[0],r=o[1],a=o[2];a.calendarCtrl=i,a.yearCtrl=r,a.generateContent(),e.$watch(function(){return a.offset},function(e,t){e!=t&&a.generateContent()})}}}function n(e,t,n){this.$element=e,this.dateUtil=t,this.dateLocale=n,this.calendarCtrl=null,this.yearCtrl=null,this.offset=null,this.focusAfterAppend=null}t.module("material.components.datepicker").directive("mdCalendarYearBody",e),n.$inject=["$element","$$mdDateUtil","$mdDateLocale"],n.prototype.generateContent=function(){var e=this.dateUtil.incrementYears(this.yearCtrl.firstRenderableDate,this.offset);this.$element.empty(),this.$element.append(this.buildCalendarForYear(e)),this.focusAfterAppend&&(this.focusAfterAppend.classList.add(this.calendarCtrl.FOCUSED_DATE_CLASS),this.focusAfterAppend.focus(),this.focusAfterAppend=null)},n.prototype.buildMonthCell=function(e,t){var n=this.calendarCtrl,o=this.yearCtrl,i=this.buildBlankCell(),r=new Date(e,t,1);i.setAttribute("aria-label",this.dateLocale.monthFormatter(r)),i.id=n.getDateId(r,"year"),i.setAttribute("data-timestamp",r.getTime()),this.dateUtil.isSameMonthAndYear(r,n.today)&&i.classList.add(n.TODAY_CLASS),this.dateUtil.isValidDate(n.selectedDate)&&this.dateUtil.isSameMonthAndYear(r,n.selectedDate)&&(i.classList.add(n.SELECTED_DATE_CLASS),i.setAttribute("aria-selected","true"));var a=this.dateLocale.shortMonths[t];if(this.dateUtil.isMonthWithinRange(r,n.minDate,n.maxDate)){var d=document.createElement("span");d.classList.add("md-calendar-date-selection-indicator"),d.textContent=a,i.appendChild(d),i.addEventListener("click",o.cellClickHandler),n.displayDate&&this.dateUtil.isSameMonthAndYear(r,n.displayDate)&&(this.focusAfterAppend=i)}else i.classList.add("md-calendar-date-disabled"),i.textContent=a;return i},n.prototype.buildBlankCell=function(){var e=document.createElement("td");return e.tabIndex=-1,e.classList.add("md-calendar-date"),e.setAttribute("role","gridcell"),e.setAttribute("tabindex","-1"),e},n.prototype.buildCalendarForYear=function(e){var t,n=e.getFullYear(),o=document.createDocumentFragment(),i=document.createElement("tr"),r=document.createElement("td");for(r.className="md-calendar-month-label",r.textContent=n,i.appendChild(r),t=0;t<6;t++)i.appendChild(this.buildMonthCell(n,t));o.appendChild(i);var a=document.createElement("tr");for(a.appendChild(this.buildBlankCell()),t=6;t<12;t++)a.appendChild(this.buildMonthCell(n,t));return o.appendChild(a),o}}()}(),function(){!function(){t.module("material.components.datepicker").config(["$provide",function(e){function t(){this.months=null,this.shortMonths=null,this.days=null,this.shortDays=null,this.dates=null,this.firstDayOfWeek=0,this.formatDate=null,this.parseDate=null,this.monthHeaderFormatter=null,this.weekNumberFormatter=null,this.longDateFormatter=null,this.msgCalendar="",this.msgOpenCalendar=""}t.prototype.$get=function(e,t){function n(e){if(!e)return"";var n=e.toLocaleTimeString(),o=e;return 0!=e.getHours()||n.indexOf("11:")===-1&&n.indexOf("23:")===-1||(o=new Date(e.getFullYear(),e.getMonth(),e.getDate(),1,0,0)),t("date")(o,"M/d/yyyy")}function o(e){return new Date(e)}function i(e){e=e.trim();var t=/^(([a-zA-Z]{3,}|[0-9]{1,4})([ \.,]+|[\/\-])){2}([a-zA-Z]{3,}|[0-9]{1,4})$/;return t.test(e)}function r(e){return h.shortMonths[e.getMonth()]+" "+e.getFullYear()}function a(e){return h.months[e.getMonth()]+" "+e.getFullYear()}function d(e){return"Week "+e}function s(e){return[h.days[e.getDay()],h.months[e.getMonth()],h.dates[e.getDate()],e.getFullYear()].join(" ")}for(var c=e.DATETIME_FORMATS.SHORTDAY.map(function(e){return e.substring(0,1)}),l=Array(32),m=1;m<=31;m++)l[m]=m;var u="Calendar",p="Open calendar",h={months:this.months||e.DATETIME_FORMATS.MONTH,shortMonths:this.shortMonths||e.DATETIME_FORMATS.SHORTMONTH,days:this.days||e.DATETIME_FORMATS.DAY,shortDays:this.shortDays||c,dates:this.dates||l,firstDayOfWeek:this.firstDayOfWeek||0,formatDate:this.formatDate||n,parseDate:this.parseDate||o,isDateComplete:this.isDateComplete||i,monthHeaderFormatter:this.monthHeaderFormatter||r,monthFormatter:this.monthFormatter||a,weekNumberFormatter:this.weekNumberFormatter||d,longDateFormatter:this.longDateFormatter||s,msgCalendar:this.msgCalendar||u,msgOpenCalendar:this.msgOpenCalendar||p};return h},t.prototype.$get.$inject=["$locale","$filter"],e.provider("$mdDateLocale",new t)}])}()}(),function(){!function(){t.module("material.components.datepicker").factory("$$mdDateUtil",function(){function e(e){return new Date(e.getFullYear(),e.getMonth(),1)}function n(e){return new Date(e.getFullYear(),e.getMonth()+1,0).getDate()}function o(e){return new Date(e.getFullYear(),e.getMonth()+1,1)}function i(e){return new Date(e.getFullYear(),e.getMonth()-1,1)}function r(e,t){return e.getFullYear()===t.getFullYear()&&e.getMonth()===t.getMonth()}function a(e,t){return e.getDate()==t.getDate()&&r(e,t)}function d(e,t){var n=o(e);return r(n,t)}function s(e,t){var n=i(e);return r(t,n)}function c(e,t){return b((e.getTime()+t.getTime())/2)}function l(t){var n=e(t);return Math.floor((n.getDay()+t.getDate()-1)/7)}function m(e,t){return new Date(e.getFullYear(),e.getMonth(),e.getDate()+t)}function u(e,t){var o=new Date(e.getFullYear(),e.getMonth()+t,1),i=n(o);return i<e.getDate()?o.setDate(i):o.setDate(e.getDate()),o}function p(e,t){return 12*(t.getFullYear()-e.getFullYear())+(t.getMonth()-e.getMonth())}function h(e){return new Date(e.getFullYear(),e.getMonth(),n(e))}function f(e){return null!=e&&e.getTime&&!isNaN(e.getTime())}function g(e){f(e)&&e.setHours(0,0,0,0)}function b(e){var n;return n=t.isUndefined(e)?new Date:new Date(e),g(n),n}function v(e,t,n){var o=b(e),i=f(t)?b(t):null,r=f(n)?b(n):null;return(!i||i<=o)&&(!r||r>=o)}function E(e,t){return u(e,12*t)}function $(e,t){return t.getFullYear()-e.getFullYear()}function C(e,t,n){var o=e;return t&&e<t&&(o=new Date(t.getTime())),n&&e>n&&(o=new Date(n.getTime())),o}function y(e){if(e&&e.hasAttribute("data-timestamp"))return Number(e.getAttribute("data-timestamp"))}function M(e,t,n){var o=e.getMonth(),i=e.getFullYear();return(!t||t.getFullYear()<i||t.getMonth()<=o)&&(!n||n.getFullYear()>i||n.getMonth()>=o)}return{getFirstDateOfMonth:e,getNumberOfDaysInMonth:n,getDateInNextMonth:o,getDateInPreviousMonth:i,isInNextMonth:d,isInPreviousMonth:s,getDateMidpoint:c,isSameMonthAndYear:r,getWeekOfMonth:l,incrementDays:m,incrementMonths:u,getLastDateOfMonth:h,isSameDay:a,getMonthDistance:p,isValidDate:f,setDateTimeToMidnight:g,createDateAtMidnight:b,isDateWithinRange:v,incrementYears:E,getYearDistance:$,clampDate:C,getTimestampFromNode:y,isMonthWithinRange:M}})}()}(),function(){!function(){function n(e,n,i){return{template:function(t,n){var o=n.mdHideIcons,i="all"===o||"calendar"===o?"":'<md-button class="md-datepicker-button md-icon-button" type="button" tabindex="-1" aria-hidden="true" ng-click="ctrl.openCalendarPane($event)"><md-icon class="md-datepicker-calendar-icon" aria-label="md-calendar" md-svg-src="'+e.mdCalendar+'"></md-icon></md-button>',r="all"===o||"triangle"===o?"":'<md-button type="button" md-no-ink class="md-datepicker-triangle-button md-icon-button" ng-click="ctrl.openCalendarPane($event)" aria-label="{{::ctrl.dateLocale.msgOpenCalendar}}"><div class="md-datepicker-expand-triangle"></div></md-button>';return""+i+'<div class="md-datepicker-input-container" ng-class="{\'md-datepicker-focused\': ctrl.isFocused}"><input class="md-datepicker-input" aria-haspopup="true" ng-focus="ctrl.setFocused(true)" ng-blur="ctrl.setFocused(false)">'+r+'</div><div class="md-datepicker-calendar-pane md-whiteframe-z1"><div class="md-datepicker-input-mask"><div class="md-datepicker-input-mask-opaque"></div></div><div class="md-datepicker-calendar"><md-calendar role="dialog" aria-label="{{::ctrl.dateLocale.msgCalendar}}" md-current-view="{{::ctrl.currentView}}"md-min-date="ctrl.minDate"md-max-date="ctrl.maxDate"md-date-filter="ctrl.dateFilter"ng-model="ctrl.date" ng-if="ctrl.isCalendarOpen"></md-calendar></div></div>'},require:["ngModel","mdDatepicker","?^mdInputContainer","?^form"],scope:{minDate:"=mdMinDate",maxDate:"=mdMaxDate",placeholder:"@mdPlaceholder",currentView:"@mdCurrentView",dateFilter:"=mdDateFilter",isOpen:"=?mdIsOpen",debounceInterval:"=mdDebounceInterval"},controller:o,controllerAs:"ctrl",bindToController:!0,link:function(e,o,r,a){var c=a[0],l=a[1],m=a[2],u=a[3],p=n.parseAttributeBoolean(r.mdNoAsterisk);if(l.configureNgModel(c,m),m){var h=o[0].querySelector(".md-errors-spacer");h&&o.after(t.element("<div>").append(h)),m.setHasPlaceholder(r.mdPlaceholder),m.input=o,m.element.addClass(d).toggleClass(s,"calendar"!==r.mdHideIcons&&"all"!==r.mdHideIcons),m.label?p||r.$observe("required",function(e){m.label.toggleClass("md-required",!!e)}):i.expect(o,"aria-label",r.mdPlaceholder),e.$watch(m.isErrorGetter||function(){return c.$invalid&&(c.$touched||u&&u.$submitted)},m.setInvalid)}else if(u)var f=e.$watch(function(){return u.$submitted;
},function(e){e&&(l.updateErrorState(),f())})}}}function o(e,n,o,i,r,a,d,s,c,l,m){this.$window=i,this.dateLocale=s,this.dateUtil=c,this.$mdConstant=r,this.$mdUtil=d,this.$$rAF=l,this.documentElement=t.element(document.documentElement),this.ngModelCtrl=null,this.inputElement=n[0].querySelector("input"),this.ngInputElement=t.element(this.inputElement),this.inputContainer=n[0].querySelector(".md-datepicker-input-container"),this.calendarPane=n[0].querySelector(".md-datepicker-calendar-pane"),this.calendarButton=n[0].querySelector(".md-datepicker-button"),this.inputMask=n[0].querySelector(".md-datepicker-input-mask-opaque"),this.$element=n,this.$attrs=o,this.$scope=e,this.date=null,this.isFocused=!1,this.isDisabled,this.setDisabled(n[0].disabled||t.isString(o.disabled)),this.isCalendarOpen=!1,this.openOnFocus=o.hasOwnProperty("mdOpenOnFocus"),this.mdInputContainer=null,this.calendarPaneOpenedFrom=null,this.calendarPane.id="md-date-pane"+d.nextUid(),this.bodyClickHandler=t.bind(this,this.handleBodyClick),this.windowEventName=m.isIos||m.isAndroid?"orientationchange":"resize",this.windowEventHandler=d.debounce(t.bind(this,this.closeCalendarPane),100),this.windowBlurHandler=t.bind(this,this.handleWindowBlur),o.tabindex||n.attr("tabindex","-1"),a(n),a(t.element(this.calendarPane)),this.installPropertyInterceptors(),this.attachChangeListeners(),this.attachInteractionListeners();var u=this;e.$on("$destroy",function(){u.detachCalendarPane()}),o.mdIsOpen&&e.$watch("ctrl.isOpen",function(e){e?u.openCalendarPane({target:u.inputElement}):u.closeCalendarPane()})}t.module("material.components.datepicker").directive("mdDatepicker",n),n.$inject=["$$mdSvgRegistry","$mdUtil","$mdAria"];var i=3,r="md-datepicker-invalid",a="md-datepicker-open",d="_md-datepicker-floating-label",s="_md-datepicker-has-calendar-icon",c=500,l=368,m=360;o.$inject=["$scope","$element","$attrs","$window","$mdConstant","$mdTheming","$mdUtil","$mdDateLocale","$$mdDateUtil","$$rAF","$mdGesture"],o.prototype.configureNgModel=function(e,n){this.ngModelCtrl=e,this.mdInputContainer=n;var o=this;e.$render=function(){var e=o.ngModelCtrl.$viewValue;if(e&&!(e instanceof Date))throw Error("The ng-model for md-datepicker must be a Date instance. Currently the model is a: "+typeof e);o.date=e,o.inputElement.value=o.dateLocale.formatDate(e),o.mdInputContainer&&o.mdInputContainer.setHasValue(!!e),o.resizeInputElement(),o.updateErrorState()},e.$viewChangeListeners.unshift(t.bind(this,this.updateErrorState))},o.prototype.attachChangeListeners=function(){var e=this;e.$scope.$on("md-calendar-change",function(t,n){e.ngModelCtrl.$setViewValue(n),e.date=n,e.inputElement.value=e.dateLocale.formatDate(n),e.mdInputContainer&&e.mdInputContainer.setHasValue(!!n),e.closeCalendarPane(),e.resizeInputElement(),e.updateErrorState()}),e.ngInputElement.on("input",t.bind(e,e.resizeInputElement));var n=t.isDefined(this.debounceInterval)?this.debounceInterval:c;e.ngInputElement.on("input",e.$mdUtil.debounce(e.handleInputEvent,n,e))},o.prototype.attachInteractionListeners=function(){var e=this,n=this.$scope,o=this.$mdConstant.KEY_CODE;e.ngInputElement.on("keydown",function(t){t.altKey&&t.keyCode==o.DOWN_ARROW&&(e.openCalendarPane(t),n.$digest())}),e.openOnFocus&&(e.ngInputElement.on("focus",t.bind(e,e.openCalendarPane)),t.element(e.$window).on("blur",e.windowBlurHandler),n.$on("$destroy",function(){t.element(e.$window).off("blur",e.windowBlurHandler)})),n.$on("md-calendar-close",function(){e.closeCalendarPane()})},o.prototype.installPropertyInterceptors=function(){var e=this;if(this.$attrs.ngDisabled){var t=this.$scope.$parent;t&&t.$watch(this.$attrs.ngDisabled,function(t){e.setDisabled(t)})}Object.defineProperty(this,"placeholder",{get:function(){return e.inputElement.placeholder},set:function(t){e.inputElement.placeholder=t||""}})},o.prototype.setDisabled=function(e){this.isDisabled=e,this.inputElement.disabled=e,this.calendarButton&&(this.calendarButton.disabled=e)},o.prototype.updateErrorState=function(e){var n=e||this.date;if(this.clearErrorState(),this.dateUtil.isValidDate(n)){if(n=this.dateUtil.createDateAtMidnight(n),this.dateUtil.isValidDate(this.minDate)){var o=this.dateUtil.createDateAtMidnight(this.minDate);this.ngModelCtrl.$setValidity("mindate",n>=o)}if(this.dateUtil.isValidDate(this.maxDate)){var i=this.dateUtil.createDateAtMidnight(this.maxDate);this.ngModelCtrl.$setValidity("maxdate",n<=i)}t.isFunction(this.dateFilter)&&this.ngModelCtrl.$setValidity("filtered",this.dateFilter(n))}else this.ngModelCtrl.$setValidity("valid",null==n);this.ngModelCtrl.$valid||this.inputContainer.classList.add(r)},o.prototype.clearErrorState=function(){this.inputContainer.classList.remove(r),["mindate","maxdate","filtered","valid"].forEach(function(e){this.ngModelCtrl.$setValidity(e,!0)},this)},o.prototype.resizeInputElement=function(){this.inputElement.size=this.inputElement.value.length+i},o.prototype.handleInputEvent=function(){var e=this.inputElement.value,t=e?this.dateLocale.parseDate(e):null;this.dateUtil.setDateTimeToMidnight(t);var n=""==e||this.dateUtil.isValidDate(t)&&this.dateLocale.isDateComplete(e)&&this.isDateEnabled(t);n&&(this.ngModelCtrl.$setViewValue(t),this.date=t),this.updateErrorState(t)},o.prototype.isDateEnabled=function(e){return this.dateUtil.isDateWithinRange(e,this.minDate,this.maxDate)&&(!t.isFunction(this.dateFilter)||this.dateFilter(e))},o.prototype.attachCalendarPane=function(){var e=this.calendarPane,n=document.body;e.style.transform="",this.$element.addClass(a),this.mdInputContainer&&this.mdInputContainer.element.addClass(a),t.element(n).addClass("md-datepicker-is-showing");var o=this.inputContainer.getBoundingClientRect(),i=n.getBoundingClientRect(),r=o.top-i.top,d=o.left-i.left,s=i.top<0&&0==document.body.scrollTop?-i.top:document.body.scrollTop,c=i.left<0&&0==document.body.scrollLeft?-i.left:document.body.scrollLeft,u=s+this.$window.innerHeight,p=c+this.$window.innerWidth;if(d+m>p){if(p-m>0)d=p-m;else{d=c;var h=this.$window.innerWidth/m;e.style.transform="scale("+h+")"}e.classList.add("md-datepicker-pos-adjusted")}r+l>u&&u-l>s&&(r=u-l,e.classList.add("md-datepicker-pos-adjusted")),e.style.left=d+"px",e.style.top=r+"px",document.body.appendChild(e),this.inputMask.style.left=o.width+"px",this.$$rAF(function(){e.classList.add("md-pane-open")})},o.prototype.detachCalendarPane=function(){this.$element.removeClass(a),this.mdInputContainer&&this.mdInputContainer.element.removeClass(a),t.element(document.body).removeClass("md-datepicker-is-showing"),this.calendarPane.classList.remove("md-pane-open"),this.calendarPane.classList.remove("md-datepicker-pos-adjusted"),this.isCalendarOpen&&this.$mdUtil.enableScrolling(),this.calendarPane.parentNode&&this.calendarPane.parentNode.removeChild(this.calendarPane)},o.prototype.openCalendarPane=function(t){if(!this.isCalendarOpen&&!this.isDisabled&&!this.inputFocusedOnWindowBlur){this.isCalendarOpen=this.isOpen=!0,this.calendarPaneOpenedFrom=t.target,this.$mdUtil.disableScrollAround(this.calendarPane),this.attachCalendarPane(),this.focusCalendar(),this.evalAttr("ngFocus");var n=this;this.$mdUtil.nextTick(function(){n.documentElement.on("click touchstart",n.bodyClickHandler)},!1),e.addEventListener(this.windowEventName,this.windowEventHandler)}},o.prototype.closeCalendarPane=function(){function t(){n.isCalendarOpen=n.isOpen=!1}if(this.isCalendarOpen){var n=this;n.detachCalendarPane(),n.ngModelCtrl.$setTouched(),n.evalAttr("ngBlur"),n.documentElement.off("click touchstart",n.bodyClickHandler),e.removeEventListener(n.windowEventName,n.windowEventHandler),n.calendarPaneOpenedFrom.focus(),n.calendarPaneOpenedFrom=null,n.openOnFocus?n.$mdUtil.nextTick(t):t()}},o.prototype.getCalendarCtrl=function(){return t.element(this.calendarPane.querySelector("md-calendar")).controller("mdCalendar")},o.prototype.focusCalendar=function(){var e=this;this.$mdUtil.nextTick(function(){e.getCalendarCtrl().focus()},!1)},o.prototype.setFocused=function(e){e||this.ngModelCtrl.$setTouched(),this.openOnFocus||this.evalAttr(e?"ngFocus":"ngBlur"),this.isFocused=e},o.prototype.handleBodyClick=function(e){if(this.isCalendarOpen){var t=this.$mdUtil.getClosest(e.target,"md-calendar");t||this.closeCalendarPane(),this.$scope.$digest()}},o.prototype.handleWindowBlur=function(){this.inputFocusedOnWindowBlur=document.activeElement===this.inputElement},o.prototype.evalAttr=function(e){this.$attrs[e]&&this.$scope.$parent.$eval(this.$attrs[e])}}()}(),function(){function e(e,t,n,o){function i(o,i,r){function a(){var e=i.parent();return!(!e.attr("aria-label")&&!e.text())||!(!e.parent().attr("aria-label")&&!e.parent().text())}function d(){r.mdSvgIcon||r.mdSvgSrc||(r.mdFontIcon&&i.addClass("md-font "+r.mdFontIcon),i.addClass(l))}function s(){if(!r.mdSvgIcon&&!r.mdSvgSrc){r.mdFontIcon&&(i.removeClass(c),i.addClass(r.mdFontIcon),c=r.mdFontIcon);var t=e.fontSet(r.mdFontSet);l!==t&&(i.removeClass(l),i.addClass(t),l=t)}}t(i);var c=r.mdFontIcon,l=e.fontSet(r.mdFontSet);d(),r.$observe("mdFontIcon",s),r.$observe("mdFontSet",s);var m=(i[0].getAttribute(r.$attr.mdSvgSrc),r.alt||r.mdFontIcon||r.mdSvgIcon||i.text()),u=r.$normalize(r.$attr.mdSvgIcon||r.$attr.mdSvgSrc||"");r["aria-label"]||(""===m||a()?i.text()||n.expect(i,"aria-hidden","true"):(n.expect(i,"aria-label",m),n.expect(i,"role","img"))),u&&r.$observe(u,function(t){i.empty(),t&&e(t).then(function(e){i.empty(),i.append(e)})})}return{restrict:"E",link:i}}t.module("material.components.icon").directive("mdIcon",["$mdIcon","$mdTheming","$mdAria","$sce",e])}(),function(){function n(){}function o(e,t){this.url=e,this.viewBoxSize=t||r.defaultViewBoxSize}function i(n,o,i,r,a,d){function s(e){if(e=e||"",t.isString(e)||(e=d.getTrustedUrl(e)),E[e])return i.when(l(E[e]));if(C.test(e)||y.test(e))return h(e).then(m(e));e.indexOf(":")==-1&&(e="$default:"+e);var o=n[e]?u:p;return o(e).then(m(e))}function c(e){var o=t.isUndefined(e)||!(e&&e.length);if(o)return n.defaultFontSet;var i=e;return t.forEach(n.fontSets,function(t){t.alias==e&&(i=t.fontSet||i)}),i}function l(e){var n=e.clone(),o="_cache"+a.nextUid();return n.id&&(n.id+=o),t.forEach(n.querySelectorAll("[id]"),function(e){e.id+=o}),n}function m(e){return function(t){return E[e]=f(t)?t:new g(t,n[e]),E[e].clone()}}function u(e){var t=n[e];return h(t.url).then(function(e){return new g(e,t)})}function p(e){function t(t){var n=e.slice(e.lastIndexOf(":")+1),i=t.querySelector("#"+n);return i?new g(i,d):o(e)}function o(e){var t="icon "+e+" not found";return r.warn(t),i.reject(t||e)}var a=e.substring(0,e.lastIndexOf(":"))||"$default",d=n[a];return d?h(d.url).then(t):o(e)}function h(n){function a(n){var o=y.exec(n),r=/base64/i.test(n),a=r?e.atob(o[2]):o[2];return i.when(t.element(a)[0])}function d(e){return i(function(n,i){var a=function(e){var n=t.isString(e)?e:e.message||e.data||e.statusText;r.warn(n),i(e)},d=function(o){$[e]||($[e]=t.element("<div>").append(o)[0].querySelector("svg")),n($[e])};o(e,!0).then(d,a)})}return y.test(n)?a(n):d(n)}function f(e){return t.isDefined(e.element)&&t.isDefined(e.config)}function g(e,n){e&&"svg"!=e.tagName&&(e=t.element('<svg xmlns="http://www.w3.org/2000/svg">').append(e.cloneNode(!0))[0]),e.getAttribute("xmlns")||e.setAttribute("xmlns","http://www.w3.org/2000/svg"),this.element=e,this.config=n,this.prepare()}function b(){var e=this.config?this.config.viewBoxSize:n.defaultViewBoxSize;t.forEach({fit:"",height:"100%",width:"100%",preserveAspectRatio:"xMidYMid meet",viewBox:this.element.getAttribute("viewBox")||"0 0 "+e+" "+e,focusable:!1},function(e,t){this.element.setAttribute(t,e)},this)}function v(){return this.element.cloneNode(!0)}var E={},$={},C=/[-\w@:%\+.~#?&\/\/=]{2,}\.[a-z]{2,4}\b(\/[-\w@:%\+.~#?&\/\/=]*)?/i,y=/^data:image\/svg\+xml[\s*;\w\-\=]*?(base64)?,(.*)$/i;return g.prototype={clone:v,prepare:b},s.fontSet=c,s}t.module("material.components.icon").constant("$$mdSvgRegistry",{mdTabsArrow:"data:image/svg+xml;base64,PHN2ZyB2ZXJzaW9uPSIxLjEiIHg9IjBweCIgeT0iMHB4IiB2aWV3Qm94PSIwIDAgMjQgMjQiPjxnPjxwb2x5Z29uIHBvaW50cz0iMTUuNCw3LjQgMTQsNiA4LDEyIDE0LDE4IDE1LjQsMTYuNiAxMC44LDEyICIvPjwvZz48L3N2Zz4=",mdClose:"data:image/svg+xml;base64,PHN2ZyB2ZXJzaW9uPSIxLjEiIHg9IjBweCIgeT0iMHB4IiB2aWV3Qm94PSIwIDAgMjQgMjQiPjxnPjxwYXRoIGQ9Ik0xOSA2LjQxbC0xLjQxLTEuNDEtNS41OSA1LjU5LTUuNTktNS41OS0xLjQxIDEuNDEgNS41OSA1LjU5LTUuNTkgNS41OSAxLjQxIDEuNDEgNS41OS01LjU5IDUuNTkgNS41OSAxLjQxLTEuNDEtNS41OS01LjU5eiIvPjwvZz48L3N2Zz4=",mdCancel:"data:image/svg+xml;base64,PHN2ZyB2ZXJzaW9uPSIxLjEiIHg9IjBweCIgeT0iMHB4IiB2aWV3Qm94PSIwIDAgMjQgMjQiPjxnPjxwYXRoIGQ9Ik0xMiAyYy01LjUzIDAtMTAgNC40Ny0xMCAxMHM0LjQ3IDEwIDEwIDEwIDEwLTQuNDcgMTAtMTAtNC40Ny0xMC0xMC0xMHptNSAxMy41OWwtMS40MSAxLjQxLTMuNTktMy41OS0zLjU5IDMuNTktMS40MS0xLjQxIDMuNTktMy41OS0zLjU5LTMuNTkgMS40MS0xLjQxIDMuNTkgMy41OSAzLjU5LTMuNTkgMS40MSAxLjQxLTMuNTkgMy41OSAzLjU5IDMuNTl6Ii8+PC9nPjwvc3ZnPg==",mdMenu:"data:image/svg+xml;base64,PHN2ZyB2ZXJzaW9uPSIxLjEiIHg9IjBweCIgeT0iMHB4IiB2aWV3Qm94PSIwIDAgMjQgMjQiPjxwYXRoIGQ9Ik0zLDZIMjFWOEgzVjZNMywxMUgyMVYxM0gzVjExTTMsMTZIMjFWMThIM1YxNloiIC8+PC9zdmc+",mdToggleArrow:"data:image/svg+xml;base64,PHN2ZyB2ZXJzaW9uPSIxLjEiIHg9IjBweCIgeT0iMHB4IiB2aWV3Qm94PSIwIDAgNDggNDgiPjxwYXRoIGQ9Ik0yNCAxNmwtMTIgMTIgMi44MyAyLjgzIDkuMTctOS4xNyA5LjE3IDkuMTcgMi44My0yLjgzeiIvPjxwYXRoIGQ9Ik0wIDBoNDh2NDhoLTQ4eiIgZmlsbD0ibm9uZSIvPjwvc3ZnPg==",mdCalendar:"data:image/svg+xml;base64,PHN2ZyB4bWxucz0iaHR0cDovL3d3dy53My5vcmcvMjAwMC9zdmciIHdpZHRoPSIyNCIgaGVpZ2h0PSIyNCIgdmlld0JveD0iMCAwIDI0IDI0Ij48cGF0aCBkPSJNMTkgM2gtMVYxaC0ydjJIOFYxSDZ2Mkg1Yy0xLjExIDAtMS45OS45LTEuOTkgMkwzIDE5YzAgMS4xLjg5IDIgMiAyaDE0YzEuMSAwIDItLjkgMi0yVjVjMC0xLjEtLjktMi0yLTJ6bTAgMTZINVY4aDE0djExek03IDEwaDV2NUg3eiIvPjwvc3ZnPg=="}).provider("$mdIcon",n);var r={defaultViewBoxSize:24,defaultFontSet:"material-icons",fontSets:[]};n.prototype={icon:function(e,t,n){return e.indexOf(":")==-1&&(e="$default:"+e),r[e]=new o(t,n),this},iconSet:function(e,t,n){return r[e]=new o(t,n),this},defaultIconSet:function(e,t){var n="$default";return r[n]||(r[n]=new o(e,t)),r[n].viewBoxSize=t||r.defaultViewBoxSize,this},defaultViewBoxSize:function(e){return r.defaultViewBoxSize=e,this},fontSet:function(e,t){return r.fontSets.push({alias:e,fontSet:t||e}),this},defaultFontSet:function(e){return r.defaultFontSet=e?e:"",this},defaultIconSize:function(e){return r.defaultIconSize=e,this},$get:["$templateRequest","$q","$log","$mdUtil","$sce",function(e,t,n,o,a){return i(r,e,t,n,o,a)}]},i.$inject=["config","$templateRequest","$q","$log","$mdUtil","$sce"]}(),function(){function e(e,o,i,r,a,d,s,c){var l,m,u=a.prefixer(),p=this;this.nestLevel=parseInt(o.mdNestLevel,10)||0,this.init=function(n,o){o=o||{},l=n,m=i[0].querySelector(u.buildSelector(["ng-click","ng-mouseenter"])),m.setAttribute("aria-expanded","false"),this.isInMenuBar=o.isInMenuBar,this.nestedMenus=a.nodesToArray(l[0].querySelectorAll(".md-nested-menu")),l.on("$mdInterimElementRemove",function(){p.isOpen=!1,a.nextTick(function(){p.onIsOpenChanged(p.isOpen)})}),a.nextTick(function(){p.onIsOpenChanged(p.isOpen)});var d="menu_container_"+a.nextUid();l.attr("id",d),t.element(m).attr({"aria-owns":d,"aria-haspopup":"true"}),r.$on("$destroy",t.bind(this,function(){this.disableHoverListener(),e.destroy()})),l.on("$destroy",function(){e.destroy()})};var h,f,g=[];this.enableHoverListener=function(){g.push(s.$on("$mdMenuOpen",function(e,t){l[0].contains(t[0])&&(p.currentlyOpenMenu=t.controller("mdMenu"),p.isAlreadyOpening=!1,p.currentlyOpenMenu.registerContainerProxy(p.triggerContainerProxy.bind(p)))})),g.push(s.$on("$mdMenuClose",function(e,t){l[0].contains(t[0])&&(p.currentlyOpenMenu=n)})),f=t.element(a.nodesToArray(l[0].children[0].children)),f.on("mouseenter",p.handleMenuItemHover),f.on("mouseleave",p.handleMenuItemMouseLeave)},this.disableHoverListener=function(){for(;g.length;)g.shift()();f&&f.off("mouseenter",p.handleMenuItemHover),f&&f.off("mouseleave",p.handleMenuItemMouseLeave)},this.handleMenuItemHover=function(e){if(!p.isAlreadyOpening){var n=e.target.querySelector("md-menu")||a.getClosest(e.target,"MD-MENU");h=d(function(){if(n&&(n=t.element(n).controller("mdMenu")),p.currentlyOpenMenu&&p.currentlyOpenMenu!=n){var e=p.nestLevel+1;p.currentlyOpenMenu.close(!0,{closeTo:e}),p.isAlreadyOpening=!!n,n&&n.open()}else n&&!n.isOpen&&n.open&&(p.isAlreadyOpening=!!n,n&&n.open())},n?100:250);var o=e.currentTarget.querySelector(".md-button:not([disabled])");o&&o.focus()}},this.handleMenuItemMouseLeave=function(){h&&(d.cancel(h),h=n)},this.open=function(t){t&&t.stopPropagation(),t&&t.preventDefault(),p.isOpen||(p.enableHoverListener(),p.isOpen=!0,a.nextTick(function(){p.onIsOpenChanged(p.isOpen)}),m=m||(t?t.target:i[0]),m.setAttribute("aria-expanded","true"),r.$emit("$mdMenuOpen",i),e.show({scope:r,mdMenuCtrl:p,nestLevel:p.nestLevel,element:l,target:m,preserveElement:!0,parent:"body"})["finally"](function(){m.setAttribute("aria-expanded","false"),p.disableHoverListener()}))},r.$mdOpenMenu=this.open,this.onIsOpenChanged=function(e){e?(l.attr("aria-hidden","false"),i[0].classList.add("md-open"),t.forEach(p.nestedMenus,function(e){e.classList.remove("md-open")})):(l.attr("aria-hidden","true"),i[0].classList.remove("md-open")),r.$mdMenuIsOpen=p.isOpen},this.focusMenuContainer=function(){var e=l[0].querySelector(u.buildSelector(["md-menu-focus-target","md-autofocus"]));e||(e=l[0].querySelector(".md-button")),e.focus()},this.registerContainerProxy=function(e){this.containerProxy=e},this.triggerContainerProxy=function(e){this.containerProxy&&this.containerProxy(e)},this.destroy=function(){return p.isOpen?e.destroy():c.when(!1)},this.close=function(n,o){if(p.isOpen){p.isOpen=!1,a.nextTick(function(){p.onIsOpenChanged(p.isOpen)});var d=t.extend({},o,{skipFocus:n});if(r.$emit("$mdMenuClose",i,d),e.hide(null,o),!n){var s=p.restoreFocusTo||i.find("button")[0];s instanceof t.element&&(s=s[0]),s&&s.focus()}}},this.positionMode=function(){var e=(o.mdPositionMode||"target").split(" ");return 1==e.length&&e.push(e[0]),{left:e[0],top:e[1]}},this.offsets=function(){var e=(o.mdOffset||"0 0").split(" ").map(parseFloat);if(2==e.length)return{left:e[0],top:e[1]};if(1==e.length)return{top:e[0],left:e[0]};throw Error("Invalid offsets specified. Please follow format <x, y> or <n>")}}t.module("material.components.menu").controller("mdMenuCtrl",e),e.$inject=["$mdMenu","$attrs","$element","$scope","$mdUtil","$timeout","$rootScope","$q"]}(),function(){function e(e){function o(n){n.addClass("md-menu");var o=n.children()[0],a=e.prefixer();if(a.hasAttribute(o,"ng-click")||(o=o.querySelector(a.buildSelector(["ng-click","ng-mouseenter"]))||o),!o||"MD-BUTTON"!=o.nodeName&&"BUTTON"!=o.nodeName||o.hasAttribute("type")||o.setAttribute("type","button"),2!=n.children().length)throw Error(r+"Expected two children elements.");o&&o.setAttribute("aria-haspopup","true");var d=n[0].querySelectorAll("md-menu"),s=parseInt(n[0].getAttribute("md-nest-level"),10)||0;return d&&t.forEach(e.nodesToArray(d),function(e){e.hasAttribute("md-position-mode")||e.setAttribute("md-position-mode","cascade"),e.classList.add("_md-nested-menu"),e.setAttribute("md-nest-level",s+1)}),i}function i(e,o,i,r){var a=r[0],d=r[1]!=n,s=t.element('<div class="_md md-open-menu-container md-whiteframe-z2"></div>'),c=o.children()[1];o.addClass("_md"),c.hasAttribute("role")||c.setAttribute("role","menu"),s.append(c),o.on("$destroy",function(){s.remove()}),o.append(s),s[0].style.display="none",a.init(s,{isInMenuBar:d})}var r="Invalid HTML for md-menu: ";return{restrict:"E",require:["mdMenu","?^mdMenuBar"],controller:"mdMenuCtrl",scope:!0,compile:o}}t.module("material.components.menu").directive("mdMenu",e),e.$inject=["$mdUtil"]}(),function(){function e(e){function o(e,o,a,d,s,c,l,m,u){function p(n,o,i){return i.nestLevel?t.noop:(i.disableParentScroll&&!e.getClosest(i.target,"MD-DIALOG")?i.restoreScroll=e.disableScrollAround(i.element,i.parent):i.disableParentScroll=!1,i.hasBackdrop&&(i.backdrop=e.createBackdrop(n,"md-menu-backdrop md-click-catcher"),u.enter(i.backdrop,d[0].body)),function(){i.backdrop&&i.backdrop.remove(),i.disableParentScroll&&i.restoreScroll()})}function h(e,t,n){function o(){return m(t,{addClass:"md-leave"}).start()}function i(){t.removeClass("md-active"),v(t,n),n.alreadyOpen=!1}return n.cleanupInteraction&&n.cleanupInteraction(),n.cleanupResizing(),n.hideBackdrop(),n.$destroy===!0?i():o().then(i)}function f(n,i,r){function d(){return r.parent.append(i),i[0].style.display="",c(function(e){var t=E(i,r);i.removeClass("md-leave"),m(i,{addClass:"md-active",from:C.toCss(t),to:C.toCss({transform:""})}).start().then(e)})}function u(){if(!r.target)throw Error("$mdMenu.show() expected a target to animate from in options.target");t.extend(r,{alreadyOpen:!1,isRemoved:!1,target:t.element(r.target),parent:t.element(r.parent),menuContentEl:t.element(i[0].querySelector("md-menu-content"))})}function h(){var e=function(e,t){return l.throttle(function(){if(!r.isRemoved){var n=E(e,t);e.css(C.toCss(n))}})}(i,r);return s.addEventListener("resize",e),s.addEventListener("orientationchange",e),function(){s.removeEventListener("resize",e),s.removeEventListener("orientationchange",e)}}function f(){function t(t){var n;switch(t.keyCode){case a.KEY_CODE.ESCAPE:r.mdMenuCtrl.close(!1,{closeAll:!0}),n=!0;break;case a.KEY_CODE.UP_ARROW:g(t,r.menuContentEl,r,-1)||r.nestLevel||r.mdMenuCtrl.triggerContainerProxy(t),n=!0;break;case a.KEY_CODE.DOWN_ARROW:g(t,r.menuContentEl,r,1)||r.nestLevel||r.mdMenuCtrl.triggerContainerProxy(t),n=!0;break;case a.KEY_CODE.LEFT_ARROW:r.nestLevel?r.mdMenuCtrl.close():r.mdMenuCtrl.triggerContainerProxy(t),n=!0;break;case a.KEY_CODE.RIGHT_ARROW:var o=e.getClosest(t.target,"MD-MENU");o&&o!=r.parent[0]?t.target.click():r.mdMenuCtrl.triggerContainerProxy(t),n=!0}n&&(t.preventDefault(),t.stopImmediatePropagation())}function o(e){e.preventDefault(),e.stopPropagation(),n.$apply(function(){r.mdMenuCtrl.close(!0,{closeAll:!0})})}function d(t){function o(){n.$apply(function(){r.mdMenuCtrl.close(!0,{closeAll:!0})})}function i(e,t){if(!e)return!1;for(var n,o=0;n=t[o];++o)if($.hasAttribute(e,n))return!0;return!1}var a=t.target;do{if(a==r.menuContentEl[0])return;if((i(a,["ng-click","ng-href","ui-sref"])||"BUTTON"==a.nodeName||"MD-BUTTON"==a.nodeName)&&!i(a,["md-prevent-menu-close"])){var d=e.getClosest(a,"MD-MENU");a.hasAttribute("disabled")||d&&d!=r.parent[0]||o();break}}while(a=a.parentNode)}i.addClass("md-clickable"),r.backdrop&&r.backdrop.on("click",o),r.menuContentEl.on("keydown",t),r.menuContentEl[0].addEventListener("click",d,!0);var s=r.menuContentEl[0].querySelector($.buildSelector(["md-menu-focus-target","md-autofocus"]));if(!s){var c=r.menuContentEl[0].firstElementChild;s=c&&(c.querySelector(".md-button:not([disabled])")||c.firstElementChild)}return s&&s.focus(),function(){i.removeClass("md-clickable"),r.backdrop&&r.backdrop.off("click",o),r.menuContentEl.off("keydown",t),r.menuContentEl[0].removeEventListener("click",d,!0)}}return u(r),o.inherit(r.menuContentEl,r.target),r.cleanupResizing=h(),r.hideBackdrop=p(n,i,r),d().then(function(e){return r.alreadyOpen=!0,r.cleanupInteraction=f(),e})}function g(t,n,o,i){for(var r,a=e.getClosest(t.target,"MD-MENU-ITEM"),d=e.nodesToArray(n[0].children),s=d.indexOf(a),c=s+i;c>=0&&c<d.length;c+=i){var l=d[c].querySelector(".md-button");if(r=b(l))break}return r}function b(e){if(e&&e.getAttribute("tabindex")!=-1)return e.focus(),d[0].activeElement==e}function v(e,t){t.preserveElement?i(e).style.display="none":i(e).parentNode===i(t.parent)&&i(t.parent).removeChild(i(e))}function E(t,o){function i(e){e.top=Math.max(Math.min(e.top,v.bottom-l.offsetHeight),v.top),e.left=Math.max(Math.min(e.left,v.right-l.offsetWidth),v.left)}function a(){for(var e=0;e<m.children.length;++e)if("none"!=s.getComputedStyle(m.children[e]).display)return m.children[e]}var c,l=t[0],m=t[0].firstElementChild,u=m.getBoundingClientRect(),p=d[0].body,h=p.getBoundingClientRect(),f=s.getComputedStyle(m),g=o.target[0].querySelector($.buildSelector("md-menu-origin"))||o.target[0],b=g.getBoundingClientRect(),v={left:h.left+r,top:Math.max(h.top,0)+r,bottom:Math.max(h.bottom,Math.max(h.top,0)+h.height)-r,right:h.right-r},E={top:0,left:0,right:0,bottom:0},C={top:0,left:0,right:0,bottom:0},y=o.mdMenuCtrl.positionMode();"target"!=y.top&&"target"!=y.left&&"target-right"!=y.left||(c=a(),c&&(c=c.firstElementChild||c,c=c.querySelector($.buildSelector("md-menu-align-target"))||c,E=c.getBoundingClientRect(),C={top:parseFloat(l.style.top||0),left:parseFloat(l.style.left||0)}));var M={},T="top ";switch(y.top){case"target":M.top=C.top+b.top-E.top;break;case"cascade":M.top=b.top-parseFloat(f.paddingTop)-g.style.top;break;case"bottom":M.top=b.top+b.height;break;default:throw new Error('Invalid target mode "'+y.top+'" specified for md-menu on Y axis.')}var A="rtl"==e.bidi();switch(y.left){case"target":M.left=C.left+b.left-E.left,T+=A?"right":"left";break;case"target-left":M.left=b.left,T+="left";break;case"target-right":M.left=b.right-u.width+(u.right-E.right),T+="right";break;case"cascade":var w=A?b.left-u.width<v.left:b.right+u.width<v.right;M.left=w?b.right-g.style.left:b.left-g.style.left-u.width,T+=w?"left":"right";break;case"right":A?(M.left=b.right-b.width,T+="left"):(M.left=b.right-u.width,T+="right");break;case"left":A?(M.left=b.right-u.width,T+="right"):(M.left=b.left,T+="left");break;default:throw new Error('Invalid target mode "'+y.left+'" specified for md-menu on X axis.')}var k=o.mdMenuCtrl.offsets();M.top+=k.top,M.left+=k.left,i(M);var _=Math.round(100*Math.min(b.width/l.offsetWidth,1))/100,x=Math.round(100*Math.min(b.height/l.offsetHeight,1))/100;return{top:Math.round(M.top),left:Math.round(M.left),transform:o.alreadyOpen?n:e.supplant("scale({0},{1})",[_,x]),transformOrigin:T}}var $=e.prefixer(),C=e.dom.animator;return{parent:"body",onShow:f,onRemove:h,hasBackdrop:!0,disableParentScroll:!0,skipCompile:!0,preserveScope:!0,skipHide:!0,themable:!0}}function i(e){return e instanceof t.element&&(e=e[0]),e}var r=8;return o.$inject=["$mdUtil","$mdTheming","$mdConstant","$document","$window","$q","$$rAF","$animateCss","$animate"],e("$mdMenu").setDefaults({methods:["target"],options:o})}t.module("material.components.menu").provider("$mdMenu",e),e.$inject=["$$interimElementProvider"]}(),function(){function e(e,n,i,r,a,d,s,c){this.$element=i,this.$attrs=r,this.$mdConstant=a,this.$mdUtil=s,this.$document=d,this.$scope=e,this.$rootScope=n,this.$timeout=c;var l=this;t.forEach(o,function(e){l[e]=t.bind(l,l[e])})}t.module("material.components.menuBar").controller("MenuBarController",e);var o=["handleKeyDown","handleMenuHover","scheduleOpenHoveredMenu","cancelScheduledOpen"];e.$inject=["$scope","$rootScope","$element","$attrs","$mdConstant","$document","$mdUtil","$timeout"],e.prototype.init=function(){var e=this.$element,t=this.$mdUtil,o=this.$scope,i=this,r=[];e.on("keydown",this.handleKeyDown),this.parentToolbar=t.getClosest(e,"MD-TOOLBAR"),r.push(this.$rootScope.$on("$mdMenuOpen",function(t,n){i.getMenus().indexOf(n[0])!=-1&&(e[0].classList.add("md-open"),n[0].classList.add("md-open"),i.currentlyOpenMenu=n.controller("mdMenu"),i.currentlyOpenMenu.registerContainerProxy(i.handleKeyDown),i.enableOpenOnHover())})),r.push(this.$rootScope.$on("$mdMenuClose",function(o,r,a){var d=i.getMenus();if(d.indexOf(r[0])!=-1&&(e[0].classList.remove("md-open"),r[0].classList.remove("md-open")),e[0].contains(r[0])){for(var s=r[0];s&&d.indexOf(s)==-1;)s=t.getClosest(s,"MD-MENU",!0);s&&(a.skipFocus||s.querySelector("button:not([disabled])").focus(),i.currentlyOpenMenu=n,i.disableOpenOnHover(),i.setKeyboardMode(!0))}})),o.$on("$destroy",function(){for(;r.length;)r.shift()()}),this.setKeyboardMode(!0)},e.prototype.setKeyboardMode=function(e){e?this.$element[0].classList.add("md-keyboard-mode"):this.$element[0].classList.remove("md-keyboard-mode")},e.prototype.enableOpenOnHover=function(){if(!this.openOnHoverEnabled){this.openOnHoverEnabled=!0;var e;(e=this.parentToolbar)&&(e.dataset.mdRestoreStyle=e.getAttribute("style"),e.style.position="relative",e.style.zIndex=100),t.element(this.getMenus()).on("mouseenter",this.handleMenuHover)}},e.prototype.handleMenuHover=function(e){this.setKeyboardMode(!1),this.openOnHoverEnabled&&this.scheduleOpenHoveredMenu(e)},e.prototype.disableOpenOnHover=function(){if(this.openOnHoverEnabled){this.openOnHoverEnabled=!1;var e;(e=this.parentToolbar)&&(e.style.cssText=e.dataset.mdRestoreStyle||""),t.element(this.getMenus()).off("mouseenter",this.handleMenuHover)}},e.prototype.scheduleOpenHoveredMenu=function(e){var n=t.element(e.currentTarget),o=n.controller("mdMenu");this.setKeyboardMode(!1),this.scheduleOpenMenu(o)},e.prototype.scheduleOpenMenu=function(e){var t=this,o=this.$timeout;e!=t.currentlyOpenMenu&&(o.cancel(t.pendingMenuOpen),t.pendingMenuOpen=o(function(){t.pendingMenuOpen=n,t.currentlyOpenMenu&&t.currentlyOpenMenu.close(!0,{closeAll:!0}),e.open()},200,!1))},e.prototype.handleKeyDown=function(e){var n=this.$mdConstant.KEY_CODE,o=this.currentlyOpenMenu,i=o&&o.isOpen;this.setKeyboardMode(!0);var r,a,d;switch(e.keyCode){case n.DOWN_ARROW:o?o.focusMenuContainer():this.openFocusedMenu(),r=!0;break;case n.UP_ARROW:o&&o.close(),r=!0;break;case n.LEFT_ARROW:a=this.focusMenu(-1),i&&(d=t.element(a).controller("mdMenu"),this.scheduleOpenMenu(d)),r=!0;break;case n.RIGHT_ARROW:a=this.focusMenu(1),i&&(d=t.element(a).controller("mdMenu"),this.scheduleOpenMenu(d)),r=!0}r&&(e&&e.preventDefault&&e.preventDefault(),e&&e.stopImmediatePropagation&&e.stopImmediatePropagation())},e.prototype.focusMenu=function(e){var t=this.getMenus(),n=this.getFocusedMenuIndex();n==-1&&(n=this.getOpenMenuIndex());var o=!1;if(n==-1?(n=0,o=!0):(e<0&&n>0||e>0&&n<t.length-e)&&(n+=e,o=!0),o)return t[n].querySelector("button").focus(),t[n]},e.prototype.openFocusedMenu=function(){var e=this.getFocusedMenu();e&&t.element(e).controller("mdMenu").open()},e.prototype.getMenus=function(){var e=this.$element;return this.$mdUtil.nodesToArray(e[0].children).filter(function(e){return"MD-MENU"==e.nodeName})},e.prototype.getFocusedMenu=function(){return this.getMenus()[this.getFocusedMenuIndex()]},e.prototype.getFocusedMenuIndex=function(){var e=this.$mdUtil,t=e.getClosest(this.$document[0].activeElement,"MD-MENU");if(!t)return-1;var n=this.getMenus().indexOf(t);return n},e.prototype.getOpenMenuIndex=function(){for(var e=this.getMenus(),t=0;t<e.length;++t)if(e[t].classList.contains("md-open"))return t;return-1}}(),function(){function e(e,n){return{restrict:"E",require:"mdMenuBar",controller:"MenuBarController",compile:function(o,i){return i.ariaRole||o[0].setAttribute("role","menubar"),t.forEach(o[0].children,function(n){if("MD-MENU"==n.nodeName){n.hasAttribute("md-position-mode")||(n.setAttribute("md-position-mode","left bottom"),n.querySelector("button, a, md-button").setAttribute("role","menuitem"));var o=e.nodesToArray(n.querySelectorAll("md-menu-content"));t.forEach(o,function(e){e.classList.add("md-menu-bar-menu"),e.classList.add("md-dense"),e.hasAttribute("width")||e.setAttribute("width",5)})}}),o.find("md-menu-item").addClass("md-in-menu-bar"),function(e,t,o,i){t.addClass("_md"),n(e,t),i.init()}}}}t.module("material.components.menuBar").directive("mdMenuBar",e),e.$inject=["$mdUtil","$mdTheming"]}(),function(){function e(){return{restrict:"E",compile:function(e,t){t.role||e[0].setAttribute("role","separator")}}}t.module("material.components.menuBar").directive("mdMenuDivider",e)}(),function(){function e(e,t,n){this.$element=t,this.$attrs=n,this.$scope=e}t.module("material.components.menuBar").controller("MenuItemController",e),e.$inject=["$scope","$element","$attrs"],e.prototype.init=function(e){var t=this.$element,n=this.$attrs;this.ngModel=e,"checkbox"!=n.type&&"radio"!=n.type||(this.mode=n.type,this.iconEl=t[0].children[0],this.buttonEl=t[0].children[1],e&&this.initClickListeners())},e.prototype.clearNgAria=function(){var e=this.$element[0],n=["role","tabindex","aria-invalid","aria-checked"];t.forEach(n,function(t){e.removeAttribute(t)})},e.prototype.initClickListeners=function(){function e(){if("radio"==d){var e=a.ngValue?r.$eval(a.ngValue):a.value;return i.$modelValue==e;
}return i.$modelValue}function n(e){e?c.off("click",l):c.on("click",l)}var o=this,i=this.ngModel,r=this.$scope,a=this.$attrs,d=(this.$element,this.mode);this.handleClick=t.bind(this,this.handleClick);var s=this.iconEl,c=t.element(this.buttonEl),l=this.handleClick;a.$observe("disabled",n),n(a.disabled),i.$render=function(){o.clearNgAria(),e()?(s.style.display="",c.attr("aria-checked","true")):(s.style.display="none",c.attr("aria-checked","false"))},r.$$postDigest(i.$render)},e.prototype.handleClick=function(e){var t,n=this.mode,o=this.ngModel,i=this.$attrs;"checkbox"==n?t=!o.$modelValue:"radio"==n&&(t=i.ngValue?this.$scope.$eval(i.ngValue):i.value),o.$setViewValue(t),o.$render()}}(),function(){function e(e){return{controller:"MenuItemController",require:["mdMenuItem","?ngModel"],priority:210,compile:function(n,o){function i(e,o,i){i=i||n,i instanceof t.element&&(i=i[0]),i.hasAttribute(e)||i.setAttribute(e,o)}function r(o){var i=e.prefixer(o);t.forEach(i,function(e){if(n[0].hasAttribute(e)){var t=n[0].getAttribute(e);c[0].setAttribute(e,t),n[0].removeAttribute(e)}})}var a=o.type,d="md-in-menu-bar";if("checkbox"!=a&&"radio"!=a||!n.hasClass(d))i("role","menuitem",n[0].querySelector("md-button, button, a"));else{var s=n[0].textContent,c=t.element('<md-button type="button"></md-button>');c.html(s),c.attr("tabindex","0"),n.html(""),n.append(t.element('<md-icon md-svg-icon="check"></md-icon>')),n.append(c),n.addClass("md-indent").removeClass(d),i("role","checkbox"==a?"menuitemcheckbox":"menuitemradio",c),r("ng-disabled")}return function(e,t,n,o){var i=o[0],r=o[1];i.init(r)}}}}t.module("material.components.menuBar").directive("mdMenuItem",e),e.$inject=["$mdUtil"]}(),function(){function e(e,n,o,i,r,a){function d(a,d,c){function f(t,o,r,d,c){var l=++N,h=i.now(),f=o-t,g=m(a.mdDiameter),b=g-u(g),v=r||n.easeFn,E=d||n.duration;o===t?k.attr("d",s(o,g,b,c)):M=p(function $(n){var o=e.Math.max(0,e.Math.min((n||i.now())-h,E));k.attr("d",s(v(o,t,f,E),g,b,c)),l===N&&o<E&&(M=p($))})}function $(){f(_,x,n.easeFnIndeterminate,n.durationIndeterminate,S),S=(S+x)%100;var e=_;_=-x,x=-e}function C(){T||(T=r($,n.durationIndeterminate+50,0,!1),$(),d.addClass(E).removeAttr("aria-valuenow"))}function y(){T&&(r.cancel(T),T=null,d.removeClass(E))}var M,T,A=d[0],w=t.element(A.querySelector("svg")),k=t.element(A.querySelector("path")),_=n.startIndeterminate,x=n.endIndeterminate,S=0,N=0;o(d),d.toggleClass(v,c.hasOwnProperty("disabled")),a.mdMode===b&&C(),a.$on("$destroy",function(){y(),M&&h(M)}),a.$watchGroup(["value","mdMode",function(){var e=A.disabled;return e===!0||e===!1?e:t.isDefined(d.attr("disabled"))}],function(e,t){var n=e[1],o=e[2],i=t[2];if(o!==i&&d.toggleClass(v,!!o),o)y();else if(n!==g&&n!==b&&(n=b,c.$set("mdMode",n)),n===b)C();else{var r=l(e[0]);y(),d.attr("aria-valuenow",r),f(l(t[0]),r)}}),a.$watch("mdDiameter",function(e){var t=m(e),n=u(t),o=t/2+"px",i={width:t+"px",height:t+"px"};w[0].setAttribute("viewBox","0 0 "+t+" "+t),w.css(i).css("transform-origin",o+" "+o+" "+o),d.css(i),k.css("stroke-width",n+"px")})}function s(e,t,n,o){var i,r=3.5999,a=o||0,d=t/2,s=n/2,l=a*r,m=e*r,u=c(d,s,l),p=c(d,s,m+l),h=m<0?0:1;return i=m<0?m>=-180?0:1:m<=180?0:1,"M"+u+"A"+s+","+s+" 0 "+i+","+h+" "+p}function c(t,n,o){var i=(o-90)*f;return t+n*e.Math.cos(i)+","+(t+n*e.Math.sin(i))}function l(t){return e.Math.max(0,e.Math.min(t||0,100))}function m(e){var t=n.progressSize;if(e){var o=parseFloat(e);return e.lastIndexOf("%")===e.length-1&&(o=o/100*t),o}return t}function u(e){return n.strokeWidth/100*e}var p=e.requestAnimationFrame||t.noop,h=e.cancelAnimationFrame||t.noop,f=e.Math.PI/180,g="determinate",b="indeterminate",v="_md-progress-circular-disabled",E="md-mode-indeterminate";return{restrict:"E",scope:{value:"@",mdDiameter:"@",mdMode:"@"},template:'<svg xmlns="http://www.w3.org/2000/svg"><path fill="none"/></svg>',compile:function(e,n){if(e.attr({"aria-valuemin":0,"aria-valuemax":100,role:"progressbar"}),t.isUndefined(n.mdMode)){var o=t.isDefined(n.value),i=o?g:b;n.$set("mdMode",i)}else n.$set("mdMode",n.mdMode.trim());return d}}}t.module("material.components.progressCircular").directive("mdProgressCircular",e),e.$inject=["$window","$mdProgressCircular","$mdTheming","$mdUtil","$interval","$log"]}(),function(){function e(){function e(e,t,n,o){return n*e/o+t}function n(e,t,n,o){var i=(e/=o)*e,r=i*e;return t+n*(6*r*i+-15*i*i+10*r)}var o={progressSize:50,strokeWidth:10,duration:100,easeFn:e,durationIndeterminate:500,startIndeterminate:3,endIndeterminate:80,easeFnIndeterminate:n,easingPresets:{linearEase:e,materialEase:n}};return{configure:function(e){return o=t.extend(o,e||{})},$get:function(){return o}}}t.module("material.components.progressCircular").provider("$mdProgressCircular",e)}(),function(){function e(){function e(e,o,i,r){if(r){var a=r.getTabElementIndex(o),d=n(o,"md-tab-body").remove(),s=n(o,"md-tab-label").remove(),c=r.insertTab({scope:e,parent:e.$parent,index:a,element:o,template:d.html(),label:s.html()},a);e.select=e.select||t.noop,e.deselect=e.deselect||t.noop,e.$watch("active",function(e){e&&r.select(c.getIndex(),!0)}),e.$watch("disabled",function(){r.refreshIndex()}),e.$watch(function(){return r.getTabElementIndex(o)},function(e){c.index=e,r.updateTabOrder()}),e.$on("$destroy",function(){r.removeTab(c)})}}function n(e,n){for(var o=e[0].children,i=0,r=o.length;i<r;i++){var a=o[i];if(a.tagName===n.toUpperCase())return t.element(a)}return t.element()}return{require:"^?mdTabs",terminal:!0,compile:function(o,i){var r=n(o,"md-tab-label"),a=n(o,"md-tab-body");if(0==r.length&&(r=t.element("<md-tab-label></md-tab-label>"),i.label?r.text(i.label):r.append(o.contents()),0==a.length)){var d=o.contents().detach();a=t.element("<md-tab-body></md-tab-body>"),a.append(d)}return o.append(r),a.html()&&o.append(a),e},scope:{active:"=?mdActive",disabled:"=?ngDisabled",select:"&?mdOnSelect",deselect:"&?mdOnDeselect"}}}t.module("material.components.tabs").directive("mdTab",e)}(),function(){function e(){return{require:"^?mdTabs",link:function(e,t,n,o){o&&o.attachRipple(e,t)}}}t.module("material.components.tabs").directive("mdTabItem",e)}(),function(){function e(){return{terminal:!0}}t.module("material.components.tabs").directive("mdTabLabel",e)}(),function(){function e(e){return{restrict:"A",compile:function(t,n){var o=e(n.mdTabScroll,null,!0);return function(e,t){t.on("mousewheel",function(t){e.$apply(function(){o(e,{$event:t})})})}}}}t.module("material.components.tabs").directive("mdTabScroll",e),e.$inject=["$parse"]}(),function(){function e(e,o,i,r,a,d,s,c,l,m){function u(){le.selectedIndex=le.selectedIndex||0,p(),f(),h(),m(o),d.nextTick(function(){ue=F(),re(),te(),ae(),le.tabs[le.selectedIndex]&&le.tabs[le.selectedIndex].scope.select(),fe=!0,Y()})}function p(){var e=c.$mdTabsTemplate,n=t.element(o[0].querySelector("md-tab-data"));n.html(e),l(n.contents())(le.parent),delete c.$mdTabsTemplate}function h(){t.element(i).on("resize",I),e.$on("$destroy",v)}function f(){e.$watch("$mdTabsCtrl.selectedIndex",w)}function g(e,t){var n=c.$normalize("md-"+e);t&&V(e,t),c.$observe(n,function(t){le[e]=t})}function b(e,t){function n(t){le[e]="false"!==t}var o=c.$normalize("md-"+e);t&&V(e,t),c.hasOwnProperty(o)&&n(c[o]),c.$observe(o,n)}function v(){he=!0,t.element(i).off("resize",I)}function E(e){var n=F();t.element(n.wrapper).toggleClass("md-stretch-tabs",j()),ae()}function $(e){le.shouldCenterTabs=q()}function C(e,n){if(e!==n){var o=F();t.forEach(o.tabs,function(t){t.style.maxWidth=e+"px"}),d.nextTick(le.updateInkBarStyles)}}function y(e,t){e!==t&&(le.maxTabWidth=Q(),le.shouldCenterTabs=q(),d.nextTick(function(){le.maxTabWidth=Q(),te(le.selectedIndex)}))}function M(e){o[e?"removeClass":"addClass"]("md-no-tab-content")}function T(n){var o=F(),i=le.shouldCenterTabs?"":"-"+n+"px";t.element(o.paging).css(r.CSS.TRANSFORM,"translate3d("+i+", 0, 0)"),e.$broadcast("$mdTabsPaginationChanged")}function A(e,t){e!==t&&F().tabs[e]&&(te(),ee())}function w(t,n){t!==n&&(le.selectedIndex=W(t),le.lastSelectedIndex=n,le.updateInkBarStyles(),re(),te(t),e.$broadcast("$mdTabsChanged"),le.tabs[n]&&le.tabs[n].scope.deselect(),le.tabs[t]&&le.tabs[t].scope.select())}function k(e){var t=o[0].getElementsByTagName("md-tab");return Array.prototype.indexOf.call(t,e[0])}function _(){_.watcher||(_.watcher=e.$watch(function(){d.nextTick(function(){_.watcher&&o.prop("offsetParent")&&(_.watcher(),_.watcher=null,I())},!1)}))}function x(e){switch(e.keyCode){case r.KEY_CODE.LEFT_ARROW:e.preventDefault(),J(-1,!0);break;case r.KEY_CODE.RIGHT_ARROW:e.preventDefault(),J(1,!0);break;case r.KEY_CODE.SPACE:case r.KEY_CODE.ENTER:e.preventDefault(),me||S(le.focusIndex)}le.lastClick=!1}function S(e,t){me||(le.focusIndex=le.selectedIndex=e),le.lastClick=!0,t&&le.noSelectClick||d.nextTick(function(){le.tabs[e].element.triggerHandler("click")},!1)}function N(e){le.shouldPaginate&&(e.preventDefault(),le.offsetLeft=se(le.offsetLeft-e.wheelDelta))}function D(){var e,t,n=F(),o=n.canvas.clientWidth,i=o+le.offsetLeft;for(e=0;e<n.tabs.length&&(t=n.tabs[e],!(t.offsetLeft+t.offsetWidth>i));e++);le.offsetLeft=se(t.offsetLeft)}function H(){var e,t,n=F();for(e=0;e<n.tabs.length&&(t=n.tabs[e],!(t.offsetLeft+t.offsetWidth>=le.offsetLeft));e++);le.offsetLeft=se(t.offsetLeft+t.offsetWidth-n.canvas.clientWidth)}function I(){le.lastSelectedIndex=le.selectedIndex,le.offsetLeft=se(le.offsetLeft),d.nextTick(function(){le.updateInkBarStyles(),Y()})}function O(e){t.element(F().inkBar).toggleClass("ng-hide",e)}function R(e){o.toggleClass("md-dynamic-height",e)}function L(e){if(!he){var t=le.selectedIndex,n=le.tabs.splice(e.getIndex(),1)[0];ie(),le.selectedIndex===t&&(n.scope.deselect(),le.tabs[le.selectedIndex]&&le.tabs[le.selectedIndex].scope.select()),d.nextTick(function(){Y(),le.offsetLeft=se(le.offsetLeft)})}}function P(e,n){var o=fe,i={getIndex:function(){return le.tabs.indexOf(r)},isActive:function(){return this.getIndex()===le.selectedIndex},isLeft:function(){return this.getIndex()<le.selectedIndex},isRight:function(){return this.getIndex()>le.selectedIndex},shouldRender:function(){return!le.noDisconnect||this.isActive()},hasFocus:function(){return!le.lastClick&&le.hasFocus&&this.getIndex()===le.focusIndex},id:d.nextUid()},r=t.extend(i,e);return t.isDefined(n)?le.tabs.splice(n,0,r):le.tabs.push(r),ne(),oe(),d.nextTick(function(){Y(),o&&le.autoselect&&d.nextTick(function(){d.nextTick(function(){S(le.tabs.indexOf(r))})})}),r}function F(){var e={},t=o[0];return e.wrapper=t.querySelector("md-tabs-wrapper"),e.canvas=e.wrapper.querySelector("md-tabs-canvas"),e.paging=e.canvas.querySelector("md-pagination-wrapper"),e.inkBar=e.paging.querySelector("md-ink-bar"),e.contents=t.querySelectorAll("md-tabs-content-wrapper > md-tab-content"),e.tabs=e.paging.querySelectorAll("md-tab-item"),e.dummies=e.canvas.querySelectorAll("md-dummy-tab"),e}function B(){return le.offsetLeft>0}function U(){var e=F(),t=e.tabs[e.tabs.length-1];return t&&t.offsetLeft+t.offsetWidth>e.canvas.clientWidth+le.offsetLeft}function j(){switch(le.stretchTabs){case"always":return!0;case"never":return!1;default:return!le.shouldPaginate&&i.matchMedia("(max-width: 600px)").matches}}function q(){return le.centerTabs&&!le.shouldPaginate}function z(){if(le.noPagination||!fe)return!1;var e=o.prop("clientWidth");return t.forEach(F().dummies,function(t){e-=t.offsetWidth}),e<0}function W(e){if(e===-1)return-1;var t,n,o=Math.max(le.tabs.length-e,e);for(t=0;t<=o;t++){if(n=le.tabs[e+t],n&&n.scope.disabled!==!0)return n.getIndex();if(n=le.tabs[e-t],n&&n.scope.disabled!==!0)return n.getIndex()}return e}function V(e,t,n){Object.defineProperty(le,e,{get:function(){return n},set:function(e){var o=n;n=e,t&&t(e,o)}})}function Y(){K(),le.maxTabWidth=Q(),le.shouldPaginate=z()}function K(){var e=F();j()?t.element(e.paging).css("width",""):t.element(e.paging).css("width",G()+"px")}function G(){return X(F().dummies)}function X(e){var n=0;return t.forEach(e,function(e){n+=Math.max(e.offsetWidth,e.getBoundingClientRect().width)}),Math.ceil(n)}function Q(){return o.prop("clientWidth")}function Z(){var e=le.tabs[le.selectedIndex],t=le.tabs[le.focusIndex];le.tabs=le.tabs.sort(function(e,t){return e.index-t.index}),le.selectedIndex=le.tabs.indexOf(e),le.focusIndex=le.tabs.indexOf(t)}function J(e,t){var n,o=t?"focusIndex":"selectedIndex",i=le[o];for(n=i+e;le.tabs[n]&&le.tabs[n].scope.disabled;n+=e);le.tabs[n]&&(le[o]=n)}function ee(){F().dummies[le.focusIndex].focus()}function te(e){var t=F();if(null==e&&(e=le.focusIndex),t.tabs[e]&&!le.shouldCenterTabs){var n=t.tabs[e],o=n.offsetLeft,i=n.offsetWidth+o;le.offsetLeft=Math.max(le.offsetLeft,se(i-t.canvas.clientWidth+64)),le.offsetLeft=Math.min(le.offsetLeft,se(o))}}function ne(){pe.forEach(function(e){d.nextTick(e)}),pe=[]}function oe(){var e=!1;t.forEach(le.tabs,function(t){t.template&&(e=!0)}),le.hasContent=e}function ie(){le.selectedIndex=W(le.selectedIndex),le.focusIndex=W(le.focusIndex)}function re(){if(!le.dynamicHeight)return o.css("height","");if(!le.tabs.length)return pe.push(re);var e=F(),t=e.contents[le.selectedIndex],i=t?t.offsetHeight:0,r=e.wrapper.offsetHeight,a=i+r,c=o.prop("clientHeight");if(c!==a){"bottom"===o.attr("md-align-tabs")&&(c-=r,a-=r,o.attr("md-border-bottom")!==n&&++c),me=!0;var l={height:c+"px"},m={height:a+"px"};o.css(l),s(o,{from:l,to:m,easing:"cubic-bezier(0.35, 0, 0.25, 1)",duration:.5}).start().done(function(){o.css({transition:"none",height:""}),d.nextTick(function(){o.css("transition","")}),me=!1})}}function ae(){var e=F();if(!e.tabs[le.selectedIndex])return void t.element(e.inkBar).css({left:"auto",right:"auto"});if(!le.tabs.length)return pe.push(le.updateInkBarStyles);if(!o.prop("offsetParent"))return _();var n=le.selectedIndex,i=e.paging.offsetWidth,r=e.tabs[n],a=r.offsetLeft,s=i-a-r.offsetWidth;if(le.shouldCenterTabs){var c=X(e.tabs);i>c&&d.nextTick(ae,!1)}de(),t.element(e.inkBar).css({left:a+"px",right:s+"px"})}function de(){var e=F(),n=le.selectedIndex,o=le.lastSelectedIndex,i=t.element(e.inkBar);t.isNumber(o)&&i.toggleClass("md-left",n<o).toggleClass("md-right",n>o)}function se(e){var t=F();if(!t.tabs.length||!le.shouldPaginate)return 0;var n=t.tabs[t.tabs.length-1],o=n.offsetLeft+n.offsetWidth;return e=Math.max(0,e),e=Math.min(o-t.canvas.clientWidth,e)}function ce(e,n){var o=F(),i={colorElement:t.element(o.inkBar)};a.attach(e,n,i)}var le=this,me=!1,ue=F(),pe=[],he=!1,fe=!1;g("stretchTabs",E),V("focusIndex",A,le.selectedIndex||0),V("offsetLeft",T,0),V("hasContent",M,!1),V("maxTabWidth",C,Q()),V("shouldPaginate",y,!1),b("noInkBar",O),b("dynamicHeight",R),b("noPagination"),b("swipeContent"),b("noDisconnect"),b("autoselect"),b("noSelectClick"),b("centerTabs",$,!1),b("enableDisconnect"),le.scope=e,le.parent=e.$parent,le.tabs=[],le.lastSelectedIndex=null,le.hasFocus=!1,le.lastClick=!0,le.shouldCenterTabs=q(),le.updatePagination=d.debounce(Y,100),le.redirectFocus=ee,le.attachRipple=ce,le.insertTab=P,le.removeTab=L,le.select=S,le.scroll=N,le.nextPage=D,le.previousPage=H,le.keydown=x,le.canPageForward=U,le.canPageBack=B,le.refreshIndex=ie,le.incrementIndex=J,le.getTabElementIndex=k,le.updateInkBarStyles=d.debounce(ae,100),le.updateTabOrder=d.debounce(Z,100),u()}t.module("material.components.tabs").controller("MdTabsController",e),e.$inject=["$scope","$element","$window","$mdConstant","$mdTabInkRipple","$mdUtil","$animateCss","$attrs","$compile","$mdTheming"]}(),function(){function e(e){return{scope:{selectedIndex:"=?mdSelected"},template:function(t,n){return n.$mdTabsTemplate=t.html(),'<md-tabs-wrapper> <md-tab-data></md-tab-data> <md-prev-button tabindex="-1" role="button" aria-label="Previous Page" aria-disabled="{{!$mdTabsCtrl.canPageBack()}}" ng-class="{ \'md-disabled\': !$mdTabsCtrl.canPageBack() }" ng-if="$mdTabsCtrl.shouldPaginate" ng-click="$mdTabsCtrl.previousPage()"> <md-icon md-svg-src="'+e.mdTabsArrow+'"></md-icon> </md-prev-button> <md-next-button tabindex="-1" role="button" aria-label="Next Page" aria-disabled="{{!$mdTabsCtrl.canPageForward()}}" ng-class="{ \'md-disabled\': !$mdTabsCtrl.canPageForward() }" ng-if="$mdTabsCtrl.shouldPaginate" ng-click="$mdTabsCtrl.nextPage()"> <md-icon md-svg-src="'+e.mdTabsArrow+'"></md-icon> </md-next-button> <md-tabs-canvas tabindex="{{ $mdTabsCtrl.hasFocus ? -1 : 0 }}" aria-activedescendant="tab-item-{{$mdTabsCtrl.tabs[$mdTabsCtrl.focusIndex].id}}" ng-focus="$mdTabsCtrl.redirectFocus()" ng-class="{ \'md-paginated\': $mdTabsCtrl.shouldPaginate, \'md-center-tabs\': $mdTabsCtrl.shouldCenterTabs }" ng-keydown="$mdTabsCtrl.keydown($event)" role="tablist"> <md-pagination-wrapper ng-class="{ \'md-center-tabs\': $mdTabsCtrl.shouldCenterTabs }" md-tab-scroll="$mdTabsCtrl.scroll($event)"> <md-tab-item tabindex="-1" class="md-tab" ng-repeat="tab in $mdTabsCtrl.tabs" role="tab" aria-controls="tab-content-{{::tab.id}}" aria-selected="{{tab.isActive()}}" aria-disabled="{{tab.scope.disabled || \'false\'}}" ng-click="$mdTabsCtrl.select(tab.getIndex())" ng-class="{ \'md-active\':    tab.isActive(), \'md-focused\':   tab.hasFocus(), \'md-disabled\':  tab.scope.disabled }" ng-disabled="tab.scope.disabled" md-swipe-left="$mdTabsCtrl.nextPage()" md-swipe-right="$mdTabsCtrl.previousPage()" md-tabs-template="::tab.label" md-scope="::tab.parent"></md-tab-item> <md-ink-bar></md-ink-bar> </md-pagination-wrapper> <md-tabs-dummy-wrapper class="md-visually-hidden md-dummy-wrapper"> <md-dummy-tab class="md-tab" tabindex="-1" id="tab-item-{{::tab.id}}" role="tab" aria-controls="tab-content-{{::tab.id}}" aria-selected="{{tab.isActive()}}" aria-disabled="{{tab.scope.disabled || \'false\'}}" ng-focus="$mdTabsCtrl.hasFocus = true" ng-blur="$mdTabsCtrl.hasFocus = false" ng-repeat="tab in $mdTabsCtrl.tabs" md-tabs-template="::tab.label" md-scope="::tab.parent"></md-dummy-tab> </md-tabs-dummy-wrapper> </md-tabs-canvas> </md-tabs-wrapper> <md-tabs-content-wrapper ng-show="$mdTabsCtrl.hasContent && $mdTabsCtrl.selectedIndex >= 0" class="_md"> <md-tab-content id="tab-content-{{::tab.id}}" class="_md" role="tabpanel" aria-labelledby="tab-item-{{::tab.id}}" md-swipe-left="$mdTabsCtrl.swipeContent && $mdTabsCtrl.incrementIndex(1)" md-swipe-right="$mdTabsCtrl.swipeContent && $mdTabsCtrl.incrementIndex(-1)" ng-if="$mdTabsCtrl.hasContent" ng-repeat="(index, tab) in $mdTabsCtrl.tabs" ng-class="{ \'md-no-transition\': $mdTabsCtrl.lastSelectedIndex == null, \'md-active\':        tab.isActive(), \'md-left\':          tab.isLeft(), \'md-right\':         tab.isRight(), \'md-no-scroll\':     $mdTabsCtrl.dynamicHeight }"> <div md-tabs-template="::tab.template" md-connected-if="tab.isActive()" md-scope="::tab.parent" ng-if="$mdTabsCtrl.enableDisconnect || tab.shouldRender()"></div> </md-tab-content> </md-tabs-content-wrapper>'},controller:"MdTabsController",controllerAs:"$mdTabsCtrl",bindToController:!0}}t.module("material.components.tabs").directive("mdTabs",e),e.$inject=["$$mdSvgRegistry"]}(),function(){function e(e){return{require:"^?mdTabs",link:function(e,t,n,o){if(o){var i=new MutationObserver(function(e){o.updatePagination(),o.updateInkBarStyles()}),r={childList:!0,subtree:!0,characterData:!0};i.observe(t[0],r),e.$on("$destroy",function(){i&&i.disconnect()})}}}}t.module("material.components.tabs").directive("mdTabsDummyWrapper",e),e.$inject=["$mdUtil"]}(),function(){function e(e,t){function n(n,o,i,r){function a(){n.$watch("connected",function(e){e===!1?d():s()}),n.$on("$destroy",s)}function d(){r.enableDisconnect&&t.disconnectScope(c)}function s(){r.enableDisconnect&&t.reconnectScope(c)}if(r){var c=r.enableDisconnect?n.compileScope.$new():n.compileScope;return o.html(n.template),e(o.contents())(c),t.nextTick(a)}}return{restrict:"A",link:n,scope:{template:"=mdTabsTemplate",connected:"=?mdConnectedIf",compileScope:"=mdScope"},require:"^?mdTabs"}}t.module("material.components.tabs").directive("mdTabsTemplate",e),e.$inject=["$compile","$mdUtil"]}(),function(){t.module("material.core").constant("$MD_THEME_CSS","md-autocomplete.md-THEME_NAME-theme {  background: '{{background-A100}}'; }  md-autocomplete.md-THEME_NAME-theme[disabled]:not([md-floating-label]) {    background: '{{background-100}}'; }  md-autocomplete.md-THEME_NAME-theme button md-icon path {    fill: '{{background-600}}'; }  md-autocomplete.md-THEME_NAME-theme button:after {    background: '{{background-600-0.3}}'; }.md-autocomplete-suggestions-container.md-THEME_NAME-theme {  background: '{{background-A100}}'; }  .md-autocomplete-suggestions-container.md-THEME_NAME-theme li {    color: '{{background-900}}'; }    .md-autocomplete-suggestions-container.md-THEME_NAME-theme li .highlight {      color: '{{background-600}}'; }    .md-autocomplete-suggestions-container.md-THEME_NAME-theme li:hover, .md-autocomplete-suggestions-container.md-THEME_NAME-theme li.selected {      background: '{{background-200}}'; }md-backdrop {  background-color: '{{background-900-0.0}}'; }  md-backdrop.md-opaque.md-THEME_NAME-theme {    background-color: '{{background-900-1.0}}'; }md-bottom-sheet.md-THEME_NAME-theme {  background-color: '{{background-50}}';  border-top-color: '{{background-300}}'; }  md-bottom-sheet.md-THEME_NAME-theme.md-list md-list-item {    color: '{{foreground-1}}'; }  md-bottom-sheet.md-THEME_NAME-theme .md-subheader {    background-color: '{{background-50}}'; }  md-bottom-sheet.md-THEME_NAME-theme .md-subheader {    color: '{{foreground-1}}'; }.md-button.md-THEME_NAME-theme:not([disabled]):hover {  background-color: '{{background-500-0.2}}'; }.md-button.md-THEME_NAME-theme:not([disabled]).md-focused {  background-color: '{{background-500-0.2}}'; }.md-button.md-THEME_NAME-theme:not([disabled]).md-icon-button:hover {  background-color: transparent; }.md-button.md-THEME_NAME-theme.md-fab {  background-color: '{{accent-color}}';  color: '{{accent-contrast}}'; }  .md-button.md-THEME_NAME-theme.md-fab md-icon {    color: '{{accent-contrast}}'; }  .md-button.md-THEME_NAME-theme.md-fab:not([disabled]):hover {    background-color: '{{accent-A700}}'; }  .md-button.md-THEME_NAME-theme.md-fab:not([disabled]).md-focused {    background-color: '{{accent-A700}}'; }.md-button.md-THEME_NAME-theme.md-primary {  color: '{{primary-color}}'; }  .md-button.md-THEME_NAME-theme.md-primary.md-raised, .md-button.md-THEME_NAME-theme.md-primary.md-fab {    color: '{{primary-contrast}}';    background-color: '{{primary-color}}'; }    .md-button.md-THEME_NAME-theme.md-primary.md-raised:not([disabled]) md-icon, .md-button.md-THEME_NAME-theme.md-primary.md-fab:not([disabled]) md-icon {      color: '{{primary-contrast}}'; }    .md-button.md-THEME_NAME-theme.md-primary.md-raised:not([disabled]):hover, .md-button.md-THEME_NAME-theme.md-primary.md-fab:not([disabled]):hover {      background-color: '{{primary-600}}'; }    .md-button.md-THEME_NAME-theme.md-primary.md-raised:not([disabled]).md-focused, .md-button.md-THEME_NAME-theme.md-primary.md-fab:not([disabled]).md-focused {      background-color: '{{primary-600}}'; }  .md-button.md-THEME_NAME-theme.md-primary:not([disabled]) md-icon {    color: '{{primary-color}}'; }.md-button.md-THEME_NAME-theme.md-fab {  background-color: '{{accent-color}}';  color: '{{accent-contrast}}'; }  .md-button.md-THEME_NAME-theme.md-fab:not([disabled]) .md-icon {    color: '{{accent-contrast}}'; }  .md-button.md-THEME_NAME-theme.md-fab:not([disabled]):hover {    background-color: '{{accent-A700}}'; }  .md-button.md-THEME_NAME-theme.md-fab:not([disabled]).md-focused {    background-color: '{{accent-A700}}'; }.md-button.md-THEME_NAME-theme.md-raised {  color: '{{background-900}}';  background-color: '{{background-50}}'; }  .md-button.md-THEME_NAME-theme.md-raised:not([disabled]) md-icon {    color: '{{background-900}}'; }  .md-button.md-THEME_NAME-theme.md-raised:not([disabled]):hover {    background-color: '{{background-50}}'; }  .md-button.md-THEME_NAME-theme.md-raised:not([disabled]).md-focused {    background-color: '{{background-200}}'; }.md-button.md-THEME_NAME-theme.md-warn {  color: '{{warn-color}}'; }  .md-button.md-THEME_NAME-theme.md-warn.md-raised, .md-button.md-THEME_NAME-theme.md-warn.md-fab {    color: '{{warn-contrast}}';    background-color: '{{warn-color}}'; }    .md-button.md-THEME_NAME-theme.md-warn.md-raised:not([disabled]) md-icon, .md-button.md-THEME_NAME-theme.md-warn.md-fab:not([disabled]) md-icon {      color: '{{warn-contrast}}'; }    .md-button.md-THEME_NAME-theme.md-warn.md-raised:not([disabled]):hover, .md-button.md-THEME_NAME-theme.md-warn.md-fab:not([disabled]):hover {      background-color: '{{warn-600}}'; }    .md-button.md-THEME_NAME-theme.md-warn.md-raised:not([disabled]).md-focused, .md-button.md-THEME_NAME-theme.md-warn.md-fab:not([disabled]).md-focused {      background-color: '{{warn-600}}'; }  .md-button.md-THEME_NAME-theme.md-warn:not([disabled]) md-icon {    color: '{{warn-color}}'; }.md-button.md-THEME_NAME-theme.md-accent {  color: '{{accent-color}}'; }  .md-button.md-THEME_NAME-theme.md-accent.md-raised, .md-button.md-THEME_NAME-theme.md-accent.md-fab {    color: '{{accent-contrast}}';    background-color: '{{accent-color}}'; }    .md-button.md-THEME_NAME-theme.md-accent.md-raised:not([disabled]) md-icon, .md-button.md-THEME_NAME-theme.md-accent.md-fab:not([disabled]) md-icon {      color: '{{accent-contrast}}'; }    .md-button.md-THEME_NAME-theme.md-accent.md-raised:not([disabled]):hover, .md-button.md-THEME_NAME-theme.md-accent.md-fab:not([disabled]):hover {      background-color: '{{accent-A700}}'; }    .md-button.md-THEME_NAME-theme.md-accent.md-raised:not([disabled]).md-focused, .md-button.md-THEME_NAME-theme.md-accent.md-fab:not([disabled]).md-focused {      background-color: '{{accent-A700}}'; }  .md-button.md-THEME_NAME-theme.md-accent:not([disabled]) md-icon {    color: '{{accent-color}}'; }.md-button.md-THEME_NAME-theme[disabled], .md-button.md-THEME_NAME-theme.md-raised[disabled], .md-button.md-THEME_NAME-theme.md-fab[disabled], .md-button.md-THEME_NAME-theme.md-accent[disabled], .md-button.md-THEME_NAME-theme.md-warn[disabled] {  color: '{{foreground-3}}';  cursor: default; }  .md-button.md-THEME_NAME-theme[disabled] md-icon, .md-button.md-THEME_NAME-theme.md-raised[disabled] md-icon, .md-button.md-THEME_NAME-theme.md-fab[disabled] md-icon, .md-button.md-THEME_NAME-theme.md-accent[disabled] md-icon, .md-button.md-THEME_NAME-theme.md-warn[disabled] md-icon {    color: '{{foreground-3}}'; }.md-button.md-THEME_NAME-theme.md-raised[disabled], .md-button.md-THEME_NAME-theme.md-fab[disabled] {  background-color: '{{foreground-4}}'; }.md-button.md-THEME_NAME-theme[disabled] {  background-color: transparent; }._md a.md-THEME_NAME-theme:not(.md-button).md-primary {  color: '{{primary-color}}'; }  ._md a.md-THEME_NAME-theme:not(.md-button).md-primary:hover {    color: '{{primary-700}}'; }._md a.md-THEME_NAME-theme:not(.md-button).md-accent {  color: '{{accent-color}}'; }  ._md a.md-THEME_NAME-theme:not(.md-button).md-accent:hover {    color: '{{accent-700}}'; }._md a.md-THEME_NAME-theme:not(.md-button).md-accent {  color: '{{accent-color}}'; }  ._md a.md-THEME_NAME-theme:not(.md-button).md-accent:hover {    color: '{{accent-A700}}'; }._md a.md-THEME_NAME-theme:not(.md-button).md-warn {  color: '{{warn-color}}'; }  ._md a.md-THEME_NAME-theme:not(.md-button).md-warn:hover {    color: '{{warn-700}}'; }md-card.md-THEME_NAME-theme {  color: '{{foreground-1}}';  background-color: '{{background-hue-1}}';  border-radius: 2px; }  md-card.md-THEME_NAME-theme .md-card-image {    border-radius: 2px 2px 0 0; }  md-card.md-THEME_NAME-theme md-card-header md-card-avatar md-icon {    color: '{{background-color}}';    background-color: '{{foreground-3}}'; }  md-card.md-THEME_NAME-theme md-card-header md-card-header-text .md-subhead {    color: '{{foreground-2}}'; }  md-card.md-THEME_NAME-theme md-card-title md-card-title-text:not(:only-child) .md-subhead {    color: '{{foreground-2}}'; }md-checkbox.md-THEME_NAME-theme .md-ripple {  color: '{{accent-A700}}'; }md-checkbox.md-THEME_NAME-theme.md-checked .md-ripple {  color: '{{background-600}}'; }md-checkbox.md-THEME_NAME-theme.md-checked.md-focused .md-container:before {  background-color: '{{accent-color-0.26}}'; }md-checkbox.md-THEME_NAME-theme .md-ink-ripple {  color: '{{foreground-2}}'; }md-checkbox.md-THEME_NAME-theme.md-checked .md-ink-ripple {  color: '{{accent-color-0.87}}'; }md-checkbox.md-THEME_NAME-theme:not(.md-checked) .md-icon {  border-color: '{{foreground-2}}'; }md-checkbox.md-THEME_NAME-theme.md-checked .md-icon {  background-color: '{{accent-color-0.87}}'; }md-checkbox.md-THEME_NAME-theme.md-checked .md-icon:after {  border-color: '{{accent-contrast-0.87}}'; }md-checkbox.md-THEME_NAME-theme:not([disabled]).md-primary .md-ripple {  color: '{{primary-600}}'; }md-checkbox.md-THEME_NAME-theme:not([disabled]).md-primary.md-checked .md-ripple {  color: '{{background-600}}'; }md-checkbox.md-THEME_NAME-theme:not([disabled]).md-primary .md-ink-ripple {  color: '{{foreground-2}}'; }md-checkbox.md-THEME_NAME-theme:not([disabled]).md-primary.md-checked .md-ink-ripple {  color: '{{primary-color-0.87}}'; }md-checkbox.md-THEME_NAME-theme:not([disabled]).md-primary:not(.md-checked) .md-icon {  border-color: '{{foreground-2}}'; }md-checkbox.md-THEME_NAME-theme:not([disabled]).md-primary.md-checked .md-icon {  background-color: '{{primary-color-0.87}}'; }md-checkbox.md-THEME_NAME-theme:not([disabled]).md-primary.md-checked.md-focused .md-container:before {  background-color: '{{primary-color-0.26}}'; }md-checkbox.md-THEME_NAME-theme:not([disabled]).md-primary.md-checked .md-icon:after {  border-color: '{{primary-contrast-0.87}}'; }md-checkbox.md-THEME_NAME-theme:not([disabled]).md-primary .md-indeterminate[disabled] .md-container {  color: '{{foreground-3}}'; }md-checkbox.md-THEME_NAME-theme:not([disabled]).md-warn .md-ripple {  color: '{{warn-600}}'; }md-checkbox.md-THEME_NAME-theme:not([disabled]).md-warn .md-ink-ripple {  color: '{{foreground-2}}'; }md-checkbox.md-THEME_NAME-theme:not([disabled]).md-warn.md-checked .md-ink-ripple {  color: '{{warn-color-0.87}}'; }md-checkbox.md-THEME_NAME-theme:not([disabled]).md-warn:not(.md-checked) .md-icon {  border-color: '{{foreground-2}}'; }md-checkbox.md-THEME_NAME-theme:not([disabled]).md-warn.md-checked .md-icon {  background-color: '{{warn-color-0.87}}'; }md-checkbox.md-THEME_NAME-theme:not([disabled]).md-warn.md-checked.md-focused:not([disabled]) .md-container:before {  background-color: '{{warn-color-0.26}}'; }md-checkbox.md-THEME_NAME-theme:not([disabled]).md-warn.md-checked .md-icon:after {  border-color: '{{background-200}}'; }md-checkbox.md-THEME_NAME-theme[disabled]:not(.md-checked) .md-icon {  border-color: '{{foreground-3}}'; }md-checkbox.md-THEME_NAME-theme[disabled].md-checked .md-icon {  background-color: '{{foreground-3}}'; }md-checkbox.md-THEME_NAME-theme[disabled].md-checked .md-icon:after {  border-color: '{{background-200}}'; }md-checkbox.md-THEME_NAME-theme[disabled] .md-icon:after {  border-color: '{{foreground-3}}'; }md-checkbox.md-THEME_NAME-theme[disabled] .md-label {  color: '{{foreground-3}}'; }md-chips.md-THEME_NAME-theme .md-chips {  box-shadow: 0 1px '{{foreground-4}}'; }  md-chips.md-THEME_NAME-theme .md-chips.md-focused {    box-shadow: 0 2px '{{primary-color}}'; }  md-chips.md-THEME_NAME-theme .md-chips .md-chip-input-container input {    color: '{{foreground-1}}'; }    md-chips.md-THEME_NAME-theme .md-chips .md-chip-input-container input::-webkit-input-placeholder {      color: '{{foreground-3}}'; }    md-chips.md-THEME_NAME-theme .md-chips .md-chip-input-container input:-moz-placeholder {      color: '{{foreground-3}}'; }    md-chips.md-THEME_NAME-theme .md-chips .md-chip-input-container input::-moz-placeholder {      color: '{{foreground-3}}'; }    md-chips.md-THEME_NAME-theme .md-chips .md-chip-input-container input:-ms-input-placeholder {      color: '{{foreground-3}}'; }    md-chips.md-THEME_NAME-theme .md-chips .md-chip-input-container input::-webkit-input-placeholder {      color: '{{foreground-3}}'; }md-chips.md-THEME_NAME-theme md-chip {  background: '{{background-300}}';  color: '{{background-800}}'; }  md-chips.md-THEME_NAME-theme md-chip md-icon {    color: '{{background-700}}'; }  md-chips.md-THEME_NAME-theme md-chip.md-focused {    background: '{{primary-color}}';    color: '{{primary-contrast}}'; }    md-chips.md-THEME_NAME-theme md-chip.md-focused md-icon {      color: '{{primary-contrast}}'; }  md-chips.md-THEME_NAME-theme md-chip._md-chip-editing {    background: transparent;    color: '{{background-800}}'; }md-chips.md-THEME_NAME-theme md-chip-remove .md-button md-icon path {  fill: '{{background-500}}'; }.md-contact-suggestion span.md-contact-email {  color: '{{background-400}}'; }md-content.md-THEME_NAME-theme {  color: '{{foreground-1}}';  background-color: '{{background-default}}'; }/** Theme styles for mdCalendar. */.md-calendar.md-THEME_NAME-theme {  background: '{{background-A100}}';  color: '{{background-A200-0.87}}'; }  .md-calendar.md-THEME_NAME-theme tr:last-child td {    border-bottom-color: '{{background-200}}'; }.md-THEME_NAME-theme .md-calendar-day-header {  background: '{{background-300}}';  color: '{{background-A200-0.87}}'; }.md-THEME_NAME-theme .md-calendar-date.md-calendar-date-today .md-calendar-date-selection-indicator {  border: 1px solid '{{primary-500}}'; }.md-THEME_NAME-theme .md-calendar-date.md-calendar-date-today.md-calendar-date-disabled {  color: '{{primary-500-0.6}}'; }.md-calendar-date.md-focus .md-THEME_NAME-theme .md-calendar-date-selection-indicator, .md-THEME_NAME-theme .md-calendar-date-selection-indicator:hover {  background: '{{background-300}}'; }.md-THEME_NAME-theme .md-calendar-date.md-calendar-selected-date .md-calendar-date-selection-indicator,.md-THEME_NAME-theme .md-calendar-date.md-focus.md-calendar-selected-date .md-calendar-date-selection-indicator {  background: '{{primary-500}}';  color: '{{primary-500-contrast}}';  border-color: transparent; }.md-THEME_NAME-theme .md-calendar-date-disabled,.md-THEME_NAME-theme .md-calendar-month-label-disabled {  color: '{{background-A200-0.435}}'; }/** Theme styles for mdDatepicker. */.md-THEME_NAME-theme .md-datepicker-input {  color: '{{foreground-1}}'; }  .md-THEME_NAME-theme .md-datepicker-input::-webkit-input-placeholder {    color: '{{foreground-3}}'; }  .md-THEME_NAME-theme .md-datepicker-input:-moz-placeholder {    color: '{{foreground-3}}'; }  .md-THEME_NAME-theme .md-datepicker-input::-moz-placeholder {    color: '{{foreground-3}}'; }  .md-THEME_NAME-theme .md-datepicker-input:-ms-input-placeholder {    color: '{{foreground-3}}'; }  .md-THEME_NAME-theme .md-datepicker-input::-webkit-input-placeholder {    color: '{{foreground-3}}'; }.md-THEME_NAME-theme .md-datepicker-input-container {  border-bottom-color: '{{foreground-4}}'; }  .md-THEME_NAME-theme .md-datepicker-input-container.md-datepicker-focused {    border-bottom-color: '{{primary-color}}'; }    .md-accent .md-THEME_NAME-theme .md-datepicker-input-container.md-datepicker-focused {      border-bottom-color: '{{accent-color}}'; }    .md-warn .md-THEME_NAME-theme .md-datepicker-input-container.md-datepicker-focused {      border-bottom-color: '{{warn-A700}}'; }  .md-THEME_NAME-theme .md-datepicker-input-container.md-datepicker-invalid {    border-bottom-color: '{{warn-A700}}'; }.md-THEME_NAME-theme .md-datepicker-calendar-pane {  border-color: '{{background-hue-1}}'; }.md-THEME_NAME-theme .md-datepicker-triangle-button .md-datepicker-expand-triangle {  border-top-color: '{{foreground-3}}'; }.md-THEME_NAME-theme .md-datepicker-triangle-button:hover .md-datepicker-expand-triangle {  border-top-color: '{{foreground-2}}'; }.md-THEME_NAME-theme .md-datepicker-open .md-datepicker-calendar-icon {  color: '{{primary-color}}'; }.md-THEME_NAME-theme .md-datepicker-open.md-accent .md-datepicker-calendar-icon, .md-accent .md-THEME_NAME-theme .md-datepicker-open .md-datepicker-calendar-icon {  color: '{{accent-color}}'; }.md-THEME_NAME-theme .md-datepicker-open.md-warn .md-datepicker-calendar-icon, .md-warn .md-THEME_NAME-theme .md-datepicker-open .md-datepicker-calendar-icon {  color: '{{warn-A700}}'; }.md-THEME_NAME-theme .md-datepicker-open .md-datepicker-input-container,.md-THEME_NAME-theme .md-datepicker-input-mask-opaque {  background: '{{background-hue-1}}'; }.md-THEME_NAME-theme .md-datepicker-calendar {  background: '{{background-A100}}'; }md-dialog.md-THEME_NAME-theme {  border-radius: 4px;  background-color: '{{background-hue-1}}';  color: '{{foreground-1}}'; }  md-dialog.md-THEME_NAME-theme.md-content-overflow .md-actions, md-dialog.md-THEME_NAME-theme.md-content-overflow md-dialog-actions {    border-top-color: '{{foreground-4}}'; }md-divider.md-THEME_NAME-theme {  border-top-color: '{{foreground-4}}'; }.layout-row > md-divider.md-THEME_NAME-theme,.layout-xs-row > md-divider.md-THEME_NAME-theme, .layout-gt-xs-row > md-divider.md-THEME_NAME-theme,.layout-sm-row > md-divider.md-THEME_NAME-theme, .layout-gt-sm-row > md-divider.md-THEME_NAME-theme,.layout-md-row > md-divider.md-THEME_NAME-theme, .layout-gt-md-row > md-divider.md-THEME_NAME-theme,.layout-lg-row > md-divider.md-THEME_NAME-theme, .layout-gt-lg-row > md-divider.md-THEME_NAME-theme,.layout-xl-row > md-divider.md-THEME_NAME-theme {  border-right-color: '{{foreground-4}}'; }md-icon.md-THEME_NAME-theme {  color: '{{foreground-2}}'; }  md-icon.md-THEME_NAME-theme.md-primary {    color: '{{primary-color}}'; }  md-icon.md-THEME_NAME-theme.md-accent {    color: '{{accent-color}}'; }  md-icon.md-THEME_NAME-theme.md-warn {    color: '{{warn-color}}'; }md-input-container.md-THEME_NAME-theme .md-input {  color: '{{foreground-1}}';  border-color: '{{foreground-4}}'; }  md-input-container.md-THEME_NAME-theme .md-input::-webkit-input-placeholder {    color: '{{foreground-3}}'; }  md-input-container.md-THEME_NAME-theme .md-input:-moz-placeholder {    color: '{{foreground-3}}'; }  md-input-container.md-THEME_NAME-theme .md-input::-moz-placeholder {    color: '{{foreground-3}}'; }  md-input-container.md-THEME_NAME-theme .md-input:-ms-input-placeholder {    color: '{{foreground-3}}'; }  md-input-container.md-THEME_NAME-theme .md-input::-webkit-input-placeholder {    color: '{{foreground-3}}'; }md-input-container.md-THEME_NAME-theme > md-icon {  color: '{{foreground-1}}'; }md-input-container.md-THEME_NAME-theme label,md-input-container.md-THEME_NAME-theme .md-placeholder {  color: '{{foreground-3}}'; }md-input-container.md-THEME_NAME-theme label.md-required:after {  color: '{{warn-A700}}'; }md-input-container.md-THEME_NAME-theme:not(.md-input-focused):not(.md-input-invalid) label.md-required:after {  color: '{{foreground-2}}'; }md-input-container.md-THEME_NAME-theme .md-input-messages-animation, md-input-container.md-THEME_NAME-theme .md-input-message-animation {  color: '{{warn-A700}}'; }  md-input-container.md-THEME_NAME-theme .md-input-messages-animation .md-char-counter, md-input-container.md-THEME_NAME-theme .md-input-message-animation .md-char-counter {    color: '{{foreground-1}}'; }md-input-container.md-THEME_NAME-theme:not(.md-input-invalid).md-input-has-value label {  color: '{{foreground-2}}'; }md-input-container.md-THEME_NAME-theme:not(.md-input-invalid).md-input-focused .md-input, md-input-container.md-THEME_NAME-theme:not(.md-input-invalid).md-input-resized .md-input {  border-color: '{{primary-color}}'; }md-input-container.md-THEME_NAME-theme:not(.md-input-invalid).md-input-focused label,md-input-container.md-THEME_NAME-theme:not(.md-input-invalid).md-input-focused md-icon {  color: '{{primary-color}}'; }md-input-container.md-THEME_NAME-theme:not(.md-input-invalid).md-input-focused.md-accent .md-input {  border-color: '{{accent-color}}'; }md-input-container.md-THEME_NAME-theme:not(.md-input-invalid).md-input-focused.md-accent label,md-input-container.md-THEME_NAME-theme:not(.md-input-invalid).md-input-focused.md-accent md-icon {  color: '{{accent-color}}'; }md-input-container.md-THEME_NAME-theme:not(.md-input-invalid).md-input-focused.md-warn .md-input {  border-color: '{{warn-A700}}'; }md-input-container.md-THEME_NAME-theme:not(.md-input-invalid).md-input-focused.md-warn label,md-input-container.md-THEME_NAME-theme:not(.md-input-invalid).md-input-focused.md-warn md-icon {  color: '{{warn-A700}}'; }md-input-container.md-THEME_NAME-theme.md-input-invalid .md-input {  border-color: '{{warn-A700}}'; }md-input-container.md-THEME_NAME-theme.md-input-invalid label,md-input-container.md-THEME_NAME-theme.md-input-invalid .md-input-message-animation,md-input-container.md-THEME_NAME-theme.md-input-invalid .md-char-counter {  color: '{{warn-A700}}'; }md-input-container.md-THEME_NAME-theme .md-input[disabled],[disabled] md-input-container.md-THEME_NAME-theme .md-input {  border-bottom-color: transparent;  color: '{{foreground-3}}';  background-image: linear-gradient(to right, \"{{foreground-3}}\" 0%, \"{{foreground-3}}\" 33%, transparent 0%);  background-image: -ms-linear-gradient(left, transparent 0%, \"{{foreground-3}}\" 100%); }md-list.md-THEME_NAME-theme md-list-item.md-2-line .md-list-item-text h3, md-list.md-THEME_NAME-theme md-list-item.md-2-line .md-list-item-text h4,md-list.md-THEME_NAME-theme md-list-item.md-3-line .md-list-item-text h3,md-list.md-THEME_NAME-theme md-list-item.md-3-line .md-list-item-text h4 {  color: '{{foreground-1}}'; }md-list.md-THEME_NAME-theme md-list-item.md-2-line .md-list-item-text p,md-list.md-THEME_NAME-theme md-list-item.md-3-line .md-list-item-text p {  color: '{{foreground-2}}'; }md-list.md-THEME_NAME-theme .md-proxy-focus.md-focused div.md-no-style {  background-color: '{{background-100}}'; }md-list.md-THEME_NAME-theme md-list-item .md-avatar-icon {  background-color: '{{foreground-3}}';  color: '{{background-color}}'; }md-list.md-THEME_NAME-theme md-list-item > md-icon {  color: '{{foreground-2}}'; }  md-list.md-THEME_NAME-theme md-list-item > md-icon.md-highlight {    color: '{{primary-color}}'; }    md-list.md-THEME_NAME-theme md-list-item > md-icon.md-highlight.md-accent {      color: '{{accent-color}}'; }md-menu-content.md-THEME_NAME-theme {  background-color: '{{background-A100}}'; }  md-menu-content.md-THEME_NAME-theme md-menu-item {    color: '{{background-A200-0.87}}'; }    md-menu-content.md-THEME_NAME-theme md-menu-item md-icon {      color: '{{background-A200-0.54}}'; }    md-menu-content.md-THEME_NAME-theme md-menu-item .md-button[disabled] {      color: '{{background-A200-0.25}}'; }      md-menu-content.md-THEME_NAME-theme md-menu-item .md-button[disabled] md-icon {        color: '{{background-A200-0.25}}'; }  md-menu-content.md-THEME_NAME-theme md-menu-divider {    background-color: '{{background-A200-0.11}}'; }md-menu-bar.md-THEME_NAME-theme > button.md-button {  color: '{{foreground-2}}';  border-radius: 2px; }md-menu-bar.md-THEME_NAME-theme md-menu.md-open > button, md-menu-bar.md-THEME_NAME-theme md-menu > button:focus {  outline: none;  background: '{{background-200}}'; }md-menu-bar.md-THEME_NAME-theme.md-open:not(.md-keyboard-mode) md-menu:hover > button {  background-color: '{{ background-500-0.2}}'; }md-menu-bar.md-THEME_NAME-theme:not(.md-keyboard-mode):not(.md-open) md-menu button:hover,md-menu-bar.md-THEME_NAME-theme:not(.md-keyboard-mode):not(.md-open) md-menu button:focus {  background: transparent; }md-menu-content.md-THEME_NAME-theme .md-menu > .md-button:after {  color: '{{background-A200-0.54}}'; }md-menu-content.md-THEME_NAME-theme .md-menu.md-open > .md-button {  background-color: '{{ background-500-0.2}}'; }md-toolbar.md-THEME_NAME-theme.md-menu-toolbar {  background-color: '{{background-A100}}';  color: '{{background-A200}}'; }  md-toolbar.md-THEME_NAME-theme.md-menu-toolbar md-toolbar-filler {    background-color: '{{primary-color}}';    color: '{{background-A100-0.87}}'; }    md-toolbar.md-THEME_NAME-theme.md-menu-toolbar md-toolbar-filler md-icon {      color: '{{background-A100-0.87}}'; }md-nav-bar.md-THEME_NAME-theme .md-nav-bar {  background-color: transparent;  border-color: '{{foreground-4}}'; }md-nav-bar.md-THEME_NAME-theme .md-button._md-nav-button.md-unselected {  color: '{{foreground-2}}'; }md-nav-bar.md-THEME_NAME-theme md-nav-ink-bar {  color: '{{accent-color}}';  background: '{{accent-color}}'; }.md-panel {  background-color: '{{background-900-0.0}}'; }  .md-panel._md-panel-backdrop.md-THEME_NAME-theme {    background-color: '{{background-900-1.0}}'; }md-progress-circular.md-THEME_NAME-theme path {  stroke: '{{primary-color}}'; }md-progress-circular.md-THEME_NAME-theme.md-warn path {  stroke: '{{warn-color}}'; }md-progress-circular.md-THEME_NAME-theme.md-accent path {  stroke: '{{accent-color}}'; }md-progress-linear.md-THEME_NAME-theme .md-container {  background-color: '{{primary-100}}'; }md-progress-linear.md-THEME_NAME-theme .md-bar {  background-color: '{{primary-color}}'; }md-progress-linear.md-THEME_NAME-theme.md-warn .md-container {  background-color: '{{warn-100}}'; }md-progress-linear.md-THEME_NAME-theme.md-warn .md-bar {  background-color: '{{warn-color}}'; }md-progress-linear.md-THEME_NAME-theme.md-accent .md-container {  background-color: '{{accent-100}}'; }md-progress-linear.md-THEME_NAME-theme.md-accent .md-bar {  background-color: '{{accent-color}}'; }md-progress-linear.md-THEME_NAME-theme[md-mode=buffer].md-warn .md-bar1 {  background-color: '{{warn-100}}'; }md-progress-linear.md-THEME_NAME-theme[md-mode=buffer].md-warn .md-dashed:before {  background: radial-gradient(\"{{warn-100}}\" 0%, \"{{warn-100}}\" 16%, transparent 42%); }md-progress-linear.md-THEME_NAME-theme[md-mode=buffer].md-accent .md-bar1 {  background-color: '{{accent-100}}'; }md-progress-linear.md-THEME_NAME-theme[md-mode=buffer].md-accent .md-dashed:before {  background: radial-gradient(\"{{accent-100}}\" 0%, \"{{accent-100}}\" 16%, transparent 42%); }md-radio-button.md-THEME_NAME-theme .md-off {  border-color: '{{foreground-2}}'; }md-radio-button.md-THEME_NAME-theme .md-on {  background-color: '{{accent-color-0.87}}'; }md-radio-button.md-THEME_NAME-theme.md-checked .md-off {  border-color: '{{accent-color-0.87}}'; }md-radio-button.md-THEME_NAME-theme.md-checked .md-ink-ripple {  color: '{{accent-color-0.87}}'; }md-radio-button.md-THEME_NAME-theme .md-container .md-ripple {  color: '{{accent-A700}}'; }md-radio-group.md-THEME_NAME-theme:not([disabled]) .md-primary .md-on, md-radio-group.md-THEME_NAME-theme:not([disabled]).md-primary .md-on,md-radio-button.md-THEME_NAME-theme:not([disabled]) .md-primary .md-on,md-radio-button.md-THEME_NAME-theme:not([disabled]).md-primary .md-on {  background-color: '{{primary-color-0.87}}'; }md-radio-group.md-THEME_NAME-theme:not([disabled]) .md-primary .md-checked .md-off, md-radio-group.md-THEME_NAME-theme:not([disabled]) .md-primary.md-checked .md-off, md-radio-group.md-THEME_NAME-theme:not([disabled]).md-primary .md-checked .md-off, md-radio-group.md-THEME_NAME-theme:not([disabled]).md-primary.md-checked .md-off,md-radio-button.md-THEME_NAME-theme:not([disabled]) .md-primary .md-checked .md-off,md-radio-button.md-THEME_NAME-theme:not([disabled]) .md-primary.md-checked .md-off,md-radio-button.md-THEME_NAME-theme:not([disabled]).md-primary .md-checked .md-off,md-radio-button.md-THEME_NAME-theme:not([disabled]).md-primary.md-checked .md-off {  border-color: '{{primary-color-0.87}}'; }md-radio-group.md-THEME_NAME-theme:not([disabled]) .md-primary .md-checked .md-ink-ripple, md-radio-group.md-THEME_NAME-theme:not([disabled]) .md-primary.md-checked .md-ink-ripple, md-radio-group.md-THEME_NAME-theme:not([disabled]).md-primary .md-checked .md-ink-ripple, md-radio-group.md-THEME_NAME-theme:not([disabled]).md-primary.md-checked .md-ink-ripple,md-radio-button.md-THEME_NAME-theme:not([disabled]) .md-primary .md-checked .md-ink-ripple,md-radio-button.md-THEME_NAME-theme:not([disabled]) .md-primary.md-checked .md-ink-ripple,md-radio-button.md-THEME_NAME-theme:not([disabled]).md-primary .md-checked .md-ink-ripple,md-radio-button.md-THEME_NAME-theme:not([disabled]).md-primary.md-checked .md-ink-ripple {  color: '{{primary-color-0.87}}'; }md-radio-group.md-THEME_NAME-theme:not([disabled]) .md-primary .md-container .md-ripple, md-radio-group.md-THEME_NAME-theme:not([disabled]).md-primary .md-container .md-ripple,md-radio-button.md-THEME_NAME-theme:not([disabled]) .md-primary .md-container .md-ripple,md-radio-button.md-THEME_NAME-theme:not([disabled]).md-primary .md-container .md-ripple {  color: '{{primary-600}}'; }md-radio-group.md-THEME_NAME-theme:not([disabled]) .md-warn .md-on, md-radio-group.md-THEME_NAME-theme:not([disabled]).md-warn .md-on,md-radio-button.md-THEME_NAME-theme:not([disabled]) .md-warn .md-on,md-radio-button.md-THEME_NAME-theme:not([disabled]).md-warn .md-on {  background-color: '{{warn-color-0.87}}'; }md-radio-group.md-THEME_NAME-theme:not([disabled]) .md-warn .md-checked .md-off, md-radio-group.md-THEME_NAME-theme:not([disabled]) .md-warn.md-checked .md-off, md-radio-group.md-THEME_NAME-theme:not([disabled]).md-warn .md-checked .md-off, md-radio-group.md-THEME_NAME-theme:not([disabled]).md-warn.md-checked .md-off,md-radio-button.md-THEME_NAME-theme:not([disabled]) .md-warn .md-checked .md-off,md-radio-button.md-THEME_NAME-theme:not([disabled]) .md-warn.md-checked .md-off,md-radio-button.md-THEME_NAME-theme:not([disabled]).md-warn .md-checked .md-off,md-radio-button.md-THEME_NAME-theme:not([disabled]).md-warn.md-checked .md-off {  border-color: '{{warn-color-0.87}}'; }md-radio-group.md-THEME_NAME-theme:not([disabled]) .md-warn .md-checked .md-ink-ripple, md-radio-group.md-THEME_NAME-theme:not([disabled]) .md-warn.md-checked .md-ink-ripple, md-radio-group.md-THEME_NAME-theme:not([disabled]).md-warn .md-checked .md-ink-ripple, md-radio-group.md-THEME_NAME-theme:not([disabled]).md-warn.md-checked .md-ink-ripple,md-radio-button.md-THEME_NAME-theme:not([disabled]) .md-warn .md-checked .md-ink-ripple,md-radio-button.md-THEME_NAME-theme:not([disabled]) .md-warn.md-checked .md-ink-ripple,md-radio-button.md-THEME_NAME-theme:not([disabled]).md-warn .md-checked .md-ink-ripple,md-radio-button.md-THEME_NAME-theme:not([disabled]).md-warn.md-checked .md-ink-ripple {  color: '{{warn-color-0.87}}'; }md-radio-group.md-THEME_NAME-theme:not([disabled]) .md-warn .md-container .md-ripple, md-radio-group.md-THEME_NAME-theme:not([disabled]).md-warn .md-container .md-ripple,md-radio-button.md-THEME_NAME-theme:not([disabled]) .md-warn .md-container .md-ripple,md-radio-button.md-THEME_NAME-theme:not([disabled]).md-warn .md-container .md-ripple {  color: '{{warn-600}}'; }md-radio-group.md-THEME_NAME-theme[disabled],md-radio-button.md-THEME_NAME-theme[disabled] {  color: '{{foreground-3}}'; }  md-radio-group.md-THEME_NAME-theme[disabled] .md-container .md-off,  md-radio-button.md-THEME_NAME-theme[disabled] .md-container .md-off {    border-color: '{{foreground-3}}'; }  md-radio-group.md-THEME_NAME-theme[disabled] .md-container .md-on,  md-radio-button.md-THEME_NAME-theme[disabled] .md-container .md-on {    border-color: '{{foreground-3}}'; }md-radio-group.md-THEME_NAME-theme .md-checked .md-ink-ripple {  color: '{{accent-color-0.26}}'; }md-radio-group.md-THEME_NAME-theme.md-primary .md-checked:not([disabled]) .md-ink-ripple, md-radio-group.md-THEME_NAME-theme .md-checked:not([disabled]).md-primary .md-ink-ripple {  color: '{{primary-color-0.26}}'; }md-radio-group.md-THEME_NAME-theme .md-checked.md-primary .md-ink-ripple {  color: '{{warn-color-0.26}}'; }md-radio-group.md-THEME_NAME-theme.md-focused:not(:empty) .md-checked .md-container:before {  background-color: '{{accent-color-0.26}}'; }md-radio-group.md-THEME_NAME-theme.md-focused:not(:empty).md-primary .md-checked .md-container:before,md-radio-group.md-THEME_NAME-theme.md-focused:not(:empty) .md-checked.md-primary .md-container:before {  background-color: '{{primary-color-0.26}}'; }md-radio-group.md-THEME_NAME-theme.md-focused:not(:empty).md-warn .md-checked .md-container:before,md-radio-group.md-THEME_NAME-theme.md-focused:not(:empty) .md-checked.md-warn .md-container:before {  background-color: '{{warn-color-0.26}}'; }md-input-container md-select.md-THEME_NAME-theme .md-select-value span:first-child:after {  color: '{{warn-A700}}'; }md-input-container:not(.md-input-focused):not(.md-input-invalid) md-select.md-THEME_NAME-theme .md-select-value span:first-child:after {  color: '{{foreground-3}}'; }md-input-container.md-input-focused:not(.md-input-has-value) md-select.md-THEME_NAME-theme .md-select-value {  color: '{{primary-color}}'; }  md-input-container.md-input-focused:not(.md-input-has-value) md-select.md-THEME_NAME-theme .md-select-value.md-select-placeholder {    color: '{{primary-color}}'; }md-input-container.md-input-invalid md-select.md-THEME_NAME-theme .md-select-value {  color: '{{warn-A700}}' !important;  border-bottom-color: '{{warn-A700}}' !important; }md-input-container.md-input-invalid md-select.md-THEME_NAME-theme.md-no-underline .md-select-value {  border-bottom-color: transparent !important; }md-select.md-THEME_NAME-theme[disabled] .md-select-value {  border-bottom-color: transparent;  background-image: linear-gradient(to right, \"{{foreground-3}}\" 0%, \"{{foreground-3}}\" 33%, transparent 0%);  background-image: -ms-linear-gradient(left, transparent 0%, \"{{foreground-3}}\" 100%); }md-select.md-THEME_NAME-theme .md-select-value {  border-bottom-color: '{{foreground-4}}'; }  md-select.md-THEME_NAME-theme .md-select-value.md-select-placeholder {    color: '{{foreground-3}}'; }  md-select.md-THEME_NAME-theme .md-select-value span:first-child:after {    color: '{{warn-A700}}'; }md-select.md-THEME_NAME-theme.md-no-underline .md-select-value {  border-bottom-color: transparent !important; }md-select.md-THEME_NAME-theme.ng-invalid.ng-touched .md-select-value {  color: '{{warn-A700}}' !important;  border-bottom-color: '{{warn-A700}}' !important; }md-select.md-THEME_NAME-theme.ng-invalid.ng-touched.md-no-underline .md-select-value {  border-bottom-color: transparent !important; }md-select.md-THEME_NAME-theme:not([disabled]):focus .md-select-value {  border-bottom-color: '{{primary-color}}';  color: '{{ foreground-1 }}'; }  md-select.md-THEME_NAME-theme:not([disabled]):focus .md-select-value.md-select-placeholder {    color: '{{ foreground-1 }}'; }md-select.md-THEME_NAME-theme:not([disabled]):focus.md-no-underline .md-select-value {  border-bottom-color: transparent !important; }md-select.md-THEME_NAME-theme:not([disabled]):focus.md-accent .md-select-value {  border-bottom-color: '{{accent-color}}'; }md-select.md-THEME_NAME-theme:not([disabled]):focus.md-warn .md-select-value {  border-bottom-color: '{{warn-color}}'; }md-select.md-THEME_NAME-theme[disabled] .md-select-value {  color: '{{foreground-3}}'; }  md-select.md-THEME_NAME-theme[disabled] .md-select-value.md-select-placeholder {    color: '{{foreground-3}}'; }md-select-menu.md-THEME_NAME-theme md-content {  background: '{{background-A100}}'; }  md-select-menu.md-THEME_NAME-theme md-content md-optgroup {    color: '{{background-600-0.87}}'; }  md-select-menu.md-THEME_NAME-theme md-content md-option {    color: '{{background-900-0.87}}'; }    md-select-menu.md-THEME_NAME-theme md-content md-option[disabled] .md-text {      color: '{{background-400-0.87}}'; }    md-select-menu.md-THEME_NAME-theme md-content md-option:not([disabled]):focus, md-select-menu.md-THEME_NAME-theme md-content md-option:not([disabled]):hover {      background: '{{background-200}}'; }    md-select-menu.md-THEME_NAME-theme md-content md-option[selected] {      color: '{{primary-500}}'; }      md-select-menu.md-THEME_NAME-theme md-content md-option[selected]:focus {        color: '{{primary-600}}'; }      md-select-menu.md-THEME_NAME-theme md-content md-option[selected].md-accent {        color: '{{accent-color}}'; }        md-select-menu.md-THEME_NAME-theme md-content md-option[selected].md-accent:focus {          color: '{{accent-A700}}'; }.md-checkbox-enabled.md-THEME_NAME-theme .md-ripple {  color: '{{primary-600}}'; }.md-checkbox-enabled.md-THEME_NAME-theme[selected] .md-ripple {  color: '{{background-600}}'; }.md-checkbox-enabled.md-THEME_NAME-theme .md-ink-ripple {  color: '{{foreground-2}}'; }.md-checkbox-enabled.md-THEME_NAME-theme[selected] .md-ink-ripple {  color: '{{primary-color-0.87}}'; }.md-checkbox-enabled.md-THEME_NAME-theme:not(.md-checked) .md-icon {  border-color: '{{foreground-2}}'; }.md-checkbox-enabled.md-THEME_NAME-theme[selected] .md-icon {  background-color: '{{primary-color-0.87}}'; }.md-checkbox-enabled.md-THEME_NAME-theme[selected].md-focused .md-container:before {  background-color: '{{primary-color-0.26}}'; }.md-checkbox-enabled.md-THEME_NAME-theme[selected] .md-icon:after {  border-color: '{{primary-contrast-0.87}}'; }.md-checkbox-enabled.md-THEME_NAME-theme .md-indeterminate[disabled] .md-container {  color: '{{foreground-3}}'; }.md-checkbox-enabled.md-THEME_NAME-theme md-option .md-text {  color: '{{background-900-0.87}}'; }md-sidenav.md-THEME_NAME-theme, md-sidenav.md-THEME_NAME-theme md-content {  background-color: '{{background-hue-1}}'; }md-slider.md-THEME_NAME-theme .md-track {  background-color: '{{foreground-3}}'; }md-slider.md-THEME_NAME-theme .md-track-ticks {  color: '{{background-contrast}}'; }md-slider.md-THEME_NAME-theme .md-focus-ring {  background-color: '{{accent-A200-0.2}}'; }md-slider.md-THEME_NAME-theme .md-disabled-thumb {  border-color: '{{background-color}}';  background-color: '{{background-color}}'; }md-slider.md-THEME_NAME-theme.md-min .md-thumb:after {  background-color: '{{background-color}}';  border-color: '{{foreground-3}}'; }md-slider.md-THEME_NAME-theme.md-min .md-focus-ring {  background-color: '{{foreground-3-0.38}}'; }md-slider.md-THEME_NAME-theme.md-min[md-discrete] .md-thumb:after {  background-color: '{{background-contrast}}';  border-color: transparent; }md-slider.md-THEME_NAME-theme.md-min[md-discrete] .md-sign {  background-color: '{{background-400}}'; }  md-slider.md-THEME_NAME-theme.md-min[md-discrete] .md-sign:after {    border-top-color: '{{background-400}}'; }md-slider.md-THEME_NAME-theme.md-min[md-discrete][md-vertical] .md-sign:after {  border-top-color: transparent;  border-left-color: '{{background-400}}'; }md-slider.md-THEME_NAME-theme .md-track.md-track-fill {  background-color: '{{accent-color}}'; }md-slider.md-THEME_NAME-theme .md-thumb:after {  border-color: '{{accent-color}}';  background-color: '{{accent-color}}'; }md-slider.md-THEME_NAME-theme .md-sign {  background-color: '{{accent-color}}'; }  md-slider.md-THEME_NAME-theme .md-sign:after {    border-top-color: '{{accent-color}}'; }md-slider.md-THEME_NAME-theme[md-vertical] .md-sign:after {  border-top-color: transparent;  border-left-color: '{{accent-color}}'; }md-slider.md-THEME_NAME-theme .md-thumb-text {  color: '{{accent-contrast}}'; }md-slider.md-THEME_NAME-theme.md-warn .md-focus-ring {  background-color: '{{warn-200-0.38}}'; }md-slider.md-THEME_NAME-theme.md-warn .md-track.md-track-fill {  background-color: '{{warn-color}}'; }md-slider.md-THEME_NAME-theme.md-warn .md-thumb:after {  border-color: '{{warn-color}}';  background-color: '{{warn-color}}'; }md-slider.md-THEME_NAME-theme.md-warn .md-sign {  background-color: '{{warn-color}}'; }  md-slider.md-THEME_NAME-theme.md-warn .md-sign:after {    border-top-color: '{{warn-color}}'; }md-slider.md-THEME_NAME-theme.md-warn[md-vertical] .md-sign:after {  border-top-color: transparent;  border-left-color: '{{warn-color}}'; }md-slider.md-THEME_NAME-theme.md-warn .md-thumb-text {  color: '{{warn-contrast}}'; }md-slider.md-THEME_NAME-theme.md-primary .md-focus-ring {  background-color: '{{primary-200-0.38}}'; }md-slider.md-THEME_NAME-theme.md-primary .md-track.md-track-fill {  background-color: '{{primary-color}}'; }md-slider.md-THEME_NAME-theme.md-primary .md-thumb:after {  border-color: '{{primary-color}}';  background-color: '{{primary-color}}'; }md-slider.md-THEME_NAME-theme.md-primary .md-sign {  background-color: '{{primary-color}}'; }  md-slider.md-THEME_NAME-theme.md-primary .md-sign:after {    border-top-color: '{{primary-color}}'; }md-slider.md-THEME_NAME-theme.md-primary[md-vertical] .md-sign:after {  border-top-color: transparent;  border-left-color: '{{primary-color}}'; }md-slider.md-THEME_NAME-theme.md-primary .md-thumb-text {  color: '{{primary-contrast}}'; }md-slider.md-THEME_NAME-theme[disabled] .md-thumb:after {  border-color: transparent; }md-slider.md-THEME_NAME-theme[disabled]:not(.md-min) .md-thumb:after, md-slider.md-THEME_NAME-theme[disabled][md-discrete] .md-thumb:after {  background-color: '{{foreground-3}}';  border-color: transparent; }md-slider.md-THEME_NAME-theme[disabled][readonly] .md-sign {  background-color: '{{background-400}}'; }  md-slider.md-THEME_NAME-theme[disabled][readonly] .md-sign:after {    border-top-color: '{{background-400}}'; }md-slider.md-THEME_NAME-theme[disabled][readonly][md-vertical] .md-sign:after {  border-top-color: transparent;  border-left-color: '{{background-400}}'; }md-slider.md-THEME_NAME-theme[disabled][readonly] .md-disabled-thumb {  border-color: transparent;  background-color: transparent; }md-slider-container[disabled] > *:first-child:not(md-slider),md-slider-container[disabled] > *:last-child:not(md-slider) {  color: '{{foreground-3}}'; }.md-subheader.md-THEME_NAME-theme {  color: '{{ foreground-2-0.23 }}';  background-color: '{{background-default}}'; }  .md-subheader.md-THEME_NAME-theme.md-primary {    color: '{{primary-color}}'; }  .md-subheader.md-THEME_NAME-theme.md-accent {    color: '{{accent-color}}'; }  .md-subheader.md-THEME_NAME-theme.md-warn {    color: '{{warn-color}}'; }md-switch.md-THEME_NAME-theme .md-ink-ripple {  color: '{{background-500}}'; }md-switch.md-THEME_NAME-theme .md-thumb {  background-color: '{{background-50}}'; }md-switch.md-THEME_NAME-theme .md-bar {  background-color: '{{background-500}}'; }md-switch.md-THEME_NAME-theme.md-checked .md-ink-ripple {  color: '{{accent-color}}'; }md-switch.md-THEME_NAME-theme.md-checked .md-thumb {  background-color: '{{accent-color}}'; }md-switch.md-THEME_NAME-theme.md-checked .md-bar {  background-color: '{{accent-color-0.5}}'; }md-switch.md-THEME_NAME-theme.md-checked.md-focused .md-thumb:before {  background-color: '{{accent-color-0.26}}'; }md-switch.md-THEME_NAME-theme.md-checked.md-primary .md-ink-ripple {  color: '{{primary-color}}'; }md-switch.md-THEME_NAME-theme.md-checked.md-primary .md-thumb {  background-color: '{{primary-color}}'; }md-switch.md-THEME_NAME-theme.md-checked.md-primary .md-bar {  background-color: '{{primary-color-0.5}}'; }md-switch.md-THEME_NAME-theme.md-checked.md-primary.md-focused .md-thumb:before {  background-color: '{{primary-color-0.26}}'; }md-switch.md-THEME_NAME-theme.md-checked.md-warn .md-ink-ripple {  color: '{{warn-color}}'; }md-switch.md-THEME_NAME-theme.md-checked.md-warn .md-thumb {  background-color: '{{warn-color}}'; }md-switch.md-THEME_NAME-theme.md-checked.md-warn .md-bar {  background-color: '{{warn-color-0.5}}'; }md-switch.md-THEME_NAME-theme.md-checked.md-warn.md-focused .md-thumb:before {  background-color: '{{warn-color-0.26}}'; }md-switch.md-THEME_NAME-theme[disabled] .md-thumb {  background-color: '{{background-400}}'; }md-switch.md-THEME_NAME-theme[disabled] .md-bar {  background-color: '{{foreground-4}}'; }md-tabs.md-THEME_NAME-theme md-tabs-wrapper {  background-color: transparent;  border-color: '{{foreground-4}}'; }md-tabs.md-THEME_NAME-theme .md-paginator md-icon {  color: '{{primary-color}}'; }md-tabs.md-THEME_NAME-theme md-ink-bar {  color: '{{accent-color}}';  background: '{{accent-color}}'; }md-tabs.md-THEME_NAME-theme .md-tab {  color: '{{foreground-2}}'; }  md-tabs.md-THEME_NAME-theme .md-tab[disabled], md-tabs.md-THEME_NAME-theme .md-tab[disabled] md-icon {    color: '{{foreground-3}}'; }  md-tabs.md-THEME_NAME-theme .md-tab.md-active, md-tabs.md-THEME_NAME-theme .md-tab.md-active md-icon, md-tabs.md-THEME_NAME-theme .md-tab.md-focused, md-tabs.md-THEME_NAME-theme .md-tab.md-focused md-icon {    color: '{{primary-color}}'; }  md-tabs.md-THEME_NAME-theme .md-tab.md-focused {    background: '{{primary-color-0.1}}'; }  md-tabs.md-THEME_NAME-theme .md-tab .md-ripple-container {    color: '{{accent-A100}}'; }md-tabs.md-THEME_NAME-theme.md-accent > md-tabs-wrapper {  background-color: '{{accent-color}}'; }  md-tabs.md-THEME_NAME-theme.md-accent > md-tabs-wrapper > md-tabs-canvas > md-pagination-wrapper > md-tab-item:not([disabled]) {    color: '{{accent-A100}}'; }    md-tabs.md-THEME_NAME-theme.md-accent > md-tabs-wrapper > md-tabs-canvas > md-pagination-wrapper > md-tab-item:not([disabled]).md-active, md-tabs.md-THEME_NAME-theme.md-accent > md-tabs-wrapper > md-tabs-canvas > md-pagination-wrapper > md-tab-item:not([disabled]).md-active md-icon, md-tabs.md-THEME_NAME-theme.md-accent > md-tabs-wrapper > md-tabs-canvas > md-pagination-wrapper > md-tab-item:not([disabled]).md-focused, md-tabs.md-THEME_NAME-theme.md-accent > md-tabs-wrapper > md-tabs-canvas > md-pagination-wrapper > md-tab-item:not([disabled]).md-focused md-icon {      color: '{{accent-contrast}}'; }    md-tabs.md-THEME_NAME-theme.md-accent > md-tabs-wrapper > md-tabs-canvas > md-pagination-wrapper > md-tab-item:not([disabled]).md-focused {      background: '{{accent-contrast-0.1}}'; }  md-tabs.md-THEME_NAME-theme.md-accent > md-tabs-wrapper > md-tabs-canvas > md-pagination-wrapper > md-ink-bar {    color: '{{primary-600-1}}';    background: '{{primary-600-1}}'; }md-tabs.md-THEME_NAME-theme.md-primary > md-tabs-wrapper {  background-color: '{{primary-color}}'; }  md-tabs.md-THEME_NAME-theme.md-primary > md-tabs-wrapper > md-tabs-canvas > md-pagination-wrapper > md-tab-item:not([disabled]) {    color: '{{primary-100}}'; }    md-tabs.md-THEME_NAME-theme.md-primary > md-tabs-wrapper > md-tabs-canvas > md-pagination-wrapper > md-tab-item:not([disabled]).md-active, md-tabs.md-THEME_NAME-theme.md-primary > md-tabs-wrapper > md-tabs-canvas > md-pagination-wrapper > md-tab-item:not([disabled]).md-active md-icon, md-tabs.md-THEME_NAME-theme.md-primary > md-tabs-wrapper > md-tabs-canvas > md-pagination-wrapper > md-tab-item:not([disabled]).md-focused, md-tabs.md-THEME_NAME-theme.md-primary > md-tabs-wrapper > md-tabs-canvas > md-pagination-wrapper > md-tab-item:not([disabled]).md-focused md-icon {      color: '{{primary-contrast}}'; }    md-tabs.md-THEME_NAME-theme.md-primary > md-tabs-wrapper > md-tabs-canvas > md-pagination-wrapper > md-tab-item:not([disabled]).md-focused {      background: '{{primary-contrast-0.1}}'; }md-tabs.md-THEME_NAME-theme.md-warn > md-tabs-wrapper {  background-color: '{{warn-color}}'; }  md-tabs.md-THEME_NAME-theme.md-warn > md-tabs-wrapper > md-tabs-canvas > md-pagination-wrapper > md-tab-item:not([disabled]) {    color: '{{warn-100}}'; }    md-tabs.md-THEME_NAME-theme.md-warn > md-tabs-wrapper > md-tabs-canvas > md-pagination-wrapper > md-tab-item:not([disabled]).md-active, md-tabs.md-THEME_NAME-theme.md-warn > md-tabs-wrapper > md-tabs-canvas > md-pagination-wrapper > md-tab-item:not([disabled]).md-active md-icon, md-tabs.md-THEME_NAME-theme.md-warn > md-tabs-wrapper > md-tabs-canvas > md-pagination-wrapper > md-tab-item:not([disabled]).md-focused, md-tabs.md-THEME_NAME-theme.md-warn > md-tabs-wrapper > md-tabs-canvas > md-pagination-wrapper > md-tab-item:not([disabled]).md-focused md-icon {      color: '{{warn-contrast}}'; }    md-tabs.md-THEME_NAME-theme.md-warn > md-tabs-wrapper > md-tabs-canvas > md-pagination-wrapper > md-tab-item:not([disabled]).md-focused {      background: '{{warn-contrast-0.1}}'; }md-toolbar > md-tabs.md-THEME_NAME-theme > md-tabs-wrapper {  background-color: '{{primary-color}}'; }  md-toolbar > md-tabs.md-THEME_NAME-theme > md-tabs-wrapper > md-tabs-canvas > md-pagination-wrapper > md-tab-item:not([disabled]) {    color: '{{primary-100}}'; }    md-toolbar > md-tabs.md-THEME_NAME-theme > md-tabs-wrapper > md-tabs-canvas > md-pagination-wrapper > md-tab-item:not([disabled]).md-active, md-toolbar > md-tabs.md-THEME_NAME-theme > md-tabs-wrapper > md-tabs-canvas > md-pagination-wrapper > md-tab-item:not([disabled]).md-active md-icon, md-toolbar > md-tabs.md-THEME_NAME-theme > md-tabs-wrapper > md-tabs-canvas > md-pagination-wrapper > md-tab-item:not([disabled]).md-focused, md-toolbar > md-tabs.md-THEME_NAME-theme > md-tabs-wrapper > md-tabs-canvas > md-pagination-wrapper > md-tab-item:not([disabled]).md-focused md-icon {      color: '{{primary-contrast}}'; }    md-toolbar > md-tabs.md-THEME_NAME-theme > md-tabs-wrapper > md-tabs-canvas > md-pagination-wrapper > md-tab-item:not([disabled]).md-focused {      background: '{{primary-contrast-0.1}}'; }md-toolbar.md-accent > md-tabs.md-THEME_NAME-theme > md-tabs-wrapper {  background-color: '{{accent-color}}'; }  md-toolbar.md-accent > md-tabs.md-THEME_NAME-theme > md-tabs-wrapper > md-tabs-canvas > md-pagination-wrapper > md-tab-item:not([disabled]) {    color: '{{accent-A100}}'; }    md-toolbar.md-accent > md-tabs.md-THEME_NAME-theme > md-tabs-wrapper > md-tabs-canvas > md-pagination-wrapper > md-tab-item:not([disabled]).md-active, md-toolbar.md-accent > md-tabs.md-THEME_NAME-theme > md-tabs-wrapper > md-tabs-canvas > md-pagination-wrapper > md-tab-item:not([disabled]).md-active md-icon, md-toolbar.md-accent > md-tabs.md-THEME_NAME-theme > md-tabs-wrapper > md-tabs-canvas > md-pagination-wrapper > md-tab-item:not([disabled]).md-focused, md-toolbar.md-accent > md-tabs.md-THEME_NAME-theme > md-tabs-wrapper > md-tabs-canvas > md-pagination-wrapper > md-tab-item:not([disabled]).md-focused md-icon {      color: '{{accent-contrast}}'; }    md-toolbar.md-accent > md-tabs.md-THEME_NAME-theme > md-tabs-wrapper > md-tabs-canvas > md-pagination-wrapper > md-tab-item:not([disabled]).md-focused {      background: '{{accent-contrast-0.1}}'; }  md-toolbar.md-accent > md-tabs.md-THEME_NAME-theme > md-tabs-wrapper > md-tabs-canvas > md-pagination-wrapper > md-ink-bar {    color: '{{primary-600-1}}';    background: '{{primary-600-1}}'; }md-toolbar.md-warn > md-tabs.md-THEME_NAME-theme > md-tabs-wrapper {  background-color: '{{warn-color}}'; }  md-toolbar.md-warn > md-tabs.md-THEME_NAME-theme > md-tabs-wrapper > md-tabs-canvas > md-pagination-wrapper > md-tab-item:not([disabled]) {    color: '{{warn-100}}'; }    md-toolbar.md-warn > md-tabs.md-THEME_NAME-theme > md-tabs-wrapper > md-tabs-canvas > md-pagination-wrapper > md-tab-item:not([disabled]).md-active, md-toolbar.md-warn > md-tabs.md-THEME_NAME-theme > md-tabs-wrapper > md-tabs-canvas > md-pagination-wrapper > md-tab-item:not([disabled]).md-active md-icon, md-toolbar.md-warn > md-tabs.md-THEME_NAME-theme > md-tabs-wrapper > md-tabs-canvas > md-pagination-wrapper > md-tab-item:not([disabled]).md-focused, md-toolbar.md-warn > md-tabs.md-THEME_NAME-theme > md-tabs-wrapper > md-tabs-canvas > md-pagination-wrapper > md-tab-item:not([disabled]).md-focused md-icon {      color: '{{warn-contrast}}'; }    md-toolbar.md-warn > md-tabs.md-THEME_NAME-theme > md-tabs-wrapper > md-tabs-canvas > md-pagination-wrapper > md-tab-item:not([disabled]).md-focused {      background: '{{warn-contrast-0.1}}'; }md-toast.md-THEME_NAME-theme .md-toast-content {  background-color: #323232;  color: '{{background-50}}'; }  md-toast.md-THEME_NAME-theme .md-toast-content .md-button {    color: '{{background-50}}'; }    md-toast.md-THEME_NAME-theme .md-toast-content .md-button.md-highlight {      color: '{{accent-color}}'; }      md-toast.md-THEME_NAME-theme .md-toast-content .md-button.md-highlight.md-primary {        color: '{{primary-color}}'; }      md-toast.md-THEME_NAME-theme .md-toast-content .md-button.md-highlight.md-warn {        color: '{{warn-color}}'; }md-toolbar.md-THEME_NAME-theme:not(.md-menu-toolbar) {  background-color: '{{primary-color}}';  color: '{{primary-contrast}}'; }  md-toolbar.md-THEME_NAME-theme:not(.md-menu-toolbar) md-icon {    color: '{{primary-contrast}}';    fill: '{{primary-contrast}}'; }  md-toolbar.md-THEME_NAME-theme:not(.md-menu-toolbar) .md-button[disabled] md-icon {    color: '{{primary-contrast-0.26}}';    fill: '{{primary-contrast-0.26}}'; }  md-toolbar.md-THEME_NAME-theme:not(.md-menu-toolbar).md-accent {    background-color: '{{accent-color}}';    color: '{{accent-contrast}}'; }    md-toolbar.md-THEME_NAME-theme:not(.md-menu-toolbar).md-accent .md-ink-ripple {      color: '{{accent-contrast}}'; }    md-toolbar.md-THEME_NAME-theme:not(.md-menu-toolbar).md-accent md-icon {      color: '{{accent-contrast}}';      fill: '{{accent-contrast}}'; }    md-toolbar.md-THEME_NAME-theme:not(.md-menu-toolbar).md-accent .md-button[disabled] md-icon {      color: '{{accent-contrast-0.26}}';      fill: '{{accent-contrast-0.26}}'; }  md-toolbar.md-THEME_NAME-theme:not(.md-menu-toolbar).md-warn {    background-color: '{{warn-color}}';    color: '{{warn-contrast}}'; }md-tooltip.md-THEME_NAME-theme {  color: '{{background-A100}}'; }  md-tooltip.md-THEME_NAME-theme .md-content {    background-color: '{{foreground-2}}'; }/*  Only used with Theme processes */html.md-THEME_NAME-theme, body.md-THEME_NAME-theme {  color: '{{foreground-1}}';  background-color: '{{background-color}}'; }");
}()}(window,window.angular),window.ngMaterial={version:{full:"1.1.0"}};
