# Supplementary material for: Metaproteome analysis reveals that syntrophy, competition, and phage-host interaction shape microbial communities in biogas plants
Source: Microbiome. 2019 Apr 27;7:69. doi: 10.1186/s40168-019-0673-y (PMC6486700; doi:10.1186/s40168-019-0673-y)
Supplement: Supplementary file 13 — An interactive version of Fig. 3. (ZIP 6150 kb) [file 40168_2019_673_MOESM13_ESM.zip › interactive_figure_3/bower_components/angular/angular-messages.min.js]

/*
 AngularJS v1.5.5
 (c) 2010-2016 Google, Inc. http://angularjs.org
 License: MIT
*/
(function(A,d){'use strict';function p(){return["$animate",function(w){return{restrict:"AE",transclude:"element",priority:1,terminal:!0,require:"^^ngMessages",link:function(n,l,a,c,m){var k=l[0],f,q=a.ngMessage||a.when;a=a.ngMessageExp||a.whenExp;var d=function(a){f=a?x(a)?a:a.split(/[\s,]+/):null;c.reRender()};a?(d(n.$eval(a)),n.$watchCollection(a,d)):d(q);var e,r;c.register(k,r={test:function(a){var g=f;a=g?x(g)?0<=g.indexOf(a):g.hasOwnProperty(a):void 0;return a},attach:function(){e||m(n,function(a){w.enter(a,
null,l);e=a;var g=e.$$attachId=c.getAttachId();e.on("$destroy",function(){e&&e.$$attachId===g&&(c.deregister(k),r.detach())})})},detach:function(){if(e){var a=e;e=null;w.leave(a)}}})}}}]}var x=d.isArray,t=d.forEach,y=d.isString,z=d.element;d.module("ngMessages",[]).directive("ngMessages",["$animate",function(d){function n(a,c){return y(c)&&0===c.length||l(a.$eval(c))}function l(a){return y(a)?a.length:!!a}return{require:"ngMessages",restrict:"AE",controller:["$element","$scope","$attrs",function(a,
c,m){function k(a,c){for(var b=c,f=[];b&&b!==a;){var h=b.$$ngMessageNode;if(h&&h.length)return e[h];b.childNodes.length&&-1==f.indexOf(b)?(f.push(b),b=b.childNodes[b.childNodes.length-1]):b.previousSibling?b=b.previousSibling:(b=b.parentNode,f.push(b))}}var f=this,q=0,p=0;this.getAttachId=function(){return p++};var e=this.messages={},r,s;this.render=function(g){g=g||{};r=!1;s=g;for(var e=n(c,m.ngMessagesMultiple)||n(c,m.multiple),b=[],q={},h=f.head,k=!1,p=0;null!=h;){p++;var u=h.message,v=!1;k||t(g,
function(a,b){!v&&l(a)&&u.test(b)&&!q[b]&&(v=q[b]=!0,u.attach())});v?k=!e:b.push(u);h=h.next}t(b,function(a){a.detach()});b.length!==p?d.setClass(a,"ng-active","ng-inactive"):d.setClass(a,"ng-inactive","ng-active")};c.$watchCollection(m.ngMessages||m["for"],f.render);a.on("$destroy",function(){t(e,function(a){a.message.detach()})});this.reRender=function(){r||(r=!0,c.$evalAsync(function(){r&&s&&f.render(s)}))};this.register=function(g,c){var b=q.toString();e[b]={message:c};var d=a[0],h=e[b];f.head?
(d=k(d,g))?(h.next=d.next,d.next=h):(h.next=f.head,f.head=h):f.head=h;g.$$ngMessageNode=b;q++;f.reRender()};this.deregister=function(c){var d=c.$$ngMessageNode;delete c.$$ngMessageNode;var b=e[d];(c=k(a[0],c))?c.next=b.next:f.head=b.next;delete e[d];f.reRender()}}]}}]).directive("ngMessagesInclude",["$templateRequest","$document","$compile",function(d,n,l){return{restrict:"AE",require:"^^ngMessages",link:function(a,c,m){var k=m.ngMessagesInclude||m.src;d(k).then(function(d){l(d)(a,function(a){c.after(a);
a=l.$$createComment?l.$$createComment("ngMessagesInclude",k):n[0].createComment(" ngMessagesInclude: "+k+" ");a=z(a);c.after(a);c.remove()})})}}}]).directive("ngMessage",p()).directive("ngMessageExp",p())})(window,window.angular);
//# sourceMappingURL=angular-messages.min.js.map
