# Supplementary material for: Metaproteome analysis reveals that syntrophy, competition, and phage-host interaction shape microbial communities in biogas plants
Source: Microbiome. 2019 Apr 27;7:69. doi: 10.1186/s40168-019-0673-y (PMC6486700; doi:10.1186/s40168-019-0673-y)
Supplement: Supplementary file 13 — An interactive version of Fig. 3. (ZIP 6150 kb) [file 40168_2019_673_MOESM13_ESM.zip › interactive_figure_3/bower_components/angular/package.json]

{
  "name": "angular",
  "version": "1.3.20",
  "description": "HTML enhanced for web apps",
  "main": "index.js",
  "scripts": {
    "test": "echo \"Error: no test specified\" && exit 1"
  },
  "repository": {
    "type": "git",
    "url": "https://github.com/angular/angular.js.git"
  },
  "keywords": [
    "angular",
    "framework",
    "browser",
    "client-side"
  ],
  "author": "Angular Core Team <angular-core+npm@google.com>",
  "license": "MIT",
  "bugs": {
    "url": "https://github.com/angular/angular.js/issues"
  },
  "homepage": "http://angularjs.org"
}
