# Supplementary material for: Metaproteome analysis reveals that syntrophy, competition, and phage-host interaction shape microbial communities in biogas plants
Source: Microbiome. 2019 Apr 27;7:69. doi: 10.1186/s40168-019-0673-y (PMC6486700; doi:10.1186/s40168-019-0673-y)
Supplement: Supplementary file 13 — An interactive version of Fig. 3. (ZIP 6150 kb) [file 40168_2019_673_MOESM13_ESM.zip › interactive_figure_3/bower_components/angular/rzslider.css]

/*! angularjs-slider - v6.0.1 - 
 (c) Rafal Zajac <rzajac@gmail.com>, Valentin Hervieu <valentin@hervieu.me>, Jussi Saarivirta <jusasi@gmail.com>, Angelin Sirbu <angelin.sirbu@gmail.com> - 
 https://github.com/angular-slider/angularjs-slider - 
 2017-02-15 */
.rzslider {
  position: relative;
  display: inline-block;
  width: 100%;
  height: 4px;
  margin: 35px 0 15px 0;
  vertical-align: middle;
  -webkit-user-select: none;
     -moz-user-select: none;
      -ms-user-select: none;
          user-select: none;
}

.rzslider.with-legend {
  margin-bottom: 40px;
}

.rzslider[disabled] {
  cursor: not-allowed;
}

.rzslider[disabled] .rz-pointer {
  cursor: not-allowed;
  background-color: #d8e0f3;
}

.rzslider[disabled] .rz-draggable {
  cursor: not-allowed;
}

.rzslider[disabled] .rz-selection {
  background: #8b91a2;
}

.rzslider[disabled] .rz-tick {
  cursor: not-allowed;
}

.rzslider[disabled] .rz-tick.rz-selected {
  background: #8b91a2;
}

.rzslider span {
  position: absolute;
  display: inline-block;
  white-space: nowrap;
}

.rzslider .rz-base {
  width: 100%;
  height: 100%;
  padding: 0;
}

.rzslider .rz-bar-wrapper {
  left: 0;
  z-index: 1;
  width: 100%;
  height: 32px;
  padding-top: 16px;
  margin-top: -16px;
  box-sizing: border-box;
}

.rzslider .rz-draggable {
  cursor: move;
}

.rzslider .rz-bar {
  left: 0;
  z-index: 1;
  width: 100%;
  height: 4px;
  background: #d8e0f3;
  border-radius: 2px;
}

.rzslider .rz-selection {
  z-index: 2;
  background: #0db9f0;
  border-radius: 2px;
}

.rzslider .rz-pointer {
  top: -14px;
  z-index: 3;
  width: 32px;
  height: 32px;
  cursor: pointer;
  background-color: #0db9f0;
  border-radius: 16px;
}

.rzslider .rz-pointer:after {
  position: absolute;
  top: 12px;
  left: 12px;
  width: 8px;
  height: 8px;
  background: #ffffff;
  border-radius: 4px;
  content: '';
}

.rzslider .rz-pointer:hover:after {
  background-color: #ffffff;
}

.rzslider .rz-pointer.rz-active {
  z-index: 4;
}

.rzslider .rz-pointer.rz-active:after {
  background-color: #451aff;
}

.rzslider .rz-bubble {
  bottom: 16px;
  padding: 1px 3px;
  color: #55637d;
  cursor: default;
}

.rzslider .rz-bubble.rz-limit {
  color: #55637d;
}

.rzslider .rz-ticks {
  position: absolute;
  top: -3px;
  left: 0;
  z-index: 1;
  width: 100%;
  height: 0;
  margin: 0;
  list-style: none;
  box-sizing: border-box;
}

.rzslider .rz-ticks-values-under .rz-tick-value {
  top: initial;
  bottom: -32px;
}

.rzslider .rz-tick {
  position: absolute;
  top: 0;
  left: 0;
  width: 10px;
  height: 10px;
  margin-left: 11px;
  text-align: center;
  cursor: pointer;
  background: #d8e0f3;
  border-radius: 50%;
}

.rzslider .rz-tick.rz-selected {
  background: #0db9f0;
}

.rzslider .rz-tick-value {
  position: absolute;
  top: -30px;
  -webkit-transform: translate(-50%, 0);
          transform: translate(-50%, 0);
}

.rzslider .rz-tick-legend {
  position: absolute;
  top: 24px;
  max-width: 50px;
  white-space: normal;
  -webkit-transform: translate(-50%, 0);
          transform: translate(-50%, 0);
}

.rzslider.rz-vertical {
  position: relative;
  width: 4px;
  height: 100%;
  padding: 0;
  margin: 0 20px;
  vertical-align: baseline;
}

.rzslider.rz-vertical .rz-base {
  width: 100%;
  height: 100%;
  padding: 0;
}

.rzslider.rz-vertical .rz-bar-wrapper {
  top: auto;
  left: 0;
  width: 32px;
  height: 100%;
  padding: 0 0 0 16px;
  margin: 0 0 0 -16px;
}

.rzslider.rz-vertical .rz-bar {
  bottom: 0;
  left: auto;
  width: 4px;
  height: 100%;
}

.rzslider.rz-vertical .rz-pointer {
  top: auto;
  bottom: 0;
  left: -14px !important;
}

.rzslider.rz-vertical .rz-bubble {
  bottom: 0;
  left: 16px !important;
  margin-left: 3px;
}

.rzslider.rz-vertical .rz-ticks {
  top: 0;
  left: -3px;
  z-index: 1;
  width: 0;
  height: 100%;
}

.rzslider.rz-vertical .rz-tick {
  margin-top: 11px;
  margin-left: auto;
  vertical-align: middle;
}

.rzslider.rz-vertical .rz-tick-value {
  top: initial;
  left: 24px;
  -webkit-transform: translate(0, -28%);
          transform: translate(0, -28%);
}

.rzslider.rz-vertical .rz-tick-legend {
  top: initial;
  right: 24px;
  max-width: none;
  white-space: nowrap;
  -webkit-transform: translate(0, -28%);
          transform: translate(0, -28%);
}

.rzslider.rz-vertical .rz-ticks-values-under .rz-tick-value {
  right: 24px;
  bottom: initial;
  left: initial;
}
/*# sourceMappingURL=data:application/json;base64,eyJ2ZXJzaW9uIjozLCJzb3VyY2VzIjpbInJ6c2xpZGVyLmNzcyJdLCJuYW1lcyI6W10sIm1hcHBpbmdzIjoiQUFBQTs7O2NBR2M7QUFDZDtFQUNFLG1CQUFtQjtFQUNuQixzQkFBc0I7RUFDdEIsWUFBWTtFQUNaLFlBQVk7RUFDWixzQkFBc0I7RUFDdEIsdUJBQXVCO0VBQ3ZCLDBCQUFrQjtLQUFsQix1QkFBa0I7TUFBbEIsc0JBQWtCO1VBQWxCLGtCQUFrQjtDQUNuQjs7QUFFRDtFQUNFLG9CQUFvQjtDQUNyQjs7QUFFRDtFQUNFLG9CQUFvQjtDQUNyQjs7QUFFRDtFQUNFLG9CQUFvQjtFQUNwQiwwQkFBMEI7Q0FDM0I7O0FBRUQ7RUFDRSxvQkFBb0I7Q0FDckI7O0FBRUQ7RUFDRSxvQkFBb0I7Q0FDckI7O0FBRUQ7RUFDRSxvQkFBb0I7Q0FDckI7O0FBRUQ7RUFDRSxvQkFBb0I7Q0FDckI7O0FBRUQ7RUFDRSxtQkFBbUI7RUFDbkIsc0JBQXNCO0VBQ3RCLG9CQUFvQjtDQUNyQjs7QUFFRDtFQUNFLFlBQVk7RUFDWixhQUFhO0VBQ2IsV0FBVztDQUNaOztBQUVEO0VBQ0UsUUFBUTtFQUNSLFdBQVc7RUFDWCxZQUFZO0VBQ1osYUFBYTtFQUNiLGtCQUFrQjtFQUNsQixrQkFBa0I7RUFDbEIsdUJBQXVCO0NBQ3hCOztBQUVEO0VBQ0UsYUFBYTtDQUNkOztBQUVEO0VBQ0UsUUFBUTtFQUNSLFdBQVc7RUFDWCxZQUFZO0VBQ1osWUFBWTtFQUNaLG9CQUFvQjtFQUdaLG1CQUFtQjtDQUM1Qjs7QUFFRDtFQUNFLFdBQVc7RUFDWCxvQkFBb0I7RUFHWixtQkFBbUI7Q0FDNUI7O0FBRUQ7RUFDRSxXQUFXO0VBQ1gsV0FBVztFQUNYLFlBQVk7RUFDWixhQUFhO0VBQ2IsZ0JBQWdCO0VBQ2hCLDBCQUEwQjtFQUdsQixvQkFBb0I7Q0FDN0I7O0FBRUQ7RUFDRSxtQkFBbUI7RUFDbkIsVUFBVTtFQUNWLFdBQVc7RUFDWCxXQUFXO0VBQ1gsWUFBWTtFQUNaLG9CQUFvQjtFQUdaLG1CQUFtQjtFQUMzQixZQUFZO0NBQ2I7O0FBRUQ7RUFDRSwwQkFBMEI7Q0FDM0I7O0FBRUQ7RUFDRSxXQUFXO0NBQ1o7O0FBRUQ7RUFDRSwwQkFBMEI7Q0FDM0I7O0FBRUQ7RUFDRSxhQUFhO0VBQ2IsaUJBQWlCO0VBQ2pCLGVBQWU7RUFDZixnQkFBZ0I7Q0FDakI7O0FBRUQ7RUFDRSxlQUFlO0NBQ2hCOztBQUVEO0VBQ0UsbUJBQW1CO0VBQ25CLFVBQVU7RUFDVixRQUFRO0VBQ1IsV0FBVztFQUNYLFlBQVk7RUFDWixVQUFVO0VBQ1YsVUFBVTtFQUNWLGlCQUFpQjtFQUNqQix1QkFBdUI7Q0FDeEI7O0FBRUQ7RUFDRSxhQUFhO0VBQ2IsY0FBYztDQUNmOztBQUVEO0VBQ0UsbUJBQW1CO0VBQ25CLE9BQU87RUFDUCxRQUFRO0VBQ1IsWUFBWTtFQUNaLGFBQWE7RUFDYixrQkFBa0I7RUFDbEIsbUJBQW1CO0VBQ25CLGdCQUFnQjtFQUNoQixvQkFBb0I7RUFDcEIsbUJBQW1CO0NBQ3BCOztBQUVEO0VBQ0Usb0JBQW9CO0NBQ3JCOztBQUVEO0VBQ0UsbUJBQW1CO0VBQ25CLFdBQVc7RUFDWCxzQ0FBOEI7VUFBOUIsOEJBQThCO0NBQy9COztBQUVEO0VBQ0UsbUJBQW1CO0VBQ25CLFVBQVU7RUFDVixnQkFBZ0I7RUFDaEIsb0JBQW9CO0VBQ3BCLHNDQUE4QjtVQUE5Qiw4QkFBOEI7Q0FDL0I7O0FBRUQ7RUFDRSxtQkFBbUI7RUFDbkIsV0FBVztFQUNYLGFBQWE7RUFDYixXQUFXO0VBQ1gsZUFBZTtFQUNmLHlCQUF5QjtDQUMxQjs7QUFFRDtFQUNFLFlBQVk7RUFDWixhQUFhO0VBQ2IsV0FBVztDQUNaOztBQUVEO0VBQ0UsVUFBVTtFQUNWLFFBQVE7RUFDUixZQUFZO0VBQ1osYUFBYTtFQUNiLG9CQUFvQjtFQUNwQixvQkFBb0I7Q0FDckI7O0FBRUQ7RUFDRSxVQUFVO0VBQ1YsV0FBVztFQUNYLFdBQVc7RUFDWCxhQUFhO0NBQ2Q7O0FBRUQ7RUFDRSxVQUFVO0VBQ1YsVUFBVTtFQUNWLHVCQUF1QjtDQUN4Qjs7QUFFRDtFQUNFLFVBQVU7RUFDVixzQkFBc0I7RUFDdEIsaUJBQWlCO0NBQ2xCOztBQUVEO0VBQ0UsT0FBTztFQUNQLFdBQVc7RUFDWCxXQUFXO0VBQ1gsU0FBUztFQUNULGFBQWE7Q0FDZDs7QUFFRDtFQUNFLGlCQUFpQjtFQUNqQixrQkFBa0I7RUFDbEIsdUJBQXVCO0NBQ3hCOztBQUVEO0VBQ0UsYUFBYTtFQUNiLFdBQVc7RUFDWCxzQ0FBOEI7VUFBOUIsOEJBQThCO0NBQy9COztBQUVEO0VBQ0UsYUFBYTtFQUNiLFlBQVk7RUFDWixnQkFBZ0I7RUFDaEIsb0JBQW9CO0VBQ3BCLHNDQUE4QjtVQUE5Qiw4QkFBOEI7Q0FDL0I7O0FBRUQ7RUFDRSxZQUFZO0VBQ1osZ0JBQWdCO0VBQ2hCLGNBQWM7Q0FDZiIsImZpbGUiOiJyenNsaWRlci5jc3MiLCJzb3VyY2VzQ29udGVudCI6WyIvKiEgYW5ndWxhcmpzLXNsaWRlciAtIHY2LjAuMSAtIFxuIChjKSBSYWZhbCBaYWphYyA8cnphamFjQGdtYWlsLmNvbT4sIFZhbGVudGluIEhlcnZpZXUgPHZhbGVudGluQGhlcnZpZXUubWU+LCBKdXNzaSBTYWFyaXZpcnRhIDxqdXNhc2lAZ21haWwuY29tPiwgQW5nZWxpbiBTaXJidSA8YW5nZWxpbi5zaXJidUBnbWFpbC5jb20+IC0gXG4gaHR0cHM6Ly9naXRodWIuY29tL2FuZ3VsYXItc2xpZGVyL2FuZ3VsYXJqcy1zbGlkZXIgLSBcbiAyMDE3LTAyLTE1ICovXG4ucnpzbGlkZXIge1xuICBwb3NpdGlvbjogcmVsYXRpdmU7XG4gIGRpc3BsYXk6IGlubGluZS1ibG9jaztcbiAgd2lkdGg6IDEwMCU7XG4gIGhlaWdodDogNHB4O1xuICBtYXJnaW46IDM1cHggMCAxNXB4IDA7XG4gIHZlcnRpY2FsLWFsaWduOiBtaWRkbGU7XG4gIHVzZXItc2VsZWN0OiBub25lO1xufVxuXG4ucnpzbGlkZXIud2l0aC1sZWdlbmQge1xuICBtYXJnaW4tYm90dG9tOiA0MHB4O1xufVxuXG4ucnpzbGlkZXJbZGlzYWJsZWRdIHtcbiAgY3Vyc29yOiBub3QtYWxsb3dlZDtcbn1cblxuLnJ6c2xpZGVyW2Rpc2FibGVkXSAucnotcG9pbnRlciB7XG4gIGN1cnNvcjogbm90LWFsbG93ZWQ7XG4gIGJhY2tncm91bmQtY29sb3I6ICNkOGUwZjM7XG59XG5cbi5yenNsaWRlcltkaXNhYmxlZF0gLnJ6LWRyYWdnYWJsZSB7XG4gIGN1cnNvcjogbm90LWFsbG93ZWQ7XG59XG5cbi5yenNsaWRlcltkaXNhYmxlZF0gLnJ6LXNlbGVjdGlvbiB7XG4gIGJhY2tncm91bmQ6ICM4YjkxYTI7XG59XG5cbi5yenNsaWRlcltkaXNhYmxlZF0gLnJ6LXRpY2sge1xuICBjdXJzb3I6IG5vdC1hbGxvd2VkO1xufVxuXG4ucnpzbGlkZXJbZGlzYWJsZWRdIC5yei10aWNrLnJ6LXNlbGVjdGVkIHtcbiAgYmFja2dyb3VuZDogIzhiOTFhMjtcbn1cblxuLnJ6c2xpZGVyIHNwYW4ge1xuICBwb3NpdGlvbjogYWJzb2x1dGU7XG4gIGRpc3BsYXk6IGlubGluZS1ibG9jaztcbiAgd2hpdGUtc3BhY2U6IG5vd3JhcDtcbn1cblxuLnJ6c2xpZGVyIC5yei1iYXNlIHtcbiAgd2lkdGg6IDEwMCU7XG4gIGhlaWdodDogMTAwJTtcbiAgcGFkZGluZzogMDtcbn1cblxuLnJ6c2xpZGVyIC5yei1iYXItd3JhcHBlciB7XG4gIGxlZnQ6IDA7XG4gIHotaW5kZXg6IDE7XG4gIHdpZHRoOiAxMDAlO1xuICBoZWlnaHQ6IDMycHg7XG4gIHBhZGRpbmctdG9wOiAxNnB4O1xuICBtYXJnaW4tdG9wOiAtMTZweDtcbiAgYm94LXNpemluZzogYm9yZGVyLWJveDtcbn1cblxuLnJ6c2xpZGVyIC5yei1kcmFnZ2FibGUge1xuICBjdXJzb3I6IG1vdmU7XG59XG5cbi5yenNsaWRlciAucnotYmFyIHtcbiAgbGVmdDogMDtcbiAgei1pbmRleDogMTtcbiAgd2lkdGg6IDEwMCU7XG4gIGhlaWdodDogNHB4O1xuICBiYWNrZ3JvdW5kOiAjZDhlMGYzO1xuICAtd2Via2l0LWJvcmRlci1yYWRpdXM6IDJweDtcbiAgICAgLW1vei1ib3JkZXItcmFkaXVzOiAycHg7XG4gICAgICAgICAgYm9yZGVyLXJhZGl1czogMnB4O1xufVxuXG4ucnpzbGlkZXIgLnJ6LXNlbGVjdGlvbiB7XG4gIHotaW5kZXg6IDI7XG4gIGJhY2tncm91bmQ6ICMwZGI5ZjA7XG4gIC13ZWJraXQtYm9yZGVyLXJhZGl1czogMnB4O1xuICAgICAtbW96LWJvcmRlci1yYWRpdXM6IDJweDtcbiAgICAgICAgICBib3JkZXItcmFkaXVzOiAycHg7XG59XG5cbi5yenNsaWRlciAucnotcG9pbnRlciB7XG4gIHRvcDogLTE0cHg7XG4gIHotaW5kZXg6IDM7XG4gIHdpZHRoOiAzMnB4O1xuICBoZWlnaHQ6IDMycHg7XG4gIGN1cnNvcjogcG9pbnRlcjtcbiAgYmFja2dyb3VuZC1jb2xvcjogIzBkYjlmMDtcbiAgLXdlYmtpdC1ib3JkZXItcmFkaXVzOiAxNnB4O1xuICAgICAtbW96LWJvcmRlci1yYWRpdXM6IDE2cHg7XG4gICAgICAgICAgYm9yZGVyLXJhZGl1czogMTZweDtcbn1cblxuLnJ6c2xpZGVyIC5yei1wb2ludGVyOmFmdGVyIHtcbiAgcG9zaXRpb246IGFic29sdXRlO1xuICB0b3A6IDEycHg7XG4gIGxlZnQ6IDEycHg7XG4gIHdpZHRoOiA4cHg7XG4gIGhlaWdodDogOHB4O1xuICBiYWNrZ3JvdW5kOiAjZmZmZmZmO1xuICAtd2Via2l0LWJvcmRlci1yYWRpdXM6IDRweDtcbiAgICAgLW1vei1ib3JkZXItcmFkaXVzOiA0cHg7XG4gICAgICAgICAgYm9yZGVyLXJhZGl1czogNHB4O1xuICBjb250ZW50OiAnJztcbn1cblxuLnJ6c2xpZGVyIC5yei1wb2ludGVyOmhvdmVyOmFmdGVyIHtcbiAgYmFja2dyb3VuZC1jb2xvcjogI2ZmZmZmZjtcbn1cblxuLnJ6c2xpZGVyIC5yei1wb2ludGVyLnJ6LWFjdGl2ZSB7XG4gIHotaW5kZXg6IDQ7XG59XG5cbi5yenNsaWRlciAucnotcG9pbnRlci5yei1hY3RpdmU6YWZ0ZXIge1xuICBiYWNrZ3JvdW5kLWNvbG9yOiAjNDUxYWZmO1xufVxuXG4ucnpzbGlkZXIgLnJ6LWJ1YmJsZSB7XG4gIGJvdHRvbTogMTZweDtcbiAgcGFkZGluZzogMXB4IDNweDtcbiAgY29sb3I6ICM1NTYzN2Q7XG4gIGN1cnNvcjogZGVmYXVsdDtcbn1cblxuLnJ6c2xpZGVyIC5yei1idWJibGUucnotbGltaXQge1xuICBjb2xvcjogIzU1NjM3ZDtcbn1cblxuLnJ6c2xpZGVyIC5yei10aWNrcyB7XG4gIHBvc2l0aW9uOiBhYnNvbHV0ZTtcbiAgdG9wOiAtM3B4O1xuICBsZWZ0OiAwO1xuICB6LWluZGV4OiAxO1xuICB3aWR0aDogMTAwJTtcbiAgaGVpZ2h0OiAwO1xuICBtYXJnaW46IDA7XG4gIGxpc3Qtc3R5bGU6IG5vbmU7XG4gIGJveC1zaXppbmc6IGJvcmRlci1ib3g7XG59XG5cbi5yenNsaWRlciAucnotdGlja3MtdmFsdWVzLXVuZGVyIC5yei10aWNrLXZhbHVlIHtcbiAgdG9wOiBpbml0aWFsO1xuICBib3R0b206IC0zMnB4O1xufVxuXG4ucnpzbGlkZXIgLnJ6LXRpY2sge1xuICBwb3NpdGlvbjogYWJzb2x1dGU7XG4gIHRvcDogMDtcbiAgbGVmdDogMDtcbiAgd2lkdGg6IDEwcHg7XG4gIGhlaWdodDogMTBweDtcbiAgbWFyZ2luLWxlZnQ6IDExcHg7XG4gIHRleHQtYWxpZ246IGNlbnRlcjtcbiAgY3Vyc29yOiBwb2ludGVyO1xuICBiYWNrZ3JvdW5kOiAjZDhlMGYzO1xuICBib3JkZXItcmFkaXVzOiA1MCU7XG59XG5cbi5yenNsaWRlciAucnotdGljay5yei1zZWxlY3RlZCB7XG4gIGJhY2tncm91bmQ6ICMwZGI5ZjA7XG59XG5cbi5yenNsaWRlciAucnotdGljay12YWx1ZSB7XG4gIHBvc2l0aW9uOiBhYnNvbHV0ZTtcbiAgdG9wOiAtMzBweDtcbiAgdHJhbnNmb3JtOiB0cmFuc2xhdGUoLTUwJSwgMCk7XG59XG5cbi5yenNsaWRlciAucnotdGljay1sZWdlbmQge1xuICBwb3NpdGlvbjogYWJzb2x1dGU7XG4gIHRvcDogMjRweDtcbiAgbWF4LXdpZHRoOiA1MHB4O1xuICB3aGl0ZS1zcGFjZTogbm9ybWFsO1xuICB0cmFuc2Zvcm06IHRyYW5zbGF0ZSgtNTAlLCAwKTtcbn1cblxuLnJ6c2xpZGVyLnJ6LXZlcnRpY2FsIHtcbiAgcG9zaXRpb246IHJlbGF0aXZlO1xuICB3aWR0aDogNHB4O1xuICBoZWlnaHQ6IDEwMCU7XG4gIHBhZGRpbmc6IDA7XG4gIG1hcmdpbjogMCAyMHB4O1xuICB2ZXJ0aWNhbC1hbGlnbjogYmFzZWxpbmU7XG59XG5cbi5yenNsaWRlci5yei12ZXJ0aWNhbCAucnotYmFzZSB7XG4gIHdpZHRoOiAxMDAlO1xuICBoZWlnaHQ6IDEwMCU7XG4gIHBhZGRpbmc6IDA7XG59XG5cbi5yenNsaWRlci5yei12ZXJ0aWNhbCAucnotYmFyLXdyYXBwZXIge1xuICB0b3A6IGF1dG87XG4gIGxlZnQ6IDA7XG4gIHdpZHRoOiAzMnB4O1xuICBoZWlnaHQ6IDEwMCU7XG4gIHBhZGRpbmc6IDAgMCAwIDE2cHg7XG4gIG1hcmdpbjogMCAwIDAgLTE2cHg7XG59XG5cbi5yenNsaWRlci5yei12ZXJ0aWNhbCAucnotYmFyIHtcbiAgYm90dG9tOiAwO1xuICBsZWZ0OiBhdXRvO1xuICB3aWR0aDogNHB4O1xuICBoZWlnaHQ6IDEwMCU7XG59XG5cbi5yenNsaWRlci5yei12ZXJ0aWNhbCAucnotcG9pbnRlciB7XG4gIHRvcDogYXV0bztcbiAgYm90dG9tOiAwO1xuICBsZWZ0OiAtMTRweCAhaW1wb3J0YW50O1xufVxuXG4ucnpzbGlkZXIucnotdmVydGljYWwgLnJ6LWJ1YmJsZSB7XG4gIGJvdHRvbTogMDtcbiAgbGVmdDogMTZweCAhaW1wb3J0YW50O1xuICBtYXJnaW4tbGVmdDogM3B4O1xufVxuXG4ucnpzbGlkZXIucnotdmVydGljYWwgLnJ6LXRpY2tzIHtcbiAgdG9wOiAwO1xuICBsZWZ0OiAtM3B4O1xuICB6LWluZGV4OiAxO1xuICB3aWR0aDogMDtcbiAgaGVpZ2h0OiAxMDAlO1xufVxuXG4ucnpzbGlkZXIucnotdmVydGljYWwgLnJ6LXRpY2sge1xuICBtYXJnaW4tdG9wOiAxMXB4O1xuICBtYXJnaW4tbGVmdDogYXV0bztcbiAgdmVydGljYWwtYWxpZ246IG1pZGRsZTtcbn1cblxuLnJ6c2xpZGVyLnJ6LXZlcnRpY2FsIC5yei10aWNrLXZhbHVlIHtcbiAgdG9wOiBpbml0aWFsO1xuICBsZWZ0OiAyNHB4O1xuICB0cmFuc2Zvcm06IHRyYW5zbGF0ZSgwLCAtMjglKTtcbn1cblxuLnJ6c2xpZGVyLnJ6LXZlcnRpY2FsIC5yei10aWNrLWxlZ2VuZCB7XG4gIHRvcDogaW5pdGlhbDtcbiAgcmlnaHQ6IDI0cHg7XG4gIG1heC13aWR0aDogbm9uZTtcbiAgd2hpdGUtc3BhY2U6IG5vd3JhcDtcbiAgdHJhbnNmb3JtOiB0cmFuc2xhdGUoMCwgLTI4JSk7XG59XG5cbi5yenNsaWRlci5yei12ZXJ0aWNhbCAucnotdGlja3MtdmFsdWVzLXVuZGVyIC5yei10aWNrLXZhbHVlIHtcbiAgcmlnaHQ6IDI0cHg7XG4gIGJvdHRvbTogaW5pdGlhbDtcbiAgbGVmdDogaW5pdGlhbDtcbn0iXX0= */
