# Supplementary material for: Metaproteome analysis reveals that syntrophy, competition, and phage-host interaction shape microbial communities in biogas plants
Source: Microbiome. 2019 Apr 27;7:69. doi: 10.1186/s40168-019-0673-y (PMC6486700; doi:10.1186/s40168-019-0673-y)
Supplement: Supplementary file 13 — An interactive version of Fig. 3. (ZIP 6150 kb) [file 40168_2019_673_MOESM13_ESM.zip › interactive_figure_3/bower_components/angular/rzslider.js]

/*! angularjs-slider - v6.0.1 - 
 (c) Rafal Zajac <rzajac@gmail.com>, Valentin Hervieu <valentin@hervieu.me>, Jussi Saarivirta <jusasi@gmail.com>, Angelin Sirbu <angelin.sirbu@gmail.com> - 
 https://github.com/angular-slider/angularjs-slider - 
 2017-02-15 */
/*jslint unparam: true */
/*global angular: false, console: false, define, module */
(function(root, factory) {
  'use strict';
  /* istanbul ignore next */
  if (typeof define === 'function' && define.amd) {
    // AMD. Register as an anonymous module.
    define(['angular'], factory);
  } else if (typeof module === 'object' && module.exports) {
    // Node. Does not work with strict CommonJS, but
    // only CommonJS-like environments that support module.exports,
    // like Node.
    // to support bundler like browserify
    var angularObj = angular || require('angular');
    if ((!angularObj || !angularObj.module) && typeof angular != 'undefined') {
      angularObj = angular;
    }
    module.exports = factory(angularObj);
  } else {
    // Browser globals (root is window)
    factory(root.angular);
  }

}(this, function(angular) {
  'use strict';
  var module = angular.module('rzModule', [])

  .factory('RzSliderOptions', function() {
    var defaultOptions = {
      floor: 0,
      ceil: null, //defaults to rz-slider-model
      step: 1,
      precision: 0,
      minRange: null,
      maxRange: null,
      pushRange: false,
      minLimit: null,
      maxLimit: null,
      id: null,
      translate: null,
      getLegend: null,
      stepsArray: null,
      bindIndexForStepsArray: false,
      draggableRange: false,
      draggableRangeOnly: false,
      showSelectionBar: false,
      showSelectionBarEnd: false,
      showSelectionBarFromValue: null,
      hidePointerLabels: false,
      hideLimitLabels: false,
      autoHideLimitLabels: true,
      readOnly: false,
      disabled: false,
      interval: 350,
      showTicks: false,
      showTicksValues: false,
      ticksArray: null,
      ticksTooltip: null,
      ticksValuesTooltip: null,
      vertical: false,
      getSelectionBarColor: null,
      getTickColor: null,
      getPointerColor: null,
      keyboardSupport: true,
      scale: 1,
      enforceStep: true,
      enforceRange: false,
      noSwitching: false,
      onlyBindHandles: false,
      onStart: null,
      onChange: null,
      onEnd: null,
      rightToLeft: false,
      boundPointerLabels: true,
      mergeRangeLabelsIfSame: false,
      customTemplateScope: null,
      logScale: false,
      customValueToPosition: null,
      customPositionToValue: null,
      selectionBarGradient: null
    };
    var globalOptions = {};

    var factory = {};
    /**
     * `options({})` allows global configuration of all sliders in the
     * application.
     *
     *   var app = angular.module( 'App', ['rzModule'], function( RzSliderOptions ) {
     *     // show ticks for all sliders
     *     RzSliderOptions.options( { showTicks: true } );
     *   });
     */
    factory.options = function(value) {
      angular.extend(globalOptions, value);
    };

    factory.getOptions = function(options) {
      return angular.extend({}, defaultOptions, globalOptions, options);
    };

    return factory;
  })

  .factory('rzThrottle', ['$timeout', function($timeout) {
    /**
     * rzThrottle
     *
     * Taken from underscore project
     *
     * @param {Function} func
     * @param {number} wait
     * @param {ThrottleOptions} options
     * @returns {Function}
     */
    return function(func, wait, options) {
      'use strict';
      /* istanbul ignore next */
      var getTime = (Date.now || function() {
        return new Date().getTime();
      });
      var context, args, result;
      var timeout = null;
      var previous = 0;
      options = options || {};
      var later = function() {
        previous = getTime();
        timeout = null;
        result = func.apply(context, args);
        context = args = null;
      };
      return function() {
        var now = getTime();
        var remaining = wait - (now - previous);
        context = this;
        args = arguments;
        if (remaining <= 0) {
          $timeout.cancel(timeout);
          timeout = null;
          previous = now;
          result = func.apply(context, args);
          context = args = null;
        } else if (!timeout && options.trailing !== false) {
          timeout = $timeout(later, remaining);
        }
        return result;
      };
    }
  }])

  .factory('RzSlider', ['$timeout', '$document', '$window', '$compile', 'RzSliderOptions', 'rzThrottle', function($timeout, $document, $window, $compile, RzSliderOptions, rzThrottle) {
    'use strict';

    /**
     * Slider
     *
     * @param {ngScope} scope            The AngularJS scope
     * @param {Element} sliderElem The slider directive element wrapped in jqLite
     * @constructor
     */
    var Slider = function(scope, sliderElem) {
      /**
       * The slider's scope
       *
       * @type {ngScope}
       */
      this.scope = scope;

      /**
       * The slider inner low value (linked to rzSliderModel)
       * @type {number}
       */
      this.lowValue = 0;

      /**
       * The slider inner high value (linked to rzSliderHigh)
       * @type {number}
       */
      this.highValue = 0;

      /**
       * Slider element wrapped in jqLite
       *
       * @type {jqLite}
       */
      this.sliderElem = sliderElem;

      /**
       * Slider type
       *
       * @type {boolean} Set to true for range slider
       */
      this.range = this.scope.rzSliderModel !== undefined && this.scope.rzSliderHigh !== undefined;

      /**
       * Values recorded when first dragging the bar
       *
       * @type {Object}
       */
      this.dragging = {
        active: false,
        value: 0,
        difference: 0,
        position: 0,
        lowLimit: 0,
        highLimit: 0
      };

      /**
       * property that handle position (defaults to left for horizontal)
       * @type {string}
       */
      this.positionProperty = 'left';

      /**
       * property that handle dimension (defaults to width for horizontal)
       * @type {string}
       */
      this.dimensionProperty = 'width';

      /**
       * Half of the width or height of the slider handles
       *
       * @type {number}
       */
      this.handleHalfDim = 0;

      /**
       * Maximum position the slider handle can have
       *
       * @type {number}
       */
      this.maxPos = 0;

      /**
       * Precision
       *
       * @type {number}
       */
      this.precision = 0;

      /**
       * Step
       *
       * @type {number}
       */
      this.step = 1;

      /**
       * The name of the handle we are currently tracking
       *
       * @type {string}
       */
      this.tracking = '';

      /**
       * Minimum value (floor) of the model
       *
       * @type {number}
       */
      this.minValue = 0;

      /**
       * Maximum value (ceiling) of the model
       *
       * @type {number}
       */
      this.maxValue = 0;


      /**
       * The delta between min and max value
       *
       * @type {number}
       */
      this.valueRange = 0;


      /**
       * If showTicks/showTicksValues options are number.
       * In this case, ticks values should be displayed below the slider.
       * @type {boolean}
       */
      this.intermediateTicks = false;

      /**
       * Set to true if init method already executed
       *
       * @type {boolean}
       */
      this.initHasRun = false;

      /**
       * Used to call onStart on the first keydown event
       *
       * @type {boolean}
       */
      this.firstKeyDown = false;

      /**
       * Internal flag to prevent watchers to be called when the sliders value are modified internally.
       * @type {boolean}
       */
      this.internalChange = false;

      /**
       * Internal flag to keep track of the visibility of combo label
       * @type {boolean}
       */
      this.cmbLabelShown = false;

      /**
       * Internal variable to keep track of the focus element
       */
      this.currentFocusElement = null;

      // Slider DOM elements wrapped in jqLite
      this.fullBar = null; // The whole slider bar
      this.selBar = null; // Highlight between two handles
      this.minH = null; // Left slider handle
      this.maxH = null; // Right slider handle
      this.flrLab = null; // Floor label
      this.ceilLab = null; // Ceiling label
      this.minLab = null; // Label above the low value
      this.maxLab = null; // Label above the high value
      this.cmbLab = null; // Combined label
      this.ticks = null; // The ticks

      // Initialize slider
      this.init();
    };

    // Add instance methods
    Slider.prototype = {

      /**
       * Initialize slider
       *
       * @returns {undefined}
       */
      init: function() {
        var thrLow, thrHigh,
          self = this;

        var calcDimFn = function() {
          self.calcViewDimensions();
        };

        this.applyOptions();
        this.syncLowValue();
        if (this.range)
          this.syncHighValue();
        this.initElemHandles();
        this.manageElementsStyle();
        this.setDisabledState();
        this.calcViewDimensions();
        this.setMinAndMax();
        this.addAccessibility();
        this.updateCeilLab();
        this.updateFloorLab();
        this.initHandles();
        this.manageEventsBindings();

        // Recalculate slider view dimensions
        this.scope.$on('reCalcViewDimensions', calcDimFn);

        // Recalculate stuff if view port dimensions have changed
        angular.element($window).on('resize', calcDimFn);

        this.initHasRun = true;

        // Watch for changes to the model
        thrLow = rzThrottle(function() {
          self.onLowHandleChange();
        }, self.options.interval);

        thrHigh = rzThrottle(function() {
          self.onHighHandleChange();
        }, self.options.interval);

        this.scope.$on('rzSliderForceRender', function() {
          self.resetLabelsValue();
          thrLow();
          if (self.range) {
            thrHigh();
          }
          self.resetSlider();
        });

        // Watchers (order is important because in case of simultaneous change,
        // watchers will be called in the same order)
        this.scope.$watch('rzSliderOptions()', function(newValue, oldValue) {
          if (newValue === oldValue)
            return;
          self.applyOptions(); // need to be called before synchronizing the values
          self.syncLowValue();
          if (self.range)
            self.syncHighValue();
          self.resetSlider();
        }, true);

        this.scope.$watch('rzSliderModel', function(newValue, oldValue) {
          if (self.internalChange)
            return;
          if (newValue === oldValue)
            return;
          thrLow();
        });

        this.scope.$watch('rzSliderHigh', function(newValue, oldValue) {
          if (self.internalChange)
            return;
          if (newValue === oldValue)
            return;
          if (newValue != null)
            thrHigh();
          if (self.range && newValue == null || !self.range && newValue != null) {
            self.applyOptions();
            self.resetSlider();
          }
        });

        this.scope.$on('$destroy', function() {
          self.unbindEvents();
          angular.element($window).off('resize', calcDimFn);
          self.currentFocusElement = null;
        });
      },

      findStepIndex: function(modelValue) {
        var index = 0;
        for (var i = 0; i < this.options.stepsArray.length; i++) {
          var step = this.options.stepsArray[i];
          if (step === modelValue) {
            index = i;
            break;
          }
          else if (angular.isDate(step)) {
            if (step.getTime() === modelValue.getTime()) {
              index = i;
              break;
            }
          }
          else if (angular.isObject(step)) {
            if (angular.isDate(step.value) && step.value.getTime() === modelValue.getTime() || step.value === modelValue) {
              index = i;
              break;
            }
          }
        }
        return index;
      },

      syncLowValue: function() {
        if (this.options.stepsArray) {
          if (!this.options.bindIndexForStepsArray)
            this.lowValue = this.findStepIndex(this.scope.rzSliderModel);
          else
            this.lowValue = this.scope.rzSliderModel
        }
        else
          this.lowValue = this.scope.rzSliderModel;
      },

      syncHighValue: function() {
        if (this.options.stepsArray) {
          if (!this.options.bindIndexForStepsArray)
            this.highValue = this.findStepIndex(this.scope.rzSliderHigh);
          else
            this.highValue = this.scope.rzSliderHigh
        }
        else
          this.highValue = this.scope.rzSliderHigh;
      },

      getStepValue: function(sliderValue) {
        var step = this.options.stepsArray[sliderValue];
        if (angular.isDate(step))
          return step;
        if (angular.isObject(step))
          return step.value;
        return step;
      },

      applyLowValue: function() {
        if (this.options.stepsArray) {
          if (!this.options.bindIndexForStepsArray)
            this.scope.rzSliderModel = this.getStepValue(this.lowValue);
          else
            this.scope.rzSliderModel = this.lowValue
        }
        else
          this.scope.rzSliderModel = this.lowValue;
      },

      applyHighValue: function() {
        if (this.options.stepsArray) {
          if (!this.options.bindIndexForStepsArray)
            this.scope.rzSliderHigh = this.getStepValue(this.highValue);
          else
            this.scope.rzSliderHigh = this.highValue
        }
        else
          this.scope.rzSliderHigh = this.highValue;
      },

      /*
       * Reflow the slider when the low handle changes (called with throttle)
       */
      onLowHandleChange: function() {
        this.syncLowValue();
        if (this.range)
          this.syncHighValue();
        this.setMinAndMax();
        this.updateLowHandle(this.valueToPosition(this.lowValue));
        this.updateSelectionBar();
        this.updateTicksScale();
        this.updateAriaAttributes();
        if (this.range) {
          this.updateCmbLabel();
        }
      },

      /*
       * Reflow the slider when the high handle changes (called with throttle)
       */
      onHighHandleChange: function() {
        this.syncLowValue();
        this.syncHighValue();
        this.setMinAndMax();
        this.updateHighHandle(this.valueToPosition(this.highValue));
        this.updateSelectionBar();
        this.updateTicksScale();
        this.updateCmbLabel();
        this.updateAriaAttributes();
      },

      /**
       * Read the user options and apply them to the slider model
       */
      applyOptions: function() {
        var sliderOptions;
        if (this.scope.rzSliderOptions)
          sliderOptions = this.scope.rzSliderOptions();
        else
          sliderOptions = {};

        this.options = RzSliderOptions.getOptions(sliderOptions);

        if (this.options.step <= 0)
          this.options.step = 1;

        this.range = this.scope.rzSliderModel !== undefined && this.scope.rzSliderHigh !== undefined;
        this.options.draggableRange = this.range && this.options.draggableRange;
        this.options.draggableRangeOnly = this.range && this.options.draggableRangeOnly;
        if (this.options.draggableRangeOnly) {
          this.options.draggableRange = true;
        }

        this.options.showTicks = this.options.showTicks || this.options.showTicksValues || !!this.options.ticksArray;
        this.scope.showTicks = this.options.showTicks; //scope is used in the template
        if (angular.isNumber(this.options.showTicks) || this.options.ticksArray)
          this.intermediateTicks = true;

        this.options.showSelectionBar = this.options.showSelectionBar || this.options.showSelectionBarEnd
          || this.options.showSelectionBarFromValue !== null;

        if (this.options.stepsArray) {
          this.parseStepsArray();
        } else {
          if (this.options.translate)
            this.customTrFn = this.options.translate;
          else
            this.customTrFn = function(value) {
              return String(value);
            };

          this.getLegend = this.options.getLegend;
        }

        if (this.options.vertical) {
          this.positionProperty = 'bottom';
          this.dimensionProperty = 'height';
        }

        if (this.options.customTemplateScope)
          this.scope.custom = this.options.customTemplateScope;
      },

      parseStepsArray: function() {
        this.options.floor = 0;
        this.options.ceil = this.options.stepsArray.length - 1;
        this.options.step = 1;

        if (this.options.translate) {
          this.customTrFn = this.options.translate;
        }
        else {
          this.customTrFn = function(modelValue) {
            if (this.options.bindIndexForStepsArray)
              return this.getStepValue(modelValue);
            return modelValue;
          };
        }

        this.getLegend = function(index) {
          var step = this.options.stepsArray[index];
          if (angular.isObject(step))
            return step.legend;
          return null;
        };
      },

      /**
       * Resets slider
       *
       * @returns {undefined}
       */
      resetSlider: function() {
        this.manageElementsStyle();
        this.addAccessibility();
        this.setMinAndMax();
        this.updateCeilLab();
        this.updateFloorLab();
        this.unbindEvents();
        this.manageEventsBindings();
        this.setDisabledState();
        this.calcViewDimensions();
        this.refocusPointerIfNeeded();
      },

      refocusPointerIfNeeded: function() {
        if (this.currentFocusElement) {
          this.onPointerFocus(this.currentFocusElement.pointer, this.currentFocusElement.ref);
          this.focusElement(this.currentFocusElement.pointer)
        }
      },

      /**
       * Set the slider children to variables for easy access
       *
       * Run only once during initialization
       *
       * @returns {undefined}
       */
      initElemHandles: function() {
        // Assign all slider elements to object properties for easy access
        angular.forEach(this.sliderElem.children(), function(elem, index) {
          var jElem = angular.element(elem);

          switch (index) {
            case 0:
              this.fullBar = jElem;
              break;
            case 1:
              this.selBar = jElem;
              break;
            case 2:
              this.minH = jElem;
              break;
            case 3:
              this.maxH = jElem;
              break;
            case 4:
              this.flrLab = jElem;
              break;
            case 5:
              this.ceilLab = jElem;
              break;
            case 6:
              this.minLab = jElem;
              break;
            case 7:
              this.maxLab = jElem;
              break;
            case 8:
              this.cmbLab = jElem;
              break;
            case 9:
              this.ticks = jElem;
              break;
          }

        }, this);

        // Initialize position cache properties
        this.selBar.rzsp = 0;
        this.minH.rzsp = 0;
        this.maxH.rzsp = 0;
        this.flrLab.rzsp = 0;
        this.ceilLab.rzsp = 0;
        this.minLab.rzsp = 0;
        this.maxLab.rzsp = 0;
        this.cmbLab.rzsp = 0;
      },

      /**
       * Update each elements style based on options
       */
      manageElementsStyle: function() {

        if (!this.range)
          this.maxH.css('display', 'none');
        else
          this.maxH.css('display', '');


        this.alwaysHide(this.flrLab, this.options.showTicksValues || this.options.hideLimitLabels);
        this.alwaysHide(this.ceilLab, this.options.showTicksValues || this.options.hideLimitLabels);

        var hideLabelsForTicks = this.options.showTicksValues && !this.intermediateTicks;
        this.alwaysHide(this.minLab, hideLabelsForTicks || this.options.hidePointerLabels);
        this.alwaysHide(this.maxLab, hideLabelsForTicks || !this.range || this.options.hidePointerLabels);
        this.alwaysHide(this.cmbLab, hideLabelsForTicks || !this.range || this.options.hidePointerLabels);
        this.alwaysHide(this.selBar, !this.range && !this.options.showSelectionBar);

        if (this.options.vertical)
          this.sliderElem.addClass('rz-vertical');

        if (this.options.draggableRange)
          this.selBar.addClass('rz-draggable');
        else
          this.selBar.removeClass('rz-draggable');

        if (this.intermediateTicks && this.options.showTicksValues)
          this.ticks.addClass('rz-ticks-values-under');
      },

      alwaysHide: function(el, hide) {
        el.rzAlwaysHide = hide;
        if (hide)
          this.hideEl(el);
        else
          this.showEl(el)
      },

      /**
       * Manage the events bindings based on readOnly and disabled options
       *
       * @returns {undefined}
       */
      manageEventsBindings: function() {
        if (this.options.disabled || this.options.readOnly)
          this.unbindEvents();
        else
          this.bindEvents();
      },

      /**
       * Set the disabled state based on rzSliderDisabled
       *
       * @returns {undefined}
       */
      setDisabledState: function() {
        if (this.options.disabled) {
          this.sliderElem.attr('disabled', 'disabled');
        } else {
          this.sliderElem.attr('disabled', null);
        }
      },

      /**
       * Reset label values
       *
       * @return {undefined}
       */
      resetLabelsValue: function() {
        this.minLab.rzsv = undefined;
        this.maxLab.rzsv = undefined;
      },

      /**
       * Initialize slider handles positions and labels
       *
       * Run only once during initialization and every time view port changes size
       *
       * @returns {undefined}
       */
      initHandles: function() {
        this.updateLowHandle(this.valueToPosition(this.lowValue));

        /*
         the order here is important since the selection bar should be
         updated after the high handle but before the combined label
         */
        if (this.range)
          this.updateHighHandle(this.valueToPosition(this.highValue));
        this.updateSelectionBar();
        if (this.range)
          this.updateCmbLabel();

        this.updateTicksScale();
      },

      /**
       * Translate value to human readable format
       *
       * @param {number|string} value
       * @param {jqLite} label
       * @param {String} which
       * @param {boolean} [useCustomTr]
       * @returns {undefined}
       */
      translateFn: function(value, label, which, useCustomTr) {
        useCustomTr = useCustomTr === undefined ? true : useCustomTr;

        var valStr = '',
          getDimension = false,
          noLabelInjection = label.hasClass('no-label-injection');

        if (useCustomTr) {
          if (this.options.stepsArray && !this.options.bindIndexForStepsArray)
            value = this.getStepValue(value);
          valStr = String(this.customTrFn(value, this.options.id, which));
        }
        else {
          valStr = String(value)
        }

        if (label.rzsv === undefined || label.rzsv.length !== valStr.length || (label.rzsv.length > 0 && label.rzsd === 0)) {
          getDimension = true;
          label.rzsv = valStr;
        }

        if (!noLabelInjection) {
          label.html(valStr);
        }
        ;

        this.scope[which + 'Label'] = valStr;

        // Update width only when length of the label have changed
        if (getDimension) {
          this.getDimension(label);
        }
      },

      /**
       * Set maximum and minimum values for the slider and ensure the model and high
       * value match these limits
       * @returns {undefined}
       */
      setMinAndMax: function() {

        this.step = +this.options.step;
        this.precision = +this.options.precision;

        this.minValue = this.options.floor;
        if (this.options.logScale && this.minValue === 0)
          throw Error("Can't use floor=0 with logarithmic scale");

        if (this.options.enforceStep) {
          this.lowValue = this.roundStep(this.lowValue);
          if (this.range)
            this.highValue = this.roundStep(this.highValue);
        }

        if (this.options.ceil != null)
          this.maxValue = this.options.ceil;
        else
          this.maxValue = this.options.ceil = this.range ? this.highValue : this.lowValue;

        if (this.options.enforceRange) {
          this.lowValue = this.sanitizeValue(this.lowValue);
          if (this.range)
            this.highValue = this.sanitizeValue(this.highValue);
        }

        this.applyLowValue();
        if (this.range)
          this.applyHighValue();

        this.valueRange = this.maxValue - this.minValue;
      },

      /**
       * Adds accessibility attributes
       *
       * Run only once during initialization
       *
       * @returns {undefined}
       */
      addAccessibility: function() {
        this.minH.attr('role', 'slider');
        this.updateAriaAttributes();
        if (this.options.keyboardSupport && !(this.options.readOnly || this.options.disabled))
          this.minH.attr('tabindex', '0');
        else
          this.minH.attr('tabindex', '');
        if (this.options.vertical)
          this.minH.attr('aria-orientation', 'vertical');

        if (this.range) {
          this.maxH.attr('role', 'slider');
          if (this.options.keyboardSupport && !(this.options.readOnly || this.options.disabled))
            this.maxH.attr('tabindex', '0');
          else
            this.maxH.attr('tabindex', '');
          if (this.options.vertical)
            this.maxH.attr('aria-orientation', 'vertical');
        }
      },

      /**
       * Updates aria attributes according to current values
       */
      updateAriaAttributes: function() {
        this.minH.attr({
          'aria-valuenow': this.scope.rzSliderModel,
          'aria-valuetext': this.customTrFn(this.scope.rzSliderModel, this.options.id, 'model'),
          'aria-valuemin': this.minValue,
          'aria-valuemax': this.maxValue
        });
        if (this.range) {
          this.maxH.attr({
            'aria-valuenow': this.scope.rzSliderHigh,
            'aria-valuetext': this.customTrFn(this.scope.rzSliderHigh, this.options.id, 'high'),
            'aria-valuemin': this.minValue,
            'aria-valuemax': this.maxValue
          });
        }
      },

      /**
       * Calculate dimensions that are dependent on view port size
       *
       * Run once during initialization and every time view port changes size.
       *
       * @returns {undefined}
       */
      calcViewDimensions: function() {
        var handleWidth = this.getDimension(this.minH);

        this.handleHalfDim = handleWidth / 2;
        this.barDimension = this.getDimension(this.fullBar);

        this.maxPos = this.barDimension - handleWidth;

        this.getDimension(this.sliderElem);
        this.sliderElem.rzsp = this.sliderElem[0].getBoundingClientRect()[this.positionProperty];

        if (this.initHasRun) {
          this.updateFloorLab();
          this.updateCeilLab();
          this.initHandles();
          var self = this;
          $timeout(function() {
            self.updateTicksScale();
          });
        }
      },

      /**
       * Update the ticks position
       *
       * @returns {undefined}
       */
      updateTicksScale: function() {
        if (!this.options.showTicks) return;

        var ticksArray = this.options.ticksArray || this.getTicksArray(),
          translate = this.options.vertical ? 'translateY' : 'translateX',
          self = this;

        if (this.options.rightToLeft)
          ticksArray.reverse();

        this.scope.ticks = ticksArray.map(function(value) {
          var position = self.valueToPosition(value);

          if (self.options.vertical)
            position = self.maxPos - position;

          var tick = {
            selected: self.isTickSelected(value),
            style: {
              transform: translate + '(' + Math.round(position) + 'px)'
            }
          };
          if (tick.selected && self.options.getSelectionBarColor) {
            tick.style['background-color'] = self.getSelectionBarColor();
          }
          if (!tick.selected && self.options.getTickColor) {
            tick.style['background-color'] = self.getTickColor(value);
          }
          if (self.options.ticksTooltip) {
            tick.tooltip = self.options.ticksTooltip(value);
            tick.tooltipPlacement = self.options.vertical ? 'right' : 'top';
          }
          if (self.options.showTicksValues) {
            tick.value = self.getDisplayValue(value, 'tick-value');
            if (self.options.ticksValuesTooltip) {
              tick.valueTooltip = self.options.ticksValuesTooltip(value);
              tick.valueTooltipPlacement = self.options.vertical ? 'right' : 'top';
            }
          }
          if (self.getLegend) {
            var legend = self.getLegend(value, self.options.id);
            if (legend)
              tick.legend = legend;
          }
          return tick;
        });
      },

      getTicksArray: function() {
        var step = this.step,
          ticksArray = [];
        if (this.intermediateTicks)
          step = this.options.showTicks;
        for (var value = this.minValue; value <= this.maxValue; value += step) {
          ticksArray.push(value);
        }
        return ticksArray;
      },

      isTickSelected: function(value) {
        if (!this.range) {
          if (this.options.showSelectionBarFromValue !== null) {
            var center = this.options.showSelectionBarFromValue;
            if (this.lowValue > center && value >= center && value <= this.lowValue)
              return true;
            else if (this.lowValue < center && value <= center && value >= this.lowValue)
              return true;
          }
          else if (this.options.showSelectionBarEnd) {
            if (value >= this.lowValue)
              return true;
          }
          else if (this.options.showSelectionBar && value <= this.lowValue)
            return true;
        }
        if (this.range && value >= this.lowValue && value <= this.highValue)
          return true;
        return false;
      },

      /**
       * Update position of the floor label
       *
       * @returns {undefined}
       */
      updateFloorLab: function() {
        this.translateFn(this.minValue, this.flrLab, 'floor');
        this.getDimension(this.flrLab);
        var position = this.options.rightToLeft ? this.barDimension - this.flrLab.rzsd : 0;
        this.setPosition(this.flrLab, position);
      },

      /**
       * Update position of the ceiling label
       *
       * @returns {undefined}
       */
      updateCeilLab: function() {
        this.translateFn(this.maxValue, this.ceilLab, 'ceil');
        this.getDimension(this.ceilLab);
        var position = this.options.rightToLeft ? 0 : this.barDimension - this.ceilLab.rzsd;
        this.setPosition(this.ceilLab, position);
      },

      /**
       * Update slider handles and label positions
       *
       * @param {string} which
       * @param {number} newPos
       */
      updateHandles: function(which, newPos) {
        if (which === 'lowValue')
          this.updateLowHandle(newPos);
        else
          this.updateHighHandle(newPos);

        this.updateSelectionBar();
        this.updateTicksScale();
        if (this.range)
          this.updateCmbLabel();
      },

      /**
       * Helper function to work out the position for handle labels depending on RTL or not
       *
       * @param {string} labelName maxLab or minLab
       * @param newPos
       *
       * @returns {number}
       */
      getHandleLabelPos: function(labelName, newPos) {
        var labelRzsd = this[labelName].rzsd,
          nearHandlePos = newPos - labelRzsd / 2 + this.handleHalfDim,
          endOfBarPos = this.barDimension - labelRzsd;

        if (!this.options.boundPointerLabels)
          return nearHandlePos;

        if (this.options.rightToLeft && labelName === 'minLab' || !this.options.rightToLeft && labelName === 'maxLab') {
          return Math.min(nearHandlePos, endOfBarPos);
        } else {
          return Math.min(Math.max(nearHandlePos, 0), endOfBarPos);
        }
      },

      /**
       * Update low slider handle position and label
       *
       * @param {number} newPos
       * @returns {undefined}
       */
      updateLowHandle: function(newPos) {
        this.setPosition(this.minH, newPos);
        this.translateFn(this.lowValue, this.minLab, 'model');
        this.setPosition(this.minLab, this.getHandleLabelPos('minLab', newPos));

        if (this.options.getPointerColor) {
          var pointercolor = this.getPointerColor('min');
          this.scope.minPointerStyle = {
            backgroundColor: pointercolor
          };
        }

        if (this.options.autoHideLimitLabels) {
          this.shFloorCeil();
        }
      },

      /**
       * Update high slider handle position and label
       *
       * @param {number} newPos
       * @returns {undefined}
       */
      updateHighHandle: function(newPos) {
        this.setPosition(this.maxH, newPos);
        this.translateFn(this.highValue, this.maxLab, 'high');
        this.setPosition(this.maxLab, this.getHandleLabelPos('maxLab', newPos));

        if (this.options.getPointerColor) {
          var pointercolor = this.getPointerColor('max');
          this.scope.maxPointerStyle = {
            backgroundColor: pointercolor
          };
        }
        if (this.options.autoHideLimitLabels) {
          this.shFloorCeil();
        }

      },

      /**
       * Show/hide floor/ceiling label
       *
       * @returns {undefined}
       */
      shFloorCeil: function() {
        // Show based only on hideLimitLabels if pointer labels are hidden
        if (this.options.hidePointerLabels) {
          return;
        }
        var flHidden = false,
          clHidden = false,
          isMinLabAtFloor = this.isLabelBelowFloorLab(this.minLab),
          isMinLabAtCeil = this.isLabelAboveCeilLab(this.minLab),
          isMaxLabAtCeil = this.isLabelAboveCeilLab(this.maxLab),
          isCmbLabAtFloor = this.isLabelBelowFloorLab(this.cmbLab),
          isCmbLabAtCeil =  this.isLabelAboveCeilLab(this.cmbLab);

        if (isMinLabAtFloor) {
          flHidden = true;
          this.hideEl(this.flrLab);
        } else {
          flHidden = false;
          this.showEl(this.flrLab);
        }

        if (isMinLabAtCeil) {
          clHidden = true;
          this.hideEl(this.ceilLab);
        } else {
          clHidden = false;
          this.showEl(this.ceilLab);
        }

        if (this.range) {
          var hideCeil = this.cmbLabelShown ? isCmbLabAtCeil : isMaxLabAtCeil;
          var hideFloor = this.cmbLabelShown ? isCmbLabAtFloor : isMinLabAtFloor;

          if (hideCeil) {
            this.hideEl(this.ceilLab);
          } else if (!clHidden) {
            this.showEl(this.ceilLab);
          }

          // Hide or show floor label
          if (hideFloor) {
            this.hideEl(this.flrLab);
          } else if (!flHidden) {
            this.showEl(this.flrLab);
          }
        }
      },

      isLabelBelowFloorLab: function(label) {
        var isRTL = this.options.rightToLeft,
          pos = label.rzsp,
          dim = label.rzsd,
          floorPos = this.flrLab.rzsp,
          floorDim = this.flrLab.rzsd;
        return isRTL ?
        pos + dim >= floorPos - 2 :
        pos <= floorPos + floorDim + 2;
      },

      isLabelAboveCeilLab: function(label) {
        var isRTL = this.options.rightToLeft,
          pos = label.rzsp,
          dim = label.rzsd,
          ceilPos = this.ceilLab.rzsp,
          ceilDim = this.ceilLab.rzsd;
        return isRTL ?
        pos <= ceilPos + ceilDim + 2 :
        pos + dim >= ceilPos - 2;
      },

      /**
       * Update slider selection bar, combined label and range label
       *
       * @returns {undefined}
       */
      updateSelectionBar: function() {
        var position = 0,
          dimension = 0,
          isSelectionBarFromRight = this.options.rightToLeft ? !this.options.showSelectionBarEnd : this.options.showSelectionBarEnd,
          positionForRange = this.options.rightToLeft ? this.maxH.rzsp + this.handleHalfDim : this.minH.rzsp + this.handleHalfDim;

        if (this.range) {
          dimension = Math.abs(this.maxH.rzsp - this.minH.rzsp);
          position = positionForRange;
        }
        else {
          if (this.options.showSelectionBarFromValue !== null) {
            var center = this.options.showSelectionBarFromValue,
              centerPosition = this.valueToPosition(center),
              isModelGreaterThanCenter = this.options.rightToLeft ? this.lowValue <= center : this.lowValue > center;
            if (isModelGreaterThanCenter) {
              dimension = this.minH.rzsp - centerPosition;
              position = centerPosition + this.handleHalfDim;
            }
            else {
              dimension = centerPosition - this.minH.rzsp;
              position = this.minH.rzsp + this.handleHalfDim;
            }
          }
          else if (isSelectionBarFromRight) {
            dimension = Math.abs(this.maxPos - this.minH.rzsp) + this.handleHalfDim;
            position = this.minH.rzsp + this.handleHalfDim;
          } else {
            dimension = Math.abs(this.maxH.rzsp - this.minH.rzsp) + this.handleHalfDim;
            position = 0;
          }
        }
        this.setDimension(this.selBar, dimension);
        this.setPosition(this.selBar, position);
        if (this.options.getSelectionBarColor) {
          var color = this.getSelectionBarColor();
          this.scope.barStyle = {
            backgroundColor: color
          };
        } else if (this.options.selectionBarGradient) {
          var offset = this.options.showSelectionBarFromValue !== null ? this.valueToPosition(this.options.showSelectionBarFromValue) : 0,
            reversed = offset - position > 0 ^ isSelectionBarFromRight,
            direction = this.options.vertical ? (reversed ? 'bottom' : 'top') : (reversed ? 'left' : 'right');
          this.scope.barStyle = {
            backgroundImage: 'linear-gradient(to ' + direction + ', ' + this.options.selectionBarGradient.from + ' 0%,' + this.options.selectionBarGradient.to + ' 100%)'
          };
          if (this.options.vertical) {
            this.scope.barStyle.backgroundPosition = 'center ' + (offset + dimension + position + (reversed ? -this.handleHalfDim : 0)) + 'px';
            this.scope.barStyle.backgroundSize = '100% ' + (this.barDimension - this.handleHalfDim) + 'px';
          } else {
            this.scope.barStyle.backgroundPosition = (offset - position + (reversed ? this.handleHalfDim : 0)) + 'px center';
            this.scope.barStyle.backgroundSize = (this.barDimension - this.handleHalfDim) + 'px 100%';
          }
        }
      },

      /**
       * Wrapper around the getSelectionBarColor of the user to pass to
       * correct parameters
       */
      getSelectionBarColor: function() {
        if (this.range)
          return this.options.getSelectionBarColor(this.scope.rzSliderModel, this.scope.rzSliderHigh);
        return this.options.getSelectionBarColor(this.scope.rzSliderModel);
      },

      /**
       * Wrapper around the getPointerColor of the user to pass to
       * correct parameters
       */
      getPointerColor: function(pointerType) {
        if (pointerType === 'max') {
          return this.options.getPointerColor(this.scope.rzSliderHigh, pointerType);
        }
        return this.options.getPointerColor(this.scope.rzSliderModel, pointerType);
      },

      /**
       * Wrapper around the getTickColor of the user to pass to
       * correct parameters
       */
      getTickColor: function(value) {
        return this.options.getTickColor(value);
      },

      /**
       * Update combined label position and value
       *
       * @returns {undefined}
       */
      updateCmbLabel: function() {
        var isLabelOverlap = null;
        if (this.options.rightToLeft) {
          isLabelOverlap = this.minLab.rzsp - this.minLab.rzsd - 10 <= this.maxLab.rzsp;
        } else {
          isLabelOverlap = this.minLab.rzsp + this.minLab.rzsd + 10 >= this.maxLab.rzsp;
        }

        if (isLabelOverlap) {
          var lowTr = this.getDisplayValue(this.lowValue, 'model'),
            highTr = this.getDisplayValue(this.highValue, 'high'),
            labelVal = '';
          if (this.options.mergeRangeLabelsIfSame && lowTr === highTr) {
            labelVal = lowTr;
          } else {
            labelVal = this.options.rightToLeft ? highTr + ' - ' + lowTr : lowTr + ' - ' + highTr;
          }

          this.translateFn(labelVal, this.cmbLab, 'cmb', false);
          var pos = this.options.boundPointerLabels ? Math.min(
            Math.max(
              this.selBar.rzsp + this.selBar.rzsd / 2 - this.cmbLab.rzsd / 2,
              0
            ),
            this.barDimension - this.cmbLab.rzsd
          ) : this.selBar.rzsp + this.selBar.rzsd / 2 - this.cmbLab.rzsd / 2;

          this.setPosition(this.cmbLab, pos);
          this.cmbLabelShown = true;
          this.hideEl(this.minLab);
          this.hideEl(this.maxLab);
          this.showEl(this.cmbLab);
        } else {
          this.cmbLabelShown = false;
          this.showEl(this.maxLab);
          this.showEl(this.minLab);
          this.hideEl(this.cmbLab);
        }
        if (this.options.autoHideLimitLabels) {
          this.shFloorCeil();
        }
      },

      /**
       * Return the translated value if a translate function is provided else the original value
       * @param value
       * @param which if it's min or max handle
       * @returns {*}
       */
      getDisplayValue: function(value, which) {
        if (this.options.stepsArray && !this.options.bindIndexForStepsArray) {
          value = this.getStepValue(value);
        }
        return this.customTrFn(value, this.options.id, which);
      },

      /**
       * Round value to step and precision based on minValue
       *
       * @param {number} value
       * @param {number} customStep a custom step to override the defined step
       * @returns {number}
       */
      roundStep: function(value, customStep) {
        var step = customStep ? customStep : this.step,
          steppedDifference = parseFloat((value - this.minValue) / step).toPrecision(12);
        steppedDifference = Math.round(+steppedDifference) * step;
        var newValue = (this.minValue + steppedDifference).toFixed(this.precision);
        return +newValue;
      },

      /**
       * Hide element
       *
       * @param element
       * @returns {jqLite} The jqLite wrapped DOM element
       */
      hideEl: function(element) {
        return element.css({
          visibility: 'hidden'
        });
      },

      /**
       * Show element
       *
       * @param element The jqLite wrapped DOM element
       * @returns {jqLite} The jqLite
       */
      showEl: function(element) {
        if (!!element.rzAlwaysHide) {
          return element;
        }

        return element.css({
          visibility: 'visible'
        });
      },

      /**
       * Set element left/top position depending on whether slider is horizontal or vertical
       *
       * @param {jqLite} elem The jqLite wrapped DOM element
       * @param {number} pos
       * @returns {number}
       */
      setPosition: function(elem, pos) {
        elem.rzsp = pos;
        var css = {};
        css[this.positionProperty] = Math.round(pos) + 'px';
        elem.css(css);
        return pos;
      },

      /**
       * Get element width/height depending on whether slider is horizontal or vertical
       *
       * @param {jqLite} elem The jqLite wrapped DOM element
       * @returns {number}
       */
      getDimension: function(elem) {
        var val = elem[0].getBoundingClientRect();
        if (this.options.vertical)
          elem.rzsd = (val.bottom - val.top) * this.options.scale;
        else
          elem.rzsd = (val.right - val.left) * this.options.scale;
        return elem.rzsd;
      },

      /**
       * Set element width/height depending on whether slider is horizontal or vertical
       *
       * @param {jqLite} elem  The jqLite wrapped DOM element
       * @param {number} dim
       * @returns {number}
       */
      setDimension: function(elem, dim) {
        elem.rzsd = dim;
        var css = {};
        css[this.dimensionProperty] = Math.round(dim) + 'px';
        elem.css(css);
        return dim;
      },

      /**
       * Returns a value that is within slider range
       *
       * @param {number} val
       * @returns {number}
       */
      sanitizeValue: function(val) {
        return Math.min(Math.max(val, this.minValue), this.maxValue);
      },

      /**
       * Translate value to pixel position
       *
       * @param {number} val
       * @returns {number}
       */
      valueToPosition: function(val) {
        var fn = this.linearValueToPosition;
        if (this.options.customValueToPosition)
          fn = this.options.customValueToPosition;
        else if (this.options.logScale)
          fn = this.logValueToPosition;

        val = this.sanitizeValue(val);
        var percent = fn(val, this.minValue, this.maxValue) || 0;
        if (this.options.rightToLeft)
          percent = 1 - percent;
        return percent * this.maxPos;
      },

      linearValueToPosition: function(val, minVal, maxVal) {
        var range = maxVal - minVal;
        return (val - minVal) / range;
      },

      logValueToPosition: function(val, minVal, maxVal) {
        val = Math.log(val);
        minVal = Math.log(minVal);
        maxVal = Math.log(maxVal);
        var range = maxVal - minVal;
        return (val - minVal) / range;
      },

      /**
       * Translate position to model value
       *
       * @param {number} position
       * @returns {number}
       */
      positionToValue: function(position) {
        var percent = position / this.maxPos;
        if (this.options.rightToLeft)
          percent = 1 - percent;
        var fn = this.linearPositionToValue;
        if (this.options.customPositionToValue)
          fn = this.options.customPositionToValue;
        else if (this.options.logScale)
          fn = this.logPositionToValue;
        return fn(percent, this.minValue, this.maxValue) || 0;
      },

      linearPositionToValue: function(percent, minVal, maxVal) {
        return percent * (maxVal - minVal) + minVal;
      },

      logPositionToValue: function(percent, minVal, maxVal) {
        minVal = Math.log(minVal);
        maxVal = Math.log(maxVal);
        var value = percent * (maxVal - minVal) + minVal;
        return Math.exp(value);
      },

      // Events
      /**
       * Get the X-coordinate or Y-coordinate of an event
       *
       * @param {Object} event  The event
       * @returns {number}
       */
      getEventXY: function(event) {
        /* http://stackoverflow.com/a/12336075/282882 */
        //noinspection JSLint
        var clientXY = this.options.vertical ? 'clientY' : 'clientX';
        if (event[clientXY] !== undefined) {
          return event[clientXY];
        }

        return event.originalEvent === undefined ?
          event.touches[0][clientXY] : event.originalEvent.touches[0][clientXY];
      },

      /**
       * Compute the event position depending on whether the slider is horizontal or vertical
       * @param event
       * @returns {number}
       */
      getEventPosition: function(event) {
        var sliderPos = this.sliderElem.rzsp,
          eventPos = 0;
        if (this.options.vertical)
          eventPos = -this.getEventXY(event) + sliderPos;
        else
          eventPos = this.getEventXY(event) - sliderPos;
        return eventPos * this.options.scale - this.handleHalfDim; // #346 handleHalfDim is already scaled
      },

      /**
       * Get event names for move and event end
       *
       * @param {Event}    event    The event
       *
       * @return {{moveEvent: string, endEvent: string}}
       */
      getEventNames: function(event) {
        var eventNames = {
          moveEvent: '',
          endEvent: ''
        };

        if (event.touches || (event.originalEvent !== undefined && event.originalEvent.touches)) {
          eventNames.moveEvent = 'touchmove';
          eventNames.endEvent = 'touchend';
        } else {
          eventNames.moveEvent = 'mousemove';
          eventNames.endEvent = 'mouseup';
        }

        return eventNames;
      },

      /**
       * Get the handle closest to an event.
       *
       * @param event {Event} The event
       * @returns {jqLite} The handle closest to the event.
       */
      getNearestHandle: function(event) {
        if (!this.range) {
          return this.minH;
        }
        var position = this.getEventPosition(event),
          distanceMin = Math.abs(position - this.minH.rzsp),
          distanceMax = Math.abs(position - this.maxH.rzsp);
        if (distanceMin < distanceMax)
          return this.minH;
        else if (distanceMin > distanceMax)
          return this.maxH;
        else if (!this.options.rightToLeft)
        //if event is at the same distance from min/max then if it's at left of minH, we return minH else maxH
          return position < this.minH.rzsp ? this.minH : this.maxH;
        else
        //reverse in rtl
          return position > this.minH.rzsp ? this.minH : this.maxH;
      },

      /**
       * Wrapper function to focus an angular element
       *
       * @param el {AngularElement} the element to focus
       */
      focusElement: function(el) {
        var DOM_ELEMENT = 0;
        el[DOM_ELEMENT].focus();
      },

      /**
       * Bind mouse and touch events to slider handles
       *
       * @returns {undefined}
       */
      bindEvents: function() {
        var barTracking, barStart, barMove;

        if (this.options.draggableRange) {
          barTracking = 'rzSliderDrag';
          barStart = this.onDragStart;
          barMove = this.onDragMove;
        } else {
          barTracking = 'lowValue';
          barStart = this.onStart;
          barMove = this.onMove;
        }

        if (!this.options.onlyBindHandles) {
          this.selBar.on('mousedown', angular.bind(this, barStart, null, barTracking));
          this.selBar.on('mousedown', angular.bind(this, barMove, this.selBar));
        }

        if (this.options.draggableRangeOnly) {
          this.minH.on('mousedown', angular.bind(this, barStart, null, barTracking));
          this.maxH.on('mousedown', angular.bind(this, barStart, null, barTracking));
        } else {
          this.minH.on('mousedown', angular.bind(this, this.onStart, this.minH, 'lowValue'));
          if (this.range) {
            this.maxH.on('mousedown', angular.bind(this, this.onStart, this.maxH, 'highValue'));
          }
          if (!this.options.onlyBindHandles) {
            this.fullBar.on('mousedown', angular.bind(this, this.onStart, null, null));
            this.fullBar.on('mousedown', angular.bind(this, this.onMove, this.fullBar));
            this.ticks.on('mousedown', angular.bind(this, this.onStart, null, null));
            this.ticks.on('mousedown', angular.bind(this, this.onTickClick, this.ticks));
          }
        }

        if (!this.options.onlyBindHandles) {
          this.selBar.on('touchstart', angular.bind(this, barStart, null, barTracking));
          this.selBar.on('touchstart', angular.bind(this, barMove, this.selBar));
        }
        if (this.options.draggableRangeOnly) {
          this.minH.on('touchstart', angular.bind(this, barStart, null, barTracking));
          this.maxH.on('touchstart', angular.bind(this, barStart, null, barTracking));
        } else {
          this.minH.on('touchstart', angular.bind(this, this.onStart, this.minH, 'lowValue'));
          if (this.range) {
            this.maxH.on('touchstart', angular.bind(this, this.onStart, this.maxH, 'highValue'));
          }
          if (!this.options.onlyBindHandles) {
            this.fullBar.on('touchstart', angular.bind(this, this.onStart, null, null));
            this.fullBar.on('touchstart', angular.bind(this, this.onMove, this.fullBar));
            this.ticks.on('touchstart', angular.bind(this, this.onStart, null, null));
            this.ticks.on('touchstart', angular.bind(this, this.onTickClick, this.ticks));
          }
        }

        if (this.options.keyboardSupport) {
          this.minH.on('focus', angular.bind(this, this.onPointerFocus, this.minH, 'lowValue'));
          if (this.range) {
            this.maxH.on('focus', angular.bind(this, this.onPointerFocus, this.maxH, 'highValue'));
          }
        }
      },

      /**
       * Unbind mouse and touch events to slider handles
       *
       * @returns {undefined}
       */
      unbindEvents: function() {
        this.minH.off();
        this.maxH.off();
        this.fullBar.off();
        this.selBar.off();
        this.ticks.off();
      },

      /**
       * onStart event handler
       *
       * @param {?Object} pointer The jqLite wrapped DOM element; if null, the closest handle is used
       * @param {?string} ref     The name of the handle being changed; if null, the closest handle's value is modified
       * @param {Event}   event   The event
       * @returns {undefined}
       */
      onStart: function(pointer, ref, event) {
        var ehMove, ehEnd,
          eventNames = this.getEventNames(event);

        event.stopPropagation();
        event.preventDefault();

        // We have to do this in case the HTML where the sliders are on
        // have been animated into view.
        this.calcViewDimensions();

        if (pointer) {
          this.tracking = ref;
        } else {
          pointer = this.getNearestHandle(event);
          this.tracking = pointer === this.minH ? 'lowValue' : 'highValue';
        }

        pointer.addClass('rz-active');

        if (this.options.keyboardSupport)
          this.focusElement(pointer);

        ehMove = angular.bind(this, this.dragging.active ? this.onDragMove : this.onMove, pointer);
        ehEnd = angular.bind(this, this.onEnd, ehMove);

        $document.on(eventNames.moveEvent, ehMove);
        $document.one(eventNames.endEvent, ehEnd);
        this.callOnStart();
      },

      /**
       * onMove event handler
       *
       * @param {jqLite} pointer
       * @param {Event}  event The event
       * @param {boolean}  fromTick if the event occured on a tick or not
       * @returns {undefined}
       */
      onMove: function(pointer, event, fromTick) {
        var newPos = this.getEventPosition(event),
          newValue,
          ceilValue = this.options.rightToLeft ? this.minValue : this.maxValue,
          flrValue = this.options.rightToLeft ? this.maxValue : this.minValue;

        if (newPos <= 0) {
          newValue = flrValue;
        } else if (newPos >= this.maxPos) {
          newValue = ceilValue;
        } else {
          newValue = this.positionToValue(newPos);
          if (fromTick && angular.isNumber(this.options.showTicks))
            newValue = this.roundStep(newValue, this.options.showTicks);
          else
            newValue = this.roundStep(newValue);
        }
        this.positionTrackingHandle(newValue);
      },

      /**
       * onEnd event handler
       *
       * @param {Event}    event    The event
       * @param {Function} ehMove   The the bound move event handler
       * @returns {undefined}
       */
      onEnd: function(ehMove, event) {
        var moveEventName = this.getEventNames(event).moveEvent;

        if (!this.options.keyboardSupport) {
          this.minH.removeClass('rz-active');
          this.maxH.removeClass('rz-active');
          this.tracking = '';
        }
        this.dragging.active = false;

        $document.off(moveEventName, ehMove);
        this.callOnEnd();
      },

      onTickClick: function(pointer, event) {
        this.onMove(pointer, event, true);
      },

      onPointerFocus: function(pointer, ref) {
        this.tracking = ref;
        pointer.one('blur', angular.bind(this, this.onPointerBlur, pointer));
        pointer.on('keydown', angular.bind(this, this.onKeyboardEvent));
        pointer.on('keyup', angular.bind(this, this.onKeyUp));
        this.firstKeyDown = true;
        pointer.addClass('rz-active');

        this.currentFocusElement = {
          pointer: pointer,
          ref: ref
        };
      },

      onKeyUp: function() {
        this.firstKeyDown = true;
        this.callOnEnd();
      },

      onPointerBlur: function(pointer) {
        pointer.off('keydown');
        pointer.off('keyup');
        this.tracking = '';
        pointer.removeClass('rz-active');
        this.currentFocusElement = null
      },

      /**
       * Key actions helper function
       *
       * @param {number} currentValue value of the slider
       *
       * @returns {?Object} action value mappings
       */
      getKeyActions: function(currentValue) {
        var increaseStep = currentValue + this.step,
          decreaseStep = currentValue - this.step,
          increasePage = currentValue + this.valueRange / 10,
          decreasePage = currentValue - this.valueRange / 10;

        //Left to right default actions
        var actions = {
          'UP': increaseStep,
          'DOWN': decreaseStep,
          'LEFT': decreaseStep,
          'RIGHT': increaseStep,
          'PAGEUP': increasePage,
          'PAGEDOWN': decreasePage,
          'HOME': this.minValue,
          'END': this.maxValue
        };
        //right to left means swapping right and left arrows
        if (this.options.rightToLeft) {
          actions.LEFT = increaseStep;
          actions.RIGHT = decreaseStep;
          // right to left and vertical means we also swap up and down
          if (this.options.vertical) {
            actions.UP = decreaseStep;
            actions.DOWN = increaseStep;
          }
        }
        return actions;
      },

      onKeyboardEvent: function(event) {
        var currentValue = this[this.tracking],
          keyCode = event.keyCode || event.which,
          keys = {
            38: 'UP',
            40: 'DOWN',
            37: 'LEFT',
            39: 'RIGHT',
            33: 'PAGEUP',
            34: 'PAGEDOWN',
            36: 'HOME',
            35: 'END'
          },
          actions = this.getKeyActions(currentValue),
          key = keys[keyCode],
          action = actions[key];
        if (action == null || this.tracking === '') return;
        event.preventDefault();

        if (this.firstKeyDown) {
          this.firstKeyDown = false;
          this.callOnStart();
        }

        var self = this;
        $timeout(function() {
          var newValue = self.roundStep(self.sanitizeValue(action));
          if (!self.options.draggableRangeOnly) {
            self.positionTrackingHandle(newValue);
          }
          else {
            var difference = self.highValue - self.lowValue,
              newMinValue, newMaxValue;
            if (self.tracking === 'lowValue') {
              newMinValue = newValue;
              newMaxValue = newValue + difference;
              if (newMaxValue > self.maxValue) {
                newMaxValue = self.maxValue;
                newMinValue = newMaxValue - difference;
              }
            } else {
              newMaxValue = newValue;
              newMinValue = newValue - difference;
              if (newMinValue < self.minValue) {
                newMinValue = self.minValue;
                newMaxValue = newMinValue + difference;
              }
            }
            self.positionTrackingBar(newMinValue, newMaxValue);
          }
        });
      },

      /**
       * onDragStart event handler
       *
       * Handles dragging of the middle bar.
       *
       * @param {Object} pointer The jqLite wrapped DOM element
       * @param {string} ref     One of the refLow, refHigh values
       * @param {Event}  event   The event
       * @returns {undefined}
       */
      onDragStart: function(pointer, ref, event) {
        var position = this.getEventPosition(event);
        this.dragging = {
          active: true,
          value: this.positionToValue(position),
          difference: this.highValue - this.lowValue,
          lowLimit: this.options.rightToLeft ? this.minH.rzsp - position : position - this.minH.rzsp,
          highLimit: this.options.rightToLeft ? position - this.maxH.rzsp : this.maxH.rzsp - position
        };

        this.onStart(pointer, ref, event);
      },

      /**
       * getValue helper function
       *
       * gets max or min value depending on whether the newPos is outOfBounds above or below the bar and rightToLeft
       *
       * @param {string} type 'max' || 'min' The value we are calculating
       * @param {number} newPos  The new position
       * @param {boolean} outOfBounds Is the new position above or below the max/min?
       * @param {boolean} isAbove Is the new position above the bar if out of bounds?
       *
       * @returns {number}
       */
      getValue: function(type, newPos, outOfBounds, isAbove) {
        var isRTL = this.options.rightToLeft,
          value = null;

        if (type === 'min') {
          if (outOfBounds) {
            if (isAbove) {
              value = isRTL ? this.minValue : this.maxValue - this.dragging.difference;
            } else {
              value = isRTL ? this.maxValue - this.dragging.difference : this.minValue;
            }
          } else {
            value = isRTL ? this.positionToValue(newPos + this.dragging.lowLimit) : this.positionToValue(newPos - this.dragging.lowLimit)
          }
        } else {
          if (outOfBounds) {
            if (isAbove) {
              value = isRTL ? this.minValue + this.dragging.difference : this.maxValue;
            } else {
              value = isRTL ? this.maxValue : this.minValue + this.dragging.difference;
            }
          } else {
            if (isRTL) {
              value = this.positionToValue(newPos + this.dragging.lowLimit) + this.dragging.difference
            } else {
              value = this.positionToValue(newPos - this.dragging.lowLimit) + this.dragging.difference;
            }
          }
        }
        return this.roundStep(value);
      },

      /**
       * onDragMove event handler
       *
       * Handles dragging of the middle bar.
       *
       * @param {jqLite} pointer
       * @param {Event}  event The event
       * @returns {undefined}
       */
      onDragMove: function(pointer, event) {
        var newPos = this.getEventPosition(event),
          newMinValue, newMaxValue,
          ceilLimit, flrLimit,
          isUnderFlrLimit, isOverCeilLimit,
          flrH, ceilH;

        if (this.options.rightToLeft) {
          ceilLimit = this.dragging.lowLimit;
          flrLimit = this.dragging.highLimit;
          flrH = this.maxH;
          ceilH = this.minH;
        } else {
          ceilLimit = this.dragging.highLimit;
          flrLimit = this.dragging.lowLimit;
          flrH = this.minH;
          ceilH = this.maxH;
        }
        isUnderFlrLimit = newPos <= flrLimit;
        isOverCeilLimit = newPos >= this.maxPos - ceilLimit;

        if (isUnderFlrLimit) {
          if (flrH.rzsp === 0)
            return;
          newMinValue = this.getValue('min', newPos, true, false);
          newMaxValue = this.getValue('max', newPos, true, false);
        } else if (isOverCeilLimit) {
          if (ceilH.rzsp === this.maxPos)
            return;
          newMaxValue = this.getValue('max', newPos, true, true);
          newMinValue = this.getValue('min', newPos, true, true);
        } else {
          newMinValue = this.getValue('min', newPos, false);
          newMaxValue = this.getValue('max', newPos, false);
        }
        this.positionTrackingBar(newMinValue, newMaxValue);
      },

      /**
       * Set the new value and position for the entire bar
       *
       * @param {number} newMinValue   the new minimum value
       * @param {number} newMaxValue   the new maximum value
       */
      positionTrackingBar: function(newMinValue, newMaxValue) {

        if (this.options.minLimit != null && newMinValue < this.options.minLimit) {
          newMinValue = this.options.minLimit;
          newMaxValue = newMinValue + this.dragging.difference;
        }
        if (this.options.maxLimit != null && newMaxValue > this.options.maxLimit) {
          newMaxValue = this.options.maxLimit;
          newMinValue = newMaxValue - this.dragging.difference;
        }

        this.lowValue = newMinValue;
        this.highValue = newMaxValue;
        this.applyLowValue();
        if (this.range)
          this.applyHighValue();
        this.applyModel(true);
        this.updateHandles('lowValue', this.valueToPosition(newMinValue));
        this.updateHandles('highValue', this.valueToPosition(newMaxValue));
      },

      /**
       * Set the new value and position to the current tracking handle
       *
       * @param {number} newValue new model value
       */
      positionTrackingHandle: function(newValue) {
        var valueChanged = false;
        newValue = this.applyMinMaxLimit(newValue);
        if (this.range) {
          if (this.options.pushRange) {
            newValue = this.applyPushRange(newValue);
            valueChanged = true;
          }
          else {
            if (this.options.noSwitching) {
              if (this.tracking === 'lowValue' && newValue > this.highValue)
                newValue = this.applyMinMaxRange(this.highValue);
              else if (this.tracking === 'highValue' && newValue < this.lowValue)
                newValue = this.applyMinMaxRange(this.lowValue);
            }
            newValue = this.applyMinMaxRange(newValue);
            /* This is to check if we need to switch the min and max handles */
            if (this.tracking === 'lowValue' && newValue > this.highValue) {
              this.lowValue = this.highValue;
              this.applyLowValue();
              this.applyModel();
              this.updateHandles(this.tracking, this.maxH.rzsp);
              this.updateAriaAttributes();
              this.tracking = 'highValue';
              this.minH.removeClass('rz-active');
              this.maxH.addClass('rz-active');
              if (this.options.keyboardSupport)
                this.focusElement(this.maxH);
              valueChanged = true;
            }
            else if (this.tracking === 'highValue' && newValue < this.lowValue) {
              this.highValue = this.lowValue;
              this.applyHighValue();
              this.applyModel();
              this.updateHandles(this.tracking, this.minH.rzsp);
              this.updateAriaAttributes();
              this.tracking = 'lowValue';
              this.maxH.removeClass('rz-active');
              this.minH.addClass('rz-active');
              if (this.options.keyboardSupport)
                this.focusElement(this.minH);
              valueChanged = true;
            }
          }
        }

        if (this[this.tracking] !== newValue) {
          this[this.tracking] = newValue;
          if (this.tracking === 'lowValue')
            this.applyLowValue();
          else
            this.applyHighValue();
          this.applyModel();
          this.updateHandles(this.tracking, this.valueToPosition(newValue));
          this.updateAriaAttributes();
          valueChanged = true;
        }

        if (valueChanged)
          this.applyModel(true);
      },

      applyMinMaxLimit: function(newValue) {
        if (this.options.minLimit != null && newValue < this.options.minLimit)
          return this.options.minLimit;
        if (this.options.maxLimit != null && newValue > this.options.maxLimit)
          return this.options.maxLimit;
        return newValue;
      },

      applyMinMaxRange: function(newValue) {
        var oppositeValue = this.tracking === 'lowValue' ? this.highValue : this.lowValue,
          difference = Math.abs(newValue - oppositeValue);
        if (this.options.minRange != null) {
          if (difference < this.options.minRange) {
            if (this.tracking === 'lowValue')
              return this.highValue - this.options.minRange;
            else
              return this.lowValue + this.options.minRange;
          }
        }
        if (this.options.maxRange != null) {
          if (difference > this.options.maxRange) {
            if (this.tracking === 'lowValue')
              return this.highValue - this.options.maxRange;
            else
              return this.lowValue + this.options.maxRange;
          }
        }
        return newValue;
      },

      applyPushRange: function(newValue) {
        var difference = this.tracking === 'lowValue' ? this.highValue - newValue : newValue - this.lowValue,
          minRange = this.options.minRange !== null ? this.options.minRange : this.options.step,
          maxRange = this.options.maxRange;
        // if smaller than minRange
        if (difference < minRange) {
          if (this.tracking === 'lowValue') {
            this.highValue = Math.min(newValue + minRange, this.maxValue);
            newValue = this.highValue - minRange;
            this.applyHighValue();
            this.updateHandles('highValue', this.valueToPosition(this.highValue));
          }
          else {
            this.lowValue = Math.max(newValue - minRange, this.minValue);
            newValue = this.lowValue + minRange;
            this.applyLowValue();
            this.updateHandles('lowValue', this.valueToPosition(this.lowValue));
          }
          this.updateAriaAttributes();
        }
        // if greater than maxRange
        else if (maxRange !== null && difference > maxRange) {
          if (this.tracking === 'lowValue') {
            this.highValue = newValue + maxRange;
            this.applyHighValue();
            this.updateHandles('highValue', this.valueToPosition(this.highValue));
          }
          else {
            this.lowValue = newValue - maxRange;
            this.applyLowValue();
            this.updateHandles('lowValue', this.valueToPosition(this.lowValue));
          }
          this.updateAriaAttributes();
        }
        return newValue;
      },

      /**
       * Apply the model values using scope.$apply.
       * We wrap it with the internalChange flag to avoid the watchers to be called
       */
      applyModel: function(callOnChange) {
        this.internalChange = true;
        this.scope.$apply();
        callOnChange && this.callOnChange();
        this.internalChange = false;
      },

      /**
       * Call the onStart callback if defined
       * The callback call is wrapped in a $evalAsync to ensure that its result will be applied to the scope.
       *
       * @returns {undefined}
       */
      callOnStart: function() {
        if (this.options.onStart) {
          var self = this,
            pointerType = this.tracking === 'lowValue' ? 'min' : 'max';
          this.scope.$evalAsync(function() {
            self.options.onStart(self.options.id, self.scope.rzSliderModel, self.scope.rzSliderHigh, pointerType);
          });
        }
      },

      /**
       * Call the onChange callback if defined
       * The callback call is wrapped in a $evalAsync to ensure that its result will be applied to the scope.
       *
       * @returns {undefined}
       */
      callOnChange: function() {
        if (this.options.onChange) {
          var self = this,
            pointerType = this.tracking === 'lowValue' ? 'min' : 'max';
          this.scope.$evalAsync(function() {
            self.options.onChange(self.options.id, self.scope.rzSliderModel, self.scope.rzSliderHigh, pointerType);
          });
        }
      },

      /**
       * Call the onEnd callback if defined
       * The callback call is wrapped in a $evalAsync to ensure that its result will be applied to the scope.
       *
       * @returns {undefined}
       */
      callOnEnd: function() {
        if (this.options.onEnd) {
          var self = this,
            pointerType = this.tracking === 'lowValue' ? 'min' : 'max';
          this.scope.$evalAsync(function() {
            self.options.onEnd(self.options.id, self.scope.rzSliderModel, self.scope.rzSliderHigh, pointerType);
          });
        }
        this.scope.$emit('slideEnded');
      }
    };

    return Slider;
  }])

  .directive('rzslider', ['RzSlider', function(RzSlider) {
    'use strict';

    return {
      restrict: 'AE',
      replace: true,
      scope: {
        rzSliderModel: '=?',
        rzSliderHigh: '=?',
        rzSliderOptions: '&?',
        rzSliderTplUrl: '@'
      },

      /**
       * Return template URL
       *
       * @param {jqLite} elem
       * @param {Object} attrs
       * @return {string}
       */
      templateUrl: function(elem, attrs) {
        //noinspection JSUnresolvedVariable
        return attrs.rzSliderTplUrl || 'rzSliderTpl.html';
      },

      link: function(scope, elem) {
        scope.slider = new RzSlider(scope, elem); //attach on scope so we can test it
      }
    };
  }]);

  // IDE assist

  /**
   * @name ngScope
   *
   * @property {number} rzSliderModel
   * @property {number} rzSliderHigh
   * @property {Object} rzSliderOptions
   */

  /**
   * @name jqLite
   *
   * @property {number|undefined} rzsp rzslider label position position
   * @property {number|undefined} rzsd rzslider element dimension
   * @property {string|undefined} rzsv rzslider label value/text
   * @property {Function} css
   * @property {Function} text
   */

  /**
   * @name Event
   * @property {Array} touches
   * @property {Event} originalEvent
   */

  /**
   * @name ThrottleOptions
   *
   * @property {boolean} leading
   * @property {boolean} trailing
   */

  module.run(['$templateCache', function($templateCache) {
  'use strict';

  $templateCache.put('rzSliderTpl.html',
    "<div class=rzslider><span class=rz-bar-wrapper><span class=rz-bar></span></span> <span class=rz-bar-wrapper><span class=\"rz-bar rz-selection\" ng-style=barStyle></span></span> <span class=\"rz-pointer rz-pointer-min\" ng-style=minPointerStyle></span> <span class=\"rz-pointer rz-pointer-max\" ng-style=maxPointerStyle></span> <span class=\"rz-bubble rz-limit rz-floor\"></span> <span class=\"rz-bubble rz-limit rz-ceil\"></span> <span class=rz-bubble></span> <span class=rz-bubble></span> <span class=rz-bubble></span><ul ng-show=showTicks class=rz-ticks><li ng-repeat=\"t in ticks track by $index\" class=rz-tick ng-class=\"{'rz-selected': t.selected}\" ng-style=t.style ng-attr-uib-tooltip=\"{{ t.tooltip }}\" ng-attr-tooltip-placement={{t.tooltipPlacement}} ng-attr-tooltip-append-to-body=\"{{ t.tooltip ? true : undefined}}\"><span ng-if=\"t.value != null\" class=rz-tick-value ng-attr-uib-tooltip=\"{{ t.valueTooltip }}\" ng-attr-tooltip-placement={{t.valueTooltipPlacement}}>{{ t.value }}</span> <span ng-if=\"t.legend != null\" class=rz-tick-legend>{{ t.legend }}</span></li></ul></div>"
  );

}]);

  return module.name
}));
