# Supplementary material for: Metaproteome analysis reveals that syntrophy, competition, and phage-host interaction shape microbial communities in biogas plants
Source: Microbiome. 2019 Apr 27;7:69. doi: 10.1186/s40168-019-0673-y (PMC6486700; doi:10.1186/s40168-019-0673-y)
Supplement: Supplementary file 13 — An interactive version of Fig. 3. (ZIP 6150 kb) [file 40168_2019_673_MOESM13_ESM.zip › interactive_figure_3/bower_components/colorbrewer.js]

// This product includes color specifications and designs developed by Cynthia Brewer (http://colorbrewer.org/).
var colorbrewer = {YlGn: {
3: ["#f7fcb9","#addd8e","#31a354"],
4: ["#ffffcc","#c2e699","#78c679","#238443"],
5: ["#ffffcc","#c2e699","#78c679","#31a354","#006837"],
6: ["#ffffcc","#d9f0a3","#addd8e","#78c679","#31a354","#006837"],
7: ["#ffffcc","#d9f0a3","#addd8e","#78c679","#41ab5d","#238443","#005a32"],
8: ["#ffffe5","#f7fcb9","#d9f0a3","#addd8e","#78c679","#41ab5d","#238443","#005a32"],
9: ["#ffffe5","#f7fcb9","#d9f0a3","#addd8e","#78c679","#41ab5d","#238443","#006837","#004529"]
},YlGnBu: {
3: ["#edf8b1","#7fcdbb","#2c7fb8"],
4: ["#ffffcc","#a1dab4","#41b6c4","#225ea8"],
5: ["#ffffcc","#a1dab4","#41b6c4","#2c7fb8","#253494"],
6: ["#ffffcc","#c7e9b4","#7fcdbb","#41b6c4","#2c7fb8","#253494"],
7: ["#ffffcc","#c7e9b4","#7fcdbb","#41b6c4","#1d91c0","#225ea8","#0c2c84"],
8: ["#ffffd9","#edf8b1","#c7e9b4","#7fcdbb","#41b6c4","#1d91c0","#225ea8","#0c2c84"],
9: ["#ffffd9","#edf8b1","#c7e9b4","#7fcdbb","#41b6c4","#1d91c0","#225ea8","#253494","#081d58"]
},GnBu: {
3: ["#e0f3db","#a8ddb5","#43a2ca"],
4: ["#f0f9e8","#bae4bc","#7bccc4","#2b8cbe"],
5: ["#f0f9e8","#bae4bc","#7bccc4","#43a2ca","#0868ac"],
6: ["#f0f9e8","#ccebc5","#a8ddb5","#7bccc4","#43a2ca","#0868ac"],
7: ["#f0f9e8","#ccebc5","#a8ddb5","#7bccc4","#4eb3d3","#2b8cbe","#08589e"],
8: ["#f7fcf0","#e0f3db","#ccebc5","#a8ddb5","#7bccc4","#4eb3d3","#2b8cbe","#08589e"],
9: ["#f7fcf0","#e0f3db","#ccebc5","#a8ddb5","#7bccc4","#4eb3d3","#2b8cbe","#0868ac","#084081"]
},BuGn: {
3: ["#e5f5f9","#99d8c9","#2ca25f"],
4: ["#edf8fb","#b2e2e2","#66c2a4","#238b45"],
5: ["#edf8fb","#b2e2e2","#66c2a4","#2ca25f","#006d2c"],
6: ["#edf8fb","#ccece6","#99d8c9","#66c2a4","#2ca25f","#006d2c"],
7: ["#edf8fb","#ccece6","#99d8c9","#66c2a4","#41ae76","#238b45","#005824"],
8: ["#f7fcfd","#e5f5f9","#ccece6","#99d8c9","#66c2a4","#41ae76","#238b45","#005824"],
9: ["#f7fcfd","#e5f5f9","#ccece6","#99d8c9","#66c2a4","#41ae76","#238b45","#006d2c","#00441b"]
},PuBuGn: {
3: ["#ece2f0","#a6bddb","#1c9099"],
4: ["#f6eff7","#bdc9e1","#67a9cf","#02818a"],
5: ["#f6eff7","#bdc9e1","#67a9cf","#1c9099","#016c59"],
6: ["#f6eff7","#d0d1e6","#a6bddb","#67a9cf","#1c9099","#016c59"],
7: ["#f6eff7","#d0d1e6","#a6bddb","#67a9cf","#3690c0","#02818a","#016450"],
8: ["#fff7fb","#ece2f0","#d0d1e6","#a6bddb","#67a9cf","#3690c0","#02818a","#016450"],
9: ["#fff7fb","#ece2f0","#d0d1e6","#a6bddb","#67a9cf","#3690c0","#02818a","#016c59","#014636"]
},PuBu: {
3: ["#ece7f2","#a6bddb","#2b8cbe"],
4: ["#f1eef6","#bdc9e1","#74a9cf","#0570b0"],
5: ["#f1eef6","#bdc9e1","#74a9cf","#2b8cbe","#045a8d"],
6: ["#f1eef6","#d0d1e6","#a6bddb","#74a9cf","#2b8cbe","#045a8d"],
7: ["#f1eef6","#d0d1e6","#a6bddb","#74a9cf","#3690c0","#0570b0","#034e7b"],
8: ["#fff7fb","#ece7f2","#d0d1e6","#a6bddb","#74a9cf","#3690c0","#0570b0","#034e7b"],
9: ["#fff7fb","#ece7f2","#d0d1e6","#a6bddb","#74a9cf","#3690c0","#0570b0","#045a8d","#023858"]
},BuPu: {
3: ["#e0ecf4","#9ebcda","#8856a7"],
4: ["#edf8fb","#b3cde3","#8c96c6","#88419d"],
5: ["#edf8fb","#b3cde3","#8c96c6","#8856a7","#810f7c"],
6: ["#edf8fb","#bfd3e6","#9ebcda","#8c96c6","#8856a7","#810f7c"],
7: ["#edf8fb","#bfd3e6","#9ebcda","#8c96c6","#8c6bb1","#88419d","#6e016b"],
8: ["#f7fcfd","#e0ecf4","#bfd3e6","#9ebcda","#8c96c6","#8c6bb1","#88419d","#6e016b"],
9: ["#f7fcfd","#e0ecf4","#bfd3e6","#9ebcda","#8c96c6","#8c6bb1","#88419d","#810f7c","#4d004b"]
},RdPu: {
3: ["#fde0dd","#fa9fb5","#c51b8a"],
4: ["#feebe2","#fbb4b9","#f768a1","#ae017e"],
5: ["#feebe2","#fbb4b9","#f768a1","#c51b8a","#7a0177"],
6: ["#feebe2","#fcc5c0","#fa9fb5","#f768a1","#c51b8a","#7a0177"],
7: ["#feebe2","#fcc5c0","#fa9fb5","#f768a1","#dd3497","#ae017e","#7a0177"],
8: ["#fff7f3","#fde0dd","#fcc5c0","#fa9fb5","#f768a1","#dd3497","#ae017e","#7a0177"],
9: ["#fff7f3","#fde0dd","#fcc5c0","#fa9fb5","#f768a1","#dd3497","#ae017e","#7a0177","#49006a"]
},PuRd: {
3: ["#e7e1ef","#c994c7","#dd1c77"],
4: ["#f1eef6","#d7b5d8","#df65b0","#ce1256"],
5: ["#f1eef6","#d7b5d8","#df65b0","#dd1c77","#980043"],
6: ["#f1eef6","#d4b9da","#c994c7","#df65b0","#dd1c77","#980043"],
7: ["#f1eef6","#d4b9da","#c994c7","#df65b0","#e7298a","#ce1256","#91003f"],
8: ["#f7f4f9","#e7e1ef","#d4b9da","#c994c7","#df65b0","#e7298a","#ce1256","#91003f"],
9: ["#f7f4f9","#e7e1ef","#d4b9da","#c994c7","#df65b0","#e7298a","#ce1256","#980043","#67001f"]
},OrRd: {
3: ["#fee8c8","#fdbb84","#e34a33"],
4: ["#fef0d9","#fdcc8a","#fc8d59","#d7301f"],
5: ["#fef0d9","#fdcc8a","#fc8d59","#e34a33","#b30000"],
6: ["#fef0d9","#fdd49e","#fdbb84","#fc8d59","#e34a33","#b30000"],
7: ["#fef0d9","#fdd49e","#fdbb84","#fc8d59","#ef6548","#d7301f","#990000"],
8: ["#fff7ec","#fee8c8","#fdd49e","#fdbb84","#fc8d59","#ef6548","#d7301f","#990000"],
9: ["#fff7ec","#fee8c8","#fdd49e","#fdbb84","#fc8d59","#ef6548","#d7301f","#b30000","#7f0000"]
},YlOrRd: {
3: ["#ffeda0","#feb24c","#f03b20"],
4: ["#ffffb2","#fecc5c","#fd8d3c","#e31a1c"],
5: ["#ffffb2","#fecc5c","#fd8d3c","#f03b20","#bd0026"],
6: ["#ffffb2","#fed976","#feb24c","#fd8d3c","#f03b20","#bd0026"],
7: ["#ffffb2","#fed976","#feb24c","#fd8d3c","#fc4e2a","#e31a1c","#b10026"],
8: ["#ffffcc","#ffeda0","#fed976","#feb24c","#fd8d3c","#fc4e2a","#e31a1c","#b10026"],
9: ["#ffffcc","#ffeda0","#fed976","#feb24c","#fd8d3c","#fc4e2a","#e31a1c","#bd0026","#800026"]
},YlOrBr: {
3: ["#fff7bc","#fec44f","#d95f0e"],
4: ["#ffffd4","#fed98e","#fe9929","#cc4c02"],
5: ["#ffffd4","#fed98e","#fe9929","#d95f0e","#993404"],
6: ["#ffffd4","#fee391","#fec44f","#fe9929","#d95f0e","#993404"],
7: ["#ffffd4","#fee391","#fec44f","#fe9929","#ec7014","#cc4c02","#8c2d04"],
8: ["#ffffe5","#fff7bc","#fee391","#fec44f","#fe9929","#ec7014","#cc4c02","#8c2d04"],
9: ["#ffffe5","#fff7bc","#fee391","#fec44f","#fe9929","#ec7014","#cc4c02","#993404","#662506"]
},Purples: {
3: ["#efedf5","#bcbddc","#756bb1"],
4: ["#f2f0f7","#cbc9e2","#9e9ac8","#6a51a3"],
5: ["#f2f0f7","#cbc9e2","#9e9ac8","#756bb1","#54278f"],
6: ["#f2f0f7","#dadaeb","#bcbddc","#9e9ac8","#756bb1","#54278f"],
7: ["#f2f0f7","#dadaeb","#bcbddc","#9e9ac8","#807dba","#6a51a3","#4a1486"],
8: ["#fcfbfd","#efedf5","#dadaeb","#bcbddc","#9e9ac8","#807dba","#6a51a3","#4a1486"],
9: ["#fcfbfd","#efedf5","#dadaeb","#bcbddc","#9e9ac8","#807dba","#6a51a3","#54278f","#3f007d"]
},Blues: {
3: ["#deebf7","#9ecae1","#3182bd"],
4: ["#eff3ff","#bdd7e7","#6baed6","#2171b5"],
5: ["#eff3ff","#bdd7e7","#6baed6","#3182bd","#08519c"],
6: ["#eff3ff","#c6dbef","#9ecae1","#6baed6","#3182bd","#08519c"],
7: ["#eff3ff","#c6dbef","#9ecae1","#6baed6","#4292c6","#2171b5","#084594"],
8: ["#f7fbff","#deebf7","#c6dbef","#9ecae1","#6baed6","#4292c6","#2171b5","#084594"],
9: ["#f7fbff","#deebf7","#c6dbef","#9ecae1","#6baed6","#4292c6","#2171b5","#08519c","#08306b"]
},Greens: {
3: ["#e5f5e0","#a1d99b","#31a354"],
4: ["#edf8e9","#bae4b3","#74c476","#238b45"],
5: ["#edf8e9","#bae4b3","#74c476","#31a354","#006d2c"],
6: ["#edf8e9","#c7e9c0","#a1d99b","#74c476","#31a354","#006d2c"],
7: ["#edf8e9","#c7e9c0","#a1d99b","#74c476","#41ab5d","#238b45","#005a32"],
8: ["#f7fcf5","#e5f5e0","#c7e9c0","#a1d99b","#74c476","#41ab5d","#238b45","#005a32"],
9: ["#f7fcf5","#e5f5e0","#c7e9c0","#a1d99b","#74c476","#41ab5d","#238b45","#006d2c","#00441b"]
},Oranges: {
3: ["#fee6ce","#fdae6b","#e6550d"],
4: ["#feedde","#fdbe85","#fd8d3c","#d94701"],
5: ["#feedde","#fdbe85","#fd8d3c","#e6550d","#a63603"],
6: ["#feedde","#fdd0a2","#fdae6b","#fd8d3c","#e6550d","#a63603"],
7: ["#feedde","#fdd0a2","#fdae6b","#fd8d3c","#f16913","#d94801","#8c2d04"],
8: ["#fff5eb","#fee6ce","#fdd0a2","#fdae6b","#fd8d3c","#f16913","#d94801","#8c2d04"],
9: ["#fff5eb","#fee6ce","#fdd0a2","#fdae6b","#fd8d3c","#f16913","#d94801","#a63603","#7f2704"]
},Reds: {
3: ["#fee0d2","#fc9272","#de2d26"],
4: ["#fee5d9","#fcae91","#fb6a4a","#cb181d"],
5: ["#fee5d9","#fcae91","#fb6a4a","#de2d26","#a50f15"],
6: ["#fee5d9","#fcbba1","#fc9272","#fb6a4a","#de2d26","#a50f15"],
7: ["#fee5d9","#fcbba1","#fc9272","#fb6a4a","#ef3b2c","#cb181d","#99000d"],
8: ["#fff5f0","#fee0d2","#fcbba1","#fc9272","#fb6a4a","#ef3b2c","#cb181d","#99000d"],
9: ["#fff5f0","#fee0d2","#fcbba1","#fc9272","#fb6a4a","#ef3b2c","#cb181d","#a50f15","#67000d"]
},Greys: {
3: ["#f0f0f0","#bdbdbd","#636363"],
4: ["#f7f7f7","#cccccc","#969696","#525252"],
5: ["#f7f7f7","#cccccc","#969696","#636363","#252525"],
6: ["#f7f7f7","#d9d9d9","#bdbdbd","#969696","#636363","#252525"],
7: ["#f7f7f7","#d9d9d9","#bdbdbd","#969696","#737373","#525252","#252525"],
8: ["#ffffff","#f0f0f0","#d9d9d9","#bdbdbd","#969696","#737373","#525252","#252525"],
9: ["#ffffff","#f0f0f0","#d9d9d9","#bdbdbd","#969696","#737373","#525252","#252525","#000000"]
},PuOr: {
3: ["#f1a340","#f7f7f7","#998ec3"],
4: ["#e66101","#fdb863","#b2abd2","#5e3c99"],
5: ["#e66101","#fdb863","#f7f7f7","#b2abd2","#5e3c99"],
6: ["#b35806","#f1a340","#fee0b6","#d8daeb","#998ec3","#542788"],
7: ["#b35806","#f1a340","#fee0b6","#f7f7f7","#d8daeb","#998ec3","#542788"],
8: ["#b35806","#e08214","#fdb863","#fee0b6","#d8daeb","#b2abd2","#8073ac","#542788"],
9: ["#b35806","#e08214","#fdb863","#fee0b6","#f7f7f7","#d8daeb","#b2abd2","#8073ac","#542788"],
10: ["#7f3b08","#b35806","#e08214","#fdb863","#fee0b6","#d8daeb","#b2abd2","#8073ac","#542788","#2d004b"],
11: ["#7f3b08","#b35806","#e08214","#fdb863","#fee0b6","#f7f7f7","#d8daeb","#b2abd2","#8073ac","#542788","#2d004b"]
},BrBG: {
3: ["#d8b365","#f5f5f5","#5ab4ac"],
4: ["#a6611a","#dfc27d","#80cdc1","#018571"],
5: ["#a6611a","#dfc27d","#f5f5f5","#80cdc1","#018571"],
6: ["#8c510a","#d8b365","#f6e8c3","#c7eae5","#5ab4ac","#01665e"],
7: ["#8c510a","#d8b365","#f6e8c3","#f5f5f5","#c7eae5","#5ab4ac","#01665e"],
8: ["#8c510a","#bf812d","#dfc27d","#f6e8c3","#c7eae5","#80cdc1","#35978f","#01665e"],
9: ["#8c510a","#bf812d","#dfc27d","#f6e8c3","#f5f5f5","#c7eae5","#80cdc1","#35978f","#01665e"],
10: ["#543005","#8c510a","#bf812d","#dfc27d","#f6e8c3","#c7eae5","#80cdc1","#35978f","#01665e","#003c30"],
11: ["#543005","#8c510a","#bf812d","#dfc27d","#f6e8c3","#f5f5f5","#c7eae5","#80cdc1","#35978f","#01665e","#003c30"]
},PRGn: {
3: ["#af8dc3","#f7f7f7","#7fbf7b"],
4: ["#7b3294","#c2a5cf","#a6dba0","#008837"],
5: ["#7b3294","#c2a5cf","#f7f7f7","#a6dba0","#008837"],
6: ["#762a83","#af8dc3","#e7d4e8","#d9f0d3","#7fbf7b","#1b7837"],
7: ["#762a83","#af8dc3","#e7d4e8","#f7f7f7","#d9f0d3","#7fbf7b","#1b7837"],
8: ["#762a83","#9970ab","#c2a5cf","#e7d4e8","#d9f0d3","#a6dba0","#5aae61","#1b7837"],
9: ["#762a83","#9970ab","#c2a5cf","#e7d4e8","#f7f7f7","#d9f0d3","#a6dba0","#5aae61","#1b7837"],
10: ["#40004b","#762a83","#9970ab","#c2a5cf","#e7d4e8","#d9f0d3","#a6dba0","#5aae61","#1b7837","#00441b"],
11: ["#40004b","#762a83","#9970ab","#c2a5cf","#e7d4e8","#f7f7f7","#d9f0d3","#a6dba0","#5aae61","#1b7837","#00441b"]
},PiYG: {
3: ["#e9a3c9","#f7f7f7","#a1d76a"],
4: ["#d01c8b","#f1b6da","#b8e186","#4dac26"],
5: ["#d01c8b","#f1b6da","#f7f7f7","#b8e186","#4dac26"],
6: ["#c51b7d","#e9a3c9","#fde0ef","#e6f5d0","#a1d76a","#4d9221"],
7: ["#c51b7d","#e9a3c9","#fde0ef","#f7f7f7","#e6f5d0","#a1d76a","#4d9221"],
8: ["#c51b7d","#de77ae","#f1b6da","#fde0ef","#e6f5d0","#b8e186","#7fbc41","#4d9221"],
9: ["#c51b7d","#de77ae","#f1b6da","#fde0ef","#f7f7f7","#e6f5d0","#b8e186","#7fbc41","#4d9221"],
10: ["#8e0152","#c51b7d","#de77ae","#f1b6da","#fde0ef","#e6f5d0","#b8e186","#7fbc41","#4d9221","#276419"],
11: ["#8e0152","#c51b7d","#de77ae","#f1b6da","#fde0ef","#f7f7f7","#e6f5d0","#b8e186","#7fbc41","#4d9221","#276419"]
},RdBu: {
3: ["#ef8a62","#f7f7f7","#67a9cf"],
4: ["#ca0020","#f4a582","#92c5de","#0571b0"],
5: ["#ca0020","#f4a582","#f7f7f7","#92c5de","#0571b0"],
6: ["#b2182b","#ef8a62","#fddbc7","#d1e5f0","#67a9cf","#2166ac"],
7: ["#b2182b","#ef8a62","#fddbc7","#f7f7f7","#d1e5f0","#67a9cf","#2166ac"],
8: ["#b2182b","#d6604d","#f4a582","#fddbc7","#d1e5f0","#92c5de","#4393c3","#2166ac"],
9: ["#b2182b","#d6604d","#f4a582","#fddbc7","#f7f7f7","#d1e5f0","#92c5de","#4393c3","#2166ac"],
10: ["#67001f","#b2182b","#d6604d","#f4a582","#fddbc7","#d1e5f0","#92c5de","#4393c3","#2166ac","#053061"],
11: ["#67001f","#b2182b","#d6604d","#f4a582","#fddbc7","#f7f7f7","#d1e5f0","#92c5de","#4393c3","#2166ac","#053061"]
},RdGy: {
3: ["#ef8a62","#ffffff","#999999"],
4: ["#ca0020","#f4a582","#bababa","#404040"],
5: ["#ca0020","#f4a582","#ffffff","#bababa","#404040"],
6: ["#b2182b","#ef8a62","#fddbc7","#e0e0e0","#999999","#4d4d4d"],
7: ["#b2182b","#ef8a62","#fddbc7","#ffffff","#e0e0e0","#999999","#4d4d4d"],
8: ["#b2182b","#d6604d","#f4a582","#fddbc7","#e0e0e0","#bababa","#878787","#4d4d4d"],
9: ["#b2182b","#d6604d","#f4a582","#fddbc7","#ffffff","#e0e0e0","#bababa","#878787","#4d4d4d"],
10: ["#67001f","#b2182b","#d6604d","#f4a582","#fddbc7","#e0e0e0","#bababa","#878787","#4d4d4d","#1a1a1a"],
11: ["#67001f","#b2182b","#d6604d","#f4a582","#fddbc7","#ffffff","#e0e0e0","#bababa","#878787","#4d4d4d","#1a1a1a"]
},RdYlBu: {
3: ["#fc8d59","#ffffbf","#91bfdb"],
4: ["#d7191c","#fdae61","#abd9e9","#2c7bb6"],
5: ["#d7191c","#fdae61","#ffffbf","#abd9e9","#2c7bb6"],
6: ["#d73027","#fc8d59","#fee090","#e0f3f8","#91bfdb","#4575b4"],
7: ["#d73027","#fc8d59","#fee090","#ffffbf","#e0f3f8","#91bfdb","#4575b4"],
8: ["#d73027","#f46d43","#fdae61","#fee090","#e0f3f8","#abd9e9","#74add1","#4575b4"],
9: ["#d73027","#f46d43","#fdae61","#fee090","#ffffbf","#e0f3f8","#abd9e9","#74add1","#4575b4"],
10: ["#a50026","#d73027","#f46d43","#fdae61","#fee090","#e0f3f8","#abd9e9","#74add1","#4575b4","#313695"],
11: ["#a50026","#d73027","#f46d43","#fdae61","#fee090","#ffffbf","#e0f3f8","#abd9e9","#74add1","#4575b4","#313695"]
},Spectral: {
3: ["#fc8d59","#ffffbf","#99d594"],
4: ["#d7191c","#fdae61","#abdda4","#2b83ba"],
5: ["#d7191c","#fdae61","#ffffbf","#abdda4","#2b83ba"],
6: ["#d53e4f","#fc8d59","#fee08b","#e6f598","#99d594","#3288bd"],
7: ["#d53e4f","#fc8d59","#fee08b","#ffffbf","#e6f598","#99d594","#3288bd"],
8: ["#d53e4f","#f46d43","#fdae61","#fee08b","#e6f598","#abdda4","#66c2a5","#3288bd"],
9: ["#d53e4f","#f46d43","#fdae61","#fee08b","#ffffbf","#e6f598","#abdda4","#66c2a5","#3288bd"],
10: ["#9e0142","#d53e4f","#f46d43","#fdae61","#fee08b","#e6f598","#abdda4","#66c2a5","#3288bd","#5e4fa2"],
11: ["#9e0142","#d53e4f","#f46d43","#fdae61","#fee08b","#ffffbf","#e6f598","#abdda4","#66c2a5","#3288bd","#5e4fa2"]
},RdYlGn: {
3: ["#fc8d59","#ffffbf","#91cf60"],
4: ["#d7191c","#fdae61","#a6d96a","#1a9641"],
5: ["#d7191c","#fdae61","#ffffbf","#a6d96a","#1a9641"],
6: ["#d73027","#fc8d59","#fee08b","#d9ef8b","#91cf60","#1a9850"],
7: ["#d73027","#fc8d59","#fee08b","#ffffbf","#d9ef8b","#91cf60","#1a9850"],
8: ["#d73027","#f46d43","#fdae61","#fee08b","#d9ef8b","#a6d96a","#66bd63","#1a9850"],
9: ["#d73027","#f46d43","#fdae61","#fee08b","#ffffbf","#d9ef8b","#a6d96a","#66bd63","#1a9850"],
10: ["#a50026","#d73027","#f46d43","#fdae61","#fee08b","#d9ef8b","#a6d96a","#66bd63","#1a9850","#006837"],
11: ["#a50026","#d73027","#f46d43","#fdae61","#fee08b","#ffffbf","#d9ef8b","#a6d96a","#66bd63","#1a9850","#006837"]
},Accent: {
3: ["#7fc97f","#beaed4","#fdc086"],
4: ["#7fc97f","#beaed4","#fdc086","#ffff99"],
5: ["#7fc97f","#beaed4","#fdc086","#ffff99","#386cb0"],
6: ["#7fc97f","#beaed4","#fdc086","#ffff99","#386cb0","#f0027f"],
7: ["#7fc97f","#beaed4","#fdc086","#ffff99","#386cb0","#f0027f","#bf5b17"],
8: ["#7fc97f","#beaed4","#fdc086","#ffff99","#386cb0","#f0027f","#bf5b17","#666666"]
},Dark2: {
3: ["#1b9e77","#d95f02","#7570b3"],
4: ["#1b9e77","#d95f02","#7570b3","#e7298a"],
5: ["#1b9e77","#d95f02","#7570b3","#e7298a","#66a61e"],
6: ["#1b9e77","#d95f02","#7570b3","#e7298a","#66a61e","#e6ab02"],
7: ["#1b9e77","#d95f02","#7570b3","#e7298a","#66a61e","#e6ab02","#a6761d"],
8: ["#1b9e77","#d95f02","#7570b3","#e7298a","#66a61e","#e6ab02","#a6761d","#666666"]
},Paired: {
3: ["#a6cee3","#1f78b4","#b2df8a"],
4: ["#a6cee3","#1f78b4","#b2df8a","#33a02c"],
5: ["#a6cee3","#1f78b4","#b2df8a","#33a02c","#fb9a99"],
6: ["#a6cee3","#1f78b4","#b2df8a","#33a02c","#fb9a99","#e31a1c"],
7: ["#a6cee3","#1f78b4","#b2df8a","#33a02c","#fb9a99","#e31a1c","#fdbf6f"],
8: ["#a6cee3","#1f78b4","#b2df8a","#33a02c","#fb9a99","#e31a1c","#fdbf6f","#ff7f00"],
9: ["#a6cee3","#1f78b4","#b2df8a","#33a02c","#fb9a99","#e31a1c","#fdbf6f","#ff7f00","#cab2d6"],
10: ["#a6cee3","#1f78b4","#b2df8a","#33a02c","#fb9a99","#e31a1c","#fdbf6f","#ff7f00","#cab2d6","#6a3d9a"],
11: ["#a6cee3","#1f78b4","#b2df8a","#33a02c","#fb9a99","#e31a1c","#fdbf6f","#ff7f00","#cab2d6","#6a3d9a","#ffff99"],
12: ["#a6cee3","#1f78b4","#b2df8a","#33a02c","#fb9a99","#e31a1c","#fdbf6f","#ff7f00","#cab2d6","#6a3d9a","#ffff99","#b15928"]
},Pastel1: {
3: ["#fbb4ae","#b3cde3","#ccebc5"],
4: ["#fbb4ae","#b3cde3","#ccebc5","#decbe4"],
5: ["#fbb4ae","#b3cde3","#ccebc5","#decbe4","#fed9a6"],
6: ["#fbb4ae","#b3cde3","#ccebc5","#decbe4","#fed9a6","#ffffcc"],
7: ["#fbb4ae","#b3cde3","#ccebc5","#decbe4","#fed9a6","#ffffcc","#e5d8bd"],
8: ["#fbb4ae","#b3cde3","#ccebc5","#decbe4","#fed9a6","#ffffcc","#e5d8bd","#fddaec"],
9: ["#fbb4ae","#b3cde3","#ccebc5","#decbe4","#fed9a6","#ffffcc","#e5d8bd","#fddaec","#f2f2f2"]
},Pastel2: {
3: ["#b3e2cd","#fdcdac","#cbd5e8"],
4: ["#b3e2cd","#fdcdac","#cbd5e8","#f4cae4"],
5: ["#b3e2cd","#fdcdac","#cbd5e8","#f4cae4","#e6f5c9"],
6: ["#b3e2cd","#fdcdac","#cbd5e8","#f4cae4","#e6f5c9","#fff2ae"],
7: ["#b3e2cd","#fdcdac","#cbd5e8","#f4cae4","#e6f5c9","#fff2ae","#f1e2cc"],
8: ["#b3e2cd","#fdcdac","#cbd5e8","#f4cae4","#e6f5c9","#fff2ae","#f1e2cc","#cccccc"]
},Set1: {
3: ["#e41a1c","#377eb8","#4daf4a"],
4: ["#e41a1c","#377eb8","#4daf4a","#984ea3"],
5: ["#e41a1c","#377eb8","#4daf4a","#984ea3","#ff7f00"],
6: ["#e41a1c","#377eb8","#4daf4a","#984ea3","#ff7f00","#ffff33"],
7: ["#e41a1c","#377eb8","#4daf4a","#984ea3","#ff7f00","#ffff33","#a65628"],
8: ["#e41a1c","#377eb8","#4daf4a","#984ea3","#ff7f00","#ffff33","#a65628","#f781bf"],
9: ["#e41a1c","#377eb8","#4daf4a","#984ea3","#ff7f00","#ffff33","#a65628","#f781bf","#999999"]
},Set2: {
3: ["#66c2a5","#fc8d62","#8da0cb"],
4: ["#66c2a5","#fc8d62","#8da0cb","#e78ac3"],
5: ["#66c2a5","#fc8d62","#8da0cb","#e78ac3","#a6d854"],
6: ["#66c2a5","#fc8d62","#8da0cb","#e78ac3","#a6d854","#ffd92f"],
7: ["#66c2a5","#fc8d62","#8da0cb","#e78ac3","#a6d854","#ffd92f","#e5c494"],
8: ["#66c2a5","#fc8d62","#8da0cb","#e78ac3","#a6d854","#ffd92f","#e5c494","#b3b3b3"]
},Set3: {
3: ["#8dd3c7","#ffffb3","#bebada"],
4: ["#8dd3c7","#ffffb3","#bebada","#fb8072"],
5: ["#8dd3c7","#ffffb3","#bebada","#fb8072","#80b1d3"],
6: ["#8dd3c7","#ffffb3","#bebada","#fb8072","#80b1d3","#fdb462"],
7: ["#8dd3c7","#ffffb3","#bebada","#fb8072","#80b1d3","#fdb462","#b3de69"],
8: ["#8dd3c7","#ffffb3","#bebada","#fb8072","#80b1d3","#fdb462","#b3de69","#fccde5"],
9: ["#8dd3c7","#ffffb3","#bebada","#fb8072","#80b1d3","#fdb462","#b3de69","#fccde5","#d9d9d9"],
10: ["#8dd3c7","#ffffb3","#bebada","#fb8072","#80b1d3","#fdb462","#b3de69","#fccde5","#d9d9d9","#bc80bd"],
11: ["#8dd3c7","#ffffb3","#bebada","#fb8072","#80b1d3","#fdb462","#b3de69","#fccde5","#d9d9d9","#bc80bd","#ccebc5"],
12: ["#8dd3c7","#ffffb3","#bebada","#fb8072","#80b1d3","#fdb462","#b3de69","#fccde5","#d9d9d9","#bc80bd","#ccebc5","#ffed6f"]
}};
