# Supplementary material for: Metaproteome analysis reveals that syntrophy, competition, and phage-host interaction shape microbial communities in biogas plants
Source: Microbiome. 2019 Apr 27;7:69. doi: 10.1186/s40168-019-0673-y (PMC6486700; doi:10.1186/s40168-019-0673-y)
Supplement: Supplementary file 13 — An interactive version of Fig. 3. (ZIP 6150 kb) [file 40168_2019_673_MOESM13_ESM.zip › interactive_figure_3/bower_components/d3/bower.json]

{
  "name": "d3",
  "version": "3.4.13",
  "main": "d3.js",
  "scripts": [
    "d3.js"
  ],
  "ignore": [
    ".DS_Store",
    ".git",
    ".gitignore",
    ".npmignore",
    ".travis.yml",
    "Makefile",
    "bin",
    "component.json",
    "index.js",
    "lib",
    "node_modules",
    "package.json",
    "src",
    "test"
  ]
}
