# Supplementary material for: Metaproteome analysis reveals that syntrophy, competition, and phage-host interaction shape microbial communities in biogas plants
Source: Microbiome. 2019 Apr 27;7:69. doi: 10.1186/s40168-019-0673-y (PMC6486700; doi:10.1186/s40168-019-0673-y)
Supplement: Supplementary file 13 — An interactive version of Fig. 3. (ZIP 6150 kb) [file 40168_2019_673_MOESM13_ESM.zip › interactive_figure_3/bower_components/d3/composer.json]

{
	"name": "mbostock/d3",
	"description": "A small, free JavaScript library for manipulating documents based on data.",
	"keywords": ["dom", "svg", "visualization", "js", "canvas"],
	"homepage": "http://d3js.org/",
	"license": "BSD-3-Clause",
	"authors": [
		{
			"name": "Mike Bostock",
			"homepage": "http://bost.ocks.org/mike"
		}
	],
	"support": {
		"issues": "https://github.com/mbostock/d3/issues",
		"wiki": "https://github.com/mbostock/d3/wiki",
		"API": "https://github.com/mbostock/d3/wiki/API-Reference",
		"source": "https://github.com/mbostock/d3"
	}
}
