# Supplementary material for: Metaproteome analysis reveals that syntrophy, competition, and phage-host interaction shape microbial communities in biogas plants
Source: Microbiome. 2019 Apr 27;7:69. doi: 10.1186/s40168-019-0673-y (PMC6486700; doi:10.1186/s40168-019-0673-y)
Supplement: Supplementary file 13 — An interactive version of Fig. 3. (ZIP 6150 kb) [file 40168_2019_673_MOESM13_ESM.zip › interactive_figure_3/bower_components/d3/d3-color.v1.min.js]

// https://d3js.org/d3-color/ Version 1.0.2. Copyright 2016 Mike Bostock.
!function(t,e){"object"==typeof exports&&"undefined"!=typeof module?e(exports):"function"==typeof define&&define.amd?define(["exports"],e):e(t.d3=t.d3||{})}(this,function(t){"use strict";function e(t,e){var n=Object.create(t.prototype);for(var i in e)n[i]=e[i];return n}function n(){}function i(t){var e;return t=(t+"").trim().toLowerCase(),(e=S.exec(t))?(e=parseInt(e[1],16),new h(e>>8&15|e>>4&240,e>>4&15|240&e,(15&e)<<4|15&e,1)):(e=_.exec(t))?r(parseInt(e[1],16)):(e=z.exec(t))?new h(e[1],e[2],e[3],1):(e=C.exec(t))?new h(255*e[1]/100,255*e[2]/100,255*e[3]/100,1):(e=L.exec(t))?a(e[1],e[2],e[3],e[4]):(e=A.exec(t))?a(255*e[1]/100,255*e[2]/100,255*e[3]/100,e[4]):(e=B.exec(t))?l(e[1],e[2]/100,e[3]/100,1):(e=D.exec(t))?l(e[1],e[2]/100,e[3]/100,e[4]):F.hasOwnProperty(t)?r(F[t]):"transparent"===t?new h(NaN,NaN,NaN,0):null}function r(t){return new h(t>>16&255,t>>8&255,255&t,1)}function a(t,e,n,i){return i<=0&&(t=e=n=NaN),new h(t,e,n,i)}function s(t){return t instanceof n||(t=i(t)),t?(t=t.rgb(),new h(t.r,t.g,t.b,t.opacity)):new h}function o(t,e,n,i){return 1===arguments.length?s(t):new h(t,e,n,null==i?1:i)}function h(t,e,n,i){this.r=+t,this.g=+e,this.b=+n,this.opacity=+i}function l(t,e,n,i){return i<=0?t=e=n=NaN:n<=0||n>=1?t=e=NaN:e<=0&&(t=NaN),new g(t,e,n,i)}function u(t){if(t instanceof g)return new g(t.h,t.s,t.l,t.opacity);if(t instanceof n||(t=i(t)),!t)return new g;if(t instanceof g)return t;t=t.rgb();var e=t.r/255,r=t.g/255,a=t.b/255,s=Math.min(e,r,a),o=Math.max(e,r,a),h=NaN,l=o-s,u=(o+s)/2;return l?(h=e===o?(r-a)/l+6*(r<a):r===o?(a-e)/l+2:(e-r)/l+4,l/=u<.5?o+s:2-o-s,h*=60):l=u>0&&u<1?0:h,new g(h,l,u,t.opacity)}function c(t,e,n,i){return 1===arguments.length?u(t):new g(t,e,n,null==i?1:i)}function g(t,e,n,i){this.h=+t,this.s=+e,this.l=+n,this.opacity=+i}function d(t,e,n){return 255*(t<60?e+(n-e)*t/60:t<180?n:t<240?e+(n-e)*(240-t)/60:e)}function p(t){if(t instanceof b)return new b(t.l,t.a,t.b,t.opacity);if(t instanceof v){var e=t.h*G;return new b(t.l,Math.cos(e)*t.c,Math.sin(e)*t.c,t.opacity)}t instanceof h||(t=s(t));var n=k(t.r),i=k(t.g),r=k(t.b),a=y((.4124564*n+.3575761*i+.1804375*r)/K),o=y((.2126729*n+.7151522*i+.072175*r)/Q),l=y((.0193339*n+.119192*i+.9503041*r)/T);return new b(116*o-16,500*(a-o),200*(o-l),t.opacity)}function f(t,e,n,i){return 1===arguments.length?p(t):new b(t,e,n,null==i?1:i)}function b(t,e,n,i){this.l=+t,this.a=+e,this.b=+n,this.opacity=+i}function y(t){return t>X?Math.pow(t,1/3):t/W+U}function w(t){return t>V?t*t*t:W*(t-U)}function m(t){return 255*(t<=.0031308?12.92*t:1.055*Math.pow(t,1/2.4)-.055)}function k(t){return(t/=255)<=.04045?t/12.92:Math.pow((t+.055)/1.055,2.4)}function N(t){if(t instanceof v)return new v(t.h,t.c,t.l,t.opacity);t instanceof b||(t=p(t));var e=Math.atan2(t.b,t.a)*H;return new v(e<0?e+360:e,Math.sqrt(t.a*t.a+t.b*t.b),t.l,t.opacity)}function M(t,e,n,i){return 1===arguments.length?N(t):new v(t,e,n,null==i?1:i)}function v(t,e,n,i){this.h=+t,this.c=+e,this.l=+n,this.opacity=+i}function x(t){if(t instanceof E)return new E(t.h,t.s,t.l,t.opacity);t instanceof h||(t=s(t));var e=t.r/255,n=t.g/255,i=t.b/255,r=(at*i+it*e-rt*n)/(at+it-rt),a=i-r,o=(nt*(n-r)-tt*a)/et,l=Math.sqrt(o*o+a*a)/(nt*r*(1-r)),u=l?Math.atan2(o,a)*H-120:NaN;return new E(u<0?u+360:u,l,r,t.opacity)}function q(t,e,n,i){return 1===arguments.length?x(t):new E(t,e,n,null==i?1:i)}function E(t,e,n,i){this.h=+t,this.s=+e,this.l=+n,this.opacity=+i}var $=function(t,e,n){t.prototype=e.prototype=n,n.constructor=t},R=.7,j=1/R,I="\\s*([+-]?\\d+)\\s*",P="\\s*([+-]?\\d*\\.?\\d+(?:[eE][+-]?\\d+)?)\\s*",O="\\s*([+-]?\\d*\\.?\\d+(?:[eE][+-]?\\d+)?)%\\s*",S=/^#([0-9a-f]{3})$/,_=/^#([0-9a-f]{6})$/,z=new RegExp("^rgb\\("+[I,I,I]+"\\)$"),C=new RegExp("^rgb\\("+[O,O,O]+"\\)$"),L=new RegExp("^rgba\\("+[I,I,I,P]+"\\)$"),A=new RegExp("^rgba\\("+[O,O,O,P]+"\\)$"),B=new RegExp("^hsl\\("+[P,O,O]+"\\)$"),D=new RegExp("^hsla\\("+[P,O,O,P]+"\\)$"),F={aliceblue:15792383,antiquewhite:16444375,aqua:65535,aquamarine:8388564,azure:15794175,beige:16119260,bisque:16770244,black:0,blanchedalmond:16772045,blue:255,blueviolet:9055202,brown:10824234,burlywood:14596231,cadetblue:6266528,chartreuse:8388352,chocolate:13789470,coral:16744272,cornflowerblue:6591981,cornsilk:16775388,crimson:14423100,cyan:65535,darkblue:139,darkcyan:35723,darkgoldenrod:12092939,darkgray:11119017,darkgreen:25600,darkgrey:11119017,darkkhaki:12433259,darkmagenta:9109643,darkolivegreen:5597999,darkorange:16747520,darkorchid:10040012,darkred:9109504,darksalmon:15308410,darkseagreen:9419919,darkslateblue:4734347,darkslategray:3100495,darkslategrey:3100495,darkturquoise:52945,darkviolet:9699539,deeppink:16716947,deepskyblue:49151,dimgray:6908265,dimgrey:6908265,dodgerblue:2003199,firebrick:11674146,floralwhite:16775920,forestgreen:2263842,fuchsia:16711935,gainsboro:14474460,ghostwhite:16316671,gold:16766720,goldenrod:14329120,gray:8421504,green:32768,greenyellow:11403055,grey:8421504,honeydew:15794160,hotpink:16738740,indianred:13458524,indigo:4915330,ivory:16777200,khaki:15787660,lavender:15132410,lavenderblush:16773365,lawngreen:8190976,lemonchiffon:16775885,lightblue:11393254,lightcoral:15761536,lightcyan:14745599,lightgoldenrodyellow:16448210,lightgray:13882323,lightgreen:9498256,lightgrey:13882323,lightpink:16758465,lightsalmon:16752762,lightseagreen:2142890,lightskyblue:8900346,lightslategray:7833753,lightslategrey:7833753,lightsteelblue:11584734,lightyellow:16777184,lime:65280,limegreen:3329330,linen:16445670,magenta:16711935,maroon:8388608,mediumaquamarine:6737322,mediumblue:205,mediumorchid:12211667,mediumpurple:9662683,mediumseagreen:3978097,mediumslateblue:8087790,mediumspringgreen:64154,mediumturquoise:4772300,mediumvioletred:13047173,midnightblue:1644912,mintcream:16121850,mistyrose:16770273,moccasin:16770229,navajowhite:16768685,navy:128,oldlace:16643558,olive:8421376,olivedrab:7048739,orange:16753920,orangered:16729344,orchid:14315734,palegoldenrod:15657130,palegreen:10025880,paleturquoise:11529966,palevioletred:14381203,papayawhip:16773077,peachpuff:16767673,peru:13468991,pink:16761035,plum:14524637,powderblue:11591910,purple:8388736,rebeccapurple:6697881,red:16711680,rosybrown:12357519,royalblue:4286945,saddlebrown:9127187,salmon:16416882,sandybrown:16032864,seagreen:3050327,seashell:16774638,sienna:10506797,silver:12632256,skyblue:8900331,slateblue:6970061,slategray:7372944,slategrey:7372944,snow:16775930,springgreen:65407,steelblue:4620980,tan:13808780,teal:32896,thistle:14204888,tomato:16737095,turquoise:4251856,violet:15631086,wheat:16113331,white:16777215,whitesmoke:16119285,yellow:16776960,yellowgreen:10145074};$(n,i,{displayable:function(){return this.rgb().displayable()},toString:function(){return this.rgb()+""}}),$(h,o,e(n,{brighter:function(t){return t=null==t?j:Math.pow(j,t),new h(this.r*t,this.g*t,this.b*t,this.opacity)},darker:function(t){return t=null==t?R:Math.pow(R,t),new h(this.r*t,this.g*t,this.b*t,this.opacity)},rgb:function(){return this},displayable:function(){return 0<=this.r&&this.r<=255&&0<=this.g&&this.g<=255&&0<=this.b&&this.b<=255&&0<=this.opacity&&this.opacity<=1},toString:function(){var t=this.opacity;return t=isNaN(t)?1:Math.max(0,Math.min(1,t)),(1===t?"rgb(":"rgba(")+Math.max(0,Math.min(255,Math.round(this.r)||0))+", "+Math.max(0,Math.min(255,Math.round(this.g)||0))+", "+Math.max(0,Math.min(255,Math.round(this.b)||0))+(1===t?")":", "+t+")")}})),$(g,c,e(n,{brighter:function(t){return t=null==t?j:Math.pow(j,t),new g(this.h,this.s,this.l*t,this.opacity)},darker:function(t){return t=null==t?R:Math.pow(R,t),new g(this.h,this.s,this.l*t,this.opacity)},rgb:function(){var t=this.h%360+360*(this.h<0),e=isNaN(t)||isNaN(this.s)?0:this.s,n=this.l,i=n+(n<.5?n:1-n)*e,r=2*n-i;return new h(d(t>=240?t-240:t+120,r,i),d(t,r,i),d(t<120?t+240:t-120,r,i),this.opacity)},displayable:function(){return(0<=this.s&&this.s<=1||isNaN(this.s))&&0<=this.l&&this.l<=1&&0<=this.opacity&&this.opacity<=1}}));var G=Math.PI/180,H=180/Math.PI,J=18,K=.95047,Q=1,T=1.08883,U=4/29,V=6/29,W=3*V*V,X=V*V*V;$(b,f,e(n,{brighter:function(t){return new b(this.l+J*(null==t?1:t),this.a,this.b,this.opacity)},darker:function(t){return new b(this.l-J*(null==t?1:t),this.a,this.b,this.opacity)},rgb:function(){var t=(this.l+16)/116,e=isNaN(this.a)?t:t+this.a/500,n=isNaN(this.b)?t:t-this.b/200;return t=Q*w(t),e=K*w(e),n=T*w(n),new h(m(3.2404542*e-1.5371385*t-.4985314*n),m(-.969266*e+1.8760108*t+.041556*n),m(.0556434*e-.2040259*t+1.0572252*n),this.opacity)}})),$(v,M,e(n,{brighter:function(t){return new v(this.h,this.c,this.l+J*(null==t?1:t),this.opacity)},darker:function(t){return new v(this.h,this.c,this.l-J*(null==t?1:t),this.opacity)},rgb:function(){return p(this).rgb()}}));var Y=-.14861,Z=1.78277,tt=-.29227,et=-.90649,nt=1.97294,it=nt*et,rt=nt*Z,at=Z*tt-et*Y;$(E,q,e(n,{brighter:function(t){return t=null==t?j:Math.pow(j,t),new E(this.h,this.s,this.l*t,this.opacity)},darker:function(t){return t=null==t?R:Math.pow(R,t),new E(this.h,this.s,this.l*t,this.opacity)},rgb:function(){var t=isNaN(this.h)?0:(this.h+120)*G,e=+this.l,n=isNaN(this.s)?0:this.s*e*(1-e),i=Math.cos(t),r=Math.sin(t);return new h(255*(e+n*(Y*i+Z*r)),255*(e+n*(tt*i+et*r)),255*(e+n*(nt*i)),this.opacity)}})),t.color=i,t.rgb=o,t.hsl=c,t.lab=f,t.hcl=M,t.cubehelix=q,Object.defineProperty(t,"__esModule",{value:!0})});
