# Supplementary material for: Metaproteome analysis reveals that syntrophy, competition, and phage-host interaction shape microbial communities in biogas plants
Source: Microbiome. 2019 Apr 27;7:69. doi: 10.1186/s40168-019-0673-y (PMC6486700; doi:10.1186/s40168-019-0673-y)
Supplement: Supplementary file 13 — An interactive version of Fig. 3. (ZIP 6150 kb) [file 40168_2019_673_MOESM13_ESM.zip › interactive_figure_3/bower_components/d3/README.md]

# Data-Driven Documents

<a href="http://d3js.org"><img src="http://d3js.org/logo.svg" align="left" hspace="10" vspace="6"></a>

**D3.js** is a JavaScript library for manipulating documents based on data. **D3** helps you bring data to life using HTML, SVG and CSS. D3’s emphasis on web standards gives you the full capabilities of modern browsers without tying yourself to a proprietary framework, combining powerful visualization components and a data-driven approach to DOM manipulation.

Want to learn more? [See the wiki.](https://github.com/mbostock/d3/wiki)

For examples, [see the gallery](https://github.com/mbostock/d3/wiki/Gallery) and [mbostock’s bl.ocks](http://bl.ocks.org/mbostock).
