# Supplementary material for: Metaproteome analysis reveals that syntrophy, competition, and phage-host interaction shape microbial communities in biogas plants
Source: Microbiome. 2019 Apr 27;7:69. doi: 10.1186/s40168-019-0673-y (PMC6486700; doi:10.1186/s40168-019-0673-y)
Supplement: Supplementary file 13 — An interactive version of Fig. 3. (ZIP 6150 kb) [file 40168_2019_673_MOESM13_ESM.zip › interactive_figure_3/bower_components/foundation/bower.json]

{
  "name": "foundation",
  "version": "5.4.7",
  "main": [
    "css/foundation.css",
    "css/foundation.css.map",
    "js/foundation.js"
  ],
  "ignore": [
  ],
  "dependencies": {
    "jquery": ">= 2.1.0",
    "modernizr": ">= 2.7.2",
    "fastclick": ">=0.6.11",
    "jquery.cookie": "~1.4.0",
    "jquery-placeholder": "~2.0.7"
  },
  "devDependencies": {
    "jquery.autocomplete": "devbridge/jQuery-Autocomplete#1.2.9",
    "lodash": "~2.4.1"
  },
  "private": true
}
