# Supplementary material for: Metaproteome analysis reveals that syntrophy, competition, and phage-host interaction shape microbial communities in biogas plants
Source: Microbiome. 2019 Apr 27;7:69. doi: 10.1186/s40168-019-0673-y (PMC6486700; doi:10.1186/s40168-019-0673-y)
Supplement: Supplementary file 13 — An interactive version of Fig. 3. (ZIP 6150 kb) [file 40168_2019_673_MOESM13_ESM.zip › interactive_figure_3/bower_components/foundation/js/foundation.js]

/*
 * Foundation Responsive Library
 * http://foundation.zurb.com
 * Copyright 2014, ZURB
 * Free to use under the MIT license.
 * http://www.opensource.org/licenses/mit-license.php
*/

(function ($, window, document, undefined) {
  'use strict';

  var header_helpers = function (class_array) {
    var i = class_array.length;
    var head = $('head');

    while (i--) {
      if(head.has('.' + class_array[i]).length === 0) {
        head.append('<meta class="' + class_array[i] + '" />');
      }
    }
  };

  header_helpers([
    'foundation-mq-small',
    'foundation-mq-medium',
    'foundation-mq-large',
    'foundation-mq-xlarge',
    'foundation-mq-xxlarge',
    'foundation-data-attribute-namespace']);

  // Enable FastClick if present

  $(function() {
    if (typeof FastClick !== 'undefined') {
      // Don't attach to body if undefined
      if (typeof document.body !== 'undefined') {
        FastClick.attach(document.body);
      }
    }
  });

  // private Fast Selector wrapper,
  // returns jQuery object. Only use where
  // getElementById is not available.
  var S = function (selector, context) {
    if (typeof selector === 'string') {
      if (context) {
        var cont;
        if (context.jquery) {
          cont = context[0];
          if (!cont) return context;
        } else {
          cont = context;
        }
        return $(cont.querySelectorAll(selector));
      }

      return $(document.querySelectorAll(selector));
    }

    return $(selector, context);
  };

  // Namespace functions.

  var attr_name = function (init) {
    var arr = [];
    if (!init) arr.push('data');
    if (this.namespace.length > 0) arr.push(this.namespace);
    arr.push(this.name);

    return arr.join('-');
  };

  var add_namespace = function (str) {
    var parts = str.split('-'),
        i = parts.length,
        arr = [];

    while (i--) {
      if (i !== 0) {
        arr.push(parts[i]);
      } else {
        if (this.namespace.length > 0) {
          arr.push(this.namespace, parts[i]);
        } else {
          arr.push(parts[i]);
        }
      }
    }

    return arr.reverse().join('-');
  };

  // Event binding and data-options updating.

  var bindings = function (method, options) {
    var self = this,
        should_bind_events = !S(this).data(this.attr_name(true));


    if (S(this.scope).is('[' + this.attr_name() +']')) {
      S(this.scope).data(this.attr_name(true) + '-init', $.extend({}, this.settings, (options || method), this.data_options(S(this.scope))));

      if (should_bind_events) {
        this.events(this.scope);
      }

    } else {
      S('[' + this.attr_name() +']', this.scope).each(function () {
        var should_bind_events = !S(this).data(self.attr_name(true) + '-init');
        S(this).data(self.attr_name(true) + '-init', $.extend({}, self.settings, (options || method), self.data_options(S(this))));

        if (should_bind_events) {
          self.events(this);
        }
      });
    }
    // # Patch to fix #5043 to move this *after* the if/else clause in order for Backbone and similar frameworks to have improved control over event binding and data-options updating.
    if (typeof method === 'string') {
      return this[method].call(this, options);
    }

  };

  var single_image_loaded = function (image, callback) {
    function loaded () {
      callback(image[0]);
    }

    function bindLoad () {
      this.one('load', loaded);

      if (/MSIE (\d+\.\d+);/.test(navigator.userAgent)) {
        var src = this.attr( 'src' ),
            param = src.match( /\?/ ) ? '&' : '?';

        param += 'random=' + (new Date()).getTime();
        this.attr('src', src + param);
      }
    }

    if (!image.attr('src')) {
      loaded();
      return;
    }

    if (image[0].complete || image[0].readyState === 4) {
      loaded();
    } else {
      bindLoad.call(image);
    }
  };

  /*
    https://github.com/paulirish/matchMedia.js
  */

  window.matchMedia = window.matchMedia || (function( doc ) {

    "use strict";

    var bool,
        docElem = doc.documentElement,
        refNode = docElem.firstElementChild || docElem.firstChild,
        // fakeBody required for <FF4 when executed in <head>
        fakeBody = doc.createElement( "body" ),
        div = doc.createElement( "div" );

    div.id = "mq-test-1";
    div.style.cssText = "position:absolute;top:-100em";
    fakeBody.style.background = "none";
    fakeBody.appendChild(div);

    return function (q) {

      div.innerHTML = "&shy;<style media=\"" + q + "\"> #mq-test-1 { width: 42px; }</style>";

      docElem.insertBefore( fakeBody, refNode );
      bool = div.offsetWidth === 42;
      docElem.removeChild( fakeBody );

      return {
        matches: bool,
        media: q
      };

    };

  }( document ));

  /*
   * jquery.requestAnimationFrame
   * https://github.com/gnarf37/jquery-requestAnimationFrame
   * Requires jQuery 1.8+
   *
   * Copyright (c) 2012 Corey Frang
   * Licensed under the MIT license.
   */

  (function($) {

  // requestAnimationFrame polyfill adapted from Erik Möller
  // fixes from Paul Irish and Tino Zijdel
  // http://paulirish.com/2011/requestanimationframe-for-smart-animating/
  // http://my.opera.com/emoller/blog/2011/12/20/requestanimationframe-for-smart-er-animating

  var animating,
      lastTime = 0,
      vendors = ['webkit', 'moz'],
      requestAnimationFrame = window.requestAnimationFrame,
      cancelAnimationFrame = window.cancelAnimationFrame,
      jqueryFxAvailable = 'undefined' !== typeof jQuery.fx;

  for (; lastTime < vendors.length && !requestAnimationFrame; lastTime++) {
    requestAnimationFrame = window[ vendors[lastTime] + "RequestAnimationFrame" ];
    cancelAnimationFrame = cancelAnimationFrame ||
      window[ vendors[lastTime] + "CancelAnimationFrame" ] ||
      window[ vendors[lastTime] + "CancelRequestAnimationFrame" ];
  }

  function raf() {
    if (animating) {
      requestAnimationFrame(raf);

      if (jqueryFxAvailable) {
        jQuery.fx.tick();
      }
    }
  }

  if (requestAnimationFrame) {
    // use rAF
    window.requestAnimationFrame = requestAnimationFrame;
    window.cancelAnimationFrame = cancelAnimationFrame;

    if (jqueryFxAvailable) {
      jQuery.fx.timer = function (timer) {
        if (timer() && jQuery.timers.push(timer) && !animating) {
          animating = true;
          raf();
        }
      };

      jQuery.fx.stop = function () {
        animating = false;
      };
    }
  } else {
    // polyfill
    window.requestAnimationFrame = function (callback) {
      var currTime = new Date().getTime(),
        timeToCall = Math.max(0, 16 - (currTime - lastTime)),
        id = window.setTimeout(function () {
          callback(currTime + timeToCall);
        }, timeToCall);
      lastTime = currTime + timeToCall;
      return id;
    };

    window.cancelAnimationFrame = function (id) {
      clearTimeout(id);
    };

  }

  }( jQuery ));


  function removeQuotes (string) {
    if (typeof string === 'string' || string instanceof String) {
      string = string.replace(/^['\\/"]+|(;\s?})+|['\\/"]+$/g, '');
    }

    return string;
  }

  window.Foundation = {
    name : 'Foundation',

    version : '5.4.7',

    media_queries : {
      small : S('.foundation-mq-small').css('font-family').replace(/^[\/\\'"]+|(;\s?})+|[\/\\'"]+$/g, ''),
      medium : S('.foundation-mq-medium').css('font-family').replace(/^[\/\\'"]+|(;\s?})+|[\/\\'"]+$/g, ''),
      large : S('.foundation-mq-large').css('font-family').replace(/^[\/\\'"]+|(;\s?})+|[\/\\'"]+$/g, ''),
      xlarge: S('.foundation-mq-xlarge').css('font-family').replace(/^[\/\\'"]+|(;\s?})+|[\/\\'"]+$/g, ''),
      xxlarge: S('.foundation-mq-xxlarge').css('font-family').replace(/^[\/\\'"]+|(;\s?})+|[\/\\'"]+$/g, '')
    },

    stylesheet : $('<style></style>').appendTo('head')[0].sheet,

    global: {
      namespace: undefined
    },

    init : function (scope, libraries, method, options, response) {
      var args = [scope, method, options, response],
          responses = [];

      // check RTL
      this.rtl = /rtl/i.test(S('html').attr('dir'));

      // set foundation global scope
      this.scope = scope || this.scope;

      this.set_namespace();

      if (libraries && typeof libraries === 'string' && !/reflow/i.test(libraries)) {
        if (this.libs.hasOwnProperty(libraries)) {
          responses.push(this.init_lib(libraries, args));
        }
      } else {
        for (var lib in this.libs) {
          responses.push(this.init_lib(lib, libraries));
        }
      }

      S(window).load(function(){
        S(window)
          .trigger('resize.fndtn.clearing')
          .trigger('resize.fndtn.dropdown')
          .trigger('resize.fndtn.equalizer')
          .trigger('resize.fndtn.interchange')
          .trigger('resize.fndtn.joyride')
          .trigger('resize.fndtn.magellan')
          .trigger('resize.fndtn.topbar')
          .trigger('resize.fndtn.slider');
      });

      return scope;
    },

    init_lib : function (lib, args) {
      if (this.libs.hasOwnProperty(lib)) {
        this.patch(this.libs[lib]);

        if (args && args.hasOwnProperty(lib)) {
            if (typeof this.libs[lib].settings !== 'undefined') {
                $.extend(true, this.libs[lib].settings, args[lib]);
            }
            else if (typeof this.libs[lib].defaults !== 'undefined') {
                $.extend(true, this.libs[lib].defaults, args[lib]);
            }
          return this.libs[lib].init.apply(this.libs[lib], [this.scope, args[lib]]);
        }

        args = args instanceof Array ? args : new Array(args);    // PATCH: added this line
        return this.libs[lib].init.apply(this.libs[lib], args);
      }

      return function () {};
    },

    patch : function (lib) {
      lib.scope = this.scope;
      lib.namespace = this.global.namespace;
      lib.rtl = this.rtl;
      lib['data_options'] = this.utils.data_options;
      lib['attr_name'] = attr_name;
      lib['add_namespace'] = add_namespace;
      lib['bindings'] = bindings;
      lib['S'] = this.utils.S;
    },

    inherit : function (scope, methods) {
      var methods_arr = methods.split(' '),
          i = methods_arr.length;

      while (i--) {
        if (this.utils.hasOwnProperty(methods_arr[i])) {
          scope[methods_arr[i]] = this.utils[methods_arr[i]];
        }
      }
    },

    set_namespace: function () {

      // Description:
      //    Don't bother reading the namespace out of the meta tag
      //    if the namespace has been set globally in javascript
      //
      // Example:
      //    Foundation.global.namespace = 'my-namespace';
      // or make it an empty string:
      //    Foundation.global.namespace = '';
      //
      //

      // If the namespace has not been set (is undefined), try to read it out of the meta element.
      // Otherwise use the globally defined namespace, even if it's empty ('')
      var namespace = ( this.global.namespace === undefined ) ? $('.foundation-data-attribute-namespace').css('font-family') : this.global.namespace;

      // Finally, if the namsepace is either undefined or false, set it to an empty string.
      // Otherwise use the namespace value.
      this.global.namespace = ( namespace === undefined || /false/i.test(namespace) ) ? '' : namespace;
    },

    libs : {},

    // methods that can be inherited in libraries
    utils : {

      // Description:
      //    Fast Selector wrapper returns jQuery object. Only use where getElementById
      //    is not available.
      //
      // Arguments:
      //    Selector (String): CSS selector describing the element(s) to be
      //    returned as a jQuery object.
      //
      //    Scope (String): CSS selector describing the area to be searched. Default
      //    is document.
      //
      // Returns:
      //    Element (jQuery Object): jQuery object containing elements matching the
      //    selector within the scope.
      S : S,

      // Description:
      //    Executes a function a max of once every n milliseconds
      //
      // Arguments:
      //    Func (Function): Function to be throttled.
      //
      //    Delay (Integer): Function execution threshold in milliseconds.
      //
      // Returns:
      //    Lazy_function (Function): Function with throttling applied.
      throttle : function (func, delay) {
        var timer = null;

        return function () {
          var context = this, args = arguments;

          if (timer == null) {
            timer = setTimeout(function () {
              func.apply(context, args);
              timer = null;
            }, delay);
          }
        };
      },

      // Description:
      //    Executes a function when it stops being invoked for n seconds
      //    Modified version of _.debounce() http://underscorejs.org
      //
      // Arguments:
      //    Func (Function): Function to be debounced.
      //
      //    Delay (Integer): Function execution threshold in milliseconds.
      //
      //    Immediate (Bool): Whether the function should be called at the beginning
      //    of the delay instead of the end. Default is false.
      //
      // Returns:
      //    Lazy_function (Function): Function with debouncing applied.
      debounce : function (func, delay, immediate) {
        var timeout, result;
        return function () {
          var context = this, args = arguments;
          var later = function () {
            timeout = null;
            if (!immediate) result = func.apply(context, args);
          };
          var callNow = immediate && !timeout;
          clearTimeout(timeout);
          timeout = setTimeout(later, delay);
          if (callNow) result = func.apply(context, args);
          return result;
        };
      },

      // Description:
      //    Parses data-options attribute
      //
      // Arguments:
      //    El (jQuery Object): Element to be parsed.
      //
      // Returns:
      //    Options (Javascript Object): Contents of the element's data-options
      //    attribute.
      data_options : function (el, data_attr_name) {
        data_attr_name = data_attr_name || 'options';
        var opts = {}, ii, p, opts_arr,
            data_options = function (el) {
              var namespace = Foundation.global.namespace;

              if (namespace.length > 0) {
                return el.data(namespace + '-' + data_attr_name);
              }

              return el.data(data_attr_name);
            };

        var cached_options = data_options(el);

        if (typeof cached_options === 'object') {
          return cached_options;
        }

        opts_arr = (cached_options || ':').split(';');
        ii = opts_arr.length;

        function isNumber (o) {
          return ! isNaN (o-0) && o !== null && o !== "" && o !== false && o !== true;
        }

        function trim (str) {
          if (typeof str === 'string') return $.trim(str);
          return str;
        }

        while (ii--) {
          p = opts_arr[ii].split(':');
          p = [p[0], p.slice(1).join(':')];

          if (/true/i.test(p[1])) p[1] = true;
          if (/false/i.test(p[1])) p[1] = false;
          if (isNumber(p[1])) {
            if (p[1].indexOf('.') === -1) {
              p[1] = parseInt(p[1], 10);
            } else {
              p[1] = parseFloat(p[1]);
            }
          }

          if (p.length === 2 && p[0].length > 0) {
            opts[trim(p[0])] = trim(p[1]);
          }
        }

        return opts;
      },

      // Description:
      //    Adds JS-recognizable media queries
      //
      // Arguments:
      //    Media (String): Key string for the media query to be stored as in
      //    Foundation.media_queries
      //
      //    Class (String): Class name for the generated <meta> tag
      register_media : function (media, media_class) {
        if(Foundation.media_queries[media] === undefined) {
          $('head').append('<meta class="' + media_class + '"/>');
          Foundation.media_queries[media] = removeQuotes($('.' + media_class).css('font-family'));
        }
      },

      // Description:
      //    Add custom CSS within a JS-defined media query
      //
      // Arguments:
      //    Rule (String): CSS rule to be appended to the document.
      //
      //    Media (String): Optional media query string for the CSS rule to be
      //    nested under.
      add_custom_rule : function (rule, media) {
        if (media === undefined && Foundation.stylesheet) {
          Foundation.stylesheet.insertRule(rule, Foundation.stylesheet.cssRules.length);
        } else {
          var query = Foundation.media_queries[media];

          if (query !== undefined) {
            Foundation.stylesheet.insertRule('@media ' +
              Foundation.media_queries[media] + '{ ' + rule + ' }');
          }
        }
      },

      // Description:
      //    Performs a callback function when an image is fully loaded
      //
      // Arguments:
      //    Image (jQuery Object): Image(s) to check if loaded.
      //
      //    Callback (Function): Function to execute when image is fully loaded.
      image_loaded : function (images, callback) {
        var self = this,
            unloaded = images.length;

        if (unloaded === 0) {
          callback(images);
        }

        images.each(function () {
          single_image_loaded(self.S(this), function () {
            unloaded -= 1;
            if (unloaded === 0) {
              callback(images);
            }
          });
        });
      },

      // Description:
      //    Returns a random, alphanumeric string
      //
      // Arguments:
      //    Length (Integer): Length of string to be generated. Defaults to random
      //    integer.
      //
      // Returns:
      //    Rand (String): Pseudo-random, alphanumeric string.
      random_str : function () {
        if (!this.fidx) this.fidx = 0;
        this.prefix = this.prefix || [(this.name || 'F'), (+new Date).toString(36)].join('-');

        return this.prefix + (this.fidx++).toString(36);
      }
    }
  };

  $.fn.foundation = function () {
    var args = Array.prototype.slice.call(arguments, 0);

    return this.each(function () {
      Foundation.init.apply(Foundation, [this].concat(args));
      return this;
    });
  };

}(jQuery, window, window.document));

;(function ($, window, document, undefined) {
  'use strict';

  Foundation.libs.abide = {
    name : 'abide',

    version : '5.4.7',

    settings : {
      live_validate : true,
      focus_on_invalid : true,
      error_labels: true, // labels with a for="inputId" will recieve an `error` class
      error_class: 'error',
      timeout : 1000,
      patterns : {
        alpha: /^[a-zA-Z]+$/,
        alpha_numeric : /^[a-zA-Z0-9]+$/,
        integer: /^[-+]?\d+$/,
        number: /^[-+]?\d*(?:[\.\,]\d+)?$/,

        // amex, visa, diners
        card : /^(?:4[0-9]{12}(?:[0-9]{3})?|5[1-5][0-9]{14}|6(?:011|5[0-9][0-9])[0-9]{12}|3[47][0-9]{13}|3(?:0[0-5]|[68][0-9])[0-9]{11}|(?:2131|1800|35\d{3})\d{11})$/,
        cvv : /^([0-9]){3,4}$/,

        // http://www.whatwg.org/specs/web-apps/current-work/multipage/states-of-the-type-attribute.html#valid-e-mail-address
        email : /^[a-zA-Z0-9.!#$%&'*+\/=?^_`{|}~-]+@[a-zA-Z0-9](?:[a-zA-Z0-9-]{0,61}[a-zA-Z0-9])?(?:\.[a-zA-Z0-9](?:[a-zA-Z0-9-]{0,61}[a-zA-Z0-9])?)+$/,

        url: /^(https?|ftp|file|ssh):\/\/(((([a-zA-Z]|\d|-|\.|_|~|[\u00A0-\uD7FF\uF900-\uFDCF\uFDF0-\uFFEF])|(%[\da-f]{2})|[!\$&'\(\)\*\+,;=]|:)*@)?(((\d|[1-9]\d|1\d\d|2[0-4]\d|25[0-5])\.(\d|[1-9]\d|1\d\d|2[0-4]\d|25[0-5])\.(\d|[1-9]\d|1\d\d|2[0-4]\d|25[0-5])\.(\d|[1-9]\d|1\d\d|2[0-4]\d|25[0-5]))|((([a-zA-Z]|\d|[\u00A0-\uD7FF\uF900-\uFDCF\uFDF0-\uFFEF])|(([a-zA-Z]|\d|[\u00A0-\uD7FF\uF900-\uFDCF\uFDF0-\uFFEF])([a-zA-Z]|\d|-|\.|_|~|[\u00A0-\uD7FF\uF900-\uFDCF\uFDF0-\uFFEF])*([a-zA-Z]|\d|[\u00A0-\uD7FF\uF900-\uFDCF\uFDF0-\uFFEF])))\.)+(([a-zA-Z]|[\u00A0-\uD7FF\uF900-\uFDCF\uFDF0-\uFFEF])|(([a-zA-Z]|[\u00A0-\uD7FF\uF900-\uFDCF\uFDF0-\uFFEF])([a-zA-Z]|\d|-|\.|_|~|[\u00A0-\uD7FF\uF900-\uFDCF\uFDF0-\uFFEF])*([a-zA-Z]|[\u00A0-\uD7FF\uF900-\uFDCF\uFDF0-\uFFEF])))\.?)(:\d*)?)(\/((([a-zA-Z]|\d|-|\.|_|~|[\u00A0-\uD7FF\uF900-\uFDCF\uFDF0-\uFFEF])|(%[\da-f]{2})|[!\$&'\(\)\*\+,;=]|:|@)+(\/(([a-zA-Z]|\d|-|\.|_|~|[\u00A0-\uD7FF\uF900-\uFDCF\uFDF0-\uFFEF])|(%[\da-f]{2})|[!\$&'\(\)\*\+,;=]|:|@)*)*)?)?(\?((([a-zA-Z]|\d|-|\.|_|~|[\u00A0-\uD7FF\uF900-\uFDCF\uFDF0-\uFFEF])|(%[\da-f]{2})|[!\$&'\(\)\*\+,;=]|:|@)|[\uE000-\uF8FF]|\/|\?)*)?(\#((([a-zA-Z]|\d|-|\.|_|~|[\u00A0-\uD7FF\uF900-\uFDCF\uFDF0-\uFFEF])|(%[\da-f]{2})|[!\$&'\(\)\*\+,;=]|:|@)|\/|\?)*)?$/,
        // abc.de
        domain: /^([a-zA-Z0-9]([a-zA-Z0-9\-]{0,61}[a-zA-Z0-9])?\.)+[a-zA-Z]{2,6}$/,

        datetime: /^([0-2][0-9]{3})\-([0-1][0-9])\-([0-3][0-9])T([0-5][0-9])\:([0-5][0-9])\:([0-5][0-9])(Z|([\-\+]([0-1][0-9])\:00))$/,
        // YYYY-MM-DD
        date: /(?:19|20)[0-9]{2}-(?:(?:0[1-9]|1[0-2])-(?:0[1-9]|1[0-9]|2[0-9])|(?:(?!02)(?:0[1-9]|1[0-2])-(?:30))|(?:(?:0[13578]|1[02])-31))$/,
        // HH:MM:SS
        time : /^(0[0-9]|1[0-9]|2[0-3])(:[0-5][0-9]){2}$/,
        dateISO: /^\d{4}[\/\-]\d{1,2}[\/\-]\d{1,2}$/,
        // MM/DD/YYYY
        month_day_year : /^(0[1-9]|1[012])[- \/.](0[1-9]|[12][0-9]|3[01])[- \/.]\d{4}$/,
        // DD/MM/YYYY
        day_month_year : /^(0[1-9]|[12][0-9]|3[01])[- \/.](0[1-9]|1[012])[- \/.]\d{4}$/,

        // #FFF or #FFFFFF
        color: /^#?([a-fA-F0-9]{6}|[a-fA-F0-9]{3})$/
      },
      validators : {
        equalTo: function(el, required, parent) {
          var from  = document.getElementById(el.getAttribute(this.add_namespace('data-equalto'))).value,
              to    = el.value,
              valid = (from === to);

          return valid;
        }
      }
    },

    timer : null,

    init : function (scope, method, options) {
      this.bindings(method, options);
    },

    events : function (scope) {
      var self = this,
          form = self.S(scope).attr('novalidate', 'novalidate'),
          settings = form.data(this.attr_name(true) + '-init') || {};

      this.invalid_attr = this.add_namespace('data-invalid');

      form
        .off('.abide')
        .on('submit.fndtn.abide validate.fndtn.abide', function (e) {
          var is_ajax = /ajax/i.test(self.S(this).attr(self.attr_name()));
          return self.validate(self.S(this).find('input, textarea, select').get(), e, is_ajax);
        })
        .on('reset', function() {
          return self.reset($(this));
        })
        .find('input, textarea, select')
          .off('.abide')
          .on('blur.fndtn.abide change.fndtn.abide', function (e) {
            self.validate([this], e);
          })
          .on('keydown.fndtn.abide', function (e) {
            if (settings.live_validate === true) {
              clearTimeout(self.timer);
              self.timer = setTimeout(function () {
                self.validate([this], e);
              }.bind(this), settings.timeout);
            }
          });
    },

    reset : function (form) {
      form.removeAttr(this.invalid_attr);
      $(this.invalid_attr, form).removeAttr(this.invalid_attr);
      $('.' + this.settings.error_class, form).not('small').removeClass(this.settings.error_class);
    },

    validate : function (els, e, is_ajax) {
      var validations = this.parse_patterns(els),
          validation_count = validations.length,
          form = this.S(els[0]).closest('form'),
          submit_event = /submit/.test(e.type);

      // Has to count up to make sure the focus gets applied to the top error
      for (var i=0; i < validation_count; i++) {
        if (!validations[i] && (submit_event || is_ajax)) {
          if (this.settings.focus_on_invalid) els[i].focus();
          form.trigger('invalid');
          this.S(els[i]).closest('form').attr(this.invalid_attr, '');
          return false;
        }
      }

      if (submit_event || is_ajax) {
        form.trigger('valid');
      }

      form.removeAttr(this.invalid_attr);

      if (is_ajax) return false;

      return true;
    },

    parse_patterns : function (els) {
      var i = els.length,
          el_patterns = [];

      while (i--) {
        el_patterns.push(this.pattern(els[i]));
      }

      return this.check_validation_and_apply_styles(el_patterns);
    },

    pattern : function (el) {
      var type = el.getAttribute('type'),
          required = typeof el.getAttribute('required') === 'string';

      var pattern = el.getAttribute('pattern') || '';

      if (this.settings.patterns.hasOwnProperty(pattern) && pattern.length > 0) {
        return [el, this.settings.patterns[pattern], required];
      } else if (pattern.length > 0) {
        return [el, new RegExp(pattern), required];
      }

      if (this.settings.patterns.hasOwnProperty(type)) {
        return [el, this.settings.patterns[type], required];
      }

      pattern = /.*/;

      return [el, pattern, required];
    },

    check_validation_and_apply_styles : function (el_patterns) {
      var i = el_patterns.length,
          validations = [],
          form = this.S(el_patterns[0][0]).closest('[data-' + this.attr_name(true) + ']'),
          settings = form.data(this.attr_name(true) + '-init') || {};
      while (i--) {
        var el = el_patterns[i][0],
            required = el_patterns[i][2],
            value = el.value.trim(),
            direct_parent = this.S(el).parent(),
            validator = el.getAttribute(this.add_namespace('data-abide-validator')),
            is_radio = el.type === "radio",
            is_checkbox = el.type === "checkbox",
            label = this.S('label[for="' + el.getAttribute('id') + '"]'),
            valid_length = (required) ? (el.value.length > 0) : true,
            el_validations = [];

        var parent, valid;

        // support old way to do equalTo validations
        if(el.getAttribute(this.add_namespace('data-equalto'))) { validator = "equalTo" }

        if (!direct_parent.is('label')) {
          parent = direct_parent;
        } else {
          parent = direct_parent.parent();
        }

        if (validator) {
          valid = this.settings.validators[validator].apply(this, [el, required, parent]);
          el_validations.push(valid);
        }

        if (is_radio && required) {
          el_validations.push(this.valid_radio(el, required));
        } else if (is_checkbox && required) {
          el_validations.push(this.valid_checkbox(el, required));
        } else {

          if (el_patterns[i][1].test(value) && valid_length ||
            !required && el.value.length < 1 || $(el).attr('disabled')) {
            el_validations.push(true);
          } else {
            el_validations.push(false);
          }

          el_validations = [el_validations.every(function(valid){return valid;})];

          if(el_validations[0]){
            this.S(el).removeAttr(this.invalid_attr);
            el.setAttribute('aria-invalid', 'false');
            el.removeAttribute('aria-describedby');
            parent.removeClass(this.settings.error_class);
            if (label.length > 0 && this.settings.error_labels) {
              label.removeClass(this.settings.error_class).removeAttr('role');
            }
            $(el).triggerHandler('valid');
          } else {
            this.S(el).attr(this.invalid_attr, '');
            el.setAttribute('aria-invalid', 'true');

            // Try to find the error associated with the input
            var errorElem = parent.find('small.'+this.settings.error_class, 'span.'+this.settings.error_class);
            var errorID = errorElem.length > 0 ? errorElem[0].id : "";
            if (errorID.length > 0) el.setAttribute('aria-describedby', errorID);

            // el.setAttribute('aria-describedby', $(el).find('.error')[0].id);
            parent.addClass(this.settings.error_class);
            if (label.length > 0 && this.settings.error_labels) {
              label.addClass(this.settings.error_class).attr('role', 'alert');
            }
            $(el).triggerHandler('invalid');
          }
        }
        validations.push(el_validations[0]);
      }
      validations = [validations.every(function(valid){return valid;})];
      return validations;
    },

    valid_checkbox : function(el, required) {
      var el = this.S(el),
          valid = (el.is(':checked') || !required);

      if (valid) {
        el.removeAttr(this.invalid_attr).parent().removeClass(this.settings.error_class);
      } else {
        el.attr(this.invalid_attr, '').parent().addClass(this.settings.error_class);
      }

      return valid;
    },

    valid_radio : function (el, required) {
      var name = el.getAttribute('name'),
          group = this.S(el).closest('[data-' + this.attr_name(true) + ']').find("[name='"+name+"']"),
          count = group.length,
          valid = false;

      // Has to count up to make sure the focus gets applied to the top error
      for (var i=0; i < count; i++) {
        if (group[i].checked) valid = true;
      }

      // Has to count up to make sure the focus gets applied to the top error
      for (var i=0; i < count; i++) {
        if (valid) {
          this.S(group[i]).removeAttr(this.invalid_attr).parent().removeClass(this.settings.error_class);
        } else {
          this.S(group[i]).attr(this.invalid_attr, '').parent().addClass(this.settings.error_class);
        }
      }

      return valid;
    },

    valid_equal: function(el, required, parent) {
      var from  = document.getElementById(el.getAttribute(this.add_namespace('data-equalto'))).value,
          to    = el.value,
          valid = (from === to);

      if (valid) {
        this.S(el).removeAttr(this.invalid_attr);
        parent.removeClass(this.settings.error_class);
        if (label.length > 0 && settings.error_labels) label.removeClass(this.settings.error_class);
      } else {
        this.S(el).attr(this.invalid_attr, '');
        parent.addClass(this.settings.error_class);
        if (label.length > 0 && settings.error_labels) label.addClass(this.settings.error_class);
      }

      return valid;
    },

    valid_oneof: function(el, required, parent, doNotValidateOthers) {
      var el = this.S(el),
        others = this.S('[' + this.add_namespace('data-oneof') + ']'),
        valid = others.filter(':checked').length > 0;

      if (valid) {
        el.removeAttr(this.invalid_attr).parent().removeClass(this.settings.error_class);
      } else {
        el.attr(this.invalid_attr, '').parent().addClass(this.settings.error_class);
      }

      if (!doNotValidateOthers) {
        var _this = this;
        others.each(function() {
          _this.valid_oneof.call(_this, this, null, null, true);
        });
      }

      return valid;
    }
  };
}(jQuery, window, window.document));

;(function ($, window, document, undefined) {
  'use strict';

  Foundation.libs.accordion = {
    name : 'accordion',

    version : '5.4.7',

    settings : {
      content_class: 'content',
      active_class: 'active',
      multi_expand: false,
      toggleable: true,
      callback : function () {}
    },

    init : function (scope, method, options) {
      this.bindings(method, options);
    },

    events : function () {
      var self = this;
      var S = this.S;
      S(this.scope)
      .off('.fndtn.accordion')
      .on('click.fndtn.accordion', '[' + this.attr_name() + '] > dd > a', function (e) {
        var accordion = S(this).closest('[' + self.attr_name() + ']'),
            groupSelector = self.attr_name() + '=' + accordion.attr(self.attr_name()),
            settings = accordion.data(self.attr_name(true) + '-init'),
            target = S('#' + this.href.split('#')[1]),
            aunts = $('> dd', accordion),
            siblings = aunts.children('.'+settings.content_class),
            active_content = siblings.filter('.' + settings.active_class);
        e.preventDefault();

        if (accordion.attr(self.attr_name())) {
          siblings = siblings.add('[' + groupSelector + '] dd > .'+settings.content_class);
          aunts = aunts.add('[' + groupSelector + '] dd');
        }

        if (settings.toggleable && target.is(active_content)) {
          target.parent('dd').toggleClass(settings.active_class, false);
          target.toggleClass(settings.active_class, false);
          settings.callback(target);
          target.triggerHandler('toggled', [accordion]);
          accordion.triggerHandler('toggled', [target]);
          return;
        }

        if (!settings.multi_expand) {
          siblings.removeClass(settings.active_class);
          aunts.removeClass(settings.active_class);
        }

        target.addClass(settings.active_class).parent().addClass(settings.active_class);
        settings.callback(target);
        target.triggerHandler('toggled', [accordion]);
        accordion.triggerHandler('toggled', [target]);
      });
    },

    off : function () {},

    reflow : function () {}
  };
}(jQuery, window, window.document));

;(function ($, window, document, undefined) {
  'use strict';

  Foundation.libs.alert = {
    name : 'alert',

    version : '5.4.7',

    settings : {
      callback: function (){}
    },

    init : function (scope, method, options) {
      this.bindings(method, options);
    },

    events : function () {
      var self = this,
          S = this.S;

      $(this.scope).off('.alert').on('click.fndtn.alert', '[' + this.attr_name() + '] .close', function (e) {
          var alertBox = S(this).closest('[' + self.attr_name() + ']'),
              settings = alertBox.data(self.attr_name(true) + '-init') || self.settings;

        e.preventDefault();
        if (Modernizr.csstransitions) {
          alertBox.addClass("alert-close");
          alertBox.on('transitionend webkitTransitionEnd oTransitionEnd', function(e) {
            S(this).trigger('close').trigger('close.fndtn.alert').remove();
            settings.callback();
          });
        } else {
          alertBox.fadeOut(300, function () {
            S(this).trigger('close').trigger('close.fndtn.alert').remove();
            settings.callback();
          });
        }
      });
    },

    reflow : function () {}
  };
}(jQuery, window, window.document));

;(function ($, window, document, undefined) {
  'use strict';

  Foundation.libs.clearing = {
    name : 'clearing',

    version: '5.4.7',

    settings : {
      templates : {
        viewing : '<a href="#" class="clearing-close">&times;</a>' +
          '<div class="visible-img" style="display: none"><div class="clearing-touch-label"></div><img src="data:image/gif;base64,R0lGODlhAQABAAD/ACwAAAAAAQABAAACADs%3D" alt="" />' +
          '<p class="clearing-caption"></p><a href="#" class="clearing-main-prev"><span></span></a>' +
          '<a href="#" class="clearing-main-next"><span></span></a></div>'
      },

      // comma delimited list of selectors that, on click, will close clearing,
      // add 'div.clearing-blackout, div.visible-img' to close on background click
      close_selectors : '.clearing-close, div.clearing-blackout', 

      // Default to the entire li element.
      open_selectors : '',

      // Image will be skipped in carousel.
      skip_selector : '',

      touch_label : '',

      // event initializers and locks
      init : false,
      locked : false
    },

    init : function (scope, method, options) {
      var self = this;
      Foundation.inherit(this, 'throttle image_loaded');

      this.bindings(method, options);

      if (self.S(this.scope).is('[' + this.attr_name() + ']')) {
        this.assemble(self.S('li', this.scope));
      } else {
        self.S('[' + this.attr_name() + ']', this.scope).each(function () {
          self.assemble(self.S('li', this));
        });
      }
    },

    events : function (scope) {
      var self = this,
          S = self.S,
          $scroll_container = $('.scroll-container');

      if ($scroll_container.length > 0) {
        this.scope = $scroll_container;
      }

      S(this.scope)
        .off('.clearing')
        .on('click.fndtn.clearing', 'ul[' + this.attr_name() + '] li ' + this.settings.open_selectors,
          function (e, current, target) {
            var current = current || S(this),
                target = target || current,
                next = current.next('li'),
                settings = current.closest('[' + self.attr_name() + ']').data(self.attr_name(true) + '-init'),
                image = S(e.target);

            e.preventDefault();

            if (!settings) {
              self.init();
              settings = current.closest('[' + self.attr_name() + ']').data(self.attr_name(true) + '-init');
            }

            // if clearing is open and the current image is
            // clicked, go to the next image in sequence
            if (target.hasClass('visible') &&
              current[0] === target[0] &&
              next.length > 0 && self.is_open(current)) {
              target = next;
              image = S('img', target);
            }

            // set current and target to the clicked li if not otherwise defined.
            self.open(image, current, target);
            self.update_paddles(target);
          })

        .on('click.fndtn.clearing', '.clearing-main-next',
          function (e) { self.nav(e, 'next') })
        .on('click.fndtn.clearing', '.clearing-main-prev',
          function (e) { self.nav(e, 'prev') })
        .on('click.fndtn.clearing', this.settings.close_selectors,
          function (e) { Foundation.libs.clearing.close(e, this) });

      $(document).on('keydown.fndtn.clearing',
          function (e) { self.keydown(e) });

      S(window).off('.clearing').on('resize.fndtn.clearing',
        function () { self.resize() });

      this.swipe_events(scope);
    },

    swipe_events : function (scope) {
      var self = this,
      S = self.S;

      S(this.scope)
        .on('touchstart.fndtn.clearing', '.visible-img', function(e) {
          if (!e.touches) { e = e.originalEvent; }
          var data = {
                start_page_x: e.touches[0].pageX,
                start_page_y: e.touches[0].pageY,
                start_time: (new Date()).getTime(),
                delta_x: 0,
                is_scrolling: undefined
              };

          S(this).data('swipe-transition', data);
          e.stopPropagation();
        })
        .on('touchmove.fndtn.clearing', '.visible-img', function(e) {
          if (!e.touches) { e = e.originalEvent; }
          // Ignore pinch/zoom events
          if(e.touches.length > 1 || e.scale && e.scale !== 1) return;

          var data = S(this).data('swipe-transition');

          if (typeof data === 'undefined') {
            data = {};
          }

          data.delta_x = e.touches[0].pageX - data.start_page_x;

          if (Foundation.rtl) {
            data.delta_x = -data.delta_x;
          }

          if (typeof data.is_scrolling === 'undefined') {
            data.is_scrolling = !!( data.is_scrolling || Math.abs(data.delta_x) < Math.abs(e.touches[0].pageY - data.start_page_y) );
          }

          if (!data.is_scrolling && !data.active) {
            e.preventDefault();
            var direction = (data.delta_x < 0) ? 'next' : 'prev';
            data.active = true;
            self.nav(e, direction);
          }
        })
        .on('touchend.fndtn.clearing', '.visible-img', function(e) {
          S(this).data('swipe-transition', {});
          e.stopPropagation();
        });
    },

    assemble : function ($li) {
      var $el = $li.parent();

      if ($el.parent().hasClass('carousel')) {
        return;
      }
      
      $el.after('<div id="foundationClearingHolder"></div>');

      var grid = $el.detach(),
          grid_outerHTML = '';

      if (grid[0] == null) {
        return;
      } else {
        grid_outerHTML = grid[0].outerHTML;
      }
      
      var holder = this.S('#foundationClearingHolder'),
          settings = $el.data(this.attr_name(true) + '-init'),
          data = {
            grid: '<div class="carousel">' + grid_outerHTML + '</div>',
            viewing: settings.templates.viewing
          },
          wrapper = '<div class="clearing-assembled"><div>' + data.viewing +
            data.grid + '</div></div>',
          touch_label = this.settings.touch_label;

      if (Modernizr.touch) {
        wrapper = $(wrapper).find('.clearing-touch-label').html(touch_label).end();
      }

      holder.after(wrapper).remove();
    },

    open : function ($image, current, target) {
      var self = this,
          body = $(document.body),
          root = target.closest('.clearing-assembled'),
          container = self.S('div', root).first(),
          visible_image = self.S('.visible-img', container),
          image = self.S('img', visible_image).not($image),
          label = self.S('.clearing-touch-label', container),
          error = false;

      // Event to disable scrolling on touch devices when Clearing is activated
      $('body').on('touchmove',function(e){
        e.preventDefault();
      });

      image.error(function () {
        error = true;
      });

      function startLoad() {
        setTimeout(function () {
          this.image_loaded(image, function () {
            if (image.outerWidth() === 1 && !error) {
              startLoad.call(this);
            } else {
              cb.call(this, image);
            }
          }.bind(this));
        }.bind(this), 100);
      }

      function cb (image) {
        var $image = $(image);
        $image.css('visibility', 'visible');
        // toggle the gallery
        body.css('overflow', 'hidden');
        root.addClass('clearing-blackout');
        container.addClass('clearing-container');
        visible_image.show();
        this.fix_height(target)
          .caption(self.S('.clearing-caption', visible_image), self.S('img', target))
          .center_and_label(image, label)
          .shift(current, target, function () {
            target.closest('li').siblings().removeClass('visible');
            target.closest('li').addClass('visible');
          });
        visible_image.trigger('opened.fndtn.clearing')
      }

      if (!this.locked()) {
        visible_image.trigger('open.fndtn.clearing');
        // set the image to the selected thumbnail
        image
          .attr('src', this.load($image))
          .css('visibility', 'hidden');

        startLoad.call(this);
      }
    },

    close : function (e, el) {
      e.preventDefault();

      var root = (function (target) {
            if (/blackout/.test(target.selector)) {
              return target;
            } else {
              return target.closest('.clearing-blackout');
            }
          }($(el))),
          body = $(document.body), container, visible_image;

      if (el === e.target && root) {
        body.css('overflow', '');
        container = $('div', root).first();
        visible_image = $('.visible-img', container);
        visible_image.trigger('close.fndtn.clearing');
        this.settings.prev_index = 0;
        $('ul[' + this.attr_name() + ']', root)
          .attr('style', '').closest('.clearing-blackout')
          .removeClass('clearing-blackout');
        container.removeClass('clearing-container');
        visible_image.hide();
        visible_image.trigger('closed.fndtn.clearing');        
      }

      // Event to re-enable scrolling on touch devices
      $('body').off('touchmove');

      return false;
    },

    is_open : function (current) {
      return current.parent().prop('style').length > 0;
    },

    keydown : function (e) {
      var clearing = $('.clearing-blackout ul[' + this.attr_name() + ']'),
          NEXT_KEY = this.rtl ? 37 : 39,
          PREV_KEY = this.rtl ? 39 : 37,
          ESC_KEY = 27;

      if (e.which === NEXT_KEY) this.go(clearing, 'next');
      if (e.which === PREV_KEY) this.go(clearing, 'prev');
      if (e.which === ESC_KEY) this.S('a.clearing-close').trigger('click').trigger('click.fndtn.clearing');
    },

    nav : function (e, direction) {
      var clearing = $('ul[' + this.attr_name() + ']', '.clearing-blackout');

      e.preventDefault();
      this.go(clearing, direction);
    },

    resize : function () {
      var image = $('img', '.clearing-blackout .visible-img'),
          label = $('.clearing-touch-label', '.clearing-blackout');

      if (image.length) {
        this.center_and_label(image, label);
        image.trigger('resized.fndtn.clearing')
      }
    },

    // visual adjustments
    fix_height : function (target) {
      var lis = target.parent().children(),
          self = this;

      lis.each(function () {
        var li = self.S(this),
            image = li.find('img');

        if (li.height() > image.outerHeight()) {
          li.addClass('fix-height');
        }
      })
      .closest('ul')
      .width(lis.length * 100 + '%');

      return this;
    },

    update_paddles : function (target) {
      target = target.closest('li');
      var visible_image = target
        .closest('.carousel')
        .siblings('.visible-img');

      if (target.next().length > 0) {
        this.S('.clearing-main-next', visible_image).removeClass('disabled');
      } else {
        this.S('.clearing-main-next', visible_image).addClass('disabled');
      }

      if (target.prev().length > 0) {
        this.S('.clearing-main-prev', visible_image).removeClass('disabled');
      } else {
        this.S('.clearing-main-prev', visible_image).addClass('disabled');
      }
    },

    center_and_label : function (target, label) {
      if (!this.rtl) {
        target.css({
          marginLeft : -(target.outerWidth() / 2),
          marginTop : -(target.outerHeight() / 2)
        });

        if (label.length > 0) {
          label.css({
            marginLeft : -(label.outerWidth() / 2),
            marginTop : -(target.outerHeight() / 2)-label.outerHeight()-10
          });
        }
      } else {
        target.css({
          marginRight : -(target.outerWidth() / 2),
          marginTop : -(target.outerHeight() / 2),
          left: 'auto',
          right: '50%'
        });

        if (label.length > 0) {
          label.css({
            marginRight : -(label.outerWidth() / 2),
            marginTop : -(target.outerHeight() / 2)-label.outerHeight()-10,
            left: 'auto',
            right: '50%'
          });
        }
      }
      return this;
    },

    // image loading and preloading

    load : function ($image) {
      var href;

      if ($image[0].nodeName === "A") {
        href = $image.attr('href');
      } else {
        href = $image.parent().attr('href');
      }

      this.preload($image);

      if (href) return href;
      return $image.attr('src');
    },

    preload : function ($image) {
      this
        .img($image.closest('li').next())
        .img($image.closest('li').prev());
    },

    img : function (img) {
      if (img.length) {
        var new_img = new Image(),
            new_a = this.S('a', img);

        if (new_a.length) {
          new_img.src = new_a.attr('href');
        } else {
          new_img.src = this.S('img', img).attr('src');
        }
      }
      return this;
    },

    // image caption

    caption : function (container, $image) {
      var caption = $image.attr('data-caption');

      if (caption) {
        container
          .html(caption)
          .show();
      } else {
        container
          .text('')
          .hide();
      }
      return this;
    }, 

    // directional methods

    go : function ($ul, direction) {
      var current = this.S('.visible', $ul),
          target = current[direction]();

      // Check for skip selector.
      if (this.settings.skip_selector && target.find(this.settings.skip_selector).length != 0) {
        target = target[direction]();
      }

      if (target.length) {
        this.S('img', target)
          .trigger('click', [current, target]).trigger('click.fndtn.clearing', [current, target])
          .trigger('change.fndtn.clearing');
      }
    },

    shift : function (current, target, callback) {
      var clearing = target.parent(),
          old_index = this.settings.prev_index || target.index(),
          direction = this.direction(clearing, current, target),
          dir = this.rtl ? 'right' : 'left',
          left = parseInt(clearing.css('left'), 10),
          width = target.outerWidth(),
          skip_shift;

      var dir_obj = {};

      // we use jQuery animate instead of CSS transitions because we
      // need a callback to unlock the next animation
      // needs support for RTL **
      if (target.index() !== old_index && !/skip/.test(direction)){
        if (/left/.test(direction)) {
          this.lock();
          dir_obj[dir] = left + width;
          clearing.animate(dir_obj, 300, this.unlock());
        } else if (/right/.test(direction)) {
          this.lock();
          dir_obj[dir] = left - width;
          clearing.animate(dir_obj, 300, this.unlock());
        }
      } else if (/skip/.test(direction)) {
        // the target image is not adjacent to the current image, so
        // do we scroll right or not
        skip_shift = target.index() - this.settings.up_count;
        this.lock();

        if (skip_shift > 0) {
          dir_obj[dir] = -(skip_shift * width);
          clearing.animate(dir_obj, 300, this.unlock());
        } else {
          dir_obj[dir] = 0;
          clearing.animate(dir_obj, 300, this.unlock());
        }
      }

      callback();
    },

    direction : function ($el, current, target) {
      var lis = this.S('li', $el),
          li_width = lis.outerWidth() + (lis.outerWidth() / 4),
          up_count = Math.floor(this.S('.clearing-container').outerWidth() / li_width) - 1,
          target_index = lis.index(target),
          response;

      this.settings.up_count = up_count;

      if (this.adjacent(this.settings.prev_index, target_index)) {
        if ((target_index > up_count) && target_index > this.settings.prev_index) {
          response = 'right';
        } else if ((target_index > up_count - 1) && target_index <= this.settings.prev_index) {
          response = 'left';
        } else {
          response = false;
        }
      } else {
        response = 'skip';
      }

      this.settings.prev_index = target_index;

      return response;
    },

    adjacent : function (current_index, target_index) {
      for (var i = target_index + 1; i >= target_index - 1; i--) {
        if (i === current_index) return true;
      }
      return false;
    },

    // lock management

    lock : function () {
      this.settings.locked = true;
    },

    unlock : function () {
      this.settings.locked = false;
    },

    locked : function () {
      return this.settings.locked;
    },

    off : function () {
      this.S(this.scope).off('.fndtn.clearing');
      this.S(window).off('.fndtn.clearing');
    },

    reflow : function () {
      this.init();
    }
  };

}(jQuery, window, window.document));

;(function ($, window, document, undefined) {
  'use strict';

  Foundation.libs.dropdown = {
    name : 'dropdown',

    version : '5.4.7',

    settings : {
      active_class: 'open',
      disabled_class: 'disabled',
      mega_class: 'mega',
      align: 'bottom',
      is_hover: false,
      opened: function(){},
      closed: function(){}
    },

    init : function (scope, method, options) {
      Foundation.inherit(this, 'throttle');

      this.bindings(method, options);
    },

    events : function (scope) {
      var self = this,
          S = self.S;

      S(this.scope)
        .off('.dropdown')
        .on('click.fndtn.dropdown', '[' + this.attr_name() + ']', function (e) {
          var settings = S(this).data(self.attr_name(true) + '-init') || self.settings;
          if (!settings.is_hover || Modernizr.touch) {
            e.preventDefault();
            self.toggle($(this));
          }
        })
        .on('mouseenter.fndtn.dropdown', '[' + this.attr_name() + '], [' + this.attr_name() + '-content]', function (e) {
          var $this = S(this),
              dropdown,
              target;

          clearTimeout(self.timeout);

          if ($this.data(self.data_attr())) {
            dropdown = S('#' + $this.data(self.data_attr()));
            target = $this;
          } else {
            dropdown = $this;
            target = S("[" + self.attr_name() + "='" + dropdown.attr('id') + "']");
          }

          var settings = target.data(self.attr_name(true) + '-init') || self.settings;

          if(S(e.target).data(self.data_attr()) && settings.is_hover) {
            self.closeall.call(self);
          }

          if (settings.is_hover) self.open.apply(self, [dropdown, target]);
        })
        .on('mouseleave.fndtn.dropdown', '[' + this.attr_name() + '], [' + this.attr_name() + '-content]', function (e) {
          var $this = S(this);
          self.timeout = setTimeout(function () {
            if ($this.data(self.data_attr())) {
              var settings = $this.data(self.data_attr(true) + '-init') || self.settings;
              if (settings.is_hover) self.close.call(self, S('#' + $this.data(self.data_attr())));
            } else {
              var target   = S('[' + self.attr_name() + '="' + S(this).attr('id') + '"]'),
                  settings = target.data(self.attr_name(true) + '-init') || self.settings;
              if (settings.is_hover) self.close.call(self, $this);
            }
          }.bind(this), 150);
        })
        .on('click.fndtn.dropdown', function (e) {
          var parent = S(e.target).closest('[' + self.attr_name() + '-content]');

          if (S(e.target).closest('[' + self.attr_name() + ']').length > 0) {
            return;
          }
          if (!(S(e.target).data('revealId')) &&
            (parent.length > 0 && (S(e.target).is('[' + self.attr_name() + '-content]') ||
              $.contains(parent.first()[0], e.target)))) {
            e.stopPropagation();
            return;
          }

          self.close.call(self, S('[' + self.attr_name() + '-content]'));
        })
        .on('opened.fndtn.dropdown', '[' + self.attr_name() + '-content]', function () {
            self.settings.opened.call(this);
        })
        .on('closed.fndtn.dropdown', '[' + self.attr_name() + '-content]', function () {
            self.settings.closed.call(this);
        });

      S(window)
        .off('.dropdown')
        .on('resize.fndtn.dropdown', self.throttle(function () {
          self.resize.call(self);
        }, 50));

      this.resize();
    },

    close: function (dropdown) {
      var self = this;
      dropdown.each(function () {
        var original_target = $('[' + self.attr_name() + '=' + dropdown[0].id + ']') || $('aria-controls=' + dropdown[0].id+ ']');
        original_target.attr('aria-expanded', "false");
        if (self.S(this).hasClass(self.settings.active_class)) {
          self.S(this)
            .css(Foundation.rtl ? 'right':'left', '-99999px')
            .attr('aria-hidden', "true")
            .removeClass(self.settings.active_class)
            .prev('[' + self.attr_name() + ']')
            .removeClass(self.settings.active_class)
            .removeData('target');

          self.S(this).trigger('closed').trigger('closed.fndtn.dropdown', [dropdown]);
        }
      });
    },

    closeall: function() {
      var self = this;
      $.each(self.S('[' + this.attr_name() + '-content]'), function() {
        self.close.call(self, self.S(this));
      });
    },

    open: function (dropdown, target) {
        this
          .css(dropdown
            .addClass(this.settings.active_class), target);
        dropdown.prev('[' + this.attr_name() + ']').addClass(this.settings.active_class);
        dropdown.data('target', target.get(0)).trigger('opened').trigger('opened.fndtn.dropdown', [dropdown, target]);
        dropdown.attr('aria-hidden', 'false');
        target.attr('aria-expanded', 'true');
        dropdown.focus();
    },

    data_attr: function () {
      if (this.namespace.length > 0) {
        return this.namespace + '-' + this.name;
      }

      return this.name;
    },

    toggle : function (target) {
      if (target.hasClass(this.settings.disabled_class)) {
        return;
      }
      var dropdown = this.S('#' + target.data(this.data_attr()));
      if (dropdown.length === 0) {
        // No dropdown found, not continuing
        return;
      }

      this.close.call(this, this.S('[' + this.attr_name() + '-content]').not(dropdown));

      if (dropdown.hasClass(this.settings.active_class)) {
        this.close.call(this, dropdown);
        if (dropdown.data('target') !== target.get(0))
          this.open.call(this, dropdown, target);
      } else {
        this.open.call(this, dropdown, target);
      }
    },

    resize : function () {
      var dropdown = this.S('[' + this.attr_name() + '-content].open'),
          target = this.S("[" + this.attr_name() + "='" + dropdown.attr('id') + "']");

      if (dropdown.length && target.length) {
        this.css(dropdown, target);
      }
    },

    css : function (dropdown, target) {
      var left_offset = Math.max((target.width() - dropdown.width()) / 2, 8),
          settings = target.data(this.attr_name(true) + '-init') || this.settings;

      this.clear_idx();

      if (this.small()) {
        var p = this.dirs.bottom.call(dropdown, target, settings);

        dropdown.attr('style', '').removeClass('drop-left drop-right drop-top').css({
          position : 'absolute',
          width: '95%',
          'max-width': 'none',
          top: p.top
        });

        dropdown.css(Foundation.rtl ? 'right':'left', left_offset);
      } else {

        this.style(dropdown, target, settings);
      }

      return dropdown;
    },

    style : function (dropdown, target, settings) {
      var css = $.extend({position: 'absolute'},
        this.dirs[settings.align].call(dropdown, target, settings));

      dropdown.attr('style', '').css(css);
    },

    // return CSS property object
    // `this` is the dropdown
    dirs : {
      // Calculate target offset
      _base : function (t) {
        var o_p = this.offsetParent(),
            o = o_p.offset(),
            p = t.offset();

        p.top -= o.top;
        p.left -= o.left;

        return p;
      },
      top: function (t, s) {
        var self = Foundation.libs.dropdown,
            p = self.dirs._base.call(this, t);

        this.addClass('drop-top');

        if (t.outerWidth() < this.outerWidth() || self.small() || this.hasClass(s.mega_menu)) {
          self.adjust_pip(this,t,s,p);
        }

        if (Foundation.rtl) {
          return {left: p.left - this.outerWidth() + t.outerWidth(),
            top: p.top - this.outerHeight()};
        }

        return {left: p.left, top: p.top - this.outerHeight()};
      },
      bottom: function (t,s) {
        var self = Foundation.libs.dropdown,
            p = self.dirs._base.call(this, t);

        if (t.outerWidth() < this.outerWidth() || self.small() || this.hasClass(s.mega_menu)) {
          self.adjust_pip(this,t,s,p);
        }

        if (self.rtl) {
          return {left: p.left - this.outerWidth() + t.outerWidth(), top: p.top + t.outerHeight()};
        }

        return {left: p.left, top: p.top + t.outerHeight()};
      },
      left: function (t, s) {
        var p = Foundation.libs.dropdown.dirs._base.call(this, t);

        this.addClass('drop-left');

        return {left: p.left - this.outerWidth(), top: p.top};
      },
      right: function (t, s) {
        var p = Foundation.libs.dropdown.dirs._base.call(this, t);

        this.addClass('drop-right');

        return {left: p.left + t.outerWidth(), top: p.top};
      }
    },

    // Insert rule to style psuedo elements
    adjust_pip : function (dropdown,target,settings,position) {
      var sheet = Foundation.stylesheet,
          pip_offset_base = 8;

      if (dropdown.hasClass(settings.mega_class)) {
        pip_offset_base = position.left + (target.outerWidth()/2) - 8;
      }
      else if (this.small()) {
        pip_offset_base += position.left - 8;
      }

      this.rule_idx = sheet.cssRules.length;

      var sel_before = '.f-dropdown.open:before',
          sel_after  = '.f-dropdown.open:after',
          css_before = 'left: ' + pip_offset_base + 'px;',
          css_after  = 'left: ' + (pip_offset_base - 1) + 'px;';

      if (sheet.insertRule) {
        sheet.insertRule([sel_before, '{', css_before, '}'].join(' '), this.rule_idx);
        sheet.insertRule([sel_after, '{', css_after, '}'].join(' '), this.rule_idx + 1);
      } else {
        sheet.addRule(sel_before, css_before, this.rule_idx);
        sheet.addRule(sel_after, css_after, this.rule_idx + 1);
      }
    },

    // Remove old dropdown rule index
    clear_idx : function () {
      var sheet = Foundation.stylesheet;

      if (typeof this.rule_idx !== 'undefined') {
        sheet.deleteRule(this.rule_idx);
        sheet.deleteRule(this.rule_idx);
        delete this.rule_idx;
      }
    },

    small : function () {
      return matchMedia(Foundation.media_queries.small).matches &&
        !matchMedia(Foundation.media_queries.medium).matches;
    },

    off: function () {
      this.S(this.scope).off('.fndtn.dropdown');
      this.S('html, body').off('.fndtn.dropdown');
      this.S(window).off('.fndtn.dropdown');
      this.S('[data-dropdown-content]').off('.fndtn.dropdown');
    },

    reflow : function () {}
  };
}(jQuery, window, window.document));

;(function ($, window, document, undefined) {
  'use strict';

  Foundation.libs.equalizer = {
    name : 'equalizer',

    version : '5.4.7',

    settings : {
      use_tallest: true,
      before_height_change: $.noop,
      after_height_change: $.noop,
      equalize_on_stack: false
    },

    init : function (scope, method, options) {
      Foundation.inherit(this, 'image_loaded');
      this.bindings(method, options);
      this.reflow();
    },

    events : function () {
      this.S(window).off('.equalizer').on('resize.fndtn.equalizer', function(e){
        this.reflow();
      }.bind(this));
    },

    equalize: function(equalizer) {
      var isStacked = false,
          vals = equalizer.find('[' + this.attr_name() + '-watch]:visible'),
          settings = equalizer.data(this.attr_name(true)+'-init');

      if (vals.length === 0) return;
      var firstTopOffset = vals.first().offset().top;
      settings.before_height_change();
      equalizer.trigger('before-height-change').trigger('before-height-change.fndth.equalizer');
      vals.height('inherit');
      vals.each(function(){
        var el = $(this);
        if (el.offset().top !== firstTopOffset) {
          isStacked = true;
        }
      });

      if (settings.equalize_on_stack === false) {
        if (isStacked) return;
      };

      var heights = vals.map(function(){ return $(this).outerHeight(false) }).get();

      if (settings.use_tallest) {
        var max = Math.max.apply(null, heights);
        vals.css('height', max);
      } else {
        var min = Math.min.apply(null, heights);
        vals.css('height', min);
      }
      settings.after_height_change();
      equalizer.trigger('after-height-change').trigger('after-height-change.fndtn.equalizer');
    },

    reflow : function () {
      var self = this;

      this.S('[' + this.attr_name() + ']', this.scope).each(function(){
        var $eq_target = $(this);
        self.image_loaded(self.S('img', this), function(){
          self.equalize($eq_target)
        });
      });
    }
  };
})(jQuery, window, window.document);


;(function ($, window, document, undefined) {
  'use strict';

  Foundation.libs.interchange = {
    name : 'interchange',

    version : '5.4.7',

    cache : {},

    images_loaded : false,
    nodes_loaded : false,

    settings : {
      load_attr : 'interchange',

      named_queries : {
        'default' : 'only screen',
        small : Foundation.media_queries.small,
        medium : Foundation.media_queries.medium,
        large : Foundation.media_queries.large,
        xlarge : Foundation.media_queries.xlarge,
        xxlarge: Foundation.media_queries.xxlarge,
        landscape : 'only screen and (orientation: landscape)',
        portrait : 'only screen and (orientation: portrait)',
        retina : 'only screen and (-webkit-min-device-pixel-ratio: 2),' +
          'only screen and (min--moz-device-pixel-ratio: 2),' +
          'only screen and (-o-min-device-pixel-ratio: 2/1),' +
          'only screen and (min-device-pixel-ratio: 2),' +
          'only screen and (min-resolution: 192dpi),' +
          'only screen and (min-resolution: 2dppx)'
      },

      directives : {
        replace: function (el, path, trigger) {
          // The trigger argument, if called within the directive, fires
          // an event named after the directive on the element, passing
          // any parameters along to the event that you pass to trigger.
          //
          // ex. trigger(), trigger([a, b, c]), or trigger(a, b, c)
          //
          // This allows you to bind a callback like so:
          // $('#interchangeContainer').on('replace', function (e, a, b, c) {
          //   console.log($(this).html(), a, b, c);
          // });

          if (/IMG/.test(el[0].nodeName)) {
            var orig_path = el[0].src;

            if (new RegExp(path, 'i').test(orig_path)) return;

            el[0].src = path;

            return trigger(el[0].src);
          }
          var last_path = el.data(this.data_attr + '-last-path'),
              self = this;

          if (last_path == path) return;

          if (/\.(gif|jpg|jpeg|tiff|png)([?#].*)?/i.test(path)) {
            $(el).css('background-image', 'url('+path+')');
            el.data('interchange-last-path', path);
            return trigger(path);
          }

          return $.get(path, function (response) {
            el.html(response);
            el.data(self.data_attr + '-last-path', path);
            trigger();
          });

        }
      }
    },

    init : function (scope, method, options) {
      Foundation.inherit(this, 'throttle random_str');

      this.data_attr = this.set_data_attr();
      $.extend(true, this.settings, method, options);
      this.bindings(method, options);
      this.load('images');
      this.load('nodes');
    },

    get_media_hash : function() {
        var mediaHash='';
        for (var queryName in this.settings.named_queries ) {
            mediaHash += matchMedia(this.settings.named_queries[queryName]).matches.toString();
        }
        return mediaHash;
    },

    events : function () {
      var self = this, prevMediaHash;

      $(window)
        .off('.interchange')
        .on('resize.fndtn.interchange', self.throttle(function () {
            var currMediaHash = self.get_media_hash();
            if (currMediaHash !== prevMediaHash) {
                self.resize();
            }
            prevMediaHash = currMediaHash;
        }, 50));

      return this;
    },

    resize : function () {
      var cache = this.cache;

      if(!this.images_loaded || !this.nodes_loaded) {
        setTimeout($.proxy(this.resize, this), 50);
        return;
      }

      for (var uuid in cache) {
        if (cache.hasOwnProperty(uuid)) {
          var passed = this.results(uuid, cache[uuid]);

          if (passed) {
            this.settings.directives[passed
              .scenario[1]].call(this, passed.el, passed.scenario[0], function () {
                if (arguments[0] instanceof Array) { 
                  var args = arguments[0];
                } else { 
                  var args = Array.prototype.slice.call(arguments, 0);
                }

                passed.el.trigger(passed.scenario[1], args);
              });
          }
        }
      }

    },

    results : function (uuid, scenarios) {
      var count = scenarios.length;

      if (count > 0) {
        var el = this.S('[' + this.add_namespace('data-uuid') + '="' + uuid + '"]');

        while (count--) {
          var mq, rule = scenarios[count][2];
          if (this.settings.named_queries.hasOwnProperty(rule)) {
            mq = matchMedia(this.settings.named_queries[rule]);
          } else {
            mq = matchMedia(rule);
          }
          if (mq.matches) {
            return {el: el, scenario: scenarios[count]};
          }
        }
      }

      return false;
    },

    load : function (type, force_update) {
      if (typeof this['cached_' + type] === 'undefined' || force_update) {
        this['update_' + type]();
      }

      return this['cached_' + type];
    },

    update_images : function () {
      var images = this.S('img[' + this.data_attr + ']'),
          count = images.length,
          i = count,
          loaded_count = 0,
          data_attr = this.data_attr;

      this.cache = {};
      this.cached_images = [];
      this.images_loaded = (count === 0);

      while (i--) {
        loaded_count++;
        if (images[i]) {
          var str = images[i].getAttribute(data_attr) || '';

          if (str.length > 0) {
            this.cached_images.push(images[i]);
          }
        }

        if (loaded_count === count) {
          this.images_loaded = true;
          this.enhance('images');
        }
      }

      return this;
    },

    update_nodes : function () {
      var nodes = this.S('[' + this.data_attr + ']').not('img'),
          count = nodes.length,
          i = count,
          loaded_count = 0,
          data_attr = this.data_attr;

      this.cached_nodes = [];
      this.nodes_loaded = (count === 0);


      while (i--) {
        loaded_count++;
        var str = nodes[i].getAttribute(data_attr) || '';

        if (str.length > 0) {
          this.cached_nodes.push(nodes[i]);
        }

        if(loaded_count === count) {
          this.nodes_loaded = true;
          this.enhance('nodes');
        }
      }

      return this;
    },

    enhance : function (type) {
      var i = this['cached_' + type].length;

      while (i--) {
        this.object($(this['cached_' + type][i]));
      }

      return $(window).trigger('resize').trigger('resize.fndtn.interchange');
    },

    convert_directive : function (directive) {

      var trimmed = this.trim(directive);

      if (trimmed.length > 0) {
        return trimmed;
      }

      return 'replace';
    },

    parse_scenario : function (scenario) {
      // This logic had to be made more complex since some users were using commas in the url path
      // So we cannot simply just split on a comma
      var directive_match = scenario[0].match(/(.+),\s*(\w+)\s*$/),
      media_query         = scenario[1];

      if (directive_match) {
        var path  = directive_match[1],
        directive = directive_match[2];
      }
      else {
        var cached_split = scenario[0].split(/,\s*$/),
        path             = cached_split[0],
        directive        = '';               
      }

      return [this.trim(path), this.convert_directive(directive), this.trim(media_query)];
    },

    object : function(el) {
      var raw_arr = this.parse_data_attr(el),
          scenarios = [], 
          i = raw_arr.length;

      if (i > 0) {
        while (i--) {
          var split = raw_arr[i].split(/\((.*?)(\))$/);

          if (split.length > 1) {
            var params = this.parse_scenario(split);
            scenarios.push(params);
          }
        }
      }

      return this.store(el, scenarios);
    },

    store : function (el, scenarios) {
      var uuid = this.random_str(),
          current_uuid = el.data(this.add_namespace('uuid', true));

      if (this.cache[current_uuid]) return this.cache[current_uuid];

      el.attr(this.add_namespace('data-uuid'), uuid);

      return this.cache[uuid] = scenarios;
    },

    trim : function(str) {

      if (typeof str === 'string') {
        return $.trim(str);
      }

      return str;
    },

    set_data_attr: function (init) {
      if (init) {
        if (this.namespace.length > 0) {
          return this.namespace + '-' + this.settings.load_attr;
        }

        return this.settings.load_attr;
      }

      if (this.namespace.length > 0) {
        return 'data-' + this.namespace + '-' + this.settings.load_attr;
      }

      return 'data-' + this.settings.load_attr;
    },

    parse_data_attr : function (el) {
      var raw = el.attr(this.attr_name()).split(/\[(.*?)\]/),
          i = raw.length, 
          output = [];

      while (i--) {
        if (raw[i].replace(/[\W\d]+/, '').length > 4) {
          output.push(raw[i]);
        }
      }

      return output;
    },

    reflow : function () {
      this.load('images', true);
      this.load('nodes', true);
    }

  };

}(jQuery, window, window.document));

;(function ($, window, document, undefined) {
  'use strict';

  var Modernizr = Modernizr || false;

  Foundation.libs.joyride = {
    name : 'joyride',

    version : '5.4.7',

    defaults : {
      expose                   : false,     // turn on or off the expose feature
      modal                    : true,      // Whether to cover page with modal during the tour
      keyboard                 : true,      // enable left, right and esc keystrokes
      tip_location             : 'bottom',  // 'top' or 'bottom' in relation to parent
      nub_position             : 'auto',    // override on a per tooltip bases
      scroll_speed             : 1500,      // Page scrolling speed in milliseconds, 0 = no scroll animation
      scroll_animation         : 'linear',  // supports 'swing' and 'linear', extend with jQuery UI.
      timer                    : 0,         // 0 = no timer , all other numbers = timer in milliseconds
      start_timer_on_click     : true,      // true or false - true requires clicking the first button start the timer
      start_offset             : 0,         // the index of the tooltip you want to start on (index of the li)
      next_button              : true,      // true or false to control whether a next button is used
      prev_button              : true,      // true or false to control whether a prev button is used
      tip_animation            : 'fade',    // 'pop' or 'fade' in each tip
      pause_after              : [],        // array of indexes where to pause the tour after
      exposed                  : [],        // array of expose elements
      tip_animation_fade_speed : 300,       // when tipAnimation = 'fade' this is speed in milliseconds for the transition
      cookie_monster           : false,     // true or false to control whether cookies are used
      cookie_name              : 'joyride', // Name the cookie you'll use
      cookie_domain            : false,     // Will this cookie be attached to a domain, ie. '.notableapp.com'
      cookie_expires           : 365,       // set when you would like the cookie to expire.
      tip_container            : 'body',    // Where will the tip be attached
      abort_on_close           : true,      // When true, the close event will not fire any callback
      tip_location_patterns    : {
        top: ['bottom'],
        bottom: [], // bottom should not need to be repositioned
        left: ['right', 'top', 'bottom'],
        right: ['left', 'top', 'bottom']
      },
      post_ride_callback     : function (){},    // A method to call once the tour closes (canceled or complete)
      post_step_callback     : function (){},    // A method to call after each step
      pre_step_callback      : function (){},    // A method to call before each step
      pre_ride_callback      : function (){},    // A method to call before the tour starts (passed index, tip, and cloned exposed element)
      post_expose_callback   : function (){},    // A method to call after an element has been exposed
      template : { // HTML segments for tip layout
        link          : '<a href="#close" class="joyride-close-tip">&times;</a>',
        timer         : '<div class="joyride-timer-indicator-wrap"><span class="joyride-timer-indicator"></span></div>',
        tip           : '<div class="joyride-tip-guide"><span class="joyride-nub"></span></div>',
        wrapper       : '<div class="joyride-content-wrapper"></div>',
        button        : '<a href="#" class="small button joyride-next-tip"></a>',
        prev_button   : '<a href="#" class="small button joyride-prev-tip"></a>',
        modal         : '<div class="joyride-modal-bg"></div>',
        expose        : '<div class="joyride-expose-wrapper"></div>',
        expose_cover  : '<div class="joyride-expose-cover"></div>'
      },
      expose_add_class : '' // One or more space-separated class names to be added to exposed element
    },

    init : function (scope, method, options) {
      Foundation.inherit(this, 'throttle random_str');

      this.settings = this.settings || $.extend({}, this.defaults, (options || method));

      this.bindings(method, options)
    },

    go_next : function() {
      if (this.settings.$li.next().length < 1) {
        this.end();
      } else if (this.settings.timer > 0) {
        clearTimeout(this.settings.automate);
        this.hide();
        this.show();
        this.startTimer();
      } else {
        this.hide();
        this.show();
      }
    },

    go_prev : function() {
      if (this.settings.$li.prev().length < 1) {
        // Do nothing if there are no prev element
      } else if (this.settings.timer > 0) {
        clearTimeout(this.settings.automate);
        this.hide();
        this.show(null, true);
        this.startTimer();
      } else {
        this.hide();
        this.show(null, true);
      }
    },

    events : function () {
      var self = this;

      $(this.scope)
        .off('.joyride')
        .on('click.fndtn.joyride', '.joyride-next-tip, .joyride-modal-bg', function (e) {
          e.preventDefault();
          this.go_next()
        }.bind(this))
        .on('click.fndtn.joyride', '.joyride-prev-tip', function (e) {
          e.preventDefault();
          this.go_prev();
        }.bind(this))

        .on('click.fndtn.joyride', '.joyride-close-tip', function (e) {
          e.preventDefault();
          this.end(this.settings.abort_on_close);
        }.bind(this))

        .on("keyup.fndtn.joyride", function(e) {
          // Don't do anything if keystrokes are disabled
          // or if the joyride is not being shown
          if (!this.settings.keyboard || !this.settings.riding) return;

          switch (e.which) {
            case 39: // right arrow
              e.preventDefault();
              this.go_next();
              break;
            case 37: // left arrow
              e.preventDefault();
              this.go_prev();
              break;
            case 27: // escape
              e.preventDefault();
              this.end(this.settings.abort_on_close);
          }
        }.bind(this));

      $(window)
        .off('.joyride')
        .on('resize.fndtn.joyride', self.throttle(function () {
          if ($('[' + self.attr_name() + ']').length > 0 && self.settings.$next_tip && self.settings.riding) {
            if (self.settings.exposed.length > 0) {
              var $els = $(self.settings.exposed);

              $els.each(function () {
                var $this = $(this);
                self.un_expose($this);
                self.expose($this);
              });
            }

            if (self.is_phone()) {
              self.pos_phone();
            } else {
              self.pos_default(false);
            }
          }
        }, 100));
    },

    start : function () {
      var self = this,
          $this = $('[' + this.attr_name() + ']', this.scope),
          integer_settings = ['timer', 'scrollSpeed', 'startOffset', 'tipAnimationFadeSpeed', 'cookieExpires'],
          int_settings_count = integer_settings.length;

      if (!$this.length > 0) return;

      if (!this.settings.init) this.events();

      this.settings = $this.data(this.attr_name(true) + '-init');

      // non configureable settings
      this.settings.$content_el = $this;
      this.settings.$body = $(this.settings.tip_container);
      this.settings.body_offset = $(this.settings.tip_container).position();
      this.settings.$tip_content = this.settings.$content_el.find('> li');
      this.settings.paused = false;
      this.settings.attempts = 0;
      this.settings.riding = true;

      // can we create cookies?
      if (typeof $.cookie !== 'function') {
        this.settings.cookie_monster = false;
      }

      // generate the tips and insert into dom.
      if (!this.settings.cookie_monster || this.settings.cookie_monster && !$.cookie(this.settings.cookie_name)) {
        this.settings.$tip_content.each(function (index) {
          var $this = $(this);
          this.settings = $.extend({}, self.defaults, self.data_options($this));

          // Make sure that settings parsed from data_options are integers where necessary
          var i = int_settings_count;
          while (i--) {
            self.settings[integer_settings[i]] = parseInt(self.settings[integer_settings[i]], 10);
          }
          self.create({$li : $this, index : index});
        });

        // show first tip
        if (!this.settings.start_timer_on_click && this.settings.timer > 0) {
          this.show('init');
          this.startTimer();
        } else {
          this.show('init');
        }

      }
    },

    resume : function () {
      this.set_li();
      this.show();
    },

    tip_template : function (opts) {
      var $blank, content;

      opts.tip_class = opts.tip_class || '';

      $blank = $(this.settings.template.tip).addClass(opts.tip_class);
      content = $.trim($(opts.li).html()) +
        this.prev_button_text(opts.prev_button_text, opts.index) +
        this.button_text(opts.button_text) +
        this.settings.template.link +
        this.timer_instance(opts.index);

      $blank.append($(this.settings.template.wrapper));
      $blank.first().attr(this.add_namespace('data-index'), opts.index);
      $('.joyride-content-wrapper', $blank).append(content);

      return $blank[0];
    },

    timer_instance : function (index) {
      var txt;

      if ((index === 0 && this.settings.start_timer_on_click && this.settings.timer > 0) || this.settings.timer === 0) {
        txt = '';
      } else {
        txt = $(this.settings.template.timer)[0].outerHTML;
      }
      return txt;
    },

    button_text : function (txt) {
      if (this.settings.tip_settings.next_button) {
        txt = $.trim(txt) || 'Next';
        txt = $(this.settings.template.button).append(txt)[0].outerHTML;
      } else {
        txt = '';
      }
      return txt;
    },

    prev_button_text : function (txt, idx) {
      if (this.settings.tip_settings.prev_button) {
        txt = $.trim(txt) || 'Previous';

        // Add the disabled class to the button if it's the first element
        if (idx == 0)
          txt = $(this.settings.template.prev_button).append(txt).addClass('disabled')[0].outerHTML;
        else
          txt = $(this.settings.template.prev_button).append(txt)[0].outerHTML;
      } else {
        txt = '';
      }
      return txt;
    },

    create : function (opts) {
      this.settings.tip_settings = $.extend({}, this.settings, this.data_options(opts.$li));
      var buttonText = opts.$li.attr(this.add_namespace('data-button'))
        || opts.$li.attr(this.add_namespace('data-text')),
          prevButtonText = opts.$li.attr(this.add_namespace('data-button-prev'))
        || opts.$li.attr(this.add_namespace('data-prev-text')),
        tipClass = opts.$li.attr('class'),
        $tip_content = $(this.tip_template({
          tip_class : tipClass,
          index : opts.index,
          button_text : buttonText,
          prev_button_text : prevButtonText,
          li : opts.$li
        }));

      $(this.settings.tip_container).append($tip_content);
    },

    show : function (init, is_prev) {
      var $timer = null;

      // are we paused?
      if (this.settings.$li === undefined
        || ($.inArray(this.settings.$li.index(), this.settings.pause_after) === -1)) {

        // don't go to the next li if the tour was paused
        if (this.settings.paused) {
          this.settings.paused = false;
        } else {
          this.set_li(init, is_prev);
        }

        this.settings.attempts = 0;

        if (this.settings.$li.length && this.settings.$target.length > 0) {
          if (init) { //run when we first start
            this.settings.pre_ride_callback(this.settings.$li.index(), this.settings.$next_tip);
            if (this.settings.modal) {
              this.show_modal();
            }
          }

          this.settings.pre_step_callback(this.settings.$li.index(), this.settings.$next_tip);

          if (this.settings.modal && this.settings.expose) {
            this.expose();
          }

          this.settings.tip_settings = $.extend({}, this.settings, this.data_options(this.settings.$li));

          this.settings.timer = parseInt(this.settings.timer, 10);

          this.settings.tip_settings.tip_location_pattern = this.settings.tip_location_patterns[this.settings.tip_settings.tip_location];

          // scroll if not modal
          if (!/body/i.test(this.settings.$target.selector)) {
            this.scroll_to();
          }

          if (this.is_phone()) {
            this.pos_phone(true);
          } else {
            this.pos_default(true);
          }

          $timer = this.settings.$next_tip.find('.joyride-timer-indicator');

          if (/pop/i.test(this.settings.tip_animation)) {

            $timer.width(0);

            if (this.settings.timer > 0) {

              this.settings.$next_tip.show();

              setTimeout(function () {
                $timer.animate({
                  width: $timer.parent().width()
                }, this.settings.timer, 'linear');
              }.bind(this), this.settings.tip_animation_fade_speed);

            } else {
              this.settings.$next_tip.show();

            }


          } else if (/fade/i.test(this.settings.tip_animation)) {

            $timer.width(0);

            if (this.settings.timer > 0) {

              this.settings.$next_tip
                .fadeIn(this.settings.tip_animation_fade_speed)
                .show();

              setTimeout(function () {
                $timer.animate({
                  width: $timer.parent().width()
                }, this.settings.timer, 'linear');
              }.bind(this), this.settings.tip_animation_fade_speed);

            } else {
              this.settings.$next_tip.fadeIn(this.settings.tip_animation_fade_speed);
            }
          }

          this.settings.$current_tip = this.settings.$next_tip;

        // skip non-existant targets
        } else if (this.settings.$li && this.settings.$target.length < 1) {

          this.show(init, is_prev);

        } else {

          this.end();

        }
      } else {

        this.settings.paused = true;

      }

    },

    is_phone : function () {
      return matchMedia(Foundation.media_queries.small).matches &&
        !matchMedia(Foundation.media_queries.medium).matches;
    },

    hide : function () {
      if (this.settings.modal && this.settings.expose) {
        this.un_expose();
      }

      if (!this.settings.modal) {
        $('.joyride-modal-bg').hide();
      }

      // Prevent scroll bouncing...wait to remove from layout
      this.settings.$current_tip.css('visibility', 'hidden');
      setTimeout($.proxy(function() {
        this.hide();
        this.css('visibility', 'visible');
      }, this.settings.$current_tip), 0);
      this.settings.post_step_callback(this.settings.$li.index(),
        this.settings.$current_tip);
    },

    set_li : function (init, is_prev) {
      if (init) {
        this.settings.$li = this.settings.$tip_content.eq(this.settings.start_offset);
        this.set_next_tip();
        this.settings.$current_tip = this.settings.$next_tip;
      } else {
        if (is_prev)
          this.settings.$li = this.settings.$li.prev();
        else
          this.settings.$li = this.settings.$li.next();
        this.set_next_tip();
      }

      this.set_target();
    },

    set_next_tip : function () {
      this.settings.$next_tip = $(".joyride-tip-guide").eq(this.settings.$li.index());
      this.settings.$next_tip.data('closed', '');
    },

    set_target : function () {
      var cl = this.settings.$li.attr(this.add_namespace('data-class')),
          id = this.settings.$li.attr(this.add_namespace('data-id')),
          $sel = function () {
            if (id) {
              return $(document.getElementById(id));
            } else if (cl) {
              return $('.' + cl).first();
            } else {
              return $('body');
            }
          };

      this.settings.$target = $sel();
    },

    scroll_to : function () {
      var window_half, tipOffset;

      window_half = $(window).height() / 2;
      tipOffset = Math.ceil(this.settings.$target.offset().top - window_half + this.settings.$next_tip.outerHeight());

      if (tipOffset != 0) {
        $('html, body').stop().animate({
          scrollTop: tipOffset
        }, this.settings.scroll_speed, 'swing');
      }
    },

    paused : function () {
      return ($.inArray((this.settings.$li.index() + 1), this.settings.pause_after) === -1);
    },

    restart : function () {
      this.hide();
      this.settings.$li = undefined;
      this.show('init');
    },

    pos_default : function (init) {
      var $nub = this.settings.$next_tip.find('.joyride-nub'),
          nub_width = Math.ceil($nub.outerWidth() / 2),
          nub_height = Math.ceil($nub.outerHeight() / 2),
          toggle = init || false;

      // tip must not be "display: none" to calculate position
      if (toggle) {
        this.settings.$next_tip.css('visibility', 'hidden');
        this.settings.$next_tip.show();
      }

      if (!/body/i.test(this.settings.$target.selector)) {
      	  var topAdjustment = this.settings.tip_settings.tipAdjustmentY ? parseInt(this.settings.tip_settings.tipAdjustmentY) : 0,
			        leftAdjustment = this.settings.tip_settings.tipAdjustmentX ? parseInt(this.settings.tip_settings.tipAdjustmentX) : 0;

          if (this.bottom()) {
            if (this.rtl) {
              this.settings.$next_tip.css({
                top: (this.settings.$target.offset().top + nub_height + this.settings.$target.outerHeight() + topAdjustment),
                left: this.settings.$target.offset().left + this.settings.$target.outerWidth() - this.settings.$next_tip.outerWidth() + leftAdjustment});
            } else {
              this.settings.$next_tip.css({
                top: (this.settings.$target.offset().top + nub_height + this.settings.$target.outerHeight() + topAdjustment),
                left: this.settings.$target.offset().left + leftAdjustment});
            }

            this.nub_position($nub, this.settings.tip_settings.nub_position, 'top');

          } else if (this.top()) {
            if (this.rtl) {
              this.settings.$next_tip.css({
                top: (this.settings.$target.offset().top - this.settings.$next_tip.outerHeight() - nub_height + topAdjustment),
                left: this.settings.$target.offset().left + this.settings.$target.outerWidth() - this.settings.$next_tip.outerWidth()});
            } else {
              this.settings.$next_tip.css({
                top: (this.settings.$target.offset().top - this.settings.$next_tip.outerHeight() - nub_height + topAdjustment),
                left: this.settings.$target.offset().left + leftAdjustment});
            }

            this.nub_position($nub, this.settings.tip_settings.nub_position, 'bottom');

          } else if (this.right()) {

            this.settings.$next_tip.css({
              top: this.settings.$target.offset().top + topAdjustment,
              left: (this.settings.$target.outerWidth() + this.settings.$target.offset().left + nub_width + leftAdjustment)});

            this.nub_position($nub, this.settings.tip_settings.nub_position, 'left');

          } else if (this.left()) {

            this.settings.$next_tip.css({
              top: this.settings.$target.offset().top + topAdjustment,
              left: (this.settings.$target.offset().left - this.settings.$next_tip.outerWidth() - nub_width + leftAdjustment)});

            this.nub_position($nub, this.settings.tip_settings.nub_position, 'right');

          }

          if (!this.visible(this.corners(this.settings.$next_tip)) && this.settings.attempts < this.settings.tip_settings.tip_location_pattern.length) {

            $nub.removeClass('bottom')
              .removeClass('top')
              .removeClass('right')
              .removeClass('left');

            this.settings.tip_settings.tip_location = this.settings.tip_settings.tip_location_pattern[this.settings.attempts];

            this.settings.attempts++;

            this.pos_default();

          }

      } else if (this.settings.$li.length) {

        this.pos_modal($nub);

      }

      if (toggle) {
        this.settings.$next_tip.hide();
        this.settings.$next_tip.css('visibility', 'visible');
      }

    },

    pos_phone : function (init) {
      var tip_height = this.settings.$next_tip.outerHeight(),
          tip_offset = this.settings.$next_tip.offset(),
          target_height = this.settings.$target.outerHeight(),
          $nub = $('.joyride-nub', this.settings.$next_tip),
          nub_height = Math.ceil($nub.outerHeight() / 2),
          toggle = init || false;

      $nub.removeClass('bottom')
        .removeClass('top')
        .removeClass('right')
        .removeClass('left');

      if (toggle) {
        this.settings.$next_tip.css('visibility', 'hidden');
        this.settings.$next_tip.show();
      }

      if (!/body/i.test(this.settings.$target.selector)) {

        if (this.top()) {

            this.settings.$next_tip.offset({top: this.settings.$target.offset().top - tip_height - nub_height});
            $nub.addClass('bottom');

        } else {

          this.settings.$next_tip.offset({top: this.settings.$target.offset().top + target_height + nub_height});
          $nub.addClass('top');

        }

      } else if (this.settings.$li.length) {
        this.pos_modal($nub);
      }

      if (toggle) {
        this.settings.$next_tip.hide();
        this.settings.$next_tip.css('visibility', 'visible');
      }
    },

    pos_modal : function ($nub) {
      this.center();
      $nub.hide();

      this.show_modal();
    },

    show_modal : function () {
      if (!this.settings.$next_tip.data('closed')) {
        var joyridemodalbg =  $('.joyride-modal-bg');
        if (joyridemodalbg.length < 1) {
          $('body').append(this.settings.template.modal).show();
        }

        if (/pop/i.test(this.settings.tip_animation)) {
            joyridemodalbg.show();
        } else {
            joyridemodalbg.fadeIn(this.settings.tip_animation_fade_speed);
        }
      }
    },

    expose : function () {
      var expose,
          exposeCover,
          el,
          origCSS,
          origClasses,
          randId = 'expose-' + this.random_str(6);

      if (arguments.length > 0 && arguments[0] instanceof $) {
        el = arguments[0];
      } else if(this.settings.$target && !/body/i.test(this.settings.$target.selector)){
        el = this.settings.$target;
      }  else {
        return false;
      }

      if(el.length < 1){
        if(window.console){
          console.error('element not valid', el);
        }
        return false;
      }

      expose = $(this.settings.template.expose);
      this.settings.$body.append(expose);
      expose.css({
        top: el.offset().top,
        left: el.offset().left,
        width: el.outerWidth(true),
        height: el.outerHeight(true)
      });

      exposeCover = $(this.settings.template.expose_cover);

      origCSS = {
        zIndex: el.css('z-index'),
        position: el.css('position')
      };

      origClasses = el.attr('class') == null ? '' : el.attr('class');

      el.css('z-index',parseInt(expose.css('z-index'))+1);

      if (origCSS.position == 'static') {
        el.css('position','relative');
      }

      el.data('expose-css',origCSS);
      el.data('orig-class', origClasses);
      el.attr('class', origClasses + ' ' + this.settings.expose_add_class);

      exposeCover.css({
        top: el.offset().top,
        left: el.offset().left,
        width: el.outerWidth(true),
        height: el.outerHeight(true)
      });

      if (this.settings.modal) this.show_modal();

      this.settings.$body.append(exposeCover);
      expose.addClass(randId);
      exposeCover.addClass(randId);
      el.data('expose', randId);
      this.settings.post_expose_callback(this.settings.$li.index(), this.settings.$next_tip, el);
      this.add_exposed(el);
    },

    un_expose : function () {
      var exposeId,
          el,
          expose ,
          origCSS,
          origClasses,
          clearAll = false;

      if (arguments.length > 0 && arguments[0] instanceof $) {
        el = arguments[0];
      } else if(this.settings.$target && !/body/i.test(this.settings.$target.selector)){
        el = this.settings.$target;
      }  else {
        return false;
      }

      if(el.length < 1){
        if (window.console) {
          console.error('element not valid', el);
        }
        return false;
      }

      exposeId = el.data('expose');
      expose = $('.' + exposeId);

      if (arguments.length > 1) {
        clearAll = arguments[1];
      }

      if (clearAll === true) {
        $('.joyride-expose-wrapper,.joyride-expose-cover').remove();
      } else {
        expose.remove();
      }

      origCSS = el.data('expose-css');

      if (origCSS.zIndex == 'auto') {
        el.css('z-index', '');
      } else {
        el.css('z-index', origCSS.zIndex);
      }

      if (origCSS.position != el.css('position')) {
        if(origCSS.position == 'static') {// this is default, no need to set it.
          el.css('position', '');
        } else {
          el.css('position', origCSS.position);
        }
      }

      origClasses = el.data('orig-class');
      el.attr('class', origClasses);
      el.removeData('orig-classes');

      el.removeData('expose');
      el.removeData('expose-z-index');
      this.remove_exposed(el);
    },

    add_exposed: function(el){
      this.settings.exposed = this.settings.exposed || [];
      if (el instanceof $ || typeof el === 'object') {
        this.settings.exposed.push(el[0]);
      } else if (typeof el == 'string') {
        this.settings.exposed.push(el);
      }
    },

    remove_exposed: function(el){
      var search, i;
      if (el instanceof $) {
        search = el[0]
      } else if (typeof el == 'string'){
        search = el;
      }

      this.settings.exposed = this.settings.exposed || [];
      i = this.settings.exposed.length;

      while (i--) {
        if (this.settings.exposed[i] == search) {
          this.settings.exposed.splice(i, 1);
          return;
        }
      }
    },

    center : function () {
      var $w = $(window);

      this.settings.$next_tip.css({
        top : ((($w.height() - this.settings.$next_tip.outerHeight()) / 2) + $w.scrollTop()),
        left : ((($w.width() - this.settings.$next_tip.outerWidth()) / 2) + $w.scrollLeft())
      });

      return true;
    },

    bottom : function () {
      return /bottom/i.test(this.settings.tip_settings.tip_location);
    },

    top : function () {
      return /top/i.test(this.settings.tip_settings.tip_location);
    },

    right : function () {
      return /right/i.test(this.settings.tip_settings.tip_location);
    },

    left : function () {
      return /left/i.test(this.settings.tip_settings.tip_location);
    },

    corners : function (el) {
      var w = $(window),
          window_half = w.height() / 2,
          //using this to calculate since scroll may not have finished yet.
          tipOffset = Math.ceil(this.settings.$target.offset().top - window_half + this.settings.$next_tip.outerHeight()),
          right = w.width() + w.scrollLeft(),
          offsetBottom =  w.height() + tipOffset,
          bottom = w.height() + w.scrollTop(),
          top = w.scrollTop();

      if (tipOffset < top) {
        if (tipOffset < 0) {
          top = 0;
        } else {
          top = tipOffset;
        }
      }

      if (offsetBottom > bottom) {
        bottom = offsetBottom;
      }

      return [
        el.offset().top < top,
        right < el.offset().left + el.outerWidth(),
        bottom < el.offset().top + el.outerHeight(),
        w.scrollLeft() > el.offset().left
      ];
    },

    visible : function (hidden_corners) {
      var i = hidden_corners.length;

      while (i--) {
        if (hidden_corners[i]) return false;
      }

      return true;
    },

    nub_position : function (nub, pos, def) {
      if (pos === 'auto') {
        nub.addClass(def);
      } else {
        nub.addClass(pos);
      }
    },

    startTimer : function () {
      if (this.settings.$li.length) {
        this.settings.automate = setTimeout(function () {
          this.hide();
          this.show();
          this.startTimer();
        }.bind(this), this.settings.timer);
      } else {
        clearTimeout(this.settings.automate);
      }
    },

    end : function (abort) {
      if (this.settings.cookie_monster) {
        $.cookie(this.settings.cookie_name, 'ridden', { expires: this.settings.cookie_expires, domain: this.settings.cookie_domain });
      }

      if (this.settings.timer > 0) {
        clearTimeout(this.settings.automate);
      }

      if (this.settings.modal && this.settings.expose) {
        this.un_expose();
      }

      // Unplug keystrokes listener
      $(this.scope).off('keyup.joyride')

      this.settings.$next_tip.data('closed', true);
      this.settings.riding = false;

      $('.joyride-modal-bg').hide();
      this.settings.$current_tip.hide();

      if (typeof abort === 'undefined' || abort === false) {
        this.settings.post_step_callback(this.settings.$li.index(), this.settings.$current_tip);
        this.settings.post_ride_callback(this.settings.$li.index(), this.settings.$current_tip);
      }

      $('.joyride-tip-guide').remove();
    },

    off : function () {
      $(this.scope).off('.joyride');
      $(window).off('.joyride');
      $('.joyride-close-tip, .joyride-next-tip, .joyride-modal-bg').off('.joyride');
      $('.joyride-tip-guide, .joyride-modal-bg').remove();
      clearTimeout(this.settings.automate);
      this.settings = {};
    },

    reflow : function () {}
  };
}(jQuery, window, window.document));

;(function ($, window, document, undefined) {
  'use strict';

  Foundation.libs['magellan-expedition'] = {
    name : 'magellan-expedition',

    version : '5.4.7',

    settings : {
      active_class: 'active',
      threshold: 0, // pixels from the top of the expedition for it to become fixes
      destination_threshold: 20, // pixels from the top of destination for it to be considered active
      throttle_delay: 30, // calculation throttling to increase framerate
      fixed_top: 0 // top distance in pixels assigend to the fixed element on scroll
    },

    init : function (scope, method, options) {
      Foundation.inherit(this, 'throttle');
      this.bindings(method, options);
    },

    events : function () {
      var self = this,
          S = self.S,
          settings = self.settings;

      // initialize expedition offset
      self.set_expedition_position();

      S(self.scope)
        .off('.magellan')
        .on('click.fndtn.magellan', '[' + self.add_namespace('data-magellan-arrival') + '] a[href^="#"]', function (e) {
          e.preventDefault();
          var expedition = $(this).closest('[' + self.attr_name() + ']'),
              settings = expedition.data('magellan-expedition-init'),
              hash = this.hash.split('#').join(''),
              target = $("a[name='"+hash+"']");

          if (target.length === 0) {
            target = $('#'+hash);

          }


          // Account for expedition height if fixed position
          var scroll_top = target.offset().top - settings.destination_threshold + 1;
          scroll_top = scroll_top - expedition.outerHeight();

          $('html, body').stop().animate({
            'scrollTop': scroll_top
          }, 700, 'swing', function () {
            if(history.pushState) {
              history.pushState(null, null, '#'+hash);
            }
            else {
              location.hash = '#'+hash;
            }
          });
        })
        .on('scroll.fndtn.magellan', self.throttle(this.check_for_arrivals.bind(this), settings.throttle_delay));

      $(window)
        .on('resize.fndtn.magellan', self.throttle(this.set_expedition_position.bind(this), settings.throttle_delay));
    },

    check_for_arrivals : function() {
      var self = this;
      self.update_arrivals();
      self.update_expedition_positions();
    },

    set_expedition_position : function() {
      var self = this;
      $('[' + this.attr_name() + '=fixed]', self.scope).each(function(idx, el) {
        var expedition = $(this),
            settings = expedition.data('magellan-expedition-init'),
            styles = expedition.attr('styles'), // save styles
            top_offset, fixed_top;

        expedition.attr('style', '');
        top_offset = expedition.offset().top + settings.threshold;

        //set fixed-top by attribute
        fixed_top = parseInt(expedition.data('magellan-fixed-top'));
        if(!isNaN(fixed_top))
            self.settings.fixed_top = fixed_top;

        expedition.data(self.data_attr('magellan-top-offset'), top_offset);
        expedition.attr('style', styles);
      });
    },

    update_expedition_positions : function() {
      var self = this,
          window_top_offset = $(window).scrollTop();

      $('[' + this.attr_name() + '=fixed]', self.scope).each(function() {
        var expedition = $(this),
            settings = expedition.data('magellan-expedition-init'),
            styles = expedition.attr('style'), // save styles
            top_offset = expedition.data('magellan-top-offset');

        //scroll to the top distance
        if (window_top_offset+self.settings.fixed_top >= top_offset) {
          // Placeholder allows height calculations to be consistent even when
          // appearing to switch between fixed/non-fixed placement
          var placeholder = expedition.prev('[' + self.add_namespace('data-magellan-expedition-clone') + ']');
          if (placeholder.length === 0) {
            placeholder = expedition.clone();
            placeholder.removeAttr(self.attr_name());
            placeholder.attr(self.add_namespace('data-magellan-expedition-clone'),'');
            expedition.before(placeholder);
          }
          expedition.css({position:'fixed', top: settings.fixed_top}).addClass('fixed');
        } else {
          expedition.prev('[' + self.add_namespace('data-magellan-expedition-clone') + ']').remove();
          expedition.attr('style',styles).css('position','').css('top','').removeClass('fixed');
        }
      });
    },

    update_arrivals : function() {
      var self = this,
          window_top_offset = $(window).scrollTop();

      $('[' + this.attr_name() + ']', self.scope).each(function() {
        var expedition = $(this),
            settings = expedition.data(self.attr_name(true) + '-init'),
            offsets = self.offsets(expedition, window_top_offset),
            arrivals = expedition.find('[' + self.add_namespace('data-magellan-arrival') + ']'),
            active_item = false;
        offsets.each(function(idx, item) {
          if (item.viewport_offset >= item.top_offset) {
            var arrivals = expedition.find('[' + self.add_namespace('data-magellan-arrival') + ']');
            arrivals.not(item.arrival).removeClass(settings.active_class);
            item.arrival.addClass(settings.active_class);
            active_item = true;
            return true;
          }
        });

        if (!active_item) arrivals.removeClass(settings.active_class);
      });
    },

    offsets : function(expedition, window_offset) {
      var self = this,
          settings = expedition.data(self.attr_name(true) + '-init'),
          viewport_offset = window_offset;

      return expedition.find('[' + self.add_namespace('data-magellan-arrival') + ']').map(function(idx, el) {
        var name = $(this).data(self.data_attr('magellan-arrival')),
            dest = $('[' + self.add_namespace('data-magellan-destination') + '=' + name + ']');
        if (dest.length > 0) {
          var top_offset = Math.floor(dest.offset().top - settings.destination_threshold - expedition.outerHeight());
          return {
            destination : dest,
            arrival : $(this),
            top_offset : top_offset,
            viewport_offset : viewport_offset
          }
        }
      }).sort(function(a, b) {
        if (a.top_offset < b.top_offset) return -1;
        if (a.top_offset > b.top_offset) return 1;
        return 0;
      });
    },

    data_attr: function (str) {
      if (this.namespace.length > 0) {
        return this.namespace + '-' + str;
      }

      return str;
    },

    off : function () {
      this.S(this.scope).off('.magellan');
      this.S(window).off('.magellan');
    },

    reflow : function () {
      var self = this;
      // remove placeholder expeditions used for height calculation purposes
      $('[' + self.add_namespace('data-magellan-expedition-clone') + ']', self.scope).remove();
    }
  };
}(jQuery, window, window.document));

;(function ($, window, document, undefined) {
  'use strict';

  Foundation.libs.offcanvas = {
    name : 'offcanvas',

    version : '5.4.7',

    settings : {
      open_method: 'move',
      close_on_click: false
    },

    init : function (scope, method, options) {
      this.bindings(method, options);
    },

    events : function () {
      var self = this,
          S = self.S,
          move_class = '',
          right_postfix = '',
          left_postfix = '';

      if (this.settings.open_method === 'move') {
        move_class = 'move-';
        right_postfix = 'right';
        left_postfix = 'left';
      } else if (this.settings.open_method === 'overlap_single') {
        move_class = 'offcanvas-overlap-';
        right_postfix = 'right';
        left_postfix = 'left';
      } else if (this.settings.open_method === 'overlap') {
        move_class = 'offcanvas-overlap';
      }

      S(this.scope).off('.offcanvas')
        .on('click.fndtn.offcanvas', '.left-off-canvas-toggle', function (e) {
          self.click_toggle_class(e, move_class + right_postfix);
          if (self.settings.open_method !== 'overlap'){
            S(".left-submenu").removeClass(move_class + right_postfix);
          }
          $('.left-off-canvas-toggle').attr('aria-expanded', 'true');
        })
        .on('click.fndtn.offcanvas', '.left-off-canvas-menu a', function (e) {
          var settings = self.get_settings(e);
          var parent = S(this).parent();

          if(settings.close_on_click && !parent.hasClass("has-submenu") && !parent.hasClass("back")){
            self.hide.call(self, move_class + right_postfix, self.get_wrapper(e));
            parent.parent().removeClass(move_class + right_postfix);
          }else if(S(this).parent().hasClass("has-submenu")){
            e.preventDefault();
            S(this).siblings(".left-submenu").toggleClass(move_class + right_postfix);
          }else if(parent.hasClass("back")){
            e.preventDefault();
            parent.parent().removeClass(move_class + right_postfix);
          }
          $('.left-off-canvas-toggle').attr('aria-expanded', 'true');
        })
        .on('click.fndtn.offcanvas', '.right-off-canvas-toggle', function (e) {
          self.click_toggle_class(e, move_class + left_postfix);
          if (self.settings.open_method !== 'overlap'){
            S(".right-submenu").removeClass(move_class + left_postfix);
          }
          $('.right-off-canvas-toggle').attr('aria-expanded', 'true');
        })
        .on('click.fndtn.offcanvas', '.right-off-canvas-menu a', function (e) {
          var settings = self.get_settings(e);
          var parent = S(this).parent();

          if(settings.close_on_click && !parent.hasClass("has-submenu") && !parent.hasClass("back")){
            self.hide.call(self, move_class + left_postfix, self.get_wrapper(e));
            parent.parent().removeClass(move_class + left_postfix);
          }else if(S(this).parent().hasClass("has-submenu")){
            e.preventDefault();
            S(this).siblings(".right-submenu").toggleClass(move_class + left_postfix);
          }else if(parent.hasClass("back")){
            e.preventDefault();
            parent.parent().removeClass(move_class + left_postfix);
          }
          $('.right-off-canvas-toggle').attr('aria-expanded', 'true');
        })
        .on('click.fndtn.offcanvas', '.exit-off-canvas', function (e) {
          self.click_remove_class(e, move_class + left_postfix);
          S(".right-submenu").removeClass(move_class + left_postfix);
          if (right_postfix){
            self.click_remove_class(e, move_class + right_postfix);
            S(".left-submenu").removeClass(move_class + left_postfix);
          }
          $('.right-off-canvas-toggle').attr('aria-expanded', 'true');
        })
        .on('click.fndtn.offcanvas', '.exit-off-canvas', function (e) {
          self.click_remove_class(e, move_class + left_postfix);
          $('.left-off-canvas-toggle').attr('aria-expanded', 'false');
          if (right_postfix) {
            self.click_remove_class(e, move_class + right_postfix);
            $('.right-off-canvas-toggle').attr('aria-expanded', "false");
          }
        });
    },

    toggle: function(class_name, $off_canvas) {
      $off_canvas = $off_canvas || this.get_wrapper();
      if ($off_canvas.is('.' + class_name)) {
        this.hide(class_name, $off_canvas);
      } else {
        this.show(class_name, $off_canvas);
      }
    },

    show: function(class_name, $off_canvas) {
      $off_canvas = $off_canvas || this.get_wrapper();
      $off_canvas.trigger('open').trigger('open.fndtn.offcanvas');
      $off_canvas.addClass(class_name);
    },

    hide: function(class_name, $off_canvas) {
      $off_canvas = $off_canvas || this.get_wrapper();
      $off_canvas.trigger('close').trigger('close.fndtn.offcanvas');
      $off_canvas.removeClass(class_name);
    },

    click_toggle_class: function(e, class_name) {
      e.preventDefault();
      var $off_canvas = this.get_wrapper(e);
      this.toggle(class_name, $off_canvas);
    },

    click_remove_class: function(e, class_name) {
      e.preventDefault();
      var $off_canvas = this.get_wrapper(e);
      this.hide(class_name, $off_canvas);
    },

    get_settings: function(e) {
      var offcanvas  = this.S(e.target).closest('[' + this.attr_name() + ']');
      return offcanvas.data(this.attr_name(true) + '-init') || this.settings;
    },

    get_wrapper: function(e) {
      var $off_canvas = this.S(e ? e.target : this.scope).closest('.off-canvas-wrap');

      if ($off_canvas.length === 0) {
        $off_canvas = this.S('.off-canvas-wrap');
      }
      return $off_canvas;
    },

    reflow : function () {}
  };
}(jQuery, window, window.document));

;(function ($, window, document, undefined) {
  'use strict';

  var noop = function() {};

  var Orbit = function(el, settings) {
    // Don't reinitialize plugin
    if (el.hasClass(settings.slides_container_class)) {
      return this;
    }

    var self = this,
        container,
        slides_container = el,
        number_container,
        bullets_container,
        timer_container,
        idx = 0,
        animate,
        timer,
        locked = false,
        adjust_height_after = false;


    self.slides = function() {
      return slides_container.children(settings.slide_selector);
    };

    self.slides().first().addClass(settings.active_slide_class);

    self.update_slide_number = function(index) {
      if (settings.slide_number) {
        number_container.find('span:first').text(parseInt(index)+1);
        number_container.find('span:last').text(self.slides().length);
      }
      if (settings.bullets) {
        bullets_container.children().removeClass(settings.bullets_active_class);
        $(bullets_container.children().get(index)).addClass(settings.bullets_active_class);
      }
    };

    self.update_active_link = function(index) {
      var link = $('[data-orbit-link="'+self.slides().eq(index).attr('data-orbit-slide')+'"]');
      link.siblings().removeClass(settings.bullets_active_class);
      link.addClass(settings.bullets_active_class);
    };

    self.build_markup = function() {
      slides_container.wrap('<div class="'+settings.container_class+'"></div>');
      container = slides_container.parent();
      slides_container.addClass(settings.slides_container_class);

      if (settings.stack_on_small) {
        container.addClass(settings.stack_on_small_class);
      }

      if (settings.navigation_arrows) {
        container.append($('<a href="#"><span></span></a>').addClass(settings.prev_class));
        container.append($('<a href="#"><span></span></a>').addClass(settings.next_class));
      }

      if (settings.timer) {
        timer_container = $('<div>').addClass(settings.timer_container_class);
        timer_container.append('<span>');
        timer_container.append($('<div>').addClass(settings.timer_progress_class));
        timer_container.addClass(settings.timer_paused_class);
        container.append(timer_container);
      }

      if (settings.slide_number) {
        number_container = $('<div>').addClass(settings.slide_number_class);
        number_container.append('<span></span> ' + settings.slide_number_text + ' <span></span>');
        container.append(number_container);
      }

      if (settings.bullets) {
        bullets_container = $('<ol>').addClass(settings.bullets_container_class);
        container.append(bullets_container);
        bullets_container.wrap('<div class="orbit-bullets-container"></div>');
        self.slides().each(function(idx, el) {
          var bullet = $('<li>').attr('data-orbit-slide', idx).on('click', self.link_bullet);;
          bullets_container.append(bullet);
        });
      }

    };

    self._goto = function(next_idx, start_timer) {
      // if (locked) {return false;}
      if (next_idx === idx) {return false;}
      if (typeof timer === 'object') {timer.restart();}
      var slides = self.slides();

      var dir = 'next';
      locked = true;
      if (next_idx < idx) {dir = 'prev';}
      if (next_idx >= slides.length) {
        if (!settings.circular) return false;
        next_idx = 0;
      } else if (next_idx < 0) {
        if (!settings.circular) return false;
        next_idx = slides.length - 1;
      }

      var current = $(slides.get(idx));
      var next = $(slides.get(next_idx));

      current.css('zIndex', 2);
      current.removeClass(settings.active_slide_class);
      next.css('zIndex', 4).addClass(settings.active_slide_class);

      slides_container.trigger('before-slide-change.fndtn.orbit');
      settings.before_slide_change();
      self.update_active_link(next_idx);

      var callback = function() {
        var unlock = function() {
          idx = next_idx;
          locked = false;
          if (start_timer === true) {timer = self.create_timer(); timer.start();}
          self.update_slide_number(idx);
          slides_container.trigger('after-slide-change.fndtn.orbit',[{slide_number: idx, total_slides: slides.length}]);
          settings.after_slide_change(idx, slides.length);
        };
        if (slides_container.height() != next.height() && settings.variable_height) {
          slides_container.animate({'height': next.height()}, 250, 'linear', unlock);
        } else {
          unlock();
        }
      };

      if (slides.length === 1) {callback(); return false;}

      var start_animation = function() {
        if (dir === 'next') {animate.next(current, next, callback);}
        if (dir === 'prev') {animate.prev(current, next, callback);}
      };

      if (next.height() > slides_container.height() && settings.variable_height) {
        slides_container.animate({'height': next.height()}, 250, 'linear', start_animation);
      } else {
        start_animation();
      }
    };

    self.next = function(e) {
      e.stopImmediatePropagation();
      e.preventDefault();
      self._goto(idx + 1);
    };

    self.prev = function(e) {
      e.stopImmediatePropagation();
      e.preventDefault();
      self._goto(idx - 1);
    };

    self.link_custom = function(e) {
      e.preventDefault();
      var link = $(this).attr('data-orbit-link');
      if ((typeof link === 'string') && (link = $.trim(link)) != "") {
        var slide = container.find('[data-orbit-slide='+link+']');
        if (slide.index() != -1) {self._goto(slide.index());}
      }
    };

    self.link_bullet = function(e) {
      var index = $(this).attr('data-orbit-slide');
      if ((typeof index === 'string') && (index = $.trim(index)) != "") {
        if(isNaN(parseInt(index)))
        {
          var slide = container.find('[data-orbit-slide='+index+']');
          if (slide.index() != -1) {self._goto(slide.index() + 1);}
        }
        else
        {
          self._goto(parseInt(index));
        }
      }

    }

    self.timer_callback = function() {
      self._goto(idx + 1, true);
    }

    self.compute_dimensions = function() {
      var current = $(self.slides().get(idx));
      var h = current.height();
      if (!settings.variable_height) {
        self.slides().each(function(){
          if ($(this).height() > h) { h = $(this).height(); }
        });
      }
      slides_container.height(h);
    };

    self.create_timer = function() {
      var t = new Timer(
        container.find('.'+settings.timer_container_class),
        settings,
        self.timer_callback
      );
      return t;
    };

    self.stop_timer = function() {
      if (typeof timer === 'object') timer.stop();
    };

    self.toggle_timer = function() {
      var t = container.find('.'+settings.timer_container_class);
      if (t.hasClass(settings.timer_paused_class)) {
        if (typeof timer === 'undefined') {timer = self.create_timer();}
        timer.start();
      }
      else {
        if (typeof timer === 'object') {timer.stop();}
      }
    };

    self.init = function() {
      self.build_markup();
      if (settings.timer) {
        timer = self.create_timer();
        Foundation.utils.image_loaded(this.slides().children('img'), timer.start);
      }
      animate = new FadeAnimation(settings, slides_container);
      if (settings.animation === 'slide')
        animate = new SlideAnimation(settings, slides_container);

      container.on('click', '.'+settings.next_class, self.next);
      container.on('click', '.'+settings.prev_class, self.prev);

      if (settings.next_on_click) {
        container.on('click', '.'+settings.slides_container_class+' [data-orbit-slide]', self.link_bullet);
      }

      container.on('click', self.toggle_timer);
      if (settings.swipe) {
        container.on('touchstart.fndtn.orbit', function(e) {
          if (!e.touches) {e = e.originalEvent;}
          var data = {
            start_page_x: e.touches[0].pageX,
            start_page_y: e.touches[0].pageY,
            start_time: (new Date()).getTime(),
            delta_x: 0,
            is_scrolling: undefined
          };
          container.data('swipe-transition', data);
          e.stopPropagation();
        })
        .on('touchmove.fndtn.orbit', function(e) {
          if (!e.touches) { e = e.originalEvent; }
          // Ignore pinch/zoom events
          if(e.touches.length > 1 || e.scale && e.scale !== 1) return;

          var data = container.data('swipe-transition');
          if (typeof data === 'undefined') {data = {};}

          data.delta_x = e.touches[0].pageX - data.start_page_x;

          if ( typeof data.is_scrolling === 'undefined') {
            data.is_scrolling = !!( data.is_scrolling || Math.abs(data.delta_x) < Math.abs(e.touches[0].pageY - data.start_page_y) );
          }

          if (!data.is_scrolling && !data.active) {
            e.preventDefault();
            var direction = (data.delta_x < 0) ? (idx+1) : (idx-1);
            data.active = true;
            self._goto(direction);
          }
        })
        .on('touchend.fndtn.orbit', function(e) {
          container.data('swipe-transition', {});
          e.stopPropagation();
        })
      }
      container.on('mouseenter.fndtn.orbit', function(e) {
        if (settings.timer && settings.pause_on_hover) {
          self.stop_timer();
        }
      })
      .on('mouseleave.fndtn.orbit', function(e) {
        if (settings.timer && settings.resume_on_mouseout) {
          timer.start();
        }
      });

      $(document).on('click', '[data-orbit-link]', self.link_custom);
      $(window).on('load resize', self.compute_dimensions);
      Foundation.utils.image_loaded(this.slides().children('img'), self.compute_dimensions);
      Foundation.utils.image_loaded(this.slides().children('img'), function() {
        container.prev('.'+settings.preloader_class).css('display', 'none');
        self.update_slide_number(0);
        self.update_active_link(0);
        slides_container.trigger('ready.fndtn.orbit');
      });
    };

    self.init();
  };

  var Timer = function(el, settings, callback) {
    var self = this,
        duration = settings.timer_speed,
        progress = el.find('.'+settings.timer_progress_class),
        start,
        timeout,
        left = -1;

    this.update_progress = function(w) {
      var new_progress = progress.clone();
      new_progress.attr('style', '');
      new_progress.css('width', w+'%');
      progress.replaceWith(new_progress);
      progress = new_progress;
    };

    this.restart = function() {
      clearTimeout(timeout);
      el.addClass(settings.timer_paused_class);
      left = -1;
      self.update_progress(0);
    };

    this.start = function() {
      if (!el.hasClass(settings.timer_paused_class)) {return true;}
      left = (left === -1) ? duration : left;
      el.removeClass(settings.timer_paused_class);
      start = new Date().getTime();
      progress.animate({'width': '100%'}, left, 'linear');
      timeout = setTimeout(function() {
        self.restart();
        callback();
      }, left);
      el.trigger('timer-started.fndtn.orbit')
    };

    this.stop = function() {
      if (el.hasClass(settings.timer_paused_class)) {return true;}
      clearTimeout(timeout);
      el.addClass(settings.timer_paused_class);
      var end = new Date().getTime();
      left = left - (end - start);
      var w = 100 - ((left / duration) * 100);
      self.update_progress(w);
      el.trigger('timer-stopped.fndtn.orbit');
    };
  };

  var SlideAnimation = function(settings, container) {
    var duration = settings.animation_speed;
    var is_rtl = ($('html[dir=rtl]').length === 1);
    var margin = is_rtl ? 'marginRight' : 'marginLeft';
    var animMargin = {};
    animMargin[margin] = '0%';

    this.next = function(current, next, callback) {
      current.animate({marginLeft:'-100%'}, duration);
      next.animate(animMargin, duration, function() {
        current.css(margin, '100%');
        callback();
      });
    };

    this.prev = function(current, prev, callback) {
      current.animate({marginLeft:'100%'}, duration);
      prev.css(margin, '-100%');
      prev.animate(animMargin, duration, function() {
        current.css(margin, '100%');
        callback();
      });
    };
  };

  var FadeAnimation = function(settings, container) {
    var duration = settings.animation_speed;
    var is_rtl = ($('html[dir=rtl]').length === 1);
    var margin = is_rtl ? 'marginRight' : 'marginLeft';

    this.next = function(current, next, callback) {
      next.css({'margin':'0%', 'opacity':'0.01'});
      next.animate({'opacity':'1'}, duration, 'linear', function() {
        current.css('margin', '100%');
        callback();
      });
    };

    this.prev = function(current, prev, callback) {
      prev.css({'margin':'0%', 'opacity':'0.01'});
      prev.animate({'opacity':'1'}, duration, 'linear', function() {
        current.css('margin', '100%');
        callback();
      });
    };
  };


  Foundation.libs = Foundation.libs || {};

  Foundation.libs.orbit = {
    name: 'orbit',

    version: '5.4.7',

    settings: {
      animation: 'slide',
      timer_speed: 10000,
      pause_on_hover: true,
      resume_on_mouseout: false,
      next_on_click: true,
      animation_speed: 500,
      stack_on_small: false,
      navigation_arrows: true,
      slide_number: true,
      slide_number_text: 'of',
      container_class: 'orbit-container',
      stack_on_small_class: 'orbit-stack-on-small',
      next_class: 'orbit-next',
      prev_class: 'orbit-prev',
      timer_container_class: 'orbit-timer',
      timer_paused_class: 'paused',
      timer_progress_class: 'orbit-progress',
      slides_container_class: 'orbit-slides-container',
      preloader_class: 'preloader',
      slide_selector: '*',
      bullets_container_class: 'orbit-bullets',
      bullets_active_class: 'active',
      slide_number_class: 'orbit-slide-number',
      caption_class: 'orbit-caption',
      active_slide_class: 'active',
      orbit_transition_class: 'orbit-transitioning',
      bullets: true,
      circular: true,
      timer: true,
      variable_height: false,
      swipe: true,
      before_slide_change: noop,
      after_slide_change: noop
    },

    init : function (scope, method, options) {
      var self = this;
      this.bindings(method, options);
    },

    events : function (instance) {
      var orbit_instance = new Orbit(this.S(instance), this.S(instance).data('orbit-init'));
      this.S(instance).data(this.name + '-instance', orbit_instance);
    },

    reflow : function () {
      var self = this;

      if (self.S(self.scope).is('[data-orbit]')) {
        var $el = self.S(self.scope);
        var instance = $el.data(self.name + '-instance');
        instance.compute_dimensions();
      } else {
        self.S('[data-orbit]', self.scope).each(function(idx, el) {
          var $el = self.S(el);
          var opts = self.data_options($el);
          var instance = $el.data(self.name + '-instance');
          instance.compute_dimensions();
        });
      }
    }
  };


}(jQuery, window, window.document));

;(function ($, window, document, undefined) {
  'use strict';

  Foundation.libs.reveal = {
    name : 'reveal',

    version : '5.4.7',

    locked : false,

    settings : {
      animation: 'fadeAndPop',
      animation_speed: 250,
      close_on_background_click: true,
      close_on_esc: true,
      dismiss_modal_class: 'close-reveal-modal',
      bg_class: 'reveal-modal-bg',
      root_element: 'body',
      open: function(){},
      opened: function(){},
      close: function(){},
      closed: function(){},
      bg : $('.reveal-modal-bg'),
      css : {
        open : {
          'opacity': 0,
          'visibility': 'visible',
          'display' : 'block'
        },
        close : {
          'opacity': 1,
          'visibility': 'hidden',
          'display': 'none'
        }
      }
    },

    init : function (scope, method, options) {
      $.extend(true, this.settings, method, options);
      this.bindings(method, options);
    },

    events : function (scope) {
      var self = this,
          S = self.S;

      S(this.scope)
        .off('.reveal')
        .on('click.fndtn.reveal', '[' + this.add_namespace('data-reveal-id') + ']:not([disabled])', function (e) {
          e.preventDefault();
        
          if (!self.locked) {
            var element = S(this),
                ajax = element.data(self.data_attr('reveal-ajax'));

            self.locked = true;

            if (typeof ajax === 'undefined') {
              self.open.call(self, element);
            } else {
              var url = ajax === true ? element.attr('href') : ajax;

              self.open.call(self, element, {url: url});
            }
          }
        });

      S(document)
        .on('click.fndtn.reveal', this.close_targets(), function (e) {

          e.preventDefault();

          if (!self.locked) {
            var settings = S('[' + self.attr_name() + '].open').data(self.attr_name(true) + '-init') || self.settings,
                bg_clicked = S(e.target)[0] === S('.' + settings.bg_class)[0];

            if (bg_clicked) {
              if (settings.close_on_background_click) {
                e.stopPropagation();
              } else {
                return;
              }
            }

            self.locked = true;
            self.close.call(self, bg_clicked ? S('[' + self.attr_name() + '].open') : S(this).closest('[' + self.attr_name() + ']'));
          }
        });

      if(S('[' + self.attr_name() + ']', this.scope).length > 0) {
        S(this.scope)
          // .off('.reveal')
          .on('open.fndtn.reveal', this.settings.open)
          .on('opened.fndtn.reveal', this.settings.opened)
          .on('opened.fndtn.reveal', this.open_video)
          .on('close.fndtn.reveal', this.settings.close)
          .on('closed.fndtn.reveal', this.settings.closed)
          .on('closed.fndtn.reveal', this.close_video);
      } else {
        S(this.scope)
          // .off('.reveal')
          .on('open.fndtn.reveal', '[' + self.attr_name() + ']', this.settings.open)
          .on('opened.fndtn.reveal', '[' + self.attr_name() + ']', this.settings.opened)
          .on('opened.fndtn.reveal', '[' + self.attr_name() + ']', this.open_video)
          .on('close.fndtn.reveal', '[' + self.attr_name() + ']', this.settings.close)
          .on('closed.fndtn.reveal', '[' + self.attr_name() + ']', this.settings.closed)
          .on('closed.fndtn.reveal', '[' + self.attr_name() + ']', this.close_video);
      }

      return true;
    },

    // PATCH #3: turning on key up capture only when a reveal window is open
    key_up_on : function (scope) {
      var self = this;

      // PATCH #1: fixing multiple keyup event trigger from single key press
      self.S('body').off('keyup.fndtn.reveal').on('keyup.fndtn.reveal', function ( event ) {
        var open_modal = self.S('[' + self.attr_name() + '].open'),
            settings = open_modal.data(self.attr_name(true) + '-init') || self.settings ;
        // PATCH #2: making sure that the close event can be called only while unlocked,
        //           so that multiple keyup.fndtn.reveal events don't prevent clean closing of the reveal window.
        if ( settings && event.which === 27  && settings.close_on_esc && !self.locked) { // 27 is the keycode for the Escape key
          self.close.call(self, open_modal);
        }
      });

      return true;
    },

    // PATCH #3: turning on key up capture only when a reveal window is open
    key_up_off : function (scope) {
      this.S('body').off('keyup.fndtn.reveal');
      return true;
    },


    open : function (target, ajax_settings) {
      var self = this,
          modal;

      if (target) {
        if (typeof target.selector !== 'undefined') {
          // Find the named node; only use the first one found, since the rest of the code assumes there's only one node
          modal = self.S('#' + target.data(self.data_attr('reveal-id'))).first();
        } else {
          modal = self.S(this.scope);

          ajax_settings = target;
        }
      } else {
        modal = self.S(this.scope);
      }

      var settings = modal.data(self.attr_name(true) + '-init');
      settings = settings || this.settings;


      if (modal.hasClass('open') && target.attr('data-reveal-id') == modal.attr('id')) {
        return self.close(modal);
      }

      if (!modal.hasClass('open')) {
        var open_modal = self.S('[' + self.attr_name() + '].open');

        if (typeof modal.data('css-top') === 'undefined') {
          modal.data('css-top', parseInt(modal.css('top'), 10))
            .data('offset', this.cache_offset(modal));
        }

        this.key_up_on(modal);    // PATCH #3: turning on key up capture only when a reveal window is open
        modal.trigger('open').trigger('open.fndtn.reveal');

        if (open_modal.length < 1) {
          this.toggle_bg(modal, true);
        }

        if (typeof ajax_settings === 'string') {
          ajax_settings = {
            url: ajax_settings
          };
        }

        if (typeof ajax_settings === 'undefined' || !ajax_settings.url) {
          if (open_modal.length > 0) {
            this.hide(open_modal, settings.css.close);
          }

          this.show(modal, settings.css.open);
        } else {
          var old_success = typeof ajax_settings.success !== 'undefined' ? ajax_settings.success : null;

          $.extend(ajax_settings, {
            success: function (data, textStatus, jqXHR) {
              if ( $.isFunction(old_success) ) {
                old_success(data, textStatus, jqXHR);
              }

              modal.html(data);
              self.S(modal).foundation('section', 'reflow');
              self.S(modal).children().foundation();

              if (open_modal.length > 0) {
                self.hide(open_modal, settings.css.close);
              }
              self.show(modal, settings.css.open);
            }
          });

          $.ajax(ajax_settings);
        }
      }
      self.S(window).trigger('resize');
    },

    close : function (modal) {
      var modal = modal && modal.length ? modal : this.S(this.scope),
          open_modals = this.S('[' + this.attr_name() + '].open'),
          settings = modal.data(this.attr_name(true) + '-init') || this.settings;

      if (open_modals.length > 0) {
        this.locked = true;
        this.key_up_off(modal);   // PATCH #3: turning on key up capture only when a reveal window is open
        modal.trigger('close').trigger('close.fndtn.reveal');
        this.toggle_bg(modal, false);
        this.hide(open_modals, settings.css.close, settings);
      }
    },

    close_targets : function () {
      var base = '.' + this.settings.dismiss_modal_class;

      if (this.settings.close_on_background_click) {
        return base + ', .' + this.settings.bg_class;
      }

      return base;
    },

    toggle_bg : function (modal, state) {
      if (this.S('.' + this.settings.bg_class).length === 0) {
        this.settings.bg = $('<div />', {'class': this.settings.bg_class})
          .appendTo('body').hide();
      }

      var visible = this.settings.bg.filter(':visible').length > 0;
      if ( state != visible ) {
        if ( state == undefined ? visible : !state ) {
          this.hide(this.settings.bg);
        } else {
          this.show(this.settings.bg);
        }
      }
    },

    show : function (el, css) {
      // is modal
      if (css) {
        var settings = el.data(this.attr_name(true) + '-init') || this.settings,
            root_element = settings.root_element;

        if (el.parent(root_element).length === 0) {
          var placeholder = el.wrap('<div style="display: none;" />').parent();

          el.on('closed.fndtn.reveal.wrapped', function() {
            el.detach().appendTo(placeholder);
            el.unwrap().unbind('closed.fndtn.reveal.wrapped');
          });

          el.detach().appendTo(root_element);
        }

        var animData = getAnimationData(settings.animation);
        if (!animData.animate) {
          this.locked = false;
        }
        if (animData.pop) {
          css.top = $(window).scrollTop() - el.data('offset') + 'px';
          var end_css = {
            top: $(window).scrollTop() + el.data('css-top') + 'px',
            opacity: 1
          };

          return setTimeout(function () {
            return el
              .css(css)
              .animate(end_css, settings.animation_speed, 'linear', function () {
                this.locked = false;
                el.trigger('opened').trigger('opened.fndtn.reveal');
              }.bind(this))
              .addClass('open');
          }.bind(this), settings.animation_speed / 2);
        }

        if (animData.fade) {
          css.top = $(window).scrollTop() + el.data('css-top') + 'px';
          var end_css = {opacity: 1};

          return setTimeout(function () {
            return el
              .css(css)
              .animate(end_css, settings.animation_speed, 'linear', function () {
                this.locked = false;
                el.trigger('opened').trigger('opened.fndtn.reveal');
              }.bind(this))
              .addClass('open');
          }.bind(this), settings.animation_speed / 2);
        }

        return el.css(css).show().css({opacity: 1}).addClass('open').trigger('opened').trigger('opened.fndtn.reveal');
      }

      var settings = this.settings;

      // should we animate the background?
      if (getAnimationData(settings.animation).fade) {
        return el.fadeIn(settings.animation_speed / 2);
      }

      this.locked = false;

      return el.show();
    },

    hide : function (el, css) {
      // is modal
      if (css) {
        var settings = el.data(this.attr_name(true) + '-init');
        settings = settings || this.settings;

        var animData = getAnimationData(settings.animation);
        if (!animData.animate) {
          this.locked = false;
        }
        if (animData.pop) {
          var end_css = {
            top: - $(window).scrollTop() - el.data('offset') + 'px',
            opacity: 0
          };

          return setTimeout(function () {
            return el
              .animate(end_css, settings.animation_speed, 'linear', function () {
                this.locked = false;
                el.css(css).trigger('closed').trigger('closed.fndtn.reveal');
              }.bind(this))
              .removeClass('open');
          }.bind(this), settings.animation_speed / 2);
        }

        if (animData.fade) {
          var end_css = {opacity: 0};

          return setTimeout(function () {
            return el
              .animate(end_css, settings.animation_speed, 'linear', function () {
                this.locked = false;
                el.css(css).trigger('closed').trigger('closed.fndtn.reveal');
              }.bind(this))
              .removeClass('open');
          }.bind(this), settings.animation_speed / 2);
        }

        return el.hide().css(css).removeClass('open').trigger('closed').trigger('closed.fndtn.reveal');
      }

      var settings = this.settings;

      // should we animate the background?
      if (getAnimationData(settings.animation).fade) {
        return el.fadeOut(settings.animation_speed / 2);
      }

      return el.hide();
    },

    close_video : function (e) {
      var video = $('.flex-video', e.target),
          iframe = $('iframe', video);

      if (iframe.length > 0) {
        iframe.attr('data-src', iframe[0].src);
        iframe.attr('src', iframe.attr('src'));
        video.hide();
      }
    },

    open_video : function (e) {
      var video = $('.flex-video', e.target),
          iframe = video.find('iframe');

      if (iframe.length > 0) {
        var data_src = iframe.attr('data-src');
        if (typeof data_src === 'string') {
          iframe[0].src = iframe.attr('data-src');
        } else {
          var src = iframe[0].src;
          iframe[0].src = undefined;
          iframe[0].src = src;
        }
        video.show();
      }
    },

    data_attr: function (str) {
      if (this.namespace.length > 0) {
        return this.namespace + '-' + str;
      }

      return str;
    },

    cache_offset : function (modal) {
      var offset = modal.show().height() + parseInt(modal.css('top'), 10);

      modal.hide();

      return offset;
    },

    off : function () {
      $(this.scope).off('.fndtn.reveal');
    },

    reflow : function () {}
  };

  /*
   * getAnimationData('popAndFade') // {animate: true,  pop: true,  fade: true}
   * getAnimationData('fade')       // {animate: true,  pop: false, fade: true}
   * getAnimationData('pop')        // {animate: true,  pop: true,  fade: false}
   * getAnimationData('foo')        // {animate: false, pop: false, fade: false}
   * getAnimationData(null)         // {animate: false, pop: false, fade: false}
   */
  function getAnimationData(str) {
    var fade = /fade/i.test(str);
    var pop = /pop/i.test(str);
    return {
      animate: fade || pop,
      pop: pop,
      fade: fade
    };
  }
}(jQuery, window, window.document));

;(function ($, window, document, undefined) {
  'use strict';

  Foundation.libs.slider = {
    name : 'slider',

    version : '5.4.7',

    settings: {
      start: 0,
      end: 100,
      step: 1,
      initial: null,
      display_selector: '',
      vertical: false,
      on_change: function(){}
    },

    cache : {},

    init : function (scope, method, options) {
      Foundation.inherit(this,'throttle');
      this.bindings(method, options);
      this.reflow();
    },

    events : function() {
      var self = this;

      $(this.scope)
        .off('.slider')
        .on('mousedown.fndtn.slider touchstart.fndtn.slider pointerdown.fndtn.slider',
        '[' + self.attr_name() + ']:not(.disabled, [disabled]) .range-slider-handle', function(e) {
          if (!self.cache.active) {
            e.preventDefault();
            self.set_active_slider($(e.target));
          }
        })
        .on('mousemove.fndtn.slider touchmove.fndtn.slider pointermove.fndtn.slider', function(e) {
          if (!!self.cache.active) {
            e.preventDefault();
            if ($.data(self.cache.active[0], 'settings').vertical) {
              var scroll_offset = 0;
              if (!e.pageY) {
                scroll_offset = window.scrollY;
              }
              self.calculate_position(self.cache.active, (e.pageY || 
                                                          e.originalEvent.clientY || 
                                                          e.originalEvent.touches[0].clientY || 
                                                          e.currentPoint.y) 
                                                          + scroll_offset);
            } else {
              self.calculate_position(self.cache.active, e.pageX || 
                                                         e.originalEvent.clientX || 
                                                         e.originalEvent.touches[0].clientX || 
                                                         e.currentPoint.x);
            }
          }
        })
        .on('mouseup.fndtn.slider touchend.fndtn.slider pointerup.fndtn.slider', function(e) {
          self.remove_active_slider();
        })
        .on('change.fndtn.slider', function(e) {
          self.settings.on_change();
        });

      self.S(window)
        .on('resize.fndtn.slider', self.throttle(function(e) {
          self.reflow();
        }, 300));
    },

    set_active_slider : function($handle) {
      this.cache.active = $handle;
    },

    remove_active_slider : function() {
      this.cache.active = null;
    },

    calculate_position : function($handle, cursor_x) {
      var self = this,
          settings = $.data($handle[0], 'settings'),
          handle_l = $.data($handle[0], 'handle_l'),
          handle_o = $.data($handle[0], 'handle_o'),
          bar_l = $.data($handle[0], 'bar_l'),
          bar_o = $.data($handle[0], 'bar_o');

      requestAnimationFrame(function(){
        var pct;

        if (Foundation.rtl && !settings.vertical) {
          pct = self.limit_to(((bar_o+bar_l-cursor_x)/bar_l),0,1);
        } else {
          pct = self.limit_to(((cursor_x-bar_o)/bar_l),0,1);
        }

        pct = settings.vertical ? 1-pct : pct;

        var norm = self.normalized_value(pct, settings.start, settings.end, settings.step);

        self.set_ui($handle, norm);
      });
    },

    set_ui : function($handle, value) {
      var settings = $.data($handle[0], 'settings'),
          handle_l = $.data($handle[0], 'handle_l'),
          bar_l = $.data($handle[0], 'bar_l'),
          norm_pct = this.normalized_percentage(value, settings.start, settings.end),
          handle_offset = norm_pct*(bar_l-handle_l)-1,
          progress_bar_length = norm_pct*100;

      if (Foundation.rtl && !settings.vertical) {
        handle_offset = -handle_offset;
      }

      handle_offset = settings.vertical ? -handle_offset + bar_l - handle_l + 1 : handle_offset;
      this.set_translate($handle, handle_offset, settings.vertical);

      if (settings.vertical) {
        $handle.siblings('.range-slider-active-segment').css('height', progress_bar_length + '%');
      } else {
        $handle.siblings('.range-slider-active-segment').css('width', progress_bar_length + '%');
      }

      $handle.parent().attr(this.attr_name(), value).trigger('change').trigger('change.fndtn.slider');

      $handle.parent().children('input[type=hidden]').val(value);

      if (!$handle[0].hasAttribute('aria-valuemin')) {
        $handle.attr({
          'aria-valuemin': settings.start,
          'aria-valuemax': settings.end,
        });
      }
      $handle.attr('aria-valuenow', value);

      if (settings.display_selector != '') {
        $(settings.display_selector).each(function(){
          if (this.hasOwnProperty('value')) {
            $(this).val(value);
          } else {
            $(this).text(value);
          }
        });
      }

    },

    normalized_percentage : function(val, start, end) {
      return Math.min(1, (val - start)/(end - start));
    },

    normalized_value : function(val, start, end, step) {
      var range = end - start,
          point = val*range,
          mod = (point-(point%step)) / step,
          rem = point % step,
          round = ( rem >= step*0.5 ? step : 0);
      return (mod*step + round) + start;
    },

    set_translate : function(ele, offset, vertical) {
      if (vertical) {
        $(ele)
          .css('-webkit-transform', 'translateY('+offset+'px)')
          .css('-moz-transform', 'translateY('+offset+'px)')
          .css('-ms-transform', 'translateY('+offset+'px)')
          .css('-o-transform', 'translateY('+offset+'px)')
          .css('transform', 'translateY('+offset+'px)');
      } else {
        $(ele)
          .css('-webkit-transform', 'translateX('+offset+'px)')
          .css('-moz-transform', 'translateX('+offset+'px)')
          .css('-ms-transform', 'translateX('+offset+'px)')
          .css('-o-transform', 'translateX('+offset+'px)')
          .css('transform', 'translateX('+offset+'px)');
      }
    },

    limit_to : function(val, min, max) {
      return Math.min(Math.max(val, min), max);
    },

    initialize_settings : function(handle) {
      var settings = $.extend({}, this.settings, this.data_options($(handle).parent()));

      if (settings.vertical) {
        $.data(handle, 'bar_o', $(handle).parent().offset().top);
        $.data(handle, 'bar_l', $(handle).parent().outerHeight());
        $.data(handle, 'handle_o', $(handle).offset().top);
        $.data(handle, 'handle_l', $(handle).outerHeight());
      } else {
        $.data(handle, 'bar_o', $(handle).parent().offset().left);
        $.data(handle, 'bar_l', $(handle).parent().outerWidth());
        $.data(handle, 'handle_o', $(handle).offset().left);
        $.data(handle, 'handle_l', $(handle).outerWidth());
      }

      $.data(handle, 'bar', $(handle).parent());
      $.data(handle, 'settings', settings);
    },

    set_initial_position : function($ele) {
      var settings = $.data($ele.children('.range-slider-handle')[0], 'settings'),
          initial = (!!settings.initial ? settings.initial : Math.floor((settings.end-settings.start)*0.5/settings.step)*settings.step+settings.start),
          $handle = $ele.children('.range-slider-handle');
      this.set_ui($handle, initial);
    },

    set_value : function(value) {
      var self = this;
      $('[' + self.attr_name() + ']', this.scope).each(function(){
        $(this).attr(self.attr_name(), value);
      });
      if (!!$(this.scope).attr(self.attr_name())) {
        $(this.scope).attr(self.attr_name(), value);
      }
      self.reflow();
    },

    reflow : function() {
      var self = this;
      self.S('[' + this.attr_name() + ']').each(function() {
        var handle = $(this).children('.range-slider-handle')[0],
            val = $(this).attr(self.attr_name());
        self.initialize_settings(handle);

        if (val) {
          self.set_ui($(handle), parseFloat(val));
        } else {
          self.set_initial_position($(this));
        }
      });
    }
  };

}(jQuery, window, window.document));

;(function ($, window, document, undefined) {
  'use strict';

  Foundation.libs.tab = {
    name : 'tab',

    version : '5.4.7',

    settings : {
      active_class: 'active',
      callback : function () {},
      deep_linking: false,
      scroll_to_content: true,
      is_hover: false
    },

    default_tab_hashes: [],

    init : function (scope, method, options) {
      var self = this,
          S = this.S;

      this.bindings(method, options);
      this.handle_location_hash_change();

      // Store the default active tabs which will be referenced when the
      // location hash is absent, as in the case of navigating the tabs and
      // returning to the first viewing via the browser Back button.
      S('[' + this.attr_name() + '] > .active > a', this.scope).each(function () {
        self.default_tab_hashes.push(this.hash);
      });
    },

    events : function () {
      var self = this,
          S = this.S;

      var usual_tab_behavior =  function (e) {
          var settings = S(this).closest('[' + self.attr_name() +']').data(self.attr_name(true) + '-init');
          if (!settings.is_hover || Modernizr.touch) {
            e.preventDefault();
            e.stopPropagation();
            self.toggle_active_tab(S(this).parent());
          }
        };

      S(this.scope)
        .off('.tab')
        // Click event: tab title
        .on('focus.fndtn.tab', '[' + this.attr_name() + '] > * > a', usual_tab_behavior )
        .on('click.fndtn.tab', '[' + this.attr_name() + '] > * > a', usual_tab_behavior )
        // Hover event: tab title
        .on('mouseenter.fndtn.tab', '[' + this.attr_name() + '] > * > a', function (e) {
          var settings = S(this).closest('[' + self.attr_name() +']').data(self.attr_name(true) + '-init');
          if (settings.is_hover) self.toggle_active_tab(S(this).parent());
        });

      // Location hash change event
      S(window).on('hashchange.fndtn.tab', function (e) {
        e.preventDefault();
        self.handle_location_hash_change();
      });
    },

    handle_location_hash_change : function () {

      var self = this,
          S = this.S;

      S('[' + this.attr_name() + ']', this.scope).each(function () {
        var settings = S(this).data(self.attr_name(true) + '-init');
        if (settings.deep_linking) {
          // Match the location hash to a label
          var hash;
          if (settings.scroll_to_content) {
            hash = self.scope.location.hash;
          } else {
            // prefix the hash to prevent anchor scrolling
            hash = self.scope.location.hash.replace('fndtn-', '');
          }
          if (hash != '') {
            // Check whether the location hash references a tab content div or
            // another element on the page (inside or outside the tab content div)
            var hash_element = S(hash);
            if (hash_element.hasClass('content') && hash_element.parent().hasClass('tabs-content')) {
              // Tab content div
              self.toggle_active_tab($('[' + self.attr_name() + '] > * > a[href=' + hash + ']').parent());
            } else {
              // Not the tab content div. If inside the tab content, find the
              // containing tab and toggle it as active.
              var hash_tab_container_id = hash_element.closest('.content').attr('id');
              if (hash_tab_container_id != undefined) {
                self.toggle_active_tab($('[' + self.attr_name() + '] > * > a[href=#' + hash_tab_container_id + ']').parent(), hash);
              }
            }
          } else {
            // Reference the default tab hashes which were initialized in the init function
            for (var ind = 0; ind < self.default_tab_hashes.length; ind++) {
              self.toggle_active_tab($('[' + self.attr_name() + '] > * > a[href=' + self.default_tab_hashes[ind] + ']').parent());
            }
          }
        }
       });
     },

    toggle_active_tab: function (tab, location_hash) {
      var S = this.S,
          tabs = tab.closest('[' + this.attr_name() + ']'),
          tab_link = tab.find('a'),
          anchor = tab.children('a').first(),
          target_hash = '#' + anchor.attr('href').split('#')[1],
          target = S(target_hash),
          siblings = tab.siblings(),
          settings = tabs.data(this.attr_name(true) + '-init'),
          interpret_keyup_action = function(e) {
            // Light modification of Heydon Pickering's Practical ARIA Examples: http://heydonworks.com/practical_aria_examples/js/a11y.js

            // define current, previous and next (possible) tabs

            var $original = $(this);
            var $prev = $(this).parents('li').prev().children('[role="tab"]');
            var $next = $(this).parents('li').next().children('[role="tab"]');
            var $target;

            // find the direction (prev or next)

            switch (e.keyCode) {
              case 37:
                $target = $prev;
                break;
              case 39:
                $target = $next;
                break;
              default:
                $target = false
                  break;
            }

            if ($target.length) {
              $original.attr({
                'tabindex' : '-1',
                'aria-selected' : null
              });
              $target.attr({
                'tabindex' : '0',
                'aria-selected' : true
              }).focus();
            }

            // Hide panels

            $('[role="tabpanel"]')
              .attr('aria-hidden', 'true');

            // Show panel which corresponds to target

            $('#' + $(document.activeElement).attr('href').substring(1))
              .attr('aria-hidden', null);

          };

      // allow usage of data-tab-content attribute instead of href
      if (S(this).data(this.data_attr('tab-content'))) {
        target_hash = '#' + S(this).data(this.data_attr('tab-content')).split('#')[1];
        target = S(target_hash);
      }

      if (settings.deep_linking) {

        if (settings.scroll_to_content) {
          // retain current hash to scroll to content
          window.location.hash = location_hash || target_hash;
          if (location_hash == undefined || location_hash == target_hash) {
            tab.parent()[0].scrollIntoView();
          } else {
            S(target_hash)[0].scrollIntoView();
          }
        } else {
          // prefix the hashes so that the browser doesn't scroll down
          if (location_hash != undefined) {
            window.location.hash = 'fndtn-' + location_hash.replace('#', '');
          } else {
            window.location.hash = 'fndtn-' + target_hash.replace('#', '');
          }
        }
      }

      // WARNING: The activation and deactivation of the tab content must
      // occur after the deep linking in order to properly refresh the browser
      // window (notably in Chrome).
      // Clean up multiple attr instances to done once
      tab.addClass(settings.active_class).triggerHandler('opened');
      tab_link.attr({"aria-selected": "true",  tabindex: 0});
      siblings.removeClass(settings.active_class)
      siblings.find('a').attr({"aria-selected": "false",  tabindex: -1});
      target.siblings().removeClass(settings.active_class).attr({"aria-hidden": "true",  tabindex: -1});
      target.addClass(settings.active_class).attr('aria-hidden', 'false').removeAttr("tabindex");
      settings.callback(tab);
      target.triggerHandler('toggled', [tab]);
      tabs.triggerHandler('toggled', [target]);

      tab_link.off('keydown').on('keydown', interpret_keyup_action );
    },

    data_attr: function (str) {
      if (this.namespace.length > 0) {
        return this.namespace + '-' + str;
      }

      return str;
    },

    off : function () {},

    reflow : function () {}
  };
}(jQuery, window, window.document));

;(function ($, window, document, undefined) {
  'use strict';

  Foundation.libs.tooltip = {
    name : 'tooltip',

    version : '5.4.7',

    settings : {
      additional_inheritable_classes : [],
      tooltip_class : '.tooltip',
      append_to: 'body',
      touch_close_text: 'Tap To Close',
      disable_for_touch: false,
      hover_delay: 200,
      show_on : 'all',
      tip_template : function (selector, content) {
        return '<span data-selector="' + selector + '" id="' + selector + '" class="'
          + Foundation.libs.tooltip.settings.tooltip_class.substring(1)
          + '" role="tooltip">' + content + '<span class="nub"></span></span>';
      }
    },

    cache : {},

    init : function (scope, method, options) {
      Foundation.inherit(this, 'random_str');
      this.bindings(method, options);
    },

    should_show: function (target, tip) {
      var settings = $.extend({}, this.settings, this.data_options(target));

      if (settings.show_on === 'all') {
        return true;
      } else if (this.small() && settings.show_on === 'small') {
        return true;
      } else if (this.medium() && settings.show_on === 'medium') {
        return true;
      } else if (this.large() && settings.show_on === 'large') {
        return true;
      }
      return false;
    },

    medium : function () {
      return matchMedia(Foundation.media_queries['medium']).matches;
    },

    large : function () {
      return matchMedia(Foundation.media_queries['large']).matches;
    },

    events : function (instance) {
      var self = this,
          S = self.S;

      self.create(this.S(instance));

      $(this.scope)
        .off('.tooltip')
        .on('mouseenter.fndtn.tooltip mouseleave.fndtn.tooltip touchstart.fndtn.tooltip MSPointerDown.fndtn.tooltip',
          '[' + this.attr_name() + ']', function (e) {
          var $this = S(this),
              settings = $.extend({}, self.settings, self.data_options($this)),
              is_touch = false;

          if (Modernizr.touch && /touchstart|MSPointerDown/i.test(e.type) && S(e.target).is('a')) {
            return false;
          }

          if (/mouse/i.test(e.type) && self.ie_touch(e)) return false;

          if ($this.hasClass('open')) {
            if (Modernizr.touch && /touchstart|MSPointerDown/i.test(e.type)) e.preventDefault();
            self.hide($this);
          } else {
            if (settings.disable_for_touch && Modernizr.touch && /touchstart|MSPointerDown/i.test(e.type)) {
              return;
            } else if(!settings.disable_for_touch && Modernizr.touch && /touchstart|MSPointerDown/i.test(e.type)) {
              e.preventDefault();
              S(settings.tooltip_class + '.open').hide();
              is_touch = true;
            }

            if (/enter|over/i.test(e.type)) {
              this.timer = setTimeout(function () {
                var tip = self.showTip($this);
              }.bind(this), self.settings.hover_delay);
            } else if (e.type === 'mouseout' || e.type === 'mouseleave') {
              clearTimeout(this.timer);
              self.hide($this);
            } else {
              self.showTip($this);
            }
          }
        })
        .on('mouseleave.fndtn.tooltip touchstart.fndtn.tooltip MSPointerDown.fndtn.tooltip', '[' + this.attr_name() + '].open', function (e) {
          if (/mouse/i.test(e.type) && self.ie_touch(e)) return false;

          if($(this).data('tooltip-open-event-type') == 'touch' && e.type == 'mouseleave') {
            return;
          }
          else if($(this).data('tooltip-open-event-type') == 'mouse' && /MSPointerDown|touchstart/i.test(e.type)) {
            self.convert_to_touch($(this));
          } else {
            self.hide($(this));
          }
        })
        .on('DOMNodeRemoved DOMAttrModified', '[' + this.attr_name() + ']:not(a)', function (e) {
          self.hide(S(this));
        });
    },

    ie_touch : function (e) {
      // How do I distinguish between IE11 and Windows Phone 8?????
      return false;
    },

    showTip : function ($target) {
      var $tip = this.getTip($target);
      if (this.should_show($target, $tip)){
        return this.show($target);
      }
      return;
    },

    getTip : function ($target) {
      var selector = this.selector($target),
          settings = $.extend({}, this.settings, this.data_options($target)),
          tip = null;

      if (selector) {
        tip = this.S('span[data-selector="' + selector + '"]' + settings.tooltip_class);
      }

      return (typeof tip === 'object') ? tip : false;
    },

    selector : function ($target) {
      var id = $target.attr('id'),
          dataSelector = $target.attr(this.attr_name()) || $target.attr('data-selector');

      if ((id && id.length < 1 || !id) && typeof dataSelector != 'string') {
        dataSelector = this.random_str(6);
        $target
          .attr('data-selector', dataSelector)
          .attr('aria-describedby', dataSelector);
      }

      return (id && id.length > 0) ? id : dataSelector;
    },

    create : function ($target) {
      var self = this,
          settings = $.extend({}, this.settings, this.data_options($target)),
          tip_template = this.settings.tip_template;

      if (typeof settings.tip_template === 'string' && window.hasOwnProperty(settings.tip_template)) {
        tip_template = window[settings.tip_template];
      }

      var $tip = $(tip_template(this.selector($target), $('<div></div>').html($target.attr('title')).html())),
          classes = this.inheritable_classes($target);

      $tip.addClass(classes).appendTo(settings.append_to);

      if (Modernizr.touch) {
        $tip.append('<span class="tap-to-close">'+settings.touch_close_text+'</span>');
        $tip.on('touchstart.fndtn.tooltip MSPointerDown.fndtn.tooltip', function(e) {
          self.hide($target);
        });
      }

      $target.removeAttr('title').attr('title','');
    },

    reposition : function (target, tip, classes) {
      var width, nub, nubHeight, nubWidth, column, objPos;

      tip.css('visibility', 'hidden').show();

      width = target.data('width');
      nub = tip.children('.nub');
      nubHeight = nub.outerHeight();
      nubWidth = nub.outerHeight();

      if (this.small()) {
        tip.css({'width' : '100%' });
      } else {
        tip.css({'width' : (width) ? width : 'auto'});
      }

      objPos = function (obj, top, right, bottom, left, width) {
        return obj.css({
          'top' : (top) ? top : 'auto',
          'bottom' : (bottom) ? bottom : 'auto',
          'left' : (left) ? left : 'auto',
          'right' : (right) ? right : 'auto'
        }).end();
      };

      objPos(tip, (target.offset().top + target.outerHeight() + 10), 'auto', 'auto', target.offset().left);

      if (this.small()) {
        objPos(tip, (target.offset().top + target.outerHeight() + 10), 'auto', 'auto', 12.5, $(this.scope).width());
        tip.addClass('tip-override');
        objPos(nub, -nubHeight, 'auto', 'auto', target.offset().left);
      } else {
        var left = target.offset().left;
        if (Foundation.rtl) {
          nub.addClass('rtl');
          left = target.offset().left + target.outerWidth() - tip.outerWidth();
        }
        objPos(tip, (target.offset().top + target.outerHeight() + 10), 'auto', 'auto', left);
        tip.removeClass('tip-override');
        if (classes && classes.indexOf('tip-top') > -1) {
          if (Foundation.rtl) nub.addClass('rtl');
          objPos(tip, (target.offset().top - tip.outerHeight()), 'auto', 'auto', left)
            .removeClass('tip-override');
        } else if (classes && classes.indexOf('tip-left') > -1) {
          objPos(tip, (target.offset().top + (target.outerHeight() / 2) - (tip.outerHeight() / 2)), 'auto', 'auto', (target.offset().left - tip.outerWidth() - nubHeight))
            .removeClass('tip-override');
          nub.removeClass('rtl');
        } else if (classes && classes.indexOf('tip-right') > -1) {
          objPos(tip, (target.offset().top + (target.outerHeight() / 2) - (tip.outerHeight() / 2)), 'auto', 'auto', (target.offset().left + target.outerWidth() + nubHeight))
            .removeClass('tip-override');
          nub.removeClass('rtl');
        }
      }

      tip.css('visibility', 'visible').hide();
    },

    small : function () {
      return matchMedia(Foundation.media_queries.small).matches &&
        !matchMedia(Foundation.media_queries.medium).matches;
    },

    inheritable_classes : function ($target) {
      var settings = $.extend({}, this.settings, this.data_options($target)),
          inheritables = ['tip-top', 'tip-left', 'tip-bottom', 'tip-right', 'radius', 'round'].concat(settings.additional_inheritable_classes),
          classes = $target.attr('class'),
          filtered = classes ? $.map(classes.split(' '), function (el, i) {
            if ($.inArray(el, inheritables) !== -1) {
              return el;
            }
          }).join(' ') : '';

      return $.trim(filtered);
    },

    convert_to_touch : function($target) {
      var self = this,
          $tip = self.getTip($target),
          settings = $.extend({}, self.settings, self.data_options($target));

      if ($tip.find('.tap-to-close').length === 0) {
        $tip.append('<span class="tap-to-close">'+settings.touch_close_text+'</span>');
        $tip.on('click.fndtn.tooltip.tapclose touchstart.fndtn.tooltip.tapclose MSPointerDown.fndtn.tooltip.tapclose', function(e) {
          self.hide($target);
        });
      }

      $target.data('tooltip-open-event-type', 'touch');
    },

    show : function ($target) {
      var $tip = this.getTip($target);

      if ($target.data('tooltip-open-event-type') == 'touch') {
        this.convert_to_touch($target);
      }

      this.reposition($target, $tip, $target.attr('class'));
      $target.addClass('open');
      $tip.fadeIn(150);
    },

    hide : function ($target) {
      var $tip = this.getTip($target);

      $tip.fadeOut(150, function() {
        $tip.find('.tap-to-close').remove();
        $tip.off('click.fndtn.tooltip.tapclose MSPointerDown.fndtn.tapclose');
        $target.removeClass('open');
      });
    },

    off : function () {
      var self = this;
      this.S(this.scope).off('.fndtn.tooltip');
      this.S(this.settings.tooltip_class).each(function (i) {
        $('[' + self.attr_name() + ']').eq(i).attr('title', $(this).text());
      }).remove();
    },

    reflow : function () {}
  };
}(jQuery, window, window.document));

;(function ($, window, document, undefined) {
  'use strict';

  Foundation.libs.topbar = {
    name : 'topbar',

    version: '5.4.7',

    settings : {
      index : 0,
      sticky_class : 'sticky',
      custom_back_text: true,
      back_text: 'Back',
      mobile_show_parent_link: true,
      is_hover: true,
      scrolltop : true, // jump to top when sticky nav menu toggle is clicked
      sticky_on : 'all'
    },

    init : function (section, method, options) {
      Foundation.inherit(this, 'add_custom_rule register_media throttle');
      var self = this;

      self.register_media('topbar', 'foundation-mq-topbar');

      this.bindings(method, options);

      self.S('[' + this.attr_name() + ']', this.scope).each(function () {
        var topbar = $(this),
            settings = topbar.data(self.attr_name(true) + '-init'),
            section = self.S('section, .top-bar-section', this);
        topbar.data('index', 0);
        var topbarContainer = topbar.parent();
        if (topbarContainer.hasClass('fixed') || self.is_sticky(topbar, topbarContainer, settings) ) {
          self.settings.sticky_class = settings.sticky_class;
          self.settings.sticky_topbar = topbar;
          topbar.data('height', topbarContainer.outerHeight());
          topbar.data('stickyoffset', topbarContainer.offset().top);
        } else {
          topbar.data('height', topbar.outerHeight());
        }

        if (!settings.assembled) {
          self.assemble(topbar);
        }

        if (settings.is_hover) {
          self.S('.has-dropdown', topbar).addClass('not-click');
        } else {
          self.S('.has-dropdown', topbar).removeClass('not-click');
        }

        // Pad body when sticky (scrolled) or fixed.
        self.add_custom_rule('.f-topbar-fixed { padding-top: ' + topbar.data('height') + 'px }');

        if (topbarContainer.hasClass('fixed')) {
          self.S('body').addClass('f-topbar-fixed');
        }
      });

    },

    is_sticky: function (topbar, topbarContainer, settings) {
      var sticky = topbarContainer.hasClass(settings.sticky_class);

      if (sticky && settings.sticky_on === 'all') {
        return true;
      } else if (sticky && this.small() && settings.sticky_on === 'small') {
        return (matchMedia(Foundation.media_queries.small).matches && !matchMedia(Foundation.media_queries.medium).matches &&
            !matchMedia(Foundation.media_queries.large).matches);
        //return true;
      } else if (sticky && this.medium() && settings.sticky_on === 'medium') {
        return (matchMedia(Foundation.media_queries.small).matches && matchMedia(Foundation.media_queries.medium).matches &&
            !matchMedia(Foundation.media_queries.large).matches);
        //return true;
      } else if(sticky && this.large() && settings.sticky_on === 'large') {
        return (matchMedia(Foundation.media_queries.small).matches && matchMedia(Foundation.media_queries.medium).matches &&
            matchMedia(Foundation.media_queries.large).matches);
        //return true;
      }

      return false;
    },

    toggle: function (toggleEl) {
      var self = this,
          topbar;

      if (toggleEl) {
        topbar = self.S(toggleEl).closest('[' + this.attr_name() + ']');
      } else {
        topbar = self.S('[' + this.attr_name() + ']');
      }

      var settings = topbar.data(this.attr_name(true) + '-init');

      var section = self.S('section, .top-bar-section', topbar);

      if (self.breakpoint()) {
        if (!self.rtl) {
          section.css({left: '0%'});
          $('>.name', section).css({left: '100%'});
        } else {
          section.css({right: '0%'});
          $('>.name', section).css({right: '100%'});
        }

        self.S('li.moved', section).removeClass('moved');
        topbar.data('index', 0);

        topbar
          .toggleClass('expanded')
          .css('height', '');
      }

      if (settings.scrolltop) {
        if (!topbar.hasClass('expanded')) {
          if (topbar.hasClass('fixed')) {
            topbar.parent().addClass('fixed');
            topbar.removeClass('fixed');
            self.S('body').addClass('f-topbar-fixed');
          }
        } else if (topbar.parent().hasClass('fixed')) {
          if (settings.scrolltop) {
            topbar.parent().removeClass('fixed');
            topbar.addClass('fixed');
            self.S('body').removeClass('f-topbar-fixed');

            window.scrollTo(0,0);
          } else {
            topbar.parent().removeClass('expanded');
          }
        }
      } else {
        if (self.is_sticky(topbar, topbar.parent(), settings)) {
          topbar.parent().addClass('fixed');
        }

        if (topbar.parent().hasClass('fixed')) {
          if (!topbar.hasClass('expanded')) {
            topbar.removeClass('fixed');
            topbar.parent().removeClass('expanded');
            self.update_sticky_positioning();
          } else {
            topbar.addClass('fixed');
            topbar.parent().addClass('expanded');
            self.S('body').addClass('f-topbar-fixed');
          }
        }
      }
    },

    timer : null,

    events : function (bar) {
      var self = this,
          S = this.S;

      S(this.scope)
        .off('.topbar')
        .on('click.fndtn.topbar', '[' + this.attr_name() + '] .toggle-topbar', function (e) {
          e.preventDefault();
          self.toggle(this);
        })
        .on('click.fndtn.topbar','.top-bar .top-bar-section li a[href^="#"],[' + this.attr_name() + '] .top-bar-section li a[href^="#"]',function (e) {
            var li = $(this).closest('li');
            if(self.breakpoint() && !li.hasClass('back') && !li.hasClass('has-dropdown'))
            {
            self.toggle();
            }
        })
        .on('click.fndtn.topbar', '[' + this.attr_name() + '] li.has-dropdown', function (e) {
          var li = S(this),
              target = S(e.target),
              topbar = li.closest('[' + self.attr_name() + ']'),
              settings = topbar.data(self.attr_name(true) + '-init');

          if(target.data('revealId')) {
            self.toggle();
            return;
          }

          if (self.breakpoint()) return;
          if (settings.is_hover && !Modernizr.touch) return;

          e.stopImmediatePropagation();

          if (li.hasClass('hover')) {
            li
              .removeClass('hover')
              .find('li')
              .removeClass('hover');

            li.parents('li.hover')
              .removeClass('hover');
          } else {
            li.addClass('hover');

            $(li).siblings().removeClass('hover');

            if (target[0].nodeName === 'A' && target.parent().hasClass('has-dropdown')) {
              e.preventDefault();
            }
          }
        })
        .on('click.fndtn.topbar', '[' + this.attr_name() + '] .has-dropdown>a', function (e) {
          if (self.breakpoint()) {

            e.preventDefault();

            var $this = S(this),
                topbar = $this.closest('[' + self.attr_name() + ']'),
                section = topbar.find('section, .top-bar-section'),
                dropdownHeight = $this.next('.dropdown').outerHeight(),
                $selectedLi = $this.closest('li');

            topbar.data('index', topbar.data('index') + 1);
            $selectedLi.addClass('moved');

            if (!self.rtl) {
              section.css({left: -(100 * topbar.data('index')) + '%'});
              section.find('>.name').css({left: 100 * topbar.data('index') + '%'});
            } else {
              section.css({right: -(100 * topbar.data('index')) + '%'});
              section.find('>.name').css({right: 100 * topbar.data('index') + '%'});
            }

            topbar.css('height', $this.siblings('ul').outerHeight(true) + topbar.data('height'));
          }
        });

      S(window).off(".topbar").on("resize.fndtn.topbar", self.throttle(function() {
          self.resize.call(self);
      }, 50)).trigger("resize").trigger("resize.fndtn.topbar").load(function(){
          // Ensure that the offset is calculated after all of the pages resources have loaded
          S(this).trigger("resize.fndtn.topbar");
      });

      S('body').off('.topbar').on('click.fndtn.topbar', function (e) {
        var parent = S(e.target).closest('li').closest('li.hover');

        if (parent.length > 0) {
          return;
        }

        S('[' + self.attr_name() + '] li.hover').removeClass('hover');
      });

      // Go up a level on Click
      S(this.scope).on('click.fndtn.topbar', '[' + this.attr_name() + '] .has-dropdown .back', function (e) {
        e.preventDefault();

        var $this = S(this),
            topbar = $this.closest('[' + self.attr_name() + ']'),
            section = topbar.find('section, .top-bar-section'),
            settings = topbar.data(self.attr_name(true) + '-init'),
            $movedLi = $this.closest('li.moved'),
            $previousLevelUl = $movedLi.parent();

        topbar.data('index', topbar.data('index') - 1);

        if (!self.rtl) {
          section.css({left: -(100 * topbar.data('index')) + '%'});
          section.find('>.name').css({left: 100 * topbar.data('index') + '%'});
        } else {
          section.css({right: -(100 * topbar.data('index')) + '%'});
          section.find('>.name').css({right: 100 * topbar.data('index') + '%'});
        }

        if (topbar.data('index') === 0) {
          topbar.css('height', '');
        } else {
          topbar.css('height', $previousLevelUl.outerHeight(true) + topbar.data('height'));
        }

        setTimeout(function () {
          $movedLi.removeClass('moved');
        }, 300);
      });

      // Show dropdown menus when their items are focused
      S(this.scope).find('.dropdown a')
        .focus(function() {
          $(this).parents('.has-dropdown').addClass('hover');
        })
        .blur(function() {
          $(this).parents('.has-dropdown').removeClass('hover');
        });
    },

    resize : function () {
      var self = this;
      self.S('[' + this.attr_name() + ']').each(function () {
        var topbar = self.S(this),
            settings = topbar.data(self.attr_name(true) + '-init');

        var stickyContainer = topbar.parent('.' + self.settings.sticky_class);
        var stickyOffset;

        if (!self.breakpoint()) {
          var doToggle = topbar.hasClass('expanded');
          topbar
            .css('height', '')
            .removeClass('expanded')
            .find('li')
            .removeClass('hover');

            if(doToggle) {
              self.toggle(topbar);
            }
        }

        if(self.is_sticky(topbar, stickyContainer, settings)) {
          if(stickyContainer.hasClass('fixed')) {
            // Remove the fixed to allow for correct calculation of the offset.
            stickyContainer.removeClass('fixed');

            stickyOffset = stickyContainer.offset().top;
            if(self.S(document.body).hasClass('f-topbar-fixed')) {
              stickyOffset -= topbar.data('height');
            }

            topbar.data('stickyoffset', stickyOffset);
            stickyContainer.addClass('fixed');
          } else {
            stickyOffset = stickyContainer.offset().top;
            topbar.data('stickyoffset', stickyOffset);
          }
        }

      });
    },

    breakpoint : function () {
      return !matchMedia(Foundation.media_queries['topbar']).matches;
    },

    small : function () {
      return matchMedia(Foundation.media_queries['small']).matches;
    },

    medium : function () {
      return matchMedia(Foundation.media_queries['medium']).matches;
    },

    large : function () {
      return matchMedia(Foundation.media_queries['large']).matches;
    },

    assemble : function (topbar) {
      var self = this,
          settings = topbar.data(this.attr_name(true) + '-init'),
          section = self.S('section, .top-bar-section', topbar);

      // Pull element out of the DOM for manipulation
      section.detach();

      self.S('.has-dropdown>a', section).each(function () {
        var $link = self.S(this),
            $dropdown = $link.siblings('.dropdown'),
            url = $link.attr('href'),
            $titleLi;


        if (!$dropdown.find('.title.back').length) {

          if (settings.mobile_show_parent_link == true && url) {
            $titleLi = $('<li class="title back js-generated"><h5><a href="javascript:void(0)"></a></h5></li><li class="parent-link show-for-small"><a class="parent-link js-generated" href="' + url + '">' + $link.html() +'</a></li>');
          } else {
            $titleLi = $('<li class="title back js-generated"><h5><a href="javascript:void(0)"></a></h5>');
          }

          // Copy link to subnav
          if (settings.custom_back_text == true) {
            $('h5>a', $titleLi).html(settings.back_text);
          } else {
            $('h5>a', $titleLi).html('&laquo; ' + $link.html());
          }
          $dropdown.prepend($titleLi);
        }
      });

      // Put element back in the DOM
      section.appendTo(topbar);

      // check for sticky
      this.sticky();

      this.assembled(topbar);
    },

    assembled : function (topbar) {
      topbar.data(this.attr_name(true), $.extend({}, topbar.data(this.attr_name(true)), {assembled: true}));
    },

    height : function (ul) {
      var total = 0,
          self = this;

      $('> li', ul).each(function () {
        total += self.S(this).outerHeight(true);
      });

      return total;
    },

    sticky : function () {
      var self = this;

      this.S(window).on('scroll', function() {
        self.update_sticky_positioning();
      });
    },

    update_sticky_positioning: function() {
      var klass = '.' + this.settings.sticky_class,
          $window = this.S(window),
          self = this;

      if (self.settings.sticky_topbar && self.is_sticky(this.settings.sticky_topbar,this.settings.sticky_topbar.parent(), this.settings)) {
        var distance = this.settings.sticky_topbar.data('stickyoffset');
        if (!self.S(klass).hasClass('expanded')) {
          if ($window.scrollTop() > (distance)) {
            if (!self.S(klass).hasClass('fixed')) {
              self.S(klass).addClass('fixed');
              self.S('body').addClass('f-topbar-fixed');
            }
          } else if ($window.scrollTop() <= distance) {
            if (self.S(klass).hasClass('fixed')) {
              self.S(klass).removeClass('fixed');
              self.S('body').removeClass('f-topbar-fixed');
            }
          }
        }
      }
    },

    off : function () {
      this.S(this.scope).off('.fndtn.topbar');
      this.S(window).off('.fndtn.topbar');
    },

    reflow : function () {}
  };
}(jQuery, window, window.document));
