# Supplementary material for: Metaproteome analysis reveals that syntrophy, competition, and phage-host interaction shape microbial communities in biogas plants
Source: Microbiome. 2019 Apr 27;7:69. doi: 10.1186/s40168-019-0673-y (PMC6486700; doi:10.1186/s40168-019-0673-y)
Supplement: Supplementary file 13 — An interactive version of Fig. 3. (ZIP 6150 kb) [file 40168_2019_673_MOESM13_ESM.zip › interactive_figure_3/bower_components/foundation/js/foundation.min.js]

!function(a,b,c,d){"use strict";function e(a){return("string"==typeof a||a instanceof String)&&(a=a.replace(/^['\\/"]+|(;\s?})+|['\\/"]+$/g,"")),a}var f=function(b){for(var c=b.length,d=a("head");c--;)0===d.has("."+b[c]).length&&d.append('<meta class="'+b[c]+'" />')};f(["foundation-mq-small","foundation-mq-medium","foundation-mq-large","foundation-mq-xlarge","foundation-mq-xxlarge","foundation-data-attribute-namespace"]),a(function(){"undefined"!=typeof FastClick&&"undefined"!=typeof c.body&&FastClick.attach(c.body)});var g=function(b,d){if("string"==typeof b){if(d){var e;if(d.jquery){if(e=d[0],!e)return d}else e=d;return a(e.querySelectorAll(b))}return a(c.querySelectorAll(b))}return a(b,d)},h=function(a){var b=[];return a||b.push("data"),this.namespace.length>0&&b.push(this.namespace),b.push(this.name),b.join("-")},i=function(a){for(var b=a.split("-"),c=b.length,d=[];c--;)0!==c?d.push(b[c]):this.namespace.length>0?d.push(this.namespace,b[c]):d.push(b[c]);return d.reverse().join("-")},j=function(b,c){var d=this,e=!g(this).data(this.attr_name(!0));return g(this.scope).is("["+this.attr_name()+"]")?(g(this.scope).data(this.attr_name(!0)+"-init",a.extend({},this.settings,c||b,this.data_options(g(this.scope)))),e&&this.events(this.scope)):g("["+this.attr_name()+"]",this.scope).each(function(){var e=!g(this).data(d.attr_name(!0)+"-init");g(this).data(d.attr_name(!0)+"-init",a.extend({},d.settings,c||b,d.data_options(g(this)))),e&&d.events(this)}),"string"==typeof b?this[b].call(this,c):void 0},k=function(a,b){function c(){b(a[0])}function d(){if(this.one("load",c),/MSIE (\d+\.\d+);/.test(navigator.userAgent)){var a=this.attr("src"),b=a.match(/\?/)?"&":"?";b+="random="+(new Date).getTime(),this.attr("src",a+b)}}return a.attr("src")?void(a[0].complete||4===a[0].readyState?c():d.call(a)):void c()};b.matchMedia=b.matchMedia||function(a){var b,c=a.documentElement,d=c.firstElementChild||c.firstChild,e=a.createElement("body"),f=a.createElement("div");return f.id="mq-test-1",f.style.cssText="position:absolute;top:-100em",e.style.background="none",e.appendChild(f),function(a){return f.innerHTML='&shy;<style media="'+a+'"> #mq-test-1 { width: 42px; }</style>',c.insertBefore(e,d),b=42===f.offsetWidth,c.removeChild(e),{matches:b,media:a}}}(c),function(){function a(){c&&(f(a),h&&jQuery.fx.tick())}for(var c,d=0,e=["webkit","moz"],f=b.requestAnimationFrame,g=b.cancelAnimationFrame,h="undefined"!=typeof jQuery.fx;d<e.length&&!f;d++)f=b[e[d]+"RequestAnimationFrame"],g=g||b[e[d]+"CancelAnimationFrame"]||b[e[d]+"CancelRequestAnimationFrame"];f?(b.requestAnimationFrame=f,b.cancelAnimationFrame=g,h&&(jQuery.fx.timer=function(b){b()&&jQuery.timers.push(b)&&!c&&(c=!0,a())},jQuery.fx.stop=function(){c=!1})):(b.requestAnimationFrame=function(a){var c=(new Date).getTime(),e=Math.max(0,16-(c-d)),f=b.setTimeout(function(){a(c+e)},e);return d=c+e,f},b.cancelAnimationFrame=function(a){clearTimeout(a)})}(jQuery),b.Foundation={name:"Foundation",version:"5.4.7",media_queries:{small:g(".foundation-mq-small").css("font-family").replace(/^[\/\\'"]+|(;\s?})+|[\/\\'"]+$/g,""),medium:g(".foundation-mq-medium").css("font-family").replace(/^[\/\\'"]+|(;\s?})+|[\/\\'"]+$/g,""),large:g(".foundation-mq-large").css("font-family").replace(/^[\/\\'"]+|(;\s?})+|[\/\\'"]+$/g,""),xlarge:g(".foundation-mq-xlarge").css("font-family").replace(/^[\/\\'"]+|(;\s?})+|[\/\\'"]+$/g,""),xxlarge:g(".foundation-mq-xxlarge").css("font-family").replace(/^[\/\\'"]+|(;\s?})+|[\/\\'"]+$/g,"")},stylesheet:a("<style></style>").appendTo("head")[0].sheet,global:{namespace:d},init:function(a,c,d,e,f){var h=[a,d,e,f],i=[];if(this.rtl=/rtl/i.test(g("html").attr("dir")),this.scope=a||this.scope,this.set_namespace(),c&&"string"==typeof c&&!/reflow/i.test(c))this.libs.hasOwnProperty(c)&&i.push(this.init_lib(c,h));else for(var j in this.libs)i.push(this.init_lib(j,c));return g(b).load(function(){g(b).trigger("resize.fndtn.clearing").trigger("resize.fndtn.dropdown").trigger("resize.fndtn.equalizer").trigger("resize.fndtn.interchange").trigger("resize.fndtn.joyride").trigger("resize.fndtn.magellan").trigger("resize.fndtn.topbar").trigger("resize.fndtn.slider")}),a},init_lib:function(b,c){return this.libs.hasOwnProperty(b)?(this.patch(this.libs[b]),c&&c.hasOwnProperty(b)?("undefined"!=typeof this.libs[b].settings?a.extend(!0,this.libs[b].settings,c[b]):"undefined"!=typeof this.libs[b].defaults&&a.extend(!0,this.libs[b].defaults,c[b]),this.libs[b].init.apply(this.libs[b],[this.scope,c[b]])):(c=c instanceof Array?c:new Array(c),this.libs[b].init.apply(this.libs[b],c))):function(){}},patch:function(a){a.scope=this.scope,a.namespace=this.global.namespace,a.rtl=this.rtl,a.data_options=this.utils.data_options,a.attr_name=h,a.add_namespace=i,a.bindings=j,a.S=this.utils.S},inherit:function(a,b){for(var c=b.split(" "),d=c.length;d--;)this.utils.hasOwnProperty(c[d])&&(a[c[d]]=this.utils[c[d]])},set_namespace:function(){var b=this.global.namespace===d?a(".foundation-data-attribute-namespace").css("font-family"):this.global.namespace;this.global.namespace=b===d||/false/i.test(b)?"":b},libs:{},utils:{S:g,throttle:function(a,b){var c=null;return function(){var d=this,e=arguments;null==c&&(c=setTimeout(function(){a.apply(d,e),c=null},b))}},debounce:function(a,b,c){var d,e;return function(){var f=this,g=arguments,h=function(){d=null,c||(e=a.apply(f,g))},i=c&&!d;return clearTimeout(d),d=setTimeout(h,b),i&&(e=a.apply(f,g)),e}},data_options:function(b,c){function d(a){return!isNaN(a-0)&&null!==a&&""!==a&&a!==!1&&a!==!0}function e(b){return"string"==typeof b?a.trim(b):b}c=c||"options";var f,g,h,i={},j=function(a){var b=Foundation.global.namespace;return a.data(b.length>0?b+"-"+c:c)},k=j(b);if("object"==typeof k)return k;for(h=(k||":").split(";"),f=h.length;f--;)g=h[f].split(":"),g=[g[0],g.slice(1).join(":")],/true/i.test(g[1])&&(g[1]=!0),/false/i.test(g[1])&&(g[1]=!1),d(g[1])&&(g[1]=-1===g[1].indexOf(".")?parseInt(g[1],10):parseFloat(g[1])),2===g.length&&g[0].length>0&&(i[e(g[0])]=e(g[1]));return i},register_media:function(b,c){Foundation.media_queries[b]===d&&(a("head").append('<meta class="'+c+'"/>'),Foundation.media_queries[b]=e(a("."+c).css("font-family")))},add_custom_rule:function(a,b){if(b===d&&Foundation.stylesheet)Foundation.stylesheet.insertRule(a,Foundation.stylesheet.cssRules.length);else{var c=Foundation.media_queries[b];c!==d&&Foundation.stylesheet.insertRule("@media "+Foundation.media_queries[b]+"{ "+a+" }")}},image_loaded:function(a,b){var c=this,d=a.length;0===d&&b(a),a.each(function(){k(c.S(this),function(){d-=1,0===d&&b(a)})})},random_str:function(){return this.fidx||(this.fidx=0),this.prefix=this.prefix||[this.name||"F",(+new Date).toString(36)].join("-"),this.prefix+(this.fidx++).toString(36)}}},a.fn.foundation=function(){var a=Array.prototype.slice.call(arguments,0);return this.each(function(){return Foundation.init.apply(Foundation,[this].concat(a)),this})}}(jQuery,window,window.document),function(a,b,c){"use strict";Foundation.libs.abide={name:"abide",version:"5.4.7",settings:{live_validate:!0,focus_on_invalid:!0,error_labels:!0,error_class:"error",timeout:1e3,patterns:{alpha:/^[a-zA-Z]+$/,alpha_numeric:/^[a-zA-Z0-9]+$/,integer:/^[-+]?\d+$/,number:/^[-+]?\d*(?:[\.\,]\d+)?$/,card:/^(?:4[0-9]{12}(?:[0-9]{3})?|5[1-5][0-9]{14}|6(?:011|5[0-9][0-9])[0-9]{12}|3[47][0-9]{13}|3(?:0[0-5]|[68][0-9])[0-9]{11}|(?:2131|1800|35\d{3})\d{11})$/,cvv:/^([0-9]){3,4}$/,email:/^[a-zA-Z0-9.!#$%&'*+\/=?^_`{|}~-]+@[a-zA-Z0-9](?:[a-zA-Z0-9-]{0,61}[a-zA-Z0-9])?(?:\.[a-zA-Z0-9](?:[a-zA-Z0-9-]{0,61}[a-zA-Z0-9])?)+$/,url:/^(https?|ftp|file|ssh):\/\/(((([a-zA-Z]|\d|-|\.|_|~|[\u00A0-\uD7FF\uF900-\uFDCF\uFDF0-\uFFEF])|(%[\da-f]{2})|[!\$&'\(\)\*\+,;=]|:)*@)?(((\d|[1-9]\d|1\d\d|2[0-4]\d|25[0-5])\.(\d|[1-9]\d|1\d\d|2[0-4]\d|25[0-5])\.(\d|[1-9]\d|1\d\d|2[0-4]\d|25[0-5])\.(\d|[1-9]\d|1\d\d|2[0-4]\d|25[0-5]))|((([a-zA-Z]|\d|[\u00A0-\uD7FF\uF900-\uFDCF\uFDF0-\uFFEF])|(([a-zA-Z]|\d|[\u00A0-\uD7FF\uF900-\uFDCF\uFDF0-\uFFEF])([a-zA-Z]|\d|-|\.|_|~|[\u00A0-\uD7FF\uF900-\uFDCF\uFDF0-\uFFEF])*([a-zA-Z]|\d|[\u00A0-\uD7FF\uF900-\uFDCF\uFDF0-\uFFEF])))\.)+(([a-zA-Z]|[\u00A0-\uD7FF\uF900-\uFDCF\uFDF0-\uFFEF])|(([a-zA-Z]|[\u00A0-\uD7FF\uF900-\uFDCF\uFDF0-\uFFEF])([a-zA-Z]|\d|-|\.|_|~|[\u00A0-\uD7FF\uF900-\uFDCF\uFDF0-\uFFEF])*([a-zA-Z]|[\u00A0-\uD7FF\uF900-\uFDCF\uFDF0-\uFFEF])))\.?)(:\d*)?)(\/((([a-zA-Z]|\d|-|\.|_|~|[\u00A0-\uD7FF\uF900-\uFDCF\uFDF0-\uFFEF])|(%[\da-f]{2})|[!\$&'\(\)\*\+,;=]|:|@)+(\/(([a-zA-Z]|\d|-|\.|_|~|[\u00A0-\uD7FF\uF900-\uFDCF\uFDF0-\uFFEF])|(%[\da-f]{2})|[!\$&'\(\)\*\+,;=]|:|@)*)*)?)?(\?((([a-zA-Z]|\d|-|\.|_|~|[\u00A0-\uD7FF\uF900-\uFDCF\uFDF0-\uFFEF])|(%[\da-f]{2})|[!\$&'\(\)\*\+,;=]|:|@)|[\uE000-\uF8FF]|\/|\?)*)?(\#((([a-zA-Z]|\d|-|\.|_|~|[\u00A0-\uD7FF\uF900-\uFDCF\uFDF0-\uFFEF])|(%[\da-f]{2})|[!\$&'\(\)\*\+,;=]|:|@)|\/|\?)*)?$/,domain:/^([a-zA-Z0-9]([a-zA-Z0-9\-]{0,61}[a-zA-Z0-9])?\.)+[a-zA-Z]{2,6}$/,datetime:/^([0-2][0-9]{3})\-([0-1][0-9])\-([0-3][0-9])T([0-5][0-9])\:([0-5][0-9])\:([0-5][0-9])(Z|([\-\+]([0-1][0-9])\:00))$/,date:/(?:19|20)[0-9]{2}-(?:(?:0[1-9]|1[0-2])-(?:0[1-9]|1[0-9]|2[0-9])|(?:(?!02)(?:0[1-9]|1[0-2])-(?:30))|(?:(?:0[13578]|1[02])-31))$/,time:/^(0[0-9]|1[0-9]|2[0-3])(:[0-5][0-9]){2}$/,dateISO:/^\d{4}[\/\-]\d{1,2}[\/\-]\d{1,2}$/,month_day_year:/^(0[1-9]|1[012])[- \/.](0[1-9]|[12][0-9]|3[01])[- \/.]\d{4}$/,day_month_year:/^(0[1-9]|[12][0-9]|3[01])[- \/.](0[1-9]|1[012])[- \/.]\d{4}$/,color:/^#?([a-fA-F0-9]{6}|[a-fA-F0-9]{3})$/},validators:{equalTo:function(a){var b=c.getElementById(a.getAttribute(this.add_namespace("data-equalto"))).value,d=a.value,e=b===d;return e}}},timer:null,init:function(a,b,c){this.bindings(b,c)},events:function(b){var c=this,d=c.S(b).attr("novalidate","novalidate"),e=d.data(this.attr_name(!0)+"-init")||{};this.invalid_attr=this.add_namespace("data-invalid"),d.off(".abide").on("submit.fndtn.abide validate.fndtn.abide",function(a){var b=/ajax/i.test(c.S(this).attr(c.attr_name()));return c.validate(c.S(this).find("input, textarea, select").get(),a,b)}).on("reset",function(){return c.reset(a(this))}).find("input, textarea, select").off(".abide").on("blur.fndtn.abide change.fndtn.abide",function(a){c.validate([this],a)}).on("keydown.fndtn.abide",function(a){e.live_validate===!0&&(clearTimeout(c.timer),c.timer=setTimeout(function(){c.validate([this],a)}.bind(this),e.timeout))})},reset:function(b){b.removeAttr(this.invalid_attr),a(this.invalid_attr,b).removeAttr(this.invalid_attr),a("."+this.settings.error_class,b).not("small").removeClass(this.settings.error_class)},validate:function(a,b,c){for(var d=this.parse_patterns(a),e=d.length,f=this.S(a[0]).closest("form"),g=/submit/.test(b.type),h=0;e>h;h++)if(!d[h]&&(g||c))return this.settings.focus_on_invalid&&a[h].focus(),f.trigger("invalid"),this.S(a[h]).closest("form").attr(this.invalid_attr,""),!1;return(g||c)&&f.trigger("valid"),f.removeAttr(this.invalid_attr),c?!1:!0},parse_patterns:function(a){for(var b=a.length,c=[];b--;)c.push(this.pattern(a[b]));return this.check_validation_and_apply_styles(c)},pattern:function(a){var b=a.getAttribute("type"),c="string"==typeof a.getAttribute("required"),d=a.getAttribute("pattern")||"";return this.settings.patterns.hasOwnProperty(d)&&d.length>0?[a,this.settings.patterns[d],c]:d.length>0?[a,new RegExp(d),c]:this.settings.patterns.hasOwnProperty(b)?[a,this.settings.patterns[b],c]:(d=/.*/,[a,d,c])},check_validation_and_apply_styles:function(b){var c=b.length,d=[],e=this.S(b[0][0]).closest("[data-"+this.attr_name(!0)+"]");for(e.data(this.attr_name(!0)+"-init")||{};c--;){var f,g,h=b[c][0],i=b[c][2],j=h.value.trim(),k=this.S(h).parent(),l=h.getAttribute(this.add_namespace("data-abide-validator")),m="radio"===h.type,n="checkbox"===h.type,o=this.S('label[for="'+h.getAttribute("id")+'"]'),p=i?h.value.length>0:!0,q=[];if(h.getAttribute(this.add_namespace("data-equalto"))&&(l="equalTo"),f=k.is("label")?k.parent():k,l&&(g=this.settings.validators[l].apply(this,[h,i,f]),q.push(g)),m&&i)q.push(this.valid_radio(h,i));else if(n&&i)q.push(this.valid_checkbox(h,i));else if(q.push(b[c][1].test(j)&&p||!i&&h.value.length<1||a(h).attr("disabled")?!0:!1),q=[q.every(function(a){return a})],q[0])this.S(h).removeAttr(this.invalid_attr),h.setAttribute("aria-invalid","false"),h.removeAttribute("aria-describedby"),f.removeClass(this.settings.error_class),o.length>0&&this.settings.error_labels&&o.removeClass(this.settings.error_class).removeAttr("role"),a(h).triggerHandler("valid");else{this.S(h).attr(this.invalid_attr,""),h.setAttribute("aria-invalid","true");var r=f.find("small."+this.settings.error_class,"span."+this.settings.error_class),s=r.length>0?r[0].id:"";s.length>0&&h.setAttribute("aria-describedby",s),f.addClass(this.settings.error_class),o.length>0&&this.settings.error_labels&&o.addClass(this.settings.error_class).attr("role","alert"),a(h).triggerHandler("invalid")}d.push(q[0])}return d=[d.every(function(a){return a})]},valid_checkbox:function(a,b){var a=this.S(a),c=a.is(":checked")||!b;return c?a.removeAttr(this.invalid_attr).parent().removeClass(this.settings.error_class):a.attr(this.invalid_attr,"").parent().addClass(this.settings.error_class),c},valid_radio:function(a){for(var b=a.getAttribute("name"),c=this.S(a).closest("[data-"+this.attr_name(!0)+"]").find("[name='"+b+"']"),d=c.length,e=!1,f=0;d>f;f++)c[f].checked&&(e=!0);for(var f=0;d>f;f++)e?this.S(c[f]).removeAttr(this.invalid_attr).parent().removeClass(this.settings.error_class):this.S(c[f]).attr(this.invalid_attr,"").parent().addClass(this.settings.error_class);return e},valid_equal:function(a,b,d){var e=c.getElementById(a.getAttribute(this.add_namespace("data-equalto"))).value,f=a.value,g=e===f;return g?(this.S(a).removeAttr(this.invalid_attr),d.removeClass(this.settings.error_class),label.length>0&&settings.error_labels&&label.removeClass(this.settings.error_class)):(this.S(a).attr(this.invalid_attr,""),d.addClass(this.settings.error_class),label.length>0&&settings.error_labels&&label.addClass(this.settings.error_class)),g},valid_oneof:function(a,b,c,d){var a=this.S(a),e=this.S("["+this.add_namespace("data-oneof")+"]"),f=e.filter(":checked").length>0;if(f?a.removeAttr(this.invalid_attr).parent().removeClass(this.settings.error_class):a.attr(this.invalid_attr,"").parent().addClass(this.settings.error_class),!d){var g=this;e.each(function(){g.valid_oneof.call(g,this,null,null,!0)})}return f}}}(jQuery,window,window.document),function(a){"use strict";Foundation.libs.accordion={name:"accordion",version:"5.4.7",settings:{content_class:"content",active_class:"active",multi_expand:!1,toggleable:!0,callback:function(){}},init:function(a,b,c){this.bindings(b,c)},events:function(){var b=this,c=this.S;c(this.scope).off(".fndtn.accordion").on("click.fndtn.accordion","["+this.attr_name()+"] > dd > a",function(d){var e=c(this).closest("["+b.attr_name()+"]"),f=b.attr_name()+"="+e.attr(b.attr_name()),g=e.data(b.attr_name(!0)+"-init"),h=c("#"+this.href.split("#")[1]),i=a("> dd",e),j=i.children("."+g.content_class),k=j.filter("."+g.active_class);return d.preventDefault(),e.attr(b.attr_name())&&(j=j.add("["+f+"] dd > ."+g.content_class),i=i.add("["+f+"] dd")),g.toggleable&&h.is(k)?(h.parent("dd").toggleClass(g.active_class,!1),h.toggleClass(g.active_class,!1),g.callback(h),h.triggerHandler("toggled",[e]),void e.triggerHandler("toggled",[h])):(g.multi_expand||(j.removeClass(g.active_class),i.removeClass(g.active_class)),h.addClass(g.active_class).parent().addClass(g.active_class),g.callback(h),h.triggerHandler("toggled",[e]),void e.triggerHandler("toggled",[h]))})},off:function(){},reflow:function(){}}}(jQuery,window,window.document),function(a){"use strict";Foundation.libs.alert={name:"alert",version:"5.4.7",settings:{callback:function(){}},init:function(a,b,c){this.bindings(b,c)},events:function(){var b=this,c=this.S;a(this.scope).off(".alert").on("click.fndtn.alert","["+this.attr_name()+"] .close",function(a){var d=c(this).closest("["+b.attr_name()+"]"),e=d.data(b.attr_name(!0)+"-init")||b.settings;a.preventDefault(),Modernizr.csstransitions?(d.addClass("alert-close"),d.on("transitionend webkitTransitionEnd oTransitionEnd",function(){c(this).trigger("close").trigger("close.fndtn.alert").remove(),e.callback()})):d.fadeOut(300,function(){c(this).trigger("close").trigger("close.fndtn.alert").remove(),e.callback()})})},reflow:function(){}}}(jQuery,window,window.document),function(a,b,c,d){"use strict";Foundation.libs.clearing={name:"clearing",version:"5.4.7",settings:{templates:{viewing:'<a href="#" class="clearing-close">&times;</a><div class="visible-img" style="display: none"><div class="clearing-touch-label"></div><img src="data:image/gif;base64,R0lGODlhAQABAAD/ACwAAAAAAQABAAACADs%3D" alt="" /><p class="clearing-caption"></p><a href="#" class="clearing-main-prev"><span></span></a><a href="#" class="clearing-main-next"><span></span></a></div>'},close_selectors:".clearing-close, div.clearing-blackout",open_selectors:"",skip_selector:"",touch_label:"",init:!1,locked:!1},init:function(a,b,c){var d=this;Foundation.inherit(this,"throttle image_loaded"),this.bindings(b,c),d.S(this.scope).is("["+this.attr_name()+"]")?this.assemble(d.S("li",this.scope)):d.S("["+this.attr_name()+"]",this.scope).each(function(){d.assemble(d.S("li",this))})},events:function(d){var e=this,f=e.S,g=a(".scroll-container");g.length>0&&(this.scope=g),f(this.scope).off(".clearing").on("click.fndtn.clearing","ul["+this.attr_name()+"] li "+this.settings.open_selectors,function(a,b,c){var b=b||f(this),c=c||b,d=b.next("li"),g=b.closest("["+e.attr_name()+"]").data(e.attr_name(!0)+"-init"),h=f(a.target);a.preventDefault(),g||(e.init(),g=b.closest("["+e.attr_name()+"]").data(e.attr_name(!0)+"-init")),c.hasClass("visible")&&b[0]===c[0]&&d.length>0&&e.is_open(b)&&(c=d,h=f("img",c)),e.open(h,b,c),e.update_paddles(c)}).on("click.fndtn.clearing",".clearing-main-next",function(a){e.nav(a,"next")}).on("click.fndtn.clearing",".clearing-main-prev",function(a){e.nav(a,"prev")}).on("click.fndtn.clearing",this.settings.close_selectors,function(a){Foundation.libs.clearing.close(a,this)}),a(c).on("keydown.fndtn.clearing",function(a){e.keydown(a)}),f(b).off(".clearing").on("resize.fndtn.clearing",function(){e.resize()}),this.swipe_events(d)},swipe_events:function(){var a=this,b=a.S;b(this.scope).on("touchstart.fndtn.clearing",".visible-img",function(a){a.touches||(a=a.originalEvent);var c={start_page_x:a.touches[0].pageX,start_page_y:a.touches[0].pageY,start_time:(new Date).getTime(),delta_x:0,is_scrolling:d};b(this).data("swipe-transition",c),a.stopPropagation()}).on("touchmove.fndtn.clearing",".visible-img",function(c){if(c.touches||(c=c.originalEvent),!(c.touches.length>1||c.scale&&1!==c.scale)){var d=b(this).data("swipe-transition");if("undefined"==typeof d&&(d={}),d.delta_x=c.touches[0].pageX-d.start_page_x,Foundation.rtl&&(d.delta_x=-d.delta_x),"undefined"==typeof d.is_scrolling&&(d.is_scrolling=!!(d.is_scrolling||Math.abs(d.delta_x)<Math.abs(c.touches[0].pageY-d.start_page_y))),!d.is_scrolling&&!d.active){c.preventDefault();var e=d.delta_x<0?"next":"prev";d.active=!0,a.nav(c,e)}}}).on("touchend.fndtn.clearing",".visible-img",function(a){b(this).data("swipe-transition",{}),a.stopPropagation()})},assemble:function(b){var c=b.parent();if(!c.parent().hasClass("carousel")){c.after('<div id="foundationClearingHolder"></div>');var d=c.detach(),e="";if(null!=d[0]){e=d[0].outerHTML;var f=this.S("#foundationClearingHolder"),g=c.data(this.attr_name(!0)+"-init"),h={grid:'<div class="carousel">'+e+"</div>",viewing:g.templates.viewing},i='<div class="clearing-assembled"><div>'+h.viewing+h.grid+"</div></div>",j=this.settings.touch_label;Modernizr.touch&&(i=a(i).find(".clearing-touch-label").html(j).end()),f.after(i).remove()}}},open:function(b,d,e){function f(){setTimeout(function(){this.image_loaded(m,function(){1!==m.outerWidth()||o?g.call(this,m):f.call(this)}.bind(this))}.bind(this),100)}function g(b){var c=a(b);c.css("visibility","visible"),i.css("overflow","hidden"),j.addClass("clearing-blackout"),k.addClass("clearing-container"),l.show(),this.fix_height(e).caption(h.S(".clearing-caption",l),h.S("img",e)).center_and_label(b,n).shift(d,e,function(){e.closest("li").siblings().removeClass("visible"),e.closest("li").addClass("visible")}),l.trigger("opened.fndtn.clearing")}var h=this,i=a(c.body),j=e.closest(".clearing-assembled"),k=h.S("div",j).first(),l=h.S(".visible-img",k),m=h.S("img",l).not(b),n=h.S(".clearing-touch-label",k),o=!1;a("body").on("touchmove",function(a){a.preventDefault()}),m.error(function(){o=!0}),this.locked()||(l.trigger("open.fndtn.clearing"),m.attr("src",this.load(b)).css("visibility","hidden"),f.call(this))},close:function(b,d){b.preventDefault();var e,f,g=function(a){return/blackout/.test(a.selector)?a:a.closest(".clearing-blackout")}(a(d)),h=a(c.body);return d===b.target&&g&&(h.css("overflow",""),e=a("div",g).first(),f=a(".visible-img",e),f.trigger("close.fndtn.clearing"),this.settings.prev_index=0,a("ul["+this.attr_name()+"]",g).attr("style","").closest(".clearing-blackout").removeClass("clearing-blackout"),e.removeClass("clearing-container"),f.hide(),f.trigger("closed.fndtn.clearing")),a("body").off("touchmove"),!1},is_open:function(a){return a.parent().prop("style").length>0},keydown:function(b){var c=a(".clearing-blackout ul["+this.attr_name()+"]"),d=this.rtl?37:39,e=this.rtl?39:37,f=27;b.which===d&&this.go(c,"next"),b.which===e&&this.go(c,"prev"),b.which===f&&this.S("a.clearing-close").trigger("click").trigger("click.fndtn.clearing")},nav:function(b,c){var d=a("ul["+this.attr_name()+"]",".clearing-blackout");b.preventDefault(),this.go(d,c)},resize:function(){var b=a("img",".clearing-blackout .visible-img"),c=a(".clearing-touch-label",".clearing-blackout");b.length&&(this.center_and_label(b,c),b.trigger("resized.fndtn.clearing"))},fix_height:function(a){var b=a.parent().children(),c=this;return b.each(function(){var a=c.S(this),b=a.find("img");a.height()>b.outerHeight()&&a.addClass("fix-height")}).closest("ul").width(100*b.length+"%"),this},update_paddles:function(a){a=a.closest("li");var b=a.closest(".carousel").siblings(".visible-img");a.next().length>0?this.S(".clearing-main-next",b).removeClass("disabled"):this.S(".clearing-main-next",b).addClass("disabled"),a.prev().length>0?this.S(".clearing-main-prev",b).removeClass("disabled"):this.S(".clearing-main-prev",b).addClass("disabled")},center_and_label:function(a,b){return this.rtl?(a.css({marginRight:-(a.outerWidth()/2),marginTop:-(a.outerHeight()/2),left:"auto",right:"50%"}),b.length>0&&b.css({marginRight:-(b.outerWidth()/2),marginTop:-(a.outerHeight()/2)-b.outerHeight()-10,left:"auto",right:"50%"})):(a.css({marginLeft:-(a.outerWidth()/2),marginTop:-(a.outerHeight()/2)}),b.length>0&&b.css({marginLeft:-(b.outerWidth()/2),marginTop:-(a.outerHeight()/2)-b.outerHeight()-10})),this},load:function(a){var b;return b="A"===a[0].nodeName?a.attr("href"):a.parent().attr("href"),this.preload(a),b?b:a.attr("src")},preload:function(a){this.img(a.closest("li").next()).img(a.closest("li").prev())},img:function(a){if(a.length){var b=new Image,c=this.S("a",a);b.src=c.length?c.attr("href"):this.S("img",a).attr("src")}return this},caption:function(a,b){var c=b.attr("data-caption");return c?a.html(c).show():a.text("").hide(),this},go:function(a,b){var c=this.S(".visible",a),d=c[b]();this.settings.skip_selector&&0!=d.find(this.settings.skip_selector).length&&(d=d[b]()),d.length&&this.S("img",d).trigger("click",[c,d]).trigger("click.fndtn.clearing",[c,d]).trigger("change.fndtn.clearing")},shift:function(a,b,c){var d,e=b.parent(),f=this.settings.prev_index||b.index(),g=this.direction(e,a,b),h=this.rtl?"right":"left",i=parseInt(e.css("left"),10),j=b.outerWidth(),k={};b.index()===f||/skip/.test(g)?/skip/.test(g)&&(d=b.index()-this.settings.up_count,this.lock(),d>0?(k[h]=-(d*j),e.animate(k,300,this.unlock())):(k[h]=0,e.animate(k,300,this.unlock()))):/left/.test(g)?(this.lock(),k[h]=i+j,e.animate(k,300,this.unlock())):/right/.test(g)&&(this.lock(),k[h]=i-j,e.animate(k,300,this.unlock())),c()},direction:function(a,b,c){var d,e=this.S("li",a),f=e.outerWidth()+e.outerWidth()/4,g=Math.floor(this.S(".clearing-container").outerWidth()/f)-1,h=e.index(c);return this.settings.up_count=g,d=this.adjacent(this.settings.prev_index,h)?h>g&&h>this.settings.prev_index?"right":h>g-1&&h<=this.settings.prev_index?"left":!1:"skip",this.settings.prev_index=h,d},adjacent:function(a,b){for(var c=b+1;c>=b-1;c--)if(c===a)return!0;return!1},lock:function(){this.settings.locked=!0},unlock:function(){this.settings.locked=!1},locked:function(){return this.settings.locked},off:function(){this.S(this.scope).off(".fndtn.clearing"),this.S(b).off(".fndtn.clearing")},reflow:function(){this.init()}}}(jQuery,window,window.document),function(a,b){"use strict";Foundation.libs.dropdown={name:"dropdown",version:"5.4.7",settings:{active_class:"open",disabled_class:"disabled",mega_class:"mega",align:"bottom",is_hover:!1,opened:function(){},closed:function(){}},init:function(a,b,c){Foundation.inherit(this,"throttle"),this.bindings(b,c)},events:function(){var c=this,d=c.S;d(this.scope).off(".dropdown").on("click.fndtn.dropdown","["+this.attr_name()+"]",function(b){var e=d(this).data(c.attr_name(!0)+"-init")||c.settings;(!e.is_hover||Modernizr.touch)&&(b.preventDefault(),c.toggle(a(this)))}).on("mouseenter.fndtn.dropdown","["+this.attr_name()+"], ["+this.attr_name()+"-content]",function(a){var b,e,f=d(this);clearTimeout(c.timeout),f.data(c.data_attr())?(b=d("#"+f.data(c.data_attr())),e=f):(b=f,e=d("["+c.attr_name()+"='"+b.attr("id")+"']"));var g=e.data(c.attr_name(!0)+"-init")||c.settings;d(a.target).data(c.data_attr())&&g.is_hover&&c.closeall.call(c),g.is_hover&&c.open.apply(c,[b,e])}).on("mouseleave.fndtn.dropdown","["+this.attr_name()+"], ["+this.attr_name()+"-content]",function(){var a=d(this);c.timeout=setTimeout(function(){if(a.data(c.data_attr())){var b=a.data(c.data_attr(!0)+"-init")||c.settings;b.is_hover&&c.close.call(c,d("#"+a.data(c.data_attr())))}else{var e=d("["+c.attr_name()+'="'+d(this).attr("id")+'"]'),b=e.data(c.attr_name(!0)+"-init")||c.settings;b.is_hover&&c.close.call(c,a)}}.bind(this),150)}).on("click.fndtn.dropdown",function(b){var e=d(b.target).closest("["+c.attr_name()+"-content]");if(!(d(b.target).closest("["+c.attr_name()+"]").length>0))return!d(b.target).data("revealId")&&e.length>0&&(d(b.target).is("["+c.attr_name()+"-content]")||a.contains(e.first()[0],b.target))?void b.stopPropagation():void c.close.call(c,d("["+c.attr_name()+"-content]"))}).on("opened.fndtn.dropdown","["+c.attr_name()+"-content]",function(){c.settings.opened.call(this)}).on("closed.fndtn.dropdown","["+c.attr_name()+"-content]",function(){c.settings.closed.call(this)}),d(b).off(".dropdown").on("resize.fndtn.dropdown",c.throttle(function(){c.resize.call(c)},50)),this.resize()},close:function(b){var c=this;b.each(function(){var d=a("["+c.attr_name()+"="+b[0].id+"]")||a("aria-controls="+b[0].id+"]");d.attr("aria-expanded","false"),c.S(this).hasClass(c.settings.active_class)&&(c.S(this).css(Foundation.rtl?"right":"left","-99999px").attr("aria-hidden","true").removeClass(c.settings.active_class).prev("["+c.attr_name()+"]").removeClass(c.settings.active_class).removeData("target"),c.S(this).trigger("closed").trigger("closed.fndtn.dropdown",[b]))})},closeall:function(){var b=this;a.each(b.S("["+this.attr_name()+"-content]"),function(){b.close.call(b,b.S(this))})},open:function(a,b){this.css(a.addClass(this.settings.active_class),b),a.prev("["+this.attr_name()+"]").addClass(this.settings.active_class),a.data("target",b.get(0)).trigger("opened").trigger("opened.fndtn.dropdown",[a,b]),a.attr("aria-hidden","false"),b.attr("aria-expanded","true"),a.focus()},data_attr:function(){return this.namespace.length>0?this.namespace+"-"+this.name:this.name},toggle:function(a){if(!a.hasClass(this.settings.disabled_class)){var b=this.S("#"+a.data(this.data_attr()));0!==b.length&&(this.close.call(this,this.S("["+this.attr_name()+"-content]").not(b)),b.hasClass(this.settings.active_class)?(this.close.call(this,b),b.data("target")!==a.get(0)&&this.open.call(this,b,a)):this.open.call(this,b,a))}},resize:function(){var a=this.S("["+this.attr_name()+"-content].open"),b=this.S("["+this.attr_name()+"='"+a.attr("id")+"']");a.length&&b.length&&this.css(a,b)},css:function(a,b){var c=Math.max((b.width()-a.width())/2,8),d=b.data(this.attr_name(!0)+"-init")||this.settings;if(this.clear_idx(),this.small()){var e=this.dirs.bottom.call(a,b,d);a.attr("style","").removeClass("drop-left drop-right drop-top").css({position:"absolute",width:"95%","max-width":"none",top:e.top}),a.css(Foundation.rtl?"right":"left",c)}else this.style(a,b,d);return a},style:function(b,c,d){var e=a.extend({position:"absolute"},this.dirs[d.align].call(b,c,d));b.attr("style","").css(e)},dirs:{_base:function(a){var b=this.offsetParent(),c=b.offset(),d=a.offset();return d.top-=c.top,d.left-=c.left,d},top:function(a,b){var c=Foundation.libs.dropdown,d=c.dirs._base.call(this,a);return this.addClass("drop-top"),(a.outerWidth()<this.outerWidth()||c.small()||this.hasClass(b.mega_menu))&&c.adjust_pip(this,a,b,d),Foundation.rtl?{left:d.left-this.outerWidth()+a.outerWidth(),top:d.top-this.outerHeight()}:{left:d.left,top:d.top-this.outerHeight()}},bottom:function(a,b){var c=Foundation.libs.dropdown,d=c.dirs._base.call(this,a);return(a.outerWidth()<this.outerWidth()||c.small()||this.hasClass(b.mega_menu))&&c.adjust_pip(this,a,b,d),c.rtl?{left:d.left-this.outerWidth()+a.outerWidth(),top:d.top+a.outerHeight()}:{left:d.left,top:d.top+a.outerHeight()}},left:function(a){var b=Foundation.libs.dropdown.dirs._base.call(this,a);return this.addClass("drop-left"),{left:b.left-this.outerWidth(),top:b.top}},right:function(a){var b=Foundation.libs.dropdown.dirs._base.call(this,a);return this.addClass("drop-right"),{left:b.left+a.outerWidth(),top:b.top}}},adjust_pip:function(a,b,c,d){var e=Foundation.stylesheet,f=8;a.hasClass(c.mega_class)?f=d.left+b.outerWidth()/2-8:this.small()&&(f+=d.left-8),this.rule_idx=e.cssRules.length;var g=".f-dropdown.open:before",h=".f-dropdown.open:after",i="left: "+f+"px;",j="left: "+(f-1)+"px;";e.insertRule?(e.insertRule([g,"{",i,"}"].join(" "),this.rule_idx),e.insertRule([h,"{",j,"}"].join(" "),this.rule_idx+1)):(e.addRule(g,i,this.rule_idx),e.addRule(h,j,this.rule_idx+1))},clear_idx:function(){var a=Foundation.stylesheet;"undefined"!=typeof this.rule_idx&&(a.deleteRule(this.rule_idx),a.deleteRule(this.rule_idx),delete this.rule_idx)},small:function(){return matchMedia(Foundation.media_queries.small).matches&&!matchMedia(Foundation.media_queries.medium).matches},off:function(){this.S(this.scope).off(".fndtn.dropdown"),this.S("html, body").off(".fndtn.dropdown"),this.S(b).off(".fndtn.dropdown"),this.S("[data-dropdown-content]").off(".fndtn.dropdown")},reflow:function(){}}}(jQuery,window,window.document),function(a,b){"use strict";Foundation.libs.equalizer={name:"equalizer",version:"5.4.7",settings:{use_tallest:!0,before_height_change:a.noop,after_height_change:a.noop,equalize_on_stack:!1},init:function(a,b,c){Foundation.inherit(this,"image_loaded"),this.bindings(b,c),this.reflow()},events:function(){this.S(b).off(".equalizer").on("resize.fndtn.equalizer",function(){this.reflow()}.bind(this))},equalize:function(b){var c=!1,d=b.find("["+this.attr_name()+"-watch]:visible"),e=b.data(this.attr_name(!0)+"-init");if(0!==d.length){var f=d.first().offset().top;if(e.before_height_change(),b.trigger("before-height-change").trigger("before-height-change.fndth.equalizer"),d.height("inherit"),d.each(function(){var b=a(this);b.offset().top!==f&&(c=!0)}),e.equalize_on_stack!==!1||!c){var g=d.map(function(){return a(this).outerHeight(!1)}).get();if(e.use_tallest){var h=Math.max.apply(null,g);d.css("height",h)}else{var i=Math.min.apply(null,g);d.css("height",i)}e.after_height_change(),b.trigger("after-height-change").trigger("after-height-change.fndtn.equalizer")}}},reflow:function(){var b=this;this.S("["+this.attr_name()+"]",this.scope).each(function(){var c=a(this);
b.image_loaded(b.S("img",this),function(){b.equalize(c)})})}}}(jQuery,window,window.document),function(a,b){"use strict";Foundation.libs.interchange={name:"interchange",version:"5.4.7",cache:{},images_loaded:!1,nodes_loaded:!1,settings:{load_attr:"interchange",named_queries:{"default":"only screen",small:Foundation.media_queries.small,medium:Foundation.media_queries.medium,large:Foundation.media_queries.large,xlarge:Foundation.media_queries.xlarge,xxlarge:Foundation.media_queries.xxlarge,landscape:"only screen and (orientation: landscape)",portrait:"only screen and (orientation: portrait)",retina:"only screen and (-webkit-min-device-pixel-ratio: 2),only screen and (min--moz-device-pixel-ratio: 2),only screen and (-o-min-device-pixel-ratio: 2/1),only screen and (min-device-pixel-ratio: 2),only screen and (min-resolution: 192dpi),only screen and (min-resolution: 2dppx)"},directives:{replace:function(b,c,d){if(/IMG/.test(b[0].nodeName)){var e=b[0].src;if(new RegExp(c,"i").test(e))return;return b[0].src=c,d(b[0].src)}var f=b.data(this.data_attr+"-last-path"),g=this;if(f!=c)return/\.(gif|jpg|jpeg|tiff|png)([?#].*)?/i.test(c)?(a(b).css("background-image","url("+c+")"),b.data("interchange-last-path",c),d(c)):a.get(c,function(a){b.html(a),b.data(g.data_attr+"-last-path",c),d()})}}},init:function(b,c,d){Foundation.inherit(this,"throttle random_str"),this.data_attr=this.set_data_attr(),a.extend(!0,this.settings,c,d),this.bindings(c,d),this.load("images"),this.load("nodes")},get_media_hash:function(){var a="";for(var b in this.settings.named_queries)a+=matchMedia(this.settings.named_queries[b]).matches.toString();return a},events:function(){var c,d=this;return a(b).off(".interchange").on("resize.fndtn.interchange",d.throttle(function(){var a=d.get_media_hash();a!==c&&d.resize(),c=a},50)),this},resize:function(){var b=this.cache;if(!this.images_loaded||!this.nodes_loaded)return void setTimeout(a.proxy(this.resize,this),50);for(var c in b)if(b.hasOwnProperty(c)){var d=this.results(c,b[c]);d&&this.settings.directives[d.scenario[1]].call(this,d.el,d.scenario[0],function(){if(arguments[0]instanceof Array)var a=arguments[0];else var a=Array.prototype.slice.call(arguments,0);d.el.trigger(d.scenario[1],a)})}},results:function(a,b){var c=b.length;if(c>0)for(var d=this.S("["+this.add_namespace("data-uuid")+'="'+a+'"]');c--;){var e,f=b[c][2];if(e=matchMedia(this.settings.named_queries.hasOwnProperty(f)?this.settings.named_queries[f]:f),e.matches)return{el:d,scenario:b[c]}}return!1},load:function(a,b){return("undefined"==typeof this["cached_"+a]||b)&&this["update_"+a](),this["cached_"+a]},update_images:function(){var a=this.S("img["+this.data_attr+"]"),b=a.length,c=b,d=0,e=this.data_attr;for(this.cache={},this.cached_images=[],this.images_loaded=0===b;c--;){if(d++,a[c]){var f=a[c].getAttribute(e)||"";f.length>0&&this.cached_images.push(a[c])}d===b&&(this.images_loaded=!0,this.enhance("images"))}return this},update_nodes:function(){var a=this.S("["+this.data_attr+"]").not("img"),b=a.length,c=b,d=0,e=this.data_attr;for(this.cached_nodes=[],this.nodes_loaded=0===b;c--;){d++;var f=a[c].getAttribute(e)||"";f.length>0&&this.cached_nodes.push(a[c]),d===b&&(this.nodes_loaded=!0,this.enhance("nodes"))}return this},enhance:function(c){for(var d=this["cached_"+c].length;d--;)this.object(a(this["cached_"+c][d]));return a(b).trigger("resize").trigger("resize.fndtn.interchange")},convert_directive:function(a){var b=this.trim(a);return b.length>0?b:"replace"},parse_scenario:function(a){var b=a[0].match(/(.+),\s*(\w+)\s*$/),c=a[1];if(b)var d=b[1],e=b[2];else var f=a[0].split(/,\s*$/),d=f[0],e="";return[this.trim(d),this.convert_directive(e),this.trim(c)]},object:function(a){var b=this.parse_data_attr(a),c=[],d=b.length;if(d>0)for(;d--;){var e=b[d].split(/\((.*?)(\))$/);if(e.length>1){var f=this.parse_scenario(e);c.push(f)}}return this.store(a,c)},store:function(a,b){var c=this.random_str(),d=a.data(this.add_namespace("uuid",!0));return this.cache[d]?this.cache[d]:(a.attr(this.add_namespace("data-uuid"),c),this.cache[c]=b)},trim:function(b){return"string"==typeof b?a.trim(b):b},set_data_attr:function(a){return a?this.namespace.length>0?this.namespace+"-"+this.settings.load_attr:this.settings.load_attr:this.namespace.length>0?"data-"+this.namespace+"-"+this.settings.load_attr:"data-"+this.settings.load_attr},parse_data_attr:function(a){for(var b=a.attr(this.attr_name()).split(/\[(.*?)\]/),c=b.length,d=[];c--;)b[c].replace(/[\W\d]+/,"").length>4&&d.push(b[c]);return d},reflow:function(){this.load("images",!0),this.load("nodes",!0)}}}(jQuery,window,window.document),function(a,b,c,d){"use strict";Foundation.libs.joyride={name:"joyride",version:"5.4.7",defaults:{expose:!1,modal:!0,keyboard:!0,tip_location:"bottom",nub_position:"auto",scroll_speed:1500,scroll_animation:"linear",timer:0,start_timer_on_click:!0,start_offset:0,next_button:!0,prev_button:!0,tip_animation:"fade",pause_after:[],exposed:[],tip_animation_fade_speed:300,cookie_monster:!1,cookie_name:"joyride",cookie_domain:!1,cookie_expires:365,tip_container:"body",abort_on_close:!0,tip_location_patterns:{top:["bottom"],bottom:[],left:["right","top","bottom"],right:["left","top","bottom"]},post_ride_callback:function(){},post_step_callback:function(){},pre_step_callback:function(){},pre_ride_callback:function(){},post_expose_callback:function(){},template:{link:'<a href="#close" class="joyride-close-tip">&times;</a>',timer:'<div class="joyride-timer-indicator-wrap"><span class="joyride-timer-indicator"></span></div>',tip:'<div class="joyride-tip-guide"><span class="joyride-nub"></span></div>',wrapper:'<div class="joyride-content-wrapper"></div>',button:'<a href="#" class="small button joyride-next-tip"></a>',prev_button:'<a href="#" class="small button joyride-prev-tip"></a>',modal:'<div class="joyride-modal-bg"></div>',expose:'<div class="joyride-expose-wrapper"></div>',expose_cover:'<div class="joyride-expose-cover"></div>'},expose_add_class:""},init:function(b,c,d){Foundation.inherit(this,"throttle random_str"),this.settings=this.settings||a.extend({},this.defaults,d||c),this.bindings(c,d)},go_next:function(){this.settings.$li.next().length<1?this.end():this.settings.timer>0?(clearTimeout(this.settings.automate),this.hide(),this.show(),this.startTimer()):(this.hide(),this.show())},go_prev:function(){this.settings.$li.prev().length<1||(this.settings.timer>0?(clearTimeout(this.settings.automate),this.hide(),this.show(null,!0),this.startTimer()):(this.hide(),this.show(null,!0)))},events:function(){var c=this;a(this.scope).off(".joyride").on("click.fndtn.joyride",".joyride-next-tip, .joyride-modal-bg",function(a){a.preventDefault(),this.go_next()}.bind(this)).on("click.fndtn.joyride",".joyride-prev-tip",function(a){a.preventDefault(),this.go_prev()}.bind(this)).on("click.fndtn.joyride",".joyride-close-tip",function(a){a.preventDefault(),this.end(this.settings.abort_on_close)}.bind(this)).on("keyup.fndtn.joyride",function(a){if(this.settings.keyboard&&this.settings.riding)switch(a.which){case 39:a.preventDefault(),this.go_next();break;case 37:a.preventDefault(),this.go_prev();break;case 27:a.preventDefault(),this.end(this.settings.abort_on_close)}}.bind(this)),a(b).off(".joyride").on("resize.fndtn.joyride",c.throttle(function(){if(a("["+c.attr_name()+"]").length>0&&c.settings.$next_tip&&c.settings.riding){if(c.settings.exposed.length>0){var b=a(c.settings.exposed);b.each(function(){var b=a(this);c.un_expose(b),c.expose(b)})}c.is_phone()?c.pos_phone():c.pos_default(!1)}},100))},start:function(){var b=this,c=a("["+this.attr_name()+"]",this.scope),d=["timer","scrollSpeed","startOffset","tipAnimationFadeSpeed","cookieExpires"],e=d.length;!c.length>0||(this.settings.init||this.events(),this.settings=c.data(this.attr_name(!0)+"-init"),this.settings.$content_el=c,this.settings.$body=a(this.settings.tip_container),this.settings.body_offset=a(this.settings.tip_container).position(),this.settings.$tip_content=this.settings.$content_el.find("> li"),this.settings.paused=!1,this.settings.attempts=0,this.settings.riding=!0,"function"!=typeof a.cookie&&(this.settings.cookie_monster=!1),(!this.settings.cookie_monster||this.settings.cookie_monster&&!a.cookie(this.settings.cookie_name))&&(this.settings.$tip_content.each(function(c){var f=a(this);this.settings=a.extend({},b.defaults,b.data_options(f));for(var g=e;g--;)b.settings[d[g]]=parseInt(b.settings[d[g]],10);b.create({$li:f,index:c})}),!this.settings.start_timer_on_click&&this.settings.timer>0?(this.show("init"),this.startTimer()):this.show("init")))},resume:function(){this.set_li(),this.show()},tip_template:function(b){var c,d;return b.tip_class=b.tip_class||"",c=a(this.settings.template.tip).addClass(b.tip_class),d=a.trim(a(b.li).html())+this.prev_button_text(b.prev_button_text,b.index)+this.button_text(b.button_text)+this.settings.template.link+this.timer_instance(b.index),c.append(a(this.settings.template.wrapper)),c.first().attr(this.add_namespace("data-index"),b.index),a(".joyride-content-wrapper",c).append(d),c[0]},timer_instance:function(b){var c;return c=0===b&&this.settings.start_timer_on_click&&this.settings.timer>0||0===this.settings.timer?"":a(this.settings.template.timer)[0].outerHTML},button_text:function(b){return this.settings.tip_settings.next_button?(b=a.trim(b)||"Next",b=a(this.settings.template.button).append(b)[0].outerHTML):b="",b},prev_button_text:function(b,c){return this.settings.tip_settings.prev_button?(b=a.trim(b)||"Previous",b=0==c?a(this.settings.template.prev_button).append(b).addClass("disabled")[0].outerHTML:a(this.settings.template.prev_button).append(b)[0].outerHTML):b="",b},create:function(b){this.settings.tip_settings=a.extend({},this.settings,this.data_options(b.$li));var c=b.$li.attr(this.add_namespace("data-button"))||b.$li.attr(this.add_namespace("data-text")),d=b.$li.attr(this.add_namespace("data-button-prev"))||b.$li.attr(this.add_namespace("data-prev-text")),e=b.$li.attr("class"),f=a(this.tip_template({tip_class:e,index:b.index,button_text:c,prev_button_text:d,li:b.$li}));a(this.settings.tip_container).append(f)},show:function(b,c){var e=null;this.settings.$li===d||-1===a.inArray(this.settings.$li.index(),this.settings.pause_after)?(this.settings.paused?this.settings.paused=!1:this.set_li(b,c),this.settings.attempts=0,this.settings.$li.length&&this.settings.$target.length>0?(b&&(this.settings.pre_ride_callback(this.settings.$li.index(),this.settings.$next_tip),this.settings.modal&&this.show_modal()),this.settings.pre_step_callback(this.settings.$li.index(),this.settings.$next_tip),this.settings.modal&&this.settings.expose&&this.expose(),this.settings.tip_settings=a.extend({},this.settings,this.data_options(this.settings.$li)),this.settings.timer=parseInt(this.settings.timer,10),this.settings.tip_settings.tip_location_pattern=this.settings.tip_location_patterns[this.settings.tip_settings.tip_location],/body/i.test(this.settings.$target.selector)||this.scroll_to(),this.is_phone()?this.pos_phone(!0):this.pos_default(!0),e=this.settings.$next_tip.find(".joyride-timer-indicator"),/pop/i.test(this.settings.tip_animation)?(e.width(0),this.settings.timer>0?(this.settings.$next_tip.show(),setTimeout(function(){e.animate({width:e.parent().width()},this.settings.timer,"linear")}.bind(this),this.settings.tip_animation_fade_speed)):this.settings.$next_tip.show()):/fade/i.test(this.settings.tip_animation)&&(e.width(0),this.settings.timer>0?(this.settings.$next_tip.fadeIn(this.settings.tip_animation_fade_speed).show(),setTimeout(function(){e.animate({width:e.parent().width()},this.settings.timer,"linear")}.bind(this),this.settings.tip_animation_fade_speed)):this.settings.$next_tip.fadeIn(this.settings.tip_animation_fade_speed)),this.settings.$current_tip=this.settings.$next_tip):this.settings.$li&&this.settings.$target.length<1?this.show(b,c):this.end()):this.settings.paused=!0},is_phone:function(){return matchMedia(Foundation.media_queries.small).matches&&!matchMedia(Foundation.media_queries.medium).matches},hide:function(){this.settings.modal&&this.settings.expose&&this.un_expose(),this.settings.modal||a(".joyride-modal-bg").hide(),this.settings.$current_tip.css("visibility","hidden"),setTimeout(a.proxy(function(){this.hide(),this.css("visibility","visible")},this.settings.$current_tip),0),this.settings.post_step_callback(this.settings.$li.index(),this.settings.$current_tip)},set_li:function(a,b){a?(this.settings.$li=this.settings.$tip_content.eq(this.settings.start_offset),this.set_next_tip(),this.settings.$current_tip=this.settings.$next_tip):(this.settings.$li=b?this.settings.$li.prev():this.settings.$li.next(),this.set_next_tip()),this.set_target()},set_next_tip:function(){this.settings.$next_tip=a(".joyride-tip-guide").eq(this.settings.$li.index()),this.settings.$next_tip.data("closed","")},set_target:function(){var b=this.settings.$li.attr(this.add_namespace("data-class")),d=this.settings.$li.attr(this.add_namespace("data-id")),e=function(){return d?a(c.getElementById(d)):b?a("."+b).first():a("body")};this.settings.$target=e()},scroll_to:function(){var c,d;c=a(b).height()/2,d=Math.ceil(this.settings.$target.offset().top-c+this.settings.$next_tip.outerHeight()),0!=d&&a("html, body").stop().animate({scrollTop:d},this.settings.scroll_speed,"swing")},paused:function(){return-1===a.inArray(this.settings.$li.index()+1,this.settings.pause_after)},restart:function(){this.hide(),this.settings.$li=d,this.show("init")},pos_default:function(a){var b=this.settings.$next_tip.find(".joyride-nub"),c=Math.ceil(b.outerWidth()/2),d=Math.ceil(b.outerHeight()/2),e=a||!1;if(e&&(this.settings.$next_tip.css("visibility","hidden"),this.settings.$next_tip.show()),/body/i.test(this.settings.$target.selector))this.settings.$li.length&&this.pos_modal(b);else{var f=this.settings.tip_settings.tipAdjustmentY?parseInt(this.settings.tip_settings.tipAdjustmentY):0,g=this.settings.tip_settings.tipAdjustmentX?parseInt(this.settings.tip_settings.tipAdjustmentX):0;this.bottom()?(this.settings.$next_tip.css(this.rtl?{top:this.settings.$target.offset().top+d+this.settings.$target.outerHeight()+f,left:this.settings.$target.offset().left+this.settings.$target.outerWidth()-this.settings.$next_tip.outerWidth()+g}:{top:this.settings.$target.offset().top+d+this.settings.$target.outerHeight()+f,left:this.settings.$target.offset().left+g}),this.nub_position(b,this.settings.tip_settings.nub_position,"top")):this.top()?(this.settings.$next_tip.css(this.rtl?{top:this.settings.$target.offset().top-this.settings.$next_tip.outerHeight()-d+f,left:this.settings.$target.offset().left+this.settings.$target.outerWidth()-this.settings.$next_tip.outerWidth()}:{top:this.settings.$target.offset().top-this.settings.$next_tip.outerHeight()-d+f,left:this.settings.$target.offset().left+g}),this.nub_position(b,this.settings.tip_settings.nub_position,"bottom")):this.right()?(this.settings.$next_tip.css({top:this.settings.$target.offset().top+f,left:this.settings.$target.outerWidth()+this.settings.$target.offset().left+c+g}),this.nub_position(b,this.settings.tip_settings.nub_position,"left")):this.left()&&(this.settings.$next_tip.css({top:this.settings.$target.offset().top+f,left:this.settings.$target.offset().left-this.settings.$next_tip.outerWidth()-c+g}),this.nub_position(b,this.settings.tip_settings.nub_position,"right")),!this.visible(this.corners(this.settings.$next_tip))&&this.settings.attempts<this.settings.tip_settings.tip_location_pattern.length&&(b.removeClass("bottom").removeClass("top").removeClass("right").removeClass("left"),this.settings.tip_settings.tip_location=this.settings.tip_settings.tip_location_pattern[this.settings.attempts],this.settings.attempts++,this.pos_default())}e&&(this.settings.$next_tip.hide(),this.settings.$next_tip.css("visibility","visible"))},pos_phone:function(b){var c=this.settings.$next_tip.outerHeight(),d=(this.settings.$next_tip.offset(),this.settings.$target.outerHeight()),e=a(".joyride-nub",this.settings.$next_tip),f=Math.ceil(e.outerHeight()/2),g=b||!1;e.removeClass("bottom").removeClass("top").removeClass("right").removeClass("left"),g&&(this.settings.$next_tip.css("visibility","hidden"),this.settings.$next_tip.show()),/body/i.test(this.settings.$target.selector)?this.settings.$li.length&&this.pos_modal(e):this.top()?(this.settings.$next_tip.offset({top:this.settings.$target.offset().top-c-f}),e.addClass("bottom")):(this.settings.$next_tip.offset({top:this.settings.$target.offset().top+d+f}),e.addClass("top")),g&&(this.settings.$next_tip.hide(),this.settings.$next_tip.css("visibility","visible"))},pos_modal:function(a){this.center(),a.hide(),this.show_modal()},show_modal:function(){if(!this.settings.$next_tip.data("closed")){var b=a(".joyride-modal-bg");b.length<1&&a("body").append(this.settings.template.modal).show(),/pop/i.test(this.settings.tip_animation)?b.show():b.fadeIn(this.settings.tip_animation_fade_speed)}},expose:function(){var c,d,e,f,g,h="expose-"+this.random_str(6);if(arguments.length>0&&arguments[0]instanceof a)e=arguments[0];else{if(!this.settings.$target||/body/i.test(this.settings.$target.selector))return!1;e=this.settings.$target}return e.length<1?(b.console&&console.error("element not valid",e),!1):(c=a(this.settings.template.expose),this.settings.$body.append(c),c.css({top:e.offset().top,left:e.offset().left,width:e.outerWidth(!0),height:e.outerHeight(!0)}),d=a(this.settings.template.expose_cover),f={zIndex:e.css("z-index"),position:e.css("position")},g=null==e.attr("class")?"":e.attr("class"),e.css("z-index",parseInt(c.css("z-index"))+1),"static"==f.position&&e.css("position","relative"),e.data("expose-css",f),e.data("orig-class",g),e.attr("class",g+" "+this.settings.expose_add_class),d.css({top:e.offset().top,left:e.offset().left,width:e.outerWidth(!0),height:e.outerHeight(!0)}),this.settings.modal&&this.show_modal(),this.settings.$body.append(d),c.addClass(h),d.addClass(h),e.data("expose",h),this.settings.post_expose_callback(this.settings.$li.index(),this.settings.$next_tip,e),void this.add_exposed(e))},un_expose:function(){var c,d,e,f,g,h=!1;if(arguments.length>0&&arguments[0]instanceof a)d=arguments[0];else{if(!this.settings.$target||/body/i.test(this.settings.$target.selector))return!1;d=this.settings.$target}return d.length<1?(b.console&&console.error("element not valid",d),!1):(c=d.data("expose"),e=a("."+c),arguments.length>1&&(h=arguments[1]),h===!0?a(".joyride-expose-wrapper,.joyride-expose-cover").remove():e.remove(),f=d.data("expose-css"),"auto"==f.zIndex?d.css("z-index",""):d.css("z-index",f.zIndex),f.position!=d.css("position")&&("static"==f.position?d.css("position",""):d.css("position",f.position)),g=d.data("orig-class"),d.attr("class",g),d.removeData("orig-classes"),d.removeData("expose"),d.removeData("expose-z-index"),void this.remove_exposed(d))},add_exposed:function(b){this.settings.exposed=this.settings.exposed||[],b instanceof a||"object"==typeof b?this.settings.exposed.push(b[0]):"string"==typeof b&&this.settings.exposed.push(b)},remove_exposed:function(b){var c,d;for(b instanceof a?c=b[0]:"string"==typeof b&&(c=b),this.settings.exposed=this.settings.exposed||[],d=this.settings.exposed.length;d--;)if(this.settings.exposed[d]==c)return void this.settings.exposed.splice(d,1)},center:function(){var c=a(b);return this.settings.$next_tip.css({top:(c.height()-this.settings.$next_tip.outerHeight())/2+c.scrollTop(),left:(c.width()-this.settings.$next_tip.outerWidth())/2+c.scrollLeft()}),!0},bottom:function(){return/bottom/i.test(this.settings.tip_settings.tip_location)},top:function(){return/top/i.test(this.settings.tip_settings.tip_location)},right:function(){return/right/i.test(this.settings.tip_settings.tip_location)},left:function(){return/left/i.test(this.settings.tip_settings.tip_location)},corners:function(c){var d=a(b),e=d.height()/2,f=Math.ceil(this.settings.$target.offset().top-e+this.settings.$next_tip.outerHeight()),g=d.width()+d.scrollLeft(),h=d.height()+f,i=d.height()+d.scrollTop(),j=d.scrollTop();return j>f&&(j=0>f?0:f),h>i&&(i=h),[c.offset().top<j,g<c.offset().left+c.outerWidth(),i<c.offset().top+c.outerHeight(),d.scrollLeft()>c.offset().left]},visible:function(a){for(var b=a.length;b--;)if(a[b])return!1;return!0},nub_position:function(a,b,c){a.addClass("auto"===b?c:b)},startTimer:function(){this.settings.$li.length?this.settings.automate=setTimeout(function(){this.hide(),this.show(),this.startTimer()}.bind(this),this.settings.timer):clearTimeout(this.settings.automate)},end:function(b){this.settings.cookie_monster&&a.cookie(this.settings.cookie_name,"ridden",{expires:this.settings.cookie_expires,domain:this.settings.cookie_domain}),this.settings.timer>0&&clearTimeout(this.settings.automate),this.settings.modal&&this.settings.expose&&this.un_expose(),a(this.scope).off("keyup.joyride"),this.settings.$next_tip.data("closed",!0),this.settings.riding=!1,a(".joyride-modal-bg").hide(),this.settings.$current_tip.hide(),("undefined"==typeof b||b===!1)&&(this.settings.post_step_callback(this.settings.$li.index(),this.settings.$current_tip),this.settings.post_ride_callback(this.settings.$li.index(),this.settings.$current_tip)),a(".joyride-tip-guide").remove()},off:function(){a(this.scope).off(".joyride"),a(b).off(".joyride"),a(".joyride-close-tip, .joyride-next-tip, .joyride-modal-bg").off(".joyride"),a(".joyride-tip-guide, .joyride-modal-bg").remove(),clearTimeout(this.settings.automate),this.settings={}},reflow:function(){}}}(jQuery,window,window.document),function(a,b){"use strict";Foundation.libs["magellan-expedition"]={name:"magellan-expedition",version:"5.4.7",settings:{active_class:"active",threshold:0,destination_threshold:20,throttle_delay:30,fixed_top:0},init:function(a,b,c){Foundation.inherit(this,"throttle"),this.bindings(b,c)},events:function(){var c=this,d=c.S,e=c.settings;c.set_expedition_position(),d(c.scope).off(".magellan").on("click.fndtn.magellan","["+c.add_namespace("data-magellan-arrival")+'] a[href^="#"]',function(b){b.preventDefault();var d=a(this).closest("["+c.attr_name()+"]"),e=d.data("magellan-expedition-init"),f=this.hash.split("#").join(""),g=a("a[name='"+f+"']");0===g.length&&(g=a("#"+f));var h=g.offset().top-e.destination_threshold+1;h-=d.outerHeight(),a("html, body").stop().animate({scrollTop:h},700,"swing",function(){history.pushState?history.pushState(null,null,"#"+f):location.hash="#"+f})}).on("scroll.fndtn.magellan",c.throttle(this.check_for_arrivals.bind(this),e.throttle_delay)),a(b).on("resize.fndtn.magellan",c.throttle(this.set_expedition_position.bind(this),e.throttle_delay))},check_for_arrivals:function(){var a=this;a.update_arrivals(),a.update_expedition_positions()},set_expedition_position:function(){var b=this;a("["+this.attr_name()+"=fixed]",b.scope).each(function(){var c,d,e=a(this),f=e.data("magellan-expedition-init"),g=e.attr("styles");e.attr("style",""),c=e.offset().top+f.threshold,d=parseInt(e.data("magellan-fixed-top")),isNaN(d)||(b.settings.fixed_top=d),e.data(b.data_attr("magellan-top-offset"),c),e.attr("style",g)})},update_expedition_positions:function(){var c=this,d=a(b).scrollTop();a("["+this.attr_name()+"=fixed]",c.scope).each(function(){var b=a(this),e=b.data("magellan-expedition-init"),f=b.attr("style"),g=b.data("magellan-top-offset");if(d+c.settings.fixed_top>=g){var h=b.prev("["+c.add_namespace("data-magellan-expedition-clone")+"]");0===h.length&&(h=b.clone(),h.removeAttr(c.attr_name()),h.attr(c.add_namespace("data-magellan-expedition-clone"),""),b.before(h)),b.css({position:"fixed",top:e.fixed_top}).addClass("fixed")}else b.prev("["+c.add_namespace("data-magellan-expedition-clone")+"]").remove(),b.attr("style",f).css("position","").css("top","").removeClass("fixed")})},update_arrivals:function(){var c=this,d=a(b).scrollTop();a("["+this.attr_name()+"]",c.scope).each(function(){var b=a(this),e=b.data(c.attr_name(!0)+"-init"),f=c.offsets(b,d),g=b.find("["+c.add_namespace("data-magellan-arrival")+"]"),h=!1;f.each(function(a,d){if(d.viewport_offset>=d.top_offset){var f=b.find("["+c.add_namespace("data-magellan-arrival")+"]");return f.not(d.arrival).removeClass(e.active_class),d.arrival.addClass(e.active_class),h=!0,!0}}),h||g.removeClass(e.active_class)})},offsets:function(b,c){var d=this,e=b.data(d.attr_name(!0)+"-init"),f=c;return b.find("["+d.add_namespace("data-magellan-arrival")+"]").map(function(){var c=a(this).data(d.data_attr("magellan-arrival")),g=a("["+d.add_namespace("data-magellan-destination")+"="+c+"]");if(g.length>0){var h=Math.floor(g.offset().top-e.destination_threshold-b.outerHeight());return{destination:g,arrival:a(this),top_offset:h,viewport_offset:f}}}).sort(function(a,b){return a.top_offset<b.top_offset?-1:a.top_offset>b.top_offset?1:0})},data_attr:function(a){return this.namespace.length>0?this.namespace+"-"+a:a},off:function(){this.S(this.scope).off(".magellan"),this.S(b).off(".magellan")},reflow:function(){var b=this;a("["+b.add_namespace("data-magellan-expedition-clone")+"]",b.scope).remove()}}}(jQuery,window,window.document),function(a){"use strict";Foundation.libs.offcanvas={name:"offcanvas",version:"5.4.7",settings:{open_method:"move",close_on_click:!1},init:function(a,b,c){this.bindings(b,c)},events:function(){var b=this,c=b.S,d="",e="",f="";"move"===this.settings.open_method?(d="move-",e="right",f="left"):"overlap_single"===this.settings.open_method?(d="offcanvas-overlap-",e="right",f="left"):"overlap"===this.settings.open_method&&(d="offcanvas-overlap"),c(this.scope).off(".offcanvas").on("click.fndtn.offcanvas",".left-off-canvas-toggle",function(f){b.click_toggle_class(f,d+e),"overlap"!==b.settings.open_method&&c(".left-submenu").removeClass(d+e),a(".left-off-canvas-toggle").attr("aria-expanded","true")}).on("click.fndtn.offcanvas",".left-off-canvas-menu a",function(f){var g=b.get_settings(f),h=c(this).parent();!g.close_on_click||h.hasClass("has-submenu")||h.hasClass("back")?c(this).parent().hasClass("has-submenu")?(f.preventDefault(),c(this).siblings(".left-submenu").toggleClass(d+e)):h.hasClass("back")&&(f.preventDefault(),h.parent().removeClass(d+e)):(b.hide.call(b,d+e,b.get_wrapper(f)),h.parent().removeClass(d+e)),a(".left-off-canvas-toggle").attr("aria-expanded","true")}).on("click.fndtn.offcanvas",".right-off-canvas-toggle",function(e){b.click_toggle_class(e,d+f),"overlap"!==b.settings.open_method&&c(".right-submenu").removeClass(d+f),a(".right-off-canvas-toggle").attr("aria-expanded","true")}).on("click.fndtn.offcanvas",".right-off-canvas-menu a",function(e){var g=b.get_settings(e),h=c(this).parent();!g.close_on_click||h.hasClass("has-submenu")||h.hasClass("back")?c(this).parent().hasClass("has-submenu")?(e.preventDefault(),c(this).siblings(".right-submenu").toggleClass(d+f)):h.hasClass("back")&&(e.preventDefault(),h.parent().removeClass(d+f)):(b.hide.call(b,d+f,b.get_wrapper(e)),h.parent().removeClass(d+f)),a(".right-off-canvas-toggle").attr("aria-expanded","true")}).on("click.fndtn.offcanvas",".exit-off-canvas",function(g){b.click_remove_class(g,d+f),c(".right-submenu").removeClass(d+f),e&&(b.click_remove_class(g,d+e),c(".left-submenu").removeClass(d+f)),a(".right-off-canvas-toggle").attr("aria-expanded","true")}).on("click.fndtn.offcanvas",".exit-off-canvas",function(c){b.click_remove_class(c,d+f),a(".left-off-canvas-toggle").attr("aria-expanded","false"),e&&(b.click_remove_class(c,d+e),a(".right-off-canvas-toggle").attr("aria-expanded","false"))})},toggle:function(a,b){b=b||this.get_wrapper(),b.is("."+a)?this.hide(a,b):this.show(a,b)},show:function(a,b){b=b||this.get_wrapper(),b.trigger("open").trigger("open.fndtn.offcanvas"),b.addClass(a)},hide:function(a,b){b=b||this.get_wrapper(),b.trigger("close").trigger("close.fndtn.offcanvas"),b.removeClass(a)},click_toggle_class:function(a,b){a.preventDefault();var c=this.get_wrapper(a);this.toggle(b,c)},click_remove_class:function(a,b){a.preventDefault();var c=this.get_wrapper(a);this.hide(b,c)},get_settings:function(a){var b=this.S(a.target).closest("["+this.attr_name()+"]");return b.data(this.attr_name(!0)+"-init")||this.settings},get_wrapper:function(a){var b=this.S(a?a.target:this.scope).closest(".off-canvas-wrap");return 0===b.length&&(b=this.S(".off-canvas-wrap")),b},reflow:function(){}}}(jQuery,window,window.document),function(a,b,c,d){"use strict";var e=function(){},f=function(e,f){if(e.hasClass(f.slides_container_class))return this;var j,k,l,m,n,o,p=this,q=e,r=0,s=!1;p.slides=function(){return q.children(f.slide_selector)},p.slides().first().addClass(f.active_slide_class),p.update_slide_number=function(b){f.slide_number&&(k.find("span:first").text(parseInt(b)+1),k.find("span:last").text(p.slides().length)),f.bullets&&(l.children().removeClass(f.bullets_active_class),a(l.children().get(b)).addClass(f.bullets_active_class))},p.update_active_link=function(b){var c=a('[data-orbit-link="'+p.slides().eq(b).attr("data-orbit-slide")+'"]');c.siblings().removeClass(f.bullets_active_class),c.addClass(f.bullets_active_class)},p.build_markup=function(){q.wrap('<div class="'+f.container_class+'"></div>'),j=q.parent(),q.addClass(f.slides_container_class),f.stack_on_small&&j.addClass(f.stack_on_small_class),f.navigation_arrows&&(j.append(a('<a href="#"><span></span></a>').addClass(f.prev_class)),j.append(a('<a href="#"><span></span></a>').addClass(f.next_class))),f.timer&&(m=a("<div>").addClass(f.timer_container_class),m.append("<span>"),m.append(a("<div>").addClass(f.timer_progress_class)),m.addClass(f.timer_paused_class),j.append(m)),f.slide_number&&(k=a("<div>").addClass(f.slide_number_class),k.append("<span></span> "+f.slide_number_text+" <span></span>"),j.append(k)),f.bullets&&(l=a("<ol>").addClass(f.bullets_container_class),j.append(l),l.wrap('<div class="orbit-bullets-container"></div>'),p.slides().each(function(b){var c=a("<li>").attr("data-orbit-slide",b).on("click",p.link_bullet);l.append(c)}))},p._goto=function(b,c){if(b===r)return!1;"object"==typeof o&&o.restart();var d=p.slides(),e="next";if(s=!0,r>b&&(e="prev"),b>=d.length){if(!f.circular)return!1;b=0}else if(0>b){if(!f.circular)return!1;b=d.length-1}var g=a(d.get(r)),h=a(d.get(b));g.css("zIndex",2),g.removeClass(f.active_slide_class),h.css("zIndex",4).addClass(f.active_slide_class),q.trigger("before-slide-change.fndtn.orbit"),f.before_slide_change(),p.update_active_link(b);var i=function(){var a=function(){r=b,s=!1,c===!0&&(o=p.create_timer(),o.start()),p.update_slide_number(r),q.trigger("after-slide-change.fndtn.orbit",[{slide_number:r,total_slides:d.length}]),f.after_slide_change(r,d.length)};q.height()!=h.height()&&f.variable_height?q.animate({height:h.height()},250,"linear",a):a()};if(1===d.length)return i(),!1;var j=function(){"next"===e&&n.next(g,h,i),"prev"===e&&n.prev(g,h,i)};h.height()>q.height()&&f.variable_height?q.animate({height:h.height()},250,"linear",j):j()},p.next=function(a){a.stopImmediatePropagation(),a.preventDefault(),p._goto(r+1)},p.prev=function(a){a.stopImmediatePropagation(),a.preventDefault(),p._goto(r-1)},p.link_custom=function(b){b.preventDefault();var c=a(this).attr("data-orbit-link");if("string"==typeof c&&""!=(c=a.trim(c))){var d=j.find("[data-orbit-slide="+c+"]");-1!=d.index()&&p._goto(d.index())}},p.link_bullet=function(){var b=a(this).attr("data-orbit-slide");if("string"==typeof b&&""!=(b=a.trim(b)))if(isNaN(parseInt(b))){var c=j.find("[data-orbit-slide="+b+"]");-1!=c.index()&&p._goto(c.index()+1)}else p._goto(parseInt(b))},p.timer_callback=function(){p._goto(r+1,!0)},p.compute_dimensions=function(){var b=a(p.slides().get(r)),c=b.height();f.variable_height||p.slides().each(function(){a(this).height()>c&&(c=a(this).height())}),q.height(c)},p.create_timer=function(){var a=new g(j.find("."+f.timer_container_class),f,p.timer_callback);return a},p.stop_timer=function(){"object"==typeof o&&o.stop()},p.toggle_timer=function(){var a=j.find("."+f.timer_container_class);a.hasClass(f.timer_paused_class)?("undefined"==typeof o&&(o=p.create_timer()),o.start()):"object"==typeof o&&o.stop()},p.init=function(){p.build_markup(),f.timer&&(o=p.create_timer(),Foundation.utils.image_loaded(this.slides().children("img"),o.start)),n=new i(f,q),"slide"===f.animation&&(n=new h(f,q)),j.on("click","."+f.next_class,p.next),j.on("click","."+f.prev_class,p.prev),f.next_on_click&&j.on("click","."+f.slides_container_class+" [data-orbit-slide]",p.link_bullet),j.on("click",p.toggle_timer),f.swipe&&j.on("touchstart.fndtn.orbit",function(a){a.touches||(a=a.originalEvent);
var b={start_page_x:a.touches[0].pageX,start_page_y:a.touches[0].pageY,start_time:(new Date).getTime(),delta_x:0,is_scrolling:d};j.data("swipe-transition",b),a.stopPropagation()}).on("touchmove.fndtn.orbit",function(a){if(a.touches||(a=a.originalEvent),!(a.touches.length>1||a.scale&&1!==a.scale)){var b=j.data("swipe-transition");if("undefined"==typeof b&&(b={}),b.delta_x=a.touches[0].pageX-b.start_page_x,"undefined"==typeof b.is_scrolling&&(b.is_scrolling=!!(b.is_scrolling||Math.abs(b.delta_x)<Math.abs(a.touches[0].pageY-b.start_page_y))),!b.is_scrolling&&!b.active){a.preventDefault();var c=b.delta_x<0?r+1:r-1;b.active=!0,p._goto(c)}}}).on("touchend.fndtn.orbit",function(a){j.data("swipe-transition",{}),a.stopPropagation()}),j.on("mouseenter.fndtn.orbit",function(){f.timer&&f.pause_on_hover&&p.stop_timer()}).on("mouseleave.fndtn.orbit",function(){f.timer&&f.resume_on_mouseout&&o.start()}),a(c).on("click","[data-orbit-link]",p.link_custom),a(b).on("load resize",p.compute_dimensions),Foundation.utils.image_loaded(this.slides().children("img"),p.compute_dimensions),Foundation.utils.image_loaded(this.slides().children("img"),function(){j.prev("."+f.preloader_class).css("display","none"),p.update_slide_number(0),p.update_active_link(0),q.trigger("ready.fndtn.orbit")})},p.init()},g=function(a,b,c){var d,e,f=this,g=b.timer_speed,h=a.find("."+b.timer_progress_class),i=-1;this.update_progress=function(a){var b=h.clone();b.attr("style",""),b.css("width",a+"%"),h.replaceWith(b),h=b},this.restart=function(){clearTimeout(e),a.addClass(b.timer_paused_class),i=-1,f.update_progress(0)},this.start=function(){return a.hasClass(b.timer_paused_class)?(i=-1===i?g:i,a.removeClass(b.timer_paused_class),d=(new Date).getTime(),h.animate({width:"100%"},i,"linear"),e=setTimeout(function(){f.restart(),c()},i),void a.trigger("timer-started.fndtn.orbit")):!0},this.stop=function(){if(a.hasClass(b.timer_paused_class))return!0;clearTimeout(e),a.addClass(b.timer_paused_class);var c=(new Date).getTime();i-=c-d;var h=100-i/g*100;f.update_progress(h),a.trigger("timer-stopped.fndtn.orbit")}},h=function(b){var c=b.animation_speed,d=1===a("html[dir=rtl]").length,e=d?"marginRight":"marginLeft",f={};f[e]="0%",this.next=function(a,b,d){a.animate({marginLeft:"-100%"},c),b.animate(f,c,function(){a.css(e,"100%"),d()})},this.prev=function(a,b,d){a.animate({marginLeft:"100%"},c),b.css(e,"-100%"),b.animate(f,c,function(){a.css(e,"100%"),d()})}},i=function(b){{var c=b.animation_speed;1===a("html[dir=rtl]").length}this.next=function(a,b,d){b.css({margin:"0%",opacity:"0.01"}),b.animate({opacity:"1"},c,"linear",function(){a.css("margin","100%"),d()})},this.prev=function(a,b,d){b.css({margin:"0%",opacity:"0.01"}),b.animate({opacity:"1"},c,"linear",function(){a.css("margin","100%"),d()})}};Foundation.libs=Foundation.libs||{},Foundation.libs.orbit={name:"orbit",version:"5.4.7",settings:{animation:"slide",timer_speed:1e4,pause_on_hover:!0,resume_on_mouseout:!1,next_on_click:!0,animation_speed:500,stack_on_small:!1,navigation_arrows:!0,slide_number:!0,slide_number_text:"of",container_class:"orbit-container",stack_on_small_class:"orbit-stack-on-small",next_class:"orbit-next",prev_class:"orbit-prev",timer_container_class:"orbit-timer",timer_paused_class:"paused",timer_progress_class:"orbit-progress",slides_container_class:"orbit-slides-container",preloader_class:"preloader",slide_selector:"*",bullets_container_class:"orbit-bullets",bullets_active_class:"active",slide_number_class:"orbit-slide-number",caption_class:"orbit-caption",active_slide_class:"active",orbit_transition_class:"orbit-transitioning",bullets:!0,circular:!0,timer:!0,variable_height:!1,swipe:!0,before_slide_change:e,after_slide_change:e},init:function(a,b,c){this.bindings(b,c)},events:function(a){var b=new f(this.S(a),this.S(a).data("orbit-init"));this.S(a).data(this.name+"-instance",b)},reflow:function(){var a=this;if(a.S(a.scope).is("[data-orbit]")){var b=a.S(a.scope),c=b.data(a.name+"-instance");c.compute_dimensions()}else a.S("[data-orbit]",a.scope).each(function(b,c){var d=a.S(c),e=(a.data_options(d),d.data(a.name+"-instance"));e.compute_dimensions()})}}}(jQuery,window,window.document),function(a,b,c,d){"use strict";function e(a){var b=/fade/i.test(a),c=/pop/i.test(a);return{animate:b||c,pop:c,fade:b}}Foundation.libs.reveal={name:"reveal",version:"5.4.7",locked:!1,settings:{animation:"fadeAndPop",animation_speed:250,close_on_background_click:!0,close_on_esc:!0,dismiss_modal_class:"close-reveal-modal",bg_class:"reveal-modal-bg",root_element:"body",open:function(){},opened:function(){},close:function(){},closed:function(){},bg:a(".reveal-modal-bg"),css:{open:{opacity:0,visibility:"visible",display:"block"},close:{opacity:1,visibility:"hidden",display:"none"}}},init:function(b,c,d){a.extend(!0,this.settings,c,d),this.bindings(c,d)},events:function(){var a=this,b=a.S;return b(this.scope).off(".reveal").on("click.fndtn.reveal","["+this.add_namespace("data-reveal-id")+"]:not([disabled])",function(c){if(c.preventDefault(),!a.locked){var d=b(this),e=d.data(a.data_attr("reveal-ajax"));if(a.locked=!0,"undefined"==typeof e)a.open.call(a,d);else{var f=e===!0?d.attr("href"):e;a.open.call(a,d,{url:f})}}}),b(c).on("click.fndtn.reveal",this.close_targets(),function(c){if(c.preventDefault(),!a.locked){var d=b("["+a.attr_name()+"].open").data(a.attr_name(!0)+"-init")||a.settings,e=b(c.target)[0]===b("."+d.bg_class)[0];if(e){if(!d.close_on_background_click)return;c.stopPropagation()}a.locked=!0,a.close.call(a,e?b("["+a.attr_name()+"].open"):b(this).closest("["+a.attr_name()+"]"))}}),b("["+a.attr_name()+"]",this.scope).length>0?b(this.scope).on("open.fndtn.reveal",this.settings.open).on("opened.fndtn.reveal",this.settings.opened).on("opened.fndtn.reveal",this.open_video).on("close.fndtn.reveal",this.settings.close).on("closed.fndtn.reveal",this.settings.closed).on("closed.fndtn.reveal",this.close_video):b(this.scope).on("open.fndtn.reveal","["+a.attr_name()+"]",this.settings.open).on("opened.fndtn.reveal","["+a.attr_name()+"]",this.settings.opened).on("opened.fndtn.reveal","["+a.attr_name()+"]",this.open_video).on("close.fndtn.reveal","["+a.attr_name()+"]",this.settings.close).on("closed.fndtn.reveal","["+a.attr_name()+"]",this.settings.closed).on("closed.fndtn.reveal","["+a.attr_name()+"]",this.close_video),!0},key_up_on:function(){var a=this;return a.S("body").off("keyup.fndtn.reveal").on("keyup.fndtn.reveal",function(b){var c=a.S("["+a.attr_name()+"].open"),d=c.data(a.attr_name(!0)+"-init")||a.settings;d&&27===b.which&&d.close_on_esc&&!a.locked&&a.close.call(a,c)}),!0},key_up_off:function(){return this.S("body").off("keyup.fndtn.reveal"),!0},open:function(c,d){var e,f=this;c?"undefined"!=typeof c.selector?e=f.S("#"+c.data(f.data_attr("reveal-id"))).first():(e=f.S(this.scope),d=c):e=f.S(this.scope);var g=e.data(f.attr_name(!0)+"-init");if(g=g||this.settings,e.hasClass("open")&&c.attr("data-reveal-id")==e.attr("id"))return f.close(e);if(!e.hasClass("open")){var h=f.S("["+f.attr_name()+"].open");if("undefined"==typeof e.data("css-top")&&e.data("css-top",parseInt(e.css("top"),10)).data("offset",this.cache_offset(e)),this.key_up_on(e),e.trigger("open").trigger("open.fndtn.reveal"),h.length<1&&this.toggle_bg(e,!0),"string"==typeof d&&(d={url:d}),"undefined"!=typeof d&&d.url){var i="undefined"!=typeof d.success?d.success:null;a.extend(d,{success:function(b,c,d){a.isFunction(i)&&i(b,c,d),e.html(b),f.S(e).foundation("section","reflow"),f.S(e).children().foundation(),h.length>0&&f.hide(h,g.css.close),f.show(e,g.css.open)}}),a.ajax(d)}else h.length>0&&this.hide(h,g.css.close),this.show(e,g.css.open)}f.S(b).trigger("resize")},close:function(a){var a=a&&a.length?a:this.S(this.scope),b=this.S("["+this.attr_name()+"].open"),c=a.data(this.attr_name(!0)+"-init")||this.settings;b.length>0&&(this.locked=!0,this.key_up_off(a),a.trigger("close").trigger("close.fndtn.reveal"),this.toggle_bg(a,!1),this.hide(b,c.css.close,c))},close_targets:function(){var a="."+this.settings.dismiss_modal_class;return this.settings.close_on_background_click?a+", ."+this.settings.bg_class:a},toggle_bg:function(b,c){0===this.S("."+this.settings.bg_class).length&&(this.settings.bg=a("<div />",{"class":this.settings.bg_class}).appendTo("body").hide());var e=this.settings.bg.filter(":visible").length>0;c!=e&&((c==d?e:!c)?this.hide(this.settings.bg):this.show(this.settings.bg))},show:function(c,d){if(d){var f=c.data(this.attr_name(!0)+"-init")||this.settings,g=f.root_element;if(0===c.parent(g).length){var h=c.wrap('<div style="display: none;" />').parent();c.on("closed.fndtn.reveal.wrapped",function(){c.detach().appendTo(h),c.unwrap().unbind("closed.fndtn.reveal.wrapped")}),c.detach().appendTo(g)}var i=e(f.animation);if(i.animate||(this.locked=!1),i.pop){d.top=a(b).scrollTop()-c.data("offset")+"px";var j={top:a(b).scrollTop()+c.data("css-top")+"px",opacity:1};return setTimeout(function(){return c.css(d).animate(j,f.animation_speed,"linear",function(){this.locked=!1,c.trigger("opened").trigger("opened.fndtn.reveal")}.bind(this)).addClass("open")}.bind(this),f.animation_speed/2)}if(i.fade){d.top=a(b).scrollTop()+c.data("css-top")+"px";var j={opacity:1};return setTimeout(function(){return c.css(d).animate(j,f.animation_speed,"linear",function(){this.locked=!1,c.trigger("opened").trigger("opened.fndtn.reveal")}.bind(this)).addClass("open")}.bind(this),f.animation_speed/2)}return c.css(d).show().css({opacity:1}).addClass("open").trigger("opened").trigger("opened.fndtn.reveal")}var f=this.settings;return e(f.animation).fade?c.fadeIn(f.animation_speed/2):(this.locked=!1,c.show())},hide:function(c,d){if(d){var f=c.data(this.attr_name(!0)+"-init");f=f||this.settings;var g=e(f.animation);if(g.animate||(this.locked=!1),g.pop){var h={top:-a(b).scrollTop()-c.data("offset")+"px",opacity:0};return setTimeout(function(){return c.animate(h,f.animation_speed,"linear",function(){this.locked=!1,c.css(d).trigger("closed").trigger("closed.fndtn.reveal")}.bind(this)).removeClass("open")}.bind(this),f.animation_speed/2)}if(g.fade){var h={opacity:0};return setTimeout(function(){return c.animate(h,f.animation_speed,"linear",function(){this.locked=!1,c.css(d).trigger("closed").trigger("closed.fndtn.reveal")}.bind(this)).removeClass("open")}.bind(this),f.animation_speed/2)}return c.hide().css(d).removeClass("open").trigger("closed").trigger("closed.fndtn.reveal")}var f=this.settings;return e(f.animation).fade?c.fadeOut(f.animation_speed/2):c.hide()},close_video:function(b){var c=a(".flex-video",b.target),d=a("iframe",c);d.length>0&&(d.attr("data-src",d[0].src),d.attr("src",d.attr("src")),c.hide())},open_video:function(b){var c=a(".flex-video",b.target),e=c.find("iframe");if(e.length>0){var f=e.attr("data-src");if("string"==typeof f)e[0].src=e.attr("data-src");else{var g=e[0].src;e[0].src=d,e[0].src=g}c.show()}},data_attr:function(a){return this.namespace.length>0?this.namespace+"-"+a:a},cache_offset:function(a){var b=a.show().height()+parseInt(a.css("top"),10);return a.hide(),b},off:function(){a(this.scope).off(".fndtn.reveal")},reflow:function(){}}}(jQuery,window,window.document),function(a,b){"use strict";Foundation.libs.slider={name:"slider",version:"5.4.7",settings:{start:0,end:100,step:1,initial:null,display_selector:"",vertical:!1,on_change:function(){}},cache:{},init:function(a,b,c){Foundation.inherit(this,"throttle"),this.bindings(b,c),this.reflow()},events:function(){var c=this;a(this.scope).off(".slider").on("mousedown.fndtn.slider touchstart.fndtn.slider pointerdown.fndtn.slider","["+c.attr_name()+"]:not(.disabled, [disabled]) .range-slider-handle",function(b){c.cache.active||(b.preventDefault(),c.set_active_slider(a(b.target)))}).on("mousemove.fndtn.slider touchmove.fndtn.slider pointermove.fndtn.slider",function(d){if(c.cache.active)if(d.preventDefault(),a.data(c.cache.active[0],"settings").vertical){var e=0;d.pageY||(e=b.scrollY),c.calculate_position(c.cache.active,(d.pageY||d.originalEvent.clientY||d.originalEvent.touches[0].clientY||d.currentPoint.y)+e)}else c.calculate_position(c.cache.active,d.pageX||d.originalEvent.clientX||d.originalEvent.touches[0].clientX||d.currentPoint.x)}).on("mouseup.fndtn.slider touchend.fndtn.slider pointerup.fndtn.slider",function(){c.remove_active_slider()}).on("change.fndtn.slider",function(){c.settings.on_change()}),c.S(b).on("resize.fndtn.slider",c.throttle(function(){c.reflow()},300))},set_active_slider:function(a){this.cache.active=a},remove_active_slider:function(){this.cache.active=null},calculate_position:function(b,c){var d=this,e=a.data(b[0],"settings"),f=(a.data(b[0],"handle_l"),a.data(b[0],"handle_o"),a.data(b[0],"bar_l")),g=a.data(b[0],"bar_o");requestAnimationFrame(function(){var a;a=Foundation.rtl&&!e.vertical?d.limit_to((g+f-c)/f,0,1):d.limit_to((c-g)/f,0,1),a=e.vertical?1-a:a;var h=d.normalized_value(a,e.start,e.end,e.step);d.set_ui(b,h)})},set_ui:function(b,c){var d=a.data(b[0],"settings"),e=a.data(b[0],"handle_l"),f=a.data(b[0],"bar_l"),g=this.normalized_percentage(c,d.start,d.end),h=g*(f-e)-1,i=100*g;Foundation.rtl&&!d.vertical&&(h=-h),h=d.vertical?-h+f-e+1:h,this.set_translate(b,h,d.vertical),d.vertical?b.siblings(".range-slider-active-segment").css("height",i+"%"):b.siblings(".range-slider-active-segment").css("width",i+"%"),b.parent().attr(this.attr_name(),c).trigger("change").trigger("change.fndtn.slider"),b.parent().children("input[type=hidden]").val(c),b[0].hasAttribute("aria-valuemin")||b.attr({"aria-valuemin":d.start,"aria-valuemax":d.end}),b.attr("aria-valuenow",c),""!=d.display_selector&&a(d.display_selector).each(function(){this.hasOwnProperty("value")?a(this).val(c):a(this).text(c)})},normalized_percentage:function(a,b,c){return Math.min(1,(a-b)/(c-b))},normalized_value:function(a,b,c,d){var e=c-b,f=a*e,g=(f-f%d)/d,h=f%d,i=h>=.5*d?d:0;return g*d+i+b},set_translate:function(b,c,d){d?a(b).css("-webkit-transform","translateY("+c+"px)").css("-moz-transform","translateY("+c+"px)").css("-ms-transform","translateY("+c+"px)").css("-o-transform","translateY("+c+"px)").css("transform","translateY("+c+"px)"):a(b).css("-webkit-transform","translateX("+c+"px)").css("-moz-transform","translateX("+c+"px)").css("-ms-transform","translateX("+c+"px)").css("-o-transform","translateX("+c+"px)").css("transform","translateX("+c+"px)")},limit_to:function(a,b,c){return Math.min(Math.max(a,b),c)},initialize_settings:function(b){var c=a.extend({},this.settings,this.data_options(a(b).parent()));c.vertical?(a.data(b,"bar_o",a(b).parent().offset().top),a.data(b,"bar_l",a(b).parent().outerHeight()),a.data(b,"handle_o",a(b).offset().top),a.data(b,"handle_l",a(b).outerHeight())):(a.data(b,"bar_o",a(b).parent().offset().left),a.data(b,"bar_l",a(b).parent().outerWidth()),a.data(b,"handle_o",a(b).offset().left),a.data(b,"handle_l",a(b).outerWidth())),a.data(b,"bar",a(b).parent()),a.data(b,"settings",c)},set_initial_position:function(b){var c=a.data(b.children(".range-slider-handle")[0],"settings"),d=c.initial?c.initial:Math.floor(.5*(c.end-c.start)/c.step)*c.step+c.start,e=b.children(".range-slider-handle");this.set_ui(e,d)},set_value:function(b){var c=this;a("["+c.attr_name()+"]",this.scope).each(function(){a(this).attr(c.attr_name(),b)}),a(this.scope).attr(c.attr_name())&&a(this.scope).attr(c.attr_name(),b),c.reflow()},reflow:function(){var b=this;b.S("["+this.attr_name()+"]").each(function(){var c=a(this).children(".range-slider-handle")[0],d=a(this).attr(b.attr_name());b.initialize_settings(c),d?b.set_ui(a(c),parseFloat(d)):b.set_initial_position(a(this))})}}}(jQuery,window,window.document),function(a,b,c,d){"use strict";Foundation.libs.tab={name:"tab",version:"5.4.7",settings:{active_class:"active",callback:function(){},deep_linking:!1,scroll_to_content:!0,is_hover:!1},default_tab_hashes:[],init:function(a,b,c){var d=this,e=this.S;this.bindings(b,c),this.handle_location_hash_change(),e("["+this.attr_name()+"] > .active > a",this.scope).each(function(){d.default_tab_hashes.push(this.hash)})},events:function(){var a=this,c=this.S,d=function(b){var d=c(this).closest("["+a.attr_name()+"]").data(a.attr_name(!0)+"-init");(!d.is_hover||Modernizr.touch)&&(b.preventDefault(),b.stopPropagation(),a.toggle_active_tab(c(this).parent()))};c(this.scope).off(".tab").on("focus.fndtn.tab","["+this.attr_name()+"] > * > a",d).on("click.fndtn.tab","["+this.attr_name()+"] > * > a",d).on("mouseenter.fndtn.tab","["+this.attr_name()+"] > * > a",function(){var b=c(this).closest("["+a.attr_name()+"]").data(a.attr_name(!0)+"-init");b.is_hover&&a.toggle_active_tab(c(this).parent())}),c(b).on("hashchange.fndtn.tab",function(b){b.preventDefault(),a.handle_location_hash_change()})},handle_location_hash_change:function(){var b=this,c=this.S;c("["+this.attr_name()+"]",this.scope).each(function(){var e=c(this).data(b.attr_name(!0)+"-init");if(e.deep_linking){var f;if(f=e.scroll_to_content?b.scope.location.hash:b.scope.location.hash.replace("fndtn-",""),""!=f){var g=c(f);if(g.hasClass("content")&&g.parent().hasClass("tabs-content"))b.toggle_active_tab(a("["+b.attr_name()+"] > * > a[href="+f+"]").parent());else{var h=g.closest(".content").attr("id");h!=d&&b.toggle_active_tab(a("["+b.attr_name()+"] > * > a[href=#"+h+"]").parent(),f)}}else for(var i=0;i<b.default_tab_hashes.length;i++)b.toggle_active_tab(a("["+b.attr_name()+"] > * > a[href="+b.default_tab_hashes[i]+"]").parent())}})},toggle_active_tab:function(e,f){var g=this.S,h=e.closest("["+this.attr_name()+"]"),i=e.find("a"),j=e.children("a").first(),k="#"+j.attr("href").split("#")[1],l=g(k),m=e.siblings(),n=h.data(this.attr_name(!0)+"-init"),o=function(b){var d,e=a(this),f=a(this).parents("li").prev().children('[role="tab"]'),g=a(this).parents("li").next().children('[role="tab"]');switch(b.keyCode){case 37:d=f;break;case 39:d=g;break;default:d=!1}d.length&&(e.attr({tabindex:"-1","aria-selected":null}),d.attr({tabindex:"0","aria-selected":!0}).focus()),a('[role="tabpanel"]').attr("aria-hidden","true"),a("#"+a(c.activeElement).attr("href").substring(1)).attr("aria-hidden",null)};g(this).data(this.data_attr("tab-content"))&&(k="#"+g(this).data(this.data_attr("tab-content")).split("#")[1],l=g(k)),n.deep_linking&&(n.scroll_to_content?(b.location.hash=f||k,f==d||f==k?e.parent()[0].scrollIntoView():g(k)[0].scrollIntoView()):b.location.hash=f!=d?"fndtn-"+f.replace("#",""):"fndtn-"+k.replace("#","")),e.addClass(n.active_class).triggerHandler("opened"),i.attr({"aria-selected":"true",tabindex:0}),m.removeClass(n.active_class),m.find("a").attr({"aria-selected":"false",tabindex:-1}),l.siblings().removeClass(n.active_class).attr({"aria-hidden":"true",tabindex:-1}),l.addClass(n.active_class).attr("aria-hidden","false").removeAttr("tabindex"),n.callback(e),l.triggerHandler("toggled",[e]),h.triggerHandler("toggled",[l]),i.off("keydown").on("keydown",o)},data_attr:function(a){return this.namespace.length>0?this.namespace+"-"+a:a},off:function(){},reflow:function(){}}}(jQuery,window,window.document),function(a,b){"use strict";Foundation.libs.tooltip={name:"tooltip",version:"5.4.7",settings:{additional_inheritable_classes:[],tooltip_class:".tooltip",append_to:"body",touch_close_text:"Tap To Close",disable_for_touch:!1,hover_delay:200,show_on:"all",tip_template:function(a,b){return'<span data-selector="'+a+'" id="'+a+'" class="'+Foundation.libs.tooltip.settings.tooltip_class.substring(1)+'" role="tooltip">'+b+'<span class="nub"></span></span>'}},cache:{},init:function(a,b,c){Foundation.inherit(this,"random_str"),this.bindings(b,c)},should_show:function(b){var c=a.extend({},this.settings,this.data_options(b));return"all"===c.show_on?!0:this.small()&&"small"===c.show_on?!0:this.medium()&&"medium"===c.show_on?!0:this.large()&&"large"===c.show_on?!0:!1},medium:function(){return matchMedia(Foundation.media_queries.medium).matches},large:function(){return matchMedia(Foundation.media_queries.large).matches},events:function(b){var c=this,d=c.S;c.create(this.S(b)),a(this.scope).off(".tooltip").on("mouseenter.fndtn.tooltip mouseleave.fndtn.tooltip touchstart.fndtn.tooltip MSPointerDown.fndtn.tooltip","["+this.attr_name()+"]",function(b){var e=d(this),f=a.extend({},c.settings,c.data_options(e)),g=!1;if(Modernizr.touch&&/touchstart|MSPointerDown/i.test(b.type)&&d(b.target).is("a"))return!1;if(/mouse/i.test(b.type)&&c.ie_touch(b))return!1;if(e.hasClass("open"))Modernizr.touch&&/touchstart|MSPointerDown/i.test(b.type)&&b.preventDefault(),c.hide(e);else{if(f.disable_for_touch&&Modernizr.touch&&/touchstart|MSPointerDown/i.test(b.type))return;!f.disable_for_touch&&Modernizr.touch&&/touchstart|MSPointerDown/i.test(b.type)&&(b.preventDefault(),d(f.tooltip_class+".open").hide(),g=!0),/enter|over/i.test(b.type)?this.timer=setTimeout(function(){c.showTip(e)}.bind(this),c.settings.hover_delay):"mouseout"===b.type||"mouseleave"===b.type?(clearTimeout(this.timer),c.hide(e)):c.showTip(e)}}).on("mouseleave.fndtn.tooltip touchstart.fndtn.tooltip MSPointerDown.fndtn.tooltip","["+this.attr_name()+"].open",function(b){return/mouse/i.test(b.type)&&c.ie_touch(b)?!1:void(("touch"!=a(this).data("tooltip-open-event-type")||"mouseleave"!=b.type)&&("mouse"==a(this).data("tooltip-open-event-type")&&/MSPointerDown|touchstart/i.test(b.type)?c.convert_to_touch(a(this)):c.hide(a(this))))}).on("DOMNodeRemoved DOMAttrModified","["+this.attr_name()+"]:not(a)",function(){c.hide(d(this))})},ie_touch:function(){return!1},showTip:function(a){var b=this.getTip(a);return this.should_show(a,b)?this.show(a):void 0},getTip:function(b){var c=this.selector(b),d=a.extend({},this.settings,this.data_options(b)),e=null;return c&&(e=this.S('span[data-selector="'+c+'"]'+d.tooltip_class)),"object"==typeof e?e:!1},selector:function(a){var b=a.attr("id"),c=a.attr(this.attr_name())||a.attr("data-selector");return(b&&b.length<1||!b)&&"string"!=typeof c&&(c=this.random_str(6),a.attr("data-selector",c).attr("aria-describedby",c)),b&&b.length>0?b:c},create:function(c){var d=this,e=a.extend({},this.settings,this.data_options(c)),f=this.settings.tip_template;"string"==typeof e.tip_template&&b.hasOwnProperty(e.tip_template)&&(f=b[e.tip_template]);var g=a(f(this.selector(c),a("<div></div>").html(c.attr("title")).html())),h=this.inheritable_classes(c);g.addClass(h).appendTo(e.append_to),Modernizr.touch&&(g.append('<span class="tap-to-close">'+e.touch_close_text+"</span>"),g.on("touchstart.fndtn.tooltip MSPointerDown.fndtn.tooltip",function(){d.hide(c)})),c.removeAttr("title").attr("title","")},reposition:function(b,c,d){var e,f,g,h,i;if(c.css("visibility","hidden").show(),e=b.data("width"),f=c.children(".nub"),g=f.outerHeight(),h=f.outerHeight(),c.css(this.small()?{width:"100%"}:{width:e?e:"auto"}),i=function(a,b,c,d,e){return a.css({top:b?b:"auto",bottom:d?d:"auto",left:e?e:"auto",right:c?c:"auto"}).end()},i(c,b.offset().top+b.outerHeight()+10,"auto","auto",b.offset().left),this.small())i(c,b.offset().top+b.outerHeight()+10,"auto","auto",12.5,a(this.scope).width()),c.addClass("tip-override"),i(f,-g,"auto","auto",b.offset().left);else{var j=b.offset().left;Foundation.rtl&&(f.addClass("rtl"),j=b.offset().left+b.outerWidth()-c.outerWidth()),i(c,b.offset().top+b.outerHeight()+10,"auto","auto",j),c.removeClass("tip-override"),d&&d.indexOf("tip-top")>-1?(Foundation.rtl&&f.addClass("rtl"),i(c,b.offset().top-c.outerHeight(),"auto","auto",j).removeClass("tip-override")):d&&d.indexOf("tip-left")>-1?(i(c,b.offset().top+b.outerHeight()/2-c.outerHeight()/2,"auto","auto",b.offset().left-c.outerWidth()-g).removeClass("tip-override"),f.removeClass("rtl")):d&&d.indexOf("tip-right")>-1&&(i(c,b.offset().top+b.outerHeight()/2-c.outerHeight()/2,"auto","auto",b.offset().left+b.outerWidth()+g).removeClass("tip-override"),f.removeClass("rtl"))}c.css("visibility","visible").hide()},small:function(){return matchMedia(Foundation.media_queries.small).matches&&!matchMedia(Foundation.media_queries.medium).matches},inheritable_classes:function(b){var c=a.extend({},this.settings,this.data_options(b)),d=["tip-top","tip-left","tip-bottom","tip-right","radius","round"].concat(c.additional_inheritable_classes),e=b.attr("class"),f=e?a.map(e.split(" "),function(b){return-1!==a.inArray(b,d)?b:void 0}).join(" "):"";return a.trim(f)},convert_to_touch:function(b){var c=this,d=c.getTip(b),e=a.extend({},c.settings,c.data_options(b));0===d.find(".tap-to-close").length&&(d.append('<span class="tap-to-close">'+e.touch_close_text+"</span>"),d.on("click.fndtn.tooltip.tapclose touchstart.fndtn.tooltip.tapclose MSPointerDown.fndtn.tooltip.tapclose",function(){c.hide(b)})),b.data("tooltip-open-event-type","touch")},show:function(a){var b=this.getTip(a);"touch"==a.data("tooltip-open-event-type")&&this.convert_to_touch(a),this.reposition(a,b,a.attr("class")),a.addClass("open"),b.fadeIn(150)},hide:function(a){var b=this.getTip(a);b.fadeOut(150,function(){b.find(".tap-to-close").remove(),b.off("click.fndtn.tooltip.tapclose MSPointerDown.fndtn.tapclose"),a.removeClass("open")})},off:function(){var b=this;this.S(this.scope).off(".fndtn.tooltip"),this.S(this.settings.tooltip_class).each(function(c){a("["+b.attr_name()+"]").eq(c).attr("title",a(this).text())}).remove()},reflow:function(){}}}(jQuery,window,window.document),function(a,b,c){"use strict";Foundation.libs.topbar={name:"topbar",version:"5.4.7",settings:{index:0,sticky_class:"sticky",custom_back_text:!0,back_text:"Back",mobile_show_parent_link:!0,is_hover:!0,scrolltop:!0,sticky_on:"all"},init:function(b,c,d){Foundation.inherit(this,"add_custom_rule register_media throttle");var e=this;e.register_media("topbar","foundation-mq-topbar"),this.bindings(c,d),e.S("["+this.attr_name()+"]",this.scope).each(function(){{var b=a(this),c=b.data(e.attr_name(!0)+"-init");e.S("section, .top-bar-section",this)}b.data("index",0);var d=b.parent();d.hasClass("fixed")||e.is_sticky(b,d,c)?(e.settings.sticky_class=c.sticky_class,e.settings.sticky_topbar=b,b.data("height",d.outerHeight()),b.data("stickyoffset",d.offset().top)):b.data("height",b.outerHeight()),c.assembled||e.assemble(b),c.is_hover?e.S(".has-dropdown",b).addClass("not-click"):e.S(".has-dropdown",b).removeClass("not-click"),e.add_custom_rule(".f-topbar-fixed { padding-top: "+b.data("height")+"px }"),d.hasClass("fixed")&&e.S("body").addClass("f-topbar-fixed")})},is_sticky:function(a,b,c){var d=b.hasClass(c.sticky_class);return d&&"all"===c.sticky_on?!0:d&&this.small()&&"small"===c.sticky_on?matchMedia(Foundation.media_queries.small).matches&&!matchMedia(Foundation.media_queries.medium).matches&&!matchMedia(Foundation.media_queries.large).matches:d&&this.medium()&&"medium"===c.sticky_on?matchMedia(Foundation.media_queries.small).matches&&matchMedia(Foundation.media_queries.medium).matches&&!matchMedia(Foundation.media_queries.large).matches:d&&this.large()&&"large"===c.sticky_on?matchMedia(Foundation.media_queries.small).matches&&matchMedia(Foundation.media_queries.medium).matches&&matchMedia(Foundation.media_queries.large).matches:!1},toggle:function(c){var d,e=this;d=c?e.S(c).closest("["+this.attr_name()+"]"):e.S("["+this.attr_name()+"]");var f=d.data(this.attr_name(!0)+"-init"),g=e.S("section, .top-bar-section",d);e.breakpoint()&&(e.rtl?(g.css({right:"0%"}),a(">.name",g).css({right:"100%"})):(g.css({left:"0%"}),a(">.name",g).css({left:"100%"})),e.S("li.moved",g).removeClass("moved"),d.data("index",0),d.toggleClass("expanded").css("height","")),f.scrolltop?d.hasClass("expanded")?d.parent().hasClass("fixed")&&(f.scrolltop?(d.parent().removeClass("fixed"),d.addClass("fixed"),e.S("body").removeClass("f-topbar-fixed"),b.scrollTo(0,0)):d.parent().removeClass("expanded")):d.hasClass("fixed")&&(d.parent().addClass("fixed"),d.removeClass("fixed"),e.S("body").addClass("f-topbar-fixed")):(e.is_sticky(d,d.parent(),f)&&d.parent().addClass("fixed"),d.parent().hasClass("fixed")&&(d.hasClass("expanded")?(d.addClass("fixed"),d.parent().addClass("expanded"),e.S("body").addClass("f-topbar-fixed")):(d.removeClass("fixed"),d.parent().removeClass("expanded"),e.update_sticky_positioning())))},timer:null,events:function(){var c=this,d=this.S;d(this.scope).off(".topbar").on("click.fndtn.topbar","["+this.attr_name()+"] .toggle-topbar",function(a){a.preventDefault(),c.toggle(this)}).on("click.fndtn.topbar",'.top-bar .top-bar-section li a[href^="#"],['+this.attr_name()+'] .top-bar-section li a[href^="#"]',function(){var b=a(this).closest("li");!c.breakpoint()||b.hasClass("back")||b.hasClass("has-dropdown")||c.toggle()}).on("click.fndtn.topbar","["+this.attr_name()+"] li.has-dropdown",function(b){var e=d(this),f=d(b.target),g=e.closest("["+c.attr_name()+"]"),h=g.data(c.attr_name(!0)+"-init");return f.data("revealId")?void c.toggle():void(c.breakpoint()||(!h.is_hover||Modernizr.touch)&&(b.stopImmediatePropagation(),e.hasClass("hover")?(e.removeClass("hover").find("li").removeClass("hover"),e.parents("li.hover").removeClass("hover")):(e.addClass("hover"),a(e).siblings().removeClass("hover"),"A"===f[0].nodeName&&f.parent().hasClass("has-dropdown")&&b.preventDefault())))}).on("click.fndtn.topbar","["+this.attr_name()+"] .has-dropdown>a",function(a){if(c.breakpoint()){a.preventDefault();var b=d(this),e=b.closest("["+c.attr_name()+"]"),f=e.find("section, .top-bar-section"),g=(b.next(".dropdown").outerHeight(),b.closest("li"));e.data("index",e.data("index")+1),g.addClass("moved"),c.rtl?(f.css({right:-(100*e.data("index"))+"%"}),f.find(">.name").css({right:100*e.data("index")+"%"})):(f.css({left:-(100*e.data("index"))+"%"}),f.find(">.name").css({left:100*e.data("index")+"%"})),e.css("height",b.siblings("ul").outerHeight(!0)+e.data("height"))}}),d(b).off(".topbar").on("resize.fndtn.topbar",c.throttle(function(){c.resize.call(c)},50)).trigger("resize").trigger("resize.fndtn.topbar").load(function(){d(this).trigger("resize.fndtn.topbar")}),d("body").off(".topbar").on("click.fndtn.topbar",function(a){var b=d(a.target).closest("li").closest("li.hover");b.length>0||d("["+c.attr_name()+"] li.hover").removeClass("hover")}),d(this.scope).on("click.fndtn.topbar","["+this.attr_name()+"] .has-dropdown .back",function(a){a.preventDefault();var b=d(this),e=b.closest("["+c.attr_name()+"]"),f=e.find("section, .top-bar-section"),g=(e.data(c.attr_name(!0)+"-init"),b.closest("li.moved")),h=g.parent();e.data("index",e.data("index")-1),c.rtl?(f.css({right:-(100*e.data("index"))+"%"}),f.find(">.name").css({right:100*e.data("index")+"%"})):(f.css({left:-(100*e.data("index"))+"%"}),f.find(">.name").css({left:100*e.data("index")+"%"})),0===e.data("index")?e.css("height",""):e.css("height",h.outerHeight(!0)+e.data("height")),setTimeout(function(){g.removeClass("moved")},300)}),d(this.scope).find(".dropdown a").focus(function(){a(this).parents(".has-dropdown").addClass("hover")}).blur(function(){a(this).parents(".has-dropdown").removeClass("hover")})},resize:function(){var a=this;a.S("["+this.attr_name()+"]").each(function(){var b,d=a.S(this),e=d.data(a.attr_name(!0)+"-init"),f=d.parent("."+a.settings.sticky_class);if(!a.breakpoint()){var g=d.hasClass("expanded");d.css("height","").removeClass("expanded").find("li").removeClass("hover"),g&&a.toggle(d)}a.is_sticky(d,f,e)&&(f.hasClass("fixed")?(f.removeClass("fixed"),b=f.offset().top,a.S(c.body).hasClass("f-topbar-fixed")&&(b-=d.data("height")),d.data("stickyoffset",b),f.addClass("fixed")):(b=f.offset().top,d.data("stickyoffset",b)))})},breakpoint:function(){return!matchMedia(Foundation.media_queries.topbar).matches},small:function(){return matchMedia(Foundation.media_queries.small).matches},medium:function(){return matchMedia(Foundation.media_queries.medium).matches},large:function(){return matchMedia(Foundation.media_queries.large).matches},assemble:function(b){var c=this,d=b.data(this.attr_name(!0)+"-init"),e=c.S("section, .top-bar-section",b);e.detach(),c.S(".has-dropdown>a",e).each(function(){var b,e=c.S(this),f=e.siblings(".dropdown"),g=e.attr("href");f.find(".title.back").length||(b=a(1==d.mobile_show_parent_link&&g?'<li class="title back js-generated"><h5><a href="javascript:void(0)"></a></h5></li><li class="parent-link show-for-small"><a class="parent-link js-generated" href="'+g+'">'+e.html()+"</a></li>":'<li class="title back js-generated"><h5><a href="javascript:void(0)"></a></h5>'),a("h5>a",b).html(1==d.custom_back_text?d.back_text:"&laquo; "+e.html()),f.prepend(b))
}),e.appendTo(b),this.sticky(),this.assembled(b)},assembled:function(b){b.data(this.attr_name(!0),a.extend({},b.data(this.attr_name(!0)),{assembled:!0}))},height:function(b){var c=0,d=this;return a("> li",b).each(function(){c+=d.S(this).outerHeight(!0)}),c},sticky:function(){var a=this;this.S(b).on("scroll",function(){a.update_sticky_positioning()})},update_sticky_positioning:function(){var a="."+this.settings.sticky_class,c=this.S(b),d=this;if(d.settings.sticky_topbar&&d.is_sticky(this.settings.sticky_topbar,this.settings.sticky_topbar.parent(),this.settings)){var e=this.settings.sticky_topbar.data("stickyoffset");d.S(a).hasClass("expanded")||(c.scrollTop()>e?d.S(a).hasClass("fixed")||(d.S(a).addClass("fixed"),d.S("body").addClass("f-topbar-fixed")):c.scrollTop()<=e&&d.S(a).hasClass("fixed")&&(d.S(a).removeClass("fixed"),d.S("body").removeClass("f-topbar-fixed")))}},off:function(){this.S(this.scope).off(".fndtn.topbar"),this.S(b).off(".fndtn.topbar")},reflow:function(){}}}(jQuery,window,window.document);
