# Supplementary material for: Metaproteome analysis reveals that syntrophy, competition, and phage-host interaction shape microbial communities in biogas plants
Source: Microbiome. 2019 Apr 27;7:69. doi: 10.1186/s40168-019-0673-y (PMC6486700; doi:10.1186/s40168-019-0673-y)
Supplement: Supplementary file 13 — An interactive version of Fig. 3. (ZIP 6150 kb) [file 40168_2019_673_MOESM13_ESM.zip › interactive_figure_3/bower_components/foundation/js/vendor/placeholder.js]

/*! http://mths.be/placeholder v2.0.8 by @mathias */
!function(a,b,c){function d(a){var b={},d=/^jQuery\d+$/;return c.each(a.attributes,function(a,c){c.specified&&!d.test(c.name)&&(b[c.name]=c.value)}),b}function e(a,b){var d=this,e=c(d);if(d.value==e.attr("placeholder")&&e.hasClass("placeholder"))if(e.data("placeholder-password")){if(e=e.hide().next().show().attr("id",e.removeAttr("id").data("placeholder-id")),a===!0)return e[0].value=b;e.focus()}else d.value="",e.removeClass("placeholder"),d==g()&&d.select()}function f(){var a,b=this,f=c(b),g=this.id;if(""==b.value){if("password"==b.type){if(!f.data("placeholder-textinput")){try{a=f.clone().attr({type:"text"})}catch(h){a=c("<input>").attr(c.extend(d(this),{type:"text"}))}a.removeAttr("name").data({"placeholder-password":f,"placeholder-id":g}).bind("focus.placeholder",e),f.data({"placeholder-textinput":a,"placeholder-id":g}).before(a)}f=f.removeAttr("id").hide().prev().attr("id",g).show()}f.addClass("placeholder"),f[0].value=f.attr("placeholder")}else f.removeClass("placeholder")}function g(){try{return b.activeElement}catch(a){}}var h,i,j="[object OperaMini]"==Object.prototype.toString.call(a.operamini),k="placeholder"in b.createElement("input")&&!j,l="placeholder"in b.createElement("textarea")&&!j,m=c.fn,n=c.valHooks,o=c.propHooks;k&&l?(i=m.placeholder=function(){return this},i.input=i.textarea=!0):(i=m.placeholder=function(){var a=this;return a.filter((k?"textarea":":input")+"[placeholder]").not(".placeholder").bind({"focus.placeholder":e,"blur.placeholder":f}).data("placeholder-enabled",!0).trigger("blur.placeholder"),a},i.input=k,i.textarea=l,h={get:function(a){var b=c(a),d=b.data("placeholder-password");return d?d[0].value:b.data("placeholder-enabled")&&b.hasClass("placeholder")?"":a.value},set:function(a,b){var d=c(a),h=d.data("placeholder-password");return h?h[0].value=b:d.data("placeholder-enabled")?(""==b?(a.value=b,a!=g()&&f.call(a)):d.hasClass("placeholder")?e.call(a,!0,b)||(a.value=b):a.value=b,d):a.value=b}},k||(n.input=h,o.value=h),l||(n.textarea=h,o.value=h),c(function(){c(b).delegate("form","submit.placeholder",function(){var a=c(".placeholder",this).each(e);setTimeout(function(){a.each(f)},10)})}),c(a).bind("beforeunload.placeholder",function(){c(".placeholder").each(function(){this.value=""})}))}(this,document,jQuery);
