# Supplementary material for: Metaproteome analysis reveals that syntrophy, competition, and phage-host interaction shape microbial communities in biogas plants
Source: Microbiome. 2019 Apr 27;7:69. doi: 10.1186/s40168-019-0673-y (PMC6486700; doi:10.1186/s40168-019-0673-y)
Supplement: Supplementary file 13 — An interactive version of Fig. 3. (ZIP 6150 kb) [file 40168_2019_673_MOESM13_ESM.zip › interactive_figure_3/bower_components/foundation/scss/foundation.scss]

@charset "UTF-8";
// Foundation by ZURB
// foundation.zurb.com
// Licensed under MIT Open Source

// Make sure the charset is set appropriately

// Behold, here are all the Foundation components.
  @import "foundation/components/grid";
  @import "foundation/components/accordion";
  @import "foundation/components/alert-boxes";
  @import "foundation/components/block-grid";
  @import "foundation/components/breadcrumbs";
  @import "foundation/components/button-groups";
  @import "foundation/components/buttons";
  @import "foundation/components/clearing";
  @import "foundation/components/dropdown";
  @import "foundation/components/dropdown-buttons";
  @import "foundation/components/flex-video";
  @import "foundation/components/forms";
  @import "foundation/components/icon-bar";
  @import "foundation/components/inline-lists";
  @import "foundation/components/joyride";
  @import "foundation/components/keystrokes";
  @import "foundation/components/labels";
  @import "foundation/components/magellan";
  @import "foundation/components/orbit";
  @import "foundation/components/pagination";
  @import "foundation/components/panels";
  @import "foundation/components/pricing-tables";
  @import "foundation/components/progress-bars";
  @import "foundation/components/range-slider";
  @import "foundation/components/reveal";
  @import "foundation/components/side-nav";
  @import "foundation/components/split-buttons";
  @import "foundation/components/sub-nav";
  @import "foundation/components/switches";
  @import "foundation/components/tables";
  @import "foundation/components/tabs";
  @import "foundation/components/thumbs";
  @import "foundation/components/tooltips";
  @import "foundation/components/top-bar";
  @import "foundation/components/type";
  @import "foundation/components/offcanvas";
  @import "foundation/components/visibility";
