# Supplementary material for: Metaproteome analysis reveals that syntrophy, competition, and phage-host interaction shape microbial communities in biogas plants
Source: Microbiome. 2019 Apr 27;7:69. doi: 10.1186/s40168-019-0673-y (PMC6486700; doi:10.1186/s40168-019-0673-y)
Supplement: Supplementary file 13 — An interactive version of Fig. 3. (ZIP 6150 kb) [file 40168_2019_673_MOESM13_ESM.zip › interactive_figure_3/bower_components/foundation/scss/foundation/_settings.scss]

// Foundation by ZURB
// foundation.zurb.com
// Licensed under MIT Open Source

//

// Table of Contents
// Foundation Settings
//
// a. Base
// b. Grid
// c. Global
// d. Media Query Ranges
// e. Typography
// 01. Accordion
// 02. Alert Boxes
// 03. Block Grid
// 04. Breadcrumbs
// 05. Buttons
// 06. Button Groups
// 07. Clearing
// 08. Dropdown
// 09. Dropdown Buttons
// 10. Flex Video
// 11. Forms
// 12. Icon Bar
// 13. Inline Lists
// 14. Joyride
// 15. Keystrokes
// 16. Labels
// 17. Magellan
// 18. Off-canvas
// 19. Orbit
// 20. Pagination
// 21. Panels
// 22. Pricing Tables
// 23. Progress Bar
// 24. Range Slider
// 25. Reveal
// 26. Side Nav
// 27. Split Buttons
// 28. Sub Nav
// 29. Switch
// 30. Tables
// 31. Tabs
// 32. Thumbnails
// 33. Tooltips
// 34. Top Bar
// 36. Visibility Classes

// a. Base
// - - - - - - - - - - - - - - - - - - - - - - - - -

// This is the default html and body font-size for the base rem value.
// $rem-base: 16px;

// Allows the use of rem-calc() or lower-bound() in your settings
@import "foundation/functions";

// The default font-size is set to 100% of the browser style sheet (usually 16px)
// for compatibility with browser-based text zoom or user-set defaults.

// Since the typical default browser font-size is 16px, that makes the calculation for grid size.
// If you want your base font-size to be different and not have it affect the grid breakpoints,
// set $rem-base to $base-font-size and make sure $base-font-size is a px value.
// $base-font-size: 100%;

// The $base-font-size is 100% while $base-line-height is 150%
// $base-line-height: 150%;

// We use this to control whether or not CSS classes come through in the gem files.
$include-html-classes: true;
// $include-print-styles: true;
$include-html-global-classes: $include-html-classes;

// b. Grid
// - - - - - - - - - - - - - - - - - - - - - - - - -

// $include-html-grid-classes: $include-html-classes;
// $include-xl-html-grid-classes: false;

// $row-width: rem-calc(1000);
// $total-columns: 12;
// $column-gutter: rem-calc(30);

// c. Global
// - - - - - - - - - - - - - - - - - - - - - - - - -

// We use these to define default font stacks
// $font-family-sans-serif: "Helvetica Neue", Helvetica, Roboto, Arial, sans-serif;
// $font-family-serif: Georgia, Cambria, "Times New Roman", Times, serif;
// $font-family-monospace: Consolas, "Liberation Mono", Courier, monospace;

// We use these to define default font weights
// $font-weight-normal: normal !default;
// $font-weight-bold: bold !default;

// $white       : #FFFFFF;
// $ghost       : #FAFAFA;
// $snow        : #F9F9F9;
// $vapor       : #F6F6F6;
// $white-smoke : #F5F5F5;
// $silver      : #EFEFEF;
// $smoke       : #EEEEEE;
// $gainsboro   : #DDDDDD;
// $iron        : #CCCCCC;
// $base        : #AAAAAA;
// $aluminum    : #999999;
// $jumbo       : #888888;
// $monsoon     : #777777;
// $steel       : #666666;
// $charcoal    : #555555;
// $tuatara     : #444444;
// $oil         : #333333;
// $jet         : #222222;
// $black       : #000000;

// We use these as default colors throughout
// $primary-color: #008CBA;
// $secondary-color: #e7e7e7;
// $alert-color: #f04124;
// $success-color: #43AC6A;
// $warning-color: #f08a24;
// $info-color: #a0d3e8;

// We use these to control various global styles
// $body-bg: $white;
// $body-font-color: $jet;
// $body-font-family: $font-family-sans-serif;
// $body-font-weight: $font-weight-normal;
// $body-font-style: normal;

// We use this to control font-smoothing
// $font-smoothing: antialiased;

// We use these to control text direction settings
// $text-direction: ltr;
// $opposite-direction: right;
// $default-float: left;
// $last-child-float: $opposite-direction;

// We use these to make sure border radius matches unless we want it different.
// $global-radius: 3px;
// $global-rounded: 1000px;

// We use these to control inset shadow shiny edges and depressions.
// $shiny-edge-size: 0 1px 0;
// $shiny-edge-color: rgba($white, .5);
// $shiny-edge-active-color: rgba($black, .2);

// d. Media Query Ranges
// - - - - - - - - - - - - - - - - - - - - - - - - -

// $small-range: (0em, 40em);
// $medium-range: (40.063em, 64em);
// $large-range: (64.063em, 90em);
// $xlarge-range: (90.063em, 120em);
// $xxlarge-range: (120.063em, 99999999em);

// $screen: "only screen";

// $landscape: "#{$screen} and (orientation: landscape)";
// $portrait: "#{$screen} and (orientation: portrait)";

// $small-up: $screen;
// $small-only: "#{$screen} and (max-width: #{upper-bound($small-range)})";

// $medium-up: "#{$screen} and (min-width:#{lower-bound($medium-range)})";
// $medium-only: "#{$screen} and (min-width:#{lower-bound($medium-range)}) and (max-width:#{upper-bound($medium-range)})";

// $large-up: "#{$screen} and (min-width:#{lower-bound($large-range)})";
// $large-only: "#{$screen} and (min-width:#{lower-bound($large-range)}) and (max-width:#{upper-bound($large-range)})";

// $xlarge-up: "#{$screen} and (min-width:#{lower-bound($xlarge-range)})";
// $xlarge-only: "#{$screen} and (min-width:#{lower-bound($xlarge-range)}) and (max-width:#{upper-bound($xlarge-range)})";

// $xxlarge-up: "#{$screen} and (min-width:#{lower-bound($xxlarge-range)})";
// $xxlarge-only: "#{$screen} and (min-width:#{lower-bound($xxlarge-range)}) and (max-width:#{upper-bound($xxlarge-range)})";

// Legacy
// $small: $medium-up;
// $medium: $medium-up;
// $large: $large-up;

// We use this as cursors values for enabling the option of having custom cursors in the whole site's stylesheet
// $cursor-crosshair-value: crosshair;
// $cursor-default-value: default;
// $cursor-pointer-value: pointer;
// $cursor-help-value: help;
// $cursor-text-value: text;

// e. Typography
// - - - - - - - - - - - - - - - - - - - - - - - - -

// $include-html-type-classes: $include-html-classes;

// We use these to control header font styles
// $header-font-family: $body-font-family;
// $header-font-weight: $font-weight-normal;
// $header-font-style: normal;
// $header-font-color: $jet;
// $header-line-height: 1.4;
// $header-top-margin: .2rem;
// $header-bottom-margin: .5rem;
// $header-text-rendering: optimizeLegibility;

// We use these to control header font sizes
// $h1-font-size: rem-calc(44);
// $h2-font-size: rem-calc(37);
// $h3-font-size: rem-calc(27);
// $h4-font-size: rem-calc(23);
// $h5-font-size: rem-calc(18);
// $h6-font-size: 1rem;

// We use these to control header size reduction on small screens
// $h1-font-reduction: rem-calc(10) !default;
// $h2-font-reduction: rem-calc(10) !default;
// $h3-font-reduction: rem-calc(5) !default;
// $h4-font-reduction: rem-calc(5) !default;
// $h5-font-reduction: 0 !default;
// $h6-font-reduction: 0 !default;

// These control how subheaders are styled.
// $subheader-line-height: 1.4;
// $subheader-font-color: scale-color($header-font-color, $lightness: 35%);
// $subheader-font-weight: $font-weight-normal;
// $subheader-top-margin: .2rem;
// $subheader-bottom-margin: .5rem;

// A general <small> styling
// $small-font-size: 60%;
// $small-font-color: scale-color($header-font-color, $lightness: 35%);

// We use these to style paragraphs
// $paragraph-font-family: inherit;
// $paragraph-font-weight: $font-weight-normal;
// $paragraph-font-size: 1rem;
// $paragraph-line-height: 1.6;
// $paragraph-margin-bottom: rem-calc(20);
// $paragraph-aside-font-size: rem-calc(14);
// $paragraph-aside-line-height: 1.35;
// $paragraph-aside-font-style: italic;
// $paragraph-text-rendering: optimizeLegibility;

// We use these to style <code> tags
// $code-color: $oil;
// $code-font-family: $font-family-monospace;
// $code-font-weight: $font-weight-normal;
// $code-background-color: scale-color($secondary-color, $lightness: 70%);
// $code-border-size: 1px;
// $code-border-style: solid;
// $code-border-color: scale-color($code-background-color, $lightness: -10%);
// $code-padding: rem-calc(2) rem-calc(5) rem-calc(1);

// We use these to style anchors
// $anchor-text-decoration: none;
// $anchor-text-decoration-hover: none;
// $anchor-font-color: $primary-color;
// $anchor-font-color-hover: scale-color($primary-color, $lightness: -14%);

// We use these to style the <hr> element
// $hr-border-width: 1px;
// $hr-border-style: solid;
// $hr-border-color: $gainsboro;
// $hr-margin: rem-calc(20);

// We use these to style lists
// $list-font-family: $paragraph-font-family;
// $list-font-size: $paragraph-font-size;
// $list-line-height: $paragraph-line-height;
// $list-margin-bottom: $paragraph-margin-bottom;
// $list-style-position: outside;
// $list-side-margin: 1.1rem;
// $list-ordered-side-margin: 1.4rem;
// $list-side-margin-no-bullet: 0;
// $list-nested-margin: rem-calc(20);
// $definition-list-header-weight: $font-weight-bold;
// $definition-list-header-margin-bottom: .3rem;
// $definition-list-margin-bottom: rem-calc(12);

// We use these to style blockquotes
// $blockquote-font-color: scale-color($header-font-color, $lightness: 35%);
// $blockquote-padding: rem-calc(9 20 0 19);
// $blockquote-border: 1px solid $gainsboro;
// $blockquote-cite-font-size: rem-calc(13);
// $blockquote-cite-font-color: scale-color($header-font-color, $lightness: 23%);
// $blockquote-cite-link-color: $blockquote-cite-font-color;

// Acronym styles
// $acronym-underline: 1px dotted $gainsboro;

// We use these to control padding and margin
// $microformat-padding: rem-calc(10 12);
// $microformat-margin: rem-calc(0 0 20 0);

// We use these to control the border styles
// $microformat-border-width: 1px;
// $microformat-border-style: solid;
// $microformat-border-color: $gainsboro;

// We use these to control full name font styles
// $microformat-fullname-font-weight: $font-weight-bold;
// $microformat-fullname-font-size: rem-calc(15);

// We use this to control the summary font styles
// $microformat-summary-font-weight: $font-weight-bold;

// We use this to control abbr padding
// $microformat-abbr-padding: rem-calc(0 1);

// We use this to control abbr font styles
// $microformat-abbr-font-weight: $font-weight-bold;
// $microformat-abbr-font-decoration: none;

// 01. Accordion
// - - - - - - - - - - - - - - - - - - - - - - - - -

// $include-html-accordion-classes: $include-html-classes;

// $accordion-navigation-padding: rem-calc(16);
// $accordion-navigation-bg-color: $silver  ;
// $accordion-navigation-hover-bg-color: scale-color($accordion-navigation-bg-color, $lightness: -5%);
// $accordion-navigation-active-bg-color: scale-color($accordion-navigation-bg-color, $lightness: -3%);
// $accordion-navigation-font-color: $jet;
// $accordion-navigation-font-size: rem-calc(16);
// $accordion-navigation-font-family: $body-font-family;

// $accordion-content-padding: $column-gutter/2;
// $accordion-content-active-bg-color: $white;

// 02. Alert Boxes
// - - - - - - - - - - - - - - - - - - - - - - - - -

// $include-html-alert-classes: $include-html-classes;

// We use this to control alert padding.
// $alert-padding-top: rem-calc(14);
// $alert-padding-default-float: $alert-padding-top;
// $alert-padding-opposite-direction: $alert-padding-top + rem-calc(10);
// $alert-padding-bottom: $alert-padding-top;

// We use these to control text style.
// $alert-font-weight: $font-weight-normal;
// $alert-font-size: rem-calc(13);
// $alert-font-color: $white;
// $alert-font-color-alt: scale-color($secondary-color, $lightness: -66%);

// We use this for close hover effect.
// $alert-function-factor: -14%;

// We use these to control border styles.
// $alert-border-style: solid;
// $alert-border-width: 1px;
// $alert-border-color: scale-color($primary-color, $lightness: $alert-function-factor);
// $alert-bottom-margin: rem-calc(20);

// We use these to style the close buttons
// $alert-close-color: $oil;
// $alert-close-top: 50%;
// $alert-close-position: rem-calc(4);
// $alert-close-font-size: rem-calc(22);
// $alert-close-opacity: 0.3;
// $alert-close-opacity-hover: 0.5;
// $alert-close-padding: 9px 6px 4px;

// We use this to control border radius
// $alert-radius: $global-radius;

// We use this to control transition effects
// $alert-transition-speed: 300ms;
// $alert-transition-ease: ease-out;

// 03. Block Grid
// - - - - - - - - - - - - - - - - - - - - - - - - -

// $include-html-block-grid-classes: $include-html-classes;
// $include-xl-html-block-grid-classes: false;

// We use this to control the maximum number of block grid elements per row
// $block-grid-elements: 12;
// $block-grid-default-spacing: rem-calc(20);
// $align-block-grid-to-grid: false;

// Enables media queries for block-grid classes. Set to false if writing semantic HTML.
// $block-grid-media-queries: true;

// 04. Breadcrumbs
// - - - - - - - - - - - - - - - - - - - - - - - - -

// $include-html-nav-classes: $include-html-classes;

// We use this to set the background color for the breadcrumb container.
// $crumb-bg: scale-color($secondary-color, $lightness: 55%);

// We use these to set the padding around the breadcrumbs.
// $crumb-padding: rem-calc(9 14 9);
// $crumb-side-padding: rem-calc(12);

// We use these to control border styles.
// $crumb-function-factor: -10%;
// $crumb-border-size: 1px;
// $crumb-border-style: solid;
// $crumb-border-color: scale-color($crumb-bg, $lightness: $crumb-function-factor);
// $crumb-radius: $global-radius;

// We use these to set various text styles for breadcrumbs.
// $crumb-font-size: rem-calc(11);
// $crumb-font-color: $primary-color;
// $crumb-font-color-current: $oil;
// $crumb-font-color-unavailable: $aluminum;
// $crumb-font-transform: uppercase;
// $crumb-link-decor: underline;

// We use these to control the slash between breadcrumbs
// $crumb-slash-color: $base;
// $crumb-slash: "/";

// 05. Buttons
// - - - - - - - - - - - - - - - - - - - - - - - - -

// $include-html-button-classes: $include-html-classes;

// We use these to build padding for buttons.
// $button-tny: rem-calc(10);
// $button-sml: rem-calc(14);
// $button-med: rem-calc(16);
// $button-lrg: rem-calc(18);

// We use this to control the display property.
// $button-display: inline-block;
// $button-margin-bottom: rem-calc(20);

// We use these to control button text styles.
// $button-font-family: $body-font-family;
// $button-font-color: $white;
// $button-font-color-alt: $oil;
// $button-font-tny: rem-calc(11);
// $button-font-sml: rem-calc(13);
// $button-font-med: rem-calc(16);
// $button-font-lrg: rem-calc(20);
// $button-font-weight: $font-weight-normal;
// $button-font-align: center;

// We use these to control various hover effects.
// $button-function-factor: -20%;

// We use these to control button border and hover styles.
// $button-border-width: 0px;
// $button-border-style: solid;
// $button-bg-color: $primary-color;
// $button-bg-hover: scale-color($button-bg-color, $lightness: $button-function-factor);
// $button-border-color: $button-bg-hover;
// $secondary-button-bg-hover: scale-color($secondary-color, $lightness: $button-function-factor);
// $secondary-button-border-color: $secondary-button-bg-hover;
// $success-button-bg-hover: scale-color($success-color, $lightness: $button-function-factor);
// $success-button-border-color: $success-button-bg-hover;
// $alert-button-bg-hover: scale-color($alert-color, $lightness: $button-function-factor);
// $alert-button-border-color: $alert-button-bg-hover;

// We use this to set the default radius used throughout the core.
// $button-radius: $global-radius;
// $button-round: $global-rounded;

// We use this to set default opacity and cursor for disabled buttons.
// $button-disabled-opacity: 0.7;
// $button-disabled-cursor: $cursor-default-value;

// 06. Button Groups
// - - - - - - - - - - - - - - - - - - - - - - - - -

// $include-html-button-classes: $include-html-classes;

// Sets the margin for the right side by default, and the left margin if right-to-left direction is used
// $button-bar-margin-opposite: rem-calc(10);
// $button-group-border-width: 1px;

// 07. Clearing
// - - - - - - - - - - - - - - - - - - - - - - - - -

// $include-html-clearing-classes: $include-html-classes;

// We use these to set the background colors for parts of Clearing.
// $clearing-bg: $oil;
// $clearing-caption-bg: $clearing-bg;
// $clearing-carousel-bg: rgba(51,51,51,0.8);
// $clearing-img-bg: $clearing-bg;

// We use these to style the close button
// $clearing-close-color: $iron;
// $clearing-close-size: 30px;

// We use these to style the arrows
// $clearing-arrow-size: 12px;
// $clearing-arrow-color: $clearing-close-color;

// We use these to style captions
// $clearing-caption-font-color: $iron;
// $clearing-caption-font-size: 0.875em;
// $clearing-caption-padding: 10px 30px 20px;

// We use these to make the image and carousel height and style
// $clearing-active-img-height: 85%;
// $clearing-carousel-height: 120px;
// $clearing-carousel-thumb-width: 120px;
// $clearing-carousel-thumb-active-border: 1px solid rgb(255,255,255);

// 08. Dropdown
// - - - - - - - - - - - - - - - - - - - - - - - - -

// $include-html-dropdown-classes: $include-html-classes;

// We use these to controls height and width styles.
// $f-dropdown-max-width: 200px;
// $f-dropdown-height: auto;
// $f-dropdown-max-height: none;

// Used for bottom position
// $f-dropdown-margin-top: 2px;

// Used for right position
// $f-dropdown-margin-left: $f-dropdown-margin-top;

// Used for left position
// $f-dropdown-margin-right: $f-dropdown-margin-top;

// Used for top position
// $f-dropdown-margin-bottom: $f-dropdown-margin-top;

// We use this to control the background color
// $f-dropdown-bg: $white;

// We use this to set the border styles for dropdowns.
// $f-dropdown-border-style: solid;
// $f-dropdown-border-width: 1px;
// $f-dropdown-border-color: scale-color($white, $lightness: -20%);

// We use these to style the triangle pip.
// $f-dropdown-triangle-size: 6px;
// $f-dropdown-triangle-color: $white;
// $f-dropdown-triangle-side-offset: 10px;

// We use these to control styles for the list elements.
// $f-dropdown-list-style: none;
// $f-dropdown-font-color: $charcoal;
// $f-dropdown-font-size: rem-calc(14);
// $f-dropdown-list-padding: rem-calc(5, 10);
// $f-dropdown-line-height: rem-calc(18);
// $f-dropdown-list-hover-bg: $smoke  ;
// $dropdown-mobile-default-float: 0;

// We use this to control the styles for when the dropdown has custom content.
// $f-dropdown-content-padding: rem-calc(20);

// Default radius for dropdown.
// $f-dropdown-radius: $global-radius;


// 09. Dropdown Buttons
// - - - - - - - - - - - - - - - - - - - - - - - - -

// $include-html-button-classes: $include-html-classes;

// We use these to set the color of the pip in dropdown buttons
// $dropdown-button-pip-color: $white;
// $dropdown-button-pip-color-alt: $oil;

// $button-pip-tny: rem-calc(6);
// $button-pip-sml: rem-calc(7);
// $button-pip-med: rem-calc(9);
// $button-pip-lrg: rem-calc(11);

// We use these to style tiny dropdown buttons
// $dropdown-button-padding-tny: $button-pip-tny * 7;
// $dropdown-button-pip-size-tny: $button-pip-tny;
// $dropdown-button-pip-opposite-tny: $button-pip-tny * 3;
// $dropdown-button-pip-top-tny: -$button-pip-tny / 2 + rem-calc(1);

// We use these to style small dropdown buttons
// $dropdown-button-padding-sml: $button-pip-sml * 7;
// $dropdown-button-pip-size-sml: $button-pip-sml;
// $dropdown-button-pip-opposite-sml: $button-pip-sml * 3;
// $dropdown-button-pip-top-sml: -$button-pip-sml / 2 + rem-calc(1);

// We use these to style medium dropdown buttons
// $dropdown-button-padding-med: $button-pip-med * 6 + rem-calc(3);
// $dropdown-button-pip-size-med: $button-pip-med - rem-calc(3);
// $dropdown-button-pip-opposite-med: $button-pip-med * 2.5;
// $dropdown-button-pip-top-med: -$button-pip-med / 2 + rem-calc(2);

// We use these to style large dropdown buttons
// $dropdown-button-padding-lrg: $button-pip-lrg * 5 + rem-calc(3);
// $dropdown-button-pip-size-lrg: $button-pip-lrg - rem-calc(6);
// $dropdown-button-pip-opposite-lrg: $button-pip-lrg * 2.5;
// $dropdown-button-pip-top-lrg: -$button-pip-lrg / 2 + rem-calc(3);

// 10. Flex Video
// - - - - - - - - - - - - - - - - - - - - - - - - -

// $include-html-media-classes: $include-html-classes;

// We use these to control video container padding and margins
// $flex-video-padding-top: rem-calc(25);
// $flex-video-padding-bottom: 67.5%;
// $flex-video-margin-bottom: rem-calc(16);

// We use this to control widescreen bottom padding
// $flex-video-widescreen-padding-bottom: 56.34%;

// 11. Forms
// - - - - - - - - - - - - - - - - - - - - - - - - -

// $include-html-form-classes: $include-html-classes;

// We use this to set the base for lots of form spacing and positioning styles
// $form-spacing: rem-calc(16);

// We use these to style the labels in different ways
// $form-label-pointer: pointer;
// $form-label-font-size: rem-calc(14);
// $form-label-font-weight: $font-weight-normal;
// $form-label-line-height: 1.5;
// $form-label-font-color: scale-color($black, $lightness: 30%);
// $form-label-small-transform: capitalize;
// $form-label-bottom-margin: 0;
// $input-font-family: inherit;
// $input-font-color: rgba(0,0,0,0.75);
// $input-font-size: rem-calc(14);
// $input-bg-color: $white;
// $input-focus-bg-color: scale-color($white, $lightness: -2%);
// $input-border-color: scale-color($white, $lightness: -20%);
// $input-focus-border-color: scale-color($white, $lightness: -40%);
// $input-border-style: solid;
// $input-border-width: 1px;
// $input-border-radius: $global-radius;
// $input-disabled-bg: $gainsboro;
// $input-disabled-cursor: $cursor-default-value;
// $input-box-shadow: inset 0 1px 2px rgba(0,0,0,0.1);

// We use these to style the fieldset border and spacing.
// $fieldset-border-style: solid;
// $fieldset-border-width: 1px;
// $fieldset-border-color: $gainsboro;
// $fieldset-padding: rem-calc(20);
// $fieldset-margin: rem-calc(18 0);

// We use these to style the legends when you use them
// $legend-bg: $white;
// $legend-font-weight: $font-weight-bold;
// $legend-padding: rem-calc(0 3);

// We use these to style the prefix and postfix input elements
// $input-prefix-bg: scale-color($white, $lightness: -5%);
// $input-prefix-border-color: scale-color($white, $lightness: -20%);
// $input-prefix-border-size: 1px;
// $input-prefix-border-type: solid;
// $input-prefix-overflow: hidden;
// $input-prefix-font-color: $oil;
// $input-prefix-font-color-alt: $white;

// We use this setting to turn on/off HTML5 number spinners (the up/down arrows)
// $input-number-spinners: true;

// We use these to style the error states for inputs and labels
// $input-error-message-padding: rem-calc(6 9 9);
// $input-error-message-top: -1px;
// $input-error-message-font-size: rem-calc(12);
// $input-error-message-font-weight: $font-weight-normal;
// $input-error-message-font-style: italic;
// $input-error-message-font-color: $white;
// $input-error-message-font-color-alt: $oil;

// We use this to style the glowing effect of inputs when focused
// $input-include-glowing-effect: true;
// $glowing-effect-fade-time: 0.45s;
// $glowing-effect-color: $input-focus-border-color;

// Select variables
// $select-bg-color: $ghost;
// $select-hover-bg-color: scale-color($select-bg-color, $lightness: -3%);

// 12. Icon Bar
// - - - - - - - - - - - - - - - - - - - - - - - - -

// We use these to style the icon-bar and items
// $include-html-icon-bar-classes: $include-html-classes;
// $icon-bar-bg: $oil;
// $icon-bar-font-color: $white;
// $icon-bar-font-size: 1rem;
// $icon-bar-hover-color: $primary-color;
// $icon-bar-icon-color: $white;
// $icon-bar-icon-size: 1.875rem;
// $icon-bar-image-width: 1.875rem;
// $icon-bar-image-height: 1.875rem;
// $icon-bar-active-color: $primary-color;
// $icon-bar-item-padding: 1.25rem;

// 13. Inline Lists
// - - - - - - - - - - - - - - - - - - - - - - - - -

// $include-html-inline-list-classes: $include-html-classes;

// We use this to control the margins and padding of the inline list.
// $inline-list-top-margin: 0;
// $inline-list-opposite-margin: 0;
// $inline-list-bottom-margin: rem-calc(17);
// $inline-list-default-float-margin: rem-calc(-22);
// $inline-list-default-float-list-margin: rem-calc(22);

// $inline-list-padding: 0;

// We use this to control the overflow of the inline list.
// $inline-list-overflow: hidden;

// We use this to control the list items
// $inline-list-display: block;

// We use this to control any elements within list items
// $inline-list-children-display: block;

// 14. Joyride
// - - - - - - - - - - - - - - - - - - - - - - - - -

// $include-html-joyride-classes: $include-html-classes;

// Controlling default Joyride styles
// $joyride-tip-bg: $oil;
// $joyride-tip-default-width: 300px;
// $joyride-tip-padding: rem-calc(18 20 24);
// $joyride-tip-border: solid 1px $charcoal;
// $joyride-tip-radius: 4px;
// $joyride-tip-position-offset: 22px;

// Here, we're setting the tip font styles
// $joyride-tip-font-color: $white;
// $joyride-tip-font-size: rem-calc(14);
// $joyride-tip-header-weight: $font-weight-bold;

// This changes the nub size
// $joyride-tip-nub-size: 10px;

// This adjusts the styles for the timer when its enabled
// $joyride-tip-timer-width: 50px;
// $joyride-tip-timer-height: 3px;
// $joyride-tip-timer-color: $steel;

// This changes up the styles for the close button
// $joyride-tip-close-color: $monsoon;
// $joyride-tip-close-size: 24px;
// $joyride-tip-close-weight: $font-weight-normal;

// When Joyride is filling the screen, we use this style for the bg
// $joyride-screenfill: rgba(0,0,0,0.5);

// 15. Keystrokes
// - - - - - - - - - - - - - - - - - - - - - - - - -

// $include-html-keystroke-classes: $include-html-classes;

// We use these to control text styles.
// $keystroke-font: "Consolas", "Menlo", "Courier", monospace;
// $keystroke-font-size: inherit;
// $keystroke-font-color: $jet;
// $keystroke-font-color-alt: $white;
// $keystroke-function-factor: -7%;

// We use this to control keystroke padding.
// $keystroke-padding: rem-calc(2 4 0);

// We use these to control background and border styles.
// $keystroke-bg: scale-color($white, $lightness: $keystroke-function-factor);
// $keystroke-border-style: solid;
// $keystroke-border-width: 1px;
// $keystroke-border-color: scale-color($keystroke-bg, $lightness: $keystroke-function-factor);
// $keystroke-radius: $global-radius;

// 16. Labels
// - - - - - - - - - - - - - - - - - - - - - - - - -

// $include-html-label-classes: $include-html-classes;

// We use these to style the labels
// $label-padding: rem-calc(4 8 4);
// $label-radius: $global-radius;

// We use these to style the label text
// $label-font-sizing: rem-calc(11);
// $label-font-weight: $font-weight-normal;
// $label-font-color: $oil;
// $label-font-color-alt: $white;
// $label-font-family: $body-font-family;

// 17. Magellan
// - - - - - - - - - - - - - - - - - - - - - - - - -

// $include-html-magellan-classes: $include-html-classes;

// $magellan-bg: $white;
// $magellan-padding: 0 !important;

// 18. Off-canvas
// - - - - - - - - - - - - - - - - - - - - - - - - -

// $include-html-off-canvas-classes: $include-html-classes;

// $tabbar-bg: $oil;
// $tabbar-height: rem-calc(45);
// $tabbar-icon-width: $tabbar-height;
// $tabbar-line-height: $tabbar-height;
// $tabbar-color: $white;
// $tabbar-middle-padding: 0 rem-calc(10);

// Off Canvas Divider Styles
// $tabbar-right-section-border: solid 1px scale-color($tabbar-bg, $lightness: 13%);
// $tabbar-left-section-border: solid 1px scale-color($tabbar-bg, $lightness: -50%);

// Off Canvas Tab Bar Headers
// $tabbar-header-color: $white;
// $tabbar-header-weight: $font-weight-bold;
// $tabbar-header-line-height: $tabbar-height;
// $tabbar-header-margin: 0;

// Off Canvas Menu Variables
// $off-canvas-width: rem-calc(250);
// $off-canvas-bg: $oil;
// $off-canvas-bg-hover: scale-color($tabbar-bg, $lightness: -30%);

// Off Canvas Menu List Variables
// $off-canvas-label-padding: 0.3rem rem-calc(15);
// $off-canvas-label-color: $aluminum;
// $off-canvas-label-text-transform: uppercase;
// $off-canvas-label-font-size: rem-calc(12);
// $off-canvas-label-font-weight: $font-weight-bold;
// $off-canvas-label-bg: $tuatara;
// $off-canvas-label-border-top: 1px solid scale-color($tuatara, $lightness: 14%);
// $off-canvas-label-border-bottom: none;
// $off-canvas-label-margin:0;
// $off-canvas-link-padding: rem-calc(10, 15);
// $off-canvas-link-color: rgba($white, 0.7);
// $off-canvas-link-border-bottom: 1px solid scale-color($off-canvas-bg, $lightness: -25%);
// $off-canvas-back-bg: $tuatara;
// $off-canvas-back-border-top: $off-canvas-label-border-top;
// $off-canvas-back-border-bottom: $off-canvas-label-border-bottom;
// $off-canvas-back-hover-bg: scale-color($off-canvas-back-bg, $lightness: -30%);
// $off-canvas-back-hover-border-top: 1px solid scale-color($off-canvas-label-bg, $lightness: 14%);
// $off-canvas-back-hover-border-bottom: none;

// Off Canvas Menu Icon Variables
// $tabbar-menu-icon-color: $white;
// $tabbar-menu-icon-hover: scale-color($tabbar-menu-icon-color, $lightness: -30%);

// $tabbar-menu-icon-text-indent: rem-calc(35);
// $tabbar-menu-icon-width: $tabbar-height;
// $tabbar-menu-icon-height: $tabbar-height;
// $tabbar-menu-icon-padding: 0;

// $tabbar-hamburger-icon-width: rem-calc(16);
// $tabbar-hamburger-icon-left: false;
// $tabbar-hamburger-icon-top: false;
// $tabbar-hamburger-icon-thickness: 1px;
// $tabbar-hamburger-icon-gap: 6px;

// Off Canvas Back-Link Overlay
// $off-canvas-overlay-transition: background 300ms ease;
// $off-canvas-overlay-cursor: pointer;
// $off-canvas-overlay-box-shadow: -4px 0 4px rgba($black, 0.5), 4px 0 4px rgba($black, 0.5);
// $off-canvas-overlay-background: rgba($white, 0.2);
// $off-canvas-overlay-background-hover: rgba($white, 0.05);

// Transition Variables
// $menu-slide: "transform 500ms ease";

// 19. Orbit
// - - - - - - - - - - - - - - - - - - - - - - - - -

// $include-html-orbit-classes: $include-html-classes;

// We use these to control the caption styles
// $orbit-container-bg: none;
// $orbit-caption-bg: rgba(51,51,51, 0.8);
// $orbit-caption-font-color: $white;
// $orbit-caption-font-size: rem-calc(14);
// $orbit-caption-position: "bottom"; // Supported values: "bottom", "under"
// $orbit-caption-padding: rem-calc(10 14);
// $orbit-caption-height: auto;

// We use these to control the left/right nav styles
// $orbit-nav-bg: transparent;
// $orbit-nav-bg-hover: rgba(0,0,0,0.3);
// $orbit-nav-arrow-color: $white;
// $orbit-nav-arrow-color-hover: $white;

// We use these to control the timer styles
// $orbit-timer-bg: rgba(255,255,255,0.3);
// $orbit-timer-show-progress-bar: true;

// We use these to control the bullet nav styles
// $orbit-bullet-nav-color: $iron;
// $orbit-bullet-nav-color-active: $aluminum;
// $orbit-bullet-radius: rem-calc(9);

// We use these to controls the style of slide numbers
// $orbit-slide-number-bg: rgba(0,0,0,0);
// $orbit-slide-number-font-color: $white;
// $orbit-slide-number-padding: rem-calc(5);

// Hide controls on small
// $orbit-nav-hide-for-small: true;
// $orbit-bullet-hide-for-small: true;
// $orbit-timer-hide-for-small: true;

// Graceful Loading Wrapper and preloader
// $wrapper-class: "slideshow-wrapper";
// $preloader-class: "preloader";

// 20. Pagination
// - - - - - - - - - - - - - - - - - - - - - - - - -

// $include-pagination-classes: $include-html-classes;

// We use these to control the pagination container
// $pagination-height: rem-calc(24);
// $pagination-margin: rem-calc(-5);

// We use these to set the list-item properties
// $pagination-li-float: $default-float;
// $pagination-li-height: rem-calc(24);
// $pagination-li-font-color: $jet;
// $pagination-li-font-size: rem-calc(14);
// $pagination-li-margin: rem-calc(5);

// We use these for the pagination anchor links
// $pagination-link-pad: rem-calc(1 10 1);
// $pagination-link-font-color: $aluminum;
// $pagination-link-active-bg: scale-color($white, $lightness: -10%);

// We use these for disabled anchor links
// $pagination-link-unavailable-cursor: default;
// $pagination-link-unavailable-font-color: $aluminum;
// $pagination-link-unavailable-bg-active: transparent;

// We use these for currently selected anchor links
// $pagination-link-current-background: $primary-color;
// $pagination-link-current-font-color: $white;
// $pagination-link-current-font-weight: $font-weight-bold;
// $pagination-link-current-cursor: default;
// $pagination-link-current-active-bg: $primary-color;

// 21. Panels
// - - - - - - - - - - - - - - - - - - - - - - - - -

// $include-html-panel-classes: $include-html-classes;

// We use these to control the background and border styles
// $panel-bg: scale-color($white, $lightness: -5%);
// $panel-border-style: solid;
// $panel-border-size: 1px;

// We use this % to control how much we darken things on hover
// $panel-function-factor: -11%;
// $panel-border-color: scale-color($panel-bg, $lightness: $panel-function-factor);

// We use these to set default inner padding and bottom margin
// $panel-margin-bottom: rem-calc(20);
// $panel-padding: rem-calc(20);

// We use these to set default font colors
// $panel-font-color: $oil;
// $panel-font-color-alt: $white;

// $panel-header-adjust: true;
// $callout-panel-link-color: $primary-color;

// 22. Pricing Tables
// - - - - - - - - - - - - - - - - - - - - - - - - -

// $include-html-pricing-classes: $include-html-classes;

// We use this to control the border color
// $price-table-border: solid 1px $gainsboro;

// We use this to control the bottom margin of the pricing table
// $price-table-margin-bottom: rem-calc(20);

// We use these to control the title styles
// $price-title-bg: $oil;
// $price-title-padding: rem-calc(15 20);
// $price-title-align: center;
// $price-title-color: $smoke;
// $price-title-weight: $font-weight-normal;
// $price-title-size: rem-calc(16);
// $price-title-font-family: $body-font-family;

// We use these to control the price styles
// $price-money-bg: $vapor  ;
// $price-money-padding: rem-calc(15 20);
// $price-money-align: center;
// $price-money-color: $oil;
// $price-money-weight: $font-weight-normal;
// $price-money-size: rem-calc(32);
// $price-money-font-family: $body-font-family;

// We use these to control the description styles
// $price-bg: $white;
// $price-desc-color: $monsoon;
// $price-desc-padding: rem-calc(15);
// $price-desc-align: center;
// $price-desc-font-size: rem-calc(12);
// $price-desc-weight: $font-weight-normal;
// $price-desc-line-height: 1.4;
// $price-desc-bottom-border: dotted 1px $gainsboro;

// We use these to control the list item styles
// $price-item-color: $oil;
// $price-item-padding: rem-calc(15);
// $price-item-align: center;
// $price-item-font-size: rem-calc(14);
// $price-item-weight: $font-weight-normal;
// $price-item-bottom-border: dotted 1px $gainsboro;

// We use these to control the CTA area styles
// $price-cta-bg: $white;
// $price-cta-align: center;
// $price-cta-padding: rem-calc(20 20 0);

// 23. Progress Bar
// - - - - - - - - - - - - - - - - - - - - - - - - -

// $include-html-media-classes: $include-html-classes;

// We use this to set the progress bar height
// $progress-bar-height: rem-calc(25);
// $progress-bar-color: $vapor  ;

// We use these to control the border styles
// $progress-bar-border-color: scale-color($white, $lightness: 20%);
// $progress-bar-border-size: 1px;
// $progress-bar-border-style: solid;
// $progress-bar-border-radius: $global-radius;

// We use these to control the margin & padding
// $progress-bar-pad: rem-calc(2);
// $progress-bar-margin-bottom: rem-calc(10);

// We use these to set the meter colors
// $progress-meter-color: $primary-color;
// $progress-meter-secondary-color: $secondary-color;
// $progress-meter-success-color: $success-color;
// $progress-meter-alert-color: $alert-color;

// 24. Range Slider
// - - - - - - - - - - - - - - - - - - - - - - - - -

// $include-html-range-slider-classes: $include-html-classes;

// These variables define the slider bar styles
// $range-slider-bar-width: 100%;
// $range-slider-bar-height: rem-calc(16);

// $range-slider-bar-border-width: 1px;
// $range-slider-bar-border-style: solid;
// $range-slider-bar-border-color: $gainsboro;
// $range-slider-radius: $global-radius;
// $range-slider-round: $global-rounded;
// $range-slider-bar-bg-color: $ghost;

// Vertical bar styles
// $range-slider-vertical-bar-width: rem-calc(16);
// $range-slider-vertical-bar-height: rem-calc(200);

// These variables define the slider handle styles
// $range-slider-handle-width: rem-calc(32);
// $range-slider-handle-height: rem-calc(22);
// $range-slider-handle-position-top: rem-calc(-5);
// $range-slider-handle-bg-color: $primary-color;
// $range-slider-handle-border-width: 1px;
// $range-slider-handle-border-style: solid;
// $range-slider-handle-border-color: none;
// $range-slider-handle-radius: $global-radius;
// $range-slider-handle-round: $global-rounded;
// $range-slider-handle-bg-hover-color: scale-color($primary-color, $lightness: -12%);
// $range-slider-handle-cursor: pointer;

// 25. Reveal
// - - - - - - - - - - - - - - - - - - - - - - - - -

// $include-html-reveal-classes: $include-html-classes;

// We use these to control the style of the reveal overlay.
// $reveal-overlay-bg: rgba($black, .45);
// $reveal-overlay-bg-old: $black;

// We use these to control the style of the modal itself.
// $reveal-modal-bg: $white;
// $reveal-position-top: rem-calc(100);
// $reveal-default-width: 80%;
// $reveal-max-width: $row-width;
// $reveal-modal-padding: rem-calc(20);
// $reveal-box-shadow: 0 0 10px rgba($black,.4);

// We use these to style the reveal close button
// $reveal-close-font-size: rem-calc(40);
// $reveal-close-top: rem-calc(8);
// $reveal-close-side: rem-calc(11);
// $reveal-close-color: $base;
// $reveal-close-weight: $font-weight-bold;

// We use this to set the default radius used throughout the core.
// $reveal-radius: $global-radius;
// $reveal-round: $global-rounded;

// We use these to control the modal border
// $reveal-border-style: solid;
// $reveal-border-width: 1px;
// $reveal-border-color: $steel;

// $reveal-modal-class: "reveal-modal";
// $close-reveal-modal-class: "close-reveal-modal";

// 26. Side Nav
// - - - - - - - - - - - - - - - - - - - - - - - - -

// $include-html-nav-classes: $include-html-classes;

// We use this to control padding.
// $side-nav-padding: rem-calc(14 0);

// We use these to control list styles.
// $side-nav-list-type: none;
// $side-nav-list-position: inside;
// $side-nav-list-margin: rem-calc(0 0 7 0);

// We use these to control link styles.
// $side-nav-link-color: $primary-color;
// $side-nav-link-color-active: scale-color($side-nav-link-color, $lightness: 30%);
// $side-nav-link-color-hover: scale-color($side-nav-link-color, $lightness: 30%);
// $side-nav-link-bg-hover: hsla(0, 0, 0, 0.025);
// $side-nav-link-margin: 0;
// $side-nav-link-padding: rem-calc(7 14);
// $side-nav-font-size: rem-calc(14);
// $side-nav-font-weight: $font-weight-normal;
// $side-nav-font-weight-active: $side-nav-font-weight;
// $side-nav-font-family: $body-font-family;
// $side-nav-font-family-active: $side-nav-font-family;

// We use these to control heading styles.
// $side-nav-heading-color: $side-nav-link-color;
// $side-nav-heading-font-size: $side-nav-font-size;
// $side-nav-heading-font-weight: bold;
// $side-nav-heading-text-transform: uppercase;

// We use these to control border styles
// $side-nav-divider-size: 1px;
// $side-nav-divider-style: solid;
// $side-nav-divider-color: scale-color($white, $lightness: 10%);

// 27. Split Buttons
// - - - - - - - - - - - - - - - - - - - - - - - - -

// $include-html-button-classes: $include-html-classes;

// We use these to control different shared styles for Split Buttons
// $split-button-function-factor: 10%;
// $split-button-pip-color: $white;
// $split-button-pip-color-alt: $oil;
// $split-button-active-bg-tint: rgba(0,0,0,0.1);

// We use these to control tiny split buttons
// $split-button-padding-tny: $button-pip-tny * 10;
// $split-button-span-width-tny: $button-pip-tny * 6;
// $split-button-pip-size-tny: $button-pip-tny;
// $split-button-pip-top-tny: $button-pip-tny * 2;
// $split-button-pip-default-float-tny: rem-calc(-6);

// We use these to control small split buttons
// $split-button-padding-sml: $button-pip-sml * 10;
// $split-button-span-width-sml: $button-pip-sml * 6;
// $split-button-pip-size-sml: $button-pip-sml;
// $split-button-pip-top-sml: $button-pip-sml * 1.5;
// $split-button-pip-default-float-sml: rem-calc(-6);

// We use these to control medium split buttons
// $split-button-padding-med: $button-pip-med * 9;
// $split-button-span-width-med: $button-pip-med * 5.5;
// $split-button-pip-size-med: $button-pip-med - rem-calc(3);
// $split-button-pip-top-med: $button-pip-med * 1.5;
// $split-button-pip-default-float-med: rem-calc(-6);

// We use these to control large split buttons
// $split-button-padding-lrg: $button-pip-lrg * 8;
// $split-button-span-width-lrg: $button-pip-lrg * 5;
// $split-button-pip-size-lrg: $button-pip-lrg - rem-calc(6);
// $split-button-pip-top-lrg: $button-pip-lrg + rem-calc(5);
// $split-button-pip-default-float-lrg: rem-calc(-6);

// 28. Sub Nav
// - - - - - - - - - - - - - - - - - - - - - - - - -

// $include-html-nav-classes: $include-html-classes;

// We use these to control margin and padding
// $sub-nav-list-margin: rem-calc(-4 0 18);
// $sub-nav-list-padding-top: rem-calc(4);

// We use this to control the definition
// $sub-nav-font-family: $body-font-family;
// $sub-nav-font-size: rem-calc(14);
// $sub-nav-font-color: $aluminum;
// $sub-nav-font-weight: $font-weight-normal;
// $sub-nav-text-decoration: none;
// $sub-nav-padding: rem-calc(3 16);
// $sub-nav-border-radius: 3px;
// $sub-nav-font-color-hover: scale-color($sub-nav-font-color, $lightness: -25%);

// We use these to control the active item styles
// $sub-nav-active-font-weight: $font-weight-normal;
// $sub-nav-active-bg: $primary-color;
// $sub-nav-active-bg-hover: scale-color($sub-nav-active-bg, $lightness: -14%);
// $sub-nav-active-color: $white;
// $sub-nav-active-padding: $sub-nav-padding;
// $sub-nav-active-cursor: default;

// $sub-nav-item-divider: "";
// $sub-nav-item-divider-margin: rem-calc(12);

// 29. Switch
// - - - - - - - - - - - - - - - - - - - - - - - - -

// $include-html-form-classes: $include-html-classes;

// Controlling border styles and background colors for the switch container
// $switch-border-color: scale-color($white, $lightness: -20%);
// $switch-border-style: solid;
// $switch-border-width: 1px;
// $switch-bg: $white;

// We use these to control the switch heights for our default classes
// $switch-height-tny: rem-calc(22);
// $switch-height-sml: rem-calc(28);
// $switch-height-med: rem-calc(36);
// $switch-height-lrg: rem-calc(44);
// $switch-bottom-margin: rem-calc(20);

// We use these to control default font sizes for our classes.
// $switch-font-size-tny: 11px;
// $switch-font-size-sml: 12px;
// $switch-font-size-med: 14px;
// $switch-font-size-lrg: 17px;
// $switch-label-side-padding: 6px;

// We use these to style the switch-paddle
// $switch-paddle-bg: $white;
// $switch-paddle-fade-to-color: scale-color($switch-paddle-bg, $lightness: -10%);
// $switch-paddle-border-color: scale-color($switch-paddle-bg, $lightness: -35%);
// $switch-paddle-border-width: 1px;
// $switch-paddle-border-style: solid;
// $switch-paddle-transition-speed: .1s;
// $switch-paddle-transition-ease: ease-out;
// $switch-positive-color: scale-color($success-color, $lightness: 94%);
// $switch-negative-color: $white-smoke;

// Outline Style for tabbing through switches
// $switch-label-outline: 1px dotted $jumbo;

// 30. Tables
// - - - - - - - - - - - - - - - - - - - - - - - - -

// $include-html-table-classes: $include-html-classes;

// These control the background color for the table and even rows
// $table-bg: $white;
// $table-even-row-bg: $snow  ;

// These control the table cell border style
// $table-border-style: solid;
// $table-border-size: 1px;
// $table-border-color: $gainsboro;

// These control the table head styles
// $table-head-bg: $white-smoke  ;
// $table-head-font-size: rem-calc(14);
// $table-head-font-color: $jet;
// $table-head-font-weight: $font-weight-bold;
// $table-head-padding: rem-calc(8 10 10);

// These control the row padding and font styles
// $table-row-padding: rem-calc(9 10);
// $table-row-font-size: rem-calc(14);
// $table-row-font-color: $jet;
// $table-line-height: rem-calc(18);

// These are for controlling the layout, display and margin of tables
// $table-layout: auto;
// $table-display: table-cell;
// $table-margin-bottom: rem-calc(20);

// 31. Tabs
// - - - - - - - - - - - - - - - - - - - - - - - - -

// $include-html-tabs-classes: $include-html-classes;

// $tabs-navigation-padding: rem-calc(16);
// $tabs-navigation-bg-color: $silver  ;
// $tabs-navigation-active-bg-color: $white;
// $tabs-navigation-hover-bg-color: scale-color($tabs-navigation-bg-color, $lightness: -6%);
// $tabs-navigation-font-color: $jet;
// $tabs-navigation-active-font-color: $tabs-navigation-font-color;
// $tabs-navigation-font-size: rem-calc(16);
// $tabs-navigation-font-family: $body-font-family;

// $tabs-content-margin-bottom: rem-calc(24);
// $tabs-content-padding: $column-gutter/2;

// $tabs-vertical-navigation-margin-bottom: 1.25rem;

// 32. Thumbnails
// - - - - - - - - - - - - - - - - - - - - - - - - -

// $include-html-media-classes: $include-html-classes;

// We use these to control border styles
// $thumb-border-style: solid;
// $thumb-border-width: 4px;
// $thumb-border-color: $white;
// $thumb-box-shadow: 0 0 0 1px rgba($black,.2);
// $thumb-box-shadow-hover: 0 0 6px 1px rgba($primary-color,0.5);

// Radius and transition speed for thumbs
// $thumb-radius: $global-radius;
// $thumb-transition-speed: 200ms;

// 33. Tooltips
// - - - - - - - - - - - - - - - - - - - - - - - - -

// $include-html-tooltip-classes: $include-html-classes;

// $has-tip-border-bottom: dotted 1px $iron;
// $has-tip-font-weight: $font-weight-bold;
// $has-tip-font-color: $oil;
// $has-tip-border-bottom-hover: dotted 1px scale-color($primary-color, $lightness: -55%);
// $has-tip-font-color-hover: $primary-color;
// $has-tip-cursor-type: help;

// $tooltip-padding: rem-calc(12);
// $tooltip-bg: $oil;
// $tooltip-font-size: rem-calc(14);
// $tooltip-font-weight: $font-weight-normal;
// $tooltip-font-color: $white;
// $tooltip-line-height: 1.3;
// $tooltip-close-font-size: rem-calc(10);
// $tooltip-close-font-weight: $font-weight-normal;
// $tooltip-close-font-color: $monsoon;
// $tooltip-font-size-sml: rem-calc(14);
// $tooltip-radius: $global-radius;
// $tooltip-rounded: $global-rounded;
// $tooltip-pip-size: 5px;
// $tooltip-max-width: 300px;

// 34. Top Bar
// - - - - - - - - - - - - - - - - - - - - - - - - -

// $include-html-top-bar-classes: $include-html-classes;

// Background color for the top bar
// $topbar-bg-color: $oil;
// $topbar-bg: $topbar-bg-color;

// Height and margin
// $topbar-height: 45px;
// $topbar-margin-bottom: 0;

// Controlling the styles for the title in the top bar
// $topbar-title-weight: $font-weight-normal;
// $topbar-title-font-size: rem-calc(17);

// Style the top bar dropdown elements
// $topbar-dropdown-bg: $oil;
// $topbar-dropdown-link-color: $white;
// $topbar-dropdown-link-bg: $oil;
// $topbar-dropdown-link-weight: $font-weight-normal;
// $topbar-dropdown-toggle-size: 5px;
// $topbar-dropdown-toggle-color: $white;
// $topbar-dropdown-toggle-alpha: 0.4;

// Set the link colors and styles for top-level nav
// $topbar-link-color: $white;
// $topbar-link-color-hover: $white;
// $topbar-link-color-active: $white;
// $topbar-link-color-active-hover: $white;
// $topbar-link-weight: $font-weight-normal;
// $topbar-link-font-size: rem-calc(13);
// $topbar-link-hover-lightness: -10%; // Darken by 10%
// $topbar-link-bg: $topbar-bg;
// $topbar-link-bg-color-hover: $charcoal;
// $topbar-link-bg-hover: #272727;
// $topbar-link-bg-active: $primary-color;
// $topbar-link-bg-active-hover: scale-color($primary-color, $lightness: -14%);
// $topbar-link-font-family: $body-font-family;
// $topbar-link-text-transform: none;
// $topbar-link-padding: $topbar-height / 3;
// $topbar-back-link-size: $h5-font-size;
// $topbar-link-dropdown-padding: 20px;

// $topbar-button-font-size: 0.75rem;
// $topbar-button-top: 7px;

// $topbar-dropdown-label-color: $monsoon;
// $topbar-dropdown-label-text-transform: uppercase;
// $topbar-dropdown-label-font-weight: $font-weight-bold;
// $topbar-dropdown-label-font-size: rem-calc(10);
// $topbar-dropdown-label-bg: $oil;

// Top menu icon styles
// $topbar-menu-link-transform: uppercase;
// $topbar-menu-link-font-size: rem-calc(13);
// $topbar-menu-link-weight: $font-weight-bold;
// $topbar-menu-link-color: $white;
// $topbar-menu-icon-color: $white;
// $topbar-menu-link-color-toggled: $jumbo;
// $topbar-menu-icon-color-toggled: $jumbo;

// Transitions and breakpoint styles
// $topbar-transition-speed: 300ms;
// Using rem-calc for the below breakpoint causes issues with top bar
// $topbar-breakpoint: #{lower-bound($medium-range)}; // Change to 9999px for always mobile layout
// $topbar-media-query: $medium-up;

// Divider Styles
// $topbar-divider-border-bottom: solid 1px  scale-color($topbar-bg-color, $lightness: 13%);
// $topbar-divider-border-top: solid 1px scale-color($topbar-bg-color, $lightness: -50%);

// Sticky Class
// $topbar-sticky-class: ".sticky";
// $topbar-arrows: true; //Set false to remove the triangle icon from the menu item

// 36. Visibility Classes
// - - - - - - - - - - - - - - - - - - - - - - - - -

// $include-html-visibility-classes: $include-html-classes;
// $include-table-visibility-classes: true;
// $include-legacy-visibility-classes: true;
// $include-accessibility-classes: true;
