# Supplementary material for: Metaproteome analysis reveals that syntrophy, competition, and phage-host interaction shape microbial communities in biogas plants
Source: Microbiome. 2019 Apr 27;7:69. doi: 10.1186/s40168-019-0673-y (PMC6486700; doi:10.1186/s40168-019-0673-y)
Supplement: Supplementary file 13 — An interactive version of Fig. 3. (ZIP 6150 kb) [file 40168_2019_673_MOESM13_ESM.zip › interactive_figure_3/bower_components/foundation/scss/foundation/components/_accordion.scss]

// Foundation by ZURB
// foundation.zurb.com
// Licensed under MIT Open Source

@import "global";

//
// @variables
//

$include-html-accordion-classes: $include-html-classes !default;

$accordion-navigation-padding: rem-calc(16) !default;
$accordion-navigation-bg-color: $silver !default;
$accordion-navigation-hover-bg-color: scale-color($accordion-navigation-bg-color, $lightness: -5%) !default;
$accordion-navigation-active-bg-color: scale-color($accordion-navigation-bg-color, $lightness: -3%) !default;
$accordion-navigation-font-color: $jet !default;
$accordion-navigation-font-size: rem-calc(16) !default;
$accordion-navigation-font-family: $body-font-family !default;

$accordion-content-padding: $column-gutter/2 !default;
$accordion-content-active-bg-color: $white !default;


//  Mixin: accordion-container()
//  Decription: Responsible for the container component of accordions, generating styles relating to a margin of zero and a clearfix
//  Explicit Dependencies: a clearfix mixin *is* defined.
//  Implicit Dependencies: None

@mixin accordion-container() {
  @include clearfix;
  margin-bottom: 0;
}

//  Mixin: accordion-navigation( $bg, $hover-bg, $active-bg, $padding, $active_class,  $font-color, $font-size, $font-family){
//    @params $bg-color: [ color or string ]: Specify the background color for the navigation element
//    @params $hover-bg-color [ color or string ]: Specify the background color for the navigation element when hovered
//    @params $active-bg [ color or string ]: Specify the background color for the navigation element when clicked and not released.
//    @params $active_class [ string ]: Specify the class name used to keep track of which accordion tab should be visible
//    @params $font-color [ color or string ]: Color of the font for accordion
//    @params $font-size [ number ]: Specifiy the font-size of the text inside the navigation element
//    @params $font-family [ string ]: Specify the font family for the text of the navigation of the accorion

@mixin accordion-navigation( $bg: $accordion-navigation-bg-color, $hover-bg: $accordion-navigation-hover-bg-color, $active-bg: $accordion-navigation-active-bg-color, $padding: $accordion-navigation-padding, $active_class: 'active',  $font-color: $accordion-navigation-font-color, $font-size: $accordion-navigation-font-size, $font-family: $accordion-navigation-font-family ){
  display: block;
  margin-bottom: 0 !important;
  @if type-of($active_class) != "string" {
    @warn "`#{$active_class}` isn't a valid string. A valid string is needed to correctly be interpolated as a CSS class. CSS classes cannot start with a number or consist of only numbers. CSS will not be generated for the active state of this navigation component."
  }
  @else {
    &.#{ $active_class } > a {
      background: $active-bg;
    }
  }
  > a {
    background: $bg;
    color: $font-color;
    @if type-of($padding) != number {
      @warn "`#{$padding}` was read as #{type-of($padding)}";
      @if $accordion-navigation-padding != null {
        @warn "#{$padding} was read as a #{type-of($padding)}";
        @warn "`#{$padding}` isn't a valid number. $accordion-navigation-padding (#{$accordion-navigation-padding}) will be used instead.)";
        padding: $accordion-navigation-padding;
      }
      @else {
        @warn "`#{$padding}` isn't a valid number and $accordion-navigation-padding is missing. A value of `null` is returned to not output an invalid value for padding";
        padding: null;
      }
    }
    @else {
      padding: $padding;
    }
    display: block;
    font-family: $font-family;
    @if type-of($font-size) != number {
      @warn "`#{$font-size}` was read as a #{type-of($font-size)}";
      @if $accordion-navigation-font-size != null {
        @warn "`#{$font-size}` is not a valid number. The value of $accordion-navigation-font-size will be used instead (#{$accordion-navigation-font-size}).";
        font-size: $accordion-navigation-font-size;
      }
      @else{
        @warn "`#{$font-size}` is not a valid number and the default value of $accordion-navigation-font-size is not defined. A value of `null` will be returned to not generate an invalid value for font-size.";
        font-size: null;

      }
    }
    @else {
      font-size: $font-size;
    }
    &:hover {
      background: $hover-bg;
    }
  }
}

//  Mixin: accordion-content($bg, $padding, $active-class)
//    @params $padding [ number ]: Padding for the content of the container
//    @params $bg [ color  ]: Background color for the content when it's visible
//    @params $active_class [ string ]: Class name used to keep track of which accordion tab should be visible.

@mixin accordion-content($bg: $accordion-content-active-bg-color, $padding: $accordion-content-padding, $active_class: 'active'){
  display: none;
  @if type-of($padding) != "number" {
    @warn "#{$padding} was read as a #{type-of($padding)}";
    @if $accordion-content-padding != null {
      @warn "`#{$padding}` isn't a valid number. $accordion-content-padding used instead";
      padding: $accordion-content-padding;
    } @else {
      @warn "`#{$padding}` isn't a valid number and the default value of $accordion-content-padding is not defined. A value of `null` is returned to not output an invalid value for padding.";
      padding: null;
    }
  } @else {
    padding: $padding;
  }

  @if type-of($active_class) != "string" {
    @warn "`#{$active_class}` isn't a valid string. A valid string is needed to correctly be interpolated as a CSS class. CSS classes cannot start with a number or consist of only numbers. CSS will not be generated for the active state of the content. "
  }
  @else {
    &.#{$active_class} {
      display: block;
      background: $bg;
    }
  }
}

@include exports("accordion") {
  @if $include-html-accordion-classes {
    .accordion {
      @include clearfix;
      margin-bottom: 0;
      .accordion-navigation, dd {
        display: block;
        margin-bottom: 0 !important;
        &.active > a { background: $accordion-navigation-active-bg-color; }
        > a {
          background: $accordion-navigation-bg-color;
          color: $accordion-navigation-font-color;
          padding: $accordion-navigation-padding;
          display: block;
          font-family: $accordion-navigation-font-family;
          font-size: $accordion-navigation-font-size;
          &:hover { background: $accordion-navigation-hover-bg-color; }
        }

        > .content {
          display: none;
          padding: $accordion-content-padding;
          &.active {
            display: block;
            background: $accordion-content-active-bg-color;
          }
        }
      }
    }
  }
}
