# Supplementary material for: Metaproteome analysis reveals that syntrophy, competition, and phage-host interaction shape microbial communities in biogas plants
Source: Microbiome. 2019 Apr 27;7:69. doi: 10.1186/s40168-019-0673-y (PMC6486700; doi:10.1186/s40168-019-0673-y)
Supplement: Supplementary file 13 — An interactive version of Fig. 3. (ZIP 6150 kb) [file 40168_2019_673_MOESM13_ESM.zip › interactive_figure_3/bower_components/foundation/scss/foundation/components/_alert-boxes.scss]

// Foundation by ZURB
// foundation.zurb.com
// Licensed under MIT Open Source

@import "global";

//
// Alert Box Variables
//
$include-html-alert-classes: $include-html-classes !default;

// We use this to control alert padding.
$alert-padding-top: rem-calc(14) !default;
$alert-padding-default-float: $alert-padding-top !default;
$alert-padding-opposite-direction: $alert-padding-top + rem-calc(10) !default;
$alert-padding-bottom: $alert-padding-top !default;

// We use these to control text style.
$alert-font-weight: $font-weight-normal !default;
$alert-font-size: rem-calc(13) !default;
$alert-font-color: $white !default;
$alert-font-color-alt: scale-color($secondary-color, $lightness: -66%) !default;

// We use this for close hover effect.
$alert-function-factor: -14% !default;

// We use these to control border styles.
$alert-border-style: solid !default;
$alert-border-width: 1px !default;
$alert-border-color: scale-color($primary-color, $lightness: $alert-function-factor) !default;
$alert-bottom-margin: rem-calc(20) !default;

// We use these to style the close buttons
$alert-close-color: $oil !default;
$alert-close-top: 50% !default;
$alert-close-position: rem-calc(4) !default;
$alert-close-font-size: rem-calc(22) !default;
$alert-close-opacity: 0.3 !default;
$alert-close-opacity-hover: 0.5 !default;
$alert-close-padding: 9px 6px 4px !default;
$alert-close-background: inherit !default;

// We use this to control border radius
$alert-radius: $global-radius !default;

$alert-transition-speed: 300ms !default;
$alert-transition-ease: ease-out !default;

//
// Alert Mixins
//

// We use this mixin to create a default alert base.
@mixin alert-base {
  border-style: $alert-border-style;
  border-width: $alert-border-width;
  display: block;
  font-weight: $alert-font-weight;
  margin-bottom: $alert-bottom-margin;
  position: relative;
  padding: $alert-padding-top $alert-padding-opposite-direction $alert-padding-bottom $alert-padding-default-float;
  font-size: $alert-font-size;
  @include single-transition(opacity, $alert-transition-speed, $alert-transition-ease)
}

// We use this mixin to add alert styles
//
// $bg - The background of the alert. Default: $primary-color.
@mixin alert-style($bg:$primary-color) {

  // This finds the lightness percentage of the background color.
  $bg-lightness: lightness($bg);

  // We control which background color and border come through.
  background-color: $bg;
  border-color: scale-color($bg, $lightness: $alert-function-factor);

  // We control the text color for you based on the background color.
  @if $bg-lightness > 70% { color: $alert-font-color-alt; }
  @else                   { color: $alert-font-color; }

}

// We use this to create the close button.
@mixin alert-close {
  font-size: $alert-close-font-size;
  padding: $alert-close-padding;
  line-height: 0;
  position: absolute;
  top: $alert-close-top;
  margin-top: -($alert-close-font-size / 2);
  #{$opposite-direction}: $alert-close-position;
  color: $alert-close-color;
  opacity: $alert-close-opacity;
  background: $alert-close-background;
  &:hover,
  &:focus { opacity: $alert-close-opacity-hover; }
}

// We use this to quickly create alerts with a single mixin.
//
// $bg - Background of alert. Default: $primary-color.
// $radius - Radius of alert box. Default: false.
@mixin alert($bg:$primary-color, $radius:false) {
  @include alert-base;
  @include alert-style($bg);
  @include radius($radius);
}

@include exports("alert-box") {
  @if $include-html-alert-classes {
    .alert-box {
      @include alert;

      .close      { @include alert-close; }

      &.radius    { @include radius($alert-radius); }
      &.round     { @include radius($global-rounded); }

      &.success   { @include alert-style($success-color); }
      &.alert     { @include alert-style($alert-color); }
      &.secondary { @include alert-style($secondary-color); }
      &.warning { @include alert-style($warning-color); }
      &.info { @include alert-style($info-color); }
      &.alert-close { opacity: 0}
    }
  }
}
