# Supplementary material for: Metaproteome analysis reveals that syntrophy, competition, and phage-host interaction shape microbial communities in biogas plants
Source: Microbiome. 2019 Apr 27;7:69. doi: 10.1186/s40168-019-0673-y (PMC6486700; doi:10.1186/s40168-019-0673-y)
Supplement: Supplementary file 13 — An interactive version of Fig. 3. (ZIP 6150 kb) [file 40168_2019_673_MOESM13_ESM.zip › interactive_figure_3/bower_components/foundation/scss/foundation/components/_block-grid.scss]

// Foundation by ZURB
// foundation.zurb.com
// Licensed under MIT Open Source

@import "global";

//
// Block Grid Variables
//
$include-html-block-grid-classes: $include-html-classes !default;
$include-xl-html-block-grid-classes: false !default;

// We use this to control the maximum number of block grid elements per row
$block-grid-elements: 12 !default;
$block-grid-default-spacing: rem-calc(20) !default;

$align-block-grid-to-grid: false !default;
@if $align-block-grid-to-grid {
  $block-grid-default-spacing: $column-gutter;
}

// Enables media queries for block-grid classes. Set to false if writing semantic HTML.
$block-grid-media-queries: true !default;

//
// Block Grid Mixins
//

// Create a custom block grid
//
// $per-row - # of items to display per row. Default: false.
// $spacing - # of ems to use as padding on each block item. Default: rem-calc(20).
// $base-style - Apply a base style to block grid. Default: true.
@mixin block-grid(
  $per-row:false,
  $spacing:$block-grid-default-spacing,
  $include-spacing:true,
  $base-style:true) {

  @if $base-style {
    display: block;
    padding: 0;
    @if $align-block-grid-to-grid {
      margin: 0;
    } @else {
      margin: 0 (-$spacing/2);
    }
    @include clearfix;

    &>li {
      display: block;
      height: auto;
      float: $default-float;
      @if $include-spacing {
        padding: 0 ($spacing/2) $spacing;
      }
    }
  }

  @if $per-row {
    &>li {
      width: 100%/$per-row;
      @if $include-spacing {
        padding: 0 ($spacing/2) $spacing;
      }
      list-style: none;

      &:nth-of-type(1n) { clear: none; }
      &:nth-of-type(#{$per-row}n+1) { clear: both; }
      @if $align-block-grid-to-grid {
        @include block-grid-aligned($per-row, $spacing);
      }
    }
  }
}

@mixin block-grid-aligned($per-row, $spacing) {
  @for $i from 1 through $block-grid-elements {
    @if $per-row >= $i {
      $grid-column: '+' + $i;
      @if $per-row == $i {
        $grid-column: '';
      }
      &:nth-of-type(#{$per-row}n#{unquote($grid-column)}) {
        padding-left: ($spacing - (($spacing / $per-row) * ($per-row - ($i - 1))));
        padding-right: ($spacing - (($spacing / $per-row) * $i));
      }
    }
  }
}

// Generate presentational markup for block grid.
//
// $size - Name of class to use, i.e. "large" will generate .large-block-grid-1, .large-block-grid-2, etc.
@mixin block-grid-html-classes($size,$include-spacing) {
  @for $i from 1 through $block-grid-elements {
    .#{$size}-block-grid-#{($i)} {
      @include block-grid($i,$block-grid-default-spacing,$include-spacing,false);
    }
  }
}

@include exports("block-grid") {
  @if $include-html-block-grid-classes {

    [class*="block-grid-"] { @include block-grid; }

    @if $block-grid-media-queries {
      @media #{$small-up} {
        @include block-grid-html-classes($size:small,$include-spacing:false);
      }

      @media #{$medium-up} {
        @include block-grid-html-classes($size:medium,$include-spacing:false);
      }

      @media #{$large-up} {
        @include block-grid-html-classes($size:large,$include-spacing:false);
      }

      @if $include-xl-html-block-grid-classes {
        @media #{$xlarge-up} {
          @include block-grid-html-classes($size:xlarge,$include-spacing:false);
        }

        @media #{$xxlarge-up} {
          @include block-grid-html-classes($size:xxlarge,$include-spacing:false);
        }
      }
    }
  }
}
