# Supplementary material for: Metaproteome analysis reveals that syntrophy, competition, and phage-host interaction shape microbial communities in biogas plants
Source: Microbiome. 2019 Apr 27;7:69. doi: 10.1186/s40168-019-0673-y (PMC6486700; doi:10.1186/s40168-019-0673-y)
Supplement: Supplementary file 13 — An interactive version of Fig. 3. (ZIP 6150 kb) [file 40168_2019_673_MOESM13_ESM.zip › interactive_figure_3/bower_components/foundation/scss/foundation/components/_breadcrumbs.scss]

// Foundation by ZURB
// foundation.zurb.com
// Licensed under MIT Open Source

@import "global";

//
// Breadcrumb Variables
//
$include-html-nav-classes: $include-html-classes !default;

// We use this to set the background color for the breadcrumb container.
$crumb-bg: scale-color($secondary-color, $lightness: 55%) !default;

// We use these to set the padding around the breadcrumbs.
$crumb-padding: rem-calc(9 14 9) !default;
$crumb-side-padding: rem-calc(12) !default;

// We use these to control border styles.
$crumb-function-factor: -10% !default;
$crumb-border-size: 1px !default;
$crumb-border-style: solid !default;
$crumb-border-color: scale-color($crumb-bg, $lightness: $crumb-function-factor) !default;
$crumb-radius: $global-radius !default;

// We use these to set various text styles for breadcrumbs.
$crumb-font-size: rem-calc(11) !default;
$crumb-font-color: $primary-color !default;
$crumb-font-color-current: $oil !default;
$crumb-font-color-unavailable: $aluminum !default;
$crumb-font-transform: uppercase !default;
$crumb-link-decor: underline !default;

// We use these to control the slash between breadcrumbs
$crumb-slash-color: $base !default;
$crumb-slash: "/" !default;

//
// Breadcrumb Mixins
//

// We use this mixin to create a container around our breadcrumbs
@mixin crumb-container {
  display: block;
  padding: $crumb-padding;
  overflow: hidden;
  margin-#{$default-float}: 0;
  list-style: none;
  border-style: $crumb-border-style;
  border-width: $crumb-border-size;

  // We control which background color and border come through.
  background-color: $crumb-bg;
  border-color: $crumb-border-color;
}

// We use this mixin to create breadcrumb styles from list items.
@mixin crumbs {

  // A normal state will make the links look and act like clickable breadcrumbs.
  margin: 0;
  float: $default-float;
  font-size: $crumb-font-size;
  line-height: $crumb-font-size;
  text-transform: $crumb-font-transform;
  color: $crumb-font-color;

  &:hover a, &:focus a { text-decoration: $crumb-link-decor; }

  a {
    color: $crumb-font-color;
  }

  // Current is for the link of the current page
  &.current {
    cursor: $cursor-default-value;
    color: $crumb-font-color-current;
    a {
      cursor: $cursor-default-value;
      color: $crumb-font-color-current;
    }

    &:hover, &:hover a,
    &:focus, &:focus a { text-decoration: none; }
  }

  // Unavailable removed color and link styles so it looks inactive.
  &.unavailable {
    color: $crumb-font-color-unavailable;
    a { color: $crumb-font-color-unavailable; }

    &:hover,
    &:hover a,
    &:focus,
    a:focus {
      text-decoration: none;
      color: $crumb-font-color-unavailable;
      cursor: $cursor-default-value;
    }
  }

  &:before {
    content: "#{$crumb-slash}";
    color: $crumb-slash-color;
    margin: 0 $crumb-side-padding;
    position: relative;
    top: 1px;
  }

  &:first-child:before {
    content: " ";
    margin: 0;
  }
}

@include exports("breadcrumbs") {
  @if $include-html-nav-classes {
    .breadcrumbs {
      @include crumb-container;
      @include radius($crumb-radius);

      &>* {
        @include crumbs;
      }
    }
  }
}

/* Accessibility - hides the forward slash */
[aria-label="breadcrumbs"] [aria-hidden="true"]:after {
  content: "/";
  }
