# Supplementary material for: Metaproteome analysis reveals that syntrophy, competition, and phage-host interaction shape microbial communities in biogas plants
Source: Microbiome. 2019 Apr 27;7:69. doi: 10.1186/s40168-019-0673-y (PMC6486700; doi:10.1186/s40168-019-0673-y)
Supplement: Supplementary file 13 — An interactive version of Fig. 3. (ZIP 6150 kb) [file 40168_2019_673_MOESM13_ESM.zip › interactive_figure_3/bower_components/foundation/scss/foundation/components/_clearing.scss]

// Foundation by ZURB
// foundation.zurb.com
// Licensed under MIT Open Source

@import "global";

//
// @variables
//
$include-html-clearing-classes: $include-html-classes !default;

// We use these to set the background colors for parts of Clearing.
$clearing-bg: $oil !default;
$clearing-caption-bg: $clearing-bg !default;
$clearing-carousel-bg: rgba(51,51,51,0.8) !default;
$clearing-img-bg: $clearing-bg !default;

// We use these to style the close button
$clearing-close-color: $iron !default;
$clearing-close-size: 30px !default;

// We use these to style the arrows
$clearing-arrow-size: 12px !default;
$clearing-arrow-color: $clearing-close-color !default;

// We use these to style captions
$clearing-caption-font-color: $iron !default;
$clearing-caption-font-size: 0.875em !default;
$clearing-caption-padding: 10px 30px 20px !default;

// We use these to make the image and carousel height and style
$clearing-active-img-height: 85% !default;
$clearing-carousel-height: 120px !default;
$clearing-carousel-thumb-width: 120px !default;
$clearing-carousel-thumb-active-border: 1px solid rgb(255,255,255) !default;

@include exports("clearing") {
  @if $include-html-clearing-classes {
    // We decided to not create a mixin for Clearing because it relies
    // on predefined classes and structure to work properly.
    // The variables above should give enough control.

    /* Clearing Styles */
    .clearing-thumbs, #{data('clearing')} {
      @include clearfix;
      margin-bottom: 0;
      margin-#{$default-float}: 0;
      list-style: none;

      li {
        float: $default-float;
        margin-#{$opposite-direction}: 10px;
      }

      &[class*="block-grid-"] li {
        margin-#{$opposite-direction}: 0;
      }
    }

    .clearing-blackout {
      background: $clearing-bg;
      position: fixed;
      width: 100%;
      height: 100%;
      top: 0;
      #{$default-float}: 0;
      z-index: 998;

      .clearing-close { display: block; }
    }

    .clearing-container {
      position: relative;
      z-index: 998;
      height: 100%;
      overflow: hidden;
      margin: 0;
    }

    .clearing-touch-label {
      position: absolute;
      top: 50%;
      left: 50%;
      color: $base;
      font-size: 0.6em;
    }

    .visible-img {
      height: 95%;
      position: relative;

      img {
        position: absolute;
        #{$default-float}: 50%;
        top: 50%;
        margin-#{$default-float}: -50%;
        max-height: 100%;
        max-width: 100%;
      }
    }

    .clearing-caption {
      color: $clearing-caption-font-color;
      font-size: $clearing-caption-font-size;
      line-height: 1.3;
      margin-bottom: 0;
      text-align: center;
      bottom: 0;
      background: $clearing-caption-bg;
      width: 100%;
      padding: $clearing-caption-padding;
      position: absolute;
      #{$default-float}: 0;
    }

    .clearing-close {
      z-index: 999;
      padding-#{$default-float}: 20px;
      padding-top: 10px;
      font-size: $clearing-close-size;
      line-height: 1;
      color: $clearing-close-color;
      display: none;

      &:hover,
      &:focus { color: $iron; }
    }

    .clearing-assembled .clearing-container { height: 100%;
      .carousel > ul { display: none; }
    }

    // If you want to show a lightbox, but only have a single image come through as the thumbnail
    .clearing-feature li {
      display: none;
      &.clearing-featured-img {
        display: block;
      }
    }

    // Large screen overrides
    @media #{$medium-up} {
      .clearing-main-prev,
      .clearing-main-next {
        position: absolute;
        height: 100%;
        width: 40px;
        top: 0;
        & > span {
          position: absolute;
          top: 50%;
          display: block;
          width: 0;
          height: 0;
          border: solid $clearing-arrow-size;
          &:hover { opacity: 0.8; }
        }
      }
      .clearing-main-prev {
        #{$default-float}: 0;
        & > span {
          #{$default-float}: 5px;
          border-color: transparent;
          border-#{$opposite-direction}-color: $clearing-arrow-color;
        }
      }
      .clearing-main-next {
        #{$opposite-direction}: 0;
        & > span {
          border-color: transparent;
          border-#{$default-float}-color: $clearing-arrow-color;
        }
      }
    
      .clearing-main-prev.disabled,
      .clearing-main-next.disabled { opacity: 0.3; }

      .clearing-assembled .clearing-container {

        .carousel {
          background: $clearing-carousel-bg;
          height: $clearing-carousel-height;
          margin-top: 10px;
          text-align: center;

          & > ul {
            display: inline-block;
            z-index: 999;
            height: 100%;
            position: relative;
            float: none;

            li {
              display: block;
              width: $clearing-carousel-thumb-width;
              min-height: inherit;
              float: $default-float;
              overflow: hidden;
              margin-#{$opposite-direction}: 0;
              padding: 0;
              position: relative;
              cursor: $cursor-pointer-value;
              opacity: 0.4;
              clear: none;

              &.fix-height {
                img {
                  height: 100%;
                  max-width: none;
                }
              }

              a.th {
                border: none;
                box-shadow: none;
                display: block;
              }

              img {
              cursor: $cursor-pointer-value !important;
              width: 100% !important;
              }

              &.visible { opacity: 1; }
              &:hover { opacity: 0.8; }
            }
          }
        }

        .visible-img {
          background: $clearing-img-bg;
          overflow: hidden;
          height: $clearing-active-img-height;
        }
      }

      .clearing-close {
        position: absolute;
        top: 10px;
        #{$opposite-direction}: 20px;
        padding-#{$default-float}: 0;
        padding-top: 0;
      }
    }

  }
}
