# Supplementary material for: Metaproteome analysis reveals that syntrophy, competition, and phage-host interaction shape microbial communities in biogas plants
Source: Microbiome. 2019 Apr 27;7:69. doi: 10.1186/s40168-019-0673-y (PMC6486700; doi:10.1186/s40168-019-0673-y)
Supplement: Supplementary file 13 — An interactive version of Fig. 3. (ZIP 6150 kb) [file 40168_2019_673_MOESM13_ESM.zip › interactive_figure_3/bower_components/foundation/scss/foundation/components/_dropdown.scss]

// Foundation by ZURB
// foundation.zurb.com
// Licensed under MIT Open Source

@import "global";

//
// @variables
//
$include-html-dropdown-classes: $include-html-classes !default;

// We use these to controls height and width styles.
$f-dropdown-max-width: 200px !default;
$f-dropdown-height: auto !default;
$f-dropdown-max-height: none !default;

// Used for bottom position
$f-dropdown-margin-top: 2px !default;

// Used for right position
$f-dropdown-margin-left: $f-dropdown-margin-top !default;

// Used for left position
$f-dropdown-margin-right: $f-dropdown-margin-top !default;

// Used for top position
$f-dropdown-margin-bottom: $f-dropdown-margin-top !default;

// We use this to control the background color
$f-dropdown-bg: $white !default;

// We use this to set the border styles for dropdowns.
$f-dropdown-border-style: solid !default;
$f-dropdown-border-width: 1px !default;
$f-dropdown-border-color: scale-color($white, $lightness: -20%) !default;

// We use these to style the triangle pip.
$f-dropdown-triangle-size: 6px !default;
$f-dropdown-triangle-color: $white !default;
$f-dropdown-triangle-side-offset: 10px !default;

// We use these to control styles for the list elements.
$f-dropdown-list-style: none !default;
$f-dropdown-font-color: $charcoal !default;
$f-dropdown-font-size: rem-calc(14) !default;
$f-dropdown-list-padding: rem-calc(5, 10) !default;
$f-dropdown-line-height: rem-calc(18) !default;
$f-dropdown-list-hover-bg: $smoke !default;
$dropdown-mobile-default-float: 0 !default;

// We use this to control the styles for when the dropdown has custom content.
$f-dropdown-content-padding: rem-calc(20) !default;

// Default radius for dropdown.
$f-dropdown-radius: $global-radius !default;

//
// @mixins
//
//
// NOTE: Make default max-width change between list and content types. Can add more width with classes, maybe .small, .medium, .large, etc.;
// We use this to style the dropdown container element.
// $content-list - Sets list-style. Default: list. Options: [list, content]
// $triangle - Sets if dropdown has triangle. Default:true.
// $max-width - Default: $f-dropdown-max-width || 200px.
@mixin dropdown-container($content:list, $triangle:true, $max-width:$f-dropdown-max-width) {
  position: absolute;
  left: -9999px;
  list-style: $f-dropdown-list-style;
  margin-#{$default-float}: 0;
  outline: none;

  > *:first-child { margin-top: 0; }
  > *:last-child { margin-bottom: 0; }

  @if $content == list {
    width: 100%;
    max-height: $f-dropdown-max-height;
    height: $f-dropdown-height;
    background: $f-dropdown-bg;
    border: $f-dropdown-border-style $f-dropdown-border-width $f-dropdown-border-color;
    font-size: $f-dropdown-font-size;
    z-index: 89;
  }
  @else if $content == content {
    padding: $f-dropdown-content-padding;
    width: 100%;
    height: $f-dropdown-height;
    max-height: $f-dropdown-max-height;
    background: $f-dropdown-bg;
    border: $f-dropdown-border-style $f-dropdown-border-width $f-dropdown-border-color;
    font-size: $f-dropdown-font-size;
    z-index: 89;
  }

  @if $triangle == bottom {
    margin-top: $f-dropdown-margin-top;

    &:before {
      @include css-triangle($f-dropdown-triangle-size, $f-dropdown-triangle-color, bottom);
      position: absolute;
      top: -($f-dropdown-triangle-size * 2);
      #{$default-float}: $f-dropdown-triangle-side-offset;
      z-index: 89;
    }
    &:after {
      @include css-triangle($f-dropdown-triangle-size + 1, $f-dropdown-border-color, bottom);
      position: absolute;
      top: -(($f-dropdown-triangle-size + 1) * 2);
      #{$default-float}: $f-dropdown-triangle-side-offset - 1;
      z-index: 88;
    }

    &.right:before {
      #{$default-float}: auto;
      #{$opposite-direction}: $f-dropdown-triangle-side-offset;
    }
    &.right:after {
      #{$default-float}: auto;
      #{$opposite-direction}: $f-dropdown-triangle-side-offset - 1;
    }
  }

  @if $triangle == $default-float {
    margin-top: 0;
    margin-#{$default-float}: $f-dropdown-margin-right;

    &:before {
      @include css-triangle($f-dropdown-triangle-size, $f-dropdown-triangle-color, #{$opposite-direction});
      position: absolute;
      top: $f-dropdown-triangle-side-offset;
      #{$default-float}: -($f-dropdown-triangle-size * 2);
      z-index: 89;
    }
    &:after {
      @include css-triangle($f-dropdown-triangle-size + 1, $f-dropdown-border-color, #{$opposite-direction});
      position: absolute;
      top: $f-dropdown-triangle-side-offset - 1;
      #{$default-float}: -($f-dropdown-triangle-size * 2) - 2;
      z-index: 88;
    }

  }

  @if $triangle == $opposite-direction {
    margin-top: 0;
    margin-#{$default-float}: -$f-dropdown-margin-right;

    &:before {
      @include css-triangle($f-dropdown-triangle-size, $f-dropdown-triangle-color, #{$default-float});
      position: absolute;
      top: $f-dropdown-triangle-side-offset;
      #{$opposite-direction}: -($f-dropdown-triangle-size * 2);
      #{$default-float}: auto;
      z-index: 89;
    }
    &:after {
      @include css-triangle($f-dropdown-triangle-size + 1, $f-dropdown-border-color, #{$default-float});
      position: absolute;
      top: $f-dropdown-triangle-side-offset - 1;
      #{$opposite-direction}: -($f-dropdown-triangle-size * 2) - 2;
      #{$default-float}: auto;
      z-index: 88;
    }

  }

  @if $triangle == top {
    margin-top: -$f-dropdown-margin-bottom;
    margin-left: 0;

    &:before {
      @include css-triangle($f-dropdown-triangle-size, $f-dropdown-triangle-color, top);
      position: absolute;
      top: auto;
      bottom: -($f-dropdown-triangle-size * 2);
      #{$default-float}: $f-dropdown-triangle-side-offset;
      #{$opposite-direction}: auto;
      z-index: 89;
    }
    &:after {
      @include css-triangle($f-dropdown-triangle-size + 1, $f-dropdown-border-color, top);
      position: absolute;
      top: auto;
      bottom: -($f-dropdown-triangle-size * 2) - 2;
      #{$default-float}: $f-dropdown-triangle-side-offset - 1;
      #{$opposite-direction}: auto;
      z-index: 88;
    }

  }

  @if $max-width { max-width: $max-width; }
  @else { max-width: $f-dropdown-max-width; }

}

// @MIXIN
//
// We use this to style the list elements or content inside the dropdown.

@mixin dropdown-style {
  font-size: $f-dropdown-font-size;
  cursor: $cursor-pointer-value;

  line-height: $f-dropdown-line-height;
  margin: 0;

  &:hover,
  &:focus { background: $f-dropdown-list-hover-bg; }

  &.radius { @include radius($f-dropdown-radius); }

  a {
    display: block;
    padding: $f-dropdown-list-padding;
    color: $f-dropdown-font-color;
  }
}

@include exports("dropdown") {
  @if $include-html-dropdown-classes {

    /* Foundation Dropdowns */
    .f-dropdown {
      @include dropdown-container(list, bottom);

      &.drop-#{$opposite-direction} {
        @include dropdown-container(list, #{$default-float});
      }

      &.drop-#{$default-float} {
        @include dropdown-container(list, #{$opposite-direction});
      }

      &.drop-top {
        @include dropdown-container(list, top);
      }
      // max-width: none;

      li { @include dropdown-style; }

      // You can also put custom content in these dropdowns
      &.content { @include dropdown-container(content, $triangle:false); }

      // Sizes
      &.tiny    { max-width: 200px; }
      &.small   { max-width: 300px; }
      &.medium  { max-width: 500px; }
      &.large   { max-width: 800px; }
      &.mega    {
        width:100%!important;
        max-width:100%!important;

        &.open{
          left:0!important;
        }
      }
    }

  }
}
