# Supplementary material for: Metaproteome analysis reveals that syntrophy, competition, and phage-host interaction shape microbial communities in biogas plants
Source: Microbiome. 2019 Apr 27;7:69. doi: 10.1186/s40168-019-0673-y (PMC6486700; doi:10.1186/s40168-019-0673-y)
Supplement: Supplementary file 13 — An interactive version of Fig. 3. (ZIP 6150 kb) [file 40168_2019_673_MOESM13_ESM.zip › interactive_figure_3/bower_components/foundation/scss/foundation/components/_dropdown-buttons.scss]

// Foundation by ZURB
// foundation.zurb.com
// Licensed under MIT Open Source

@import "global";

//
// @variables
//
$include-html-button-classes: $include-html-classes !default;

// We use these to set the color of the pip in dropdown buttons
$dropdown-button-pip-color: $white !default;
$dropdown-button-pip-color-alt: $oil !default;

$button-pip-tny: rem-calc(6) !default;
$button-pip-sml: rem-calc(7) !default;
$button-pip-med: rem-calc(9) !default;
$button-pip-lrg: rem-calc(11) !default;

// We use these to style tiny dropdown buttons
$dropdown-button-padding-tny: $button-pip-tny * 7 !default;
$dropdown-button-pip-size-tny: $button-pip-tny !default;
$dropdown-button-pip-opposite-tny: $button-pip-tny * 3 !default;
$dropdown-button-pip-top-tny: -$button-pip-tny / 2 + rem-calc(1) !default;

// We use these to style small dropdown buttons
$dropdown-button-padding-sml: $button-pip-sml * 7 !default;
$dropdown-button-pip-size-sml: $button-pip-sml !default;
$dropdown-button-pip-opposite-sml: $button-pip-sml * 3 !default;
$dropdown-button-pip-top-sml: -$button-pip-sml / 2 + rem-calc(1) !default;

// We use these to style medium dropdown buttons
$dropdown-button-padding-med: $button-pip-med * 6 + rem-calc(3) !default;
$dropdown-button-pip-size-med: $button-pip-med - rem-calc(3) !default;
$dropdown-button-pip-opposite-med: $button-pip-med * 2.5 !default;
$dropdown-button-pip-top-med: -$button-pip-med / 2 + rem-calc(2) !default;

// We use these to style large dropdown buttons
$dropdown-button-padding-lrg: $button-pip-lrg * 5 + rem-calc(3) !default;
$dropdown-button-pip-size-lrg: $button-pip-lrg - rem-calc(6) !default;
$dropdown-button-pip-opposite-lrg: $button-pip-lrg * 2.5 !default;
$dropdown-button-pip-top-lrg: -$button-pip-lrg / 2 + rem-calc(3) !default;

// @mixins
//
// Dropdown Button Mixin
//
// We use this mixin to build off of the button mixin and add dropdown button styles
//
// $padding - Determines the size of button you're working with. Default: medium. Options [tiny, small, medium, large]
// $pip-color - Color of the little triangle that points to the dropdown. Default: $white.
// $base-style - Add in base-styles. This can be set to false. Default:true

@mixin dropdown-button($padding:medium, $pip-color:$white, $base-style:true) {

  // We add in base styles, but they can be negated by setting to 'false'.
  @if $base-style {
    position: relative;
    outline: none;

    // This creates the base styles for the triangle pip
    &::after {
      position: absolute;
      content: "";
      width: 0;
      height: 0;
      display: block;
      border-style: solid;
      border-color: $dropdown-button-pip-color transparent transparent transparent;
      top: 50%;
    }
  }

  // If we're dealing with tiny buttons, use these styles
  @if $padding == tiny {
    padding-#{$opposite-direction}: $dropdown-button-padding-tny;
    &:after {
      border-width: $dropdown-button-pip-size-tny;
      #{$opposite-direction}: $dropdown-button-pip-opposite-tny;
      margin-top: $dropdown-button-pip-top-tny;
    }
  }

  // If we're dealing with small buttons, use these styles
  @if $padding == small {
    padding-#{$opposite-direction}: $dropdown-button-padding-sml;
    &::after {
      border-width: $dropdown-button-pip-size-sml;
      #{$opposite-direction}: $dropdown-button-pip-opposite-sml;
      margin-top: $dropdown-button-pip-top-sml;
    }
  }

  // If we're dealing with default (medium) buttons, use these styles
  @if $padding == medium {
    padding-#{$opposite-direction}: $dropdown-button-padding-med;
    &::after {
      border-width: $dropdown-button-pip-size-med;
      #{$opposite-direction}: $dropdown-button-pip-opposite-med;
      margin-top: $dropdown-button-pip-top-med;
    }
  }

  // If we're dealing with large buttons, use these styles
  @if $padding == large {
    padding-#{$opposite-direction}: $dropdown-button-padding-lrg;
    &::after {
      border-width: $dropdown-button-pip-size-lrg;
      #{$opposite-direction}: $dropdown-button-pip-opposite-lrg;
      margin-top: $dropdown-button-pip-top-lrg;
    }
  }

  // We can control the pip color. We didn't use logic in this case, just set it and forget it.
  @if $pip-color {
    &::after { border-color: $pip-color transparent transparent transparent; }
  }
}

@include exports("dropdown-button") {
  @if $include-html-button-classes {
    .dropdown.button, button.dropdown { @include dropdown-button;
      &.tiny { @include dropdown-button(tiny,$base-style:false); }
      &.small { @include dropdown-button(small,$base-style:false); }
      &.large { @include dropdown-button(large,$base-style:false); }
      &.secondary:after { border-color: $dropdown-button-pip-color-alt transparent transparent transparent; }
    }
  }
}
