# Supplementary material for: Metaproteome analysis reveals that syntrophy, competition, and phage-host interaction shape microbial communities in biogas plants
Source: Microbiome. 2019 Apr 27;7:69. doi: 10.1186/s40168-019-0673-y (PMC6486700; doi:10.1186/s40168-019-0673-y)
Supplement: Supplementary file 13 — An interactive version of Fig. 3. (ZIP 6150 kb) [file 40168_2019_673_MOESM13_ESM.zip › interactive_figure_3/bower_components/foundation/scss/foundation/components/_flex-video.scss]

// Foundation by ZURB
// foundation.zurb.com
// Licensed under MIT Open Source

@import "global";

//
// @variables
//
$include-html-media-classes: $include-html-classes !default;

// We use these to control video container padding and margins
$flex-video-padding-top: rem-calc(25) !default;
$flex-video-padding-bottom: 67.5% !default;
$flex-video-margin-bottom: rem-calc(16) !default;

// We use this to control widescreen bottom padding
$flex-video-widescreen-padding-bottom: 56.34% !default;

//
// @mixins
//

@mixin flex-video-container {
  position: relative;
  padding-top: $flex-video-padding-top;
  padding-bottom: $flex-video-padding-bottom;
  height: 0;
  margin-bottom: $flex-video-margin-bottom;
  overflow: hidden;

  &.widescreen { padding-bottom: $flex-video-widescreen-padding-bottom; }
  &.vimeo { padding-top: 0; }

  iframe,
  object,
  embed,
  video {
    position: absolute;
    top: 0;
    #{$default-float}: 0;
    width: 100%;
    height: 100%;
  }
}

@include exports("flex-video") {
  @if $include-html-media-classes {
    .flex-video { @include flex-video-container; }
  }
}
