# Supplementary material for: Metaproteome analysis reveals that syntrophy, competition, and phage-host interaction shape microbial communities in biogas plants
Source: Microbiome. 2019 Apr 27;7:69. doi: 10.1186/s40168-019-0673-y (PMC6486700; doi:10.1186/s40168-019-0673-y)
Supplement: Supplementary file 13 — An interactive version of Fig. 3. (ZIP 6150 kb) [file 40168_2019_673_MOESM13_ESM.zip › interactive_figure_3/bower_components/foundation/scss/foundation/components/_forms.scss]

// Foundation by ZURB
// foundation.zurb.com
// Licensed under MIT Open Source

@import "global";
@import "buttons";

//
// @variables
//
$include-html-form-classes: $include-html-classes !default;

// We use this to set the base for lots of form spacing and positioning styles
$form-spacing: rem-calc(16) !default;

// We use these to style the labels in different ways
$form-label-pointer: pointer !default;
$form-label-font-size: rem-calc(14) !default;
$form-label-font-weight: $font-weight-normal !default;
$form-label-line-height: 1.5 !default;
$form-label-font-color: scale-color($black, $lightness: 30%) !default;
$form-label-small-transform: capitalize !default;
$form-label-bottom-margin: 0 !default;
$input-font-family: inherit !default;
$input-font-color: rgba(0,0,0,0.75) !default;
$input-font-size: rem-calc(14) !default;
$input-bg-color: $white !default;
$input-focus-bg-color: scale-color($white, $lightness: -2%) !default;
$input-border-color: scale-color($white, $lightness: -20%) !default;
$input-focus-border-color: scale-color($white, $lightness: -40%) !default;
$input-border-style: solid !default;
$input-border-width: 1px !default;
$input-border-radius: $global-radius !default;
$input-disabled-bg: $gainsboro !default;
$input-disabled-cursor: $cursor-default-value !default;
$input-box-shadow: inset 0 1px 2px rgba(0,0,0,0.1) !default;
$input-include-glowing-effect: true !default;

// We use these to style the fieldset border and spacing.
$fieldset-border-style: solid !default;
$fieldset-border-width: 1px !default;
$fieldset-border-color: $gainsboro !default;
$fieldset-padding: rem-calc(20) !default;
$fieldset-margin: rem-calc(18 0) !default;

// We use these to style the legends when you use them
$legend-bg: $white !default;
$legend-font-weight: $font-weight-bold !default;
$legend-padding: rem-calc(0 3) !default;

// We use these to style the prefix and postfix input elements
$input-prefix-bg: scale-color($white, $lightness: -5%) !default;
$input-prefix-border-color: scale-color($white, $lightness: -20%) !default;
$input-prefix-border-size: 1px !default;
$input-prefix-border-type: solid !default;
$input-prefix-overflow: hidden !default;
$input-prefix-font-color: $oil !default;
$input-prefix-font-color-alt: $white !default;

// We use this setting to turn on/off HTML5 number spinners (the up/down arrows)
$input-number-spinners: true !default;

// We use these to style the error states for inputs and labels
$input-error-message-padding: rem-calc(6 9 9) !default;
$input-error-message-top: -1px !default;
$input-error-message-font-size: rem-calc(12) !default;
$input-error-message-font-weight: $font-weight-normal !default;
$input-error-message-font-style: italic !default;
$input-error-message-font-color: $white !default;
$input-error-message-font-color-alt: $oil !default;

// We use this to style the glowing effect of inputs when focused
$glowing-effect-fade-time: 0.45s !default;
$glowing-effect-color: $input-focus-border-color !default;

// Select variables
$select-bg-color: $ghost !default;
$select-hover-bg-color: scale-color($select-bg-color, $lightness: -3%) !default;

//
// @MIXINS
//

// We use this mixin to give us form styles for rows inside of forms
@mixin form-row-base {
  .row { margin: 0 ((-$form-spacing) / 2);

    .column,
    .columns { padding: 0 $form-spacing / 2; }

    // Use this to collapse the margins of a form row
    &.collapse { margin: 0;

      .column,
      .columns { padding: 0; }
      input {
        @include side-radius($opposite-direction, 0);
      }

    }
  }
  input.column,
  input.columns,
  textarea.column,
  textarea.columns { padding-#{$default-float}: $form-spacing / 2; }
}

// @MIXIN
//
// We use this mixin to give all basic form elements their style
@mixin form-element {
  background-color: $input-bg-color;
  font-family: $input-font-family;
  border: {
    style: $input-border-style;
    width: $input-border-width;
    color: $input-border-color;
  }
  box-shadow: $input-box-shadow;
  color: $input-font-color;
  display: block;
  font-size: $input-font-size;
  margin: 0 0 $form-spacing 0;
  padding: $form-spacing / 2;
  height: ($input-font-size + ($form-spacing * 1.5) - rem-calc(1));
  width: 100%;
  @include box-sizing(border-box);
  @if $input-include-glowing-effect {
    @include block-glowing-effect(focus, $glowing-effect-fade-time, $glowing-effect-color);
  }
  // Basic focus styles
  &:focus {
    background: $input-focus-bg-color;
    border-color: $input-focus-border-color;
    outline: none;
  }
  // Disbaled Styles
  &:disabled {
    background-color: $input-disabled-bg;
    cursor: $input-disabled-cursor;
  }

  // Disabled background input background color
  &[disabled],
  &[readonly],
  fieldset[disabled] & {
    background-color: $input-disabled-bg;
    cursor: $input-disabled-cursor;
  }
}

// @MIXIN
//
// We use this mixin to create form labels
//
// $alignment - Alignment options. Default: false. Options: [right, inline, false]
// $base-style - Control whether or not the base styles come through. Default: true.
@mixin form-label($alignment:false, $base-style:true) {

  // Control whether or not the base styles come through.
  @if $base-style {
    font-size: $form-label-font-size;
    color: $form-label-font-color;
    cursor: $form-label-pointer;
    display: block;
    font-weight: $form-label-font-weight;
    line-height: $form-label-line-height;
    margin-bottom: $form-label-bottom-margin;
  }

  // Alignment options
  @if $alignment == right {
    float: none !important;
    text-align: right;
  }
  @else if $alignment == inline {
    margin: 0 0 $form-spacing 0;
    padding: $form-spacing / 2 + rem-calc($input-border-width) 0;
  }
}

// We use this mixin to create postfix/prefix form Labels
@mixin prefix-postfix-base {
  display: block;
  position: relative;
  z-index: 2;
  text-align: center;
  width: 100%;
  padding-top: 0;
  padding-bottom: 0;
  border-style: $input-prefix-border-type;
  border-width: $input-prefix-border-size;
  overflow: $input-prefix-overflow;
  font-size: $form-label-font-size;
  height: ($input-font-size + ($form-spacing * 1.5) - rem-calc(1));
  line-height: ($input-font-size + ($form-spacing * 1.5) - rem-calc(1));
}

// @MIXIN
//
// We use this mixin to create prefix label styles
// $bg - Default:$input-prefix-bg || scale-color($white, $lightness: -5%) !default;
// $is-button - Toggle position settings if prefix is a button. Default:false
//
@mixin prefix($bg:$input-prefix-bg, $border:$input-prefix-border-color, $is-button:false) {

  @if $bg {
    $bg-lightness: lightness($bg);
    background: $bg;
    border-#{$opposite-direction}: none;

    // Control the font color based on background brightness
    @if $bg-lightness > 70% or $bg == yellow { color: $input-prefix-font-color; }
    @else { color: $input-prefix-font-color-alt; }
  }

  @if $border {
    border-color: $border;
  }

  @if $is-button {
    padding-#{$default-float}: 0;
    padding-#{$opposite-direction}: 0;
    padding-top: 0;
    padding-bottom: 0;
    text-align: center;
    line-height: rem-calc(34);
    border: none;
  }

}

// @MIXIN
//
// We use this mixin to create postfix label styles
// $bg - Default:$input-prefix-bg || scale-color($white, $lightness: -5%) !default;
// $is-button - Toggle position settings if prefix is a button. Default: false
@mixin postfix($bg:$input-prefix-bg, $border:$input-prefix-border-color, $is-button:false) {

  @if $bg {
    $bg-lightness: lightness($bg);
    background: $bg;
    border-#{$default-float}: none;

    // Control the font color based on background brightness
    @if $bg-lightness > 70%  or $bg == yellow { color: $input-prefix-font-color; }
    @else { color: $input-prefix-font-color-alt; }
  }

  @if $border {
    border-color: $border;
  }

  @if $is-button {
    padding-#{$default-float}: 0;
    padding-#{$opposite-direction}: 0;
    padding-top: 0;
    padding-bottom: 0;
    text-align: center;
    line-height: rem-calc(34);
    border: none;
  }

}

// We use this mixin to style fieldsets
@mixin fieldset {
  border: $fieldset-border-width $fieldset-border-style $fieldset-border-color;
  padding: $fieldset-padding;
  margin: $fieldset-margin;

  // and legend styles
  legend {
    font-weight: $legend-font-weight;
    background: $legend-bg;
    padding: $legend-padding;
    margin: 0;
    margin-#{$default-float}: rem-calc(-3);
  }
}

// @MIXIN
//
// We use this mixin to control border and background color of error inputs
// $color - Default: $alert-color (found in settings file)
@mixin form-error-color($color:$alert-color) {
  border-color: $color;
  background-color: rgba($color, 0.1);

  // Go back to normal on focus
  &:focus {
    background: $input-focus-bg-color;
    border-color: $input-focus-border-color;
  }
}

// @MIXIN
//
// We use this simple mixin to style labels for error inputs
// $color - Default:$alert-color. Found in settings file
@mixin form-label-error-color($color:$alert-color) { color: $color; }

// @MIXIN
//
// We use this mixin to create error message styles
// $bg - Default: $alert-color (Found in settings file)
@mixin form-error-message($bg:$alert-color) {
  display: block;
  padding: $input-error-message-padding;
  margin-top: $input-error-message-top;
  margin-bottom: $form-spacing;
  font-size: $input-error-message-font-size;
  font-weight: $input-error-message-font-weight;
  font-style: $input-error-message-font-style;

  // We can control the text color based on the brightness of the background.
  $bg-lightness: lightness($bg);
  background: $bg;
  @if $bg-lightness < 70% or $bg == yellow { color: $input-error-message-font-color; }
  @else { color: $input-error-message-font-color-alt; }
}

// We use this mixin to style select elements
@mixin form-select  {
  -webkit-appearance: none !important;
  -webkit-border-radius: 0px;
  background-color: $select-bg-color;

  // Hide the dropdown arrow shown in newer IE versions
  &::-ms-expand {
    display: none;
  }

  // The custom arrow have some fake horizontal padding so we can align it
  // from the right side of the element without relying on CSS3
  background-image: url(data:image/svg+xml;base64,PHN2ZyB4bWxucz0iaHR0cDovL3d3dy53My5vcmcvMjAwMC9zdmciIHZlcnNpb249IjEuMSIgeD0iMTJweCIgeT0iMHB4IiB3aWR0aD0iMjRweCIgaGVpZ2h0PSIzcHgiIHZpZXdCb3g9IjAgMCA2IDMiIGVuYWJsZS1iYWNrZ3JvdW5kPSJuZXcgMCAwIDYgMyIgeG1sOnNwYWNlPSJwcmVzZXJ2ZSI+PHBvbHlnb24gcG9pbnRzPSI1Ljk5MiwwIDIuOTkyLDMgLTAuMDA4LDAgIi8+PC9zdmc+);

  // We can safely use leftmost and rightmost now
  background-position: if($text-direction == 'rtl', 0%, 100%) center;

  background-repeat: no-repeat;
  border: {
    style: $input-border-style;
    width: $input-border-width;
    color: $input-border-color;
  }
  padding: $form-spacing / 2;
  font-size: $input-font-size;
  font-family: $body-font-family;
  color: $input-font-color;
  line-height: normal;
  @include radius(0);
  &.radius { @include radius($global-radius); }
  &:hover {
    background-color: $select-hover-bg-color;
    border-color: $input-focus-border-color;
  }
  // Disabled Styles
  &:disabled {
    background-color: $input-disabled-bg;
    cursor: $input-disabled-cursor;
  }
}

// We use this mixin to turn on/off HTML5 number spinners
@mixin html5number($browser, $on:true) {
  @if $on==false {
      @if $browser==webkit {
        -webkit-appearance: none;
        margin: 0;
      } @else if $browser==moz {
        -moz-appearance: textfield;
      }
  }
}

@include exports("form") {
  @if $include-html-form-classes {
    /* Standard Forms */
    form { margin: 0 0 $form-spacing; }

    /* Using forms within rows, we need to set some defaults */
    form .row { @include form-row-base; }

    /* Label Styles */
    label { @include form-label;
      &.right { @include form-label(right,false); }
      &.inline { @include form-label(inline,false); }
      /* Styles for required inputs */
      small {
        text-transform: $form-label-small-transform;
        color: scale-color($form-label-font-color, $lightness: 15%);
      }
    }

    /* Attach elements to the beginning or end of an input */
    .prefix,
    .postfix { @include prefix-postfix-base; }

    /* Adjust padding, alignment and radius if pre/post element is a button */
    .postfix.button { @include button-size(false,false); @include postfix(false, false, true); }
    .prefix.button { @include button-size(false,false); @include prefix(false, false, true); }

    .prefix.button.radius { @include radius(0); @include side-radius($default-float, $button-radius); }
    .postfix.button.radius { @include radius(0); @include side-radius($opposite-direction, $button-radius); }
    .prefix.button.round { @include radius(0); @include side-radius($default-float, $button-round); }
    .postfix.button.round { @include radius(0); @include side-radius($opposite-direction, $button-round); }

    /* Separate prefix and postfix styles when on span or label so buttons keep their own */
    span.prefix,label.prefix { @include prefix(); }
    span.postfix,label.postfix { @include postfix(); }

    /* We use this to get basic styling on all basic form elements */
    input[type="text"],
    input[type="password"],
    input[type="date"],
    input[type="datetime"],
    input[type="datetime-local"],
    input[type="month"],
    input[type="week"],
    input[type="email"],
    input[type="number"],
    input[type="search"],
    input[type="tel"],
    input[type="time"],
    input[type="url"],
    input[type="color"],
    textarea {
      -webkit-appearance: none;
      -webkit-border-radius: 0px;
      @include form-element;
      @if $input-include-glowing-effect == false {
          @include single-transition(all, 0.15s, linear);
      }
      &.radius {
        @include radius($input-border-radius);
      }
    }

    form {
      .row {
        .prefix-radius.row.collapse {
          input,
          textarea,
          select { @include radius(0); @include side-radius($opposite-direction, $button-radius); }
          .prefix { @include radius(0); @include side-radius($default-float, $button-radius); }
        }
        .postfix-radius.row.collapse {
          input,
          textarea,
          select { @include radius(0); @include side-radius($default-float, $button-radius); }
          .postfix { @include radius(0); @include side-radius($opposite-direction, $button-radius); }
        }
        .prefix-round.row.collapse {
          input,
          textarea,
          select { @include radius(0); @include side-radius($opposite-direction, $button-round); }
          .prefix { @include radius(0); @include side-radius($default-float, $button-round); }
        }
        .postfix-round.row.collapse {
          input,
          textarea,
          select { @include radius(0); @include side-radius($default-float, $button-round); }
          .postfix { @include radius(0); @include side-radius($opposite-direction, $button-round); }
        }
      }
    }

    input[type="submit"] {
      -webkit-appearance: none;
      -webkit-border-radius: 0px;
    }

    /* Respect enforced amount of rows for textarea */
    textarea[rows] {
      height: auto;
    }

	/* Not allow resize out of parent */
	textarea {
		max-width: 100%;
	}

    /* Add height value for select elements to match text input height */
    select {
      @include form-select;
      height: ($input-font-size + ($form-spacing * 1.5) - rem-calc(1));
    }

    /* Adjust margin for form elements below */
    input[type="file"],
    input[type="checkbox"],
    input[type="radio"],
    select {
      margin: 0 0 $form-spacing 0;
    }

    input[type="checkbox"] + label,
    input[type="radio"] + label {
      display: inline-block;
      margin-#{$default-float}: $form-spacing * .5;
      margin-#{$opposite-direction}: $form-spacing;
      margin-bottom: 0;
      vertical-align: baseline;
    }

    /* Normalize file input width */
    input[type="file"] {
      width:100%;
    }

    /* HTML5 Number spinners settings */
    input[type=number] {
      @include html5number(moz, $input-number-spinners)
    }
    input[type="number"]::-webkit-inner-spin-button,
    input[type="number"]::-webkit-outer-spin-button {
      @include html5number(webkit, $input-number-spinners);
    }

    /* We add basic fieldset styling */
    fieldset {
      @include fieldset;
    }

    /* Error Handling */

    #{data('abide')} {
      .error small.error, .error span.error, span.error, small.error {
        @include form-error-message;
      }
      span.error, small.error { display: none; }
    }

    span.error, small.error {
      @include form-error-message;
    }

    .error {
      input,
      textarea,
      select {
        margin-bottom: 0;
      }

      input[type="checkbox"],
      input[type="radio"] {
        margin-bottom: $form-spacing
      }

      label,
      label.error {
        @include form-label-error-color;
      }

      small.error {
        @include form-error-message;
      }

      > label {
        > small {
          color: scale-color($form-label-font-color, $lightness: 15%);
          background: transparent;
          padding: 0;
          text-transform: $form-label-small-transform;
          font-style: normal;
          font-size: 60%;
          margin: 0;
          display: inline;
        }
      }

      span.error-message {
        display: block;
      }
    }

    input.error,
    textarea.error,
    select.error {
      margin-bottom: 0;
    }
    label.error { @include form-label-error-color; }
  }
}
