# Supplementary material for: Metaproteome analysis reveals that syntrophy, competition, and phage-host interaction shape microbial communities in biogas plants
Source: Microbiome. 2019 Apr 27;7:69. doi: 10.1186/s40168-019-0673-y (PMC6486700; doi:10.1186/s40168-019-0673-y)
Supplement: Supplementary file 13 — An interactive version of Fig. 3. (ZIP 6150 kb) [file 40168_2019_673_MOESM13_ESM.zip › interactive_figure_3/bower_components/foundation/scss/foundation/components/_magellan.scss]

// Foundation by ZURB
// foundation.zurb.com
// Licensed under MIT Open Source

@import "global";

//
// @variables
//
$include-html-magellan-classes: $include-html-classes !default;

$magellan-bg: $white !default;
$magellan-padding: 10px !default;

@include exports("magellan") {
  @if $include-html-magellan-classes {

    #{data('magellan-expedition')}, #{data('magellan-expedition-clone')} {
      background: $magellan-bg;
      z-index: 50;
      min-width: 100%;
      padding: $magellan-padding;

      .sub-nav {
        margin-bottom: 0;
        dd { margin-bottom: 0; }
        a {
          line-height: 1.8em;
        }
      }
    }

  }
}
