# Supplementary material for: Metaproteome analysis reveals that syntrophy, competition, and phage-host interaction shape microbial communities in biogas plants
Source: Microbiome. 2019 Apr 27;7:69. doi: 10.1186/s40168-019-0673-y (PMC6486700; doi:10.1186/s40168-019-0673-y)
Supplement: Supplementary file 13 — An interactive version of Fig. 3. (ZIP 6150 kb) [file 40168_2019_673_MOESM13_ESM.zip › interactive_figure_3/bower_components/foundation/scss/foundation/components/_orbit.scss]

// Foundation by ZURB
// foundation.zurb.com
// Licensed under MIT Open Source

@import "global";

// @variables
//
$include-html-orbit-classes: $include-html-classes !default;

// We use these to control the caption styles
$orbit-container-bg: none !default;
$orbit-caption-bg: rgba(51,51,51, 0.8) !default;
$orbit-caption-font-color: $white !default;
$orbit-caption-font-size: rem-calc(14) !default;
$orbit-caption-position: "bottom" !default; // Supported values: "bottom", "under"
$orbit-caption-padding: rem-calc(10 14) !default;
$orbit-caption-height: auto !default;

// We use these to control the left/right nav styles
$orbit-nav-bg: transparent !default;
$orbit-nav-bg-hover: rgba(0,0,0,0.3) !default;
$orbit-nav-arrow-color: $white !default;
$orbit-nav-arrow-color-hover: $white !default;

// We use these to control the timer styles
$orbit-timer-bg: rgba(255,255,255,0.3) !default;
$orbit-timer-show-progress-bar: true !default;

// We use these to control the bullet nav styles
$orbit-bullet-nav-color: $iron !default;
$orbit-bullet-nav-color-active: $aluminum !default;
$orbit-bullet-radius: rem-calc(9) !default;

// We use these to controls the style of slide numbers
$orbit-slide-number-bg: rgba(0,0,0,0) !default;
$orbit-slide-number-font-color: $white !default;
$orbit-slide-number-padding: rem-calc(5) !default;

// Graceful Loading Wrapper and preloader
$wrapper-class: "slideshow-wrapper" !default;
$preloader-class: "preloader" !default;

// Hide controls on small
$orbit-nav-hide-for-small: true !default;
$orbit-bullet-hide-for-small: true !default;
$orbit-timer-hide-for-small: true !default;


@include exports("orbit") {
  @if $include-html-orbit-classes {

    @-webkit-keyframes rotate {
      from { -webkit-transform: rotate(0deg); }
      to { -webkit-transform: rotate(360deg); }
    }
    @-moz-keyframes rotate {
      from { -moz-transform: rotate(0deg); }
      to { -moz-transform: rotate(360deg); }
    }
    @-o-keyframes rotate {
      from { -o-transform: rotate(0deg); }
      to { -o-transform: rotate(360deg); }
    }
    @keyframes rotate {
      from { transform: rotate(0deg); }
      to { transform: rotate(360deg); }
    }

    /* Orbit Graceful Loading */
    .#{$wrapper-class} {
      position: relative;

      ul {
        // Prevent bullets showing before .orbit-container is loaded
        list-style-type: none;
        margin: 0;

        // Hide all list items
        li,
        li .orbit-caption { display: none; }

        // ...except for the first one
        li:first-child { display: block; }
      }

      .orbit-container { background-color: transparent;

        // Show images when .orbit-container is loaded
        li { display: block;

          .orbit-caption { display: block; }
        }
        .orbit-bullets li {
          display: inline-block;
        }
      }

      // Orbit preloader
      .#{$preloader-class} {
        display: block;
        width: 40px;
        height: 40px;
        position: absolute;
        top: 50%;
        left: 50%;
        margin-top: -20px;
        margin-left: -20px;
        border: solid 3px;
        border-color: $charcoal $white;
        @include radius(1000px);
        animation-name: rotate;
        animation-duration: 1.5s;
        animation-iteration-count: infinite;
        animation-timing-function: linear;
      }
    }

 
    .orbit-container {
      overflow: hidden;
      width: 100%;
      position: relative;
      background: $orbit-container-bg;

      .orbit-slides-container {
        list-style: none;
        margin: 0;
        padding: 0;
        position: relative;

        // Prevents images (and captions) from disappearing after first rotation on Chrome for Android
        -webkit-transform: translateZ(0);

        img { display: block; max-width: 100%; }

        &>* {
          position: absolute;
          top: 0;
          width: 100%;
          @if $text-direction == rtl {
            margin-right: 100%;
          }
          @else {
            margin-left: 100%;
          }

          &:first-child {
            @if $text-direction == rtl {
            margin-right: 0%;
            }
            @else {
            margin-left: 0%;
            }
          }

          .orbit-caption {
            @if $orbit-caption-position == "bottom" {
              position: absolute;
              bottom: 0;
            } @else if $orbit-caption-position == "under" {
              position: relative;
            }

            background-color: $orbit-caption-bg;
            color: $orbit-caption-font-color;
            width: 100%;
            padding: $orbit-caption-padding;
            font-size: $orbit-caption-font-size;
          }
        }
      }

      .orbit-slide-number {
        position: absolute;
        top: 10px;
        #{$default-float}: 10px;
        font-size: 12px;
        span { font-weight: 700; padding: $orbit-slide-number-padding;}
        color: $orbit-slide-number-font-color;
        background: $orbit-slide-number-bg;
        z-index: 10;
      }

      .orbit-timer {
        position: absolute;
        top: 12px;
        #{$opposite-direction}: 10px;
        height: 6px;
        width: 100px;
        z-index: 10;
        .orbit-progress {
          @if $orbit-timer-show-progress-bar {
            height: 3px;
            background-color: $orbit-timer-bg;
            display: block;
            width: 0%;
            position: relative;
            right: 20px;
            top: 5px;
          }
        }

        // Play button
        & > span {
          display: none;
          position: absolute;
          top: 0px;
          #{$opposite-direction}: 0;
          width: 11px;
          height: 14px;
          border: solid 4px $white;
          border-top: none;
          border-bottom: none;
        }
      
        // Pause button
        &.paused {
          & > span {
            #{$opposite-direction}: -4px;
            top: 0px;
            width: 11px;
            height: 14px;
            border: inset 8px;
            border-left-style: solid;
            border-color: transparent;
            border-left-color: $white;
            &.dark { 
              border-left-color: $oil;
            }
          }
        }
      }
      
      

      &:hover .orbit-timer > span { display: block; }

      // Let's get those controls to be right in the center on each side
      .orbit-prev,
      .orbit-next {
        position: absolute;
        top: 45%;
        margin-top: -25px;
        width: 36px;
        height: 60px;
        line-height: 50px;
        color: white;
        background-color: $orbit-nav-bg;
        text-indent: -9999px !important;
        z-index: 10;

        &:hover {
          background-color: $orbit-nav-bg-hover;
        }

        & > span {
          position: absolute;
          top: 50%;
          margin-top: -10px;
          display: block;
          width: 0;
          height: 0;
          border: inset 10px;
        }
      }
      .orbit-prev { #{$default-float}: 0;
        & > span {
          border-#{$opposite-direction}-style: solid;
          border-color: transparent;
          border-#{$opposite-direction}-color: $orbit-nav-arrow-color;
        }
        &:hover > span {
          border-#{$opposite-direction}-color: $orbit-nav-arrow-color-hover;
        }
      }
      .orbit-next { #{$opposite-direction}: 0;
        & > span {
          border-color: transparent;
          border-#{$default-float}-style: solid;
          border-#{$default-float}-color: $orbit-nav-arrow-color;
          #{$default-float}: 50%;
          margin-#{$default-float}: -4px;
        }
        &:hover > span {
          border-#{$default-float}-color: $orbit-nav-arrow-color-hover;
        }
      }
    }

    .orbit-bullets-container { text-align: center; }
    .orbit-bullets {
      margin: 0 auto 30px auto;
      overflow: hidden;
      position: relative;
      top: 10px;
      float: none;
      text-align: center;
      display: block;

      li {
        cursor:pointer;
        display: inline-block;
        width: $orbit-bullet-radius;
        height: $orbit-bullet-radius;
        background: $orbit-bullet-nav-color;
        // float: $default-float;
        float: none;
        margin-#{$opposite-direction}: 6px;
        @include radius(1000px);

        &.active {
          background: $orbit-bullet-nav-color-active;
        }

        &:last-child { margin-#{$opposite-direction}: 0; }
      }
    }

    .touch {
      .orbit-container {
        .orbit-prev,
        .orbit-next { display: none; }
      }

      .orbit-bullets { display: none; }
    }


    @media #{$medium-up} {

      .touch {
        .orbit-container {
          .orbit-prev,
          .orbit-next { display: inherit; }
        }

        .orbit-bullets { display: block; }
      }

    }

    @media #{$small-only} {
      .orbit-stack-on-small {
        .orbit-slides-container {height: auto !important;}
        .orbit-slides-container > * {
          position: relative;
          margin:0% !important;
          opacity:1 !important;
        }

        .orbit-slide-number {
          display: none;
        }
      }

      @if $orbit-timer-hide-for-small {
         .orbit-timer{display: none;}
      }
      @if $orbit-nav-hide-for-small {
         .orbit-next,.orbit-prev{display: none;}
      }
      @if $orbit-bullet-hide-for-small {
         .orbit-bullets{display: none;}
      }
    }
  }
}
