# Supplementary material for: Metaproteome analysis reveals that syntrophy, competition, and phage-host interaction shape microbial communities in biogas plants
Source: Microbiome. 2019 Apr 27;7:69. doi: 10.1186/s40168-019-0673-y (PMC6486700; doi:10.1186/s40168-019-0673-y)
Supplement: Supplementary file 13 — An interactive version of Fig. 3. (ZIP 6150 kb) [file 40168_2019_673_MOESM13_ESM.zip › interactive_figure_3/bower_components/foundation/scss/foundation/components/_pagination.scss]

// Foundation by ZURB
// foundation.zurb.com
// Licensed under MIT Open Source

@import "global";

//
// @variables
//
$include-pagination-classes: $include-html-classes !default;

// We use these to control the pagination container
$pagination-height: rem-calc(24) !default;
$pagination-margin: rem-calc(-5) !default;

// We use these to set the list-item properties
$pagination-li-float: $default-float !default;
$pagination-li-height: rem-calc(24) !default;
$pagination-li-font-color: $jet !default;
$pagination-li-font-size: rem-calc(14) !default;
$pagination-li-margin: rem-calc(5) !default;

// We use these for the pagination anchor links
$pagination-link-pad: rem-calc(1 10 1) !default;
$pagination-link-font-color: $aluminum !default;
$pagination-link-active-bg: scale-color($white, $lightness: -10%) !default;

// We use these for disabled anchor links
$pagination-link-unavailable-cursor: default !default;
$pagination-link-unavailable-font-color: $aluminum !default;
$pagination-link-unavailable-bg-active: transparent !default;

// We use these for currently selected anchor links
$pagination-link-current-background: $primary-color !default;
$pagination-link-current-font-color: $white !default;
$pagination-link-current-font-weight: $font-weight-bold !default;
$pagination-link-current-cursor: default !default;
$pagination-link-current-active-bg: $primary-color !default;

// @mixins
//
// Style the pagination container. Currently only used when centering elements.
// $center - Default: false, Options: true
@mixin pagination-container($center:false) {
  @if $center { text-align: center; }
}

// @mixins
// Style unavailable list items
@mixin pagination-unavailable-item {
  a, button {
    cursor: $pagination-link-unavailable-cursor;
    color: $pagination-link-unavailable-font-color;
  }
  &:hover a,
  & a:focus,

  &:hover button,
  & button:focus
  { background: $pagination-link-unavailable-bg-active; }
}
// @mixins
// Style the current list item. Do not assume that the current item has
// an anchor <a> element.
// $has-anchor - Default: true, Options: false
@mixin pagination-current-item($has-anchor: true) {
  @if $has-anchor {
    a, button {
      background: $pagination-link-current-background;
      color: $pagination-link-current-font-color;
      font-weight: $pagination-link-current-font-weight;
      cursor: $pagination-link-current-cursor;

      &:hover,
      &:focus { background: $pagination-link-current-active-bg; }
    }
  } @else {
    height: auto;
    padding: $pagination-link-pad;
    background: $pagination-link-current-background;
    color: $pagination-link-current-font-color;
    font-weight: $pagination-link-current-font-weight;
    cursor: $pagination-link-current-cursor;
    @include radius;

    &:hover,
    &:focus { background: $pagination-link-current-active-bg; }
  }
}

// @mixins
//
// We use this mixin to set the properties for the creating Foundation pagination
// $center - Left or center align the li elements. Default: false
// $base-style - Sets base styles for pagination. Default: true, Options: false
// $use-default-classes - Makes unavailable & current classes available for use. Default: true
@mixin pagination($center:false, $base-style:true, $use-default-classes:true) {

  @if $base-style {
    display: block;
    min-height: $pagination-height;
    margin-#{$default-float}: $pagination-margin;

    li {
      height: $pagination-li-height;
      color: $pagination-li-font-color;
      font-size: $pagination-li-font-size;
      margin-#{$default-float}: $pagination-li-margin;

      a, button {
        display: block;
        padding: $pagination-link-pad;
        color: $pagination-link-font-color;
        background: none;
        @include radius;
        font-weight: normal;
        font-size: 1em;
        line-height: inherit;
        @include single-transition(background-color);
      }

      &:hover a,
      a:focus,
      &:hover button,
      button:focus
      { background: $pagination-link-active-bg; }

      @if $use-default-classes {
        &.unavailable { @include pagination-unavailable-item(); }
        &.current { @include pagination-current-item(); }
      }
    }
  }

  // Left or center align the li elements
  li {
    @if $center {
      float: none;
      display: inline-block;
    } @else {
      float: $pagination-li-float;
      display: block;
    }
  }
}

@include exports("pagination") {
  @if $include-pagination-classes {
    ul.pagination {
      @include pagination;
    }

    /* Pagination centred wrapper */
    .pagination-centered {
      @include pagination-container(true);

      ul.pagination {
        @include pagination(true, false);
      }
    }
  }
}
