# Supplementary material for: Metaproteome analysis reveals that syntrophy, competition, and phage-host interaction shape microbial communities in biogas plants
Source: Microbiome. 2019 Apr 27;7:69. doi: 10.1186/s40168-019-0673-y (PMC6486700; doi:10.1186/s40168-019-0673-y)
Supplement: Supplementary file 13 — An interactive version of Fig. 3. (ZIP 6150 kb) [file 40168_2019_673_MOESM13_ESM.zip › interactive_figure_3/bower_components/foundation/scss/foundation/components/_panels.scss]

// Foundation by ZURB
// foundation.zurb.com
// Licensed under MIT Open Source

@import "global";

//
// @variables
//
$include-html-panel-classes: $include-html-classes !default;

// We use these to control the background and border styles
$panel-bg: scale-color($white, $lightness: -5%) !default;
$panel-border-style: solid !default;
$panel-border-size: 1px !default;

// We use this % to control how much we darken things on hover
$panel-function-factor: -11% !default;
$panel-border-color: scale-color($panel-bg, $lightness: $panel-function-factor) !default;

// We use these to set default inner padding and bottom margin
$panel-margin-bottom: rem-calc(20) !default;
$panel-padding: rem-calc(20) !default;

// We use these to set default font colors
$panel-font-color: $oil !default;
$panel-font-color-alt: $white !default;

$panel-header-adjust: true !default;
$callout-panel-link-color: $primary-color !default;
//
// @mixins
//
// We use this mixin to create panels.
// $bg - Sets the panel background color. Default: $panel-pg || scale-color($white, $lightness: -5%) !default
// $padding - Sets the panel padding amount. Default: $panel-padding || rem-calc(20)
// $adjust - Sets the font color based on the darkness of the bg & resets header line-heights for panels. Default: $panel-header-adjust || true
@mixin panel($bg:$panel-bg, $padding:$panel-padding, $adjust:$panel-header-adjust) {

  @if $bg {
    $bg-lightness: lightness($bg);

    border-style: $panel-border-style;
    border-width: $panel-border-size;
    border-color: scale-color($bg, $lightness: $panel-function-factor);
    margin-bottom: $panel-margin-bottom;
    padding: $padding;

    background: $bg;
    @if $bg-lightness >= 50% { color: $panel-font-color; }
    @else { color: $panel-font-color-alt; }

    // Respect the padding, fool.
    &>:first-child { margin-top: 0; }
    &>:last-child { margin-bottom: 0; }

    @if $adjust {
      // We set the font color based on the darkness of the bg.
      @if $bg-lightness >= 50% { 
        h1,h2,h3,h4,h5,h6,p,li,dl { color: $panel-font-color; }
      }
      @else { 
        h1,h2,h3,h4,h5,h6,p,li,dl { color: $panel-font-color-alt; }
      }

      // reset header line-heights for panels
      h1,h2,h3,h4,h5,h6 {
        line-height: 1; margin-bottom: rem-calc(20) / 2;
        &.subheader { line-height: 1.4; }
      }
    }
  }
}

@include exports("panel") {
  @if $include-html-panel-classes {

    /* Panels */
    .panel { @include panel;

      &.callout {
        @include panel(scale-color($primary-color, $lightness: 94%));
        a:not(.button) {
          color: $callout-panel-link-color;
        }
      }

      &.radius {
        @include radius;
      }

    }

  }
}
