# Supplementary material for: Metaproteome analysis reveals that syntrophy, competition, and phage-host interaction shape microbial communities in biogas plants
Source: Microbiome. 2019 Apr 27;7:69. doi: 10.1186/s40168-019-0673-y (PMC6486700; doi:10.1186/s40168-019-0673-y)
Supplement: Supplementary file 13 — An interactive version of Fig. 3. (ZIP 6150 kb) [file 40168_2019_673_MOESM13_ESM.zip › interactive_figure_3/bower_components/foundation/scss/foundation/components/_pricing-tables.scss]

// Foundation by ZURB
// foundation.zurb.com
// Licensed under MIT Open Source

@import "global";

//
// @variables
//
$include-html-pricing-classes: $include-html-classes !default;

// We use this to control the border color
$price-table-border: solid 1px $gainsboro !default;

// We use this to control the bottom margin of the pricing table
$price-table-margin-bottom: rem-calc(20) !default;

// We use these to control the title styles
$price-title-bg: $oil !default;
$price-title-padding: rem-calc(15 20) !default;
$price-title-align: center !default;
$price-title-color: $smoke !default;
$price-title-weight: $font-weight-normal !default;
$price-title-size: rem-calc(16) !default;
$price-title-font-family: $body-font-family !default;

// We use these to control the price styles
$price-money-bg: $vapor !default;
$price-money-padding: rem-calc(15 20) !default;
$price-money-align: center !default;
$price-money-color: $oil !default;
$price-money-weight: $font-weight-normal !default;
$price-money-size: rem-calc(32) !default;
$price-money-font-family: $body-font-family !default;


// We use these to control the description styles
$price-bg: $white !default;
$price-desc-color: $monsoon !default;
$price-desc-padding: rem-calc(15) !default;
$price-desc-align: center !default;
$price-desc-font-size: rem-calc(12) !default;
$price-desc-weight: $font-weight-normal !default;
$price-desc-line-height: 1.4 !default;
$price-desc-bottom-border: dotted 1px $gainsboro !default;

// We use these to control the list item styles
$price-item-color: $oil !default;
$price-item-padding: rem-calc(15) !default;
$price-item-align: center !default;
$price-item-font-size: rem-calc(14) !default;
$price-item-weight: $font-weight-normal !default;
$price-item-bottom-border: dotted 1px $gainsboro !default;

// We use these to control the CTA area styles
$price-cta-bg: $white !default;
$price-cta-align: center !default;
$price-cta-padding: rem-calc(20 20 0) !default;

// @mixins
//
// We use this to create the container element for the pricing tables
@mixin pricing-table-container {
  border: $price-table-border;
  margin-#{$default-float}: 0;
  margin-bottom: $price-table-margin-bottom;

  & * {
    list-style: none;
    line-height: 1;
  }
}
// @mixins
//
// We use this mixin to create the pricing table title styles
@mixin pricing-table-title {
  background-color: $price-title-bg;
  padding: $price-title-padding;
  text-align: $price-title-align;
  color: $price-title-color;
  font-weight: $price-title-weight;
  font-size: $price-title-size;
  font-family: $price-title-font-family;
}

// @mixins
//
// We use this mixin to control the pricing table price styles
@mixin pricing-table-price {
  background-color: $price-money-bg;
  padding: $price-money-padding;
  text-align: $price-money-align;
  color: $price-money-color;
  font-weight: $price-money-weight;
  font-size: $price-money-size;
  font-family: $price-money-font-family;
}

// @mixins
//
// We use this mixin to create the description styles for the pricing table
@mixin pricing-table-description {
  background-color: $price-bg;
  padding: $price-desc-padding;
  text-align: $price-desc-align;
  color: $price-desc-color;
  font-size: $price-desc-font-size;
  font-weight: $price-desc-weight;
  line-height: $price-desc-line-height;
  border-bottom: $price-desc-bottom-border;
}

// @mixins
//
// We use this mixin to style the bullet items in the pricing table
@mixin pricing-table-bullet {
  background-color: $price-bg;
  padding: $price-item-padding;
  text-align: $price-item-align;
  color: $price-item-color;
  font-size: $price-item-font-size;
  font-weight: $price-item-weight;
  border-bottom: $price-item-bottom-border;
}

// @mixins
//
// We use this mixin to style the CTA area of the pricing tables
@mixin pricing-table-cta {
  background-color: $price-cta-bg;
  text-align: $price-cta-align;
  padding: $price-cta-padding;
}

@include exports("pricing-table") {
  @if $include-html-pricing-classes {

    /* Pricing Tables */
    .pricing-table {
      @include pricing-table-container;

      .title { @include pricing-table-title; }
      .price { @include pricing-table-price; }
      .description { @include pricing-table-description; }
      .bullet-item { @include pricing-table-bullet; }
      .cta-button { @include pricing-table-cta; }
    }

  }
}
