# Supplementary material for: Metaproteome analysis reveals that syntrophy, competition, and phage-host interaction shape microbial communities in biogas plants
Source: Microbiome. 2019 Apr 27;7:69. doi: 10.1186/s40168-019-0673-y (PMC6486700; doi:10.1186/s40168-019-0673-y)
Supplement: Supplementary file 13 — An interactive version of Fig. 3. (ZIP 6150 kb) [file 40168_2019_673_MOESM13_ESM.zip › interactive_figure_3/bower_components/foundation/scss/foundation/components/_progress-bars.scss]

// Foundation by ZURB
// foundation.zurb.com
// Licensed under MIT Open Source

@import "global";

//
// @variables
//
$include-html-media-classes: $include-html-classes !default;

// We use this to set the progress bar height
$progress-bar-height: rem-calc(25) !default;
$progress-bar-color: $vapor !default;

// We use these to control the border styles
$progress-bar-border-color: scale-color($white, $lightness: 20%) !default;
$progress-bar-border-size: 1px !default;
$progress-bar-border-style: solid !default;
$progress-bar-border-radius: $global-radius !default;

// We use these to control the margin & padding
$progress-bar-pad: rem-calc(2) !default;
$progress-bar-margin-bottom: rem-calc(10) !default;

// We use these to set the meter colors
$progress-meter-color: $primary-color !default;
$progress-meter-secondary-color: $secondary-color !default;
$progress-meter-success-color: $success-color !default;
$progress-meter-alert-color: $alert-color !default;

// @mixins
//
// We use this to set up the progress bar container
@mixin progress-container {
  background-color: $progress-bar-color;
  height: $progress-bar-height;
  border: $progress-bar-border-size $progress-bar-border-style $progress-bar-border-color;
  padding: $progress-bar-pad;
  margin-bottom: $progress-bar-margin-bottom;
}

// @mixins
//
// $bg - Default: $progress-meter-color || $primary-color
@mixin progress-meter($bg:$progress-meter-color) {
  background: $bg;
  height: 100%;
  display: block;
}


@include exports("progress-bar") {
  @if $include-html-media-classes {

    /* Progress Bar */
    .progress {
      @include progress-container;

      // Meter
      .meter {
        @include progress-meter;
      }
      &.secondary .meter { @include progress-meter($bg:$progress-meter-secondary-color); }
      &.success .meter { @include progress-meter($bg:$progress-meter-success-color); }
      &.alert .meter { @include progress-meter($bg:$progress-meter-alert-color); }

      &.radius { @include radius($progress-bar-border-radius);
        .meter { @include radius($progress-bar-border-radius - 1); }
      }

      &.round { @include radius(1000px);
        .meter { @include radius(999px); }
      }

    }

  }
}
