# Supplementary material for: Metaproteome analysis reveals that syntrophy, competition, and phage-host interaction shape microbial communities in biogas plants
Source: Microbiome. 2019 Apr 27;7:69. doi: 10.1186/s40168-019-0673-y (PMC6486700; doi:10.1186/s40168-019-0673-y)
Supplement: Supplementary file 13 — An interactive version of Fig. 3. (ZIP 6150 kb) [file 40168_2019_673_MOESM13_ESM.zip › interactive_figure_3/bower_components/foundation/scss/foundation/components/_range-slider.scss]

// Foundation by ZURB
// foundation.zurb.com
// Licensed under MIT Open Source

@import "global";

//
// @name _range-slider.scss
// @dependencies _global.scss
//

//
// @variables
//

$include-html-range-slider-classes: $include-html-classes !default;

// These variabels define the slider bar styles
$range-slider-bar-width: 100% !default;
$range-slider-bar-height: rem-calc(16) !default;

$range-slider-bar-border-width: 1px !default;
$range-slider-bar-border-style: solid !default;
$range-slider-bar-border-color: $gainsboro !default;
$range-slider-radius: $global-radius !default;
$range-slider-round: $global-rounded !default;
$range-slider-bar-bg-color: $ghost !default;
$range-slider-active-segment-bg-color: scale-color($secondary-color, $lightness: -1%) !default;

// Vertical bar styles
$range-slider-vertical-bar-width: rem-calc(16) !default;
$range-slider-vertical-bar-height: rem-calc(200) !default;

// These variabels define the slider handle styles
$range-slider-handle-width: rem-calc(32) !default;
$range-slider-handle-height: rem-calc(22) !default;
$range-slider-handle-position-top: rem-calc(-5) !default;
$range-slider-handle-bg-color: $primary-color !default;
$range-slider-handle-border-width: 1px !default;
$range-slider-handle-border-style: solid !default;
$range-slider-handle-border-color: none !default;
$range-slider-handle-radius: $global-radius !default;
$range-slider-handle-round: $global-rounded !default;
$range-slider-handle-bg-hover-color: scale-color($primary-color, $lightness: -12%) !default;
$range-slider-handle-cursor: pointer !default;

$range-slider-disabled-opacity: 0.7 !default;

//
// @mixins
//

@mixin range-slider-bar-base($vertical: false) {
  display: block;
  position: relative;
  width: $range-slider-bar-width;
  height: $range-slider-bar-height;
  border: $range-slider-bar-border-width $range-slider-bar-border-style $range-slider-bar-border-color;
  margin: rem-calc(20 0);
  -ms-touch-action: none;
  touch-action: none;
  @if $vertical == true {
    display: inline-block;
    width: $range-slider-vertical-bar-width;
    height: $range-slider-vertical-bar-height;
  }
}
@mixin range-slider-bar-style(
  $bg: true,
  $radius: false,
  $round: false,
  $disabled: false) {
  @if $bg == true { background: $range-slider-bar-bg-color; }
  @if $radius == true { @include radius($range-slider-radius); }
  @if $round == true { @include radius($range-slider-round); }
  @if $disabled == true {
    cursor: $cursor-default-value;
    opacity: $range-slider-disabled-opacity;
  }
}

@mixin range-slider-bar(
  $bg: $range-slider-bar-bg-color,
  $radius:false) {
  @include range-slider-bar-base;
  @include range-slider-bar-style;
}

@mixin range-slider-handle-base() {
  display: inline-block;
  position: absolute;
  z-index: 1;
  top: $range-slider-handle-position-top;
  width: $range-slider-handle-width;
  height: $range-slider-handle-height;
  border: $range-slider-handle-border-width $range-slider-handle-border-style $range-slider-handle-border-color;
  cursor: $range-slider-handle-cursor;

  // This removes the 300ms touch delay on Windows 8
  -ms-touch-action: manipulation;
      touch-action: manipulation;
}
@mixin range-slider-handle-style(
  $bg: true,
  $radius: false,
  $round: false,
  $disabled: false) {
  @if $bg == true { background: $range-slider-handle-bg-color; }
  @if $radius == true { @include radius($range-slider-radius); }
  @if $round == true { @include radius($range-slider-round); }
  @if $disabled == true {
    cursor: $cursor-default-value;
    opacity: $range-slider-disabled-opacity;
  }
  &:hover {
    background: $range-slider-handle-bg-hover-color;
  }
}
@mixin range-slider-handle() {
  @include range-slider-handle-base;
  @include range-slider-handle-style;
}

// CSS Generation
@include exports("range-slider-bar") {
  @if $include-html-range-slider-classes {
    .range-slider {
      @include range-slider-bar-base;
      @include range-slider-bar-style($bg:true, $radius:false);
      &.vertical-range {
        @include range-slider-bar-base($vertical: true);
        .range-slider-handle {
          margin-top: 0;
          margin-#{$default-float}: -($range-slider-handle-width / 4);
          position: absolute;
          bottom: -($range-slider-vertical-bar-height - $range-slider-handle-width);
        }
        .range-slider-active-segment {
          width: $range-slider-bar-height - rem-calc((strip-unit($range-slider-bar-border-width) * 2));
          height: auto;
          bottom: 0;
        }
      }
      &.radius {
        @include range-slider-bar-style($radius:true);
        .range-slider-handle { @include range-slider-handle-style($radius: true); }
      }
      &.round {
        @include range-slider-bar-style($round:true);
        .range-slider-handle { @include range-slider-handle-style($round: true); }
      }
      &.disabled, &[disabled] {
        @include range-slider-bar-style($disabled:true);
        .range-slider-handle { @include range-slider-handle-style($disabled: true); }
      }
    }
    .range-slider-active-segment {
      display: inline-block;
      position: absolute;
      height: $range-slider-bar-height - rem-calc((strip-unit($range-slider-bar-border-width) * 2));
      background: $range-slider-active-segment-bg-color;
    }
    .range-slider-handle {
      @include range-slider-handle-base;
      @include range-slider-handle-style($bg:true, $radius: false);
    }
  }
}
