# Supplementary material for: Metaproteome analysis reveals that syntrophy, competition, and phage-host interaction shape microbial communities in biogas plants
Source: Microbiome. 2019 Apr 27;7:69. doi: 10.1186/s40168-019-0673-y (PMC6486700; doi:10.1186/s40168-019-0673-y)
Supplement: Supplementary file 13 — An interactive version of Fig. 3. (ZIP 6150 kb) [file 40168_2019_673_MOESM13_ESM.zip › interactive_figure_3/bower_components/foundation/scss/foundation/components/_reveal.scss]

// Foundation by ZURB
// foundation.zurb.com
// Licensed under MIT Open Source

@import "global";
@import "grid";

//
// @name _reveal.scss
// @dependencies _global.scss
//

$include-html-reveal-classes: $include-html-classes !default;

// We use these to control the style of the reveal overlay.
$reveal-overlay-bg: rgba($black, .45) !default;
$reveal-overlay-bg-old: $black !default;

// We use these to control the style of the modal itself.
$reveal-modal-bg: $white !default;
$reveal-position-top: rem-calc(100) !default;
$reveal-default-width: 80% !default;
$reveal-max-width: $row-width !default;
$reveal-modal-padding: rem-calc(20) !default;
$reveal-box-shadow: 0 0 10px rgba($black,.4) !default;

// We use these to style the reveal close button
$reveal-close-font-size: rem-calc(40) !default;
$reveal-close-top: rem-calc(8) !default;
$reveal-close-side: rem-calc(11) !default;
$reveal-close-color: $base !default;
$reveal-close-weight: $font-weight-bold !default;

// We use this to set the default radius used throughout the core.
$reveal-radius: $global-radius !default;
$reveal-round: $global-rounded !default;

// We use these to control the modal border
$reveal-border-style: solid !default;
$reveal-border-width: 1px !default;
$reveal-border-color: $steel !default;

$reveal-modal-class: "reveal-modal" !default;
$close-reveal-modal-class: "close-reveal-modal" !default;

//
// @mixins
//

// We use this to create the reveal background overlay styles
@mixin reveal-bg( $include-z-index-value: true ) {
  position: fixed;
  top: 0;
  bottom: 0;
  left: 0;
  right: 0;
  background: $reveal-overlay-bg-old; // Autoprefixer should be used to avoid such variables needed when Foundation for Sites can do so in the near future.
  background: $reveal-overlay-bg;
  z-index: if( $include-z-index-value, 1004, auto );
  display: none;
  #{$default-float}: 0;
}

// We use this mixin to create the structure of a reveal modal
//
// $base-style - Provides reveal base styles, can be set to false to override. Default: true, Options: false
// $width - Sets reveal width Default: $reveal-default-width || 80%
//
@mixin reveal-modal-base( $base-style: true, $width:$reveal-default-width, $max-width:$reveal-max-width, $border-radius: $reveal-radius) {
  @if $base-style {
    visibility: hidden;
    display: none;
    position: absolute;
    z-index: 1005;
    width: 100vw;
    top:0;
    border-radius: $border-radius;
    #{$default-float}: 0;

    @media #{$small-only} {
      min-height:100vh;
    }

    // Make sure rows don't have a min-width on them
    .column, .columns { min-width: 0; }

    // Get rid of margin from first and last element inside modal
    & > :first-child { margin-top: 0; }

    & > :last-child { margin-bottom: 0; }
  }

  @if $width {
    @media #{$medium-up} {
      width: $width;
      max-width: $max-width;
      left: 0;
      right: 0;
      margin: 0 auto;
    }
  }
}

// We use this to style the reveal modal defaults
//
// $bg - Sets background color of reveal modal. Default: $reveal-modal-bg || $white
// $padding - Padding to apply to reveal modal. Default: $reveal-modal-padding.
// $border - Choose whether reveal uses a border. Default: true, Options: false
// $border-style - Set reveal border style. Default: $reveal-border-style || solid
// $border-width - Width of border (i.e. 1px). Default: $reveal-border-width.
// $border-color - Color of border. Default: $reveal-border-color.
// $box-shadow - Choose whether or not to include the default box-shadow. Default: true, Options: false
// $radius - If true, set to modal radius which is $global-radius || explicitly set radius amount in px (ex. $radius:10px). Default: false
// $top-offset - Default: $reveal-position-top || 50px
@mixin reveal-modal-style(
  $bg:false,
  $padding:false,
  $border:false,
  $border-style:$reveal-border-style,
  $border-width:$reveal-border-width,
  $border-color:$reveal-border-color,
  $box-shadow:false,
  $radius:false,
  $top-offset:false) {

  @if $bg { background-color: $bg; }
  @if $padding != false { padding: $padding; }

  @if $border { border: $border-style $border-width $border-color; }

  // We can choose whether or not to include the default box-shadow.
  @if $box-shadow {
    box-shadow: $reveal-box-shadow;
  }

  // We can control how much radius is used on the modal
  @if $radius == true { @include radius($reveal-radius); }
  @else if $radius { @include radius($radius); }

  @if $top-offset {
    @media #{$medium-up} {
      top: $top-offset;
    }
  }
}

// We use this to create a close button for the reveal modal
//
// $color - Default: $reveal-close-color || $base
@mixin reveal-close($color:$reveal-close-color) {
  font-size: $reveal-close-font-size;
  line-height: 1;
  position: absolute;
  top: $reveal-close-top;
  #{$opposite-direction}: $reveal-close-side;
  color: $color;
  font-weight: $reveal-close-weight;
  cursor: $cursor-pointer-value;
}

@include exports("reveal") {
  @if $include-html-reveal-classes {

    // Reveal Modals
    .reveal-modal-bg { @include reveal-bg; }

    .#{$reveal-modal-class} {
      @include reveal-modal-base;
      @include reveal-modal-style(
        $bg:$reveal-modal-bg,
        $padding:$reveal-modal-padding,
        $border:true,
        $box-shadow:true,
        $radius:false,
        $top-offset:$reveal-position-top
      );
      @include reveal-modal-style($padding:$reveal-modal-padding * 1.5);

      &.radius { @include reveal-modal-style($radius:true); }
      &.round  { @include reveal-modal-style($radius:$reveal-round); }
      &.collapse { @include reveal-modal-style($padding:0); }
      &.tiny  { @include reveal-modal-base(false, 30%); }
      &.small { @include reveal-modal-base(false, 40%); }
      &.medium  { @include reveal-modal-base(false, 60%); }
      &.large { @include reveal-modal-base(false, 70%); }
      &.xlarge { @include reveal-modal-base(false, 95%); }
      &.full {
        @include reveal-modal-base(false, 100vw);
        top:0;
        left:0;
        height:100%;
        height: 100vh;
        min-height:100vh;
        max-width: none !important;
        margin-left: 0 !important;
      }

      .#{$close-reveal-modal-class} { @include reveal-close; }
    }

    dialog {
      @extend .#{$reveal-modal-class};
      display: none;

      &::backdrop, & + .backdrop {
        @include reveal-bg(false);
      }

      &[open]{
        display: block;
      }
    }

    // Reveal Print Styles: It should be invisible, adds no value being printed.
    @media print {
      dialog, .#{$reveal-modal-class} { 
        display: none;
        background: $white !important;
      }
    }
  }
}
