# Supplementary material for: Metaproteome analysis reveals that syntrophy, competition, and phage-host interaction shape microbial communities in biogas plants
Source: Microbiome. 2019 Apr 27;7:69. doi: 10.1186/s40168-019-0673-y (PMC6486700; doi:10.1186/s40168-019-0673-y)
Supplement: Supplementary file 13 — An interactive version of Fig. 3. (ZIP 6150 kb) [file 40168_2019_673_MOESM13_ESM.zip › interactive_figure_3/bower_components/foundation/scss/foundation/components/_side-nav.scss]

// Foundation by ZURB
// foundation.zurb.com
// Licensed under MIT Open Source

@import "global";

//
// @variables
//

$include-html-nav-classes: $include-html-classes !default;

// We use this to control padding.
$side-nav-padding: rem-calc(14 0) !default;

// We use these to control list styles.
$side-nav-list-type: none !default;
$side-nav-list-position: outside !default;
$side-nav-list-margin: rem-calc(0 0 7 0) !default;

// We use these to control link styles.
$side-nav-link-color: $primary-color !default;
$side-nav-link-color-active: scale-color($side-nav-link-color, $lightness: 30%) !default;
$side-nav-link-color-hover: scale-color($side-nav-link-color, $lightness: 30%) !default;
$side-nav-link-bg-hover: hsla(0, 0, 0, 0.025) !default;
$side-nav-link-margin: 0 !default;
$side-nav-link-padding: rem-calc(7 14) !default;
$side-nav-font-size: rem-calc(14) !default;
$side-nav-font-weight: $font-weight-normal !default;
$side-nav-font-weight-active: $side-nav-font-weight !default;
$side-nav-font-family: $body-font-family !default;
$side-nav-font-family-active: $side-nav-font-family !default;

// We use these to control heading styles.
$side-nav-heading-color: $side-nav-link-color !default;
$side-nav-heading-font-size: $side-nav-font-size !default;
$side-nav-heading-font-weight: bold !default;
$side-nav-heading-text-transform: uppercase !default;

// We use these to control border styles
$side-nav-divider-size: 1px !default;
$side-nav-divider-style: solid !default;
$side-nav-divider-color: scale-color($white, $lightness: 10%) !default;


//
// @mixins
//


// We use this to style the side-nav
//
// $divider-color - Border color of divider. Default: $side-nav-divider-color.
// $font-size - Font size of nav items. Default: $side-nav-font-size.
// $link-color - Color of navigation links. Default: $side-nav-link-color.
// $link-color-hover - Color of navigation links when hovered. Default: $side-nav-link-color-hover.
@mixin side-nav(
  $divider-color:$side-nav-divider-color,
  $font-size:$side-nav-font-size,
  $link-color:$side-nav-link-color,
  $link-color-hover:$side-nav-link-color-hover,
  $link-bg-hover:$side-nav-link-bg-hover) {
  display: block;
  margin: 0;
  padding: $side-nav-padding;
  list-style-type: $side-nav-list-type;
  list-style-position: $side-nav-list-position;
  font-family: $side-nav-font-family;

  li {
    margin: $side-nav-list-margin;
    font-size: $font-size;
    font-weight: $side-nav-font-weight;

    a:not(.button) {
      display: block;
      color: $link-color;
      margin: $side-nav-link-margin;
      padding: $side-nav-link-padding;
      &:hover,
      &:focus {
        background: $link-bg-hover;
        color: $link-color-hover;
      }
    }

    &.active > a:first-child:not(.button) {
      color: $side-nav-link-color-active;
      font-weight: $side-nav-font-weight-active;
      font-family: $side-nav-font-family-active;
    }

    &.divider {
      border-top: $side-nav-divider-size $side-nav-divider-style;
      height: 0;
      padding: 0;
      list-style: none;
      border-top-color: $divider-color;
    }

    &.heading {
      color: $side-nav-heading-color;
      font: {
        size: $side-nav-heading-font-size;
        weight: $side-nav-heading-font-weight;
      }
      text-transform: $side-nav-heading-text-transform;
    }
  }
}

@include exports("side-nav") {
  @if $include-html-nav-classes {
    .side-nav { @include side-nav; }
  }
}
