# Supplementary material for: Metaproteome analysis reveals that syntrophy, competition, and phage-host interaction shape microbial communities in biogas plants
Source: Microbiome. 2019 Apr 27;7:69. doi: 10.1186/s40168-019-0673-y (PMC6486700; doi:10.1186/s40168-019-0673-y)
Supplement: Supplementary file 13 — An interactive version of Fig. 3. (ZIP 6150 kb) [file 40168_2019_673_MOESM13_ESM.zip › interactive_figure_3/bower_components/foundation/scss/foundation/components/_split-buttons.scss]

// Foundation by ZURB
// foundation.zurb.com
// Licensed under MIT Open Source

@import "global";
@import "buttons";
@import "dropdown-buttons";

//
// @name _split-buttons.scss
// @dependencies _buttons.scss, _global.scss
//

//
// @variables
//

$include-html-button-classes: $include-html-classes !default;

// We use these to control different shared styles for Split Buttons
$split-button-function-factor: 10% !default;
$split-button-pip-color: $white !default;
$split-button-pip-color-alt: $oil !default;
$split-button-active-bg-tint: rgba(0,0,0,0.1) !default;

// We use these to control tiny split buttons
$split-button-padding-tny: $button-pip-tny * 10 !default;
$split-button-span-width-tny: $button-pip-tny * 6 !default;
$split-button-pip-size-tny: $button-pip-tny !default;
$split-button-pip-top-tny: $button-pip-tny * 2 !default;
$split-button-pip-default-float-tny: rem-calc(-6) !default;

// We use these to control small split buttons
$split-button-padding-sml: $button-pip-sml * 10 !default;
$split-button-span-width-sml: $button-pip-sml * 6 !default;
$split-button-pip-size-sml: $button-pip-sml !default;
$split-button-pip-top-sml: $button-pip-sml * 1.5 !default;
$split-button-pip-default-float-sml: rem-calc(-6) !default;

// We use these to control medium split buttons
$split-button-padding-med: $button-pip-med * 9 !default;
$split-button-span-width-med: $button-pip-med * 5.5 !default;
$split-button-pip-size-med: $button-pip-med - rem-calc(3) !default;
$split-button-pip-top-med: $button-pip-med * 1.5 !default;
$split-button-pip-default-float-med: rem-calc(-6) !default;

// We use these to control large split buttons
$split-button-padding-lrg: $button-pip-lrg * 8 !default;
$split-button-span-width-lrg: $button-pip-lrg * 5 !default;
$split-button-pip-size-lrg: $button-pip-lrg - rem-calc(6) !default;
$split-button-pip-top-lrg: $button-pip-lrg + rem-calc(5) !default;
$split-button-pip-default-float-lrg: rem-calc(-6) !default;


//
// @mixins
//

// We use this mixin to create split buttons that build upon the button mixins
//
// $padding - Type of padding to apply. Default: medium. Options: tiny, small, medium, large.
// $pip-color - Color of the triangle. Default: $split-button-pip-color.
// $span-border - Border color of button divider. Default: $primary-color.
// $base-style - Apply base style to split button. Default: true.
@mixin split-button(
  $padding:medium,
  $pip-color:$split-button-pip-color, 
  $span-border:$primary-color, 
  $base-style:true) {

  // With this, we can control whether or not the base styles come through.
  @if $base-style {
    position: relative;

    // Styling for the split arrow clickable area
    span {
      display: block;
      height: 100%;
      position: absolute;
      #{$opposite-direction}: 0;
      top: 0;
      border-#{$default-float}: solid 1px;

      // Building the triangle pip indicator
      &:after {
        position: absolute;
        content: "";
        width: 0;
        height: 0;
        display: block;
        border-style: inset;
        top: 50%;

        #{$default-float}: 50%;
      }

      &:active { background-color: $split-button-active-bg-tint; }
    }
  }

  // Control the border color for the span area of the split button
  @if $span-border {
    span {
      border-#{$default-float}-color: rgba(255,255,255,0.5);
    }
  }

  // Style of the button and clickable area for tiny sizes
  @if $padding == tiny {
    padding-#{$opposite-direction}: $split-button-padding-tny;

    span { width: $split-button-span-width-tny;
      &:after {
        border-top-style: solid;
        border-width: $split-button-pip-size-tny;
        top: 48%;
        margin-#{$default-float}: $split-button-pip-default-float-tny;
      }
    }
  }

  // Style of the button and clickable area for small sizes
  @else if $padding == small {
    padding-#{$opposite-direction}: $split-button-padding-sml;

    span { width: $split-button-span-width-sml;
      &:after {
        border-top-style: solid;
        border-width: $split-button-pip-size-sml;
        top: 48%;
        margin-#{$default-float}: $split-button-pip-default-float-sml;
      }
    }
  }

  // Style of the button and clickable area for default (medium) sizes
  @else if $padding == medium {
    padding-#{$opposite-direction}: $split-button-padding-med;

    span { width: $split-button-span-width-med;
      &:after {
        border-top-style: solid;
        border-width: $split-button-pip-size-med;
        top: 48%;
        margin-#{$default-float}: $split-button-pip-default-float-med;
      }
    }
  }

  // Style of the button and clickable area for large sizes
  @else if $padding == large {
    padding-#{$opposite-direction}: $split-button-padding-lrg;

    span { width: $split-button-span-width-lrg;
      &:after {
        border-top-style: solid;
        border-width: $split-button-pip-size-lrg;
        top: 48%;
        margin-#{$default-float}: $split-button-pip-default-float-lrg;
      }
    }
  }

  // Control the color of the triangle pip
  @if $pip-color {
    span:after { border-color: $pip-color transparent transparent transparent; }
  }
}

@include exports("split-button") {
  @if $include-html-button-classes {

    .split.button { @include split-button;

      &.secondary { @include split-button(false, $split-button-pip-color, $secondary-color, false); }
      &.alert { @include split-button(false, false, $alert-color, false); }
      &.success { @include split-button(false, false, $success-color, false); }

      &.tiny { @include split-button(tiny, false, false, false); }
      &.small { @include split-button(small, false, false, false); }
      &.large { @include split-button(large, false, false, false); }
      &.expand { padding-left: 2rem; }

      &.secondary { @include split-button(false, $split-button-pip-color-alt, false, false); }

      &.radius span { @include side-radius($opposite-direction, $global-radius); }
      &.round span { @include side-radius($opposite-direction, 1000px); }
    }

  }
}
