# Supplementary material for: Metaproteome analysis reveals that syntrophy, competition, and phage-host interaction shape microbial communities in biogas plants
Source: Microbiome. 2019 Apr 27;7:69. doi: 10.1186/s40168-019-0673-y (PMC6486700; doi:10.1186/s40168-019-0673-y)
Supplement: Supplementary file 13 — An interactive version of Fig. 3. (ZIP 6150 kb) [file 40168_2019_673_MOESM13_ESM.zip › interactive_figure_3/bower_components/foundation/scss/foundation/components/_sub-nav.scss]

// Foundation by ZURB
// foundation.zurb.com
// Licensed under MIT Open Source

@import "global";

//
// @name _sub-nav.scss
// @dependencies _global.scss
//

//
// @variables
//

$include-html-nav-classes: $include-html-classes !default;

// We use these to control margin and padding
$sub-nav-list-margin: rem-calc(-4 0 18) !default;
$sub-nav-list-padding-top: rem-calc(4) !default;

// We use this to control the definition
$sub-nav-font-family: $body-font-family !default;
$sub-nav-font-size: rem-calc(14) !default;
$sub-nav-font-color: $aluminum !default;
$sub-nav-font-weight: $font-weight-normal !default;
$sub-nav-text-decoration: none !default;
$sub-nav-padding: rem-calc(3 16) !default;
$sub-nav-border-radius: 3px !default;
$sub-nav-font-color-hover: scale-color($sub-nav-font-color, $lightness: -25%) !default;


// We use these to control the active item styles

$sub-nav-active-font-weight: $font-weight-normal !default;
$sub-nav-active-bg: $primary-color !default;
$sub-nav-active-bg-hover: scale-color($sub-nav-active-bg, $lightness: -14%) !default;
$sub-nav-active-color: $white !default;
$sub-nav-active-padding: $sub-nav-padding !default;
$sub-nav-active-cursor: default !default;

$sub-nav-item-divider: "" !default;
$sub-nav-item-divider-margin: rem-calc(12) !default;

//
// @mixins
//


// Create a sub-nav item
//
// $font-color - Font color. Default: $sub-nav-font-color.
// $font-size - Font size. Default: $sub-nav-font-size.
// $active-bg - Background of active nav item. Default: $sub-nav-active-bg.
// $active-bg-hover - Background of active nav item, when hovered. Default: $sub-nav-active-bg-hover.
@mixin sub-nav(
  $font-color: $sub-nav-font-color,
  $font-size: $sub-nav-font-size,
  $active-bg: $sub-nav-active-bg,
  $active-bg-hover: $sub-nav-active-bg-hover) {
  display: block;
  width: auto;
  overflow: hidden;
  margin-bottom: $sub-nav-list-margin;
  padding-top: $sub-nav-list-padding-top;

  dt {
    text-transform: uppercase;
  }

  dt,
  dd,
  li {
    float: $default-float;
    display: inline;
    margin-#{$default-float}: rem-calc(16);
    margin-bottom: 0;
    font-family: $sub-nav-font-family;
    font-weight: $sub-nav-font-weight;
    font-size: $font-size;
    color: $font-color;

    a {
      text-decoration: $sub-nav-text-decoration;
      color: $sub-nav-font-color;
      padding: $sub-nav-padding;
      &:hover {
        color: $sub-nav-font-color-hover;
      }
    }

    &.active a {
      @include radius($sub-nav-border-radius);
      font-weight: $sub-nav-active-font-weight;
      background: $active-bg;
      padding: $sub-nav-active-padding;
      cursor: $sub-nav-active-cursor;
      color: $sub-nav-active-color;
      &:hover {
        background: $active-bg-hover;
      }
    }
    @if $sub-nav-item-divider != "" {
      margin-#{$default-float}: 0;

      &:before {
        content: "#{$sub-nav-item-divider}";
        margin: 0 $sub-nav-item-divider-margin;
      }

      &:first-child:before {
        content: "";
        margin: 0;
      }
    }
  }
}

@include exports("sub-nav") {
  @if $include-html-nav-classes {
    .sub-nav { @include sub-nav; }
  }
}
