# Supplementary material for: Metaproteome analysis reveals that syntrophy, competition, and phage-host interaction shape microbial communities in biogas plants
Source: Microbiome. 2019 Apr 27;7:69. doi: 10.1186/s40168-019-0673-y (PMC6486700; doi:10.1186/s40168-019-0673-y)
Supplement: Supplementary file 13 — An interactive version of Fig. 3. (ZIP 6150 kb) [file 40168_2019_673_MOESM13_ESM.zip › interactive_figure_3/bower_components/foundation/scss/foundation/components/_switches.scss]

// Foundation by ZURB
// foundation.zurb.com
// Licensed under MIT Open Source

@import "global";

//
// @name
// @dependencies _global.scss
//

//
// @variables
//

$include-html-form-classes: $include-html-classes !default;

// Controlling background color for the switch container
$switch-bg: $gainsboro !default;

// We use these to control the switch heights for our default classes
$switch-height-tny: 1.5rem !default;
$switch-height-sml: 1.75rem !default;
$switch-height-med: 2rem !default;
$switch-height-lrg: 2.5rem !default;
$switch-bottom-margin: 1.5rem !default;

// We use these to style the switch-paddle
$switch-paddle-bg: $white !default;
$switch-paddle-transition-speed: .15s !default;
$switch-paddle-transition-ease: ease-out !default;
$switch-active-color: $primary-color !default;


//
// @mixins
//

// We use this mixin to create the base styles for our switch element.
//
// $transition-speed - Time in ms for switch to toggle. Default: $switch-paddle-transition-speed.
// $transition-ease - Easing function to use for animation (i.e. ease-out). Default: $switch-paddle-transition-ease.
@mixin switch-base(
  $transition-speed:$switch-paddle-transition-speed,
  $transition-ease:$switch-paddle-transition-ease) {

  padding: 0;
  border: none;
  position: relative;
  outline: 0;
  -webkit-user-select: none;
     -moz-user-select: none;
          user-select: none;

  // Default label styles for type and transition
  label {
    display: block;
    margin-bottom: $switch-height-med / 2;
    position: relative;
    color: transparent;
    background: $switch-bg;
    text-indent: 100%;
    width: $switch-height-med * 2; height: $switch-height-med;
    cursor: pointer;

    // Transition for the switch label to follow paddle
    @include single-transition(left, $transition-speed, $transition-ease);
  }

  // So that we don't need to recreate the form with any JS, we use the
  // existing checkbox or radio button, but we cleverly position and hide it.
  input {
    opacity: 0;
    position: absolute;
    top: 9px;
    left: 10px;
    padding:0;

    & + label { margin-left: 0; margin-right: 0; }
  }

  // The paddle for the switch is created from an after psuedoclass
  // content element. This is sized and positioned, and reacts to
  // the state of the input.

  label:after {
    content: "";
    display: block;
    background: $switch-paddle-bg;
    position: absolute; top: .25rem; left: .25rem;
    width: $switch-height-med - 0.5rem; height: $switch-height-med - 0.5rem;

    -webkit-transition: left $transition-speed $transition-ease;
    -moz-transition: left $transition-speed $transition-ease;
    transition: left $transition-speed $transition-ease;

    -webkit-transform: translate3d(0,0,0);
    -moz-transform: translate3d(0,0,0);
    transform: translate3d(0,0,0);
  }

  input:checked + label {
    background: $switch-active-color;
  }

  input:checked + label:after {
    left: $switch-height-med + 0.25rem;
  }
}

// We use this mixin to create the size styles for switches.
//
// $height - Height (in px) of the switch. Default: $switch-height-med.
// $font-size - Font size of text in switch. Default: $switch-font-size-med.
// $line-height - Line height of switch. Default: 2.3rem.
@mixin switch-size($height: $switch-height-med) {

  label {
    width: $height * 2; height: $height;
  }

  label:after {
    width: $height - 0.5rem; height: $height - 0.5rem;
  }

  input:checked + label:after {
    left: $height + 0.25rem;
  }

}

// We use this mixin to add color and other fanciness to the switches.
//
// $paddle-bg - Background of switch paddle. Default: $switch-paddle-bg.
// $active-color - Background color of positive side of switch. Default: $switch-positive-color.
// $negative-color - Background color of negative side of switch. Default: $switch-negative-color.
// $radius - Radius to apply to switch. Default: false.
// $base-style - Apply base styles? Default: true.
@mixin switch-style(
  $paddle-bg:$switch-paddle-bg,
  $radius:false,
  $base-style:true) {

  @if $base-style {

    label {
      color: transparent;
      background: $switch-bg;
    }

    label:after {
      background: $paddle-bg;
    }

    input:checked + label {
      background: $switch-active-color;
    }
  }

  // Setting up the radius for switches
  @if $radius == true {
    label {
      border-radius: 2rem;
    }
    label:after {
      border-radius: 2rem;
    }
  }
  @else if $radius {
    label {
      border-radius: $radius;
    }
    label:after {
      border-radius: $radius;
    }
  }

}

// We use this to quickly create switches with a single mixin
//
// $transition-speed - Time in ms for switch to toggle. Default: $switch-paddle-transition-speed.
// $transition-ease - Easing function to use for animation (i.e. ease-out). Default: $switch-paddle-transition-ease.
// $height - Height (in px) of the switch. Default: $switch-height-med.
// $paddle-bg - Background of switch paddle. Default: $switch-paddle-bg.
// $active-color - Background color of an active switch. Default: $switch-active-color.
// $radius - Radius to apply to switch. Default: false.
// $base-style - Apply base styles? Default: true.
@mixin switch(
  $transition-speed: $switch-paddle-transition-speed,
  $transition-ease: $switch-paddle-transition-ease,
  $height: $switch-height-med,
  $paddle-bg: $switch-paddle-bg,
  $active-color: $switch-active-color,
  $radius:false,
  $base-style:true) {
    @include switch-base($transition-speed, $transition-ease);
    @include switch-size($height);
    @include switch-style($paddle-bg, $radius, $base-style);
}

@include exports("switch") {
  @if $include-html-form-classes {
      .switch {
        @include switch;

        // Large radio switches
        &.large { @include switch-size($switch-height-lrg); }

        // Small radio switches
        &.small { @include switch-size($switch-height-sml); }

        // Tiny radio switches
        &.tiny { @include switch-size($switch-height-tny); }

        // Add a radius to the switch
        &.radius { 
          label { @include radius(4px); }
          label:after { @include radius(3px); }
        }

        // Make the switch completely round, like a pill
        &.round { @include radius(1000px);
          label { @include radius(2rem); }
          label:after { @include radius(2rem); }
        }

      }
  }
}
