# Supplementary material for: Metaproteome analysis reveals that syntrophy, competition, and phage-host interaction shape microbial communities in biogas plants
Source: Microbiome. 2019 Apr 27;7:69. doi: 10.1186/s40168-019-0673-y (PMC6486700; doi:10.1186/s40168-019-0673-y)
Supplement: Supplementary file 13 — An interactive version of Fig. 3. (ZIP 6150 kb) [file 40168_2019_673_MOESM13_ESM.zip › interactive_figure_3/bower_components/foundation/scss/foundation/components/_tables.scss]

// Foundation by ZURB
// foundation.zurb.com
// Licensed under MIT Open Source

@import "global";

//
// @name _tables.scss
// @dependencies _global.scss
//

//
// @variables
//

$include-html-table-classes: $include-html-classes !default;

// These control the background color for the table and even rows
$table-bg: $white !default;
$table-even-row-bg: $snow !default;

// These control the table cell border style
$table-border-style: solid !default;
$table-border-size: 1px !default;
$table-border-color: $gainsboro !default;

// These control the table head styles
$table-head-bg: $white-smoke !default;
$table-head-font-size: rem-calc(14) !default;
$table-head-font-color: $jet !default;
$table-head-font-weight: $font-weight-bold !default;
$table-head-padding: rem-calc(8 10 10) !default;

// These control the table foot styles
$table-foot-bg: $table-head-bg !default;
$table-foot-font-size: $table-head-font-size !default;
$table-foot-font-color: $table-head-font-color !default;
$table-foot-font-weight: $table-head-font-weight !default;
$table-foot-padding: $table-head-padding !default;

// These control the caption
$table-caption-bg: transparent !default;
$table-caption-font-color: $table-head-font-color !default;
$table-caption-font-size: rem-calc(16) !default;
$table-caption-font-weight: bold !default;

// These control the row padding and font styles
$table-row-padding: rem-calc(9 10) !default;
$table-row-font-size: rem-calc(14) !default;
$table-row-font-color: $jet !default;
$table-line-height: rem-calc(18) !default;

// These are for controlling the layout, display and margin of tables
$table-layout: auto !default;
$table-display: table-cell !default;
$table-margin-bottom: rem-calc(20) !default;


//
// @mixins
//

@mixin table {
  background: $table-bg;
  margin-bottom: $table-margin-bottom;
  border: $table-border-style $table-border-size $table-border-color;
  table-layout: $table-layout;

  caption {
    background: $table-caption-bg;
    color: $table-caption-font-color;
    font: {
      size: $table-caption-font-size;
      weight: $table-caption-font-weight;
    }
  }

  thead {
    background: $table-head-bg;

    tr {
      th,
      td {
        padding: $table-head-padding;
        font-size: $table-head-font-size;
        font-weight: $table-head-font-weight;
        color: $table-head-font-color;
      }
    }
  }

  tfoot {
    background: $table-foot-bg;

    tr {
      th,
      td {
        padding: $table-foot-padding;
        font-size: $table-foot-font-size;
        font-weight: $table-foot-font-weight;
        color: $table-foot-font-color;
      }
    }
  }

  tr {
    th,
    td {
      padding: $table-row-padding;
      font-size: $table-row-font-size;
      color: $table-row-font-color;
      text-align: $default-float;
    }

    &.even,
    &.alt,
    &:nth-of-type(even) { background: $table-even-row-bg; }
  }

  thead tr th,
  tfoot tr th,
  tfoot tr td,
  tbody tr th,
  tbody tr td,
  tr td { display: $table-display; line-height: $table-line-height; }
}


@include exports("table") {
  @if $include-html-table-classes {
    table {
      @include table;
    }
  }
}
