# Supplementary material for: Metaproteome analysis reveals that syntrophy, competition, and phage-host interaction shape microbial communities in biogas plants
Source: Microbiome. 2019 Apr 27;7:69. doi: 10.1186/s40168-019-0673-y (PMC6486700; doi:10.1186/s40168-019-0673-y)
Supplement: Supplementary file 13 — An interactive version of Fig. 3. (ZIP 6150 kb) [file 40168_2019_673_MOESM13_ESM.zip › interactive_figure_3/bower_components/foundation/scss/foundation/components/_thumbs.scss]

// Foundation by ZURB
// foundation.zurb.com
// Licensed under MIT Open Source

@import "global";

//
// @name _thumbs.scss
// @dependencies _globals.scss
//

//
// @variables
//

$include-html-media-classes: $include-html-classes !default;

// We use these to control border styles
$thumb-border-style: solid !default;
$thumb-border-width: 4px !default;
$thumb-border-color: $white !default;
$thumb-box-shadow: 0 0 0 1px rgba($black,.2) !default;
$thumb-box-shadow-hover: 0 0 6px 1px rgba($primary-color,0.5) !default;

// Radius and transition speed for thumbs
$thumb-radius: $global-radius !default;
$thumb-transition-speed: 200ms !default;

//
// @mixins
//

// We use this to create image thumbnail styles.
//
// $border-width - Width of border around thumbnail. Default: $thumb-border-width.
// $box-shadow - Box shadow to apply to thumbnail. Default: $thumb-box-shadow.
// $box-shadow-hover - Box shadow to apply on hover. Default: $thumb-box-shadow-hover.
@mixin thumb(
  $border-width:$thumb-border-width, 
  $box-shadow:$thumb-box-shadow, 
  $box-shadow-hover:$thumb-box-shadow-hover) {
  line-height: 0;
  display: inline-block;
  border: $thumb-border-style $border-width $thumb-border-color;
  max-width: 100%;
  box-shadow: $box-shadow;

  &:hover,
  &:focus {
    box-shadow: $box-shadow-hover;
  }
}


@include exports("thumb") {
  @if $include-html-media-classes {

    /* Image Thumbnails */
    .th {
      @include thumb;
      @include single-transition(all,$thumb-transition-speed,ease-out);

      &.radius { @include radius($thumb-radius); }
    }
  }
}
