# Supplementary material for: Metaproteome analysis reveals that syntrophy, competition, and phage-host interaction shape microbial communities in biogas plants
Source: Microbiome. 2019 Apr 27;7:69. doi: 10.1186/s40168-019-0673-y (PMC6486700; doi:10.1186/s40168-019-0673-y)
Supplement: Supplementary file 13 — An interactive version of Fig. 3. (ZIP 6150 kb) [file 40168_2019_673_MOESM13_ESM.zip › interactive_figure_3/bower_components/foundation/scss/foundation/components/_tooltips.scss]

// Foundation by ZURB
// foundation.zurb.com
// Licensed under MIT Open Source

@import "global";

//
// Tooltip Variables
//
$include-html-tooltip-classes: $include-html-classes !default;

$has-tip-border-bottom: dotted 1px $iron !default;
$has-tip-font-weight: $font-weight-bold !default;
$has-tip-font-color: $oil !default;
$has-tip-border-bottom-hover: dotted 1px scale-color($primary-color, $lightness: -55%) !default;
$has-tip-font-color-hover: $primary-color !default;
$has-tip-cursor-type: help !default;

$tooltip-padding: rem-calc(12) !default;
$tooltip-bg: $oil !default;
$tooltip-font-size: rem-calc(14) !default;
$tooltip-font-weight: $font-weight-normal !default;
$tooltip-font-color: $white !default;
$tooltip-line-height: 1.3 !default;
$tooltip-close-font-size: rem-calc(10) !default;
$tooltip-close-font-weight: $font-weight-normal !default;
$tooltip-close-font-color: $monsoon !default;
$tooltip-font-size-sml: rem-calc(14) !default;
$tooltip-radius: $global-radius !default;
$tooltip-rounded: $global-rounded !default;
$tooltip-pip-size: 5px !default;
$tooltip-max-width: 300px !default;

@include exports("tooltip") {
  @if $include-html-tooltip-classes {

    /* Tooltips */
    .has-tip {
      border-bottom: $has-tip-border-bottom;
      cursor: $has-tip-cursor-type;
      font-weight: $has-tip-font-weight;
      color: $has-tip-font-color;

      &:hover,
      &:focus {
        border-bottom: $has-tip-border-bottom-hover;
        color: $has-tip-font-color-hover;
      }

      &.tip-left,
      &.tip-right { float: none !important; }
    }

    .tooltip {
      display: none;
      position: absolute;
      z-index: 1006;
      font-weight: $tooltip-font-weight;
      font-size: $tooltip-font-size;
      line-height: $tooltip-line-height;
      padding: $tooltip-padding;
      max-width: $tooltip-max-width;
      #{$default-float}: 50%;
      width: 100%;
      color: $tooltip-font-color;
      background: $tooltip-bg;

      &>.nub {
        display: block;
        #{$default-float}: $tooltip-pip-size;
        position: absolute;
        width: 0;
        height: 0;
        border: solid $tooltip-pip-size;
        border-color: transparent transparent $tooltip-bg transparent;
        top: -($tooltip-pip-size * 2);
        pointer-events: none;

        &.rtl {
          left: auto;
          #{$opposite-direction}: $tooltip-pip-size;
        }
      }

      &.radius {
        @include radius($tooltip-radius);
      }
      &.round {
        @include radius($tooltip-rounded);
        &>.nub {
          left: 2rem;
        }
      }

      &.opened {
        color: $has-tip-font-color-hover !important;
        border-bottom: $has-tip-border-bottom-hover !important;
      }
    }

    .tap-to-close {
      display: block;
      font-size: $tooltip-close-font-size;
      color: $tooltip-close-font-color;
      font-weight: $tooltip-close-font-weight;
    }

    @media #{$small} {
      .tooltip {
        &>.nub {
          border-color: transparent transparent $tooltip-bg transparent;
          top: -($tooltip-pip-size * 2);
        }
        &.tip-top>.nub {
          border-color: $tooltip-bg transparent transparent transparent;
          top: auto;
          bottom: -($tooltip-pip-size * 2);
        }

        &.tip-left,
        &.tip-right { float: none !important; }

        &.tip-left>.nub {
          border-color: transparent transparent transparent $tooltip-bg;
          right: -($tooltip-pip-size * 2);
          left: auto;
          top: 50%;
          margin-top: -$tooltip-pip-size;
        }
        &.tip-right>.nub {
          border-color: transparent $tooltip-bg transparent transparent;
          right: auto;
          left: -($tooltip-pip-size * 2);
          top: 50%;
          margin-top: -$tooltip-pip-size;
        }

      }
    }

  }
}
