# Supplementary material for: Metaproteome analysis reveals that syntrophy, competition, and phage-host interaction shape microbial communities in biogas plants
Source: Microbiome. 2019 Apr 27;7:69. doi: 10.1186/s40168-019-0673-y (PMC6486700; doi:10.1186/s40168-019-0673-y)
Supplement: Supplementary file 13 — An interactive version of Fig. 3. (ZIP 6150 kb) [file 40168_2019_673_MOESM13_ESM.zip › interactive_figure_3/bower_components/jquery.cookie/bower.json]

{
  "name": "jquery.cookie",
  "version": "1.4.1",
  "main": [
    "./jquery.cookie.js"
  ],
  "dependencies": {
    "jquery": ">=1.2"
  },
  "ignore": [
    "test",
    ".*",
    "*.json",
    "*.md",
    "*.txt",
    "Gruntfile.js"
  ]
}
