# Supplementary material for: Metaproteome analysis reveals that syntrophy, competition, and phage-host interaction shape microbial communities in biogas plants
Source: Microbiome. 2019 Apr 27;7:69. doi: 10.1186/s40168-019-0673-y (PMC6486700; doi:10.1186/s40168-019-0673-y)
Supplement: Supplementary file 13 — An interactive version of Fig. 3. (ZIP 6150 kb) [file 40168_2019_673_MOESM13_ESM.zip › interactive_figure_3/bower_components/jquery/bower.json]

{
  "name": "jquery",
  "main": "dist/jquery.js",
  "license": "MIT",
  "ignore": [
    "package.json"
  ],
  "keywords": [
    "jquery",
    "javascript",
    "browser",
    "library"
  ]
}
