# Supplementary material for: Metaproteome analysis reveals that syntrophy, competition, and phage-host interaction shape microbial communities in biogas plants
Source: Microbiome. 2019 Apr 27;7:69. doi: 10.1186/s40168-019-0673-y (PMC6486700; doi:10.1186/s40168-019-0673-y)
Supplement: Supplementary file 13 — An interactive version of Fig. 3. (ZIP 6150 kb) [file 40168_2019_673_MOESM13_ESM.zip › interactive_figure_3/bower_components/jquery/dist/jquery.slim.min.map]

{"version":3,"sources":["jquery.slim.js"],"names":["global","factory","module","exports","document","w","Error","window","this","noGlobal","arr","getProto","Object","getPrototypeOf","slice","concat","push","indexOf","class2type","toString","hasOwn","hasOwnProperty","fnToString","ObjectFunctionString","call","support","DOMEval","code","doc","script","createElement","text","head","appendChild","parentNode","removeChild","version","jQuery","selector","context","fn","init","rtrim","rmsPrefix","rdashAlpha","fcamelCase","all","letter","toUpperCase","prototype","jquery","constructor","length","toArray","get","num","pushStack","elems","ret","merge","prevObject","each","callback","map","elem","i","apply","arguments","first","eq","last","len","j","end","sort","splice","extend","options","name","src","copy","copyIsArray","clone","target","deep","isFunction","isPlainObject","isArray","undefined","expando","Math","random","replace","isReady","error","msg","noop","obj","type","Array","isWindow","isNumeric","isNaN","parseFloat","proto","Ctor","isEmptyObject","globalEval","camelCase","string","nodeName","toLowerCase","isArrayLike","trim","makeArray","results","inArray","second","grep","invert","callbackInverse","matches","callbackExpect","arg","value","guid","proxy","tmp","args","now","Date","Symbol","iterator","split","Sizzle","Expr","getText","isXML","tokenize","compile","select","outermostContext","sortInput","hasDuplicate","setDocument","docElem","documentIsHTML","rbuggyQSA","rbuggyMatches","contains","preferredDoc","dirruns","done","classCache","createCache","tokenCache","compilerCache","sortOrder","a","b","pop","push_native","list","booleans","whitespace","identifier","attributes","pseudos","rwhitespace","RegExp","rcomma","rcombinators","rattributeQuotes","rpseudo","ridentifier","matchExpr","ID","CLASS","TAG","ATTR","PSEUDO","CHILD","bool","needsContext","rinputs","rheader","rnative","rquickExpr","rsibling","runescape","funescape","_","escaped","escapedWhitespace","high","String","fromCharCode","rcssescape","fcssescape","ch","asCodePoint","charCodeAt","unloadHandler","disabledAncestor","addCombinator","disabled","dir","next","childNodes","nodeType","e","els","seed","m","nid","match","groups","newSelector","newContext","ownerDocument","exec","getElementById","id","getElementsByTagName","getElementsByClassName","qsa","test","getAttribute","setAttribute","toSelector","join","testContext","querySelectorAll","qsaError","removeAttribute","keys","cache","key","cacheLength","shift","markFunction","assert","el","addHandle","attrs","handler","attrHandle","siblingCheck","cur","diff","sourceIndex","nextSibling","createInputPseudo","createButtonPseudo","createDisabledPseudo","isDisabled","createPositionalPseudo","argument","matchIndexes","documentElement","node","hasCompare","subWindow","defaultView","top","addEventListener","attachEvent","className","createComment","getById","getElementsByName","filter","attrId","find","getAttributeNode","tag","innerHTML","input","matchesSelector","webkitMatchesSelector","mozMatchesSelector","oMatchesSelector","msMatchesSelector","disconnectedMatch","compareDocumentPosition","adown","bup","compare","sortDetached","aup","ap","bp","unshift","expr","elements","attr","val","specified","escape","sel","uniqueSort","duplicates","detectDuplicates","sortStable","textContent","firstChild","nodeValue","selectors","createPseudo","relative",">"," ","+","~","preFilter","excess","unquoted","nodeNameSelector","pattern","operator","check","result","what","simple","forward","ofType","xml","uniqueCache","outerCache","nodeIndex","start","parent","useCache","lastChild","uniqueID","pseudo","setFilters","idx","matched","not","matcher","unmatched","has","innerText","lang","elemLang","hash","location","root","focus","activeElement","hasFocus","href","tabIndex","enabled","checked","selected","selectedIndex","empty","header","button","even","odd","lt","gt","radio","checkbox","file","password","image","submit","reset","filters","parseOnly","tokens","soFar","preFilters","cached","combinator","base","skip","checkNonElements","doneName","oldCache","newCache","elementMatcher","matchers","multipleContexts","contexts","condense","newUnmatched","mapped","setMatcher","postFilter","postFinder","postSelector","temp","preMap","postMap","preexisting","matcherIn","matcherOut","matcherFromTokens","checkContext","leadingRelative","implicitRelative","matchContext","matchAnyContext","matcherFromGroupMatchers","elementMatchers","setMatchers","bySet","byElement","superMatcher","outermost","matchedCount","setMatched","contextBackup","dirrunsUnique","token","compiled","defaultValue","unique","isXMLDoc","escapeSelector","until","truncate","is","siblings","n","rneedsContext","rsingleTag","risSimple","winnow","qualifier","self","rootjQuery","parseHTML","ready","rparentsprev","guaranteedUnique","children","contents","prev","targets","l","closest","index","prevAll","add","addBack","sibling","parents","parentsUntil","nextAll","nextUntil","prevUntil","contentDocument","reverse","rnothtmlwhite","createOptions","object","flag","Callbacks","firing","memory","fired","locked","queue","firingIndex","fire","once","stopOnFalse","remove","disable","lock","fireWith","Identity","v","Thrower","ex","adoptValue","resolve","reject","method","promise","fail","then","Deferred","func","tuples","state","always","deferred","catch","pipe","fns","newDefer","tuple","returned","progress","notify","onFulfilled","onRejected","onProgress","maxDepth","depth","special","that","mightThrow","TypeError","notifyWith","resolveWith","process","exceptionHook","stackTrace","rejectWith","getStackHook","setTimeout","stateString","when","singleValue","remaining","resolveContexts","resolveValues","master","updateFunc","rerrorNames","stack","console","warn","message","readyException","readyList","readyWait","holdReady","hold","wait","completed","removeEventListener","readyState","doScroll","access","chainable","emptyGet","raw","bulk","acceptData","owner","Data","uid","defineProperty","configurable","set","data","prop","hasData","dataPriv","dataUser","rbrace","rmultiDash","getData","JSON","parse","dataAttr","removeData","_data","_removeData","dequeue","startLength","hooks","_queueHooks","stop","setter","clearQueue","count","defer","pnum","source","rcssNum","cssExpand","isHiddenWithinTree","style","display","css","swap","old","adjustCSS","valueParts","tween","adjusted","scale","maxIterations","currentValue","initial","unit","cssNumber","initialInUnit","defaultDisplayMap","getDefaultDisplay","body","showHide","show","values","hide","toggle","rcheckableType","rtagName","rscriptType","wrapMap","option","thead","col","tr","td","_default","optgroup","tbody","tfoot","colgroup","caption","th","getAll","setGlobalEval","refElements","rhtml","buildFragment","scripts","selection","ignored","wrap","fragment","createDocumentFragment","nodes","htmlPrefilter","createTextNode","div","checkClone","cloneNode","noCloneChecked","rkeyEvent","rmouseEvent","rtypenamespace","returnTrue","returnFalse","safeActiveElement","err","on","types","one","origFn","event","off","handleObjIn","eventHandle","events","t","handleObj","handlers","namespaces","origType","elemData","handle","triggered","dispatch","delegateType","bindType","namespace","delegateCount","setup","mappedTypes","origCount","teardown","removeEvent","nativeEvent","fix","handlerQueue","delegateTarget","preDispatch","isPropagationStopped","currentTarget","isImmediatePropagationStopped","rnamespace","preventDefault","stopPropagation","postDispatch","matchedHandlers","matchedSelectors","addProp","hook","Event","enumerable","originalEvent","writable","load","noBubble","trigger","blur","click","beforeunload","returnValue","props","isDefaultPrevented","defaultPrevented","relatedTarget","timeStamp","isSimulated","stopImmediatePropagation","altKey","bubbles","cancelable","changedTouches","ctrlKey","detail","eventPhase","metaKey","pageX","pageY","shiftKey","view","char","charCode","keyCode","buttons","clientX","clientY","offsetX","offsetY","pointerId","pointerType","screenX","screenY","targetTouches","toElement","touches","which","mouseenter","mouseleave","pointerenter","pointerleave","orig","related","rxhtmlTag","rnoInnerhtml","rchecked","rscriptTypeMasked","rcleanScript","manipulationTarget","content","disableScript","restoreScript","cloneCopyEvent","dest","pdataOld","pdataCur","udataOld","udataCur","fixInput","domManip","collection","hasScripts","iNoClone","html","_evalUrl","keepData","cleanData","dataAndEvents","deepDataAndEvents","srcElements","destElements","inPage","detach","append","prepend","insertBefore","before","after","replaceWith","replaceChild","appendTo","prependTo","insertAfter","replaceAll","original","insert","rmargin","rnumnonpx","getStyles","opener","getComputedStyle","computeStyleTests","cssText","container","divStyle","pixelPositionVal","reliableMarginLeftVal","marginLeft","boxSizingReliableVal","width","marginRight","pixelMarginRightVal","backgroundClip","clearCloneStyle","pixelPosition","boxSizingReliable","pixelMarginRight","reliableMarginLeft","curCSS","computed","minWidth","maxWidth","getPropertyValue","addGetHookIf","conditionFn","hookFn","rdisplayswap","cssShow","position","visibility","cssNormalTransform","letterSpacing","fontWeight","cssPrefixes","emptyStyle","vendorPropName","capName","setPositiveNumber","subtract","max","augmentWidthOrHeight","extra","isBorderBox","styles","getWidthOrHeight","valueIsBorderBox","getClientRects","getBoundingClientRect","cssHooks","opacity","animationIterationCount","columnCount","fillOpacity","flexGrow","flexShrink","lineHeight","order","orphans","widows","zIndex","zoom","cssProps","float","origName","isFinite","left","margin","padding","border","prefix","suffix","expand","expanded","parts","delay","time","fx","speeds","timeout","clearTimeout","opt","checkOn","optSelected","radioValue","boolHook","removeAttr","nType","attrHooks","attrNames","getter","lowercaseName","rfocusable","rclickable","removeProp","propFix","propHooks","tabindex","parseInt","for","class","stripAndCollapse","getClass","addClass","classes","curValue","clazz","finalValue","removeClass","toggleClass","stateVal","classNames","hasClass","rreturn","valHooks","optionSet","rfocusMorph","onlyHandlers","bubbleType","ontype","eventPath","isTrigger","parentWindow","simulate","triggerHandler","hover","fnOver","fnOut","focusin","attaches","rbracket","rCRLF","rsubmitterTypes","rsubmittable","buildParams","traditional","param","s","valueOrFunction","encodeURIComponent","serialize","serializeArray","wrapAll","firstElementChild","wrapInner","unwrap","hidden","visible","offsetWidth","offsetHeight","createHTMLDocument","implementation","keepScripts","parsed","getWindow","offset","setOffset","curPosition","curLeft","curCSSTop","curTop","curOffset","curCSSLeft","calculatePosition","curElem","using","win","rect","height","pageYOffset","clientTop","pageXOffset","clientLeft","offsetParent","parentOffset","scrollLeft","scrollTop","scrollTo","Height","Width","","defaultExtra","funcName","define","amd","_jQuery","_$","$","noConflict"],"mappings":";CAaA,SAAYA,EAAQC,GAEnB,YAEuB,iBAAXC,SAAiD,gBAAnBA,QAAOC,QAShDD,OAAOC,QAAUH,EAAOI,SACvBH,EAASD,GAAQ,GACjB,SAAUK,GACT,IAAMA,EAAED,SACP,KAAM,IAAIE,OAAO,2CAElB,OAAOL,GAASI,IAGlBJ,EAASD,IAIY,mBAAXO,QAAyBA,OAASC,KAAM,SAAUD,EAAQE,GAMtE,YAEA,IAAIC,MAEAN,EAAWG,EAAOH,SAElBO,EAAWC,OAAOC,eAElBC,EAAQJ,EAAII,MAEZC,EAASL,EAAIK,OAEbC,EAAON,EAAIM,KAEXC,EAAUP,EAAIO,QAEdC,KAEAC,EAAWD,EAAWC,SAEtBC,EAASF,EAAWG,eAEpBC,EAAaF,EAAOD,SAEpBI,EAAuBD,EAAWE,KAAMZ,QAExCa,IAIH,SAASC,GAASC,EAAMC,GACvBA,EAAMA,GAAOxB,CAEb,IAAIyB,GAASD,EAAIE,cAAe,SAEhCD,GAAOE,KAAOJ,EACdC,EAAII,KAAKC,YAAaJ,GAASK,WAAWC,YAAaN,GAQzD,GACCO,GAAU,gOAGVC,EAAS,SAAUC,EAAUC,GAI5B,MAAO,IAAIF,GAAOG,GAAGC,KAAMH,EAAUC,IAKtCG,EAAQ,qCAGRC,EAAY,QACZC,EAAa,YAGbC,EAAa,SAAUC,EAAKC,GAC3B,MAAOA,GAAOC,cAGhBX,GAAOG,GAAKH,EAAOY,WAGlBC,OAAQd,EAERe,YAAad,EAGbe,OAAQ,EAERC,QAAS,WACR,MAAOvC,GAAMU,KAAMhB,OAKpB8C,IAAK,SAAUC,GAGd,MAAY,OAAPA,EACGzC,EAAMU,KAAMhB,MAIb+C,EAAM,EAAI/C,KAAM+C,EAAM/C,KAAK4C,QAAW5C,KAAM+C,IAKpDC,UAAW,SAAUC,GAGpB,GAAIC,GAAMrB,EAAOsB,MAAOnD,KAAK2C,cAAeM,EAM5C,OAHAC,GAAIE,WAAapD,KAGVkD,GAIRG,KAAM,SAAUC,GACf,MAAOzB,GAAOwB,KAAMrD,KAAMsD,IAG3BC,IAAK,SAAUD,GACd,MAAOtD,MAAKgD,UAAWnB,EAAO0B,IAAKvD,KAAM,SAAUwD,EAAMC,GACxD,MAAOH,GAAStC,KAAMwC,EAAMC,EAAGD,OAIjClD,MAAO,WACN,MAAON,MAAKgD,UAAW1C,EAAMoD,MAAO1D,KAAM2D,aAG3CC,MAAO,WACN,MAAO5D,MAAK6D,GAAI,IAGjBC,KAAM,WACL,MAAO9D,MAAK6D,QAGbA,GAAI,SAAUJ,GACb,GAAIM,GAAM/D,KAAK4C,OACdoB,GAAKP,GAAMA,EAAI,EAAIM,EAAM,EAC1B,OAAO/D,MAAKgD,UAAWgB,GAAK,GAAKA,EAAID,GAAQ/D,KAAMgE,SAGpDC,IAAK,WACJ,MAAOjE,MAAKoD,YAAcpD,KAAK2C,eAKhCnC,KAAMA,EACN0D,KAAMhE,EAAIgE,KACVC,OAAQjE,EAAIiE,QAGbtC,EAAOuC,OAASvC,EAAOG,GAAGoC,OAAS,WAClC,GAAIC,GAASC,EAAMC,EAAKC,EAAMC,EAAaC,EAC1CC,EAAShB,UAAW,OACpBF,EAAI,EACJb,EAASe,UAAUf,OACnBgC,GAAO,CAsBR,KAnBuB,iBAAXD,KACXC,EAAOD,EAGPA,EAAShB,UAAWF,OACpBA,KAIsB,gBAAXkB,IAAwB9C,EAAOgD,WAAYF,KACtDA,MAIIlB,IAAMb,IACV+B,EAAS3E,KACTyD,KAGOA,EAAIb,EAAQa,IAGnB,GAAqC,OAA9BY,EAAUV,UAAWF,IAG3B,IAAMa,IAAQD,GACbE,EAAMI,EAAQL,GACdE,EAAOH,EAASC,GAGXK,IAAWH,IAKXI,GAAQJ,IAAU3C,EAAOiD,cAAeN,KAC1CC,EAAc5C,EAAOkD,QAASP,MAE3BC,GACJA,GAAc,EACdC,EAAQH,GAAO1C,EAAOkD,QAASR,GAAQA,MAGvCG,EAAQH,GAAO1C,EAAOiD,cAAeP,GAAQA,KAI9CI,EAAQL,GAASzC,EAAOuC,OAAQQ,EAAMF,EAAOF,IAGzBQ,SAATR,IACXG,EAAQL,GAASE,GAOrB,OAAOG,IAGR9C,EAAOuC,QAGNa,QAAS,UAAarD,EAAUsD,KAAKC,UAAWC,QAAS,MAAO,IAGhEC,SAAS,EAETC,MAAO,SAAUC,GAChB,KAAM,IAAIzF,OAAOyF,IAGlBC,KAAM,aAENX,WAAY,SAAUY,GACrB,MAA8B,aAAvB5D,EAAO6D,KAAMD,IAGrBV,QAASY,MAAMZ,QAEfa,SAAU,SAAUH,GACnB,MAAc,OAAPA,GAAeA,IAAQA,EAAI1F,QAGnC8F,UAAW,SAAUJ,GAKpB,GAAIC,GAAO7D,EAAO6D,KAAMD,EACxB,QAAkB,WAATC,GAA8B,WAATA,KAK5BI,MAAOL,EAAMM,WAAYN,KAG5BX,cAAe,SAAUW,GACxB,GAAIO,GAAOC,CAIX,UAAMR,GAAgC,oBAAzB9E,EAASK,KAAMyE,QAI5BO,EAAQ7F,EAAUsF,MAQlBQ,EAAOrF,EAAOI,KAAMgF,EAAO,gBAAmBA,EAAMrD,YAC7B,kBAATsD,IAAuBnF,EAAWE,KAAMiF,KAAWlF,KAGlEmF,cAAe,SAAUT,GAIxB,GAAInB,EAEJ,KAAMA,IAAQmB,GACb,OAAO,CAER,QAAO,GAGRC,KAAM,SAAUD,GACf,MAAY,OAAPA,EACGA,EAAM,GAIQ,gBAARA,IAAmC,kBAARA,GACxC/E,EAAYC,EAASK,KAAMyE,KAAW,eAC/BA,IAITU,WAAY,SAAUhF,GACrBD,EAASC,IAMViF,UAAW,SAAUC,GACpB,MAAOA,GAAOjB,QAASjD,EAAW,OAAQiD,QAAShD,EAAYC,IAGhEiE,SAAU,SAAU9C,EAAMc,GACzB,MAAOd,GAAK8C,UAAY9C,EAAK8C,SAASC,gBAAkBjC,EAAKiC,eAG9DlD,KAAM,SAAUoC,EAAKnC,GACpB,GAAIV,GAAQa,EAAI,CAEhB,IAAK+C,EAAaf,IAEjB,IADA7C,EAAS6C,EAAI7C,OACLa,EAAIb,EAAQa,IACnB,GAAKH,EAAStC,KAAMyE,EAAKhC,GAAKA,EAAGgC,EAAKhC,OAAU,EAC/C,UAIF,KAAMA,IAAKgC,GACV,GAAKnC,EAAStC,KAAMyE,EAAKhC,GAAKA,EAAGgC,EAAKhC,OAAU,EAC/C,KAKH,OAAOgC,IAIRgB,KAAM,SAAUlF,GACf,MAAe,OAARA,EACN,IACEA,EAAO,IAAK6D,QAASlD,EAAO,KAIhCwE,UAAW,SAAUxG,EAAKyG,GACzB,GAAIzD,GAAMyD,KAaV,OAXY,OAAPzG,IACCsG,EAAapG,OAAQF,IACzB2B,EAAOsB,MAAOD,EACE,gBAARhD,IACLA,GAAQA,GAGXM,EAAKQ,KAAMkC,EAAKhD,IAIXgD,GAGR0D,QAAS,SAAUpD,EAAMtD,EAAKuD,GAC7B,MAAc,OAAPvD,KAAmBO,EAAQO,KAAMd,EAAKsD,EAAMC,IAKpDN,MAAO,SAAUS,EAAOiD,GAKvB,IAJA,GAAI9C,IAAO8C,EAAOjE,OACjBoB,EAAI,EACJP,EAAIG,EAAMhB,OAEHoB,EAAID,EAAKC,IAChBJ,EAAOH,KAAQoD,EAAQ7C,EAKxB,OAFAJ,GAAMhB,OAASa,EAERG,GAGRkD,KAAM,SAAU7D,EAAOK,EAAUyD,GAShC,IARA,GAAIC,GACHC,KACAxD,EAAI,EACJb,EAASK,EAAML,OACfsE,GAAkBH,EAIXtD,EAAIb,EAAQa,IACnBuD,GAAmB1D,EAAUL,EAAOQ,GAAKA,GACpCuD,IAAoBE,GACxBD,EAAQzG,KAAMyC,EAAOQ,GAIvB,OAAOwD,IAIR1D,IAAK,SAAUN,EAAOK,EAAU6D,GAC/B,GAAIvE,GAAQwE,EACX3D,EAAI,EACJP,IAGD,IAAKsD,EAAavD,GAEjB,IADAL,EAASK,EAAML,OACPa,EAAIb,EAAQa,IACnB2D,EAAQ9D,EAAUL,EAAOQ,GAAKA,EAAG0D,GAEnB,MAATC,GACJlE,EAAI1C,KAAM4G,OAMZ,KAAM3D,IAAKR,GACVmE,EAAQ9D,EAAUL,EAAOQ,GAAKA,EAAG0D,GAEnB,MAATC,GACJlE,EAAI1C,KAAM4G,EAMb,OAAO7G,GAAOmD,SAAWR,IAI1BmE,KAAM,EAINC,MAAO,SAAUtF,EAAID,GACpB,GAAIwF,GAAKC,EAAMF,CAUf,IARwB,gBAAZvF,KACXwF,EAAMvF,EAAID,GACVA,EAAUC,EACVA,EAAKuF,GAKA1F,EAAOgD,WAAY7C,GAazB,MARAwF,GAAOlH,EAAMU,KAAM2C,UAAW,GAC9B2D,EAAQ,WACP,MAAOtF,GAAG0B,MAAO3B,GAAW/B,KAAMwH,EAAKjH,OAAQD,EAAMU,KAAM2C,cAI5D2D,EAAMD,KAAOrF,EAAGqF,KAAOrF,EAAGqF,MAAQxF,EAAOwF,OAElCC,GAGRG,IAAKC,KAAKD,IAIVxG,QAASA,IAGa,kBAAX0G,UACX9F,EAAOG,GAAI2F,OAAOC,UAAa1H,EAAKyH,OAAOC,WAI5C/F,EAAOwB,KAAM,uEAAuEwE,MAAO,KAC3F,SAAUpE,EAAGa,GACZ5D,EAAY,WAAa4D,EAAO,KAAQA,EAAKiC,eAG9C,SAASC,GAAaf,GAMrB,GAAI7C,KAAW6C,GAAO,UAAYA,IAAOA,EAAI7C,OAC5C8C,EAAO7D,EAAO6D,KAAMD,EAErB,OAAc,aAATC,IAAuB7D,EAAO+D,SAAUH,KAI7B,UAATC,GAA+B,IAAX9C,GACR,gBAAXA,IAAuBA,EAAS,GAAOA,EAAS,IAAO6C,IAEhE,GAAIqC,GAWJ,SAAW/H,GAEX,GAAI0D,GACHxC,EACA8G,EACAC,EACAC,EACAC,EACAC,EACAC,EACAC,EACAC,EACAC,EAGAC,EACA5I,EACA6I,EACAC,EACAC,EACAC,EACA3B,EACA4B,EAGA5D,EAAU,SAAW,EAAI,GAAIyC,MAC7BoB,EAAe/I,EAAOH,SACtBmJ,EAAU,EACVC,EAAO,EACPC,EAAaC,KACbC,EAAaD,KACbE,EAAgBF,KAChBG,EAAY,SAAUC,EAAGC,GAIxB,MAHKD,KAAMC,IACVhB,GAAe,GAET,GAIR3H,KAAcC,eACdX,KACAsJ,EAAMtJ,EAAIsJ,IACVC,EAAcvJ,EAAIM,KAClBA,EAAON,EAAIM,KACXF,EAAQJ,EAAII,MAGZG,EAAU,SAAUiJ,EAAMlG,GAGzB,IAFA,GAAIC,GAAI,EACPM,EAAM2F,EAAK9G,OACJa,EAAIM,EAAKN,IAChB,GAAKiG,EAAKjG,KAAOD,EAChB,MAAOC,EAGT,WAGDkG,EAAW,6HAKXC,EAAa,sBAGbC,EAAa,gCAGbC,EAAa,MAAQF,EAAa,KAAOC,EAAa,OAASD,EAE9D,gBAAkBA,EAElB,2DAA6DC,EAAa,OAASD,EACnF,OAEDG,EAAU,KAAOF,EAAa,wFAKAC,EAAa,eAM3CE,EAAc,GAAIC,QAAQL,EAAa,IAAK,KAC5C1H,EAAQ,GAAI+H,QAAQ,IAAML,EAAa,8BAAgCA,EAAa,KAAM,KAE1FM,EAAS,GAAID,QAAQ,IAAML,EAAa,KAAOA,EAAa,KAC5DO,EAAe,GAAIF,QAAQ,IAAML,EAAa,WAAaA,EAAa,IAAMA,EAAa,KAE3FQ,EAAmB,GAAIH,QAAQ,IAAML,EAAa,iBAAmBA,EAAa,OAAQ,KAE1FS,EAAU,GAAIJ,QAAQF,GACtBO,EAAc,GAAIL,QAAQ,IAAMJ,EAAa,KAE7CU,GACCC,GAAM,GAAIP,QAAQ,MAAQJ,EAAa,KACvCY,MAAS,GAAIR,QAAQ,QAAUJ,EAAa,KAC5Ca,IAAO,GAAIT,QAAQ,KAAOJ,EAAa,SACvCc,KAAQ,GAAIV,QAAQ,IAAMH,GAC1Bc,OAAU,GAAIX,QAAQ,IAAMF,GAC5Bc,MAAS,GAAIZ,QAAQ,yDAA2DL,EAC/E,+BAAiCA,EAAa,cAAgBA,EAC9D,aAAeA,EAAa,SAAU,KACvCkB,KAAQ,GAAIb,QAAQ,OAASN,EAAW,KAAM,KAG9CoB,aAAgB,GAAId,QAAQ,IAAML,EAAa,mDAC9CA,EAAa,mBAAqBA,EAAa,mBAAoB,MAGrEoB,EAAU,sCACVC,EAAU,SAEVC,EAAU,yBAGVC,EAAa,mCAEbC,EAAW,OAIXC,EAAY,GAAIpB,QAAQ,qBAAuBL,EAAa,MAAQA,EAAa,OAAQ,MACzF0B,GAAY,SAAUC,EAAGC,EAASC,GACjC,GAAIC,GAAO,KAAOF,EAAU,KAI5B,OAAOE,KAASA,GAAQD,EACvBD,EACAE,EAAO,EAENC,OAAOC,aAAcF,EAAO,OAE5BC,OAAOC,aAAcF,GAAQ,GAAK,MAAe,KAAPA,EAAe,QAK5DG,GAAa,sDACbC,GAAa,SAAUC,EAAIC,GAC1B,MAAKA,GAGQ,OAAPD,EACG,SAIDA,EAAGzL,MAAO,MAAU,KAAOyL,EAAGE,WAAYF,EAAGnJ,OAAS,GAAIjC,SAAU,IAAO,IAI5E,KAAOoL,GAOfG,GAAgB,WACf1D,KAGD2D,GAAmBC,GAClB,SAAU5I,GACT,MAAOA,GAAK6I,YAAa,IAAS,QAAU7I,IAAQ,SAAWA,MAE9D8I,IAAK,aAAcC,KAAM,UAI7B,KACC/L,EAAKkD,MACHxD,EAAMI,EAAMU,KAAM8H,EAAa0D,YAChC1D,EAAa0D,YAIdtM,EAAK4I,EAAa0D,WAAW5J,QAAS6J,SACrC,MAAQC,IACTlM,GAASkD,MAAOxD,EAAI0C,OAGnB,SAAU+B,EAAQgI,GACjBlD,EAAY/F,MAAOiB,EAAQrE,EAAMU,KAAK2L,KAKvC,SAAUhI,EAAQgI,GACjB,GAAI3I,GAAIW,EAAO/B,OACda,EAAI,CAEL,OAASkB,EAAOX,KAAO2I,EAAIlJ,MAC3BkB,EAAO/B,OAASoB,EAAI,IAKvB,QAAS8D,IAAQhG,EAAUC,EAAS4E,EAASiG,GAC5C,GAAIC,GAAGpJ,EAAGD,EAAMsJ,EAAKC,EAAOC,EAAQC,EACnCC,EAAanL,GAAWA,EAAQoL,cAGhCV,EAAW1K,EAAUA,EAAQ0K,SAAW,CAKzC,IAHA9F,EAAUA,MAGe,gBAAb7E,KAA0BA,GACxB,IAAb2K,GAA+B,IAAbA,GAA+B,KAAbA,EAEpC,MAAO9F,EAIR,KAAMiG,KAEE7K,EAAUA,EAAQoL,eAAiBpL,EAAU+G,KAAmBlJ,GACtE4I,EAAazG,GAEdA,EAAUA,GAAWnC,EAEhB8I,GAAiB,CAIrB,GAAkB,KAAb+D,IAAoBM,EAAQ5B,EAAWiC,KAAMtL,IAGjD,GAAM+K,EAAIE,EAAM,IAGf,GAAkB,IAAbN,EAAiB,CACrB,KAAMjJ,EAAOzB,EAAQsL,eAAgBR,IAUpC,MAAOlG,EALP,IAAKnD,EAAK8J,KAAOT,EAEhB,MADAlG,GAAQnG,KAAMgD,GACPmD,MAYT,IAAKuG,IAAe1J,EAAO0J,EAAWG,eAAgBR,KACrDhE,EAAU9G,EAASyB,IACnBA,EAAK8J,KAAOT,EAGZ,MADAlG,GAAQnG,KAAMgD,GACPmD,MAKH,CAAA,GAAKoG,EAAM,GAEjB,MADAvM,GAAKkD,MAAOiD,EAAS5E,EAAQwL,qBAAsBzL,IAC5C6E,CAGD,KAAMkG,EAAIE,EAAM,KAAO9L,EAAQuM,wBACrCzL,EAAQyL,uBAGR,MADAhN,GAAKkD,MAAOiD,EAAS5E,EAAQyL,uBAAwBX,IAC9ClG,EAKT,GAAK1F,EAAQwM,MACXrE,EAAetH,EAAW,QACzB6G,IAAcA,EAAU+E,KAAM5L,IAAc,CAE9C,GAAkB,IAAb2K,EACJS,EAAanL,EACbkL,EAAcnL,MAMR,IAAwC,WAAnCC,EAAQuE,SAASC,cAA6B,EAGnDuG,EAAM/K,EAAQ4L,aAAc,OACjCb,EAAMA,EAAI1H,QAASyG,GAAYC,IAE/B/J,EAAQ6L,aAAc,KAAOd,EAAM7H,GAIpC+H,EAAS9E,EAAUpG,GACnB2B,EAAIuJ,EAAOpK,MACX,OAAQa,IACPuJ,EAAOvJ,GAAK,IAAMqJ,EAAM,IAAMe,GAAYb,EAAOvJ,GAElDwJ,GAAcD,EAAOc,KAAM,KAG3BZ,EAAa9B,EAASsC,KAAM5L,IAAciM,GAAahM,EAAQL,aAC9DK,EAGF,GAAKkL,EACJ,IAIC,MAHAzM,GAAKkD,MAAOiD,EACXuG,EAAWc,iBAAkBf,IAEvBtG,EACN,MAAQsH,IACR,QACInB,IAAQ7H,GACZlD,EAAQmM,gBAAiB,QAS/B,MAAO9F,GAAQtG,EAASsD,QAASlD,EAAO,MAAQH,EAAS4E,EAASiG,GASnE,QAAS1D,MACR,GAAIiF,KAEJ,SAASC,GAAOC,EAAKjH,GAMpB,MAJK+G,GAAK3N,KAAM6N,EAAM,KAAQtG,EAAKuG,mBAE3BF,GAAOD,EAAKI,SAEZH,EAAOC,EAAM,KAAQjH,EAE9B,MAAOgH,GAOR,QAASI,IAAcxM,GAEtB,MADAA,GAAIiD,IAAY,EACTjD,EAOR,QAASyM,IAAQzM,GAChB,GAAI0M,GAAK9O,EAAS0B,cAAc,WAEhC,KACC,QAASU,EAAI0M,GACZ,MAAOhC,GACR,OAAO,EACN,QAEIgC,EAAGhN,YACPgN,EAAGhN,WAAWC,YAAa+M,GAG5BA,EAAK,MASP,QAASC,IAAWC,EAAOC,GAC1B,GAAI3O,GAAM0O,EAAM/G,MAAM,KACrBpE,EAAIvD,EAAI0C,MAET,OAAQa,IACPsE,EAAK+G,WAAY5O,EAAIuD,IAAOoL,EAU9B,QAASE,IAAczF,EAAGC,GACzB,GAAIyF,GAAMzF,GAAKD,EACd2F,EAAOD,GAAsB,IAAf1F,EAAEmD,UAAiC,IAAflD,EAAEkD,UACnCnD,EAAE4F,YAAc3F,EAAE2F,WAGpB,IAAKD,EACJ,MAAOA,EAIR,IAAKD,EACJ,MAASA,EAAMA,EAAIG,YAClB,GAAKH,IAAQzF,EACZ,QAKH,OAAOD,GAAI,KAOZ,QAAS8F,IAAmB1J,GAC3B,MAAO,UAAUlC,GAChB,GAAIc,GAAOd,EAAK8C,SAASC,aACzB,OAAgB,UAATjC,GAAoBd,EAAKkC,OAASA,GAQ3C,QAAS2J,IAAoB3J,GAC5B,MAAO,UAAUlC,GAChB,GAAIc,GAAOd,EAAK8C,SAASC,aACzB,QAAiB,UAATjC,GAA6B,WAATA,IAAsBd,EAAKkC,OAASA,GAQlE,QAAS4J,IAAsBjD,GAG9B,MAAO,UAAU7I,GAKhB,MAAK,QAAUA,GASTA,EAAK9B,YAAc8B,EAAK6I,YAAa,EAGpC,SAAW7I,GACV,SAAWA,GAAK9B,WACb8B,EAAK9B,WAAW2K,WAAaA,EAE7B7I,EAAK6I,WAAaA,EAMpB7I,EAAK+L,aAAelD,GAI1B7I,EAAK+L,cAAgBlD,GACpBF,GAAkB3I,KAAW6I,EAGzB7I,EAAK6I,WAAaA,EAKd,SAAW7I,IACfA,EAAK6I,WAAaA,GAY5B,QAASmD,IAAwBxN,GAChC,MAAOwM,IAAa,SAAUiB,GAE7B,MADAA,IAAYA,EACLjB,GAAa,SAAU5B,EAAM3F,GACnC,GAAIjD,GACH0L,EAAe1N,KAAQ4K,EAAKhK,OAAQ6M,GACpChM,EAAIiM,EAAa9M,MAGlB,OAAQa,IACFmJ,EAAO5I,EAAI0L,EAAajM,MAC5BmJ,EAAK5I,KAAOiD,EAAQjD,GAAK4I,EAAK5I,SAYnC,QAAS+J,IAAahM,GACrB,MAAOA,IAAmD,mBAAjCA,GAAQwL,sBAAwCxL,EAI1Ed,EAAU6G,GAAO7G,WAOjBgH,EAAQH,GAAOG,MAAQ,SAAUzE,GAGhC,GAAImM,GAAkBnM,IAASA,EAAK2J,eAAiB3J,GAAMmM,eAC3D,SAAOA,GAA+C,SAA7BA,EAAgBrJ,UAQ1CkC,EAAcV,GAAOU,YAAc,SAAUoH,GAC5C,GAAIC,GAAYC,EACf1O,EAAMwO,EAAOA,EAAKzC,eAAiByC,EAAO9G,CAG3C,OAAK1H,KAAQxB,GAA6B,IAAjBwB,EAAIqL,UAAmBrL,EAAIuO,iBAKpD/P,EAAWwB,EACXqH,EAAU7I,EAAS+P,gBACnBjH,GAAkBT,EAAOrI,GAIpBkJ,IAAiBlJ,IACpBkQ,EAAYlQ,EAASmQ,cAAgBD,EAAUE,MAAQF,IAGnDA,EAAUG,iBACdH,EAAUG,iBAAkB,SAAU/D,IAAe,GAG1C4D,EAAUI,aACrBJ,EAAUI,YAAa,WAAYhE,KAUrCjL,EAAQ6I,WAAa2E,GAAO,SAAUC,GAErC,MADAA,GAAGyB,UAAY,KACPzB,EAAGf,aAAa,eAOzB1M,EAAQsM,qBAAuBkB,GAAO,SAAUC,GAE/C,MADAA,GAAGjN,YAAa7B,EAASwQ,cAAc,MAC/B1B,EAAGnB,qBAAqB,KAAK3K,SAItC3B,EAAQuM,uBAAyBtC,EAAQwC,KAAM9N,EAAS4N,wBAMxDvM,EAAQoP,QAAU5B,GAAO,SAAUC,GAElC,MADAjG,GAAQhH,YAAaiN,GAAKpB,GAAKrI,GACvBrF,EAAS0Q,oBAAsB1Q,EAAS0Q,kBAAmBrL,GAAUrC,SAIzE3B,EAAQoP,SACZtI,EAAKwI,OAAW,GAAI,SAAUjD,GAC7B,GAAIkD,GAASlD,EAAGlI,QAASiG,EAAWC,GACpC,OAAO,UAAU9H,GAChB,MAAOA,GAAKmK,aAAa,QAAU6C,IAGrCzI,EAAK0I,KAAS,GAAI,SAAUnD,EAAIvL,GAC/B,GAAuC,mBAA3BA,GAAQsL,gBAAkC3E,EAAiB,CACtE,GAAIlF,GAAOzB,EAAQsL,eAAgBC,EACnC,OAAO9J,IAASA,UAIlBuE,EAAKwI,OAAW,GAAK,SAAUjD,GAC9B,GAAIkD,GAASlD,EAAGlI,QAASiG,EAAWC,GACpC,OAAO,UAAU9H,GAChB,GAAIoM,GAAwC,mBAA1BpM,GAAKkN,kBACtBlN,EAAKkN,iBAAiB,KACvB,OAAOd,IAAQA,EAAKxI,QAAUoJ,IAMhCzI,EAAK0I,KAAS,GAAI,SAAUnD,EAAIvL,GAC/B,GAAuC,mBAA3BA,GAAQsL,gBAAkC3E,EAAiB,CACtE,GAAIkH,GAAMnM,EAAGR,EACZO,EAAOzB,EAAQsL,eAAgBC,EAEhC,IAAK9J,EAAO,CAIX,GADAoM,EAAOpM,EAAKkN,iBAAiB,MACxBd,GAAQA,EAAKxI,QAAUkG,EAC3B,OAAS9J,EAIVP,GAAQlB,EAAQuO,kBAAmBhD,GACnC7J,EAAI,CACJ,OAASD,EAAOP,EAAMQ,KAErB,GADAmM,EAAOpM,EAAKkN,iBAAiB,MACxBd,GAAQA,EAAKxI,QAAUkG,EAC3B,OAAS9J,GAKZ,YAMHuE,EAAK0I,KAAU,IAAIxP,EAAQsM,qBAC1B,SAAUoD,EAAK5O,GACd,MAA6C,mBAAjCA,GAAQwL,qBACZxL,EAAQwL,qBAAsBoD,GAG1B1P,EAAQwM,IACZ1L,EAAQiM,iBAAkB2C,GAD3B,QAKR,SAAUA,EAAK5O,GACd,GAAIyB,GACH+D,KACA9D,EAAI,EAEJkD,EAAU5E,EAAQwL,qBAAsBoD,EAGzC,IAAa,MAARA,EAAc,CAClB,MAASnN,EAAOmD,EAAQlD,KACA,IAAlBD,EAAKiJ,UACTlF,EAAI/G,KAAMgD,EAIZ,OAAO+D,GAER,MAAOZ,IAIToB,EAAK0I,KAAY,MAAIxP,EAAQuM,wBAA0B,SAAU2C,EAAWpO,GAC3E,GAA+C,mBAAnCA,GAAQyL,wBAA0C9E,EAC7D,MAAO3G,GAAQyL,uBAAwB2C,IAUzCvH,KAOAD,MAEM1H,EAAQwM,IAAMvC,EAAQwC,KAAM9N,EAASoO,qBAG1CS,GAAO,SAAUC,GAMhBjG,EAAQhH,YAAaiN,GAAKkC,UAAY,UAAY3L,EAAU,qBAC1CA,EAAU,kEAOvByJ,EAAGV,iBAAiB,wBAAwBpL,QAChD+F,EAAUnI,KAAM,SAAWoJ,EAAa,gBAKnC8E,EAAGV,iBAAiB,cAAcpL,QACvC+F,EAAUnI,KAAM,MAAQoJ,EAAa,aAAeD,EAAW,KAI1D+E,EAAGV,iBAAkB,QAAU/I,EAAU,MAAOrC,QACrD+F,EAAUnI,KAAK,MAMVkO,EAAGV,iBAAiB,YAAYpL,QACrC+F,EAAUnI,KAAK,YAMVkO,EAAGV,iBAAkB,KAAO/I,EAAU,MAAOrC,QAClD+F,EAAUnI,KAAK,cAIjBiO,GAAO,SAAUC,GAChBA,EAAGkC,UAAY,mFAKf,IAAIC,GAAQjR,EAAS0B,cAAc,QACnCuP,GAAMjD,aAAc,OAAQ,UAC5Bc,EAAGjN,YAAaoP,GAAQjD,aAAc,OAAQ,KAIzCc,EAAGV,iBAAiB,YAAYpL,QACpC+F,EAAUnI,KAAM,OAASoJ,EAAa,eAKS,IAA3C8E,EAAGV,iBAAiB,YAAYpL,QACpC+F,EAAUnI,KAAM,WAAY,aAK7BiI,EAAQhH,YAAaiN,GAAKrC,UAAW,EACY,IAA5CqC,EAAGV,iBAAiB,aAAapL,QACrC+F,EAAUnI,KAAM,WAAY,aAI7BkO,EAAGV,iBAAiB,QACpBrF,EAAUnI,KAAK,YAIXS,EAAQ6P,gBAAkB5F,EAAQwC,KAAOzG,EAAUwB,EAAQxB,SAChEwB,EAAQsI,uBACRtI,EAAQuI,oBACRvI,EAAQwI,kBACRxI,EAAQyI,qBAERzC,GAAO,SAAUC,GAGhBzN,EAAQkQ,kBAAoBlK,EAAQjG,KAAM0N,EAAI,KAI9CzH,EAAQjG,KAAM0N,EAAI,aAClB9F,EAAcpI,KAAM,KAAMuJ,KAI5BpB,EAAYA,EAAU/F,QAAU,GAAIqH,QAAQtB,EAAUmF,KAAK,MAC3DlF,EAAgBA,EAAchG,QAAU,GAAIqH,QAAQrB,EAAckF,KAAK,MAIvE+B,EAAa3E,EAAQwC,KAAMjF,EAAQ2I,yBAKnCvI,EAAWgH,GAAc3E,EAAQwC,KAAMjF,EAAQI,UAC9C,SAAUS,EAAGC,GACZ,GAAI8H,GAAuB,IAAf/H,EAAEmD,SAAiBnD,EAAEqG,gBAAkBrG,EAClDgI,EAAM/H,GAAKA,EAAE7H,UACd,OAAO4H,KAAMgI,MAAWA,GAAwB,IAAjBA,EAAI7E,YAClC4E,EAAMxI,SACLwI,EAAMxI,SAAUyI,GAChBhI,EAAE8H,yBAA8D,GAAnC9H,EAAE8H,wBAAyBE,MAG3D,SAAUhI,EAAGC,GACZ,GAAKA,EACJ,MAASA,EAAIA,EAAE7H,WACd,GAAK6H,IAAMD,EACV,OAAO,CAIV,QAAO,GAOTD,EAAYwG,EACZ,SAAUvG,EAAGC,GAGZ,GAAKD,IAAMC,EAEV,MADAhB,IAAe,EACR,CAIR,IAAIgJ,IAAWjI,EAAE8H,yBAA2B7H,EAAE6H,uBAC9C,OAAKG,GACGA,GAIRA,GAAYjI,EAAE6D,eAAiB7D,MAAUC,EAAE4D,eAAiB5D,GAC3DD,EAAE8H,wBAAyB7H,GAG3B,EAGc,EAAVgI,IACFtQ,EAAQuQ,cAAgBjI,EAAE6H,wBAAyB9H,KAAQiI,EAGxDjI,IAAM1J,GAAY0J,EAAE6D,gBAAkBrE,GAAgBD,EAASC,EAAcQ,MAG7EC,IAAM3J,GAAY2J,EAAE4D,gBAAkBrE,GAAgBD,EAASC,EAAcS,GAC1E,EAIDjB,EACJ7H,EAAS6H,EAAWgB,GAAM7I,EAAS6H,EAAWiB,GAChD,EAGe,EAAVgI,KAAmB,IAE3B,SAAUjI,EAAGC,GAEZ,GAAKD,IAAMC,EAEV,MADAhB,IAAe,EACR,CAGR,IAAIyG,GACHvL,EAAI,EACJgO,EAAMnI,EAAE5H,WACR4P,EAAM/H,EAAE7H,WACRgQ,GAAOpI,GACPqI,GAAOpI,EAGR,KAAMkI,IAAQH,EACb,MAAOhI,KAAM1J,KACZ2J,IAAM3J,EAAW,EACjB6R,KACAH,EAAM,EACNhJ,EACE7H,EAAS6H,EAAWgB,GAAM7I,EAAS6H,EAAWiB,GAChD,CAGK,IAAKkI,IAAQH,EACnB,MAAOvC,IAAczF,EAAGC,EAIzByF,GAAM1F,CACN,OAAS0F,EAAMA,EAAItN,WAClBgQ,EAAGE,QAAS5C,EAEbA,GAAMzF,CACN,OAASyF,EAAMA,EAAItN,WAClBiQ,EAAGC,QAAS5C,EAIb,OAAQ0C,EAAGjO,KAAOkO,EAAGlO,GACpBA,GAGD,OAAOA,GAENsL,GAAc2C,EAAGjO,GAAIkO,EAAGlO,IAGxBiO,EAAGjO,KAAOqF,KACV6I,EAAGlO,KAAOqF,EAAe,EACzB,GAGKlJ,GA3YCA,GA8YTkI,GAAOb,QAAU,SAAU4K,EAAMC,GAChC,MAAOhK,IAAQ+J,EAAM,KAAM,KAAMC,IAGlChK,GAAOgJ,gBAAkB,SAAUtN,EAAMqO,GASxC,IAPOrO,EAAK2J,eAAiB3J,KAAW5D,GACvC4I,EAAahF,GAIdqO,EAAOA,EAAKzM,QAASgF,EAAkB,UAElCnJ,EAAQ6P,iBAAmBpI,IAC9BU,EAAeyI,EAAO,QACpBjJ,IAAkBA,EAAc8E,KAAMmE,OACtClJ,IAAkBA,EAAU+E,KAAMmE,IAErC,IACC,GAAI3O,GAAM+D,EAAQjG,KAAMwC,EAAMqO,EAG9B,IAAK3O,GAAOjC,EAAQkQ,mBAGlB3N,EAAK5D,UAAuC,KAA3B4D,EAAK5D,SAAS6M,SAChC,MAAOvJ,GAEP,MAAOwJ,IAGV,MAAO5E,IAAQ+J,EAAMjS,EAAU,MAAQ4D,IAASZ,OAAS,GAG1DkF,GAAOe,SAAW,SAAU9G,EAASyB,GAKpC,OAHOzB,EAAQoL,eAAiBpL,KAAcnC,GAC7C4I,EAAazG,GAEP8G,EAAU9G,EAASyB,IAG3BsE,GAAOiK,KAAO,SAAUvO,EAAMc,IAEtBd,EAAK2J,eAAiB3J,KAAW5D,GACvC4I,EAAahF,EAGd,IAAIxB,GAAK+F,EAAK+G,WAAYxK,EAAKiC,eAE9ByL,EAAMhQ,GAAMpB,EAAOI,KAAM+G,EAAK+G,WAAYxK,EAAKiC,eAC9CvE,EAAIwB,EAAMc,GAAOoE,GACjB1D,MAEF,OAAeA,UAARgN,EACNA,EACA/Q,EAAQ6I,aAAepB,EACtBlF,EAAKmK,aAAcrJ,IAClB0N,EAAMxO,EAAKkN,iBAAiBpM,KAAU0N,EAAIC,UAC1CD,EAAI5K,MACJ,MAGJU,GAAOoK,OAAS,SAAUC,GACzB,OAAQA,EAAM,IAAI/M,QAASyG,GAAYC,KAGxChE,GAAOxC,MAAQ,SAAUC,GACxB,KAAM,IAAIzF,OAAO,0CAA4CyF,IAO9DuC,GAAOsK,WAAa,SAAUzL,GAC7B,GAAInD,GACH6O,KACArO,EAAI,EACJP,EAAI,CAOL,IAJA8E,GAAgBtH,EAAQqR,iBACxBhK,GAAarH,EAAQsR,YAAc5L,EAAQrG,MAAO,GAClDqG,EAAQzC,KAAMmF,GAETd,EAAe,CACnB,MAAS/E,EAAOmD,EAAQlD,KAClBD,IAASmD,EAASlD,KACtBO,EAAIqO,EAAW7R,KAAMiD,GAGvB,OAAQO,IACP2C,EAAQxC,OAAQkO,EAAYrO,GAAK,GAQnC,MAFAsE,GAAY,KAEL3B,GAORqB,EAAUF,GAAOE,QAAU,SAAUxE,GACpC,GAAIoM,GACH1M,EAAM,GACNO,EAAI,EACJgJ,EAAWjJ,EAAKiJ,QAEjB,IAAMA,GAMC,GAAkB,IAAbA,GAA+B,IAAbA,GAA+B,KAAbA,EAAkB,CAGjE,GAAiC,gBAArBjJ,GAAKgP,YAChB,MAAOhP,GAAKgP,WAGZ,KAAMhP,EAAOA,EAAKiP,WAAYjP,EAAMA,EAAOA,EAAK2L,YAC/CjM,GAAO8E,EAASxE,OAGZ,IAAkB,IAAbiJ,GAA+B,IAAbA,EAC7B,MAAOjJ,GAAKkP,cAhBZ,OAAS9C,EAAOpM,EAAKC,KAEpBP,GAAO8E,EAAS4H,EAkBlB,OAAO1M,IAGR6E,EAAOD,GAAO6K,WAGbrE,YAAa,GAEbsE,aAAcpE,GAEdzB,MAAOxC,EAEPuE,cAEA2B,QAEAoC,UACCC,KAAOxG,IAAK,aAAc1I,OAAO,GACjCmP,KAAOzG,IAAK,cACZ0G,KAAO1G,IAAK,kBAAmB1I,OAAO,GACtCqP,KAAO3G,IAAK,oBAGb4G,WACCvI,KAAQ,SAAUoC,GAUjB,MATAA,GAAM,GAAKA,EAAM,GAAG3H,QAASiG,EAAWC,IAGxCyB,EAAM,IAAOA,EAAM,IAAMA,EAAM,IAAMA,EAAM,IAAM,IAAK3H,QAASiG,EAAWC,IAExD,OAAbyB,EAAM,KACVA,EAAM,GAAK,IAAMA,EAAM,GAAK,KAGtBA,EAAMzM,MAAO,EAAG,IAGxBuK,MAAS,SAAUkC,GA6BlB,MAlBAA,GAAM,GAAKA,EAAM,GAAGxG,cAEY,QAA3BwG,EAAM,GAAGzM,MAAO,EAAG,IAEjByM,EAAM,IACXjF,GAAOxC,MAAOyH,EAAM,IAKrBA,EAAM,KAAQA,EAAM,GAAKA,EAAM,IAAMA,EAAM,IAAM,GAAK,GAAmB,SAAbA,EAAM,IAA8B,QAAbA,EAAM,KACzFA,EAAM,KAAUA,EAAM,GAAKA,EAAM,IAAqB,QAAbA,EAAM,KAGpCA,EAAM,IACjBjF,GAAOxC,MAAOyH,EAAM,IAGdA,GAGRnC,OAAU,SAAUmC,GACnB,GAAIoG,GACHC,GAAYrG,EAAM,IAAMA,EAAM,EAE/B,OAAKxC,GAAiB,MAAEmD,KAAMX,EAAM,IAC5B,MAIHA,EAAM,GACVA,EAAM,GAAKA,EAAM,IAAMA,EAAM,IAAM,GAGxBqG,GAAY/I,EAAQqD,KAAM0F,KAEpCD,EAASjL,EAAUkL,GAAU,MAE7BD,EAASC,EAAS3S,QAAS,IAAK2S,EAASxQ,OAASuQ,GAAWC,EAASxQ,UAGvEmK,EAAM,GAAKA,EAAM,GAAGzM,MAAO,EAAG6S,GAC9BpG,EAAM,GAAKqG,EAAS9S,MAAO,EAAG6S,IAIxBpG,EAAMzM,MAAO,EAAG,MAIzBiQ,QAEC7F,IAAO,SAAU2I,GAChB,GAAI/M,GAAW+M,EAAiBjO,QAASiG,EAAWC,IAAY/E,aAChE,OAA4B,MAArB8M,EACN,WAAa,OAAO,GACpB,SAAU7P,GACT,MAAOA,GAAK8C,UAAY9C,EAAK8C,SAASC,gBAAkBD,IAI3DmE,MAAS,SAAU0F,GAClB,GAAImD,GAAUrK,EAAYkH,EAAY,IAEtC,OAAOmD,KACLA,EAAU,GAAIrJ,QAAQ,MAAQL,EAAa,IAAMuG,EAAY,IAAMvG,EAAa,SACjFX,EAAYkH,EAAW,SAAU3M,GAChC,MAAO8P,GAAQ5F,KAAgC,gBAAnBlK,GAAK2M,WAA0B3M,EAAK2M,WAA0C,mBAAtB3M,GAAKmK,cAAgCnK,EAAKmK,aAAa,UAAY,OAI1JhD,KAAQ,SAAUrG,EAAMiP,EAAUC,GACjC,MAAO,UAAUhQ,GAChB,GAAIiQ,GAAS3L,GAAOiK,KAAMvO,EAAMc,EAEhC,OAAe,OAAVmP,EACgB,OAAbF,GAEFA,IAINE,GAAU,GAEU,MAAbF,EAAmBE,IAAWD,EACvB,OAAbD,EAAoBE,IAAWD,EAClB,OAAbD,EAAoBC,GAAqC,IAA5BC,EAAOhT,QAAS+S,GAChC,OAAbD,EAAoBC,GAASC,EAAOhT,QAAS+S,MAChC,OAAbD,EAAoBC,GAASC,EAAOnT,OAAQkT,EAAM5Q,UAAa4Q,EAClD,OAAbD,GAAsB,IAAME,EAAOrO,QAAS4E,EAAa,KAAQ,KAAMvJ,QAAS+S,MACnE,OAAbD,IAAoBE,IAAWD,GAASC,EAAOnT,MAAO,EAAGkT,EAAM5Q,OAAS,KAAQ4Q,EAAQ,QAK3F3I,MAAS,SAAUnF,EAAMgO,EAAMjE,EAAU7L,EAAOE,GAC/C,GAAI6P,GAAgC,QAAvBjO,EAAKpF,MAAO,EAAG,GAC3BsT,EAA+B,SAArBlO,EAAKpF,UACfuT,EAAkB,YAATH,CAEV,OAAiB,KAAV9P,GAAwB,IAATE,EAGrB,SAAUN,GACT,QAASA,EAAK9B,YAGf,SAAU8B,EAAMzB,EAAS+R,GACxB,GAAI1F,GAAO2F,EAAaC,EAAYpE,EAAMqE,EAAWC,EACpD5H,EAAMqH,IAAWC,EAAU,cAAgB,kBAC3CO,EAAS3Q,EAAK9B,WACd4C,EAAOuP,GAAUrQ,EAAK8C,SAASC,cAC/B6N,GAAYN,IAAQD,EACpB5E,GAAO,CAER,IAAKkF,EAAS,CAGb,GAAKR,EAAS,CACb,MAAQrH,EAAM,CACbsD,EAAOpM,CACP,OAASoM,EAAOA,EAAMtD,GACrB,GAAKuH,EACJjE,EAAKtJ,SAASC,gBAAkBjC,EACd,IAAlBsL,EAAKnD,SAEL,OAAO,CAITyH,GAAQ5H,EAAe,SAAT5G,IAAoBwO,GAAS,cAE5C,OAAO,EAMR,GAHAA,GAAUN,EAAUO,EAAO1B,WAAa0B,EAAOE,WAG1CT,GAAWQ,EAAW,CAK1BxE,EAAOuE,EACPH,EAAapE,EAAM3K,KAAc2K,EAAM3K,OAIvC8O,EAAcC,EAAYpE,EAAK0E,YAC7BN,EAAYpE,EAAK0E,cAEnBlG,EAAQ2F,EAAarO,OACrBuO,EAAY7F,EAAO,KAAQrF,GAAWqF,EAAO,GAC7Ca,EAAOgF,GAAa7F,EAAO,GAC3BwB,EAAOqE,GAAaE,EAAO3H,WAAYyH,EAEvC,OAASrE,IAASqE,GAAarE,GAAQA,EAAMtD,KAG3C2C,EAAOgF,EAAY,IAAMC,EAAM1K,MAGhC,GAAuB,IAAlBoG,EAAKnD,YAAoBwC,GAAQW,IAASpM,EAAO,CACrDuQ,EAAarO,IAAWqD,EAASkL,EAAWhF,EAC5C,YAuBF,IAjBKmF,IAEJxE,EAAOpM,EACPwQ,EAAapE,EAAM3K,KAAc2K,EAAM3K,OAIvC8O,EAAcC,EAAYpE,EAAK0E,YAC7BN,EAAYpE,EAAK0E,cAEnBlG,EAAQ2F,EAAarO,OACrBuO,EAAY7F,EAAO,KAAQrF,GAAWqF,EAAO,GAC7Ca,EAAOgF,GAKHhF,KAAS,EAEb,MAASW,IAASqE,GAAarE,GAAQA,EAAMtD,KAC3C2C,EAAOgF,EAAY,IAAMC,EAAM1K,MAEhC,IAAOqK,EACNjE,EAAKtJ,SAASC,gBAAkBjC,EACd,IAAlBsL,EAAKnD,aACHwC,IAGGmF,IACJJ,EAAapE,EAAM3K,KAAc2K,EAAM3K,OAIvC8O,EAAcC,EAAYpE,EAAK0E,YAC7BN,EAAYpE,EAAK0E,cAEnBP,EAAarO,IAAWqD,EAASkG,IAG7BW,IAASpM,GACb,KASL,OADAyL,IAAQnL,EACDmL,IAASrL,GAAWqL,EAAOrL,IAAU,GAAKqL,EAAOrL,GAAS,KAKrEgH,OAAU,SAAU2J,EAAQ9E,GAK3B,GAAIjI,GACHxF,EAAK+F,EAAKgC,QAASwK,IAAYxM,EAAKyM,WAAYD,EAAOhO,gBACtDuB,GAAOxC,MAAO,uBAAyBiP,EAKzC,OAAKvS,GAAIiD,GACDjD,EAAIyN,GAIPzN,EAAGY,OAAS,GAChB4E,GAAS+M,EAAQA,EAAQ,GAAI9E,GACtB1H,EAAKyM,WAAW3T,eAAgB0T,EAAOhO,eAC7CiI,GAAa,SAAU5B,EAAM3F,GAC5B,GAAIwN,GACHC,EAAU1S,EAAI4K,EAAM6C,GACpBhM,EAAIiR,EAAQ9R,MACb,OAAQa,IACPgR,EAAMhU,EAASmM,EAAM8H,EAAQjR,IAC7BmJ,EAAM6H,KAAWxN,EAASwN,GAAQC,EAAQjR,MAG5C,SAAUD,GACT,MAAOxB,GAAIwB,EAAM,EAAGgE,KAIhBxF,IAIT+H,SAEC4K,IAAOnG,GAAa,SAAU1M,GAI7B,GAAI+O,MACHlK,KACAiO,EAAUzM,EAASrG,EAASsD,QAASlD,EAAO,MAE7C,OAAO0S,GAAS3P,GACfuJ,GAAa,SAAU5B,EAAM3F,EAASlF,EAAS+R,GAC9C,GAAItQ,GACHqR,EAAYD,EAAShI,EAAM,KAAMkH,MACjCrQ,EAAImJ,EAAKhK,MAGV,OAAQa,KACDD,EAAOqR,EAAUpR,MACtBmJ,EAAKnJ,KAAOwD,EAAQxD,GAAKD,MAI5B,SAAUA,EAAMzB,EAAS+R,GAKxB,MAJAjD,GAAM,GAAKrN,EACXoR,EAAS/D,EAAO,KAAMiD,EAAKnN,GAE3BkK,EAAM,GAAK,MACHlK,EAAQ6C,SAInBsL,IAAOtG,GAAa,SAAU1M,GAC7B,MAAO,UAAU0B,GAChB,MAAOsE,IAAQhG,EAAU0B,GAAOZ,OAAS,KAI3CiG,SAAY2F,GAAa,SAAUjN,GAElC,MADAA,GAAOA,EAAK6D,QAASiG,EAAWC,IACzB,SAAU9H,GAChB,OAASA,EAAKgP,aAAehP,EAAKuR,WAAa/M,EAASxE,IAAS/C,QAASc,SAW5EyT,KAAQxG,GAAc,SAAUwG,GAM/B,MAJM1K,GAAYoD,KAAKsH,GAAQ,KAC9BlN,GAAOxC,MAAO,qBAAuB0P,GAEtCA,EAAOA,EAAK5P,QAASiG,EAAWC,IAAY/E,cACrC,SAAU/C,GAChB,GAAIyR,EACJ,GACC,IAAMA,EAAWvM,EAChBlF,EAAKwR,KACLxR,EAAKmK,aAAa,aAAenK,EAAKmK,aAAa,QAGnD,MADAsH,GAAWA,EAAS1O,cACb0O,IAAaD,GAA2C,IAAnCC,EAASxU,QAASuU,EAAO,YAE5CxR,EAAOA,EAAK9B,aAAiC,IAAlB8B,EAAKiJ,SAC3C,QAAO,KAKT9H,OAAU,SAAUnB,GACnB,GAAI0R,GAAOnV,EAAOoV,UAAYpV,EAAOoV,SAASD,IAC9C,OAAOA,IAAQA,EAAK5U,MAAO,KAAQkD,EAAK8J,IAGzC8H,KAAQ,SAAU5R,GACjB,MAAOA,KAASiF,GAGjB4M,MAAS,SAAU7R,GAClB,MAAOA,KAAS5D,EAAS0V,iBAAmB1V,EAAS2V,UAAY3V,EAAS2V,gBAAkB/R,EAAKkC,MAAQlC,EAAKgS,OAAShS,EAAKiS,WAI7HC,QAAWpG,IAAsB,GACjCjD,SAAYiD,IAAsB,GAElCqG,QAAW,SAAUnS,GAGpB,GAAI8C,GAAW9C,EAAK8C,SAASC,aAC7B,OAAqB,UAAbD,KAA0B9C,EAAKmS,SAA0B,WAAbrP,KAA2B9C,EAAKoS,UAGrFA,SAAY,SAAUpS,GAOrB,MAJKA,GAAK9B,YACT8B,EAAK9B,WAAWmU,cAGVrS,EAAKoS,YAAa,GAI1BE,MAAS,SAAUtS,GAKlB,IAAMA,EAAOA,EAAKiP,WAAYjP,EAAMA,EAAOA,EAAK2L,YAC/C,GAAK3L,EAAKiJ,SAAW,EACpB,OAAO,CAGT,QAAO,GAGR0H,OAAU,SAAU3Q,GACnB,OAAQuE,EAAKgC,QAAe,MAAGvG,IAIhCuS,OAAU,SAAUvS,GACnB,MAAOyH,GAAQyC,KAAMlK,EAAK8C,WAG3BuK,MAAS,SAAUrN,GAClB,MAAOwH,GAAQ0C,KAAMlK,EAAK8C,WAG3B0P,OAAU,SAAUxS,GACnB,GAAIc,GAAOd,EAAK8C,SAASC,aACzB,OAAgB,UAATjC,GAAkC,WAAdd,EAAKkC,MAA8B,WAATpB,GAGtD/C,KAAQ,SAAUiC,GACjB,GAAIuO,EACJ,OAAuC,UAAhCvO,EAAK8C,SAASC,eACN,SAAd/C,EAAKkC,OAImC,OAArCqM,EAAOvO,EAAKmK,aAAa,UAA2C,SAAvBoE,EAAKxL,gBAIvD3C,MAAS4L,GAAuB,WAC/B,OAAS,KAGV1L,KAAQ0L,GAAuB,SAAUE,EAAc9M,GACtD,OAASA,EAAS,KAGnBiB,GAAM2L,GAAuB,SAAUE,EAAc9M,EAAQ6M,GAC5D,OAASA,EAAW,EAAIA,EAAW7M,EAAS6M,KAG7CwG,KAAQzG,GAAuB,SAAUE,EAAc9M,GAEtD,IADA,GAAIa,GAAI,EACAA,EAAIb,EAAQa,GAAK,EACxBiM,EAAalP,KAAMiD,EAEpB,OAAOiM,KAGRwG,IAAO1G,GAAuB,SAAUE,EAAc9M,GAErD,IADA,GAAIa,GAAI,EACAA,EAAIb,EAAQa,GAAK,EACxBiM,EAAalP,KAAMiD,EAEpB,OAAOiM,KAGRyG,GAAM3G,GAAuB,SAAUE,EAAc9M,EAAQ6M,GAE5D,IADA,GAAIhM,GAAIgM,EAAW,EAAIA,EAAW7M,EAAS6M,IACjChM,GAAK,GACdiM,EAAalP,KAAMiD,EAEpB,OAAOiM,KAGR0G,GAAM5G,GAAuB,SAAUE,EAAc9M,EAAQ6M,GAE5D,IADA,GAAIhM,GAAIgM,EAAW,EAAIA,EAAW7M,EAAS6M,IACjChM,EAAIb,GACb8M,EAAalP,KAAMiD,EAEpB,OAAOiM,OAKV3H,EAAKgC,QAAa,IAAIhC,EAAKgC,QAAY,EAGvC,KAAMtG,KAAO4S,OAAO,EAAMC,UAAU,EAAMC,MAAM,EAAMC,UAAU,EAAMC,OAAO,GAC5E1O,EAAKgC,QAAStG,GAAM2L,GAAmB3L,EAExC,KAAMA,KAAOiT,QAAQ,EAAMC,OAAO,GACjC5O,EAAKgC,QAAStG,GAAM4L,GAAoB5L,EAIzC,SAAS+Q,OACTA,GAAW/R,UAAYsF,EAAK6O,QAAU7O,EAAKgC,QAC3ChC,EAAKyM,WAAa,GAAIA,IAEtBtM,EAAWJ,GAAOI,SAAW,SAAUpG,EAAU+U,GAChD,GAAInC,GAAS3H,EAAO+J,EAAQpR,EAC3BqR,EAAO/J,EAAQgK,EACfC,EAAS9N,EAAYrH,EAAW,IAEjC,IAAKmV,EACJ,MAAOJ,GAAY,EAAII,EAAO3W,MAAO,EAGtCyW,GAAQjV,EACRkL,KACAgK,EAAajP,EAAKmL,SAElB,OAAQ6D,EAAQ,CAGTrC,KAAY3H,EAAQ7C,EAAOkD,KAAM2J,MACjChK,IAEJgK,EAAQA,EAAMzW,MAAOyM,EAAM,GAAGnK,SAAYmU,GAE3C/J,EAAOxM,KAAOsW,OAGfpC,GAAU,GAGJ3H,EAAQ5C,EAAaiD,KAAM2J,MAChCrC,EAAU3H,EAAMwB,QAChBuI,EAAOtW,MACN4G,MAAOsN,EAEPhP,KAAMqH,EAAM,GAAG3H,QAASlD,EAAO,OAEhC6U,EAAQA,EAAMzW,MAAOoU,EAAQ9R,QAI9B,KAAM8C,IAAQqC,GAAKwI,SACZxD,EAAQxC,EAAW7E,GAAO0H,KAAM2J,KAAcC,EAAYtR,MAC9DqH,EAAQiK,EAAYtR,GAAQqH,MAC7B2H,EAAU3H,EAAMwB,QAChBuI,EAAOtW,MACN4G,MAAOsN,EACPhP,KAAMA,EACNuB,QAAS8F,IAEVgK,EAAQA,EAAMzW,MAAOoU,EAAQ9R,QAI/B,KAAM8R,EACL,MAOF,MAAOmC,GACNE,EAAMnU,OACNmU,EACCjP,GAAOxC,MAAOxD,GAEdqH,EAAYrH,EAAUkL,GAAS1M,MAAO,GAGzC,SAASuN,IAAYiJ,GAIpB,IAHA,GAAIrT,GAAI,EACPM,EAAM+S,EAAOlU,OACbd,EAAW,GACJ2B,EAAIM,EAAKN,IAChB3B,GAAYgV,EAAOrT,GAAG2D,KAEvB,OAAOtF,GAGR,QAASsK,IAAewI,EAASsC,EAAYC,GAC5C,GAAI7K,GAAM4K,EAAW5K,IACpB8K,EAAOF,EAAW3K,KAClB8B,EAAM+I,GAAQ9K,EACd+K,EAAmBF,GAAgB,eAAR9I,EAC3BiJ,EAAWtO,GAEZ,OAAOkO,GAAWtT,MAEjB,SAAUJ,EAAMzB,EAAS+R,GACxB,MAAStQ,EAAOA,EAAM8I,GACrB,GAAuB,IAAlB9I,EAAKiJ,UAAkB4K,EAC3B,MAAOzC,GAASpR,EAAMzB,EAAS+R,EAGjC,QAAO,GAIR,SAAUtQ,EAAMzB,EAAS+R,GACxB,GAAIyD,GAAUxD,EAAaC,EAC1BwD,GAAazO,EAASuO,EAGvB,IAAKxD,GACJ,MAAStQ,EAAOA,EAAM8I,GACrB,IAAuB,IAAlB9I,EAAKiJ,UAAkB4K,IACtBzC,EAASpR,EAAMzB,EAAS+R,GAC5B,OAAO,MAKV,OAAStQ,EAAOA,EAAM8I,GACrB,GAAuB,IAAlB9I,EAAKiJ,UAAkB4K,EAO3B,GANArD,EAAaxQ,EAAMyB,KAAczB,EAAMyB,OAIvC8O,EAAcC,EAAYxQ,EAAK8Q,YAAeN,EAAYxQ,EAAK8Q,cAE1D8C,GAAQA,IAAS5T,EAAK8C,SAASC,cACnC/C,EAAOA,EAAM8I,IAAS9I,MAChB,CAAA,IAAM+T,EAAWxD,EAAa1F,KACpCkJ,EAAU,KAAQxO,GAAWwO,EAAU,KAAQD,EAG/C,MAAQE,GAAU,GAAMD,EAAU,EAMlC,IAHAxD,EAAa1F,GAAQmJ,EAGfA,EAAU,GAAM5C,EAASpR,EAAMzB,EAAS+R,GAC7C,OAAO,EAMZ,OAAO,GAIV,QAAS2D,IAAgBC,GACxB,MAAOA,GAAS9U,OAAS,EACxB,SAAUY,EAAMzB,EAAS+R,GACxB,GAAIrQ,GAAIiU,EAAS9U,MACjB,OAAQa,IACP,IAAMiU,EAASjU,GAAID,EAAMzB,EAAS+R,GACjC,OAAO,CAGT,QAAO,GAER4D,EAAS,GAGX,QAASC,IAAkB7V,EAAU8V,EAAUjR,GAG9C,IAFA,GAAIlD,GAAI,EACPM,EAAM6T,EAAShV,OACRa,EAAIM,EAAKN,IAChBqE,GAAQhG,EAAU8V,EAASnU,GAAIkD,EAEhC,OAAOA,GAGR,QAASkR,IAAUhD,EAAWtR,EAAKgN,EAAQxO,EAAS+R,GAOnD,IANA,GAAItQ,GACHsU,KACArU,EAAI,EACJM,EAAM8Q,EAAUjS,OAChBmV,EAAgB,MAAPxU,EAEFE,EAAIM,EAAKN,KACVD,EAAOqR,EAAUpR,MAChB8M,IAAUA,EAAQ/M,EAAMzB,EAAS+R,KACtCgE,EAAatX,KAAMgD,GACduU,GACJxU,EAAI/C,KAAMiD,IAMd,OAAOqU,GAGR,QAASE,IAAY9E,EAAWpR,EAAU8S,EAASqD,EAAYC,EAAYC,GAO1E,MANKF,KAAeA,EAAYhT,KAC/BgT,EAAaD,GAAYC,IAErBC,IAAeA,EAAYjT,KAC/BiT,EAAaF,GAAYE,EAAYC,IAE/B3J,GAAa,SAAU5B,EAAMjG,EAAS5E,EAAS+R,GACrD,GAAIsE,GAAM3U,EAAGD,EACZ6U,KACAC,KACAC,EAAc5R,EAAQ/D,OAGtBK,EAAQ2J,GAAQ+K,GAAkB7V,GAAY,IAAKC,EAAQ0K,UAAa1K,GAAYA,MAGpFyW,GAAYtF,IAAetG,GAAS9K,EAEnCmB,EADA4U,GAAU5U,EAAOoV,EAAQnF,EAAWnR,EAAS+R,GAG9C2E,EAAa7D,EAEZsD,IAAgBtL,EAAOsG,EAAYqF,GAAeN,MAMjDtR,EACD6R,CAQF,IALK5D,GACJA,EAAS4D,EAAWC,EAAY1W,EAAS+R,GAIrCmE,EAAa,CACjBG,EAAOP,GAAUY,EAAYH,GAC7BL,EAAYG,KAAUrW,EAAS+R,GAG/BrQ,EAAI2U,EAAKxV,MACT,OAAQa,KACDD,EAAO4U,EAAK3U,MACjBgV,EAAYH,EAAQ7U,MAAS+U,EAAWF,EAAQ7U,IAAOD,IAK1D,GAAKoJ,GACJ,GAAKsL,GAAchF,EAAY,CAC9B,GAAKgF,EAAa,CAEjBE,KACA3U,EAAIgV,EAAW7V,MACf,OAAQa,KACDD,EAAOiV,EAAWhV,KAEvB2U,EAAK5X,KAAOgY,EAAU/U,GAAKD,EAG7B0U,GAAY,KAAOO,KAAkBL,EAAMtE,GAI5CrQ,EAAIgV,EAAW7V,MACf,OAAQa,KACDD,EAAOiV,EAAWhV,MACtB2U,EAAOF,EAAazX,EAASmM,EAAMpJ,GAAS6U,EAAO5U,SAEpDmJ,EAAKwL,KAAUzR,EAAQyR,GAAQ5U,SAOlCiV,GAAaZ,GACZY,IAAe9R,EACd8R,EAAWtU,OAAQoU,EAAaE,EAAW7V,QAC3C6V,GAEGP,EACJA,EAAY,KAAMvR,EAAS8R,EAAY3E,GAEvCtT,EAAKkD,MAAOiD,EAAS8R,KAMzB,QAASC,IAAmB5B,GAwB3B,IAvBA,GAAI6B,GAAc/D,EAAS5Q,EAC1BD,EAAM+S,EAAOlU,OACbgW,EAAkB7Q,EAAK8K,SAAUiE,EAAO,GAAGpR,MAC3CmT,EAAmBD,GAAmB7Q,EAAK8K,SAAS,KACpDpP,EAAImV,EAAkB,EAAI,EAG1BE,EAAe1M,GAAe,SAAU5I,GACvC,MAAOA,KAASmV,GACdE,GAAkB,GACrBE,EAAkB3M,GAAe,SAAU5I,GAC1C,MAAO/C,GAASkY,EAAcnV,OAC5BqV,GAAkB,GACrBnB,GAAa,SAAUlU,EAAMzB,EAAS+R,GACrC,GAAI5Q,IAAS0V,IAAqB9E,GAAO/R,IAAYsG,MACnDsQ,EAAe5W,GAAS0K,SACxBqM,EAActV,EAAMzB,EAAS+R,GAC7BiF,EAAiBvV,EAAMzB,EAAS+R,GAGlC,OADA6E,GAAe,KACRzV,IAGDO,EAAIM,EAAKN,IAChB,GAAMmR,EAAU7M,EAAK8K,SAAUiE,EAAOrT,GAAGiC,MACxCgS,GAAatL,GAAcqL,GAAgBC,GAAY9C,QACjD,CAIN,GAHAA,EAAU7M,EAAKwI,OAAQuG,EAAOrT,GAAGiC,MAAOhC,MAAO,KAAMoT,EAAOrT,GAAGwD,SAG1D2N,EAAS3P,GAAY,CAGzB,IADAjB,IAAMP,EACEO,EAAID,EAAKC,IAChB,GAAK+D,EAAK8K,SAAUiE,EAAO9S,GAAG0B,MAC7B,KAGF,OAAOsS,IACNvU,EAAI,GAAKgU,GAAgBC,GACzBjU,EAAI,GAAKoK,GAERiJ,EAAOxW,MAAO,EAAGmD,EAAI,GAAIlD,QAAS6G,MAAgC,MAAzB0P,EAAQrT,EAAI,GAAIiC,KAAe,IAAM,MAC7EN,QAASlD,EAAO,MAClB0S,EACAnR,EAAIO,GAAK0U,GAAmB5B,EAAOxW,MAAOmD,EAAGO,IAC7CA,EAAID,GAAO2U,GAAoB5B,EAASA,EAAOxW,MAAO0D,IACtDA,EAAID,GAAO8J,GAAYiJ,IAGzBY,EAASlX,KAAMoU,GAIjB,MAAO6C,IAAgBC,GAGxB,QAASsB,IAA0BC,EAAiBC,GACnD,GAAIC,GAAQD,EAAYtW,OAAS,EAChCwW,EAAYH,EAAgBrW,OAAS,EACrCyW,EAAe,SAAUzM,EAAM7K,EAAS+R,EAAKnN,EAAS2S,GACrD,GAAI9V,GAAMQ,EAAG4Q,EACZ2E,EAAe,EACf9V,EAAI,IACJoR,EAAYjI,MACZ4M,KACAC,EAAgBpR,EAEhBpF,EAAQ2J,GAAQwM,GAAarR,EAAK0I,KAAU,IAAG,IAAK6I,GAEpDI,EAAiB3Q,GAA4B,MAAjB0Q,EAAwB,EAAIvU,KAAKC,UAAY,GACzEpB,EAAMd,EAAML,MASb,KAPK0W,IACJjR,EAAmBtG,IAAYnC,GAAYmC,GAAWuX,GAM/C7V,IAAMM,GAA4B,OAApBP,EAAOP,EAAMQ,IAAaA,IAAM,CACrD,GAAK2V,GAAa5V,EAAO,CACxBQ,EAAI,EACEjC,GAAWyB,EAAK2J,gBAAkBvN,IACvC4I,EAAahF,GACbsQ,GAAOpL,EAER,OAASkM,EAAUqE,EAAgBjV,KAClC,GAAK4Q,EAASpR,EAAMzB,GAAWnC,EAAUkU,GAAO,CAC/CnN,EAAQnG,KAAMgD,EACd,OAGG8V,IACJvQ,EAAU2Q,GAKPP,KAEE3V,GAAQoR,GAAWpR,IACxB+V,IAII3M,GACJiI,EAAUrU,KAAMgD,IAgBnB,GATA+V,GAAgB9V,EASX0V,GAAS1V,IAAM8V,EAAe,CAClCvV,EAAI,CACJ,OAAS4Q,EAAUsE,EAAYlV,KAC9B4Q,EAASC,EAAW2E,EAAYzX,EAAS+R,EAG1C,IAAKlH,EAAO,CAEX,GAAK2M,EAAe,EACnB,MAAQ9V,IACAoR,EAAUpR,IAAM+V,EAAW/V,KACjC+V,EAAW/V,GAAK+F,EAAIxI,KAAM2F,GAM7B6S,GAAa3B,GAAU2B,GAIxBhZ,EAAKkD,MAAOiD,EAAS6S,GAGhBF,IAAc1M,GAAQ4M,EAAW5W,OAAS,GAC5C2W,EAAeL,EAAYtW,OAAW,GAExCkF,GAAOsK,WAAYzL,GAUrB,MALK2S,KACJvQ,EAAU2Q,EACVrR,EAAmBoR,GAGb5E,EAGT,OAAOsE,GACN3K,GAAc6K,GACdA,EA+KF,MA5KAlR,GAAUL,GAAOK,QAAU,SAAUrG,EAAUiL,GAC9C,GAAItJ,GACHyV,KACAD,KACAhC,EAAS7N,EAAetH,EAAW,IAEpC,KAAMmV,EAAS,CAERlK,IACLA,EAAQ7E,EAAUpG,IAEnB2B,EAAIsJ,EAAMnK,MACV,OAAQa,IACPwT,EAASyB,GAAmB3L,EAAMtJ,IAC7BwT,EAAQhS,GACZiU,EAAY1Y,KAAMyW,GAElBgC,EAAgBzY,KAAMyW,EAKxBA,GAAS7N,EAAetH,EAAUkX,GAA0BC,EAAiBC,IAG7EjC,EAAOnV,SAAWA,EAEnB,MAAOmV,IAYR7O,EAASN,GAAOM,OAAS,SAAUtG,EAAUC,EAAS4E,EAASiG,GAC9D,GAAInJ,GAAGqT,EAAQ6C,EAAOjU,EAAM+K,EAC3BmJ,EAA+B,kBAAb9X,IAA2BA,EAC7CiL,GAASH,GAAQ1E,EAAWpG,EAAW8X,EAAS9X,UAAYA,EAM7D,IAJA6E,EAAUA,MAIY,IAAjBoG,EAAMnK,OAAe,CAIzB,GADAkU,EAAS/J,EAAM,GAAKA,EAAM,GAAGzM,MAAO,GAC/BwW,EAAOlU,OAAS,GAAkC,QAA5B+W,EAAQ7C,EAAO,IAAIpR,MACvB,IAArB3D,EAAQ0K,UAAkB/D,GAAkBX,EAAK8K,SAAUiE,EAAO,GAAGpR,MAAS,CAG/E,GADA3D,GAAYgG,EAAK0I,KAAS,GAAGkJ,EAAM1S,QAAQ,GAAG7B,QAAQiG,EAAWC,IAAYvJ,QAAkB,IACzFA,EACL,MAAO4E,EAGIiT,KACX7X,EAAUA,EAAQL,YAGnBI,EAAWA,EAASxB,MAAOwW,EAAOvI,QAAQnH,MAAMxE,QAIjDa,EAAI8G,EAAwB,aAAEmD,KAAM5L,GAAa,EAAIgV,EAAOlU,MAC5D,OAAQa,IAAM,CAIb,GAHAkW,EAAQ7C,EAAOrT,GAGVsE,EAAK8K,SAAWnN,EAAOiU,EAAMjU,MACjC,KAED,KAAM+K,EAAO1I,EAAK0I,KAAM/K,MAEjBkH,EAAO6D,EACZkJ,EAAM1S,QAAQ,GAAG7B,QAASiG,EAAWC,IACrCF,EAASsC,KAAMoJ,EAAO,GAAGpR,OAAUqI,GAAahM,EAAQL,aAAgBK,IACpE,CAKJ,GAFA+U,EAAO3S,OAAQV,EAAG,GAClB3B,EAAW8K,EAAKhK,QAAUiL,GAAYiJ,IAChChV,EAEL,MADAtB,GAAKkD,MAAOiD,EAASiG,GACdjG,CAGR,SAeJ,OAPEiT,GAAYzR,EAASrG,EAAUiL,IAChCH,EACA7K,GACC2G,EACD/B,GACC5E,GAAWqJ,EAASsC,KAAM5L,IAAciM,GAAahM,EAAQL,aAAgBK,GAExE4E,GAMR1F,EAAQsR,WAAatN,EAAQ4C,MAAM,IAAI3D,KAAMmF,GAAYyE,KAAK,MAAQ7I,EAItEhE,EAAQqR,mBAAqB/J,EAG7BC,IAIAvH,EAAQuQ,aAAe/C,GAAO,SAAUC,GAEvC,MAA0E,GAAnEA,EAAG0C,wBAAyBxR,EAAS0B,cAAc,eAMrDmN,GAAO,SAAUC,GAEtB,MADAA,GAAGkC,UAAY,mBAC+B,MAAvClC,EAAG+D,WAAW9E,aAAa,WAElCgB,GAAW,yBAA0B,SAAUnL,EAAMc,EAAM2D,GAC1D,IAAMA,EACL,MAAOzE,GAAKmK,aAAcrJ,EAA6B,SAAvBA,EAAKiC,cAA2B,EAAI,KAOjEtF,EAAQ6I,YAAe2E,GAAO,SAAUC,GAG7C,MAFAA,GAAGkC,UAAY,WACflC,EAAG+D,WAAW7E,aAAc,QAAS,IACY,KAA1Cc,EAAG+D,WAAW9E,aAAc,YAEnCgB,GAAW,QAAS,SAAUnL,EAAMc,EAAM2D,GACzC,IAAMA,GAAyC,UAAhCzE,EAAK8C,SAASC,cAC5B,MAAO/C,GAAKqW,eAOTpL,GAAO,SAAUC,GACtB,MAAsC,OAA/BA,EAAGf,aAAa,eAEvBgB,GAAWhF,EAAU,SAAUnG,EAAMc,EAAM2D,GAC1C,GAAI+J,EACJ,KAAM/J,EACL,MAAOzE,GAAMc,MAAW,EAAOA,EAAKiC,eACjCyL,EAAMxO,EAAKkN,iBAAkBpM,KAAW0N,EAAIC,UAC7CD,EAAI5K,MACL,OAKGU,IAEH/H,EAIJ8B,GAAO4O,KAAO3I,EACdjG,EAAOgQ,KAAO/J,EAAO6K,UAGrB9Q,EAAOgQ,KAAM,KAAQhQ,EAAOgQ,KAAK9H,QACjClI,EAAOuQ,WAAavQ,EAAOiY,OAAShS,EAAOsK,WAC3CvQ,EAAON,KAAOuG,EAAOE,QACrBnG,EAAOkY,SAAWjS,EAAOG,MACzBpG,EAAOgH,SAAWf,EAAOe,SACzBhH,EAAOmY,eAAiBlS,EAAOoK,MAK/B,IAAI5F,GAAM,SAAU9I,EAAM8I,EAAK2N,GAC9B,GAAIvF,MACHwF,EAAqBlV,SAAViV,CAEZ,QAAUzW,EAAOA,EAAM8I,KAA6B,IAAlB9I,EAAKiJ,SACtC,GAAuB,IAAlBjJ,EAAKiJ,SAAiB,CAC1B,GAAKyN,GAAYrY,EAAQ2B,GAAO2W,GAAIF,GACnC,KAEDvF,GAAQlU,KAAMgD,GAGhB,MAAOkR,IAIJ0F,EAAW,SAAUC,EAAG7W,GAG3B,IAFA,GAAIkR,MAEI2F,EAAGA,EAAIA,EAAElL,YACI,IAAfkL,EAAE5N,UAAkB4N,IAAM7W,GAC9BkR,EAAQlU,KAAM6Z,EAIhB,OAAO3F,IAIJ4F,EAAgBzY,EAAOgQ,KAAK9E,MAAMhC,aAElCwP,EAAa,kEAIbC,EAAY,gBAGhB,SAASC,GAAQ3I,EAAU4I,EAAW/F,GACrC,MAAK9S,GAAOgD,WAAY6V,GAChB7Y,EAAOiF,KAAMgL,EAAU,SAAUtO,EAAMC,GAC7C,QAASiX,EAAU1Z,KAAMwC,EAAMC,EAAGD,KAAWmR,IAK1C+F,EAAUjO,SACP5K,EAAOiF,KAAMgL,EAAU,SAAUtO,GACvC,MAASA,KAASkX,IAAgB/F,IAKV,gBAAd+F,GACJ7Y,EAAOiF,KAAMgL,EAAU,SAAUtO,GACvC,MAAS/C,GAAQO,KAAM0Z,EAAWlX,QAAkBmR,IAKjD6F,EAAU9M,KAAMgN,GACb7Y,EAAO0O,OAAQmK,EAAW5I,EAAU6C,IAI5C+F,EAAY7Y,EAAO0O,OAAQmK,EAAW5I,GAC/BjQ,EAAOiF,KAAMgL,EAAU,SAAUtO,GACvC,MAAS/C,GAAQO,KAAM0Z,EAAWlX,QAAkBmR,GAAyB,IAAlBnR,EAAKiJ,YAIlE5K,EAAO0O,OAAS,SAAUsB,EAAM5O,EAAO0R,GACtC,GAAInR,GAAOP,EAAO,EAMlB,OAJK0R,KACJ9C,EAAO,QAAUA,EAAO,KAGH,IAAjB5O,EAAML,QAAkC,IAAlBY,EAAKiJ,SACxB5K,EAAO4O,KAAKK,gBAAiBtN,EAAMqO,IAAWrO,MAG/C3B,EAAO4O,KAAKxJ,QAAS4K,EAAMhQ,EAAOiF,KAAM7D,EAAO,SAAUO,GAC/D,MAAyB,KAAlBA,EAAKiJ,aAId5K,EAAOG,GAAGoC,QACTqM,KAAM,SAAU3O,GACf,GAAI2B,GAAGP,EACNa,EAAM/D,KAAK4C,OACX+X,EAAO3a,IAER,IAAyB,gBAAb8B,GACX,MAAO9B,MAAKgD,UAAWnB,EAAQC,GAAWyO,OAAQ,WACjD,IAAM9M,EAAI,EAAGA,EAAIM,EAAKN,IACrB,GAAK5B,EAAOgH,SAAU8R,EAAMlX,GAAKzD,MAChC,OAAO,IAQX,KAFAkD,EAAMlD,KAAKgD,cAELS,EAAI,EAAGA,EAAIM,EAAKN,IACrB5B,EAAO4O,KAAM3O,EAAU6Y,EAAMlX,GAAKP,EAGnC,OAAOa,GAAM,EAAIlC,EAAOuQ,WAAYlP,GAAQA,GAE7CqN,OAAQ,SAAUzO,GACjB,MAAO9B,MAAKgD,UAAWyX,EAAQza,KAAM8B,OAAgB,KAEtD6S,IAAK,SAAU7S,GACd,MAAO9B,MAAKgD,UAAWyX,EAAQza,KAAM8B,OAAgB,KAEtDqY,GAAI,SAAUrY,GACb,QAAS2Y,EACRza,KAIoB,gBAAb8B,IAAyBwY,EAAc5M,KAAM5L,GACnDD,EAAQC,GACRA,OACD,GACCc,SASJ,IAAIgY,GAMHzP,EAAa,sCAEblJ,EAAOJ,EAAOG,GAAGC,KAAO,SAAUH,EAAUC,EAASqT,GACpD,GAAIrI,GAAOvJ,CAGX,KAAM1B,EACL,MAAO9B,KAQR,IAHAoV,EAAOA,GAAQwF,EAGU,gBAAb9Y,GAAwB,CAanC,GAPCiL,EALsB,MAAlBjL,EAAU,IACsB,MAApCA,EAAUA,EAASc,OAAS,IAC5Bd,EAASc,QAAU,GAGT,KAAMd,EAAU,MAGlBqJ,EAAWiC,KAAMtL,IAIrBiL,IAAWA,EAAO,IAAQhL,EA6CxB,OAAMA,GAAWA,EAAQW,QACtBX,GAAWqT,GAAO3E,KAAM3O,GAK1B9B,KAAK2C,YAAaZ,GAAU0O,KAAM3O,EAhDzC,IAAKiL,EAAO,GAAM,CAYjB,GAXAhL,EAAUA,YAAmBF,GAASE,EAAS,GAAMA,EAIrDF,EAAOsB,MAAOnD,KAAM6B,EAAOgZ,UAC1B9N,EAAO,GACPhL,GAAWA,EAAQ0K,SAAW1K,EAAQoL,eAAiBpL,EAAUnC,GACjE,IAII2a,EAAW7M,KAAMX,EAAO,KAASlL,EAAOiD,cAAe/C,GAC3D,IAAMgL,IAAShL,GAGTF,EAAOgD,WAAY7E,KAAM+M,IAC7B/M,KAAM+M,GAAShL,EAASgL,IAIxB/M,KAAK+R,KAAMhF,EAAOhL,EAASgL,GAK9B,OAAO/M,MAYP,MARAwD,GAAO5D,EAASyN,eAAgBN,EAAO,IAElCvJ,IAGJxD,KAAM,GAAMwD,EACZxD,KAAK4C,OAAS,GAER5C,KAcH,MAAK8B,GAAS2K,UACpBzM,KAAM,GAAM8B,EACZ9B,KAAK4C,OAAS,EACP5C,MAII6B,EAAOgD,WAAY/C,GACRkD,SAAfoQ,EAAK0F,MACX1F,EAAK0F,MAAOhZ,GAGZA,EAAUD,GAGLA,EAAO6E,UAAW5E,EAAU9B,MAIrCiC,GAAKQ,UAAYZ,EAAOG,GAGxB4Y,EAAa/Y,EAAQjC,EAGrB,IAAImb,GAAe,iCAGlBC,GACCC,UAAU,EACVC,UAAU,EACV3O,MAAM,EACN4O,MAAM,EAGRtZ,GAAOG,GAAGoC,QACT0Q,IAAK,SAAUnQ,GACd,GAAIyW,GAAUvZ,EAAQ8C,EAAQ3E,MAC7Bqb,EAAID,EAAQxY,MAEb,OAAO5C,MAAKuQ,OAAQ,WAEnB,IADA,GAAI9M,GAAI,EACAA,EAAI4X,EAAG5X,IACd,GAAK5B,EAAOgH,SAAU7I,KAAMob,EAAS3X,IACpC,OAAO,KAMX6X,QAAS,SAAU3I,EAAW5Q,GAC7B,GAAIiN,GACHvL,EAAI,EACJ4X,EAAIrb,KAAK4C,OACT8R,KACA0G,EAA+B,gBAAdzI,IAA0B9Q,EAAQ8Q,EAGpD,KAAM2H,EAAc5M,KAAMiF,GACzB,KAAQlP,EAAI4X,EAAG5X,IACd,IAAMuL,EAAMhP,KAAMyD,GAAKuL,GAAOA,IAAQjN,EAASiN,EAAMA,EAAItN,WAGxD,GAAKsN,EAAIvC,SAAW,KAAQ2O,EAC3BA,EAAQG,MAAOvM,MAGE,IAAjBA,EAAIvC,UACH5K,EAAO4O,KAAKK,gBAAiB9B,EAAK2D,IAAgB,CAEnD+B,EAAQlU,KAAMwO,EACd,OAMJ,MAAOhP,MAAKgD,UAAW0R,EAAQ9R,OAAS,EAAIf,EAAOuQ,WAAYsC,GAAYA,IAI5E6G,MAAO,SAAU/X,GAGhB,MAAMA,GAKe,gBAATA,GACJ/C,EAAQO,KAAMa,EAAQ2B,GAAQxD,KAAM,IAIrCS,EAAQO,KAAMhB,KAGpBwD,EAAKd,OAASc,EAAM,GAAMA,GAZjBxD,KAAM,IAAOA,KAAM,GAAI0B,WAAe1B,KAAK4D,QAAQ4X,UAAU5Y,WAgBxE6Y,IAAK,SAAU3Z,EAAUC,GACxB,MAAO/B,MAAKgD,UACXnB,EAAOuQ,WACNvQ,EAAOsB,MAAOnD,KAAK8C,MAAOjB,EAAQC,EAAUC,OAK/C2Z,QAAS,SAAU5Z,GAClB,MAAO9B,MAAKyb,IAAiB,MAAZ3Z,EAChB9B,KAAKoD,WAAapD,KAAKoD,WAAWmN,OAAQzO,MAK7C,SAAS6Z,GAAS3M,EAAK1C,GACtB,OAAU0C,EAAMA,EAAK1C,KAA4B,IAAjB0C,EAAIvC,UACpC,MAAOuC,GAGRnN,EAAOwB,MACN8Q,OAAQ,SAAU3Q,GACjB,GAAI2Q,GAAS3Q,EAAK9B,UAClB,OAAOyS,IAA8B,KAApBA,EAAO1H,SAAkB0H,EAAS,MAEpDyH,QAAS,SAAUpY,GAClB,MAAO8I,GAAK9I,EAAM,eAEnBqY,aAAc,SAAUrY,EAAMC,EAAGwW,GAChC,MAAO3N,GAAK9I,EAAM,aAAcyW,IAEjC1N,KAAM,SAAU/I,GACf,MAAOmY,GAASnY,EAAM,gBAEvB2X,KAAM,SAAU3X,GACf,MAAOmY,GAASnY,EAAM,oBAEvBsY,QAAS,SAAUtY,GAClB,MAAO8I,GAAK9I,EAAM,gBAEnBgY,QAAS,SAAUhY,GAClB,MAAO8I,GAAK9I,EAAM,oBAEnBuY,UAAW,SAAUvY,EAAMC,EAAGwW,GAC7B,MAAO3N,GAAK9I,EAAM,cAAeyW,IAElC+B,UAAW,SAAUxY,EAAMC,EAAGwW,GAC7B,MAAO3N,GAAK9I,EAAM,kBAAmByW,IAEtCG,SAAU,SAAU5W,GACnB,MAAO4W,IAAY5W,EAAK9B,gBAAmB+Q,WAAYjP,IAExDyX,SAAU,SAAUzX,GACnB,MAAO4W,GAAU5W,EAAKiP,aAEvByI,SAAU,SAAU1X,GACnB,MAAOA,GAAKyY,iBAAmBpa,EAAOsB,SAAWK,EAAKgJ,cAErD,SAAUlI,EAAMtC,GAClBH,EAAOG,GAAIsC,GAAS,SAAU2V,EAAOnY,GACpC,GAAI4S,GAAU7S,EAAO0B,IAAKvD,KAAMgC,EAAIiY,EAuBpC,OArB0B,UAArB3V,EAAKhE,YACTwB,EAAWmY,GAGPnY,GAAgC,gBAAbA,KACvB4S,EAAU7S,EAAO0O,OAAQzO,EAAU4S,IAG/B1U,KAAK4C,OAAS,IAGZoY,EAAkB1W,IACvBzC,EAAOuQ,WAAYsC,GAIfqG,EAAarN,KAAMpJ,IACvBoQ,EAAQwH,WAIHlc,KAAKgD,UAAW0R,KAGzB,IAAIyH,GAAgB,mBAKpB,SAASC,GAAe/X,GACvB,GAAIgY,KAIJ,OAHAxa,GAAOwB,KAAMgB,EAAQ0I,MAAOoP,OAAuB,SAAU5Q,EAAG+Q,GAC/DD,EAAQC,IAAS,IAEXD,EAyBRxa,EAAO0a,UAAY,SAAUlY,GAI5BA,EAA6B,gBAAZA,GAChB+X,EAAe/X,GACfxC,EAAOuC,UAAYC,EAEpB,IACCmY,GAGAC,EAGAC,EAGAC,EAGAjT,KAGAkT,KAGAC,KAGAC,EAAO,WAQN,IALAH,EAAStY,EAAQ0Y,KAIjBL,EAAQF,GAAS,EACTI,EAAMha,OAAQia,KAAmB,CACxCJ,EAASG,EAAMrO,OACf,SAAUsO,EAAcnT,EAAK9G,OAGvB8G,EAAMmT,GAAcnZ,MAAO+Y,EAAQ,GAAKA,EAAQ,OAAU,GAC9DpY,EAAQ2Y,cAGRH,EAAcnT,EAAK9G,OACnB6Z,GAAS,GAMNpY,EAAQoY,SACbA,GAAS,GAGVD,GAAS,EAGJG,IAIHjT,EADI+S,KAKG,KAMV9B,GAGCc,IAAK,WA2BJ,MA1BK/R,KAGC+S,IAAWD,IACfK,EAAcnT,EAAK9G,OAAS,EAC5Bga,EAAMpc,KAAMic,IAGb,QAAWhB,GAAKjU,GACf3F,EAAOwB,KAAMmE,EAAM,SAAU+D,EAAGpE,GAC1BtF,EAAOgD,WAAYsC,GACjB9C,EAAQyV,QAAWa,EAAK7F,IAAK3N,IAClCuC,EAAKlJ,KAAM2G,GAEDA,GAAOA,EAAIvE,QAAiC,WAAvBf,EAAO6D,KAAMyB,IAG7CsU,EAAKtU,MAGHxD,WAEA8Y,IAAWD,GACfM,KAGK9c,MAIRid,OAAQ,WAYP,MAXApb,GAAOwB,KAAMM,UAAW,SAAU4H,EAAGpE,GACpC,GAAIoU,EACJ,QAAUA,EAAQ1Z,EAAO+E,QAASO,EAAKuC,EAAM6R,OAC5C7R,EAAKvF,OAAQoX,EAAO,GAGfA,GAASsB,GACbA,MAII7c,MAKR8U,IAAK,SAAU9S,GACd,MAAOA,GACNH,EAAO+E,QAAS5E,EAAI0H,MACpBA,EAAK9G,OAAS,GAIhBkT,MAAO,WAIN,MAHKpM,KACJA,MAEM1J,MAMRkd,QAAS,WAGR,MAFAP,GAASC,KACTlT,EAAO+S,EAAS,GACTzc,MAERqM,SAAU,WACT,OAAQ3C,GAMTyT,KAAM,WAKL,MAJAR,GAASC,KACHH,GAAWD,IAChB9S,EAAO+S,EAAS,IAEVzc,MAER2c,OAAQ,WACP,QAASA,GAIVS,SAAU,SAAUrb,EAASyF,GAS5B,MARMmV,KACLnV,EAAOA,MACPA,GAASzF,EAASyF,EAAKlH,MAAQkH,EAAKlH,QAAUkH,GAC9CoV,EAAMpc,KAAMgH,GACNgV,GACLM,KAGK9c,MAIR8c,KAAM,WAEL,MADAnC,GAAKyC,SAAUpd,KAAM2D,WACd3D,MAIR0c,MAAO,WACN,QAASA,GAIZ,OAAO/B,GAIR,SAAS0C,GAAUC,GAClB,MAAOA,GAER,QAASC,GAASC,GACjB,KAAMA,GAGP,QAASC,GAAYrW,EAAOsW,EAASC,GACpC,GAAIC,EAEJ,KAGMxW,GAASvF,EAAOgD,WAAc+Y,EAASxW,EAAMyW,SACjDD,EAAO5c,KAAMoG,GAAQ4B,KAAM0U,GAAUI,KAAMH,GAGhCvW,GAASvF,EAAOgD,WAAc+Y,EAASxW,EAAM2W,MACxDH,EAAO5c,KAAMoG,EAAOsW,EAASC,GAO7BD,EAAQ1c,KAAMgE,OAAWoC,GAMzB,MAAQA,GAITuW,EAAO3c,KAAMgE,OAAWoC,IAI1BvF,EAAOuC,QAEN4Z,SAAU,SAAUC,GACnB,GAAIC,KAIA,SAAU,WAAYrc,EAAO0a,UAAW,UACzC1a,EAAO0a,UAAW,UAAY,IAC7B,UAAW,OAAQ1a,EAAO0a,UAAW,eACtC1a,EAAO0a,UAAW,eAAiB,EAAG,aACrC,SAAU,OAAQ1a,EAAO0a,UAAW,eACrC1a,EAAO0a,UAAW,eAAiB,EAAG,aAExC4B,EAAQ,UACRN,GACCM,MAAO,WACN,MAAOA,IAERC,OAAQ,WAEP,MADAC,GAASrV,KAAMrF,WAAYma,KAAMna,WAC1B3D,MAERse,QAAS,SAAUtc,GAClB,MAAO6b,GAAQE,KAAM,KAAM/b,IAI5Buc,KAAM,WACL,GAAIC,GAAM7a,SAEV,OAAO9B,GAAOmc,SAAU,SAAUS,GACjC5c,EAAOwB,KAAM6a,EAAQ,SAAUza,EAAGib,GAGjC,GAAI1c,GAAKH,EAAOgD,WAAY2Z,EAAKE,EAAO,MAAWF,EAAKE,EAAO,GAK/DL,GAAUK,EAAO,IAAO,WACvB,GAAIC,GAAW3c,GAAMA,EAAG0B,MAAO1D,KAAM2D,UAChCgb,IAAY9c,EAAOgD,WAAY8Z,EAASd,SAC5Cc,EAASd,UACPe,SAAUH,EAASI,QACnB7V,KAAMyV,EAASf,SACfI,KAAMW,EAASd,QAEjBc,EAAUC,EAAO,GAAM,QACtB1e,KACAgC,GAAO2c,GAAahb,eAKxB6a,EAAM,OACHX,WAELE,KAAM,SAAUe,EAAaC,EAAYC,GACxC,GAAIC,GAAW,CACf,SAASvB,GAASwB,EAAOb,EAAUxP,EAASsQ,GAC3C,MAAO,YACN,GAAIC,GAAOpf,KACVwH,EAAO7D,UACP0b,EAAa,WACZ,GAAIV,GAAUZ,CAKd,MAAKmB,EAAQD,GAAb,CAQA,GAJAN,EAAW9P,EAAQnL,MAAO0b,EAAM5X,GAI3BmX,IAAaN,EAASR,UAC1B,KAAM,IAAIyB,WAAW,2BAOtBvB,GAAOY,IAKgB,gBAAbA,IACY,kBAAbA,KACRA,EAASZ,KAGLlc,EAAOgD,WAAYkZ,GAGlBoB,EACJpB,EAAK/c,KACJ2d,EACAjB,EAASuB,EAAUZ,EAAUhB,EAAU8B,GACvCzB,EAASuB,EAAUZ,EAAUd,EAAS4B,KAOvCF,IAEAlB,EAAK/c,KACJ2d,EACAjB,EAASuB,EAAUZ,EAAUhB,EAAU8B,GACvCzB,EAASuB,EAAUZ,EAAUd,EAAS4B,GACtCzB,EAASuB,EAAUZ,EAAUhB,EAC5BgB,EAASkB,eASP1Q,IAAYwO,IAChB+B,EAAOpa,OACPwC,GAASmX,KAKRQ,GAAWd,EAASmB,aAAeJ,EAAM5X,MAK7CiY,EAAUN,EACTE,EACA,WACC,IACCA,IACC,MAAQ3S,GAEJ7K,EAAOmc,SAAS0B,eACpB7d,EAAOmc,SAAS0B,cAAehT,EAC9B+S,EAAQE,YAMLT,EAAQ,GAAKD,IAIZpQ,IAAY0O,IAChB6B,EAAOpa,OACPwC,GAASkF,IAGV2R,EAASuB,WAAYR,EAAM5X,KAS3B0X,GACJO,KAKK5d,EAAOmc,SAAS6B,eACpBJ,EAAQE,WAAa9d,EAAOmc,SAAS6B,gBAEtC9f,EAAO+f,WAAYL,KAKtB,MAAO5d,GAAOmc,SAAU,SAAUS,GAGjCP,EAAQ,GAAK,GAAIzC,IAChBiC,EACC,EACAe,EACA5c,EAAOgD,WAAYma,GAClBA,EACA3B,EACDoB,EAASc,aAKXrB,EAAQ,GAAK,GAAIzC,IAChBiC,EACC,EACAe,EACA5c,EAAOgD,WAAYia,GAClBA,EACAzB,IAKHa,EAAQ,GAAK,GAAIzC,IAChBiC,EACC,EACAe,EACA5c,EAAOgD,WAAYka,GAClBA,EACAxB,MAGAM,WAKLA,QAAS,SAAUpY,GAClB,MAAc,OAAPA,EAAc5D,EAAOuC,OAAQqB,EAAKoY,GAAYA,IAGvDQ,IA2DD,OAxDAxc,GAAOwB,KAAM6a,EAAQ,SAAUza,EAAGib,GACjC,GAAIhV,GAAOgV,EAAO,GACjBqB,EAAcrB,EAAO,EAKtBb,GAASa,EAAO,IAAQhV,EAAK+R,IAGxBsE,GACJrW,EAAK+R,IACJ,WAIC0C,EAAQ4B,GAKT7B,EAAQ,EAAIza,GAAK,GAAIyZ,QAGrBgB,EAAQ,GAAK,GAAIf,MAOnBzT,EAAK+R,IAAKiD,EAAO,GAAI5B,MAKrBuB,EAAUK,EAAO,IAAQ,WAExB,MADAL,GAAUK,EAAO,GAAM,QAAU1e,OAASqe,EAAWrZ,OAAYhF,KAAM2D,WAChE3D,MAMRqe,EAAUK,EAAO,GAAM,QAAWhV,EAAK0T,WAIxCS,EAAQA,QAASQ,GAGZJ,GACJA,EAAKjd,KAAMqd,EAAUA,GAIfA,GAIR2B,KAAM,SAAUC,GACf,GAGCC,GAAYvc,UAAUf,OAGtBa,EAAIyc,EAGJC,EAAkBxa,MAAOlC,GACzB2c,EAAgB9f,EAAMU,KAAM2C,WAG5B0c,EAASxe,EAAOmc,WAGhBsC,EAAa,SAAU7c,GACtB,MAAO,UAAU2D,GAChB+Y,EAAiB1c,GAAMzD,KACvBogB,EAAe3c,GAAME,UAAUf,OAAS,EAAItC,EAAMU,KAAM2C,WAAcyD,IAC5D8Y,GACTG,EAAOb,YAAaW,EAAiBC,IAMzC,IAAKF,GAAa,IACjBzC,EAAYwC,EAAaI,EAAOrX,KAAMsX,EAAY7c,IAAMia,QAAS2C,EAAO1C,QAGhD,YAAnB0C,EAAOlC,SACXtc,EAAOgD,WAAYub,EAAe3c,IAAO2c,EAAe3c,GAAIsa,OAE5D,MAAOsC,GAAOtC,MAKhB,OAAQta,IACPga,EAAY2C,EAAe3c,GAAK6c,EAAY7c,GAAK4c,EAAO1C,OAGzD,OAAO0C,GAAOxC,YAOhB,IAAI0C,GAAc,wDAElB1e,GAAOmc,SAAS0B,cAAgB,SAAUpa,EAAOkb,GAI3CzgB,EAAO0gB,SAAW1gB,EAAO0gB,QAAQC,MAAQpb,GAASib,EAAY7S,KAAMpI,EAAMhB,OAC9EvE,EAAO0gB,QAAQC,KAAM,8BAAgCpb,EAAMqb,QAASrb,EAAMkb,MAAOA,IAOnF3e,EAAO+e,eAAiB,SAAUtb,GACjCvF,EAAO+f,WAAY,WAClB,KAAMxa,KAQR,IAAIub,GAAYhf,EAAOmc,UAEvBnc,GAAOG,GAAG8Y,MAAQ,SAAU9Y,GAY3B,MAVA6e,GACE9C,KAAM/b,GADR6e,SAMS,SAAUvb,GACjBzD,EAAO+e,eAAgBtb,KAGlBtF,MAGR6B,EAAOuC,QAGNiB,SAAS,EAITyb,UAAW;AAGXC,UAAW,SAAUC,GACfA,EACJnf,EAAOif,YAEPjf,EAAOiZ,OAAO,IAKhBA,MAAO,SAAUmG,IAGXA,KAAS,IAASpf,EAAOif,UAAYjf,EAAOwD,WAKjDxD,EAAOwD,SAAU,EAGZ4b,KAAS,KAAUpf,EAAOif,UAAY,GAK3CD,EAAUrB,YAAa5f,GAAYiC,QAIrCA,EAAOiZ,MAAMiD,KAAO8C,EAAU9C,IAG9B,SAASmD,KACRthB,EAASuhB,oBAAqB,mBAAoBD,GAClDnhB,EAAOohB,oBAAqB,OAAQD,GACpCrf,EAAOiZ,QAOqB,aAAxBlb,EAASwhB,YACa,YAAxBxhB,EAASwhB,aAA6BxhB,EAAS+P,gBAAgB0R,SAGjEthB,EAAO+f,WAAYje,EAAOiZ,QAK1Blb,EAASqQ,iBAAkB,mBAAoBiR,GAG/CnhB,EAAOkQ,iBAAkB,OAAQiR,GAQlC,IAAII,GAAS,SAAUre,EAAOjB,EAAIqM,EAAKjH,EAAOma,EAAWC,EAAUC,GAClE,GAAIhe,GAAI,EACPM,EAAMd,EAAML,OACZ8e,EAAc,MAAPrT,CAGR,IAA4B,WAAvBxM,EAAO6D,KAAM2I,GAAqB,CACtCkT,GAAY,CACZ,KAAM9d,IAAK4K,GACViT,EAAQre,EAAOjB,EAAIyB,EAAG4K,EAAK5K,IAAK,EAAM+d,EAAUC,OAI3C,IAAezc,SAAVoC,IACXma,GAAY,EAEN1f,EAAOgD,WAAYuC,KACxBqa,GAAM,GAGFC,IAGCD,GACJzf,EAAGhB,KAAMiC,EAAOmE,GAChBpF,EAAK,OAIL0f,EAAO1f,EACPA,EAAK,SAAUwB,EAAM6K,EAAKjH,GACzB,MAAOsa,GAAK1gB,KAAMa,EAAQ2B,GAAQ4D,MAKhCpF,GACJ,KAAQyB,EAAIM,EAAKN,IAChBzB,EACCiB,EAAOQ,GAAK4K,EAAKoT,EACjBra,EACAA,EAAMpG,KAAMiC,EAAOQ,GAAKA,EAAGzB,EAAIiB,EAAOQ,GAAK4K,IAM/C,OAAKkT,GACGte,EAIHye,EACG1f,EAAGhB,KAAMiC,GAGVc,EAAM/B,EAAIiB,EAAO,GAAKoL,GAAQmT,GAElCG,EAAa,SAAUC,GAQ1B,MAA0B,KAAnBA,EAAMnV,UAAqC,IAAnBmV,EAAMnV,YAAsBmV,EAAMnV,SAMlE,SAASoV,KACR7hB,KAAKiF,QAAUpD,EAAOoD,QAAU4c,EAAKC,MAGtCD,EAAKC,IAAM,EAEXD,EAAKpf,WAEJ2L,MAAO,SAAUwT,GAGhB,GAAIxa,GAAQwa,EAAO5hB,KAAKiF,QA4BxB,OAzBMmC,KACLA,KAKKua,EAAYC,KAIXA,EAAMnV,SACVmV,EAAO5hB,KAAKiF,SAAYmC,EAMxBhH,OAAO2hB,eAAgBH,EAAO5hB,KAAKiF,SAClCmC,MAAOA,EACP4a,cAAc,MAMX5a,GAER6a,IAAK,SAAUL,EAAOM,EAAM9a,GAC3B,GAAI+a,GACH/T,EAAQpO,KAAKoO,MAAOwT,EAIrB,IAAqB,gBAATM,GACX9T,EAAOvM,EAAOuE,UAAW8b,IAAW9a,MAMpC,KAAM+a,IAAQD,GACb9T,EAAOvM,EAAOuE,UAAW+b,IAAWD,EAAMC,EAG5C,OAAO/T,IAERtL,IAAK,SAAU8e,EAAOvT,GACrB,MAAerJ,UAARqJ,EACNrO,KAAKoO,MAAOwT,GAGZA,EAAO5hB,KAAKiF,UAAa2c,EAAO5hB,KAAKiF,SAAWpD,EAAOuE,UAAWiI,KAEpEiT,OAAQ,SAAUM,EAAOvT,EAAKjH,GAa7B,MAAapC,UAARqJ,GACCA,GAAsB,gBAARA,IAAgCrJ,SAAVoC,EAElCpH,KAAK8C,IAAK8e,EAAOvT,IASzBrO,KAAKiiB,IAAKL,EAAOvT,EAAKjH,GAILpC,SAAVoC,EAAsBA,EAAQiH,IAEtC4O,OAAQ,SAAU2E,EAAOvT,GACxB,GAAI5K,GACH2K,EAAQwT,EAAO5hB,KAAKiF,QAErB,IAAeD,SAAVoJ,EAAL,CAIA,GAAapJ,SAARqJ,EAAoB,CAGnBxM,EAAOkD,QAASsJ,GAIpBA,EAAMA,EAAI9K,IAAK1B,EAAOuE,YAEtBiI,EAAMxM,EAAOuE,UAAWiI,GAIxBA,EAAMA,IAAOD,IACVC,GACAA,EAAItB,MAAOoP,QAGf1Y,EAAI4K,EAAIzL,MAER,OAAQa,UACA2K,GAAOC,EAAK5K,KAKRuB,SAARqJ,GAAqBxM,EAAOqE,cAAekI,MAM1CwT,EAAMnV,SACVmV,EAAO5hB,KAAKiF,SAAYD,aAEjB4c,GAAO5hB,KAAKiF,YAItBmd,QAAS,SAAUR,GAClB,GAAIxT,GAAQwT,EAAO5hB,KAAKiF,QACxB,OAAiBD,UAAVoJ,IAAwBvM,EAAOqE,cAAekI,IAGvD,IAAIiU,GAAW,GAAIR,GAEfS,EAAW,GAAIT,GAcfU,EAAS,gCACZC,EAAa,QAEd,SAASC,GAASP,GACjB,MAAc,SAATA,GAIS,UAATA,IAIS,SAATA,EACG,KAIHA,KAAUA,EAAO,IACbA,EAGJK,EAAO7U,KAAMwU,GACVQ,KAAKC,MAAOT,GAGbA,GAGR,QAASU,GAAUpf,EAAM6K,EAAK6T,GAC7B,GAAI5d,EAIJ,IAAcU,SAATkd,GAAwC,IAAlB1e,EAAKiJ,SAI/B,GAHAnI,EAAO,QAAU+J,EAAIjJ,QAASod,EAAY,OAAQjc,cAClD2b,EAAO1e,EAAKmK,aAAcrJ,GAEL,gBAAT4d,GAAoB,CAC/B,IACCA,EAAOO,EAASP,GACf,MAAQxV,IAGV4V,EAASL,IAAKze,EAAM6K,EAAK6T,OAEzBA,GAAOld,MAGT,OAAOkd,GAGRrgB,EAAOuC,QACNge,QAAS,SAAU5e,GAClB,MAAO8e,GAASF,QAAS5e,IAAU6e,EAASD,QAAS5e,IAGtD0e,KAAM,SAAU1e,EAAMc,EAAM4d,GAC3B,MAAOI,GAAShB,OAAQ9d,EAAMc,EAAM4d,IAGrCW,WAAY,SAAUrf,EAAMc,GAC3Bge,EAASrF,OAAQzZ,EAAMc,IAKxBwe,MAAO,SAAUtf,EAAMc,EAAM4d,GAC5B,MAAOG,GAASf,OAAQ9d,EAAMc,EAAM4d,IAGrCa,YAAa,SAAUvf,EAAMc,GAC5B+d,EAASpF,OAAQzZ,EAAMc,MAIzBzC,EAAOG,GAAGoC,QACT8d,KAAM,SAAU7T,EAAKjH,GACpB,GAAI3D,GAAGa,EAAM4d,EACZ1e,EAAOxD,KAAM,GACb4O,EAAQpL,GAAQA,EAAKsG,UAGtB,IAAa9E,SAARqJ,EAAoB,CACxB,GAAKrO,KAAK4C,SACTsf,EAAOI,EAASxf,IAAKU,GAEE,IAAlBA,EAAKiJ,WAAmB4V,EAASvf,IAAKU,EAAM,iBAAmB,CACnEC,EAAImL,EAAMhM,MACV,OAAQa,IAIFmL,EAAOnL,KACXa,EAAOsK,EAAOnL,GAAIa,KACe,IAA5BA,EAAK7D,QAAS,WAClB6D,EAAOzC,EAAOuE,UAAW9B,EAAKhE,MAAO,IACrCsiB,EAAUpf,EAAMc,EAAM4d,EAAM5d,KAI/B+d,GAASJ,IAAKze,EAAM,gBAAgB,GAItC,MAAO0e,GAIR,MAAoB,gBAAR7T,GACJrO,KAAKqD,KAAM,WACjBif,EAASL,IAAKjiB,KAAMqO,KAIfiT,EAAQthB,KAAM,SAAUoH,GAC9B,GAAI8a,EAOJ,IAAK1e,GAAkBwB,SAAVoC,EAAb,CAKC,GADA8a,EAAOI,EAASxf,IAAKU,EAAM6K,GACbrJ,SAATkd,EACJ,MAAOA,EAMR,IADAA,EAAOU,EAAUpf,EAAM6K,GACTrJ,SAATkd,EACJ,MAAOA,OAQTliB,MAAKqD,KAAM,WAGVif,EAASL,IAAKjiB,KAAMqO,EAAKjH,MAExB,KAAMA,EAAOzD,UAAUf,OAAS,EAAG,MAAM,IAG7CigB,WAAY,SAAUxU,GACrB,MAAOrO,MAAKqD,KAAM,WACjBif,EAASrF,OAAQjd,KAAMqO,QAM1BxM,EAAOuC,QACNwY,MAAO,SAAUpZ,EAAMkC,EAAMwc,GAC5B,GAAItF,EAEJ,IAAKpZ,EAYJ,MAXAkC,IAASA,GAAQ,MAAS,QAC1BkX,EAAQyF,EAASvf,IAAKU,EAAMkC,GAGvBwc,KACEtF,GAAS/a,EAAOkD,QAASmd,GAC9BtF,EAAQyF,EAASf,OAAQ9d,EAAMkC,EAAM7D,EAAO6E,UAAWwb,IAEvDtF,EAAMpc,KAAM0hB,IAGPtF,OAIToG,QAAS,SAAUxf,EAAMkC,GACxBA,EAAOA,GAAQ,IAEf,IAAIkX,GAAQ/a,EAAO+a,MAAOpZ,EAAMkC,GAC/Bud,EAAcrG,EAAMha,OACpBZ,EAAK4a,EAAMrO,QACX2U,EAAQrhB,EAAOshB,YAAa3f,EAAMkC,GAClC6G,EAAO,WACN1K,EAAOmhB,QAASxf,EAAMkC,GAIZ,gBAAP1D,IACJA,EAAK4a,EAAMrO,QACX0U,KAGIjhB,IAIU,OAAT0D,GACJkX,EAAMhL,QAAS,oBAITsR,GAAME,KACbphB,EAAGhB,KAAMwC,EAAM+I,EAAM2W,KAGhBD,GAAeC,GACpBA,EAAMpN,MAAMgH,QAKdqG,YAAa,SAAU3f,EAAMkC,GAC5B,GAAI2I,GAAM3I,EAAO,YACjB,OAAO2c,GAASvf,IAAKU,EAAM6K,IAASgU,EAASf,OAAQ9d,EAAM6K,GAC1DyH,MAAOjU,EAAO0a,UAAW,eAAgBd,IAAK,WAC7C4G,EAASpF,OAAQzZ,GAAQkC,EAAO,QAAS2I,WAM7CxM,EAAOG,GAAGoC,QACTwY,MAAO,SAAUlX,EAAMwc,GACtB,GAAImB,GAAS,CAQb,OANqB,gBAAT3d,KACXwc,EAAOxc,EACPA,EAAO,KACP2d,KAGI1f,UAAUf,OAASygB,EAChBxhB,EAAO+a,MAAO5c,KAAM,GAAK0F,GAGjBV,SAATkd,EACNliB,KACAA,KAAKqD,KAAM,WACV,GAAIuZ,GAAQ/a,EAAO+a,MAAO5c,KAAM0F,EAAMwc,EAGtCrgB,GAAOshB,YAAanjB,KAAM0F,GAEZ,OAATA,GAAgC,eAAfkX,EAAO,IAC5B/a,EAAOmhB,QAAShjB,KAAM0F,MAI1Bsd,QAAS,SAAUtd,GAClB,MAAO1F,MAAKqD,KAAM,WACjBxB,EAAOmhB,QAAShjB,KAAM0F,MAGxB4d,WAAY,SAAU5d,GACrB,MAAO1F,MAAK4c,MAAOlX,GAAQ,UAK5BmY,QAAS,SAAUnY,EAAMD,GACxB,GAAI8B,GACHgc,EAAQ,EACRC,EAAQ3hB,EAAOmc,WACflM,EAAW9R,KACXyD,EAAIzD,KAAK4C,OACT8a,EAAU,aACC6F,GACTC,EAAMhE,YAAa1N,GAAYA,IAIb,iBAATpM,KACXD,EAAMC,EACNA,EAAOV,QAERU,EAAOA,GAAQ,IAEf,OAAQjC,IACP8D,EAAM8a,EAASvf,IAAKgP,EAAUrO,GAAKiC,EAAO,cACrC6B,GAAOA,EAAIuO,QACfyN,IACAhc,EAAIuO,MAAM2F,IAAKiC,GAIjB,OADAA,KACO8F,EAAM3F,QAASpY,KAGxB,IAAIge,GAAO,sCAA0CC,OAEjDC,GAAU,GAAI1Z,QAAQ,iBAAmBwZ,EAAO,cAAe,KAG/DG,IAAc,MAAO,QAAS,SAAU,QAExCC,GAAqB,SAAUrgB,EAAMkL,GAOvC,MAHAlL,GAAOkL,GAAMlL,EAGiB,SAAvBA,EAAKsgB,MAAMC,SACM,KAAvBvgB,EAAKsgB,MAAMC,SAMXliB,EAAOgH,SAAUrF,EAAK2J,cAAe3J,IAEH,SAAlC3B,EAAOmiB,IAAKxgB,EAAM,YAGjBygB,GAAO,SAAUzgB,EAAMa,EAASf,EAAUkE,GAC7C,GAAItE,GAAKoB,EACR4f,IAGD,KAAM5f,IAAQD,GACb6f,EAAK5f,GAASd,EAAKsgB,MAAOxf,GAC1Bd,EAAKsgB,MAAOxf,GAASD,EAASC,EAG/BpB,GAAMI,EAASI,MAAOF,EAAMgE,MAG5B,KAAMlD,IAAQD,GACbb,EAAKsgB,MAAOxf,GAAS4f,EAAK5f,EAG3B,OAAOpB,GAMR,SAASihB,IAAW3gB,EAAM2e,EAAMiC,EAAYC,GAC3C,GAAIC,GACHC,EAAQ,EACRC,EAAgB,GAChBC,EAAeJ,EACd,WACC,MAAOA,GAAMrV,OAEd,WACC,MAAOnN,GAAOmiB,IAAKxgB,EAAM2e,EAAM,KAEjCuC,EAAUD,IACVE,EAAOP,GAAcA,EAAY,KAASviB,EAAO+iB,UAAWzC,GAAS,GAAK,MAG1E0C,GAAkBhjB,EAAO+iB,UAAWzC,IAAmB,OAATwC,IAAkBD,IAC/Df,GAAQvW,KAAMvL,EAAOmiB,IAAKxgB,EAAM2e,GAElC,IAAK0C,GAAiBA,EAAe,KAAQF,EAAO,CAGnDA,EAAOA,GAAQE,EAAe,GAG9BT,EAAaA,MAGbS,GAAiBH,GAAW,CAE5B,GAICH,GAAQA,GAAS,KAGjBM,GAAgCN,EAChC1iB,EAAOiiB,MAAOtgB,EAAM2e,EAAM0C,EAAgBF,SAK1CJ,KAAYA,EAAQE,IAAiBC,IAAuB,IAAVH,KAAiBC,GAiBrE,MAbKJ,KACJS,GAAiBA,IAAkBH,GAAW,EAG9CJ,EAAWF,EAAY,GACtBS,GAAkBT,EAAY,GAAM,GAAMA,EAAY,IACrDA,EAAY,GACTC,IACJA,EAAMM,KAAOA,EACbN,EAAMnQ,MAAQ2Q,EACdR,EAAMpgB,IAAMqgB,IAGPA,EAIR,GAAIQ,MAEJ,SAASC,IAAmBvhB,GAC3B,GAAI4U,GACHhX,EAAMoC,EAAK2J,cACX7G,EAAW9C,EAAK8C,SAChByd,EAAUe,GAAmBxe,EAE9B,OAAKyd,GACGA,GAGR3L,EAAOhX,EAAI4jB,KAAKvjB,YAAaL,EAAIE,cAAegF,IAChDyd,EAAUliB,EAAOmiB,IAAK5L,EAAM,WAE5BA,EAAK1W,WAAWC,YAAayW,GAEZ,SAAZ2L,IACJA,EAAU,SAEXe,GAAmBxe,GAAayd,EAEzBA,GAGR,QAASkB,IAAUnT,EAAUoT,GAO5B,IANA,GAAInB,GAASvgB,EACZ2hB,KACA5J,EAAQ,EACR3Y,EAASkP,EAASlP,OAGX2Y,EAAQ3Y,EAAQ2Y,IACvB/X,EAAOsO,EAAUyJ,GACX/X,EAAKsgB,QAIXC,EAAUvgB,EAAKsgB,MAAMC,QAChBmB,GAKa,SAAZnB,IACJoB,EAAQ5J,GAAU8G,EAASvf,IAAKU,EAAM,YAAe,KAC/C2hB,EAAQ5J,KACb/X,EAAKsgB,MAAMC,QAAU,KAGK,KAAvBvgB,EAAKsgB,MAAMC,SAAkBF,GAAoBrgB,KACrD2hB,EAAQ5J,GAAUwJ,GAAmBvhB,KAGrB,SAAZugB,IACJoB,EAAQ5J,GAAU,OAGlB8G,EAASJ,IAAKze,EAAM,UAAWugB,IAMlC,KAAMxI,EAAQ,EAAGA,EAAQ3Y,EAAQ2Y,IACR,MAAnB4J,EAAQ5J,KACZzJ,EAAUyJ,GAAQuI,MAAMC,QAAUoB,EAAQ5J,GAI5C,OAAOzJ,GAGRjQ,EAAOG,GAAGoC,QACT8gB,KAAM,WACL,MAAOD,IAAUjlB,MAAM,IAExBolB,KAAM,WACL,MAAOH,IAAUjlB,OAElBqlB,OAAQ,SAAUlH,GACjB,MAAsB,iBAAVA,GACJA,EAAQne,KAAKklB,OAASllB,KAAKolB,OAG5BplB,KAAKqD,KAAM,WACZwgB,GAAoB7jB,MACxB6B,EAAQ7B,MAAOklB,OAEfrjB,EAAQ7B,MAAOolB,WAKnB,IAAIE,IAAiB,wBAEjBC,GAAW,iCAEXC,GAAc,4BAKdC,IAGHC,QAAU,EAAG,+BAAgC,aAK7CC,OAAS,EAAG,UAAW,YACvBC,KAAO,EAAG,oBAAqB,uBAC/BC,IAAM,EAAG,iBAAkB,oBAC3BC,IAAM,EAAG,qBAAsB,yBAE/BC,UAAY,EAAG,GAAI,IAIpBN,IAAQO,SAAWP,GAAQC,OAE3BD,GAAQQ,MAAQR,GAAQS,MAAQT,GAAQU,SAAWV,GAAQW,QAAUX,GAAQE,MAC7EF,GAAQY,GAAKZ,GAAQK,EAGrB,SAASQ,IAAQvkB,EAAS4O,GAIzB,GAAIzN,EAYJ,OATCA,GAD4C,mBAAjCnB,GAAQwL,qBACbxL,EAAQwL,qBAAsBoD,GAAO,KAEI,mBAA7B5O,GAAQiM,iBACpBjM,EAAQiM,iBAAkB2C,GAAO,QAM3B3L,SAAR2L,GAAqBA,GAAO9O,EAAOyE,SAAUvE,EAAS4O,GACnD9O,EAAOsB,OAASpB,GAAWmB,GAG5BA,EAKR,QAASqjB,IAAetjB,EAAOujB,GAI9B,IAHA,GAAI/iB,GAAI,EACP4X,EAAIpY,EAAML,OAEHa,EAAI4X,EAAG5X,IACd4e,EAASJ,IACRhf,EAAOQ,GACP,cACC+iB,GAAenE,EAASvf,IAAK0jB,EAAa/iB,GAAK,eAMnD,GAAIgjB,IAAQ,WAEZ,SAASC,IAAezjB,EAAOlB,EAAS4kB,EAASC,EAAWC,GAO3D,IANA,GAAIrjB,GAAM+D,EAAKoJ,EAAKmW,EAAMje,EAAU7E,EACnC+iB,EAAWhlB,EAAQilB,yBACnBC,KACAxjB,EAAI,EACJ4X,EAAIpY,EAAML,OAEHa,EAAI4X,EAAG5X,IAGd,GAFAD,EAAOP,EAAOQ,GAETD,GAAiB,IAATA,EAGZ,GAA6B,WAAxB3B,EAAO6D,KAAMlC,GAIjB3B,EAAOsB,MAAO8jB,EAAOzjB,EAAKiJ,UAAajJ,GAASA,OAG1C,IAAMijB,GAAM/Y,KAAMlK,GAIlB,CACN+D,EAAMA,GAAOwf,EAAStlB,YAAaM,EAAQT,cAAe,QAG1DqP,GAAQ4U,GAASnY,KAAM5J,KAAY,GAAI,KAAQ,GAAI+C,cACnDugB,EAAOrB,GAAS9U,IAAS8U,GAAQM,SACjCxe,EAAIqJ,UAAYkW,EAAM,GAAMjlB,EAAOqlB,cAAe1jB,GAASsjB,EAAM,GAGjE9iB,EAAI8iB,EAAM,EACV,OAAQ9iB,IACPuD,EAAMA,EAAI8M,SAKXxS,GAAOsB,MAAO8jB,EAAO1f,EAAIiF,YAGzBjF,EAAMwf,EAAStU,WAGflL,EAAIiL,YAAc,OAzBlByU,GAAMzmB,KAAMuB,EAAQolB,eAAgB3jB,GA+BvCujB,GAASvU,YAAc,GAEvB/O,EAAI,CACJ,OAAUD,EAAOyjB,EAAOxjB,KAGvB,GAAKmjB,GAAa/kB,EAAO+E,QAASpD,EAAMojB,MAClCC,GACJA,EAAQrmB,KAAMgD,OAgBhB,IAXAqF,EAAWhH,EAAOgH,SAAUrF,EAAK2J,cAAe3J,GAGhD+D,EAAM+e,GAAQS,EAAStlB,YAAa+B,GAAQ,UAGvCqF,GACJ0d,GAAehf,GAIXof,EAAU,CACd3iB,EAAI,CACJ,OAAUR,EAAO+D,EAAKvD,KAChBwhB,GAAY9X,KAAMlK,EAAKkC,MAAQ,KACnCihB,EAAQnmB,KAAMgD,GAMlB,MAAOujB,IAIR,WACC,GAAIA,GAAWnnB,EAASonB,yBACvBI,EAAML,EAAStlB,YAAa7B,EAAS0B,cAAe,QACpDuP,EAAQjR,EAAS0B,cAAe,QAMjCuP,GAAMjD,aAAc,OAAQ,SAC5BiD,EAAMjD,aAAc,UAAW,WAC/BiD,EAAMjD,aAAc,OAAQ,KAE5BwZ,EAAI3lB,YAAaoP,GAIjB5P,EAAQomB,WAAaD,EAAIE,WAAW,GAAOA,WAAW,GAAOjT,UAAUsB,QAIvEyR,EAAIxW,UAAY,yBAChB3P,EAAQsmB,iBAAmBH,EAAIE,WAAW,GAAOjT,UAAUwF,eAE5D,IAAIlK,IAAkB/P,EAAS+P,gBAK9B6X,GAAY,OACZC,GAAc,iDACdC,GAAiB,qBAElB,SAASC,MACR,OAAO,EAGR,QAASC,MACR,OAAO,EAKR,QAASC,MACR,IACC,MAAOjoB,GAAS0V,cACf,MAAQwS,KAGX,QAASC,IAAIvkB,EAAMwkB,EAAOlmB,EAAUogB,EAAMlgB,EAAIimB,GAC7C,GAAIC,GAAQxiB,CAGZ,IAAsB,gBAAVsiB,GAAqB,CAGP,gBAAblmB,KAGXogB,EAAOA,GAAQpgB,EACfA,EAAWkD,OAEZ,KAAMU,IAAQsiB,GACbD,GAAIvkB,EAAMkC,EAAM5D,EAAUogB,EAAM8F,EAAOtiB,GAAQuiB,EAEhD,OAAOzkB,GAsBR,GAnBa,MAAR0e,GAAsB,MAANlgB,GAGpBA,EAAKF,EACLogB,EAAOpgB,EAAWkD,QACD,MAANhD,IACc,gBAAbF,IAGXE,EAAKkgB,EACLA,EAAOld,SAIPhD,EAAKkgB,EACLA,EAAOpgB,EACPA,EAAWkD,SAGRhD,KAAO,EACXA,EAAK4lB,OACC,KAAM5lB,EACZ,MAAOwB,EAeR,OAZa,KAARykB,IACJC,EAASlmB,EACTA,EAAK,SAAUmmB,GAId,MADAtmB,KAASumB,IAAKD,GACPD,EAAOxkB,MAAO1D,KAAM2D,YAI5B3B,EAAGqF,KAAO6gB,EAAO7gB,OAAU6gB,EAAO7gB,KAAOxF,EAAOwF,SAE1C7D,EAAKH,KAAM,WACjBxB,EAAOsmB,MAAM1M,IAAKzb,KAAMgoB,EAAOhmB,EAAIkgB,EAAMpgB,KAQ3CD,EAAOsmB,OAEN3oB,UAEAic,IAAK,SAAUjY,EAAMwkB,EAAOnZ,EAASqT,EAAMpgB,GAE1C,GAAIumB,GAAaC,EAAa/gB,EAC7BghB,EAAQC,EAAGC,EACXtJ,EAASuJ,EAAUhjB,EAAMijB,EAAYC,EACrCC,EAAWxG,EAASvf,IAAKU,EAG1B,IAAMqlB,EAAN,CAKKha,EAAQA,UACZwZ,EAAcxZ,EACdA,EAAUwZ,EAAYxZ,QACtB/M,EAAWumB,EAAYvmB,UAKnBA,GACJD,EAAO4O,KAAKK,gBAAiBnB,GAAiB7N,GAIzC+M,EAAQxH,OACbwH,EAAQxH,KAAOxF,EAAOwF,SAIfkhB,EAASM,EAASN,UACzBA,EAASM,EAASN,YAEXD,EAAcO,EAASC,UAC9BR,EAAcO,EAASC,OAAS,SAAUpc,GAIzC,MAAyB,mBAAX7K,IAA0BA,EAAOsmB,MAAMY,YAAcrc,EAAEhH,KACpE7D,EAAOsmB,MAAMa,SAAStlB,MAAOF,EAAMG,WAAcqB,SAKpDgjB,GAAUA,GAAS,IAAKjb,MAAOoP,KAAqB,IACpDqM,EAAIR,EAAMplB,MACV,OAAQ4lB,IACPjhB,EAAMmgB,GAAeta,KAAM4a,EAAOQ,QAClC9iB,EAAOkjB,EAAWrhB,EAAK,GACvBohB,GAAephB,EAAK,IAAO,IAAKM,MAAO,KAAM3D,OAGvCwB,IAKNyZ,EAAUtd,EAAOsmB,MAAMhJ,QAASzZ,OAGhCA,GAAS5D,EAAWqd,EAAQ8J,aAAe9J,EAAQ+J,WAAcxjB,EAGjEyZ,EAAUtd,EAAOsmB,MAAMhJ,QAASzZ,OAGhC+iB,EAAY5mB,EAAOuC,QAClBsB,KAAMA,EACNkjB,SAAUA,EACV1G,KAAMA,EACNrT,QAASA,EACTxH,KAAMwH,EAAQxH,KACdvF,SAAUA,EACViJ,aAAcjJ,GAAYD,EAAOgQ,KAAK9E,MAAMhC,aAAa2C,KAAM5L,GAC/DqnB,UAAWR,EAAW7a,KAAM,MAC1Bua,IAGKK,EAAWH,EAAQ7iB,MAC1BgjB,EAAWH,EAAQ7iB,MACnBgjB,EAASU,cAAgB,EAGnBjK,EAAQkK,OACblK,EAAQkK,MAAMroB,KAAMwC,EAAM0e,EAAMyG,EAAYL,MAAkB,GAEzD9kB,EAAKyM,kBACTzM,EAAKyM,iBAAkBvK,EAAM4iB,IAK3BnJ,EAAQ1D,MACZ0D,EAAQ1D,IAAIza,KAAMwC,EAAMilB,GAElBA,EAAU5Z,QAAQxH,OACvBohB,EAAU5Z,QAAQxH,KAAOwH,EAAQxH,OAK9BvF,EACJ4mB,EAASvkB,OAAQukB,EAASU,gBAAiB,EAAGX,GAE9CC,EAASloB,KAAMioB,GAIhB5mB,EAAOsmB,MAAM3oB,OAAQkG,IAAS,KAMhCuX,OAAQ,SAAUzZ,EAAMwkB,EAAOnZ,EAAS/M,EAAUwnB,GAEjD,GAAItlB,GAAGulB,EAAWhiB,EACjBghB,EAAQC,EAAGC,EACXtJ,EAASuJ,EAAUhjB,EAAMijB,EAAYC,EACrCC,EAAWxG,EAASD,QAAS5e,IAAU6e,EAASvf,IAAKU,EAEtD,IAAMqlB,IAAeN,EAASM,EAASN,QAAvC,CAKAP,GAAUA,GAAS,IAAKjb,MAAOoP,KAAqB,IACpDqM,EAAIR,EAAMplB,MACV,OAAQ4lB,IAMP,GALAjhB,EAAMmgB,GAAeta,KAAM4a,EAAOQ,QAClC9iB,EAAOkjB,EAAWrhB,EAAK,GACvBohB,GAAephB,EAAK,IAAO,IAAKM,MAAO,KAAM3D,OAGvCwB,EAAN,CAOAyZ,EAAUtd,EAAOsmB,MAAMhJ,QAASzZ,OAChCA,GAAS5D,EAAWqd,EAAQ8J,aAAe9J,EAAQ+J,WAAcxjB,EACjEgjB,EAAWH,EAAQ7iB,OACnB6B,EAAMA,EAAK,IACV,GAAI0C,QAAQ,UAAY0e,EAAW7a,KAAM,iBAAoB,WAG9Dyb,EAAYvlB,EAAI0kB,EAAS9lB,MACzB,OAAQoB,IACPykB,EAAYC,EAAU1kB,IAEfslB,GAAeV,IAAaH,EAAUG,UACzC/Z,GAAWA,EAAQxH,OAASohB,EAAUphB,MACtCE,IAAOA,EAAImG,KAAM+a,EAAUU,YAC3BrnB,GAAYA,IAAa2mB,EAAU3mB,WACxB,OAAbA,IAAqB2mB,EAAU3mB,YAChC4mB,EAASvkB,OAAQH,EAAG,GAEfykB,EAAU3mB,UACd4mB,EAASU,gBAELjK,EAAQlC,QACZkC,EAAQlC,OAAOjc,KAAMwC,EAAMilB,GAOzBc,KAAcb,EAAS9lB,SACrBuc,EAAQqK,UACbrK,EAAQqK,SAASxoB,KAAMwC,EAAMmlB,EAAYE,EAASC,WAAa,GAE/DjnB,EAAO4nB,YAAajmB,EAAMkC,EAAMmjB,EAASC,cAGnCP,GAAQ7iB,QA1Cf,KAAMA,IAAQ6iB,GACb1mB,EAAOsmB,MAAMlL,OAAQzZ,EAAMkC,EAAOsiB,EAAOQ,GAAK3Z,EAAS/M,GAAU,EA8C/DD,GAAOqE,cAAeqiB,IAC1BlG,EAASpF,OAAQzZ,EAAM,mBAIzBwlB,SAAU,SAAUU,GAGnB,GAAIvB,GAAQtmB,EAAOsmB,MAAMwB,IAAKD,GAE1BjmB,EAAGO,EAAGd,EAAKwR,EAAS+T,EAAWmB,EAClCpiB,EAAO,GAAI7B,OAAOhC,UAAUf,QAC5B8lB,GAAarG,EAASvf,IAAK9C,KAAM,eAAoBmoB,EAAMziB,UAC3DyZ,EAAUtd,EAAOsmB,MAAMhJ,QAASgJ,EAAMziB,SAKvC,KAFA8B,EAAM,GAAM2gB,EAEN1kB,EAAI,EAAGA,EAAIE,UAAUf,OAAQa,IAClC+D,EAAM/D,GAAME,UAAWF,EAMxB,IAHA0kB,EAAM0B,eAAiB7pB,MAGlBmf,EAAQ2K,aAAe3K,EAAQ2K,YAAY9oB,KAAMhB,KAAMmoB,MAAY,EAAxE,CAKAyB,EAAe/nB,EAAOsmB,MAAMO,SAAS1nB,KAAMhB,KAAMmoB,EAAOO,GAGxDjlB,EAAI,CACJ,QAAUiR,EAAUkV,EAAcnmB,QAAY0kB,EAAM4B,uBAAyB,CAC5E5B,EAAM6B,cAAgBtV,EAAQlR,KAE9BQ,EAAI,CACJ,QAAUykB,EAAY/T,EAAQgU,SAAU1kB,QACtCmkB,EAAM8B,gCAID9B,EAAM+B,aAAc/B,EAAM+B,WAAWxc,KAAM+a,EAAUU,aAE1DhB,EAAMM,UAAYA,EAClBN,EAAMjG,KAAOuG,EAAUvG,KAEvBhf,IAAUrB,EAAOsmB,MAAMhJ,QAASsJ,EAAUG,eAAmBE,QAC5DL,EAAU5Z,SAAUnL,MAAOgR,EAAQlR,KAAMgE,GAE7BxC,SAAR9B,IACGilB,EAAM1U,OAASvQ,MAAU,IAC/BilB,EAAMgC,iBACNhC,EAAMiC,oBAYX,MAJKjL,GAAQkL,cACZlL,EAAQkL,aAAarpB,KAAMhB,KAAMmoB,GAG3BA,EAAM1U,SAGdiV,SAAU,SAAUP,EAAOO,GAC1B,GAAIjlB,GAAGglB,EAAWtW,EAAKmY,EAAiBC,EACvCX,KACAR,EAAgBV,EAASU,cACzBpa,EAAMmZ,EAAMxjB,MAGb,IAAKykB,GAIJpa,EAAIvC,YAOc,UAAf0b,EAAMziB,MAAoByiB,EAAMnS,QAAU,GAE7C,KAAQhH,IAAQhP,KAAMgP,EAAMA,EAAItN,YAAc1B,KAI7C,GAAsB,IAAjBgP,EAAIvC,WAAoC,UAAf0b,EAAMziB,MAAoBsJ,EAAI3C,YAAa,GAAS,CAGjF,IAFAie,KACAC,KACM9mB,EAAI,EAAGA,EAAI2lB,EAAe3lB,IAC/BglB,EAAYC,EAAUjlB,GAGtB0O,EAAMsW,EAAU3mB,SAAW,IAEMkD,SAA5BulB,EAAkBpY,KACtBoY,EAAkBpY,GAAQsW,EAAU1d,aACnClJ,EAAQsQ,EAAKnS,MAAOub,MAAOvM,MAC3BnN,EAAO4O,KAAM0B,EAAKnS,KAAM,MAAQgP,IAAQpM,QAErC2nB,EAAkBpY,IACtBmY,EAAgB9pB,KAAMioB,EAGnB6B,GAAgB1nB,QACpBgnB,EAAappB,MAAQgD,KAAMwL,EAAK0Z,SAAU4B,IAY9C,MALAtb,GAAMhP,KACDopB,EAAgBV,EAAS9lB,QAC7BgnB,EAAappB,MAAQgD,KAAMwL,EAAK0Z,SAAUA,EAASpoB,MAAO8oB,KAGpDQ,GAGRY,QAAS,SAAUlmB,EAAMmmB,GACxBrqB,OAAO2hB,eAAgBlgB,EAAO6oB,MAAMjoB,UAAW6B,GAC9CqmB,YAAY,EACZ3I,cAAc,EAEdlf,IAAKjB,EAAOgD,WAAY4lB,GACvB,WACC,GAAKzqB,KAAK4qB,cACR,MAAOH,GAAMzqB,KAAK4qB,gBAGrB,WACC,GAAK5qB,KAAK4qB,cACR,MAAO5qB,MAAK4qB,cAAetmB,IAI/B2d,IAAK,SAAU7a,GACdhH,OAAO2hB,eAAgB/hB,KAAMsE,GAC5BqmB,YAAY,EACZ3I,cAAc,EACd6I,UAAU,EACVzjB,MAAOA,QAMXuiB,IAAK,SAAUiB,GACd,MAAOA,GAAe/oB,EAAOoD,SAC5B2lB,EACA,GAAI/oB,GAAO6oB,MAAOE,IAGpBzL,SACC2L,MAGCC,UAAU,GAEX1V,OAGC2V,QAAS,WACR,GAAKhrB,OAAS6nB,MAAuB7nB,KAAKqV,MAEzC,MADArV,MAAKqV,SACE,GAGT4T,aAAc,WAEfgC,MACCD,QAAS,WACR,GAAKhrB,OAAS6nB,MAAuB7nB,KAAKirB,KAEzC,MADAjrB,MAAKirB,QACE,GAGThC,aAAc,YAEfiC,OAGCF,QAAS,WACR,GAAmB,aAAdhrB,KAAK0F,MAAuB1F,KAAKkrB,OAASrpB,EAAOyE,SAAUtG,KAAM,SAErE,MADAA,MAAKkrB,SACE,GAKTnF,SAAU,SAAUoC,GACnB,MAAOtmB,GAAOyE,SAAU6hB,EAAMxjB,OAAQ,OAIxCwmB,cACCd,aAAc,SAAUlC,GAIDnjB,SAAjBmjB,EAAM1U,QAAwB0U,EAAMyC,gBACxCzC,EAAMyC,cAAcQ,YAAcjD,EAAM1U,YAO7C5R,EAAO4nB,YAAc,SAAUjmB,EAAMkC,EAAMojB,GAGrCtlB,EAAK2d,qBACT3d,EAAK2d,oBAAqBzb,EAAMojB,IAIlCjnB,EAAO6oB,MAAQ,SAAUnmB,EAAK8mB,GAG7B,MAAQrrB,gBAAgB6B,GAAO6oB,OAK1BnmB,GAAOA,EAAImB,MACf1F,KAAK4qB,cAAgBrmB,EACrBvE,KAAK0F,KAAOnB,EAAImB,KAIhB1F,KAAKsrB,mBAAqB/mB,EAAIgnB,kBACHvmB,SAAzBT,EAAIgnB,kBAGJhnB,EAAI6mB,eAAgB,EACrBzD,GACAC,GAKD5nB,KAAK2E,OAAWJ,EAAII,QAAkC,IAAxBJ,EAAII,OAAO8H,SACxClI,EAAII,OAAOjD,WACX6C,EAAII,OAEL3E,KAAKgqB,cAAgBzlB,EAAIylB,cACzBhqB,KAAKwrB,cAAgBjnB,EAAIinB,eAIzBxrB,KAAK0F,KAAOnB,EAIR8mB,GACJxpB,EAAOuC,OAAQpE,KAAMqrB,GAItBrrB,KAAKyrB,UAAYlnB,GAAOA,EAAIknB,WAAa5pB,EAAO4F,WAGhDzH,KAAM6B,EAAOoD,UAAY,IA1CjB,GAAIpD,GAAO6oB,MAAOnmB,EAAK8mB,IA+ChCxpB,EAAO6oB,MAAMjoB,WACZE,YAAad,EAAO6oB,MACpBY,mBAAoB1D,GACpBmC,qBAAsBnC,GACtBqC,8BAA+BrC,GAC/B8D,aAAa,EAEbvB,eAAgB,WACf,GAAIzd,GAAI1M,KAAK4qB,aAEb5qB,MAAKsrB,mBAAqB3D,GAErBjb,IAAM1M,KAAK0rB,aACfhf,EAAEyd,kBAGJC,gBAAiB,WAChB,GAAI1d,GAAI1M,KAAK4qB,aAEb5qB,MAAK+pB,qBAAuBpC,GAEvBjb,IAAM1M,KAAK0rB,aACfhf,EAAE0d,mBAGJuB,yBAA0B,WACzB,GAAIjf,GAAI1M,KAAK4qB,aAEb5qB,MAAKiqB,8BAAgCtC,GAEhCjb,IAAM1M,KAAK0rB,aACfhf,EAAEif,2BAGH3rB,KAAKoqB,oBAKPvoB,EAAOwB,MACNuoB,QAAQ,EACRC,SAAS,EACTC,YAAY,EACZC,gBAAgB,EAChBC,SAAS,EACTC,QAAQ,EACRC,YAAY,EACZC,SAAS,EACTC,OAAO,EACPC,OAAO,EACPC,UAAU,EACVC,MAAM,EACNC,QAAQ,EACRC,UAAU,EACVpe,KAAK,EACLqe,SAAS,EACT1W,QAAQ,EACR2W,SAAS,EACTC,SAAS,EACTC,SAAS,EACTC,SAAS,EACTC,SAAS,EACTC,WAAW,EACXC,aAAa,EACbC,SAAS,EACTC,SAAS,EACTC,eAAe,EACfC,WAAW,EACXC,SAAS,EAETC,MAAO,SAAUpF,GAChB,GAAInS,GAASmS,EAAMnS,MAGnB,OAAoB,OAAfmS,EAAMoF,OAAiB/F,GAAU9Z,KAAMya,EAAMziB,MACxB,MAAlByiB,EAAMsE,SAAmBtE,EAAMsE,SAAWtE,EAAMuE,SAIlDvE,EAAMoF,OAAoBvoB,SAAXgR,GAAwByR,GAAY/Z,KAAMya,EAAMziB,MACtD,EAATsQ,EACG,EAGM,EAATA,EACG,EAGM,EAATA,EACG,EAGD,EAGDmS,EAAMoF,QAEZ1rB,EAAOsmB,MAAMqC,SAUhB3oB,EAAOwB,MACNmqB,WAAY,YACZC,WAAY,WACZC,aAAc,cACdC,aAAc,cACZ,SAAUC,EAAMjE,GAClB9nB,EAAOsmB,MAAMhJ,QAASyO,IACrB3E,aAAcU,EACdT,SAAUS,EAEVb,OAAQ,SAAUX,GACjB,GAAIjlB,GACHyB,EAAS3E,KACT6tB,EAAU1F,EAAMqD,cAChB/C,EAAYN,EAAMM,SASnB,OALMoF,KAAaA,IAAYlpB,GAAW9C,EAAOgH,SAAUlE,EAAQkpB,MAClE1F,EAAMziB,KAAO+iB,EAAUG,SACvB1lB,EAAMulB,EAAU5Z,QAAQnL,MAAO1D,KAAM2D,WACrCwkB,EAAMziB,KAAOikB,GAEPzmB,MAKVrB,EAAOG,GAAGoC,QAET2jB,GAAI,SAAUC,EAAOlmB,EAAUogB,EAAMlgB,GACpC,MAAO+lB,IAAI/nB,KAAMgoB,EAAOlmB,EAAUogB,EAAMlgB,IAEzCimB,IAAK,SAAUD,EAAOlmB,EAAUogB,EAAMlgB,GACrC,MAAO+lB,IAAI/nB,KAAMgoB,EAAOlmB,EAAUogB,EAAMlgB,EAAI,IAE7ComB,IAAK,SAAUJ,EAAOlmB,EAAUE,GAC/B,GAAIymB,GAAW/iB,CACf,IAAKsiB,GAASA,EAAMmC,gBAAkBnC,EAAMS,UAW3C,MARAA,GAAYT,EAAMS,UAClB5mB,EAAQmmB,EAAM6B,gBAAiBzB,IAC9BK,EAAUU,UACTV,EAAUG,SAAW,IAAMH,EAAUU,UACrCV,EAAUG,SACXH,EAAU3mB,SACV2mB,EAAU5Z,SAEJ7O,IAER,IAAsB,gBAAVgoB,GAAqB,CAGhC,IAAMtiB,IAAQsiB,GACbhoB,KAAKooB,IAAK1iB,EAAM5D,EAAUkmB,EAAOtiB,GAElC,OAAO1F,MAWR,MATK8B,MAAa,GAA6B,kBAAbA,KAGjCE,EAAKF,EACLA,EAAWkD,QAEPhD,KAAO,IACXA,EAAK4lB,IAEC5nB,KAAKqD,KAAM,WACjBxB,EAAOsmB,MAAMlL,OAAQjd,KAAMgoB,EAAOhmB,EAAIF,OAMzC,IAKCgsB,IAAY,8FAOZC,GAAe,wBAGfC,GAAW,oCACXC,GAAoB,cACpBC,GAAe,0CAEhB,SAASC,IAAoB3qB,EAAM4qB,GAClC,MAAKvsB,GAAOyE,SAAU9C,EAAM,UAC3B3B,EAAOyE,SAA+B,KAArB8nB,EAAQ3hB,SAAkB2hB,EAAUA,EAAQ3b,WAAY,MAElEjP,EAAK+J,qBAAsB,SAAW,IAAO/J,EAG9CA,EAIR,QAAS6qB,IAAe7qB,GAEvB,MADAA,GAAKkC,MAAyC,OAAhClC,EAAKmK,aAAc,SAAsB,IAAMnK,EAAKkC,KAC3DlC,EAER,QAAS8qB,IAAe9qB,GACvB,GAAIuJ,GAAQkhB,GAAkB7gB,KAAM5J,EAAKkC,KAQzC,OANKqH,GACJvJ,EAAKkC,KAAOqH,EAAO,GAEnBvJ,EAAK0K,gBAAiB,QAGhB1K,EAGR,QAAS+qB,IAAgBhqB,EAAKiqB,GAC7B,GAAI/qB,GAAG4X,EAAG3V,EAAM+oB,EAAUC,EAAUC,EAAUC,EAAUrG,CAExD,IAAuB,IAAlBiG,EAAK/hB,SAAV,CAKA,GAAK4V,EAASD,QAAS7d,KACtBkqB,EAAWpM,EAASf,OAAQ/c,GAC5BmqB,EAAWrM,EAASJ,IAAKuM,EAAMC,GAC/BlG,EAASkG,EAASlG,QAEJ,OACNmG,GAAS5F,OAChB4F,EAASnG,SAET,KAAM7iB,IAAQ6iB,GACb,IAAM9kB,EAAI,EAAG4X,EAAIkN,EAAQ7iB,GAAO9C,OAAQa,EAAI4X,EAAG5X,IAC9C5B,EAAOsmB,MAAM1M,IAAK+S,EAAM9oB,EAAM6iB,EAAQ7iB,GAAQjC,IAO7C6e,EAASF,QAAS7d,KACtBoqB,EAAWrM,EAAShB,OAAQ/c,GAC5BqqB,EAAW/sB,EAAOuC,UAAYuqB,GAE9BrM,EAASL,IAAKuM,EAAMI,KAKtB,QAASC,IAAUtqB,EAAKiqB,GACvB,GAAIloB,GAAWkoB,EAAKloB,SAASC,aAGX,WAAbD,GAAwBgf,GAAe5X,KAAMnJ,EAAImB,MACrD8oB,EAAK7Y,QAAUpR,EAAIoR,QAGK,UAAbrP,GAAqC,aAAbA,IACnCkoB,EAAK3U,aAAetV,EAAIsV,cAI1B,QAASiV,IAAUC,EAAYvnB,EAAMlE,EAAUujB,GAG9Crf,EAAOjH,EAAOmD,SAAW8D,EAEzB,IAAIuf,GAAUnjB,EAAO+iB,EAASqI,EAAYpf,EAAMxO,EAC/CqC,EAAI,EACJ4X,EAAI0T,EAAWnsB,OACfqsB,EAAW5T,EAAI,EACfjU,EAAQI,EAAM,GACd3C,EAAahD,EAAOgD,WAAYuC,EAGjC,IAAKvC,GACDwW,EAAI,GAAsB,gBAAVjU,KAChBnG,EAAQomB,YAAc2G,GAAStgB,KAAMtG,GACxC,MAAO2nB,GAAW1rB,KAAM,SAAUkY,GACjC,GAAIZ,GAAOoU,EAAWlrB,GAAI0X,EACrB1W,KACJ2C,EAAM,GAAMJ,EAAMpG,KAAMhB,KAAMub,EAAOZ,EAAKuU,SAE3CJ,GAAUnU,EAAMnT,EAAMlE,EAAUujB,IAIlC,IAAKxL,IACJ0L,EAAWL,GAAelf,EAAMunB,EAAY,GAAI5hB,eAAe,EAAO4hB,EAAYlI,GAClFjjB,EAAQmjB,EAAStU,WAEmB,IAA/BsU,EAASva,WAAW5J,SACxBmkB,EAAWnjB,GAIPA,GAASijB,GAAU,CAOvB,IANAF,EAAU9kB,EAAO0B,IAAK+iB,GAAQS,EAAU,UAAYsH,IACpDW,EAAarI,EAAQ/jB,OAKba,EAAI4X,EAAG5X,IACdmM,EAAOmX,EAEFtjB,IAAMwrB,IACVrf,EAAO/N,EAAO6C,MAAOkL,GAAM,GAAM,GAG5Bof,GAIJntB,EAAOsB,MAAOwjB,EAASL,GAAQ1W,EAAM,YAIvCtM,EAAStC,KAAM+tB,EAAYtrB,GAAKmM,EAAMnM,EAGvC,IAAKurB,EAOJ,IANA5tB,EAAMulB,EAASA,EAAQ/jB,OAAS,GAAIuK,cAGpCtL,EAAO0B,IAAKojB,EAAS2H,IAGf7qB,EAAI,EAAGA,EAAIurB,EAAYvrB,IAC5BmM,EAAO+W,EAASljB,GACX+hB,GAAY9X,KAAMkC,EAAKlK,MAAQ,MAClC2c,EAASf,OAAQ1R,EAAM,eACxB/N,EAAOgH,SAAUzH,EAAKwO,KAEjBA,EAAKrL,IAGJ1C,EAAOstB,UACXttB,EAAOstB,SAAUvf,EAAKrL,KAGvBrD,EAAS0O,EAAK4C,YAAYpN,QAAS8oB,GAAc,IAAM9sB,IAQ7D,MAAO2tB,GAGR,QAAS9R,IAAQzZ,EAAM1B,EAAUstB,GAKhC,IAJA,GAAIxf,GACHqX,EAAQnlB,EAAWD,EAAO0O,OAAQzO,EAAU0B,GAASA,EACrDC,EAAI,EAE4B,OAAvBmM,EAAOqX,EAAOxjB,IAAeA,IAChC2rB,GAA8B,IAAlBxf,EAAKnD,UACtB5K,EAAOwtB,UAAW/I,GAAQ1W,IAGtBA,EAAKlO,aACJ0tB,GAAYvtB,EAAOgH,SAAU+G,EAAKzC,cAAeyC,IACrD2W,GAAeD,GAAQ1W,EAAM,WAE9BA,EAAKlO,WAAWC,YAAaiO,GAI/B,OAAOpM,GAGR3B,EAAOuC,QACN8iB,cAAe,SAAUgI,GACxB,MAAOA,GAAK9pB,QAAS0oB,GAAW,cAGjCppB,MAAO,SAAUlB,EAAM8rB,EAAeC,GACrC,GAAI9rB,GAAG4X,EAAGmU,EAAaC,EACtB/qB,EAAQlB,EAAK8jB,WAAW,GACxBoI,EAAS7tB,EAAOgH,SAAUrF,EAAK2J,cAAe3J,EAG/C,MAAMvC,EAAQsmB,gBAAsC,IAAlB/jB,EAAKiJ,UAAoC,KAAlBjJ,EAAKiJ,UAC3D5K,EAAOkY,SAAUvW,IAMnB,IAHAisB,EAAenJ,GAAQ5hB,GACvB8qB,EAAclJ,GAAQ9iB,GAEhBC,EAAI,EAAG4X,EAAImU,EAAY5sB,OAAQa,EAAI4X,EAAG5X,IAC3CorB,GAAUW,EAAa/rB,GAAKgsB,EAAchsB,GAK5C,IAAK6rB,EACJ,GAAKC,EAIJ,IAHAC,EAAcA,GAAelJ,GAAQ9iB,GACrCisB,EAAeA,GAAgBnJ,GAAQ5hB,GAEjCjB,EAAI,EAAG4X,EAAImU,EAAY5sB,OAAQa,EAAI4X,EAAG5X,IAC3C8qB,GAAgBiB,EAAa/rB,GAAKgsB,EAAchsB,QAGjD8qB,IAAgB/qB,EAAMkB,EAWxB,OANA+qB,GAAenJ,GAAQ5hB,EAAO,UACzB+qB,EAAa7sB,OAAS,GAC1B2jB,GAAekJ,GAAeC,GAAUpJ,GAAQ9iB,EAAM,WAIhDkB,GAGR2qB,UAAW,SAAUpsB,GAKpB,IAJA,GAAIif,GAAM1e,EAAMkC,EACfyZ,EAAUtd,EAAOsmB,MAAMhJ,QACvB1b,EAAI,EAE6BuB,UAAxBxB,EAAOP,EAAOQ,IAAqBA,IAC5C,GAAKke,EAAYne,GAAS,CACzB,GAAO0e,EAAO1e,EAAM6e,EAASpd,SAAc,CAC1C,GAAKid,EAAKqG,OACT,IAAM7iB,IAAQwc,GAAKqG,OACbpJ,EAASzZ,GACb7D,EAAOsmB,MAAMlL,OAAQzZ,EAAMkC,GAI3B7D,EAAO4nB,YAAajmB,EAAMkC,EAAMwc,EAAK4G,OAOxCtlB,GAAM6e,EAASpd,SAAYD,OAEvBxB,EAAM8e,EAASrd,WAInBzB,EAAM8e,EAASrd,SAAYD,YAOhCnD,EAAOG,GAAGoC,QACTurB,OAAQ,SAAU7tB,GACjB,MAAOmb,IAAQjd,KAAM8B,GAAU,IAGhCmb,OAAQ,SAAUnb,GACjB,MAAOmb,IAAQjd,KAAM8B,IAGtBP,KAAM,SAAU6F,GACf,MAAOka,GAAQthB,KAAM,SAAUoH,GAC9B,MAAiBpC,UAAVoC,EACNvF,EAAON,KAAMvB,MACbA,KAAK8V,QAAQzS,KAAM,WACK,IAAlBrD,KAAKyM,UAAoC,KAAlBzM,KAAKyM,UAAqC,IAAlBzM,KAAKyM,WACxDzM,KAAKwS,YAAcpL,MAGpB,KAAMA,EAAOzD,UAAUf,SAG3BgtB,OAAQ,WACP,MAAOd,IAAU9uB,KAAM2D,UAAW,SAAUH,GAC3C,GAAuB,IAAlBxD,KAAKyM,UAAoC,KAAlBzM,KAAKyM,UAAqC,IAAlBzM,KAAKyM,SAAiB,CACzE,GAAI9H,GAASwpB,GAAoBnuB,KAAMwD,EACvCmB,GAAOlD,YAAa+B,OAKvBqsB,QAAS,WACR,MAAOf,IAAU9uB,KAAM2D,UAAW,SAAUH,GAC3C,GAAuB,IAAlBxD,KAAKyM,UAAoC,KAAlBzM,KAAKyM,UAAqC,IAAlBzM,KAAKyM,SAAiB,CACzE,GAAI9H,GAASwpB,GAAoBnuB,KAAMwD,EACvCmB,GAAOmrB,aAActsB,EAAMmB,EAAO8N,gBAKrCsd,OAAQ,WACP,MAAOjB,IAAU9uB,KAAM2D,UAAW,SAAUH,GACtCxD,KAAK0B,YACT1B,KAAK0B,WAAWouB,aAActsB,EAAMxD,SAKvCgwB,MAAO,WACN,MAAOlB,IAAU9uB,KAAM2D,UAAW,SAAUH,GACtCxD,KAAK0B,YACT1B,KAAK0B,WAAWouB,aAActsB,EAAMxD,KAAKmP,gBAK5C2G,MAAO,WAIN,IAHA,GAAItS,GACHC,EAAI,EAE2B,OAAtBD,EAAOxD,KAAMyD,IAAeA,IACd,IAAlBD,EAAKiJ,WAGT5K,EAAOwtB,UAAW/I,GAAQ9iB,GAAM,IAGhCA,EAAKgP,YAAc,GAIrB,OAAOxS,OAGR0E,MAAO,SAAU4qB,EAAeC,GAI/B,MAHAD,GAAiC,MAAjBA,GAAgCA,EAChDC,EAAyC,MAArBA,EAA4BD,EAAgBC,EAEzDvvB,KAAKuD,IAAK,WAChB,MAAO1B,GAAO6C,MAAO1E,KAAMsvB,EAAeC,MAI5CL,KAAM,SAAU9nB,GACf,MAAOka,GAAQthB,KAAM,SAAUoH,GAC9B,GAAI5D,GAAOxD,KAAM,OAChByD,EAAI,EACJ4X,EAAIrb,KAAK4C,MAEV,IAAeoC,SAAVoC,GAAyC,IAAlB5D,EAAKiJ,SAChC,MAAOjJ,GAAKoN,SAIb,IAAsB,gBAAVxJ,KAAuB2mB,GAAargB,KAAMtG,KACpDqe,IAAWF,GAASnY,KAAMhG,KAAa,GAAI,KAAQ,GAAIb,eAAkB,CAE1Ea,EAAQvF,EAAOqlB,cAAe9f,EAE9B,KACC,KAAQ3D,EAAI4X,EAAG5X,IACdD,EAAOxD,KAAMyD,OAGU,IAAlBD,EAAKiJ,WACT5K,EAAOwtB,UAAW/I,GAAQ9iB,GAAM,IAChCA,EAAKoN,UAAYxJ,EAInB5D,GAAO,EAGN,MAAQkJ,KAGNlJ,GACJxD,KAAK8V,QAAQ8Z,OAAQxoB,IAEpB,KAAMA,EAAOzD,UAAUf,SAG3BqtB,YAAa,WACZ,GAAIpJ,KAGJ,OAAOiI,IAAU9uB,KAAM2D,UAAW,SAAUH,GAC3C,GAAI2Q,GAASnU,KAAK0B,UAEbG,GAAO+E,QAAS5G,KAAM6mB,GAAY,IACtChlB,EAAOwtB,UAAW/I,GAAQtmB,OACrBmU,GACJA,EAAO+b,aAAc1sB,EAAMxD,QAK3B6mB,MAILhlB,EAAOwB,MACN8sB,SAAU,SACVC,UAAW,UACXN,aAAc,SACdO,YAAa,QACbC,WAAY,eACV,SAAUhsB,EAAMisB,GAClB1uB,EAAOG,GAAIsC,GAAS,SAAUxC,GAO7B,IANA,GAAImB,GACHC,KACAstB,EAAS3uB,EAAQC,GACjBgC,EAAO0sB,EAAO5tB,OAAS,EACvBa,EAAI,EAEGA,GAAKK,EAAML,IAClBR,EAAQQ,IAAMK,EAAO9D,KAAOA,KAAK0E,OAAO,GACxC7C,EAAQ2uB,EAAQ/sB,IAAO8sB,GAAYttB,GAInCzC,EAAKkD,MAAOR,EAAKD,EAAMH,MAGxB,OAAO9C,MAAKgD,UAAWE,KAGzB,IAAIutB,IAAU,UAEVC,GAAY,GAAIzmB,QAAQ,KAAOwZ,EAAO,kBAAmB,KAEzDkN,GAAY,SAAUntB,GAKxB,GAAI+oB,GAAO/oB,EAAK2J,cAAc4C,WAM9B,OAJMwc,IAASA,EAAKqE,SACnBrE,EAAOxsB,GAGDwsB,EAAKsE,iBAAkBrtB,KAKhC,WAIC,QAASstB,KAGR,GAAM1J,EAAN,CAIAA,EAAItD,MAAMiN,QACT,4GAID3J,EAAIxW,UAAY,GAChBjB,GAAgBlO,YAAauvB,EAE7B,IAAIC,GAAWlxB,EAAO8wB,iBAAkBzJ,EACxC8J,GAAoC,OAAjBD,EAASjhB,IAG5BmhB,EAAgD,QAAxBF,EAASG,WACjCC,EAA0C,QAAnBJ,EAASK,MAIhClK,EAAItD,MAAMyN,YAAc,MACxBC,EAA+C,QAAzBP,EAASM,YAE/B5hB,GAAgBhO,YAAaqvB,GAI7B5J,EAAM,MAGP,GAAI8J,GAAkBG,EAAsBG,EAAqBL,EAChEH,EAAYpxB,EAAS0B,cAAe,OACpC8lB,EAAMxnB,EAAS0B,cAAe,MAGzB8lB,GAAItD,QAMVsD,EAAItD,MAAM2N,eAAiB,cAC3BrK,EAAIE,WAAW,GAAOxD,MAAM2N,eAAiB,GAC7CxwB,EAAQywB,gBAA+C,gBAA7BtK,EAAItD,MAAM2N,eAEpCT,EAAUlN,MAAMiN,QAAU,4FAE1BC,EAAUvvB,YAAa2lB,GAEvBvlB,EAAOuC,OAAQnD,GACd0wB,cAAe,WAEd,MADAb,KACOI,GAERU,kBAAmB,WAElB,MADAd,KACOO,GAERQ,iBAAkB,WAEjB,MADAf,KACOU,GAERM,mBAAoB,WAEnB,MADAhB,KACOK,QAMV,SAASY,IAAQvuB,EAAMc,EAAM0tB,GAC5B,GAAIV,GAAOW,EAAUC,EAAUhvB,EAC9B4gB,EAAQtgB,EAAKsgB,KAoCd,OAlCAkO,GAAWA,GAAYrB,GAAWntB,GAI7BwuB,IACJ9uB,EAAM8uB,EAASG,iBAAkB7tB,IAAU0tB,EAAU1tB,GAExC,KAARpB,GAAerB,EAAOgH,SAAUrF,EAAK2J,cAAe3J,KACxDN,EAAMrB,EAAOiiB,MAAOtgB,EAAMc,KAQrBrD,EAAQ4wB,oBAAsBnB,GAAUhjB,KAAMxK,IAASutB,GAAQ/iB,KAAMpJ,KAG1EgtB,EAAQxN,EAAMwN,MACdW,EAAWnO,EAAMmO,SACjBC,EAAWpO,EAAMoO,SAGjBpO,EAAMmO,SAAWnO,EAAMoO,SAAWpO,EAAMwN,MAAQpuB,EAChDA,EAAM8uB,EAASV,MAGfxN,EAAMwN,MAAQA,EACdxN,EAAMmO,SAAWA,EACjBnO,EAAMoO,SAAWA,IAIJltB,SAAR9B,EAINA,EAAM,GACNA,EAIF,QAASkvB,IAAcC,EAAaC,GAGnC,OACCxvB,IAAK,WACJ,MAAKuvB,gBAIGryB,MAAK8C,KAKJ9C,KAAK8C,IAAMwvB,GAAS5uB,MAAO1D,KAAM2D,aAM7C,GAKC4uB,IAAe,4BACfC,IAAYC,SAAU,WAAYC,WAAY,SAAU3O,QAAS,SACjE4O,IACCC,cAAe,IACfC,WAAY,OAGbC,IAAgB,SAAU,MAAO,MACjCC,GAAanzB,EAAS0B,cAAe,OAAQwiB,KAG9C,SAASkP,IAAgB1uB,GAGxB,GAAKA,IAAQyuB,IACZ,MAAOzuB,EAIR,IAAI2uB,GAAU3uB,EAAM,GAAI9B,cAAgB8B,EAAKhE,MAAO,GACnDmD,EAAIqvB,GAAYlwB,MAEjB,OAAQa,IAEP,GADAa,EAAOwuB,GAAarvB,GAAMwvB,EACrB3uB,IAAQyuB,IACZ,MAAOzuB,GAKV,QAAS4uB,IAAmB1vB,EAAM4D,EAAO+rB,GAIxC,GAAIlsB,GAAU0c,GAAQvW,KAAMhG,EAC5B,OAAOH,GAGN/B,KAAKkuB,IAAK,EAAGnsB,EAAS,IAAQksB,GAAY,KAAUlsB,EAAS,IAAO,MACpEG,EAGF,QAASisB,IAAsB7vB,EAAMc,EAAMgvB,EAAOC,EAAaC,GAC9D,GAAI/vB,GACHuO,EAAM,CAWP,KAPCvO,EADI6vB,KAAYC,EAAc,SAAW,WACrC,EAIS,UAATjvB,EAAmB,EAAI,EAGpBb,EAAI,EAAGA,GAAK,EAGJ,WAAV6vB,IACJthB,GAAOnQ,EAAOmiB,IAAKxgB,EAAM8vB,EAAQ1P,GAAWngB,IAAK,EAAM+vB,IAGnDD,GAGW,YAAVD,IACJthB,GAAOnQ,EAAOmiB,IAAKxgB,EAAM,UAAYogB,GAAWngB,IAAK,EAAM+vB,IAI7C,WAAVF,IACJthB,GAAOnQ,EAAOmiB,IAAKxgB,EAAM,SAAWogB,GAAWngB,GAAM,SAAS,EAAM+vB,MAKrExhB,GAAOnQ,EAAOmiB,IAAKxgB,EAAM,UAAYogB,GAAWngB,IAAK,EAAM+vB,GAG5C,YAAVF,IACJthB,GAAOnQ,EAAOmiB,IAAKxgB,EAAM,SAAWogB,GAAWngB,GAAM,SAAS,EAAM+vB,IAKvE,OAAOxhB,GAGR,QAASyhB,IAAkBjwB,EAAMc,EAAMgvB,GAGtC,GAAIthB,GACH0hB,GAAmB,EACnBF,EAAS7C,GAAWntB,GACpB+vB,EAAiE,eAAnD1xB,EAAOmiB,IAAKxgB,EAAM,aAAa,EAAOgwB,EAYrD,IAPKhwB,EAAKmwB,iBAAiB/wB,SAC1BoP,EAAMxO,EAAKowB,wBAAyBtvB,IAMhC0N,GAAO,GAAY,MAAPA,EAAc,CAS9B,GANAA,EAAM+f,GAAQvuB,EAAMc,EAAMkvB,IACrBxhB,EAAM,GAAY,MAAPA,KACfA,EAAMxO,EAAKsgB,MAAOxf,IAIdosB,GAAUhjB,KAAMsE,GACpB,MAAOA,EAKR0hB,GAAmBH,IAChBtyB,EAAQ2wB,qBAAuB5f,IAAQxO,EAAKsgB,MAAOxf,IAGtD0N,EAAMjM,WAAYiM,IAAS,EAI5B,MAASA,GACRqhB,GACC7vB,EACAc,EACAgvB,IAAWC,EAAc,SAAW,WACpCG,EACAF,GAEE,KAGL3xB,EAAOuC,QAINyvB,UACCC,SACChxB,IAAK,SAAUU,EAAMwuB,GACpB,GAAKA,EAAW,CAGf,GAAI9uB,GAAM6uB,GAAQvuB,EAAM,UACxB,OAAe,KAARN,EAAa,IAAMA,MAO9B0hB,WACCmP,yBAA2B,EAC3BC,aAAe,EACfC,aAAe,EACfC,UAAY,EACZC,YAAc,EACdtB,YAAc,EACduB,YAAc,EACdN,SAAW,EACXO,OAAS,EACTC,SAAW,EACXC,QAAU,EACVC,QAAU,EACVC,MAAQ,GAKTC,UACCC,QAAS,YAIV7Q,MAAO,SAAUtgB,EAAMc,EAAM8C,EAAOksB,GAGnC,GAAM9vB,GAA0B,IAAlBA,EAAKiJ,UAAoC,IAAlBjJ,EAAKiJ,UAAmBjJ,EAAKsgB,MAAlE,CAKA,GAAI5gB,GAAKwC,EAAMwd,EACd0R,EAAW/yB,EAAOuE,UAAW9B,GAC7Bwf,EAAQtgB,EAAKsgB,KASd,OAPAxf,GAAOzC,EAAO6yB,SAAUE,KACrB/yB,EAAO6yB,SAAUE,GAAa5B,GAAgB4B,IAAcA,GAG/D1R,EAAQrhB,EAAOgyB,SAAUvvB,IAAUzC,EAAOgyB,SAAUe,GAGrC5vB,SAAVoC,EAoCC8b,GAAS,OAASA,IACwBle,UAA5C9B,EAAMggB,EAAMpgB,IAAKU,GAAM,EAAO8vB,IAEzBpwB,EAID4gB,EAAOxf,IA1CdoB,QAAc0B,GAGA,WAAT1B,IAAuBxC,EAAMygB,GAAQvW,KAAMhG,KAAalE,EAAK,KACjEkE,EAAQ+c,GAAW3gB,EAAMc,EAAMpB,GAG/BwC,EAAO,UAIM,MAAT0B,GAAiBA,IAAUA,IAKlB,WAAT1B,IACJ0B,GAASlE,GAAOA,EAAK,KAASrB,EAAO+iB,UAAWgQ,GAAa,GAAK,OAI7D3zB,EAAQywB,iBAA6B,KAAVtqB,GAAiD,IAAjC9C,EAAK7D,QAAS,gBAC9DqjB,EAAOxf,GAAS,WAIX4e,GAAY,OAASA,IACsBle,UAA9CoC,EAAQ8b,EAAMjB,IAAKze,EAAM4D,EAAOksB,MAElCxP,EAAOxf,GAAS8C,IAlBjB,UAmCF4c,IAAK,SAAUxgB,EAAMc,EAAMgvB,EAAOE,GACjC,GAAIxhB,GAAKjP,EAAKmgB,EACb0R,EAAW/yB,EAAOuE,UAAW9B,EAyB9B,OAtBAA,GAAOzC,EAAO6yB,SAAUE,KACrB/yB,EAAO6yB,SAAUE,GAAa5B,GAAgB4B,IAAcA,GAG/D1R,EAAQrhB,EAAOgyB,SAAUvvB,IAAUzC,EAAOgyB,SAAUe,GAG/C1R,GAAS,OAASA,KACtBlR,EAAMkR,EAAMpgB,IAAKU,GAAM,EAAM8vB,IAIjBtuB,SAARgN,IACJA,EAAM+f,GAAQvuB,EAAMc,EAAMkvB,IAId,WAARxhB,GAAoB1N,IAAQquB,MAChC3gB,EAAM2gB,GAAoBruB,IAIZ,KAAVgvB,GAAgBA,GACpBvwB,EAAMgD,WAAYiM,GACXshB,KAAU,GAAQuB,SAAU9xB,GAAQA,GAAO,EAAIiP,GAEhDA,KAITnQ,EAAOwB,MAAQ,SAAU,SAAW,SAAUI,EAAGa,GAChDzC,EAAOgyB,SAAUvvB,IAChBxB,IAAK,SAAUU,EAAMwuB,EAAUsB,GAC9B,GAAKtB,EAIJ,OAAOO,GAAa7kB,KAAM7L,EAAOmiB,IAAKxgB,EAAM,aAQxCA,EAAKmwB,iBAAiB/wB,QAAWY,EAAKowB,wBAAwBtC,MAIhEmC,GAAkBjwB,EAAMc,EAAMgvB,GAH9BrP,GAAMzgB,EAAMgvB,GAAS,WACpB,MAAOiB,IAAkBjwB,EAAMc,EAAMgvB,MAM1CrR,IAAK,SAAUze,EAAM4D,EAAOksB,GAC3B,GAAIrsB,GACHusB,EAASF,GAAS3C,GAAWntB,GAC7B2vB,EAAWG,GAASD,GACnB7vB,EACAc,EACAgvB,EACmD,eAAnDzxB,EAAOmiB,IAAKxgB,EAAM,aAAa,EAAOgwB,GACtCA,EAWF,OAPKL,KAAclsB,EAAU0c,GAAQvW,KAAMhG,KACb,QAA3BH,EAAS,IAAO,QAElBzD,EAAKsgB,MAAOxf,GAAS8C,EACrBA,EAAQvF,EAAOmiB,IAAKxgB,EAAMc,IAGpB4uB,GAAmB1vB,EAAM4D,EAAO+rB,OAK1CtxB,EAAOgyB,SAASzC,WAAagB,GAAcnxB,EAAQ6wB,mBAClD,SAAUtuB,EAAMwuB,GACf,GAAKA,EACJ,OAASjsB,WAAYgsB,GAAQvuB,EAAM,gBAClCA,EAAKowB,wBAAwBkB,KAC5B7Q,GAAMzgB,GAAQ4tB,WAAY,GAAK,WAC9B,MAAO5tB,GAAKowB,wBAAwBkB,QAElC,OAMRjzB,EAAOwB,MACN0xB,OAAQ,GACRC,QAAS,GACTC,OAAQ,SACN,SAAUC,EAAQC,GACpBtzB,EAAOgyB,SAAUqB,EAASC,IACzBC,OAAQ,SAAUhuB,GAOjB,IANA,GAAI3D,GAAI,EACP4xB,KAGAC,EAAyB,gBAAVluB,GAAqBA,EAAMS,MAAO,MAAUT,GAEpD3D,EAAI,EAAGA,IACd4xB,EAAUH,EAAStR,GAAWngB,GAAM0xB,GACnCG,EAAO7xB,IAAO6xB,EAAO7xB,EAAI,IAAO6xB,EAAO,EAGzC,OAAOD,KAIH5E,GAAQ/iB,KAAMwnB,KACnBrzB,EAAOgyB,SAAUqB,EAASC,GAASlT,IAAMiR,MAI3CrxB,EAAOG,GAAGoC,QACT4f,IAAK,SAAU1f,EAAM8C,GACpB,MAAOka,GAAQthB,KAAM,SAAUwD,EAAMc,EAAM8C,GAC1C,GAAIosB,GAAQzvB,EACXR,KACAE,EAAI,CAEL,IAAK5B,EAAOkD,QAAST,GAAS,CAI7B,IAHAkvB,EAAS7C,GAAWntB,GACpBO,EAAMO,EAAK1B,OAEHa,EAAIM,EAAKN,IAChBF,EAAKe,EAAMb,IAAQ5B,EAAOmiB,IAAKxgB,EAAMc,EAAMb,IAAK,EAAO+vB,EAGxD,OAAOjwB,GAGR,MAAiByB,UAAVoC,EACNvF,EAAOiiB,MAAOtgB,EAAMc,EAAM8C,GAC1BvF,EAAOmiB,IAAKxgB,EAAMc,IACjBA,EAAM8C,EAAOzD,UAAUf,OAAS,MAOrCf,EAAOG,GAAGuzB,MAAQ,SAAUC,EAAM9vB,GAIjC,MAHA8vB,GAAO3zB,EAAO4zB,GAAK5zB,EAAO4zB,GAAGC,OAAQF,IAAUA,EAAOA,EACtD9vB,EAAOA,GAAQ,KAER1F,KAAK4c,MAAOlX,EAAM,SAAU6G,EAAM2W,GACxC,GAAIyS,GAAU51B,EAAO+f,WAAYvT,EAAMipB,EACvCtS,GAAME,KAAO,WACZrjB,EAAO61B,aAAcD,OAMxB,WACC,GAAI9kB,GAAQjR,EAAS0B,cAAe,SACnC8G,EAASxI,EAAS0B,cAAe,UACjCu0B,EAAMztB,EAAO3G,YAAa7B,EAAS0B,cAAe,UAEnDuP,GAAMnL,KAAO,WAIbzE,EAAQ60B,QAA0B,KAAhBjlB,EAAMzJ,MAIxBnG,EAAQ80B,YAAcF,EAAIjgB,SAI1B/E,EAAQjR,EAAS0B,cAAe,SAChCuP,EAAMzJ,MAAQ,IACdyJ,EAAMnL,KAAO,QACbzE,EAAQ+0B,WAA6B,MAAhBnlB,EAAMzJ,QAI5B,IAAI6uB,IACHnnB,GAAajN,EAAOgQ,KAAK/C,UAE1BjN,GAAOG,GAAGoC,QACT2N,KAAM,SAAUzN,EAAM8C,GACrB,MAAOka,GAAQthB,KAAM6B,EAAOkQ,KAAMzN,EAAM8C,EAAOzD,UAAUf,OAAS,IAGnEszB,WAAY,SAAU5xB,GACrB,MAAOtE,MAAKqD,KAAM,WACjBxB,EAAOq0B,WAAYl2B,KAAMsE,QAK5BzC,EAAOuC,QACN2N,KAAM,SAAUvO,EAAMc,EAAM8C,GAC3B,GAAIlE,GAAKggB,EACRiT,EAAQ3yB,EAAKiJ,QAGd,IAAe,IAAV0pB,GAAyB,IAAVA,GAAyB,IAAVA,EAKnC,MAAkC,mBAAtB3yB,GAAKmK,aACT9L,EAAOsgB,KAAM3e,EAAMc,EAAM8C,IAKlB,IAAV+uB,GAAgBt0B,EAAOkY,SAAUvW,KACrC0f,EAAQrhB,EAAOu0B,UAAW9xB,EAAKiC,iBAC5B1E,EAAOgQ,KAAK9E,MAAMjC,KAAK4C,KAAMpJ,GAAS2xB,GAAWjxB,SAGtCA,SAAVoC,EACW,OAAVA,MACJvF,GAAOq0B,WAAY1yB,EAAMc,GAIrB4e,GAAS,OAASA,IACuBle,UAA3C9B,EAAMggB,EAAMjB,IAAKze,EAAM4D,EAAO9C,IACzBpB,GAGRM,EAAKoK,aAActJ,EAAM8C,EAAQ,IAC1BA,GAGH8b,GAAS,OAASA,IAA+C,QAApChgB,EAAMggB,EAAMpgB,IAAKU,EAAMc,IACjDpB,GAGRA,EAAMrB,EAAO4O,KAAKsB,KAAMvO,EAAMc,GAGhB,MAAPpB,EAAc8B,OAAY9B,KAGlCkzB,WACC1wB,MACCuc,IAAK,SAAUze,EAAM4D,GACpB,IAAMnG,EAAQ+0B,YAAwB,UAAV5uB,GAC3BvF,EAAOyE,SAAU9C,EAAM,SAAY,CACnC,GAAIwO,GAAMxO,EAAK4D,KAKf,OAJA5D,GAAKoK,aAAc,OAAQxG,GACtB4K,IACJxO,EAAK4D,MAAQ4K,GAEP5K,MAMX8uB,WAAY,SAAU1yB,EAAM4D,GAC3B,GAAI9C,GACHb,EAAI,EAIJ4yB,EAAYjvB,GAASA,EAAM2F,MAAOoP,EAEnC,IAAKka,GAA+B,IAAlB7yB,EAAKiJ,SACtB,MAAUnI,EAAO+xB,EAAW5yB,KAC3BD,EAAK0K,gBAAiB5J,MAO1B2xB,IACChU,IAAK,SAAUze,EAAM4D,EAAO9C,GAQ3B,MAPK8C,MAAU,EAGdvF,EAAOq0B,WAAY1yB,EAAMc,GAEzBd,EAAKoK,aAActJ,EAAMA,GAEnBA,IAITzC,EAAOwB,KAAMxB,EAAOgQ,KAAK9E,MAAMjC,KAAK4Y,OAAO3W,MAAO,QAAU,SAAUtJ,EAAGa,GACxE,GAAIgyB,GAASxnB,GAAYxK,IAAUzC,EAAO4O,KAAKsB,IAE/CjD,IAAYxK,GAAS,SAAUd,EAAMc,EAAM2D,GAC1C,GAAI/E,GAAK4lB,EACRyN,EAAgBjyB,EAAKiC,aAYtB,OAVM0B,KAGL6gB,EAASha,GAAYynB,GACrBznB,GAAYynB,GAAkBrzB,EAC9BA,EAAqC,MAA/BozB,EAAQ9yB,EAAMc,EAAM2D,GACzBsuB,EACA,KACDznB,GAAYynB,GAAkBzN,GAExB5lB,IAOT,IAAIszB,IAAa,sCAChBC,GAAa,eAEd50B,GAAOG,GAAGoC,QACT+d,KAAM,SAAU7d,EAAM8C,GACrB,MAAOka,GAAQthB,KAAM6B,EAAOsgB,KAAM7d,EAAM8C,EAAOzD,UAAUf,OAAS,IAGnE8zB,WAAY,SAAUpyB,GACrB,MAAOtE,MAAKqD,KAAM,iBACVrD,MAAM6B,EAAO80B,QAASryB,IAAUA,QAK1CzC,EAAOuC,QACN+d,KAAM,SAAU3e,EAAMc,EAAM8C,GAC3B,GAAIlE,GAAKggB,EACRiT,EAAQ3yB,EAAKiJ,QAGd,IAAe,IAAV0pB,GAAyB,IAAVA,GAAyB,IAAVA,EAWnC,MAPe,KAAVA,GAAgBt0B,EAAOkY,SAAUvW,KAGrCc,EAAOzC,EAAO80B,QAASryB,IAAUA,EACjC4e,EAAQrhB,EAAO+0B,UAAWtyB,IAGZU,SAAVoC,EACC8b,GAAS,OAASA,IACuBle,UAA3C9B,EAAMggB,EAAMjB,IAAKze,EAAM4D,EAAO9C,IACzBpB,EAGCM,EAAMc,GAAS8C,EAGpB8b,GAAS,OAASA,IAA+C,QAApChgB,EAAMggB,EAAMpgB,IAAKU,EAAMc,IACjDpB,EAGDM,EAAMc,IAGdsyB,WACCnhB,UACC3S,IAAK,SAAUU,GAOd,GAAIqzB,GAAWh1B,EAAO4O,KAAKsB,KAAMvO,EAAM,WAEvC,OAAKqzB,GACGC,SAAUD,EAAU,IAI3BL,GAAW9oB,KAAMlK,EAAK8C,WACtBmwB,GAAW/oB,KAAMlK,EAAK8C,WACtB9C,EAAKgS,KAEE,QAQXmhB,SACCI,MAAO,UACPC,QAAS,eAYL/1B,EAAQ80B,cACbl0B,EAAO+0B,UAAUhhB,UAChB9S,IAAK,SAAUU,GAId,GAAI2Q,GAAS3Q,EAAK9B,UAIlB,OAHKyS,IAAUA,EAAOzS,YACrByS,EAAOzS,WAAWmU,cAEZ,MAERoM,IAAK,SAAUze,GAId,GAAI2Q,GAAS3Q,EAAK9B,UACbyS,KACJA,EAAO0B,cAEF1B,EAAOzS,YACXyS,EAAOzS,WAAWmU,kBAOvBhU,EAAOwB,MACN,WACA,WACA,YACA,cACA,cACA,UACA,UACA,SACA,cACA,mBACE,WACFxB,EAAO80B,QAAS32B,KAAKuG,eAAkBvG,MAQvC,SAASi3B,IAAkB7vB,GAC1B,GAAI0P,GAAS1P,EAAM2F,MAAOoP,MAC1B,OAAOrF,GAAOhJ,KAAM,KAItB,QAASopB,IAAU1zB,GAClB,MAAOA,GAAKmK,cAAgBnK,EAAKmK,aAAc,UAAa,GAG7D9L,EAAOG,GAAGoC,QACT+yB,SAAU,SAAU/vB,GACnB,GAAIgwB,GAAS5zB,EAAMwL,EAAKqoB,EAAUC,EAAOtzB,EAAGuzB,EAC3C9zB,EAAI,CAEL,IAAK5B,EAAOgD,WAAYuC,GACvB,MAAOpH,MAAKqD,KAAM,SAAUW,GAC3BnC,EAAQ7B,MAAOm3B,SAAU/vB,EAAMpG,KAAMhB,KAAMgE,EAAGkzB,GAAUl3B,SAI1D,IAAsB,gBAAVoH,IAAsBA,EAAQ,CACzCgwB,EAAUhwB,EAAM2F,MAAOoP,MAEvB,OAAU3Y,EAAOxD,KAAMyD,KAItB,GAHA4zB,EAAWH,GAAU1zB,GACrBwL,EAAwB,IAAlBxL,EAAKiJ,UAAoB,IAAMwqB,GAAkBI,GAAa,IAEzD,CACVrzB,EAAI,CACJ,OAAUszB,EAAQF,EAASpzB,KACrBgL,EAAIvO,QAAS,IAAM62B,EAAQ,KAAQ,IACvCtoB,GAAOsoB,EAAQ,IAKjBC,GAAaN,GAAkBjoB,GAC1BqoB,IAAaE,GACjB/zB,EAAKoK,aAAc,QAAS2pB,IAMhC,MAAOv3B,OAGRw3B,YAAa,SAAUpwB,GACtB,GAAIgwB,GAAS5zB,EAAMwL,EAAKqoB,EAAUC,EAAOtzB,EAAGuzB,EAC3C9zB,EAAI,CAEL,IAAK5B,EAAOgD,WAAYuC,GACvB,MAAOpH,MAAKqD,KAAM,SAAUW,GAC3BnC,EAAQ7B,MAAOw3B,YAAapwB,EAAMpG,KAAMhB,KAAMgE,EAAGkzB,GAAUl3B,SAI7D,KAAM2D,UAAUf,OACf,MAAO5C,MAAK+R,KAAM,QAAS,GAG5B,IAAsB,gBAAV3K,IAAsBA,EAAQ,CACzCgwB,EAAUhwB,EAAM2F,MAAOoP,MAEvB,OAAU3Y,EAAOxD,KAAMyD,KAMtB,GALA4zB,EAAWH,GAAU1zB,GAGrBwL,EAAwB,IAAlBxL,EAAKiJ,UAAoB,IAAMwqB,GAAkBI,GAAa,IAEzD,CACVrzB,EAAI,CACJ,OAAUszB,EAAQF,EAASpzB,KAG1B,MAAQgL,EAAIvO,QAAS,IAAM62B,EAAQ,QAClCtoB,EAAMA,EAAI5J,QAAS,IAAMkyB,EAAQ,IAAK,IAKxCC,GAAaN,GAAkBjoB,GAC1BqoB,IAAaE,GACjB/zB,EAAKoK,aAAc,QAAS2pB,IAMhC,MAAOv3B,OAGRy3B,YAAa,SAAUrwB,EAAOswB,GAC7B,GAAIhyB,SAAc0B,EAElB,OAAyB,iBAAbswB,IAAmC,WAAThyB,EAC9BgyB,EAAW13B,KAAKm3B,SAAU/vB,GAAUpH,KAAKw3B,YAAapwB,GAGzDvF,EAAOgD,WAAYuC,GAChBpH,KAAKqD,KAAM,SAAUI,GAC3B5B,EAAQ7B,MAAOy3B,YACdrwB,EAAMpG,KAAMhB,KAAMyD,EAAGyzB,GAAUl3B,MAAQ03B,GACvCA,KAKI13B,KAAKqD,KAAM,WACjB,GAAI8M,GAAW1M,EAAGkX,EAAMgd,CAExB,IAAc,WAATjyB,EAAoB,CAGxBjC,EAAI,EACJkX,EAAO9Y,EAAQ7B,MACf23B,EAAavwB,EAAM2F,MAAOoP,MAE1B,OAAUhM,EAAYwnB,EAAYl0B,KAG5BkX,EAAKid,SAAUznB,GACnBwK,EAAK6c,YAAarnB,GAElBwK,EAAKwc,SAAUhnB,OAKInL,UAAVoC,GAAgC,YAAT1B,IAClCyK,EAAY+mB,GAAUl3B,MACjBmQ,GAGJkS,EAASJ,IAAKjiB,KAAM,gBAAiBmQ,GAOjCnQ,KAAK4N,cACT5N,KAAK4N,aAAc,QAClBuC,GAAa/I,KAAU,EACvB,GACAib,EAASvf,IAAK9C,KAAM,kBAAqB,QAO9C43B,SAAU,SAAU91B,GACnB,GAAIqO,GAAW3M,EACdC,EAAI,CAEL0M,GAAY,IAAMrO,EAAW,GAC7B,OAAU0B,EAAOxD,KAAMyD,KACtB,GAAuB,IAAlBD,EAAKiJ,WACP,IAAMwqB,GAAkBC,GAAU1zB,IAAW,KAAM/C,QAAS0P,MAC7D,OAAO,CAIV,QAAO,IAOT,IAAI0nB,IAAU,KAEdh2B,GAAOG,GAAGoC,QACT4N,IAAK,SAAU5K,GACd,GAAI8b,GAAOhgB,EAAK2B,EACfrB,EAAOxD,KAAM,EAEd,EAAA,GAAM2D,UAAUf,OA4BhB,MAFAiC,GAAahD,EAAOgD,WAAYuC,GAEzBpH,KAAKqD,KAAM,SAAUI,GAC3B,GAAIuO,EAEmB,KAAlBhS,KAAKyM,WAKTuF,EADInN,EACEuC,EAAMpG,KAAMhB,KAAMyD,EAAG5B,EAAQ7B,MAAOgS,OAEpC5K,EAIK,MAAP4K,EACJA,EAAM,GAEoB,gBAARA,GAClBA,GAAO,GAEInQ,EAAOkD,QAASiN,KAC3BA,EAAMnQ,EAAO0B,IAAKyO,EAAK,SAAU5K,GAChC,MAAgB,OAATA,EAAgB,GAAKA,EAAQ,MAItC8b,EAAQrhB,EAAOi2B,SAAU93B,KAAK0F,OAAU7D,EAAOi2B,SAAU93B,KAAKsG,SAASC,eAGjE2c,GAAY,OAASA,IAA+Cle,SAApCke,EAAMjB,IAAKjiB,KAAMgS,EAAK,WAC3DhS,KAAKoH,MAAQ4K,KAzDd,IAAKxO,EAIJ,MAHA0f,GAAQrhB,EAAOi2B,SAAUt0B,EAAKkC,OAC7B7D,EAAOi2B,SAAUt0B,EAAK8C,SAASC,eAE3B2c,GACJ,OAASA,IACgCle,UAAvC9B,EAAMggB,EAAMpgB,IAAKU,EAAM,UAElBN,GAGRA,EAAMM,EAAK4D,MAGS,gBAARlE,GACJA,EAAIkC,QAASyyB,GAAS,IAIhB,MAAP30B,EAAc,GAAKA,OA4C9BrB,EAAOuC,QACN0zB,UACCpS,QACC5iB,IAAK,SAAUU,GAEd,GAAIwO,GAAMnQ,EAAO4O,KAAKsB,KAAMvO,EAAM,QAClC,OAAc,OAAPwO,EACNA,EAMAilB,GAAkBp1B,EAAON,KAAMiC,MAGlC4E,QACCtF,IAAK,SAAUU,GACd,GAAI4D,GAAOse,EAAQjiB,EAClBY,EAAUb,EAAKa,QACfkX,EAAQ/X,EAAKqS,cACboS,EAAoB,eAAdzkB,EAAKkC,KACXyf,EAAS8C,EAAM,QACfmL,EAAMnL,EAAM1M,EAAQ,EAAIlX,EAAQzB,MAUjC,KAPCa,EADI8X,EAAQ,EACR6X,EAGAnL,EAAM1M,EAAQ,EAIX9X,EAAI2vB,EAAK3vB,IAKhB,GAJAiiB,EAASrhB,EAASZ,IAIXiiB,EAAO9P,UAAYnS,IAAM8X,KAG7BmK,EAAOrZ,YACLqZ,EAAOhkB,WAAW2K,WACnBxK,EAAOyE,SAAUof,EAAOhkB,WAAY,aAAiB,CAMxD,GAHA0F,EAAQvF,EAAQ6jB,GAAS1T,MAGpBiW,EACJ,MAAO7gB,EAIR+d,GAAO3kB,KAAM4G,GAIf,MAAO+d,IAGRlD,IAAK,SAAUze,EAAM4D,GACpB,GAAI2wB,GAAWrS,EACdrhB,EAAUb,EAAKa,QACf8gB,EAAStjB,EAAO6E,UAAWU,GAC3B3D,EAAIY,EAAQzB,MAEb,OAAQa,IACPiiB,EAASrhB,EAASZ,IAIbiiB,EAAO9P,SACX/T,EAAO+E,QAAS/E,EAAOi2B,SAASpS,OAAO5iB,IAAK4iB,GAAUP,SAEtD4S,GAAY,EAUd,OAHMA,KACLv0B,EAAKqS,kBAECsP,OAOXtjB,EAAOwB,MAAQ,QAAS,YAAc,WACrCxB,EAAOi2B,SAAU93B,OAChBiiB,IAAK,SAAUze,EAAM4D,GACpB,GAAKvF,EAAOkD,QAASqC,GACpB,MAAS5D,GAAKmS,QAAU9T,EAAO+E,QAAS/E,EAAQ2B,GAAOwO,MAAO5K,QAI3DnG,EAAQ60B,UACbj0B,EAAOi2B,SAAU93B,MAAO8C,IAAM,SAAUU,GACvC,MAAwC,QAAjCA,EAAKmK,aAAc,SAAqB,KAAOnK,EAAK4D,SAW9D,IAAI4wB,IAAc,iCAElBn2B,GAAOuC,OAAQvC,EAAOsmB,OAErB6C,QAAS,SAAU7C,EAAOjG,EAAM1e,EAAMy0B,GAErC,GAAIx0B,GAAGuL,EAAKzH,EAAK2wB,EAAYC,EAAQrP,EAAQ3J,EAC5CiZ,GAAc50B,GAAQ5D,GACtB8F,EAAO9E,EAAOI,KAAMmnB,EAAO,QAAWA,EAAMziB,KAAOyiB,EACnDQ,EAAa/nB,EAAOI,KAAMmnB,EAAO,aAAgBA,EAAMgB,UAAUthB,MAAO,OAKzE,IAHAmH,EAAMzH,EAAM/D,EAAOA,GAAQ5D,EAGJ,IAAlB4D,EAAKiJ,UAAoC,IAAlBjJ,EAAKiJ,WAK5BurB,GAAYtqB,KAAMhI,EAAO7D,EAAOsmB,MAAMY,aAItCrjB,EAAKjF,QAAS,UAGlBkoB,EAAajjB,EAAKmC,MAAO,KACzBnC,EAAOijB,EAAWpa,QAClBoa,EAAWzkB,QAEZi0B,EAASzyB,EAAKjF,QAAS,KAAQ,GAAK,KAAOiF,EAG3CyiB,EAAQA,EAAOtmB,EAAOoD,SACrBkjB,EACA,GAAItmB,GAAO6oB,MAAOhlB,EAAuB,gBAAVyiB,IAAsBA,GAGtDA,EAAMkQ,UAAYJ,EAAe,EAAI,EACrC9P,EAAMgB,UAAYR,EAAW7a,KAAM,KACnCqa,EAAM+B,WAAa/B,EAAMgB,UACxB,GAAIlf,QAAQ,UAAY0e,EAAW7a,KAAM,iBAAoB,WAC7D,KAGDqa,EAAM1U,OAASzO,OACTmjB,EAAMxjB,SACXwjB,EAAMxjB,OAASnB,GAIhB0e,EAAe,MAARA,GACJiG,GACFtmB,EAAO6E,UAAWwb,GAAQiG,IAG3BhJ,EAAUtd,EAAOsmB,MAAMhJ,QAASzZ,OAC1BuyB,IAAgB9Y,EAAQ6L,SAAW7L,EAAQ6L,QAAQtnB,MAAOF,EAAM0e,MAAW,GAAjF,CAMA,IAAM+V,IAAiB9Y,EAAQ4L,WAAalpB,EAAO+D,SAAUpC,GAAS,CAMrE,IAJA00B,EAAa/Y,EAAQ8J,cAAgBvjB,EAC/BsyB,GAAYtqB,KAAMwqB,EAAaxyB,KACpCsJ,EAAMA,EAAItN,YAEHsN,EAAKA,EAAMA,EAAItN,WACtB02B,EAAU53B,KAAMwO,GAChBzH,EAAMyH,CAIFzH,MAAU/D,EAAK2J,eAAiBvN,IACpCw4B,EAAU53B,KAAM+G,EAAIwI,aAAexI,EAAI+wB,cAAgBv4B,GAKzD0D,EAAI,CACJ,QAAUuL,EAAMopB,EAAW30B,QAAY0kB,EAAM4B,uBAE5C5B,EAAMziB,KAAOjC,EAAI,EAChBy0B,EACA/Y,EAAQ+J,UAAYxjB,EAGrBojB,GAAWzG,EAASvf,IAAKkM,EAAK,eAAoBmZ,EAAMziB,OACvD2c,EAASvf,IAAKkM,EAAK,UACf8Z,GACJA,EAAOplB,MAAOsL,EAAKkT,GAIpB4G,EAASqP,GAAUnpB,EAAKmpB,GACnBrP,GAAUA,EAAOplB,OAASie,EAAY3S,KAC1CmZ,EAAM1U,OAASqV,EAAOplB,MAAOsL,EAAKkT,GAC7BiG,EAAM1U,UAAW,GACrB0U,EAAMgC,iBAoCT,OAhCAhC,GAAMziB,KAAOA,EAGPuyB,GAAiB9P,EAAMmD,sBAEpBnM,EAAQ4G,UACf5G,EAAQ4G,SAASriB,MAAO00B,EAAU5uB,MAAO0Y,MAAW,IACpDP,EAAYne,IAIP20B,GAAUt2B,EAAOgD,WAAYrB,EAAMkC,MAAa7D,EAAO+D,SAAUpC,KAGrE+D,EAAM/D,EAAM20B,GAEP5wB,IACJ/D,EAAM20B,GAAW,MAIlBt2B,EAAOsmB,MAAMY,UAAYrjB,EACzBlC,EAAMkC,KACN7D,EAAOsmB,MAAMY,UAAY/jB,OAEpBuC,IACJ/D,EAAM20B,GAAW5wB,IAMd4gB,EAAM1U,SAKd8kB,SAAU,SAAU7yB,EAAMlC,EAAM2kB,GAC/B,GAAIzb,GAAI7K,EAAOuC,OACd,GAAIvC,GAAO6oB,MACXvC,GAECziB,KAAMA,EACNgmB,aAAa,GAIf7pB,GAAOsmB,MAAM6C,QAASte,EAAG,KAAMlJ,MAKjC3B,EAAOG,GAAGoC,QAET4mB,QAAS,SAAUtlB,EAAMwc,GACxB,MAAOliB,MAAKqD,KAAM,WACjBxB,EAAOsmB,MAAM6C,QAAStlB,EAAMwc,EAAMliB,SAGpCw4B,eAAgB,SAAU9yB,EAAMwc,GAC/B,GAAI1e,GAAOxD,KAAM,EACjB,IAAKwD,EACJ,MAAO3B,GAAOsmB,MAAM6C,QAAStlB,EAAMwc,EAAM1e,GAAM,MAMlD3B,EAAOwB,KAAM,wLAEgDwE,MAAO,KACnE,SAAUpE,EAAGa,GAGbzC,EAAOG,GAAIsC,GAAS,SAAU4d,EAAMlgB,GACnC,MAAO2B,WAAUf,OAAS,EACzB5C,KAAK+nB,GAAIzjB,EAAM,KAAM4d,EAAMlgB,GAC3BhC,KAAKgrB,QAAS1mB,MAIjBzC,EAAOG,GAAGoC,QACTq0B,MAAO,SAAUC,EAAQC,GACxB,MAAO34B,MAAKwtB,WAAYkL,GAASjL,WAAYkL,GAASD,MAOxDz3B,EAAQ23B,QAAU,aAAe74B,GAW3BkB,EAAQ23B,SACb/2B,EAAOwB,MAAQgS,MAAO,UAAW4V,KAAM,YAAc,SAAU2C,EAAMjE,GAGpE,GAAI9a,GAAU,SAAUsZ,GACvBtmB,EAAOsmB,MAAMoQ,SAAU5O,EAAKxB,EAAMxjB,OAAQ9C,EAAOsmB,MAAMwB,IAAKxB,IAG7DtmB,GAAOsmB,MAAMhJ,QAASwK,IACrBN,MAAO,WACN,GAAIjoB,GAAMpB,KAAKmN,eAAiBnN,KAC/B64B,EAAWxW,EAASf,OAAQlgB,EAAKuoB,EAE5BkP,IACLz3B,EAAI6O,iBAAkB2d,EAAM/e,GAAS,GAEtCwT,EAASf,OAAQlgB,EAAKuoB,GAAOkP,GAAY,GAAM,IAEhDrP,SAAU,WACT,GAAIpoB,GAAMpB,KAAKmN,eAAiBnN,KAC/B64B,EAAWxW,EAASf,OAAQlgB,EAAKuoB,GAAQ,CAEpCkP,GAKLxW,EAASf,OAAQlgB,EAAKuoB,EAAKkP,IAJ3Bz3B,EAAI+f,oBAAqByM,EAAM/e,GAAS,GACxCwT,EAASpF,OAAQ7b,EAAKuoB,OAW3B,IACCmP,IAAW,QACXC,GAAQ,SACRC,GAAkB,wCAClBC,GAAe,oCAEhB,SAASC,IAAahE,EAAQzvB,EAAK0zB,EAAa1d,GAC/C,GAAInX,EAEJ,IAAKzC,EAAOkD,QAASU,GAGpB5D,EAAOwB,KAAMoC,EAAK,SAAUhC,EAAG6Z,GACzB6b,GAAeL,GAASprB,KAAMwnB,GAGlCzZ,EAAKyZ,EAAQ5X,GAKb4b,GACChE,EAAS,KAAqB,gBAAN5X,IAAuB,MAALA,EAAY7Z,EAAI,IAAO,IACjE6Z,EACA6b,EACA1d;OAKG,IAAM0d,GAAsC,WAAvBt3B,EAAO6D,KAAMD,GAUxCgW,EAAKyZ,EAAQzvB,OAPb,KAAMnB,IAAQmB,GACbyzB,GAAahE,EAAS,IAAM5wB,EAAO,IAAKmB,EAAKnB,GAAQ60B,EAAa1d,GAYrE5Z,EAAOu3B,MAAQ,SAAU9vB,EAAG6vB,GAC3B,GAAIjE,GACHmE,KACA5d,EAAM,SAAUpN,EAAKirB,GAGpB,GAAIlyB,GAAQvF,EAAOgD,WAAYy0B,GAC9BA,IACAA,CAEDD,GAAGA,EAAEz2B,QAAW22B,mBAAoBlrB,GAAQ,IAC3CkrB,mBAA6B,MAATnyB,EAAgB,GAAKA,GAI5C,IAAKvF,EAAOkD,QAASuE,IAASA,EAAE5G,SAAWb,EAAOiD,cAAewE,GAGhEzH,EAAOwB,KAAMiG,EAAG,WACfmS,EAAKzb,KAAKsE,KAAMtE,KAAKoH,aAOtB,KAAM8tB,IAAU5rB,GACf4vB,GAAahE,EAAQ5rB,EAAG4rB,GAAUiE,EAAa1d,EAKjD,OAAO4d,GAAEvrB,KAAM,MAGhBjM,EAAOG,GAAGoC,QACTo1B,UAAW,WACV,MAAO33B,GAAOu3B,MAAOp5B,KAAKy5B,mBAE3BA,eAAgB,WACf,MAAOz5B,MAAKuD,IAAK,WAGhB,GAAIuO,GAAWjQ,EAAOsgB,KAAMniB,KAAM,WAClC,OAAO8R,GAAWjQ,EAAO6E,UAAWoL,GAAa9R,OAEjDuQ,OAAQ,WACR,GAAI7K,GAAO1F,KAAK0F,IAGhB,OAAO1F,MAAKsE,OAASzC,EAAQ7B,MAAOma,GAAI,cACvC8e,GAAavrB,KAAM1N,KAAKsG,YAAe0yB,GAAgBtrB,KAAMhI,KAC3D1F,KAAK2V,UAAY2P,GAAe5X,KAAMhI,MAEzCnC,IAAK,SAAUE,EAAGD,GAClB,GAAIwO,GAAMnQ,EAAQ7B,MAAOgS,KAEzB,OAAY,OAAPA,EACG,KAGHnQ,EAAOkD,QAASiN,GACbnQ,EAAO0B,IAAKyO,EAAK,SAAUA,GACjC,OAAS1N,KAAMd,EAAKc,KAAM8C,MAAO4K,EAAI5M,QAAS2zB,GAAO,YAI9Cz0B,KAAMd,EAAKc,KAAM8C,MAAO4K,EAAI5M,QAAS2zB,GAAO,WAClDj2B,SAKNjB,EAAOG,GAAGoC,QACTs1B,QAAS,SAAUxK,GAClB,GAAIpI,EAyBJ,OAvBK9mB,MAAM,KACL6B,EAAOgD,WAAYqqB,KACvBA,EAAOA,EAAKluB,KAAMhB,KAAM,KAIzB8mB,EAAOjlB,EAAQqtB,EAAMlvB,KAAM,GAAImN,eAAgBtJ,GAAI,GAAIa,OAAO,GAEzD1E,KAAM,GAAI0B,YACdolB,EAAKgJ,aAAc9vB,KAAM,IAG1B8mB,EAAKvjB,IAAK,WACT,GAAIC,GAAOxD,IAEX,OAAQwD,EAAKm2B,kBACZn2B,EAAOA,EAAKm2B,iBAGb,OAAOn2B,KACJosB,OAAQ5vB,OAGNA,MAGR45B,UAAW,SAAU1K,GACpB,MAAKrtB,GAAOgD,WAAYqqB,GAChBlvB,KAAKqD,KAAM,SAAUI,GAC3B5B,EAAQ7B,MAAO45B,UAAW1K,EAAKluB,KAAMhB,KAAMyD,MAItCzD,KAAKqD,KAAM,WACjB,GAAIsX,GAAO9Y,EAAQ7B,MAClBkb,EAAWP,EAAKO,UAEZA,GAAStY,OACbsY,EAASwe,QAASxK,GAGlBvU,EAAKiV,OAAQV,MAKhBpI,KAAM,SAAUoI,GACf,GAAIrqB,GAAahD,EAAOgD,WAAYqqB,EAEpC,OAAOlvB,MAAKqD,KAAM,SAAUI,GAC3B5B,EAAQ7B,MAAO05B,QAAS70B,EAAaqqB,EAAKluB,KAAMhB,KAAMyD,GAAMyrB,MAI9D2K,OAAQ,SAAU/3B,GAIjB,MAHA9B,MAAKmU,OAAQrS,GAAW6S,IAAK,QAAStR,KAAM,WAC3CxB,EAAQ7B,MAAOiwB,YAAajwB,KAAKwM,cAE3BxM,QAKT6B,EAAOgQ,KAAK9H,QAAQ+vB,OAAS,SAAUt2B,GACtC,OAAQ3B,EAAOgQ,KAAK9H,QAAQgwB,QAASv2B,IAEtC3B,EAAOgQ,KAAK9H,QAAQgwB,QAAU,SAAUv2B,GACvC,SAAWA,EAAKw2B,aAAex2B,EAAKy2B,cAAgBz2B,EAAKmwB,iBAAiB/wB,SAW3E3B,EAAQi5B,mBAAqB,WAC5B,GAAIlV,GAAOplB,EAASu6B,eAAeD,mBAAoB,IAAKlV,IAE5D,OADAA,GAAKpU,UAAY,6BACiB,IAA3BoU,EAAKxY,WAAW5J,UAQxBf,EAAOgZ,UAAY,SAAUqH,EAAMngB,EAASq4B,GAC3C,GAAqB,gBAATlY,GACX,QAEuB,kBAAZngB,KACXq4B,EAAcr4B,EACdA,GAAU,EAGX,IAAIoV,GAAMkjB,EAAQ1T,CAwBlB,OAtBM5kB,KAIAd,EAAQi5B,oBACZn4B,EAAUnC,EAASu6B,eAAeD,mBAAoB,IAKtD/iB,EAAOpV,EAAQT,cAAe,QAC9B6V,EAAK3B,KAAO5V,EAASuV,SAASK,KAC9BzT,EAAQP,KAAKC,YAAa0V,IAE1BpV,EAAUnC,GAIZy6B,EAAS9f,EAAWnN,KAAM8U,GAC1ByE,GAAWyT,MAGNC,GACKt4B,EAAQT,cAAe+4B,EAAQ,MAGzCA,EAAS3T,IAAiBxE,GAAQngB,EAAS4kB,GAEtCA,GAAWA,EAAQ/jB,QACvBf,EAAQ8kB,GAAU1J,SAGZpb,EAAOsB,SAAWk3B,EAAO7tB,aAOjC,SAAS8tB,IAAW92B,GACnB,MAAO3B,GAAO+D,SAAUpC,GAASA,EAAyB,IAAlBA,EAAKiJ,UAAkBjJ,EAAKuM,YAGrElO,EAAO04B,QACNC,UAAW,SAAUh3B,EAAMa,EAASZ,GACnC,GAAIg3B,GAAaC,EAASC,EAAWC,EAAQC,EAAWC,EAAYC,EACnEtI,EAAW5wB,EAAOmiB,IAAKxgB,EAAM,YAC7Bw3B,EAAUn5B,EAAQ2B,GAClB6nB,IAGiB,YAAboH,IACJjvB,EAAKsgB,MAAM2O,SAAW,YAGvBoI,EAAYG,EAAQT,SACpBI,EAAY94B,EAAOmiB,IAAKxgB,EAAM,OAC9Bs3B,EAAaj5B,EAAOmiB,IAAKxgB,EAAM,QAC/Bu3B,GAAmC,aAAbtI,GAAwC,UAAbA,KAC9CkI,EAAYG,GAAar6B,QAAS,WAIhCs6B,GACJN,EAAcO,EAAQvI,WACtBmI,EAASH,EAAYzqB,IACrB0qB,EAAUD,EAAY3F,OAGtB8F,EAAS70B,WAAY40B,IAAe,EACpCD,EAAU30B,WAAY+0B,IAAgB,GAGlCj5B,EAAOgD,WAAYR,KAGvBA,EAAUA,EAAQrD,KAAMwC,EAAMC,EAAG5B,EAAOuC,UAAYy2B,KAGjC,MAAfx2B,EAAQ2L,MACZqb,EAAMrb,IAAQ3L,EAAQ2L,IAAM6qB,EAAU7qB,IAAQ4qB,GAE1B,MAAhBv2B,EAAQywB,OACZzJ,EAAMyJ,KAASzwB,EAAQywB,KAAO+F,EAAU/F,KAAS4F,GAG7C,SAAWr2B,GACfA,EAAQ42B,MAAMj6B,KAAMwC,EAAM6nB,GAG1B2P,EAAQhX,IAAKqH,KAKhBxpB,EAAOG,GAAGoC,QACTm2B,OAAQ,SAAUl2B,GAGjB,GAAKV,UAAUf,OACd,MAAmBoC,UAAZX,EACNrE,KACAA,KAAKqD,KAAM,SAAUI,GACpB5B,EAAO04B,OAAOC,UAAWx6B,KAAMqE,EAASZ,IAI3C,IAAIgF,GAASyyB,EAAKC,EAAM/5B,EACvBoC,EAAOxD,KAAM,EAEd,IAAMwD,EAON,MAAMA,GAAKmwB,iBAAiB/wB,QAI5Bu4B,EAAO33B,EAAKowB,wBAGPuH,EAAK7J,OAAS6J,EAAKC,QACvBh6B,EAAMoC,EAAK2J,cACX+tB,EAAMZ,GAAWl5B,GACjBqH,EAAUrH,EAAIuO,iBAGbK,IAAKmrB,EAAKnrB,IAAMkrB,EAAIG,YAAc5yB,EAAQ6yB,UAC1CxG,KAAMqG,EAAKrG,KAAOoG,EAAIK,YAAc9yB,EAAQ+yB,aAKvCL,IAlBGnrB,IAAK,EAAG8kB,KAAM,IAqBzBrC,SAAU,WACT,GAAMzyB,KAAM,GAAZ,CAIA,GAAIy7B,GAAclB,EACjB/2B,EAAOxD,KAAM,GACb07B,GAAiB1rB,IAAK,EAAG8kB,KAAM,EA4BhC,OAxBwC,UAAnCjzB,EAAOmiB,IAAKxgB,EAAM,YAGtB+2B,EAAS/2B,EAAKowB,yBAKd6H,EAAez7B,KAAKy7B,eAGpBlB,EAASv6B,KAAKu6B,SACR14B,EAAOyE,SAAUm1B,EAAc,GAAK,UACzCC,EAAeD,EAAalB,UAI7BmB,GACC1rB,IAAK0rB,EAAa1rB,IAAMnO,EAAOmiB,IAAKyX,EAAc,GAAK,kBAAkB,GACzE3G,KAAM4G,EAAa5G,KAAOjzB,EAAOmiB,IAAKyX,EAAc,GAAK,mBAAmB,MAM7EzrB,IAAKuqB,EAAOvqB,IAAM0rB,EAAa1rB,IAAMnO,EAAOmiB,IAAKxgB,EAAM,aAAa,GACpEsxB,KAAMyF,EAAOzF,KAAO4G,EAAa5G,KAAOjzB,EAAOmiB,IAAKxgB,EAAM,cAAc,MAc1Ei4B,aAAc,WACb,MAAOz7B,MAAKuD,IAAK,WAChB,GAAIk4B,GAAez7B,KAAKy7B,YAExB,OAAQA,GAA2D,WAA3C55B,EAAOmiB,IAAKyX,EAAc,YACjDA,EAAeA,EAAaA,YAG7B,OAAOA,IAAgB9rB,QAM1B9N,EAAOwB,MAAQs4B,WAAY,cAAeC,UAAW,eAAiB,SAAUhe,EAAQuE,GACvF,GAAInS,GAAM,gBAAkBmS,CAE5BtgB,GAAOG,GAAI4b,GAAW,SAAU5L,GAC/B,MAAOsP,GAAQthB,KAAM,SAAUwD,EAAMoa,EAAQ5L,GAC5C,GAAIkpB,GAAMZ,GAAW92B,EAErB,OAAawB,UAARgN,EACGkpB,EAAMA,EAAK/Y,GAAS3e,EAAMoa,QAG7Bsd,EACJA,EAAIW,SACF7rB,EAAYkrB,EAAIK,YAAVvpB,EACPhC,EAAMgC,EAAMkpB,EAAIG,aAIjB73B,EAAMoa,GAAW5L,IAEhB4L,EAAQ5L,EAAKrO,UAAUf,WAU5Bf,EAAOwB,MAAQ,MAAO,QAAU,SAAUI,EAAG0e,GAC5CtgB,EAAOgyB,SAAU1R,GAASiQ,GAAcnxB,EAAQ0wB,cAC/C,SAAUnuB,EAAMwuB,GACf,GAAKA,EAIJ,MAHAA,GAAWD,GAAQvuB,EAAM2e,GAGlBuO,GAAUhjB,KAAMskB,GACtBnwB,EAAQ2B,GAAOivB,WAAYtQ,GAAS,KACpC6P,MAQLnwB,EAAOwB,MAAQy4B,OAAQ,SAAUC,MAAO,SAAW,SAAUz3B,EAAMoB,GAClE7D,EAAOwB,MAAQ2xB,QAAS,QAAU1wB,EAAM8pB,QAAS1oB,EAAMs2B,GAAI,QAAU13B,GACpE,SAAU23B,EAAcC,GAGxBr6B,EAAOG,GAAIk6B,GAAa,SAAUnH,EAAQ3tB,GACzC,GAAIma,GAAY5d,UAAUf,SAAYq5B,GAAkC,iBAAXlH,IAC5DzB,EAAQ2I,IAAkBlH,KAAW,GAAQ3tB,KAAU,EAAO,SAAW,SAE1E,OAAOka,GAAQthB,KAAM,SAAUwD,EAAMkC,EAAM0B,GAC1C,GAAIhG,EAEJ,OAAKS,GAAO+D,SAAUpC,GAGkB,IAAhC04B,EAASz7B,QAAS,SACxB+C,EAAM,QAAUc,GAChBd,EAAK5D,SAAS+P,gBAAiB,SAAWrL,GAIrB,IAAlBd,EAAKiJ,UACTrL,EAAMoC,EAAKmM,gBAIJzK,KAAKkuB,IACX5vB,EAAKwhB,KAAM,SAAW1gB,GAAQlD,EAAK,SAAWkD,GAC9Cd,EAAKwhB,KAAM,SAAW1gB,GAAQlD,EAAK,SAAWkD,GAC9ClD,EAAK,SAAWkD,KAIDU,SAAVoC,EAGNvF,EAAOmiB,IAAKxgB,EAAMkC,EAAM4tB,GAGxBzxB,EAAOiiB,MAAOtgB,EAAMkC,EAAM0B,EAAOksB,IAChC5tB,EAAM6b,EAAYwT,EAAS/vB,OAAWuc,QAmBrB,kBAAX4a,SAAyBA,OAAOC,KAC3CD,OAAQ,YAAc,WACrB,MAAOt6B,IAOT,IAGCw6B,IAAUt8B,EAAO8B,OAGjBy6B,GAAKv8B,EAAOw8B,CAyBb,OAvBA16B,GAAO26B,WAAa,SAAU53B,GAS7B,MARK7E,GAAOw8B,IAAM16B,IACjB9B,EAAOw8B,EAAID,IAGP13B,GAAQ7E,EAAO8B,SAAWA,IAC9B9B,EAAO8B,OAASw6B,IAGVx6B,GAMF5B,IACLF,EAAO8B,OAAS9B,EAAOw8B,EAAI16B,GAOrBA","file":"jquery.slim.min.js"}
