# Supplementary material for: Metaproteome analysis reveals that syntrophy, competition, and phage-host interaction shape microbial communities in biogas plants
Source: Microbiome. 2019 Apr 27;7:69. doi: 10.1186/s40168-019-0673-y (PMC6486700; doi:10.1186/s40168-019-0673-y)
Supplement: Supplementary file 13 — An interactive version of Fig. 3. (ZIP 6150 kb) [file 40168_2019_673_MOESM13_ESM.zip › interactive_figure_3/bower_components/jquery/external/sizzle/dist/sizzle.min.map]

{"version":3,"sources":["sizzle.js"],"names":["window","i","support","Expr","getText","isXML","tokenize","compile","select","outermostContext","sortInput","hasDuplicate","setDocument","document","docElem","documentIsHTML","rbuggyQSA","rbuggyMatches","matches","contains","expando","Date","preferredDoc","dirruns","done","classCache","createCache","tokenCache","compilerCache","sortOrder","a","b","hasOwn","hasOwnProperty","arr","pop","push_native","push","slice","indexOf","list","elem","len","length","booleans","whitespace","identifier","attributes","pseudos","rwhitespace","RegExp","rtrim","rcomma","rcombinators","rattributeQuotes","rpseudo","ridentifier","matchExpr","ID","CLASS","TAG","ATTR","PSEUDO","CHILD","bool","needsContext","rinputs","rheader","rnative","rquickExpr","rsibling","runescape","funescape","_","escaped","escapedWhitespace","high","String","fromCharCode","rcssescape","fcssescape","ch","asCodePoint","charCodeAt","toString","unloadHandler","disabledAncestor","addCombinator","disabled","dir","next","apply","call","childNodes","nodeType","e","target","els","j","Sizzle","selector","context","results","seed","m","nid","match","groups","newSelector","newContext","ownerDocument","exec","getElementById","id","getElementsByTagName","getElementsByClassName","qsa","test","nodeName","toLowerCase","getAttribute","replace","setAttribute","toSelector","join","testContext","parentNode","querySelectorAll","qsaError","removeAttribute","keys","cache","key","value","cacheLength","shift","markFunction","fn","assert","el","createElement","removeChild","addHandle","attrs","handler","split","attrHandle","siblingCheck","cur","diff","sourceIndex","nextSibling","createInputPseudo","type","name","createButtonPseudo","createDisabledPseudo","isDisabled","createPositionalPseudo","argument","matchIndexes","documentElement","node","hasCompare","subWindow","doc","defaultView","top","addEventListener","attachEvent","className","appendChild","createComment","getById","getElementsByName","filter","attrId","find","getAttributeNode","elems","tag","tmp","innerHTML","input","matchesSelector","webkitMatchesSelector","mozMatchesSelector","oMatchesSelector","msMatchesSelector","disconnectedMatch","compareDocumentPosition","adown","bup","compare","sortDetached","aup","ap","bp","unshift","expr","elements","ret","attr","val","undefined","specified","escape","sel","error","msg","Error","uniqueSort","duplicates","detectDuplicates","sortStable","sort","splice","textContent","firstChild","nodeValue","selectors","createPseudo","relative",">","first"," ","+","~","preFilter","excess","unquoted","nodeNameSelector","pattern","operator","check","result","what","last","simple","forward","ofType","xml","uniqueCache","outerCache","nodeIndex","start","parent","useCache","lastChild","uniqueID","pseudo","args","setFilters","idx","matched","not","matcher","unmatched","has","text","innerText","lang","elemLang","hash","location","root","focus","activeElement","hasFocus","href","tabIndex","enabled","checked","selected","selectedIndex","empty","header","button","eq","even","odd","lt","gt","radio","checkbox","file","password","image","submit","reset","prototype","filters","parseOnly","tokens","soFar","preFilters","cached","combinator","base","skip","checkNonElements","doneName","oldCache","newCache","elementMatcher","matchers","multipleContexts","contexts","condense","map","newUnmatched","mapped","setMatcher","postFilter","postFinder","postSelector","temp","preMap","postMap","preexisting","matcherIn","matcherOut","matcherFromTokens","checkContext","leadingRelative","implicitRelative","matchContext","matchAnyContext","concat","matcherFromGroupMatchers","elementMatchers","setMatchers","bySet","byElement","superMatcher","outermost","matchedCount","setMatched","contextBackup","dirrunsUnique","Math","random","token","compiled","defaultValue","_sizzle","noConflict","define","amd","module","exports"],"mappings":";CAUA,SAAWA,GAEX,GAAIC,GACHC,EACAC,EACAC,EACAC,EACAC,EACAC,EACAC,EACAC,EACAC,EACAC,EAGAC,EACAC,EACAC,EACAC,EACAC,EACAC,EACAC,EACAC,EAGAC,EAAU,SAAW,EAAI,GAAIC,MAC7BC,EAAetB,EAAOa,SACtBU,EAAU,EACVC,EAAO,EACPC,EAAaC,KACbC,EAAaD,KACbE,EAAgBF,KAChBG,EAAY,SAAUC,EAAGC,GAIxB,MAHKD,KAAMC,IACVpB,GAAe,GAET,GAIRqB,KAAcC,eACdC,KACAC,EAAMD,EAAIC,IACVC,EAAcF,EAAIG,KAClBA,EAAOH,EAAIG,KACXC,EAAQJ,EAAII,MAGZC,EAAU,SAAUC,EAAMC,GAGzB,IAFA,GAAIxC,GAAI,EACPyC,EAAMF,EAAKG,OACJ1C,EAAIyC,EAAKzC,IAChB,GAAKuC,EAAKvC,KAAOwC,EAChB,MAAOxC,EAGT,WAGD2C,EAAW,6HAKXC,EAAa,sBAGbC,EAAa,gCAGbC,EAAa,MAAQF,EAAa,KAAOC,EAAa,OAASD,EAE9D,gBAAkBA,EAElB,2DAA6DC,EAAa,OAASD,EACnF,OAEDG,EAAU,KAAOF,EAAa,wFAKAC,EAAa,eAM3CE,EAAc,GAAIC,QAAQL,EAAa,IAAK,KAC5CM,EAAQ,GAAID,QAAQ,IAAML,EAAa,8BAAgCA,EAAa,KAAM,KAE1FO,EAAS,GAAIF,QAAQ,IAAML,EAAa,KAAOA,EAAa,KAC5DQ,EAAe,GAAIH,QAAQ,IAAML,EAAa,WAAaA,EAAa,IAAMA,EAAa,KAE3FS,EAAmB,GAAIJ,QAAQ,IAAML,EAAa,iBAAmBA,EAAa,OAAQ,KAE1FU,EAAU,GAAIL,QAAQF,GACtBQ,EAAc,GAAIN,QAAQ,IAAMJ,EAAa,KAE7CW,GACCC,GAAM,GAAIR,QAAQ,MAAQJ,EAAa,KACvCa,MAAS,GAAIT,QAAQ,QAAUJ,EAAa,KAC5Cc,IAAO,GAAIV,QAAQ,KAAOJ,EAAa,SACvCe,KAAQ,GAAIX,QAAQ,IAAMH,GAC1Be,OAAU,GAAIZ,QAAQ,IAAMF,GAC5Be,MAAS,GAAIb,QAAQ,yDAA2DL,EAC/E,+BAAiCA,EAAa,cAAgBA,EAC9D,aAAeA,EAAa,SAAU,KACvCmB,KAAQ,GAAId,QAAQ,OAASN,EAAW,KAAM,KAG9CqB,aAAgB,GAAIf,QAAQ,IAAML,EAAa,mDAC9CA,EAAa,mBAAqBA,EAAa,mBAAoB,MAGrEqB,EAAU,sCACVC,EAAU,SAEVC,EAAU,yBAGVC,EAAa,mCAEbC,EAAW,OAIXC,EAAY,GAAIrB,QAAQ,qBAAuBL,EAAa,MAAQA,EAAa,OAAQ,MACzF2B,GAAY,SAAUC,EAAGC,EAASC,GACjC,GAAIC,GAAO,KAAOF,EAAU,KAI5B,OAAOE,KAASA,GAAQD,EACvBD,EACAE,EAAO,EAENC,OAAOC,aAAcF,EAAO,OAE5BC,OAAOC,aAAcF,GAAQ,GAAK,MAAe,KAAPA,EAAe,QAK5DG,GAAa,sDACbC,GAAa,SAAUC,EAAIC,GAC1B,MAAKA,GAGQ,OAAPD,EACG,SAIDA,EAAG3C,MAAO,MAAU,KAAO2C,EAAGE,WAAYF,EAAGtC,OAAS,GAAIyC,SAAU,IAAO,IAI5E,KAAOH,GAOfI,GAAgB,WACfzE,KAGD0E,GAAmBC,GAClB,SAAU9C,GACT,MAAOA,GAAK+C,YAAa,IAAS,QAAU/C,IAAQ,SAAWA,MAE9DgD,IAAK,aAAcC,KAAM,UAI7B,KACCrD,EAAKsD,MACHzD,EAAMI,EAAMsD,KAAMtE,EAAauE,YAChCvE,EAAauE,YAId3D,EAAKZ,EAAauE,WAAWlD,QAASmD,SACrC,MAAQC,IACT1D,GAASsD,MAAOzD,EAAIS,OAGnB,SAAUqD,EAAQC,GACjB7D,EAAYuD,MAAOK,EAAQ1D,EAAMsD,KAAKK,KAKvC,SAAUD,EAAQC,GACjB,GAAIC,GAAIF,EAAOrD,OACd1C,EAAI,CAEL,OAAS+F,EAAOE,KAAOD,EAAIhG,MAC3B+F,EAAOrD,OAASuD,EAAI,IAKvB,QAASC,IAAQC,EAAUC,EAASC,EAASC,GAC5C,GAAIC,GAAGvG,EAAGwC,EAAMgE,EAAKC,EAAOC,EAAQC,EACnCC,EAAaR,GAAWA,EAAQS,cAGhChB,EAAWO,EAAUA,EAAQP,SAAW,CAKzC,IAHAQ,EAAUA,MAGe,gBAAbF,KAA0BA,GACxB,IAAbN,GAA+B,IAAbA,GAA+B,KAAbA,EAEpC,MAAOQ,EAIR,KAAMC,KAEEF,EAAUA,EAAQS,eAAiBT,EAAU/E,KAAmBT,GACtED,EAAayF,GAEdA,EAAUA,GAAWxF,EAEhBE,GAAiB,CAIrB,GAAkB,KAAb+E,IAAoBY,EAAQrC,EAAW0C,KAAMX,IAGjD,GAAMI,EAAIE,EAAM,IAGf,GAAkB,IAAbZ,EAAiB,CACrB,KAAMrD,EAAO4D,EAAQW,eAAgBR,IAUpC,MAAOF,EALP,IAAK7D,EAAKwE,KAAOT,EAEhB,MADAF,GAAQjE,KAAMI,GACP6D,MAYT,IAAKO,IAAepE,EAAOoE,EAAWG,eAAgBR,KACrDrF,EAAUkF,EAAS5D,IACnBA,EAAKwE,KAAOT,EAGZ,MADAF,GAAQjE,KAAMI,GACP6D,MAKH,CAAA,GAAKI,EAAM,GAEjB,MADArE,GAAKsD,MAAOW,EAASD,EAAQa,qBAAsBd,IAC5CE,CAGD,KAAME,EAAIE,EAAM,KAAOxG,EAAQiH,wBACrCd,EAAQc,uBAGR,MADA9E,GAAKsD,MAAOW,EAASD,EAAQc,uBAAwBX,IAC9CF,EAKT,GAAKpG,EAAQkH,MACXxF,EAAewE,EAAW,QACzBpF,IAAcA,EAAUqG,KAAMjB,IAAc,CAE9C,GAAkB,IAAbN,EACJe,EAAaR,EACbO,EAAcR,MAMR,IAAwC,WAAnCC,EAAQiB,SAASC,cAA6B,EAGnDd,EAAMJ,EAAQmB,aAAc,OACjCf,EAAMA,EAAIgB,QAAS1C,GAAYC,IAE/BqB,EAAQqB,aAAc,KAAOjB,EAAMrF,GAIpCuF,EAASrG,EAAU8F,GACnBnG,EAAI0G,EAAOhE,MACX,OAAQ1C,IACP0G,EAAO1G,GAAK,IAAMwG,EAAM,IAAMkB,GAAYhB,EAAO1G,GAElD2G,GAAcD,EAAOiB,KAAM,KAG3Bf,EAAavC,EAAS+C,KAAMjB,IAAcyB,GAAaxB,EAAQyB,aAC9DzB,EAGF,GAAKO,EACJ,IAIC,MAHAvE,GAAKsD,MAAOW,EACXO,EAAWkB,iBAAkBnB,IAEvBN,EACN,MAAQ0B,IACR,QACIvB,IAAQrF,GACZiF,EAAQ4B,gBAAiB,QAS/B,MAAOzH,GAAQ4F,EAASqB,QAAStE,EAAO,MAAQkD,EAASC,EAASC,GASnE,QAAS7E,MACR,GAAIwG,KAEJ,SAASC,GAAOC,EAAKC,GAMpB,MAJKH,GAAK7F,KAAM+F,EAAM,KAAQjI,EAAKmI,mBAE3BH,GAAOD,EAAKK,SAEZJ,EAAOC,EAAM,KAAQC,EAE9B,MAAOF,GAOR,QAASK,IAAcC,GAEtB,MADAA,GAAIrH,IAAY,EACTqH,EAOR,QAASC,IAAQD,GAChB,GAAIE,GAAK9H,EAAS+H,cAAc,WAEhC,KACC,QAASH,EAAIE,GACZ,MAAO5C,GACR,OAAO,EACN,QAEI4C,EAAGb,YACPa,EAAGb,WAAWe,YAAaF,GAG5BA,EAAK,MASP,QAASG,IAAWC,EAAOC,GAC1B,GAAI9G,GAAM6G,EAAME,MAAM,KACrBhJ,EAAIiC,EAAIS,MAET,OAAQ1C,IACPE,EAAK+I,WAAYhH,EAAIjC,IAAO+I,EAU9B,QAASG,IAAcrH,EAAGC,GACzB,GAAIqH,GAAMrH,GAAKD,EACduH,EAAOD,GAAsB,IAAftH,EAAEgE,UAAiC,IAAf/D,EAAE+D,UACnChE,EAAEwH,YAAcvH,EAAEuH,WAGpB,IAAKD,EACJ,MAAOA,EAIR,IAAKD,EACJ,MAASA,EAAMA,EAAIG,YAClB,GAAKH,IAAQrH,EACZ,QAKH,OAAOD,GAAI,KAOZ,QAAS0H,IAAmBC,GAC3B,MAAO,UAAUhH,GAChB,GAAIiH,GAAOjH,EAAK6E,SAASC,aACzB,OAAgB,UAATmC,GAAoBjH,EAAKgH,OAASA,GAQ3C,QAASE,IAAoBF,GAC5B,MAAO,UAAUhH,GAChB,GAAIiH,GAAOjH,EAAK6E,SAASC,aACzB,QAAiB,UAATmC,GAA6B,WAATA,IAAsBjH,EAAKgH,OAASA,GAQlE,QAASG,IAAsBpE,GAG9B,MAAO,UAAU/C,GAKhB,MAAK,QAAUA,GASTA,EAAKqF,YAAcrF,EAAK+C,YAAa,EAGpC,SAAW/C,GACV,SAAWA,GAAKqF,WACbrF,EAAKqF,WAAWtC,WAAaA,EAE7B/C,EAAK+C,WAAaA,EAMpB/C,EAAKoH,aAAerE,GAI1B/C,EAAKoH,cAAgBrE,GACpBF,GAAkB7C,KAAW+C,EAGzB/C,EAAK+C,WAAaA,EAKd,SAAW/C,IACfA,EAAK+C,WAAaA,GAY5B,QAASsE,IAAwBrB,GAChC,MAAOD,IAAa,SAAUuB,GAE7B,MADAA,IAAYA,EACLvB,GAAa,SAAUjC,EAAMrF,GACnC,GAAIgF,GACH8D,EAAevB,KAAQlC,EAAK5D,OAAQoH,GACpC9J,EAAI+J,EAAarH,MAGlB,OAAQ1C,IACFsG,EAAOL,EAAI8D,EAAa/J,MAC5BsG,EAAKL,KAAOhF,EAAQgF,GAAKK,EAAKL,SAYnC,QAAS2B,IAAaxB,GACrB,MAAOA,IAAmD,mBAAjCA,GAAQa,sBAAwCb,EAI1EnG,EAAUiG,GAAOjG,WAOjBG,EAAQ8F,GAAO9F,MAAQ,SAAUoC,GAGhC,GAAIwH,GAAkBxH,IAASA,EAAKqE,eAAiBrE,GAAMwH,eAC3D,SAAOA,GAA+C,SAA7BA,EAAgB3C,UAQ1C1G,EAAcuF,GAAOvF,YAAc,SAAUsJ,GAC5C,GAAIC,GAAYC,EACfC,EAAMH,EAAOA,EAAKpD,eAAiBoD,EAAO5I,CAG3C,OAAK+I,KAAQxJ,GAA6B,IAAjBwJ,EAAIvE,UAAmBuE,EAAIJ,iBAKpDpJ,EAAWwJ,EACXvJ,EAAUD,EAASoJ,gBACnBlJ,GAAkBV,EAAOQ,GAIpBS,IAAiBT,IACpBuJ,EAAYvJ,EAASyJ,cAAgBF,EAAUG,MAAQH,IAGnDA,EAAUI,iBACdJ,EAAUI,iBAAkB,SAAUnF,IAAe,GAG1C+E,EAAUK,aACrBL,EAAUK,YAAa,WAAYpF,KAUrCnF,EAAQ6C,WAAa2F,GAAO,SAAUC,GAErC,MADAA,GAAG+B,UAAY,KACP/B,EAAGnB,aAAa,eAOzBtH,EAAQgH,qBAAuBwB,GAAO,SAAUC,GAE/C,MADAA,GAAGgC,YAAa9J,EAAS+J,cAAc,MAC/BjC,EAAGzB,qBAAqB,KAAKvE,SAItCzC,EAAQiH,uBAAyB/C,EAAQiD,KAAMxG,EAASsG,wBAMxDjH,EAAQ2K,QAAUnC,GAAO,SAAUC,GAElC,MADA7H,GAAQ6J,YAAahC,GAAK1B,GAAK7F,GACvBP,EAASiK,oBAAsBjK,EAASiK,kBAAmB1J,GAAUuB,SAIzEzC,EAAQ2K,SACZ1K,EAAK4K,OAAW,GAAI,SAAU9D,GAC7B,GAAI+D,GAAS/D,EAAGQ,QAASlD,EAAWC,GACpC,OAAO,UAAU/B,GAChB,MAAOA,GAAK+E,aAAa,QAAUwD,IAGrC7K,EAAK8K,KAAS,GAAI,SAAUhE,EAAIZ,GAC/B,GAAuC,mBAA3BA,GAAQW,gBAAkCjG,EAAiB,CACtE,GAAI0B,GAAO4D,EAAQW,eAAgBC,EACnC,OAAOxE,IAASA,UAIlBtC,EAAK4K,OAAW,GAAK,SAAU9D,GAC9B,GAAI+D,GAAS/D,EAAGQ,QAASlD,EAAWC,GACpC,OAAO,UAAU/B,GAChB,GAAIyH,GAAwC,mBAA1BzH,GAAKyI,kBACtBzI,EAAKyI,iBAAiB,KACvB,OAAOhB,IAAQA,EAAK7B,QAAU2C,IAMhC7K,EAAK8K,KAAS,GAAI,SAAUhE,EAAIZ,GAC/B,GAAuC,mBAA3BA,GAAQW,gBAAkCjG,EAAiB,CACtE,GAAImJ,GAAMjK,EAAGkL,EACZ1I,EAAO4D,EAAQW,eAAgBC,EAEhC,IAAKxE,EAAO,CAIX,GADAyH,EAAOzH,EAAKyI,iBAAiB,MACxBhB,GAAQA,EAAK7B,QAAUpB,EAC3B,OAASxE,EAIV0I,GAAQ9E,EAAQyE,kBAAmB7D,GACnChH,EAAI,CACJ,OAASwC,EAAO0I,EAAMlL,KAErB,GADAiK,EAAOzH,EAAKyI,iBAAiB,MACxBhB,GAAQA,EAAK7B,QAAUpB,EAC3B,OAASxE,GAKZ,YAMHtC,EAAK8K,KAAU,IAAI/K,EAAQgH,qBAC1B,SAAUkE,EAAK/E,GACd,MAA6C,mBAAjCA,GAAQa,qBACZb,EAAQa,qBAAsBkE,GAG1BlL,EAAQkH,IACZf,EAAQ0B,iBAAkBqD,GAD3B,QAKR,SAAUA,EAAK/E,GACd,GAAI5D,GACH4I,KACApL,EAAI,EAEJqG,EAAUD,EAAQa,qBAAsBkE,EAGzC,IAAa,MAARA,EAAc,CAClB,MAAS3I,EAAO6D,EAAQrG,KACA,IAAlBwC,EAAKqD,UACTuF,EAAIhJ,KAAMI,EAIZ,OAAO4I,GAER,MAAO/E,IAITnG,EAAK8K,KAAY,MAAI/K,EAAQiH,wBAA0B,SAAUuD,EAAWrE,GAC3E,GAA+C,mBAAnCA,GAAQc,wBAA0CpG,EAC7D,MAAOsF,GAAQc,uBAAwBuD,IAUzCzJ,KAOAD,MAEMd,EAAQkH,IAAMhD,EAAQiD,KAAMxG,EAASkH,qBAG1CW,GAAO,SAAUC,GAMhB7H,EAAQ6J,YAAahC,GAAK2C,UAAY,UAAYlK,EAAU,qBAC1CA,EAAU,kEAOvBuH,EAAGZ,iBAAiB,wBAAwBpF,QAChD3B,EAAUqB,KAAM,SAAWQ,EAAa,gBAKnC8F,EAAGZ,iBAAiB,cAAcpF,QACvC3B,EAAUqB,KAAM,MAAQQ,EAAa,aAAeD,EAAW,KAI1D+F,EAAGZ,iBAAkB,QAAU3G,EAAU,MAAOuB,QACrD3B,EAAUqB,KAAK,MAMVsG,EAAGZ,iBAAiB,YAAYpF,QACrC3B,EAAUqB,KAAK,YAMVsG,EAAGZ,iBAAkB,KAAO3G,EAAU,MAAOuB,QAClD3B,EAAUqB,KAAK,cAIjBqG,GAAO,SAAUC,GAChBA,EAAG2C,UAAY,mFAKf,IAAIC,GAAQ1K,EAAS+H,cAAc,QACnC2C,GAAM7D,aAAc,OAAQ,UAC5BiB,EAAGgC,YAAaY,GAAQ7D,aAAc,OAAQ,KAIzCiB,EAAGZ,iBAAiB,YAAYpF,QACpC3B,EAAUqB,KAAM,OAASQ,EAAa,eAKS,IAA3C8F,EAAGZ,iBAAiB,YAAYpF,QACpC3B,EAAUqB,KAAM,WAAY,aAK7BvB,EAAQ6J,YAAahC,GAAKnD,UAAW,EACY,IAA5CmD,EAAGZ,iBAAiB,aAAapF,QACrC3B,EAAUqB,KAAM,WAAY,aAI7BsG,EAAGZ,iBAAiB,QACpB/G,EAAUqB,KAAK,YAIXnC,EAAQsL,gBAAkBpH,EAAQiD,KAAOnG,EAAUJ,EAAQI,SAChEJ,EAAQ2K,uBACR3K,EAAQ4K,oBACR5K,EAAQ6K,kBACR7K,EAAQ8K,qBAERlD,GAAO,SAAUC,GAGhBzI,EAAQ2L,kBAAoB3K,EAAQ0E,KAAM+C,EAAI,KAI9CzH,EAAQ0E,KAAM+C,EAAI,aAClB1H,EAAcoB,KAAM,KAAMW,KAI5BhC,EAAYA,EAAU2B,QAAU,GAAIO,QAAQlC,EAAU4G,KAAK,MAC3D3G,EAAgBA,EAAc0B,QAAU,GAAIO,QAAQjC,EAAc2G,KAAK,MAIvEuC,EAAa/F,EAAQiD,KAAMvG,EAAQgL,yBAKnC3K,EAAWgJ,GAAc/F,EAAQiD,KAAMvG,EAAQK,UAC9C,SAAUW,EAAGC,GACZ,GAAIgK,GAAuB,IAAfjK,EAAEgE,SAAiBhE,EAAEmI,gBAAkBnI,EAClDkK,EAAMjK,GAAKA,EAAE+F,UACd,OAAOhG,KAAMkK,MAAWA,GAAwB,IAAjBA,EAAIlG,YAClCiG,EAAM5K,SACL4K,EAAM5K,SAAU6K,GAChBlK,EAAEgK,yBAA8D,GAAnChK,EAAEgK,wBAAyBE,MAG3D,SAAUlK,EAAGC,GACZ,GAAKA,EACJ,MAASA,EAAIA,EAAE+F,WACd,GAAK/F,IAAMD,EACV,OAAO,CAIV,QAAO,GAOTD,EAAYsI,EACZ,SAAUrI,EAAGC,GAGZ,GAAKD,IAAMC,EAEV,MADApB,IAAe,EACR,CAIR,IAAIsL,IAAWnK,EAAEgK,yBAA2B/J,EAAE+J,uBAC9C,OAAKG,GACGA,GAIRA,GAAYnK,EAAEgF,eAAiBhF,MAAUC,EAAE+E,eAAiB/E,GAC3DD,EAAEgK,wBAAyB/J,GAG3B,EAGc,EAAVkK,IACF/L,EAAQgM,cAAgBnK,EAAE+J,wBAAyBhK,KAAQmK,EAGxDnK,IAAMjB,GAAYiB,EAAEgF,gBAAkBxF,GAAgBH,EAASG,EAAcQ,MAG7EC,IAAMlB,GAAYkB,EAAE+E,gBAAkBxF,GAAgBH,EAASG,EAAcS,GAC1E,EAIDrB,EACJ6B,EAAS7B,EAAWoB,GAAMS,EAAS7B,EAAWqB,GAChD,EAGe,EAAVkK,KAAmB,IAE3B,SAAUnK,EAAGC,GAEZ,GAAKD,IAAMC,EAEV,MADApB,IAAe,EACR,CAGR,IAAIyI,GACHnJ,EAAI,EACJkM,EAAMrK,EAAEgG,WACRkE,EAAMjK,EAAE+F,WACRsE,GAAOtK,GACPuK,GAAOtK,EAGR,KAAMoK,IAAQH,EACb,MAAOlK,KAAMjB,KACZkB,IAAMlB,EAAW,EACjBsL,KACAH,EAAM,EACNtL,EACE6B,EAAS7B,EAAWoB,GAAMS,EAAS7B,EAAWqB,GAChD,CAGK,IAAKoK,IAAQH,EACnB,MAAO7C,IAAcrH,EAAGC,EAIzBqH,GAAMtH,CACN,OAASsH,EAAMA,EAAItB,WAClBsE,EAAGE,QAASlD,EAEbA,GAAMrH,CACN,OAASqH,EAAMA,EAAItB,WAClBuE,EAAGC,QAASlD,EAIb,OAAQgD,EAAGnM,KAAOoM,EAAGpM,GACpBA,GAGD,OAAOA,GAENkJ,GAAciD,EAAGnM,GAAIoM,EAAGpM,IAGxBmM,EAAGnM,KAAOqB,KACV+K,EAAGpM,KAAOqB,EAAe,EACzB,GAGKT,GA3YCA,GA8YTsF,GAAOjF,QAAU,SAAUqL,EAAMC,GAChC,MAAOrG,IAAQoG,EAAM,KAAM,KAAMC,IAGlCrG,GAAOqF,gBAAkB,SAAU/I,EAAM8J,GASxC,IAPO9J,EAAKqE,eAAiBrE,KAAW5B,GACvCD,EAAa6B,GAId8J,EAAOA,EAAK9E,QAASnE,EAAkB,UAElCpD,EAAQsL,iBAAmBzK,IAC9Ba,EAAe2K,EAAO,QACpBtL,IAAkBA,EAAcoG,KAAMkF,OACtCvL,IAAkBA,EAAUqG,KAAMkF,IAErC,IACC,GAAIE,GAAMvL,EAAQ0E,KAAMnD,EAAM8J,EAG9B,IAAKE,GAAOvM,EAAQ2L,mBAGlBpJ,EAAK5B,UAAuC,KAA3B4B,EAAK5B,SAASiF,SAChC,MAAO2G,GAEP,MAAO1G,IAGV,MAAOI,IAAQoG,EAAM1L,EAAU,MAAQ4B,IAASE,OAAS,GAG1DwD,GAAOhF,SAAW,SAAUkF,EAAS5D,GAKpC,OAHO4D,EAAQS,eAAiBT,KAAcxF,GAC7CD,EAAayF,GAEPlF,EAAUkF,EAAS5D,IAG3B0D,GAAOuG,KAAO,SAAUjK,EAAMiH,IAEtBjH,EAAKqE,eAAiBrE,KAAW5B,GACvCD,EAAa6B,EAGd,IAAIgG,GAAKtI,EAAK+I,WAAYQ,EAAKnC,eAE9BoF,EAAMlE,GAAMzG,EAAO4D,KAAMzF,EAAK+I,WAAYQ,EAAKnC,eAC9CkB,EAAIhG,EAAMiH,GAAO3I,GACjB6L,MAEF,OAAeA,UAARD,EACNA,EACAzM,EAAQ6C,aAAehC,EACtB0B,EAAK+E,aAAckC,IAClBiD,EAAMlK,EAAKyI,iBAAiBxB,KAAUiD,EAAIE,UAC1CF,EAAItE,MACJ,MAGJlC,GAAO2G,OAAS,SAAUC,GACzB,OAAQA,EAAM,IAAItF,QAAS1C,GAAYC,KAGxCmB,GAAO6G,MAAQ,SAAUC,GACxB,KAAM,IAAIC,OAAO,0CAA4CD,IAO9D9G,GAAOgH,WAAa,SAAU7G,GAC7B,GAAI7D,GACH2K,KACAlH,EAAI,EACJjG,EAAI,CAOL,IAJAU,GAAgBT,EAAQmN,iBACxB3M,GAAaR,EAAQoN,YAAchH,EAAQhE,MAAO,GAClDgE,EAAQiH,KAAM1L,GAETlB,EAAe,CACnB,MAAS8B,EAAO6D,EAAQrG,KAClBwC,IAAS6D,EAASrG,KACtBiG,EAAIkH,EAAW/K,KAAMpC,GAGvB,OAAQiG,IACPI,EAAQkH,OAAQJ,EAAYlH,GAAK,GAQnC,MAFAxF,GAAY,KAEL4F,GAORlG,EAAU+F,GAAO/F,QAAU,SAAUqC,GACpC,GAAIyH,GACHuC,EAAM,GACNxM,EAAI,EACJ6F,EAAWrD,EAAKqD,QAEjB,IAAMA,GAMC,GAAkB,IAAbA,GAA+B,IAAbA,GAA+B,KAAbA,EAAkB,CAGjE,GAAiC,gBAArBrD,GAAKgL,YAChB,MAAOhL,GAAKgL,WAGZ,KAAMhL,EAAOA,EAAKiL,WAAYjL,EAAMA,EAAOA,EAAK8G,YAC/CkD,GAAOrM,EAASqC,OAGZ,IAAkB,IAAbqD,GAA+B,IAAbA,EAC7B,MAAOrD,GAAKkL,cAhBZ,OAASzD,EAAOzH,EAAKxC,KAEpBwM,GAAOrM,EAAS8J,EAkBlB,OAAOuC,IAGRtM,EAAOgG,GAAOyH,WAGbtF,YAAa,GAEbuF,aAAcrF,GAEd9B,MAAOjD,EAEPyF,cAEA+B,QAEA6C,UACCC,KAAOtI,IAAK,aAAcuI,OAAO,GACjCC,KAAOxI,IAAK,cACZyI,KAAOzI,IAAK,kBAAmBuI,OAAO,GACtCG,KAAO1I,IAAK,oBAGb2I,WACCvK,KAAQ,SAAU6C,GAUjB,MATAA,GAAM,GAAKA,EAAM,GAAGe,QAASlD,EAAWC,IAGxCkC,EAAM,IAAOA,EAAM,IAAMA,EAAM,IAAMA,EAAM,IAAM,IAAKe,QAASlD,EAAWC,IAExD,OAAbkC,EAAM,KACVA,EAAM,GAAK,IAAMA,EAAM,GAAK,KAGtBA,EAAMpE,MAAO,EAAG,IAGxByB,MAAS,SAAU2C,GA6BlB,MAlBAA,GAAM,GAAKA,EAAM,GAAGa,cAEY,QAA3Bb,EAAM,GAAGpE,MAAO,EAAG,IAEjBoE,EAAM,IACXP,GAAO6G,MAAOtG,EAAM,IAKrBA,EAAM,KAAQA,EAAM,GAAKA,EAAM,IAAMA,EAAM,IAAM,GAAK,GAAmB,SAAbA,EAAM,IAA8B,QAAbA,EAAM,KACzFA,EAAM,KAAUA,EAAM,GAAKA,EAAM,IAAqB,QAAbA,EAAM,KAGpCA,EAAM,IACjBP,GAAO6G,MAAOtG,EAAM,IAGdA,GAGR5C,OAAU,SAAU4C,GACnB,GAAI2H,GACHC,GAAY5H,EAAM,IAAMA,EAAM,EAE/B,OAAKjD,GAAiB,MAAE4D,KAAMX,EAAM,IAC5B,MAIHA,EAAM,GACVA,EAAM,GAAKA,EAAM,IAAMA,EAAM,IAAM,GAGxB4H,GAAY/K,EAAQ8D,KAAMiH,KAEpCD,EAAS/N,EAAUgO,GAAU,MAE7BD,EAASC,EAAS/L,QAAS,IAAK+L,EAAS3L,OAAS0L,GAAWC,EAAS3L,UAGvE+D,EAAM,GAAKA,EAAM,GAAGpE,MAAO,EAAG+L,GAC9B3H,EAAM,GAAK4H,EAAShM,MAAO,EAAG+L,IAIxB3H,EAAMpE,MAAO,EAAG,MAIzByI,QAECnH,IAAO,SAAU2K,GAChB,GAAIjH,GAAWiH,EAAiB9G,QAASlD,EAAWC,IAAY+C,aAChE,OAA4B,MAArBgH,EACN,WAAa,OAAO,GACpB,SAAU9L,GACT,MAAOA,GAAK6E,UAAY7E,EAAK6E,SAASC,gBAAkBD,IAI3D3D,MAAS,SAAU+G,GAClB,GAAI8D,GAAU/M,EAAYiJ,EAAY,IAEtC,OAAO8D,KACLA,EAAU,GAAItL,QAAQ,MAAQL,EAAa,IAAM6H,EAAY,IAAM7H,EAAa,SACjFpB,EAAYiJ,EAAW,SAAUjI,GAChC,MAAO+L,GAAQnH,KAAgC,gBAAnB5E,GAAKiI,WAA0BjI,EAAKiI,WAA0C,mBAAtBjI,GAAK+E,cAAgC/E,EAAK+E,aAAa,UAAY,OAI1J3D,KAAQ,SAAU6F,EAAM+E,EAAUC,GACjC,MAAO,UAAUjM,GAChB,GAAIkM,GAASxI,GAAOuG,KAAMjK,EAAMiH,EAEhC,OAAe,OAAViF,EACgB,OAAbF,GAEFA,IAINE,GAAU,GAEU,MAAbF,EAAmBE,IAAWD,EACvB,OAAbD,EAAoBE,IAAWD,EAClB,OAAbD,EAAoBC,GAAqC,IAA5BC,EAAOpM,QAASmM,GAChC,OAAbD,EAAoBC,GAASC,EAAOpM,QAASmM,MAChC,OAAbD,EAAoBC,GAASC,EAAOrM,OAAQoM,EAAM/L,UAAa+L,EAClD,OAAbD,GAAsB,IAAME,EAAOlH,QAASxE,EAAa,KAAQ,KAAMV,QAASmM,MACnE,OAAbD,IAAoBE,IAAWD,GAASC,EAAOrM,MAAO,EAAGoM,EAAM/L,OAAS,KAAQ+L,EAAQ,QAK3F3K,MAAS,SAAU0F,EAAMmF,EAAM7E,EAAUiE,EAAOa,GAC/C,GAAIC,GAAgC,QAAvBrF,EAAKnH,MAAO,EAAG,GAC3ByM,EAA+B,SAArBtF,EAAKnH,UACf0M,EAAkB,YAATJ,CAEV,OAAiB,KAAVZ,GAAwB,IAATa,EAGrB,SAAUpM,GACT,QAASA,EAAKqF,YAGf,SAAUrF,EAAM4D,EAAS4I,GACxB,GAAI9G,GAAO+G,EAAaC,EAAYjF,EAAMkF,EAAWC,EACpD5J,EAAMqJ,IAAWC,EAAU,cAAgB,kBAC3CO,EAAS7M,EAAKqF,WACd4B,EAAOsF,GAAUvM,EAAK6E,SAASC,cAC/BgI,GAAYN,IAAQD,EACpB3F,GAAO,CAER,IAAKiG,EAAS,CAGb,GAAKR,EAAS,CACb,MAAQrJ,EAAM,CACbyE,EAAOzH,CACP,OAASyH,EAAOA,EAAMzE,GACrB,GAAKuJ,EACJ9E,EAAK5C,SAASC,gBAAkBmC,EACd,IAAlBQ,EAAKpE,SAEL,OAAO,CAITuJ,GAAQ5J,EAAe,SAATgE,IAAoB4F,GAAS,cAE5C,OAAO,EAMR,GAHAA,GAAUN,EAAUO,EAAO5B,WAAa4B,EAAOE,WAG1CT,GAAWQ,EAAW,CAK1BrF,EAAOoF,EACPH,EAAajF,EAAM9I,KAAc8I,EAAM9I,OAIvC8N,EAAcC,EAAYjF,EAAKuF,YAC7BN,EAAYjF,EAAKuF,cAEnBtH,EAAQ+G,EAAazF,OACrB2F,EAAYjH,EAAO,KAAQ5G,GAAW4G,EAAO,GAC7CkB,EAAO+F,GAAajH,EAAO,GAC3B+B,EAAOkF,GAAaE,EAAOzJ,WAAYuJ,EAEvC,OAASlF,IAASkF,GAAalF,GAAQA,EAAMzE,KAG3C4D,EAAO+F,EAAY,IAAMC,EAAMlN,MAGhC,GAAuB,IAAlB+H,EAAKpE,YAAoBuD,GAAQa,IAASzH,EAAO,CACrDyM,EAAazF,IAAWlI,EAAS6N,EAAW/F,EAC5C,YAuBF,IAjBKkG,IAEJrF,EAAOzH,EACP0M,EAAajF,EAAM9I,KAAc8I,EAAM9I,OAIvC8N,EAAcC,EAAYjF,EAAKuF,YAC7BN,EAAYjF,EAAKuF,cAEnBtH,EAAQ+G,EAAazF,OACrB2F,EAAYjH,EAAO,KAAQ5G,GAAW4G,EAAO,GAC7CkB,EAAO+F,GAKH/F,KAAS,EAEb,MAASa,IAASkF,GAAalF,GAAQA,EAAMzE,KAC3C4D,EAAO+F,EAAY,IAAMC,EAAMlN,MAEhC,IAAO6M,EACN9E,EAAK5C,SAASC,gBAAkBmC,EACd,IAAlBQ,EAAKpE,aACHuD,IAGGkG,IACJJ,EAAajF,EAAM9I,KAAc8I,EAAM9I,OAIvC8N,EAAcC,EAAYjF,EAAKuF,YAC7BN,EAAYjF,EAAKuF,cAEnBP,EAAazF,IAAWlI,EAAS8H,IAG7Ba,IAASzH,GACb,KASL,OADA4G,IAAQwF,EACDxF,IAAS2E,GAAW3E,EAAO2E,IAAU,GAAK3E,EAAO2E,GAAS,KAKrElK,OAAU,SAAU4L,EAAQ3F,GAK3B,GAAI4F,GACHlH,EAAKtI,EAAK6C,QAAS0M,IAAYvP,EAAKyP,WAAYF,EAAOnI,gBACtDpB,GAAO6G,MAAO,uBAAyB0C,EAKzC,OAAKjH,GAAIrH,GACDqH,EAAIsB,GAIPtB,EAAG9F,OAAS,GAChBgN,GAASD,EAAQA,EAAQ,GAAI3F,GACtB5J,EAAKyP,WAAW3N,eAAgByN,EAAOnI,eAC7CiB,GAAa,SAAUjC,EAAMrF,GAC5B,GAAI2O,GACHC,EAAUrH,EAAIlC,EAAMwD,GACpB9J,EAAI6P,EAAQnN,MACb,OAAQ1C,IACP4P,EAAMtN,EAASgE,EAAMuJ,EAAQ7P,IAC7BsG,EAAMsJ,KAAW3O,EAAS2O,GAAQC,EAAQ7P,MAG5C,SAAUwC,GACT,MAAOgG,GAAIhG,EAAM,EAAGkN,KAIhBlH,IAITzF,SAEC+M,IAAOvH,GAAa,SAAUpC,GAI7B,GAAImF,MACHjF,KACA0J,EAAUzP,EAAS6F,EAASqB,QAAStE,EAAO,MAE7C,OAAO6M,GAAS5O,GACfoH,GAAa,SAAUjC,EAAMrF,EAASmF,EAAS4I,GAC9C,GAAIxM,GACHwN,EAAYD,EAASzJ,EAAM,KAAM0I,MACjChP,EAAIsG,EAAK5D,MAGV,OAAQ1C,KACDwC,EAAOwN,EAAUhQ,MACtBsG,EAAKtG,KAAOiB,EAAQjB,GAAKwC,MAI5B,SAAUA,EAAM4D,EAAS4I,GAKxB,MAJA1D,GAAM,GAAK9I,EACXuN,EAASzE,EAAO,KAAM0D,EAAK3I,GAE3BiF,EAAM,GAAK,MACHjF,EAAQnE,SAInB+N,IAAO1H,GAAa,SAAUpC,GAC7B,MAAO,UAAU3D,GAChB,MAAO0D,IAAQC,EAAU3D,GAAOE,OAAS,KAI3CxB,SAAYqH,GAAa,SAAU2H,GAElC,MADAA,GAAOA,EAAK1I,QAASlD,EAAWC,IACzB,SAAU/B,GAChB,OAASA,EAAKgL,aAAehL,EAAK2N,WAAahQ,EAASqC,IAASF,QAAS4N,SAW5EE,KAAQ7H,GAAc,SAAU6H,GAM/B,MAJM7M,GAAY6D,KAAKgJ,GAAQ,KAC9BlK,GAAO6G,MAAO,qBAAuBqD,GAEtCA,EAAOA,EAAK5I,QAASlD,EAAWC,IAAY+C,cACrC,SAAU9E,GAChB,GAAI6N,EACJ,GACC,IAAMA,EAAWvP,EAChB0B,EAAK4N,KACL5N,EAAK+E,aAAa,aAAe/E,EAAK+E,aAAa,QAGnD,MADA8I,GAAWA,EAAS/I,cACb+I,IAAaD,GAA2C,IAAnCC,EAAS/N,QAAS8N,EAAO,YAE5C5N,EAAOA,EAAKqF,aAAiC,IAAlBrF,EAAKqD,SAC3C,QAAO,KAKTE,OAAU,SAAUvD,GACnB,GAAI8N,GAAOvQ,EAAOwQ,UAAYxQ,EAAOwQ,SAASD,IAC9C,OAAOA,IAAQA,EAAKjO,MAAO,KAAQG,EAAKwE,IAGzCwJ,KAAQ,SAAUhO,GACjB,MAAOA,KAAS3B,GAGjB4P,MAAS,SAAUjO,GAClB,MAAOA,KAAS5B,EAAS8P,iBAAmB9P,EAAS+P,UAAY/P,EAAS+P,gBAAkBnO,EAAKgH,MAAQhH,EAAKoO,OAASpO,EAAKqO,WAI7HC,QAAWnH,IAAsB,GACjCpE,SAAYoE,IAAsB,GAElCoH,QAAW,SAAUvO,GAGpB,GAAI6E,GAAW7E,EAAK6E,SAASC,aAC7B,OAAqB,UAAbD,KAA0B7E,EAAKuO,SAA0B,WAAb1J,KAA2B7E,EAAKwO,UAGrFA,SAAY,SAAUxO,GAOrB,MAJKA,GAAKqF,YACTrF,EAAKqF,WAAWoJ,cAGVzO,EAAKwO,YAAa,GAI1BE,MAAS,SAAU1O,GAKlB,IAAMA,EAAOA,EAAKiL,WAAYjL,EAAMA,EAAOA,EAAK8G,YAC/C,GAAK9G,EAAKqD,SAAW,EACpB,OAAO,CAGT,QAAO,GAGRwJ,OAAU,SAAU7M,GACnB,OAAQtC,EAAK6C,QAAe,MAAGP,IAIhC2O,OAAU,SAAU3O,GACnB,MAAO0B,GAAQkD,KAAM5E,EAAK6E,WAG3BiE,MAAS,SAAU9I,GAClB,MAAOyB,GAAQmD,KAAM5E,EAAK6E,WAG3B+J,OAAU,SAAU5O,GACnB,GAAIiH,GAAOjH,EAAK6E,SAASC,aACzB,OAAgB,UAATmC,GAAkC,WAAdjH,EAAKgH,MAA8B,WAATC,GAGtDyG,KAAQ,SAAU1N,GACjB,GAAIiK,EACJ,OAAuC,UAAhCjK,EAAK6E,SAASC,eACN,SAAd9E,EAAKgH,OAImC,OAArCiD,EAAOjK,EAAK+E,aAAa,UAA2C,SAAvBkF,EAAKnF,gBAIvDyG,MAASlE,GAAuB,WAC/B,OAAS,KAGV+E,KAAQ/E,GAAuB,SAAUE,EAAcrH,GACtD,OAASA,EAAS,KAGnB2O,GAAMxH,GAAuB,SAAUE,EAAcrH,EAAQoH,GAC5D,OAASA,EAAW,EAAIA,EAAWpH,EAASoH,KAG7CwH,KAAQzH,GAAuB,SAAUE,EAAcrH,GAEtD,IADA,GAAI1C,GAAI,EACAA,EAAI0C,EAAQ1C,GAAK,EACxB+J,EAAa3H,KAAMpC,EAEpB,OAAO+J,KAGRwH,IAAO1H,GAAuB,SAAUE,EAAcrH,GAErD,IADA,GAAI1C,GAAI,EACAA,EAAI0C,EAAQ1C,GAAK,EACxB+J,EAAa3H,KAAMpC,EAEpB,OAAO+J,KAGRyH,GAAM3H,GAAuB,SAAUE,EAAcrH,EAAQoH,GAE5D,IADA,GAAI9J,GAAI8J,EAAW,EAAIA,EAAWpH,EAASoH,IACjC9J,GAAK,GACd+J,EAAa3H,KAAMpC,EAEpB,OAAO+J,KAGR0H,GAAM5H,GAAuB,SAAUE,EAAcrH,EAAQoH,GAE5D,IADA,GAAI9J,GAAI8J,EAAW,EAAIA,EAAWpH,EAASoH,IACjC9J,EAAI0C,GACbqH,EAAa3H,KAAMpC,EAEpB,OAAO+J,OAKV7J,EAAK6C,QAAa,IAAI7C,EAAK6C,QAAY,EAGvC,KAAM/C,KAAO0R,OAAO,EAAMC,UAAU,EAAMC,MAAM,EAAMC,UAAU,EAAMC,OAAO,GAC5E5R,EAAK6C,QAAS/C,GAAMuJ,GAAmBvJ,EAExC,KAAMA,KAAO+R,QAAQ,EAAMC,OAAO,GACjC9R,EAAK6C,QAAS/C,GAAM0J,GAAoB1J,EAIzC,SAAS2P,OACTA,GAAWsC,UAAY/R,EAAKgS,QAAUhS,EAAK6C,QAC3C7C,EAAKyP,WAAa,GAAIA,IAEtBtP,EAAW6F,GAAO7F,SAAW,SAAU8F,EAAUgM,GAChD,GAAItC,GAASpJ,EAAO2L,EAAQ5I,EAC3B6I,EAAO3L,EAAQ4L,EACfC,EAAS7Q,EAAYyE,EAAW,IAEjC,IAAKoM,EACJ,MAAOJ,GAAY,EAAII,EAAOlQ,MAAO,EAGtCgQ,GAAQlM,EACRO,KACA4L,EAAapS,EAAKiO,SAElB,OAAQkE,EAAQ,CAGTxC,KAAYpJ,EAAQtD,EAAO2D,KAAMuL,MACjC5L,IAEJ4L,EAAQA,EAAMhQ,MAAOoE,EAAM,GAAG/D,SAAY2P,GAE3C3L,EAAOtE,KAAOgQ,OAGfvC,GAAU,GAGJpJ,EAAQrD,EAAa0D,KAAMuL,MAChCxC,EAAUpJ,EAAM6B,QAChB8J,EAAOhQ,MACNgG,MAAOyH,EAEPrG,KAAM/C,EAAM,GAAGe,QAAStE,EAAO,OAEhCmP,EAAQA,EAAMhQ,MAAOwN,EAAQnN,QAI9B,KAAM8G,IAAQtJ,GAAK4K,SACZrE,EAAQjD,EAAWgG,GAAO1C,KAAMuL,KAAcC,EAAY9I,MAC9D/C,EAAQ6L,EAAY9I,GAAQ/C,MAC7BoJ,EAAUpJ,EAAM6B,QAChB8J,EAAOhQ,MACNgG,MAAOyH,EACPrG,KAAMA,EACNvI,QAASwF,IAEV4L,EAAQA,EAAMhQ,MAAOwN,EAAQnN,QAI/B,KAAMmN,EACL,MAOF,MAAOsC,GACNE,EAAM3P,OACN2P,EACCnM,GAAO6G,MAAO5G,GAEdzE,EAAYyE,EAAUO,GAASrE,MAAO,GAGzC,SAASqF,IAAY0K,GAIpB,IAHA,GAAIpS,GAAI,EACPyC,EAAM2P,EAAO1P,OACbyD,EAAW,GACJnG,EAAIyC,EAAKzC,IAChBmG,GAAYiM,EAAOpS,GAAGoI,KAEvB,OAAOjC,GAGR,QAASb,IAAeyK,EAASyC,EAAYC,GAC5C,GAAIjN,GAAMgN,EAAWhN,IACpBkN,EAAOF,EAAW/M,KAClB0C,EAAMuK,GAAQlN,EACdmN,EAAmBF,GAAgB,eAARtK,EAC3ByK,EAAWrR,GAEZ,OAAOiR,GAAWzE,MAEjB,SAAUvL,EAAM4D,EAAS4I,GACxB,MAASxM,EAAOA,EAAMgD,GACrB,GAAuB,IAAlBhD,EAAKqD,UAAkB8M,EAC3B,MAAO5C,GAASvN,EAAM4D,EAAS4I,EAGjC,QAAO,GAIR,SAAUxM,EAAM4D,EAAS4I,GACxB,GAAI6D,GAAU5D,EAAaC,EAC1B4D,GAAaxR,EAASsR,EAGvB,IAAK5D,GACJ,MAASxM,EAAOA,EAAMgD,GACrB,IAAuB,IAAlBhD,EAAKqD,UAAkB8M,IACtB5C,EAASvN,EAAM4D,EAAS4I,GAC5B,OAAO,MAKV,OAASxM,EAAOA,EAAMgD,GACrB,GAAuB,IAAlBhD,EAAKqD,UAAkB8M,EAO3B,GANAzD,EAAa1M,EAAMrB,KAAcqB,EAAMrB,OAIvC8N,EAAcC,EAAY1M,EAAKgN,YAAeN,EAAY1M,EAAKgN,cAE1DkD,GAAQA,IAASlQ,EAAK6E,SAASC,cACnC9E,EAAOA,EAAMgD,IAAShD,MAChB,CAAA,IAAMqQ,EAAW5D,EAAa9G,KACpC0K,EAAU,KAAQvR,GAAWuR,EAAU,KAAQD,EAG/C,MAAQE,GAAU,GAAMD,EAAU,EAMlC,IAHA5D,EAAa9G,GAAQ2K,EAGfA,EAAU,GAAM/C,EAASvN,EAAM4D,EAAS4I,GAC7C,OAAO,EAMZ,OAAO,GAIV,QAAS+D,IAAgBC,GACxB,MAAOA,GAAStQ,OAAS,EACxB,SAAUF,EAAM4D,EAAS4I,GACxB,GAAIhP,GAAIgT,EAAStQ,MACjB,OAAQ1C,IACP,IAAMgT,EAAShT,GAAIwC,EAAM4D,EAAS4I,GACjC,OAAO,CAGT,QAAO,GAERgE,EAAS,GAGX,QAASC,IAAkB9M,EAAU+M,EAAU7M,GAG9C,IAFA,GAAIrG,GAAI,EACPyC,EAAMyQ,EAASxQ,OACR1C,EAAIyC,EAAKzC,IAChBkG,GAAQC,EAAU+M,EAASlT,GAAIqG,EAEhC,OAAOA,GAGR,QAAS8M,IAAUnD,EAAWoD,EAAKtI,EAAQ1E,EAAS4I,GAOnD,IANA,GAAIxM,GACH6Q,KACArT,EAAI,EACJyC,EAAMuN,EAAUtN,OAChB4Q,EAAgB,MAAPF,EAEFpT,EAAIyC,EAAKzC,KACVwC,EAAOwN,EAAUhQ,MAChB8K,IAAUA,EAAQtI,EAAM4D,EAAS4I,KACtCqE,EAAajR,KAAMI,GACd8Q,GACJF,EAAIhR,KAAMpC,IAMd,OAAOqT,GAGR,QAASE,IAAYpF,EAAWhI,EAAU4J,EAASyD,EAAYC,EAAYC,GAO1E,MANKF,KAAeA,EAAYrS,KAC/BqS,EAAaD,GAAYC,IAErBC,IAAeA,EAAYtS,KAC/BsS,EAAaF,GAAYE,EAAYC,IAE/BnL,GAAa,SAAUjC,EAAMD,EAASD,EAAS4I,GACrD,GAAI2E,GAAM3T,EAAGwC,EACZoR,KACAC,KACAC,EAAczN,EAAQ3D,OAGtBwI,EAAQ5E,GAAQ2M,GAAkB9M,GAAY,IAAKC,EAAQP,UAAaO,GAAYA,MAGpF2N,GAAY5F,IAAe7H,GAASH,EAEnC+E,EADAiI,GAAUjI,EAAO0I,EAAQzF,EAAW/H,EAAS4I,GAG9CgF,EAAajE,EAEZ0D,IAAgBnN,EAAO6H,EAAY2F,GAAeN,MAMjDnN,EACD0N,CAQF,IALKhE,GACJA,EAASgE,EAAWC,EAAY5N,EAAS4I,GAIrCwE,EAAa,CACjBG,EAAOR,GAAUa,EAAYH,GAC7BL,EAAYG,KAAUvN,EAAS4I,GAG/BhP,EAAI2T,EAAKjR,MACT,OAAQ1C,KACDwC,EAAOmR,EAAK3T,MACjBgU,EAAYH,EAAQ7T,MAAS+T,EAAWF,EAAQ7T,IAAOwC,IAK1D,GAAK8D,GACJ,GAAKmN,GAActF,EAAY,CAC9B,GAAKsF,EAAa,CAEjBE,KACA3T,EAAIgU,EAAWtR,MACf,OAAQ1C,KACDwC,EAAOwR,EAAWhU,KAEvB2T,EAAKvR,KAAO2R,EAAU/T,GAAKwC,EAG7BiR,GAAY,KAAOO,KAAkBL,EAAM3E,GAI5ChP,EAAIgU,EAAWtR,MACf,OAAQ1C,KACDwC,EAAOwR,EAAWhU,MACtB2T,EAAOF,EAAanR,EAASgE,EAAM9D,GAASoR,EAAO5T,SAEpDsG,EAAKqN,KAAUtN,EAAQsN,GAAQnR,SAOlCwR,GAAab,GACZa,IAAe3N,EACd2N,EAAWzG,OAAQuG,EAAaE,EAAWtR,QAC3CsR,GAEGP,EACJA,EAAY,KAAMpN,EAAS2N,EAAYhF,GAEvC5M,EAAKsD,MAAOW,EAAS2N,KAMzB,QAASC,IAAmB7B,GAwB3B,IAvBA,GAAI8B,GAAcnE,EAAS9J,EAC1BxD,EAAM2P,EAAO1P,OACbyR,EAAkBjU,EAAK2N,SAAUuE,EAAO,GAAG5I,MAC3C4K,EAAmBD,GAAmBjU,EAAK2N,SAAS,KACpD7N,EAAImU,EAAkB,EAAI,EAG1BE,EAAe/O,GAAe,SAAU9C,GACvC,MAAOA,KAAS0R,GACdE,GAAkB,GACrBE,EAAkBhP,GAAe,SAAU9C,GAC1C,MAAOF,GAAS4R,EAAc1R,OAC5B4R,GAAkB,GACrBpB,GAAa,SAAUxQ,EAAM4D,EAAS4I,GACrC,GAAIxC,IAAS2H,IAAqBnF,GAAO5I,IAAY5F,MACnD0T,EAAe9N,GAASP,SACxBwO,EAAc7R,EAAM4D,EAAS4I,GAC7BsF,EAAiB9R,EAAM4D,EAAS4I,GAGlC,OADAkF,GAAe,KACR1H,IAGDxM,EAAIyC,EAAKzC,IAChB,GAAM+P,EAAU7P,EAAK2N,SAAUuE,EAAOpS,GAAGwJ,MACxCwJ,GAAa1N,GAAcyN,GAAgBC,GAAYjD,QACjD,CAIN,GAHAA,EAAU7P,EAAK4K,OAAQsH,EAAOpS,GAAGwJ,MAAO9D,MAAO,KAAM0M,EAAOpS,GAAGiB,SAG1D8O,EAAS5O,GAAY,CAGzB,IADA8E,IAAMjG,EACEiG,EAAIxD,EAAKwD,IAChB,GAAK/F,EAAK2N,SAAUuE,EAAOnM,GAAGuD,MAC7B,KAGF,OAAO+J,IACNvT,EAAI,GAAK+S,GAAgBC,GACzBhT,EAAI,GAAK0H,GAER0K,EAAO/P,MAAO,EAAGrC,EAAI,GAAIuU,QAASnM,MAAgC,MAAzBgK,EAAQpS,EAAI,GAAIwJ,KAAe,IAAM,MAC7EhC,QAAStE,EAAO,MAClB6M,EACA/P,EAAIiG,GAAKgO,GAAmB7B,EAAO/P,MAAOrC,EAAGiG,IAC7CA,EAAIxD,GAAOwR,GAAoB7B,EAASA,EAAO/P,MAAO4D,IACtDA,EAAIxD,GAAOiF,GAAY0K,IAGzBY,EAAS5Q,KAAM2N,GAIjB,MAAOgD,IAAgBC,GAGxB,QAASwB,IAA0BC,EAAiBC,GACnD,GAAIC,GAAQD,EAAYhS,OAAS,EAChCkS,EAAYH,EAAgB/R,OAAS,EACrCmS,EAAe,SAAUvO,EAAMF,EAAS4I,EAAK3I,EAASyO,GACrD,GAAItS,GAAMyD,EAAG8J,EACZgF,EAAe,EACf/U,EAAI,IACJgQ,EAAY1J,MACZ0O,KACAC,EAAgBzU,EAEhB0K,EAAQ5E,GAAQsO,GAAa1U,EAAK8K,KAAU,IAAG,IAAK8J,GAEpDI,EAAiB5T,GAA4B,MAAjB2T,EAAwB,EAAIE,KAAKC,UAAY,GACzE3S,EAAMyI,EAAMxI,MASb,KAPKoS,IACJtU,EAAmB4F,IAAYxF,GAAYwF,GAAW0O,GAM/C9U,IAAMyC,GAA4B,OAApBD,EAAO0I,EAAMlL,IAAaA,IAAM,CACrD,GAAK4U,GAAapS,EAAO,CACxByD,EAAI,EACEG,GAAW5D,EAAKqE,gBAAkBjG,IACvCD,EAAa6B,GACbwM,GAAOlO,EAER,OAASiP,EAAU0E,EAAgBxO,KAClC,GAAK8J,EAASvN,EAAM4D,GAAWxF,EAAUoO,GAAO,CAC/C3I,EAAQjE,KAAMI,EACd,OAGGsS,IACJxT,EAAU4T,GAKPP,KAEEnS,GAAQuN,GAAWvN,IACxBuS,IAIIzO,GACJ0J,EAAU5N,KAAMI,IAgBnB,GATAuS,GAAgB/U,EASX2U,GAAS3U,IAAM+U,EAAe,CAClC9O,EAAI,CACJ,OAAS8J,EAAU2E,EAAYzO,KAC9B8J,EAASC,EAAWgF,EAAY5O,EAAS4I,EAG1C,IAAK1I,EAAO,CAEX,GAAKyO,EAAe,EACnB,MAAQ/U,IACAgQ,EAAUhQ,IAAMgV,EAAWhV,KACjCgV,EAAWhV,GAAKkC,EAAIyD,KAAMU,GAM7B2O,GAAa7B,GAAU6B,GAIxB5S,EAAKsD,MAAOW,EAAS2O,GAGhBF,IAAcxO,GAAQ0O,EAAWtS,OAAS,GAC5CqS,EAAeL,EAAYhS,OAAW,GAExCwD,GAAOgH,WAAY7G,GAUrB,MALKyO,KACJxT,EAAU4T,EACV1U,EAAmByU,GAGbjF,EAGT,OAAO2E,GACNpM,GAAcsM,GACdA,EAGFvU,EAAU4F,GAAO5F,QAAU,SAAU6F,EAAUM,GAC9C,GAAIzG,GACH0U,KACAD,KACAlC,EAAS5Q,EAAewE,EAAW,IAEpC,KAAMoM,EAAS,CAER9L,IACLA,EAAQpG,EAAU8F,IAEnBnG,EAAIyG,EAAM/D,MACV,OAAQ1C,IACPuS,EAAS0B,GAAmBxN,EAAMzG,IAC7BuS,EAAQpR,GACZuT,EAAYtS,KAAMmQ,GAElBkC,EAAgBrS,KAAMmQ,EAKxBA,GAAS5Q,EAAewE,EAAUqO,GAA0BC,EAAiBC,IAG7EnC,EAAOpM,SAAWA,EAEnB,MAAOoM,IAYRhS,EAAS2F,GAAO3F,OAAS,SAAU4F,EAAUC,EAASC,EAASC,GAC9D,GAAItG,GAAGoS,EAAQiD,EAAO7L,EAAMwB,EAC3BsK,EAA+B,kBAAbnP,IAA2BA,EAC7CM,GAASH,GAAQjG,EAAW8F,EAAWmP,EAASnP,UAAYA,EAM7D,IAJAE,EAAUA,MAIY,IAAjBI,EAAM/D,OAAe,CAIzB,GADA0P,EAAS3L,EAAM,GAAKA,EAAM,GAAGpE,MAAO,GAC/B+P,EAAO1P,OAAS,GAAkC,QAA5B2S,EAAQjD,EAAO,IAAI5I,MACvB,IAArBpD,EAAQP,UAAkB/E,GAAkBZ,EAAK2N,SAAUuE,EAAO,GAAG5I,MAAS,CAG/E,GADApD,GAAYlG,EAAK8K,KAAS,GAAGqK,EAAMpU,QAAQ,GAAGuG,QAAQlD,EAAWC,IAAY6B,QAAkB,IACzFA,EACL,MAAOC,EAGIiP,KACXlP,EAAUA,EAAQyB,YAGnB1B,EAAWA,EAAS9D,MAAO+P,EAAO9J,QAAQF,MAAM1F,QAIjD1C,EAAIwD,EAAwB,aAAE4D,KAAMjB,GAAa,EAAIiM,EAAO1P,MAC5D,OAAQ1C,IAAM,CAIb,GAHAqV,EAAQjD,EAAOpS,GAGVE,EAAK2N,SAAWrE,EAAO6L,EAAM7L,MACjC,KAED,KAAMwB,EAAO9K,EAAK8K,KAAMxB,MAEjBlD,EAAO0E,EACZqK,EAAMpU,QAAQ,GAAGuG,QAASlD,EAAWC,IACrCF,EAAS+C,KAAMgL,EAAO,GAAG5I,OAAU5B,GAAaxB,EAAQyB,aAAgBzB,IACpE,CAKJ,GAFAgM,EAAO7E,OAAQvN,EAAG,GAClBmG,EAAWG,EAAK5D,QAAUgF,GAAY0K,IAChCjM,EAEL,MADA/D,GAAKsD,MAAOW,EAASC,GACdD,CAGR,SAeJ,OAPEiP,GAAYhV,EAAS6F,EAAUM,IAChCH,EACAF,GACCtF,EACDuF,GACCD,GAAW/B,EAAS+C,KAAMjB,IAAcyB,GAAaxB,EAAQyB,aAAgBzB,GAExEC,GAMRpG,EAAQoN,WAAalM,EAAQ6H,MAAM,IAAIsE,KAAM1L,GAAY+F,KAAK,MAAQxG,EAItElB,EAAQmN,mBAAqB1M,EAG7BC,IAIAV,EAAQgM,aAAexD,GAAO,SAAUC,GAEvC,MAA0E,GAAnEA,EAAGmD,wBAAyBjL,EAAS+H,cAAc,eAMrDF,GAAO,SAAUC,GAEtB,MADAA,GAAG2C,UAAY,mBAC+B,MAAvC3C,EAAG+E,WAAWlG,aAAa,WAElCsB,GAAW,yBAA0B,SAAUrG,EAAMiH,EAAMrJ,GAC1D,IAAMA,EACL,MAAOoC,GAAK+E,aAAckC,EAA6B,SAAvBA,EAAKnC,cAA2B,EAAI,KAOjErH,EAAQ6C,YAAe2F,GAAO,SAAUC,GAG7C,MAFAA,GAAG2C,UAAY,WACf3C,EAAG+E,WAAWhG,aAAc,QAAS,IACY,KAA1CiB,EAAG+E,WAAWlG,aAAc,YAEnCsB,GAAW,QAAS,SAAUrG,EAAMiH,EAAMrJ,GACzC,IAAMA,GAAyC,UAAhCoC,EAAK6E,SAASC,cAC5B,MAAO9E,GAAK+S,eAOT9M,GAAO,SAAUC,GACtB,MAAsC,OAA/BA,EAAGnB,aAAa,eAEvBsB,GAAWlG,EAAU,SAAUH,EAAMiH,EAAMrJ,GAC1C,GAAIsM,EACJ,KAAMtM,EACL,MAAOoC,GAAMiH,MAAW,EAAOA,EAAKnC,eACjCoF,EAAMlK,EAAKyI,iBAAkBxB,KAAWiD,EAAIE,UAC7CF,EAAItE,MACL,MAMJ,IAAIoN,IAAUzV,EAAOmG,MAErBA,IAAOuP,WAAa,WAKnB,MAJK1V,GAAOmG,SAAWA,KACtBnG,EAAOmG,OAASsP,IAGVtP,IAGe,kBAAXwP,SAAyBA,OAAOC,IAC3CD,OAAO,WAAa,MAAOxP,MAEE,mBAAX0P,SAA0BA,OAAOC,QACnDD,OAAOC,QAAU3P,GAEjBnG,EAAOmG,OAASA,IAIbnG","file":"sizzle.min.js"}
