# Supplementary material for: Metaproteome analysis reveals that syntrophy, competition, and phage-host interaction shape microbial communities in biogas plants
Source: Microbiome. 2019 Apr 27;7:69. doi: 10.1186/s40168-019-0673-y (PMC6486700; doi:10.1186/s40168-019-0673-y)
Supplement: Supplementary file 13 — An interactive version of Fig. 3. (ZIP 6150 kb) [file 40168_2019_673_MOESM13_ESM.zip › interactive_figure_3/bower_components/jquery/src/ajax/parseXML.js]

define( [
	"../core"
], function( jQuery ) {

"use strict";

// Cross-browser xml parsing
jQuery.parseXML = function( data ) {
	var xml;
	if ( !data || typeof data !== "string" ) {
		return null;
	}

	// Support: IE 9 - 11 only
	// IE throws on parseFromString with invalid input.
	try {
		xml = ( new window.DOMParser() ).parseFromString( data, "text/xml" );
	} catch ( e ) {
		xml = undefined;
	}

	if ( !xml || xml.getElementsByTagName( "parsererror" ).length ) {
		jQuery.error( "Invalid XML: " + data );
	}
	return xml;
};

return jQuery.parseXML;

} );
