# Supplementary material for: Metaproteome analysis reveals that syntrophy, competition, and phage-host interaction shape microbial communities in biogas plants
Source: Microbiome. 2019 Apr 27;7:69. doi: 10.1186/s40168-019-0673-y (PMC6486700; doi:10.1186/s40168-019-0673-y)
Supplement: Supplementary file 13 — An interactive version of Fig. 3. (ZIP 6150 kb) [file 40168_2019_673_MOESM13_ESM.zip › interactive_figure_3/bower_components/jquery/src/ajax/xhr.js]

define( [
	"../core",
	"../var/support",
	"../ajax"
], function( jQuery, support ) {

"use strict";

jQuery.ajaxSettings.xhr = function() {
	try {
		return new window.XMLHttpRequest();
	} catch ( e ) {}
};

var xhrSuccessStatus = {

		// File protocol always yields status code 0, assume 200
		0: 200,

		// Support: IE <=9 only
		// #1450: sometimes IE returns 1223 when it should be 204
		1223: 204
	},
	xhrSupported = jQuery.ajaxSettings.xhr();

support.cors = !!xhrSupported && ( "withCredentials" in xhrSupported );
support.ajax = xhrSupported = !!xhrSupported;

jQuery.ajaxTransport( function( options ) {
	var callback, errorCallback;

	// Cross domain only allowed if supported through XMLHttpRequest
	if ( support.cors || xhrSupported && !options.crossDomain ) {
		return {
			send: function( headers, complete ) {
				var i,
					xhr = options.xhr();

				xhr.open(
					options.type,
					options.url,
					options.async,
					options.username,
					options.password
				);

				// Apply custom fields if provided
				if ( options.xhrFields ) {
					for ( i in options.xhrFields ) {
						xhr[ i ] = options.xhrFields[ i ];
					}
				}

				// Override mime type if needed
				if ( options.mimeType && xhr.overrideMimeType ) {
					xhr.overrideMimeType( options.mimeType );
				}

				// X-Requested-With header
				// For cross-domain requests, seeing as conditions for a preflight are
				// akin to a jigsaw puzzle, we simply never set it to be sure.
				// (it can always be set on a per-request basis or even using ajaxSetup)
				// For same-domain requests, won't change header if already provided.
				if ( !options.crossDomain && !headers[ "X-Requested-With" ] ) {
					headers[ "X-Requested-With" ] = "XMLHttpRequest";
				}

				// Set headers
				for ( i in headers ) {
					xhr.setRequestHeader( i, headers[ i ] );
				}

				// Callback
				callback = function( type ) {
					return function() {
						if ( callback ) {
							callback = errorCallback = xhr.onload =
								xhr.onerror = xhr.onabort = xhr.onreadystatechange = null;

							if ( type === "abort" ) {
								xhr.abort();
							} else if ( type === "error" ) {

								// Support: IE <=9 only
								// On a manual native abort, IE9 throws
								// errors on any property access that is not readyState
								if ( typeof xhr.status !== "number" ) {
									complete( 0, "error" );
								} else {
									complete(

										// File: protocol always yields status 0; see #8605, #14207
										xhr.status,
										xhr.statusText
									);
								}
							} else {
								complete(
									xhrSuccessStatus[ xhr.status ] || xhr.status,
									xhr.statusText,

									// Support: IE <=9 only
									// IE9 has no XHR2 but throws on binary (trac-11426)
									// For XHR2 non-text, let the caller handle it (gh-2498)
									( xhr.responseType || "text" ) !== "text"  ||
									typeof xhr.responseText !== "string" ?
										{ binary: xhr.response } :
										{ text: xhr.responseText },
									xhr.getAllResponseHeaders()
								);
							}
						}
					};
				};

				// Listen to events
				xhr.onload = callback();
				errorCallback = xhr.onerror = callback( "error" );

				// Support: IE 9 only
				// Use onreadystatechange to replace onabort
				// to handle uncaught aborts
				if ( xhr.onabort !== undefined ) {
					xhr.onabort = errorCallback;
				} else {
					xhr.onreadystatechange = function() {

						// Check readyState before timeout as it changes
						if ( xhr.readyState === 4 ) {

							// Allow onerror to be called first,
							// but that will not handle a native abort
							// Also, save errorCallback to a variable
							// as xhr.onerror cannot be accessed
							window.setTimeout( function() {
								if ( callback ) {
									errorCallback();
								}
							} );
						}
					};
				}

				// Create the abort callback
				callback = callback( "abort" );

				try {

					// Do send the request (this may raise an exception)
					xhr.send( options.hasContent && options.data || null );
				} catch ( e ) {

					// #14683: Only rethrow if this hasn't been notified as an error yet
					if ( callback ) {
						throw e;
					}
				}
			},

			abort: function() {
				if ( callback ) {
					callback();
				}
			}
		};
	}
} );

} );
