# Supplementary material for: Metaproteome analysis reveals that syntrophy, competition, and phage-host interaction shape microbial communities in biogas plants
Source: Microbiome. 2019 Apr 27;7:69. doi: 10.1186/s40168-019-0673-y (PMC6486700; doi:10.1186/s40168-019-0673-y)
Supplement: Supplementary file 13 — An interactive version of Fig. 3. (ZIP 6150 kb) [file 40168_2019_673_MOESM13_ESM.zip › interactive_figure_3/bower_components/jquery/src/attributes/attr.js]

define( [
	"../core",
	"../core/access",
	"./support",
	"../var/rnothtmlwhite",
	"../selector"
], function( jQuery, access, support, rnothtmlwhite ) {

"use strict";

var boolHook,
	attrHandle = jQuery.expr.attrHandle;

jQuery.fn.extend( {
	attr: function( name, value ) {
		return access( this, jQuery.attr, name, value, arguments.length > 1 );
	},

	removeAttr: function( name ) {
		return this.each( function() {
			jQuery.removeAttr( this, name );
		} );
	}
} );

jQuery.extend( {
	attr: function( elem, name, value ) {
		var ret, hooks,
			nType = elem.nodeType;

		// Don't get/set attributes on text, comment and attribute nodes
		if ( nType === 3 || nType === 8 || nType === 2 ) {
			return;
		}

		// Fallback to prop when attributes are not supported
		if ( typeof elem.getAttribute === "undefined" ) {
			return jQuery.prop( elem, name, value );
		}

		// Attribute hooks are determined by the lowercase version
		// Grab necessary hook if one is defined
		if ( nType !== 1 || !jQuery.isXMLDoc( elem ) ) {
			hooks = jQuery.attrHooks[ name.toLowerCase() ] ||
				( jQuery.expr.match.bool.test( name ) ? boolHook : undefined );
		}

		if ( value !== undefined ) {
			if ( value === null ) {
				jQuery.removeAttr( elem, name );
				return;
			}

			if ( hooks && "set" in hooks &&
				( ret = hooks.set( elem, value, name ) ) !== undefined ) {
				return ret;
			}

			elem.setAttribute( name, value + "" );
			return value;
		}

		if ( hooks && "get" in hooks && ( ret = hooks.get( elem, name ) ) !== null ) {
			return ret;
		}

		ret = jQuery.find.attr( elem, name );

		// Non-existent attributes return null, we normalize to undefined
		return ret == null ? undefined : ret;
	},

	attrHooks: {
		type: {
			set: function( elem, value ) {
				if ( !support.radioValue && value === "radio" &&
					jQuery.nodeName( elem, "input" ) ) {
					var val = elem.value;
					elem.setAttribute( "type", value );
					if ( val ) {
						elem.value = val;
					}
					return value;
				}
			}
		}
	},

	removeAttr: function( elem, value ) {
		var name,
			i = 0,

			// Attribute names can contain non-HTML whitespace characters
			// https://html.spec.whatwg.org/multipage/syntax.html#attributes-2
			attrNames = value && value.match( rnothtmlwhite );

		if ( attrNames && elem.nodeType === 1 ) {
			while ( ( name = attrNames[ i++ ] ) ) {
				elem.removeAttribute( name );
			}
		}
	}
} );

// Hooks for boolean attributes
boolHook = {
	set: function( elem, value, name ) {
		if ( value === false ) {

			// Remove boolean attributes when set to false
			jQuery.removeAttr( elem, name );
		} else {
			elem.setAttribute( name, name );
		}
		return name;
	}
};

jQuery.each( jQuery.expr.match.bool.source.match( /\w+/g ), function( i, name ) {
	var getter = attrHandle[ name ] || jQuery.find.attr;

	attrHandle[ name ] = function( elem, name, isXML ) {
		var ret, handle,
			lowercaseName = name.toLowerCase();

		if ( !isXML ) {

			// Avoid an infinite loop by temporarily removing this function from the getter
			handle = attrHandle[ lowercaseName ];
			attrHandle[ lowercaseName ] = ret;
			ret = getter( elem, name, isXML ) != null ?
				lowercaseName :
				null;
			attrHandle[ lowercaseName ] = handle;
		}
		return ret;
	};
} );

} );
