# Supplementary material for: Metaproteome analysis reveals that syntrophy, competition, and phage-host interaction shape microbial communities in biogas plants
Source: Microbiome. 2019 Apr 27;7:69. doi: 10.1186/s40168-019-0673-y (PMC6486700; doi:10.1186/s40168-019-0673-y)
Supplement: Supplementary file 13 — An interactive version of Fig. 3. (ZIP 6150 kb) [file 40168_2019_673_MOESM13_ESM.zip › interactive_figure_3/bower_components/jquery/src/attributes/prop.js]

define( [
	"../core",
	"../core/access",
	"./support",
	"../selector"
], function( jQuery, access, support ) {

"use strict";

var rfocusable = /^(?:input|select|textarea|button)$/i,
	rclickable = /^(?:a|area)$/i;

jQuery.fn.extend( {
	prop: function( name, value ) {
		return access( this, jQuery.prop, name, value, arguments.length > 1 );
	},

	removeProp: function( name ) {
		return this.each( function() {
			delete this[ jQuery.propFix[ name ] || name ];
		} );
	}
} );

jQuery.extend( {
	prop: function( elem, name, value ) {
		var ret, hooks,
			nType = elem.nodeType;

		// Don't get/set properties on text, comment and attribute nodes
		if ( nType === 3 || nType === 8 || nType === 2 ) {
			return;
		}

		if ( nType !== 1 || !jQuery.isXMLDoc( elem ) ) {

			// Fix name and attach hooks
			name = jQuery.propFix[ name ] || name;
			hooks = jQuery.propHooks[ name ];
		}

		if ( value !== undefined ) {
			if ( hooks && "set" in hooks &&
				( ret = hooks.set( elem, value, name ) ) !== undefined ) {
				return ret;
			}

			return ( elem[ name ] = value );
		}

		if ( hooks && "get" in hooks && ( ret = hooks.get( elem, name ) ) !== null ) {
			return ret;
		}

		return elem[ name ];
	},

	propHooks: {
		tabIndex: {
			get: function( elem ) {

				// Support: IE <=9 - 11 only
				// elem.tabIndex doesn't always return the
				// correct value when it hasn't been explicitly set
				// https://web.archive.org/web/20141116233347/http://fluidproject.org/blog/2008/01/09/getting-setting-and-removing-tabindex-values-with-javascript/
				// Use proper attribute retrieval(#12072)
				var tabindex = jQuery.find.attr( elem, "tabindex" );

				if ( tabindex ) {
					return parseInt( tabindex, 10 );
				}

				if (
					rfocusable.test( elem.nodeName ) ||
					rclickable.test( elem.nodeName ) &&
					elem.href
				) {
					return 0;
				}

				return -1;
			}
		}
	},

	propFix: {
		"for": "htmlFor",
		"class": "className"
	}
} );

// Support: IE <=11 only
// Accessing the selectedIndex property
// forces the browser to respect setting selected
// on the option
// The getter ensures a default option is selected
// when in an optgroup
// eslint rule "no-unused-expressions" is disabled for this code
// since it considers such accessions noop
if ( !support.optSelected ) {
	jQuery.propHooks.selected = {
		get: function( elem ) {

			/* eslint no-unused-expressions: "off" */

			var parent = elem.parentNode;
			if ( parent && parent.parentNode ) {
				parent.parentNode.selectedIndex;
			}
			return null;
		},
		set: function( elem ) {

			/* eslint no-unused-expressions: "off" */

			var parent = elem.parentNode;
			if ( parent ) {
				parent.selectedIndex;

				if ( parent.parentNode ) {
					parent.parentNode.selectedIndex;
				}
			}
		}
	};
}

jQuery.each( [
	"tabIndex",
	"readOnly",
	"maxLength",
	"cellSpacing",
	"cellPadding",
	"rowSpan",
	"colSpan",
	"useMap",
	"frameBorder",
	"contentEditable"
], function() {
	jQuery.propFix[ this.toLowerCase() ] = this;
} );

} );
