# Supplementary material for: Metaproteome analysis reveals that syntrophy, competition, and phage-host interaction shape microbial communities in biogas plants
Source: Microbiome. 2019 Apr 27;7:69. doi: 10.1186/s40168-019-0673-y (PMC6486700; doi:10.1186/s40168-019-0673-y)
Supplement: Supplementary file 13 — An interactive version of Fig. 3. (ZIP 6150 kb) [file 40168_2019_673_MOESM13_ESM.zip › interactive_figure_3/bower_components/jquery/src/attributes/support.js]

define( [
	"../var/document",
	"../var/support"
], function( document, support ) {

"use strict";

( function() {
	var input = document.createElement( "input" ),
		select = document.createElement( "select" ),
		opt = select.appendChild( document.createElement( "option" ) );

	input.type = "checkbox";

	// Support: Android <=4.3 only
	// Default value for a checkbox should be "on"
	support.checkOn = input.value !== "";

	// Support: IE <=11 only
	// Must access selectedIndex to make default options select
	support.optSelected = opt.selected;

	// Support: IE <=11 only
	// An input loses its value after becoming a radio
	input = document.createElement( "input" );
	input.value = "t";
	input.type = "radio";
	support.radioValue = input.value === "t";
} )();

return support;

} );
