# Supplementary material for: Metaproteome analysis reveals that syntrophy, competition, and phage-host interaction shape microbial communities in biogas plants
Source: Microbiome. 2019 Apr 27;7:69. doi: 10.1186/s40168-019-0673-y (PMC6486700; doi:10.1186/s40168-019-0673-y)
Supplement: Supplementary file 13 — An interactive version of Fig. 3. (ZIP 6150 kb) [file 40168_2019_673_MOESM13_ESM.zip › interactive_figure_3/bower_components/jquery/src/attributes/val.js]

define( [
	"../core",
	"../core/stripAndCollapse",
	"./support",
	"../core/init"
], function( jQuery, stripAndCollapse, support ) {

"use strict";

var rreturn = /\r/g;

jQuery.fn.extend( {
	val: function( value ) {
		var hooks, ret, isFunction,
			elem = this[ 0 ];

		if ( !arguments.length ) {
			if ( elem ) {
				hooks = jQuery.valHooks[ elem.type ] ||
					jQuery.valHooks[ elem.nodeName.toLowerCase() ];

				if ( hooks &&
					"get" in hooks &&
					( ret = hooks.get( elem, "value" ) ) !== undefined
				) {
					return ret;
				}

				ret = elem.value;

				// Handle most common string cases
				if ( typeof ret === "string" ) {
					return ret.replace( rreturn, "" );
				}

				// Handle cases where value is null/undef or number
				return ret == null ? "" : ret;
			}

			return;
		}

		isFunction = jQuery.isFunction( value );

		return this.each( function( i ) {
			var val;

			if ( this.nodeType !== 1 ) {
				return;
			}

			if ( isFunction ) {
				val = value.call( this, i, jQuery( this ).val() );
			} else {
				val = value;
			}

			// Treat null/undefined as ""; convert numbers to string
			if ( val == null ) {
				val = "";

			} else if ( typeof val === "number" ) {
				val += "";

			} else if ( jQuery.isArray( val ) ) {
				val = jQuery.map( val, function( value ) {
					return value == null ? "" : value + "";
				} );
			}

			hooks = jQuery.valHooks[ this.type ] || jQuery.valHooks[ this.nodeName.toLowerCase() ];

			// If set returns undefined, fall back to normal setting
			if ( !hooks || !( "set" in hooks ) || hooks.set( this, val, "value" ) === undefined ) {
				this.value = val;
			}
		} );
	}
} );

jQuery.extend( {
	valHooks: {
		option: {
			get: function( elem ) {

				var val = jQuery.find.attr( elem, "value" );
				return val != null ?
					val :

					// Support: IE <=10 - 11 only
					// option.text throws exceptions (#14686, #14858)
					// Strip and collapse whitespace
					// https://html.spec.whatwg.org/#strip-and-collapse-whitespace
					stripAndCollapse( jQuery.text( elem ) );
			}
		},
		select: {
			get: function( elem ) {
				var value, option, i,
					options = elem.options,
					index = elem.selectedIndex,
					one = elem.type === "select-one",
					values = one ? null : [],
					max = one ? index + 1 : options.length;

				if ( index < 0 ) {
					i = max;

				} else {
					i = one ? index : 0;
				}

				// Loop through all the selected options
				for ( ; i < max; i++ ) {
					option = options[ i ];

					// Support: IE <=9 only
					// IE8-9 doesn't update selected after form reset (#2551)
					if ( ( option.selected || i === index ) &&

							// Don't return options that are disabled or in a disabled optgroup
							!option.disabled &&
							( !option.parentNode.disabled ||
								!jQuery.nodeName( option.parentNode, "optgroup" ) ) ) {

						// Get the specific value for the option
						value = jQuery( option ).val();

						// We don't need an array for one selects
						if ( one ) {
							return value;
						}

						// Multi-Selects return an array
						values.push( value );
					}
				}

				return values;
			},

			set: function( elem, value ) {
				var optionSet, option,
					options = elem.options,
					values = jQuery.makeArray( value ),
					i = options.length;

				while ( i-- ) {
					option = options[ i ];

					/* eslint-disable no-cond-assign */

					if ( option.selected =
						jQuery.inArray( jQuery.valHooks.option.get( option ), values ) > -1
					) {
						optionSet = true;
					}

					/* eslint-enable no-cond-assign */
				}

				// Force browsers to behave consistently when non-matching value is set
				if ( !optionSet ) {
					elem.selectedIndex = -1;
				}
				return values;
			}
		}
	}
} );

// Radios and checkboxes getter/setter
jQuery.each( [ "radio", "checkbox" ], function() {
	jQuery.valHooks[ this ] = {
		set: function( elem, value ) {
			if ( jQuery.isArray( value ) ) {
				return ( elem.checked = jQuery.inArray( jQuery( elem ).val(), value ) > -1 );
			}
		}
	};
	if ( !support.checkOn ) {
		jQuery.valHooks[ this ].get = function( elem ) {
			return elem.getAttribute( "value" ) === null ? "on" : elem.value;
		};
	}
} );

} );
