# Supplementary material for: Metaproteome analysis reveals that syntrophy, competition, and phage-host interaction shape microbial communities in biogas plants
Source: Microbiome. 2019 Apr 27;7:69. doi: 10.1186/s40168-019-0673-y (PMC6486700; doi:10.1186/s40168-019-0673-y)
Supplement: Supplementary file 13 — An interactive version of Fig. 3. (ZIP 6150 kb) [file 40168_2019_673_MOESM13_ESM.zip › interactive_figure_3/bower_components/jquery/src/callbacks.js]

define( [
	"./core",
	"./var/rnothtmlwhite"
], function( jQuery, rnothtmlwhite ) {

"use strict";

// Convert String-formatted options into Object-formatted ones
function createOptions( options ) {
	var object = {};
	jQuery.each( options.match( rnothtmlwhite ) || [], function( _, flag ) {
		object[ flag ] = true;
	} );
	return object;
}

/*
 * Create a callback list using the following parameters:
 *
 *	options: an optional list of space-separated options that will change how
 *			the callback list behaves or a more traditional option object
 *
 * By default a callback list will act like an event callback list and can be
 * "fired" multiple times.
 *
 * Possible options:
 *
 *	once:			will ensure the callback list can only be fired once (like a Deferred)
 *
 *	memory:			will keep track of previous values and will call any callback added
 *					after the list has been fired right away with the latest "memorized"
 *					values (like a Deferred)
 *
 *	unique:			will ensure a callback can only be added once (no duplicate in the list)
 *
 *	stopOnFalse:	interrupt callings when a callback returns false
 *
 */
jQuery.Callbacks = function( options ) {

	// Convert options from String-formatted to Object-formatted if needed
	// (we check in cache first)
	options = typeof options === "string" ?
		createOptions( options ) :
		jQuery.extend( {}, options );

	var // Flag to know if list is currently firing
		firing,

		// Last fire value for non-forgettable lists
		memory,

		// Flag to know if list was already fired
		fired,

		// Flag to prevent firing
		locked,

		// Actual callback list
		list = [],

		// Queue of execution data for repeatable lists
		queue = [],

		// Index of currently firing callback (modified by add/remove as needed)
		firingIndex = -1,

		// Fire callbacks
		fire = function() {

			// Enforce single-firing
			locked = options.once;

			// Execute callbacks for all pending executions,
			// respecting firingIndex overrides and runtime changes
			fired = firing = true;
			for ( ; queue.length; firingIndex = -1 ) {
				memory = queue.shift();
				while ( ++firingIndex < list.length ) {

					// Run callback and check for early termination
					if ( list[ firingIndex ].apply( memory[ 0 ], memory[ 1 ] ) === false &&
						options.stopOnFalse ) {

						// Jump to end and forget the data so .add doesn't re-fire
						firingIndex = list.length;
						memory = false;
					}
				}
			}

			// Forget the data if we're done with it
			if ( !options.memory ) {
				memory = false;
			}

			firing = false;

			// Clean up if we're done firing for good
			if ( locked ) {

				// Keep an empty list if we have data for future add calls
				if ( memory ) {
					list = [];

				// Otherwise, this object is spent
				} else {
					list = "";
				}
			}
		},

		// Actual Callbacks object
		self = {

			// Add a callback or a collection of callbacks to the list
			add: function() {
				if ( list ) {

					// If we have memory from a past run, we should fire after adding
					if ( memory && !firing ) {
						firingIndex = list.length - 1;
						queue.push( memory );
					}

					( function add( args ) {
						jQuery.each( args, function( _, arg ) {
							if ( jQuery.isFunction( arg ) ) {
								if ( !options.unique || !self.has( arg ) ) {
									list.push( arg );
								}
							} else if ( arg && arg.length && jQuery.type( arg ) !== "string" ) {

								// Inspect recursively
								add( arg );
							}
						} );
					} )( arguments );

					if ( memory && !firing ) {
						fire();
					}
				}
				return this;
			},

			// Remove a callback from the list
			remove: function() {
				jQuery.each( arguments, function( _, arg ) {
					var index;
					while ( ( index = jQuery.inArray( arg, list, index ) ) > -1 ) {
						list.splice( index, 1 );

						// Handle firing indexes
						if ( index <= firingIndex ) {
							firingIndex--;
						}
					}
				} );
				return this;
			},

			// Check if a given callback is in the list.
			// If no argument is given, return whether or not list has callbacks attached.
			has: function( fn ) {
				return fn ?
					jQuery.inArray( fn, list ) > -1 :
					list.length > 0;
			},

			// Remove all callbacks from the list
			empty: function() {
				if ( list ) {
					list = [];
				}
				return this;
			},

			// Disable .fire and .add
			// Abort any current/pending executions
			// Clear all callbacks and values
			disable: function() {
				locked = queue = [];
				list = memory = "";
				return this;
			},
			disabled: function() {
				return !list;
			},

			// Disable .fire
			// Also disable .add unless we have memory (since it would have no effect)
			// Abort any pending executions
			lock: function() {
				locked = queue = [];
				if ( !memory && !firing ) {
					list = memory = "";
				}
				return this;
			},
			locked: function() {
				return !!locked;
			},

			// Call all callbacks with the given context and arguments
			fireWith: function( context, args ) {
				if ( !locked ) {
					args = args || [];
					args = [ context, args.slice ? args.slice() : args ];
					queue.push( args );
					if ( !firing ) {
						fire();
					}
				}
				return this;
			},

			// Call all the callbacks with the given arguments
			fire: function() {
				self.fireWith( this, arguments );
				return this;
			},

			// To know if the callbacks have already been called at least once
			fired: function() {
				return !!fired;
			}
		};

	return self;
};

return jQuery;
} );
