# Supplementary material for: Metaproteome analysis reveals that syntrophy, competition, and phage-host interaction shape microbial communities in biogas plants
Source: Microbiome. 2019 Apr 27;7:69. doi: 10.1186/s40168-019-0673-y (PMC6486700; doi:10.1186/s40168-019-0673-y)
Supplement: Supplementary file 13 — An interactive version of Fig. 3. (ZIP 6150 kb) [file 40168_2019_673_MOESM13_ESM.zip › interactive_figure_3/bower_components/jquery/src/core/ready.js]

define( [
	"../core",
	"../var/document",
	"../core/readyException",
	"../deferred"
], function( jQuery, document ) {

"use strict";

// The deferred used on DOM ready
var readyList = jQuery.Deferred();

jQuery.fn.ready = function( fn ) {

	readyList
		.then( fn )

		// Wrap jQuery.readyException in a function so that the lookup
		// happens at the time of error handling instead of callback
		// registration.
		.catch( function( error ) {
			jQuery.readyException( error );
		} );

	return this;
};

jQuery.extend( {

	// Is the DOM ready to be used? Set to true once it occurs.
	isReady: false,

	// A counter to track how many items to wait for before
	// the ready event fires. See #6781
	readyWait: 1,

	// Hold (or release) the ready event
	holdReady: function( hold ) {
		if ( hold ) {
			jQuery.readyWait++;
		} else {
			jQuery.ready( true );
		}
	},

	// Handle when the DOM is ready
	ready: function( wait ) {

		// Abort if there are pending holds or we're already ready
		if ( wait === true ? --jQuery.readyWait : jQuery.isReady ) {
			return;
		}

		// Remember that the DOM is ready
		jQuery.isReady = true;

		// If a normal DOM Ready event fired, decrement, and wait if need be
		if ( wait !== true && --jQuery.readyWait > 0 ) {
			return;
		}

		// If there are functions bound, to execute
		readyList.resolveWith( document, [ jQuery ] );
	}
} );

jQuery.ready.then = readyList.then;

// The ready event handler and self cleanup method
function completed() {
	document.removeEventListener( "DOMContentLoaded", completed );
	window.removeEventListener( "load", completed );
	jQuery.ready();
}

// Catch cases where $(document).ready() is called
// after the browser event has already occurred.
// Support: IE <=9 - 10 only
// Older IE sometimes signals "interactive" too soon
if ( document.readyState === "complete" ||
	( document.readyState !== "loading" && !document.documentElement.doScroll ) ) {

	// Handle it asynchronously to allow scripts the opportunity to delay ready
	window.setTimeout( jQuery.ready );

} else {

	// Use the handy event callback
	document.addEventListener( "DOMContentLoaded", completed );

	// A fallback to window.onload, that will always work
	window.addEventListener( "load", completed );
}

} );
