# Supplementary material for: Metaproteome analysis reveals that syntrophy, competition, and phage-host interaction shape microbial communities in biogas plants
Source: Microbiome. 2019 Apr 27;7:69. doi: 10.1186/s40168-019-0673-y (PMC6486700; doi:10.1186/s40168-019-0673-y)
Supplement: Supplementary file 13 — An interactive version of Fig. 3. (ZIP 6150 kb) [file 40168_2019_673_MOESM13_ESM.zip › interactive_figure_3/bower_components/jquery/src/core/ready-no-deferred.js]

define( [
	"../core",
	"../var/document"
], function( jQuery, document ) {

"use strict";

var readyCallbacks = [],
	whenReady = function( fn ) {
		readyCallbacks.push( fn );
	},
	executeReady = function( fn ) {

		// Prevent errors from freezing future callback execution (gh-1823)
		// Not backwards-compatible as this does not execute sync
		window.setTimeout( function() {
			fn.call( document, jQuery );
		} );
	};

jQuery.fn.ready = function( fn ) {
	whenReady( fn );
	return this;
};

jQuery.extend( {

	// Is the DOM ready to be used? Set to true once it occurs.
	isReady: false,

	// A counter to track how many items to wait for before
	// the ready event fires. See #6781
	readyWait: 1,

	// Hold (or release) the ready event
	holdReady: function( hold ) {
		if ( hold ) {
			jQuery.readyWait++;
		} else {
			jQuery.ready( true );
		}
	},

	ready: function( wait ) {

		// Abort if there are pending holds or we're already ready
		if ( wait === true ? --jQuery.readyWait : jQuery.isReady ) {
			return;
		}

		// Remember that the DOM is ready
		jQuery.isReady = true;

		// If a normal DOM Ready event fired, decrement, and wait if need be
		if ( wait !== true && --jQuery.readyWait > 0 ) {
			return;
		}

		whenReady = function( fn ) {
			readyCallbacks.push( fn );

			while ( readyCallbacks.length ) {
				fn = readyCallbacks.shift();
				if ( jQuery.isFunction( fn ) ) {
					executeReady( fn );
				}
			}
		};

		whenReady();
	}
} );

// Make jQuery.ready Promise consumable (gh-1778)
jQuery.ready.then = jQuery.fn.ready;

/**
 * The ready event handler and self cleanup method
 */
function completed() {
	document.removeEventListener( "DOMContentLoaded", completed );
	window.removeEventListener( "load", completed );
	jQuery.ready();
}

// Catch cases where $(document).ready() is called
// after the browser event has already occurred.
// Support: IE9-10 only
// Older IE sometimes signals "interactive" too soon
if ( document.readyState === "complete" ||
	( document.readyState !== "loading" && !document.documentElement.doScroll ) ) {

	// Handle it asynchronously to allow scripts the opportunity to delay ready
	window.setTimeout( jQuery.ready );

} else {

	// Use the handy event callback
	document.addEventListener( "DOMContentLoaded", completed );

	// A fallback to window.onload, that will always work
	window.addEventListener( "load", completed );
}

} );
