# Supplementary material for: Metaproteome analysis reveals that syntrophy, competition, and phage-host interaction shape microbial communities in biogas plants
Source: Microbiome. 2019 Apr 27;7:69. doi: 10.1186/s40168-019-0673-y (PMC6486700; doi:10.1186/s40168-019-0673-y)
Supplement: Supplementary file 13 — An interactive version of Fig. 3. (ZIP 6150 kb) [file 40168_2019_673_MOESM13_ESM.zip › interactive_figure_3/bower_components/jquery/src/core/stripAndCollapse.js]

define( [
	"../var/rnothtmlwhite"
], function( rnothtmlwhite ) {
	"use strict";

	// Strip and collapse whitespace according to HTML spec
	// https://html.spec.whatwg.org/multipage/infrastructure.html#strip-and-collapse-whitespace
	function stripAndCollapse( value ) {
		var tokens = value.match( rnothtmlwhite ) || [];
		return tokens.join( " " );
	}

	return stripAndCollapse;
} );
