# Supplementary material for: Metaproteome analysis reveals that syntrophy, competition, and phage-host interaction shape microbial communities in biogas plants
Source: Microbiome. 2019 Apr 27;7:69. doi: 10.1186/s40168-019-0673-y (PMC6486700; doi:10.1186/s40168-019-0673-y)
Supplement: Supplementary file 13 — An interactive version of Fig. 3. (ZIP 6150 kb) [file 40168_2019_673_MOESM13_ESM.zip › interactive_figure_3/bower_components/jquery/src/css/adjustCSS.js]

define( [
	"../core",
	"../var/rcssNum"
], function( jQuery, rcssNum ) {

"use strict";

function adjustCSS( elem, prop, valueParts, tween ) {
	var adjusted,
		scale = 1,
		maxIterations = 20,
		currentValue = tween ?
			function() {
				return tween.cur();
			} :
			function() {
				return jQuery.css( elem, prop, "" );
			},
		initial = currentValue(),
		unit = valueParts && valueParts[ 3 ] || ( jQuery.cssNumber[ prop ] ? "" : "px" ),

		// Starting value computation is required for potential unit mismatches
		initialInUnit = ( jQuery.cssNumber[ prop ] || unit !== "px" && +initial ) &&
			rcssNum.exec( jQuery.css( elem, prop ) );

	if ( initialInUnit && initialInUnit[ 3 ] !== unit ) {

		// Trust units reported by jQuery.css
		unit = unit || initialInUnit[ 3 ];

		// Make sure we update the tween properties later on
		valueParts = valueParts || [];

		// Iteratively approximate from a nonzero starting point
		initialInUnit = +initial || 1;

		do {

			// If previous iteration zeroed out, double until we get *something*.
			// Use string for doubling so we don't accidentally see scale as unchanged below
			scale = scale || ".5";

			// Adjust and apply
			initialInUnit = initialInUnit / scale;
			jQuery.style( elem, prop, initialInUnit + unit );

		// Update scale, tolerating zero or NaN from tween.cur()
		// Break the loop if scale is unchanged or perfect, or if we've just had enough.
		} while (
			scale !== ( scale = currentValue() / initial ) && scale !== 1 && --maxIterations
		);
	}

	if ( valueParts ) {
		initialInUnit = +initialInUnit || +initial || 0;

		// Apply relative offset (+=/-=) if specified
		adjusted = valueParts[ 1 ] ?
			initialInUnit + ( valueParts[ 1 ] + 1 ) * valueParts[ 2 ] :
			+valueParts[ 2 ];
		if ( tween ) {
			tween.unit = unit;
			tween.start = initialInUnit;
			tween.end = adjusted;
		}
	}
	return adjusted;
}

return adjustCSS;
} );
