# Supplementary material for: Metaproteome analysis reveals that syntrophy, competition, and phage-host interaction shape microbial communities in biogas plants
Source: Microbiome. 2019 Apr 27;7:69. doi: 10.1186/s40168-019-0673-y (PMC6486700; doi:10.1186/s40168-019-0673-y)
Supplement: Supplementary file 13 — An interactive version of Fig. 3. (ZIP 6150 kb) [file 40168_2019_673_MOESM13_ESM.zip › interactive_figure_3/bower_components/jquery/src/css/hiddenVisibleSelectors.js]

define( [
	"../core",
	"../selector"
], function( jQuery ) {

"use strict";

jQuery.expr.pseudos.hidden = function( elem ) {
	return !jQuery.expr.pseudos.visible( elem );
};
jQuery.expr.pseudos.visible = function( elem ) {
	return !!( elem.offsetWidth || elem.offsetHeight || elem.getClientRects().length );
};

} );
