# Supplementary material for: Metaproteome analysis reveals that syntrophy, competition, and phage-host interaction shape microbial communities in biogas plants
Source: Microbiome. 2019 Apr 27;7:69. doi: 10.1186/s40168-019-0673-y (PMC6486700; doi:10.1186/s40168-019-0673-y)
Supplement: Supplementary file 13 — An interactive version of Fig. 3. (ZIP 6150 kb) [file 40168_2019_673_MOESM13_ESM.zip › interactive_figure_3/bower_components/jquery/src/css/support.js]

define( [
	"../core",
	"../var/document",
	"../var/documentElement",
	"../var/support"
], function( jQuery, document, documentElement, support ) {

"use strict";

( function() {

	// Executing both pixelPosition & boxSizingReliable tests require only one layout
	// so they're executed at the same time to save the second computation.
	function computeStyleTests() {

		// This is a singleton, we need to execute it only once
		if ( !div ) {
			return;
		}

		div.style.cssText =
			"box-sizing:border-box;" +
			"position:relative;display:block;" +
			"margin:auto;border:1px;padding:1px;" +
			"top:1%;width:50%";
		div.innerHTML = "";
		documentElement.appendChild( container );

		var divStyle = window.getComputedStyle( div );
		pixelPositionVal = divStyle.top !== "1%";

		// Support: Android 4.0 - 4.3 only, Firefox <=3 - 44
		reliableMarginLeftVal = divStyle.marginLeft === "2px";
		boxSizingReliableVal = divStyle.width === "4px";

		// Support: Android 4.0 - 4.3 only
		// Some styles come back with percentage values, even though they shouldn't
		div.style.marginRight = "50%";
		pixelMarginRightVal = divStyle.marginRight === "4px";

		documentElement.removeChild( container );

		// Nullify the div so it wouldn't be stored in the memory and
		// it will also be a sign that checks already performed
		div = null;
	}

	var pixelPositionVal, boxSizingReliableVal, pixelMarginRightVal, reliableMarginLeftVal,
		container = document.createElement( "div" ),
		div = document.createElement( "div" );

	// Finish early in limited (non-browser) environments
	if ( !div.style ) {
		return;
	}

	// Support: IE <=9 - 11 only
	// Style of cloned element affects source element cloned (#8908)
	div.style.backgroundClip = "content-box";
	div.cloneNode( true ).style.backgroundClip = "";
	support.clearCloneStyle = div.style.backgroundClip === "content-box";

	container.style.cssText = "border:0;width:8px;height:0;top:0;left:-9999px;" +
		"padding:0;margin-top:1px;position:absolute";
	container.appendChild( div );

	jQuery.extend( support, {
		pixelPosition: function() {
			computeStyleTests();
			return pixelPositionVal;
		},
		boxSizingReliable: function() {
			computeStyleTests();
			return boxSizingReliableVal;
		},
		pixelMarginRight: function() {
			computeStyleTests();
			return pixelMarginRightVal;
		},
		reliableMarginLeft: function() {
			computeStyleTests();
			return reliableMarginLeftVal;
		}
	} );
} )();

return support;

} );
