# Supplementary material for: Metaproteome analysis reveals that syntrophy, competition, and phage-host interaction shape microbial communities in biogas plants
Source: Microbiome. 2019 Apr 27;7:69. doi: 10.1186/s40168-019-0673-y (PMC6486700; doi:10.1186/s40168-019-0673-y)
Supplement: Supplementary file 13 — An interactive version of Fig. 3. (ZIP 6150 kb) [file 40168_2019_673_MOESM13_ESM.zip › interactive_figure_3/bower_components/jquery/src/css/var/getStyles.js]

define( function() {
	"use strict";

	return function( elem ) {

		// Support: IE <=11 only, Firefox <=30 (#15098, #14150)
		// IE throws on elements created in popups
		// FF meanwhile throws on frame elements through "defaultView.getComputedStyle"
		var view = elem.ownerDocument.defaultView;

		if ( !view || !view.opener ) {
			view = window;
		}

		return view.getComputedStyle( elem );
	};
} );
