# Supplementary material for: Metaproteome analysis reveals that syntrophy, competition, and phage-host interaction shape microbial communities in biogas plants
Source: Microbiome. 2019 Apr 27;7:69. doi: 10.1186/s40168-019-0673-y (PMC6486700; doi:10.1186/s40168-019-0673-y)
Supplement: Supplementary file 13 — An interactive version of Fig. 3. (ZIP 6150 kb) [file 40168_2019_673_MOESM13_ESM.zip › interactive_figure_3/bower_components/jquery/src/css/var/isHiddenWithinTree.js]

define( [
	"../../core",
	"../../selector"

	// css is assumed
], function( jQuery ) {
	"use strict";

	// isHiddenWithinTree reports if an element has a non-"none" display style (inline and/or
	// through the CSS cascade), which is useful in deciding whether or not to make it visible.
	// It differs from the :hidden selector (jQuery.expr.pseudos.hidden) in two important ways:
	// * A hidden ancestor does not force an element to be classified as hidden.
	// * Being disconnected from the document does not force an element to be classified as hidden.
	// These differences improve the behavior of .toggle() et al. when applied to elements that are
	// detached or contained within hidden ancestors (gh-2404, gh-2863).
	return function( elem, el ) {

		// isHiddenWithinTree might be called from jQuery#filter function;
		// in that case, element will be second argument
		elem = el || elem;

		// Inline style trumps all
		return elem.style.display === "none" ||
			elem.style.display === "" &&

			// Otherwise, check computed style
			// Support: Firefox <=43 - 45
			// Disconnected elements can have computed display: none, so first confirm that elem is
			// in the document.
			jQuery.contains( elem.ownerDocument, elem ) &&

			jQuery.css( elem, "display" ) === "none";
	};
} );
