# Supplementary material for: Metaproteome analysis reveals that syntrophy, competition, and phage-host interaction shape microbial communities in biogas plants
Source: Microbiome. 2019 Apr 27;7:69. doi: 10.1186/s40168-019-0673-y (PMC6486700; doi:10.1186/s40168-019-0673-y)
Supplement: Supplementary file 13 — An interactive version of Fig. 3. (ZIP 6150 kb) [file 40168_2019_673_MOESM13_ESM.zip › interactive_figure_3/bower_components/jquery/src/css/var/swap.js]

define( function() {

"use strict";

// A method for quickly swapping in/out CSS properties to get correct calculations.
return function( elem, options, callback, args ) {
	var ret, name,
		old = {};

	// Remember the old values, and insert the new ones
	for ( name in options ) {
		old[ name ] = elem.style[ name ];
		elem.style[ name ] = options[ name ];
	}

	ret = callback.apply( elem, args || [] );

	// Revert the old values
	for ( name in options ) {
		elem.style[ name ] = old[ name ];
	}

	return ret;
};

} );
