# Supplementary material for: Metaproteome analysis reveals that syntrophy, competition, and phage-host interaction shape microbial communities in biogas plants
Source: Microbiome. 2019 Apr 27;7:69. doi: 10.1186/s40168-019-0673-y (PMC6486700; doi:10.1186/s40168-019-0673-y)
Supplement: Supplementary file 13 — An interactive version of Fig. 3. (ZIP 6150 kb) [file 40168_2019_673_MOESM13_ESM.zip › interactive_figure_3/bower_components/jquery/src/data/Data.js]

define( [
	"../core",
	"../var/rnothtmlwhite",
	"./var/acceptData"
], function( jQuery, rnothtmlwhite, acceptData ) {

"use strict";

function Data() {
	this.expando = jQuery.expando + Data.uid++;
}

Data.uid = 1;

Data.prototype = {

	cache: function( owner ) {

		// Check if the owner object already has a cache
		var value = owner[ this.expando ];

		// If not, create one
		if ( !value ) {
			value = {};

			// We can accept data for non-element nodes in modern browsers,
			// but we should not, see #8335.
			// Always return an empty object.
			if ( acceptData( owner ) ) {

				// If it is a node unlikely to be stringify-ed or looped over
				// use plain assignment
				if ( owner.nodeType ) {
					owner[ this.expando ] = value;

				// Otherwise secure it in a non-enumerable property
				// configurable must be true to allow the property to be
				// deleted when data is removed
				} else {
					Object.defineProperty( owner, this.expando, {
						value: value,
						configurable: true
					} );
				}
			}
		}

		return value;
	},
	set: function( owner, data, value ) {
		var prop,
			cache = this.cache( owner );

		// Handle: [ owner, key, value ] args
		// Always use camelCase key (gh-2257)
		if ( typeof data === "string" ) {
			cache[ jQuery.camelCase( data ) ] = value;

		// Handle: [ owner, { properties } ] args
		} else {

			// Copy the properties one-by-one to the cache object
			for ( prop in data ) {
				cache[ jQuery.camelCase( prop ) ] = data[ prop ];
			}
		}
		return cache;
	},
	get: function( owner, key ) {
		return key === undefined ?
			this.cache( owner ) :

			// Always use camelCase key (gh-2257)
			owner[ this.expando ] && owner[ this.expando ][ jQuery.camelCase( key ) ];
	},
	access: function( owner, key, value ) {

		// In cases where either:
		//
		//   1. No key was specified
		//   2. A string key was specified, but no value provided
		//
		// Take the "read" path and allow the get method to determine
		// which value to return, respectively either:
		//
		//   1. The entire cache object
		//   2. The data stored at the key
		//
		if ( key === undefined ||
				( ( key && typeof key === "string" ) && value === undefined ) ) {

			return this.get( owner, key );
		}

		// When the key is not a string, or both a key and value
		// are specified, set or extend (existing objects) with either:
		//
		//   1. An object of properties
		//   2. A key and value
		//
		this.set( owner, key, value );

		// Since the "set" path can have two possible entry points
		// return the expected data based on which path was taken[*]
		return value !== undefined ? value : key;
	},
	remove: function( owner, key ) {
		var i,
			cache = owner[ this.expando ];

		if ( cache === undefined ) {
			return;
		}

		if ( key !== undefined ) {

			// Support array or space separated string of keys
			if ( jQuery.isArray( key ) ) {

				// If key is an array of keys...
				// We always set camelCase keys, so remove that.
				key = key.map( jQuery.camelCase );
			} else {
				key = jQuery.camelCase( key );

				// If a key with the spaces exists, use it.
				// Otherwise, create an array by matching non-whitespace
				key = key in cache ?
					[ key ] :
					( key.match( rnothtmlwhite ) || [] );
			}

			i = key.length;

			while ( i-- ) {
				delete cache[ key[ i ] ];
			}
		}

		// Remove the expando if there's no more data
		if ( key === undefined || jQuery.isEmptyObject( cache ) ) {

			// Support: Chrome <=35 - 45
			// Webkit & Blink performance suffers when deleting properties
			// from DOM nodes, so set to undefined instead
			// https://bugs.chromium.org/p/chromium/issues/detail?id=378607 (bug restricted)
			if ( owner.nodeType ) {
				owner[ this.expando ] = undefined;
			} else {
				delete owner[ this.expando ];
			}
		}
	},
	hasData: function( owner ) {
		var cache = owner[ this.expando ];
		return cache !== undefined && !jQuery.isEmptyObject( cache );
	}
};

return Data;
} );
