# Supplementary material for: Metaproteome analysis reveals that syntrophy, competition, and phage-host interaction shape microbial communities in biogas plants
Source: Microbiome. 2019 Apr 27;7:69. doi: 10.1186/s40168-019-0673-y (PMC6486700; doi:10.1186/s40168-019-0673-y)
Supplement: Supplementary file 13 — An interactive version of Fig. 3. (ZIP 6150 kb) [file 40168_2019_673_MOESM13_ESM.zip › interactive_figure_3/bower_components/jquery/src/deferred.js]

define( [
	"./core",
	"./var/slice",
	"./callbacks"
], function( jQuery, slice ) {

"use strict";

function Identity( v ) {
	return v;
}
function Thrower( ex ) {
	throw ex;
}

function adoptValue( value, resolve, reject ) {
	var method;

	try {

		// Check for promise aspect first to privilege synchronous behavior
		if ( value && jQuery.isFunction( ( method = value.promise ) ) ) {
			method.call( value ).done( resolve ).fail( reject );

		// Other thenables
		} else if ( value && jQuery.isFunction( ( method = value.then ) ) ) {
			method.call( value, resolve, reject );

		// Other non-thenables
		} else {

			// Support: Android 4.0 only
			// Strict mode functions invoked without .call/.apply get global-object context
			resolve.call( undefined, value );
		}

	// For Promises/A+, convert exceptions into rejections
	// Since jQuery.when doesn't unwrap thenables, we can skip the extra checks appearing in
	// Deferred#then to conditionally suppress rejection.
	} catch ( value ) {

		// Support: Android 4.0 only
		// Strict mode functions invoked without .call/.apply get global-object context
		reject.call( undefined, value );
	}
}

jQuery.extend( {

	Deferred: function( func ) {
		var tuples = [

				// action, add listener, callbacks,
				// ... .then handlers, argument index, [final state]
				[ "notify", "progress", jQuery.Callbacks( "memory" ),
					jQuery.Callbacks( "memory" ), 2 ],
				[ "resolve", "done", jQuery.Callbacks( "once memory" ),
					jQuery.Callbacks( "once memory" ), 0, "resolved" ],
				[ "reject", "fail", jQuery.Callbacks( "once memory" ),
					jQuery.Callbacks( "once memory" ), 1, "rejected" ]
			],
			state = "pending",
			promise = {
				state: function() {
					return state;
				},
				always: function() {
					deferred.done( arguments ).fail( arguments );
					return this;
				},
				"catch": function( fn ) {
					return promise.then( null, fn );
				},

				// Keep pipe for back-compat
				pipe: function( /* fnDone, fnFail, fnProgress */ ) {
					var fns = arguments;

					return jQuery.Deferred( function( newDefer ) {
						jQuery.each( tuples, function( i, tuple ) {

							// Map tuples (progress, done, fail) to arguments (done, fail, progress)
							var fn = jQuery.isFunction( fns[ tuple[ 4 ] ] ) && fns[ tuple[ 4 ] ];

							// deferred.progress(function() { bind to newDefer or newDefer.notify })
							// deferred.done(function() { bind to newDefer or newDefer.resolve })
							// deferred.fail(function() { bind to newDefer or newDefer.reject })
							deferred[ tuple[ 1 ] ]( function() {
								var returned = fn && fn.apply( this, arguments );
								if ( returned && jQuery.isFunction( returned.promise ) ) {
									returned.promise()
										.progress( newDefer.notify )
										.done( newDefer.resolve )
										.fail( newDefer.reject );
								} else {
									newDefer[ tuple[ 0 ] + "With" ](
										this,
										fn ? [ returned ] : arguments
									);
								}
							} );
						} );
						fns = null;
					} ).promise();
				},
				then: function( onFulfilled, onRejected, onProgress ) {
					var maxDepth = 0;
					function resolve( depth, deferred, handler, special ) {
						return function() {
							var that = this,
								args = arguments,
								mightThrow = function() {
									var returned, then;

									// Support: Promises/A+ section 2.3.3.3.3
									// https://promisesaplus.com/#point-59
									// Ignore double-resolution attempts
									if ( depth < maxDepth ) {
										return;
									}

									returned = handler.apply( that, args );

									// Support: Promises/A+ section 2.3.1
									// https://promisesaplus.com/#point-48
									if ( returned === deferred.promise() ) {
										throw new TypeError( "Thenable self-resolution" );
									}

									// Support: Promises/A+ sections 2.3.3.1, 3.5
									// https://promisesaplus.com/#point-54
									// https://promisesaplus.com/#point-75
									// Retrieve `then` only once
									then = returned &&

										// Support: Promises/A+ section 2.3.4
										// https://promisesaplus.com/#point-64
										// Only check objects and functions for thenability
										( typeof returned === "object" ||
											typeof returned === "function" ) &&
										returned.then;

									// Handle a returned thenable
									if ( jQuery.isFunction( then ) ) {

										// Special processors (notify) just wait for resolution
										if ( special ) {
											then.call(
												returned,
												resolve( maxDepth, deferred, Identity, special ),
												resolve( maxDepth, deferred, Thrower, special )
											);

										// Normal processors (resolve) also hook into progress
										} else {

											// ...and disregard older resolution values
											maxDepth++;

											then.call(
												returned,
												resolve( maxDepth, deferred, Identity, special ),
												resolve( maxDepth, deferred, Thrower, special ),
												resolve( maxDepth, deferred, Identity,
													deferred.notifyWith )
											);
										}

									// Handle all other returned values
									} else {

										// Only substitute handlers pass on context
										// and multiple values (non-spec behavior)
										if ( handler !== Identity ) {
											that = undefined;
											args = [ returned ];
										}

										// Process the value(s)
										// Default process is resolve
										( special || deferred.resolveWith )( that, args );
									}
								},

								// Only normal processors (resolve) catch and reject exceptions
								process = special ?
									mightThrow :
									function() {
										try {
											mightThrow();
										} catch ( e ) {

											if ( jQuery.Deferred.exceptionHook ) {
												jQuery.Deferred.exceptionHook( e,
													process.stackTrace );
											}

											// Support: Promises/A+ section 2.3.3.3.4.1
											// https://promisesaplus.com/#point-61
											// Ignore post-resolution exceptions
											if ( depth + 1 >= maxDepth ) {

												// Only substitute handlers pass on context
												// and multiple values (non-spec behavior)
												if ( handler !== Thrower ) {
													that = undefined;
													args = [ e ];
												}

												deferred.rejectWith( that, args );
											}
										}
									};

							// Support: Promises/A+ section 2.3.3.3.1
							// https://promisesaplus.com/#point-57
							// Re-resolve promises immediately to dodge false rejection from
							// subsequent errors
							if ( depth ) {
								process();
							} else {

								// Call an optional hook to record the stack, in case of exception
								// since it's otherwise lost when execution goes async
								if ( jQuery.Deferred.getStackHook ) {
									process.stackTrace = jQuery.Deferred.getStackHook();
								}
								window.setTimeout( process );
							}
						};
					}

					return jQuery.Deferred( function( newDefer ) {

						// progress_handlers.add( ... )
						tuples[ 0 ][ 3 ].add(
							resolve(
								0,
								newDefer,
								jQuery.isFunction( onProgress ) ?
									onProgress :
									Identity,
								newDefer.notifyWith
							)
						);

						// fulfilled_handlers.add( ... )
						tuples[ 1 ][ 3 ].add(
							resolve(
								0,
								newDefer,
								jQuery.isFunction( onFulfilled ) ?
									onFulfilled :
									Identity
							)
						);

						// rejected_handlers.add( ... )
						tuples[ 2 ][ 3 ].add(
							resolve(
								0,
								newDefer,
								jQuery.isFunction( onRejected ) ?
									onRejected :
									Thrower
							)
						);
					} ).promise();
				},

				// Get a promise for this deferred
				// If obj is provided, the promise aspect is added to the object
				promise: function( obj ) {
					return obj != null ? jQuery.extend( obj, promise ) : promise;
				}
			},
			deferred = {};

		// Add list-specific methods
		jQuery.each( tuples, function( i, tuple ) {
			var list = tuple[ 2 ],
				stateString = tuple[ 5 ];

			// promise.progress = list.add
			// promise.done = list.add
			// promise.fail = list.add
			promise[ tuple[ 1 ] ] = list.add;

			// Handle state
			if ( stateString ) {
				list.add(
					function() {

						// state = "resolved" (i.e., fulfilled)
						// state = "rejected"
						state = stateString;
					},

					// rejected_callbacks.disable
					// fulfilled_callbacks.disable
					tuples[ 3 - i ][ 2 ].disable,

					// progress_callbacks.lock
					tuples[ 0 ][ 2 ].lock
				);
			}

			// progress_handlers.fire
			// fulfilled_handlers.fire
			// rejected_handlers.fire
			list.add( tuple[ 3 ].fire );

			// deferred.notify = function() { deferred.notifyWith(...) }
			// deferred.resolve = function() { deferred.resolveWith(...) }
			// deferred.reject = function() { deferred.rejectWith(...) }
			deferred[ tuple[ 0 ] ] = function() {
				deferred[ tuple[ 0 ] + "With" ]( this === deferred ? undefined : this, arguments );
				return this;
			};

			// deferred.notifyWith = list.fireWith
			// deferred.resolveWith = list.fireWith
			// deferred.rejectWith = list.fireWith
			deferred[ tuple[ 0 ] + "With" ] = list.fireWith;
		} );

		// Make the deferred a promise
		promise.promise( deferred );

		// Call given func if any
		if ( func ) {
			func.call( deferred, deferred );
		}

		// All done!
		return deferred;
	},

	// Deferred helper
	when: function( singleValue ) {
		var

			// count of uncompleted subordinates
			remaining = arguments.length,

			// count of unprocessed arguments
			i = remaining,

			// subordinate fulfillment data
			resolveContexts = Array( i ),
			resolveValues = slice.call( arguments ),

			// the master Deferred
			master = jQuery.Deferred(),

			// subordinate callback factory
			updateFunc = function( i ) {
				return function( value ) {
					resolveContexts[ i ] = this;
					resolveValues[ i ] = arguments.length > 1 ? slice.call( arguments ) : value;
					if ( !( --remaining ) ) {
						master.resolveWith( resolveContexts, resolveValues );
					}
				};
			};

		// Single- and empty arguments are adopted like Promise.resolve
		if ( remaining <= 1 ) {
			adoptValue( singleValue, master.done( updateFunc( i ) ).resolve, master.reject );

			// Use .then() to unwrap secondary thenables (cf. gh-3000)
			if ( master.state() === "pending" ||
				jQuery.isFunction( resolveValues[ i ] && resolveValues[ i ].then ) ) {

				return master.then();
			}
		}

		// Multiple arguments are aggregated like Promise.all array elements
		while ( i-- ) {
			adoptValue( resolveValues[ i ], updateFunc( i ), master.reject );
		}

		return master.promise();
	}
} );

return jQuery;
} );
