# Supplementary material for: Metaproteome analysis reveals that syntrophy, competition, and phage-host interaction shape microbial communities in biogas plants
Source: Microbiome. 2019 Apr 27;7:69. doi: 10.1186/s40168-019-0673-y (PMC6486700; doi:10.1186/s40168-019-0673-y)
Supplement: Supplementary file 13 — An interactive version of Fig. 3. (ZIP 6150 kb) [file 40168_2019_673_MOESM13_ESM.zip › interactive_figure_3/bower_components/jquery/src/effects.js]

define( [
	"./core",
	"./var/document",
	"./var/rcssNum",
	"./var/rnothtmlwhite",
	"./css/var/cssExpand",
	"./css/var/isHiddenWithinTree",
	"./css/var/swap",
	"./css/adjustCSS",
	"./data/var/dataPriv",
	"./css/showHide",

	"./core/init",
	"./queue",
	"./deferred",
	"./traversing",
	"./manipulation",
	"./css",
	"./effects/Tween"
], function( jQuery, document, rcssNum, rnothtmlwhite, cssExpand, isHiddenWithinTree, swap,
	adjustCSS, dataPriv, showHide ) {

"use strict";

var
	fxNow, timerId,
	rfxtypes = /^(?:toggle|show|hide)$/,
	rrun = /queueHooks$/;

function raf() {
	if ( timerId ) {
		window.requestAnimationFrame( raf );
		jQuery.fx.tick();
	}
}

// Animations created synchronously will run synchronously
function createFxNow() {
	window.setTimeout( function() {
		fxNow = undefined;
	} );
	return ( fxNow = jQuery.now() );
}

// Generate parameters to create a standard animation
function genFx( type, includeWidth ) {
	var which,
		i = 0,
		attrs = { height: type };

	// If we include width, step value is 1 to do all cssExpand values,
	// otherwise step value is 2 to skip over Left and Right
	includeWidth = includeWidth ? 1 : 0;
	for ( ; i < 4; i += 2 - includeWidth ) {
		which = cssExpand[ i ];
		attrs[ "margin" + which ] = attrs[ "padding" + which ] = type;
	}

	if ( includeWidth ) {
		attrs.opacity = attrs.width = type;
	}

	return attrs;
}

function createTween( value, prop, animation ) {
	var tween,
		collection = ( Animation.tweeners[ prop ] || [] ).concat( Animation.tweeners[ "*" ] ),
		index = 0,
		length = collection.length;
	for ( ; index < length; index++ ) {
		if ( ( tween = collection[ index ].call( animation, prop, value ) ) ) {

			// We're done with this property
			return tween;
		}
	}
}

function defaultPrefilter( elem, props, opts ) {
	var prop, value, toggle, hooks, oldfire, propTween, restoreDisplay, display,
		isBox = "width" in props || "height" in props,
		anim = this,
		orig = {},
		style = elem.style,
		hidden = elem.nodeType && isHiddenWithinTree( elem ),
		dataShow = dataPriv.get( elem, "fxshow" );

	// Queue-skipping animations hijack the fx hooks
	if ( !opts.queue ) {
		hooks = jQuery._queueHooks( elem, "fx" );
		if ( hooks.unqueued == null ) {
			hooks.unqueued = 0;
			oldfire = hooks.empty.fire;
			hooks.empty.fire = function() {
				if ( !hooks.unqueued ) {
					oldfire();
				}
			};
		}
		hooks.unqueued++;

		anim.always( function() {

			// Ensure the complete handler is called before this completes
			anim.always( function() {
				hooks.unqueued--;
				if ( !jQuery.queue( elem, "fx" ).length ) {
					hooks.empty.fire();
				}
			} );
		} );
	}

	// Detect show/hide animations
	for ( prop in props ) {
		value = props[ prop ];
		if ( rfxtypes.test( value ) ) {
			delete props[ prop ];
			toggle = toggle || value === "toggle";
			if ( value === ( hidden ? "hide" : "show" ) ) {

				// Pretend to be hidden if this is a "show" and
				// there is still data from a stopped show/hide
				if ( value === "show" && dataShow && dataShow[ prop ] !== undefined ) {
					hidden = true;

				// Ignore all other no-op show/hide data
				} else {
					continue;
				}
			}
			orig[ prop ] = dataShow && dataShow[ prop ] || jQuery.style( elem, prop );
		}
	}

	// Bail out if this is a no-op like .hide().hide()
	propTween = !jQuery.isEmptyObject( props );
	if ( !propTween && jQuery.isEmptyObject( orig ) ) {
		return;
	}

	// Restrict "overflow" and "display" styles during box animations
	if ( isBox && elem.nodeType === 1 ) {

		// Support: IE <=9 - 11, Edge 12 - 13
		// Record all 3 overflow attributes because IE does not infer the shorthand
		// from identically-valued overflowX and overflowY
		opts.overflow = [ style.overflow, style.overflowX, style.overflowY ];

		// Identify a display type, preferring old show/hide data over the CSS cascade
		restoreDisplay = dataShow && dataShow.display;
		if ( restoreDisplay == null ) {
			restoreDisplay = dataPriv.get( elem, "display" );
		}
		display = jQuery.css( elem, "display" );
		if ( display === "none" ) {
			if ( restoreDisplay ) {
				display = restoreDisplay;
			} else {

				// Get nonempty value(s) by temporarily forcing visibility
				showHide( [ elem ], true );
				restoreDisplay = elem.style.display || restoreDisplay;
				display = jQuery.css( elem, "display" );
				showHide( [ elem ] );
			}
		}

		// Animate inline elements as inline-block
		if ( display === "inline" || display === "inline-block" && restoreDisplay != null ) {
			if ( jQuery.css( elem, "float" ) === "none" ) {

				// Restore the original display value at the end of pure show/hide animations
				if ( !propTween ) {
					anim.done( function() {
						style.display = restoreDisplay;
					} );
					if ( restoreDisplay == null ) {
						display = style.display;
						restoreDisplay = display === "none" ? "" : display;
					}
				}
				style.display = "inline-block";
			}
		}
	}

	if ( opts.overflow ) {
		style.overflow = "hidden";
		anim.always( function() {
			style.overflow = opts.overflow[ 0 ];
			style.overflowX = opts.overflow[ 1 ];
			style.overflowY = opts.overflow[ 2 ];
		} );
	}

	// Implement show/hide animations
	propTween = false;
	for ( prop in orig ) {

		// General show/hide setup for this element animation
		if ( !propTween ) {
			if ( dataShow ) {
				if ( "hidden" in dataShow ) {
					hidden = dataShow.hidden;
				}
			} else {
				dataShow = dataPriv.access( elem, "fxshow", { display: restoreDisplay } );
			}

			// Store hidden/visible for toggle so `.stop().toggle()` "reverses"
			if ( toggle ) {
				dataShow.hidden = !hidden;
			}

			// Show elements before animating them
			if ( hidden ) {
				showHide( [ elem ], true );
			}

			/* eslint-disable no-loop-func */

			anim.done( function() {

			/* eslint-enable no-loop-func */

				// The final step of a "hide" animation is actually hiding the element
				if ( !hidden ) {
					showHide( [ elem ] );
				}
				dataPriv.remove( elem, "fxshow" );
				for ( prop in orig ) {
					jQuery.style( elem, prop, orig[ prop ] );
				}
			} );
		}

		// Per-property setup
		propTween = createTween( hidden ? dataShow[ prop ] : 0, prop, anim );
		if ( !( prop in dataShow ) ) {
			dataShow[ prop ] = propTween.start;
			if ( hidden ) {
				propTween.end = propTween.start;
				propTween.start = 0;
			}
		}
	}
}

function propFilter( props, specialEasing ) {
	var index, name, easing, value, hooks;

	// camelCase, specialEasing and expand cssHook pass
	for ( index in props ) {
		name = jQuery.camelCase( index );
		easing = specialEasing[ name ];
		value = props[ index ];
		if ( jQuery.isArray( value ) ) {
			easing = value[ 1 ];
			value = props[ index ] = value[ 0 ];
		}

		if ( index !== name ) {
			props[ name ] = value;
			delete props[ index ];
		}

		hooks = jQuery.cssHooks[ name ];
		if ( hooks && "expand" in hooks ) {
			value = hooks.expand( value );
			delete props[ name ];

			// Not quite $.extend, this won't overwrite existing keys.
			// Reusing 'index' because we have the correct "name"
			for ( index in value ) {
				if ( !( index in props ) ) {
					props[ index ] = value[ index ];
					specialEasing[ index ] = easing;
				}
			}
		} else {
			specialEasing[ name ] = easing;
		}
	}
}

function Animation( elem, properties, options ) {
	var result,
		stopped,
		index = 0,
		length = Animation.prefilters.length,
		deferred = jQuery.Deferred().always( function() {

			// Don't match elem in the :animated selector
			delete tick.elem;
		} ),
		tick = function() {
			if ( stopped ) {
				return false;
			}
			var currentTime = fxNow || createFxNow(),
				remaining = Math.max( 0, animation.startTime + animation.duration - currentTime ),

				// Support: Android 2.3 only
				// Archaic crash bug won't allow us to use `1 - ( 0.5 || 0 )` (#12497)
				temp = remaining / animation.duration || 0,
				percent = 1 - temp,
				index = 0,
				length = animation.tweens.length;

			for ( ; index < length; index++ ) {
				animation.tweens[ index ].run( percent );
			}

			deferred.notifyWith( elem, [ animation, percent, remaining ] );

			if ( percent < 1 && length ) {
				return remaining;
			} else {
				deferred.resolveWith( elem, [ animation ] );
				return false;
			}
		},
		animation = deferred.promise( {
			elem: elem,
			props: jQuery.extend( {}, properties ),
			opts: jQuery.extend( true, {
				specialEasing: {},
				easing: jQuery.easing._default
			}, options ),
			originalProperties: properties,
			originalOptions: options,
			startTime: fxNow || createFxNow(),
			duration: options.duration,
			tweens: [],
			createTween: function( prop, end ) {
				var tween = jQuery.Tween( elem, animation.opts, prop, end,
						animation.opts.specialEasing[ prop ] || animation.opts.easing );
				animation.tweens.push( tween );
				return tween;
			},
			stop: function( gotoEnd ) {
				var index = 0,

					// If we are going to the end, we want to run all the tweens
					// otherwise we skip this part
					length = gotoEnd ? animation.tweens.length : 0;
				if ( stopped ) {
					return this;
				}
				stopped = true;
				for ( ; index < length; index++ ) {
					animation.tweens[ index ].run( 1 );
				}

				// Resolve when we played the last frame; otherwise, reject
				if ( gotoEnd ) {
					deferred.notifyWith( elem, [ animation, 1, 0 ] );
					deferred.resolveWith( elem, [ animation, gotoEnd ] );
				} else {
					deferred.rejectWith( elem, [ animation, gotoEnd ] );
				}
				return this;
			}
		} ),
		props = animation.props;

	propFilter( props, animation.opts.specialEasing );

	for ( ; index < length; index++ ) {
		result = Animation.prefilters[ index ].call( animation, elem, props, animation.opts );
		if ( result ) {
			if ( jQuery.isFunction( result.stop ) ) {
				jQuery._queueHooks( animation.elem, animation.opts.queue ).stop =
					jQuery.proxy( result.stop, result );
			}
			return result;
		}
	}

	jQuery.map( props, createTween, animation );

	if ( jQuery.isFunction( animation.opts.start ) ) {
		animation.opts.start.call( elem, animation );
	}

	jQuery.fx.timer(
		jQuery.extend( tick, {
			elem: elem,
			anim: animation,
			queue: animation.opts.queue
		} )
	);

	// attach callbacks from options
	return animation.progress( animation.opts.progress )
		.done( animation.opts.done, animation.opts.complete )
		.fail( animation.opts.fail )
		.always( animation.opts.always );
}

jQuery.Animation = jQuery.extend( Animation, {

	tweeners: {
		"*": [ function( prop, value ) {
			var tween = this.createTween( prop, value );
			adjustCSS( tween.elem, prop, rcssNum.exec( value ), tween );
			return tween;
		} ]
	},

	tweener: function( props, callback ) {
		if ( jQuery.isFunction( props ) ) {
			callback = props;
			props = [ "*" ];
		} else {
			props = props.match( rnothtmlwhite );
		}

		var prop,
			index = 0,
			length = props.length;

		for ( ; index < length; index++ ) {
			prop = props[ index ];
			Animation.tweeners[ prop ] = Animation.tweeners[ prop ] || [];
			Animation.tweeners[ prop ].unshift( callback );
		}
	},

	prefilters: [ defaultPrefilter ],

	prefilter: function( callback, prepend ) {
		if ( prepend ) {
			Animation.prefilters.unshift( callback );
		} else {
			Animation.prefilters.push( callback );
		}
	}
} );

jQuery.speed = function( speed, easing, fn ) {
	var opt = speed && typeof speed === "object" ? jQuery.extend( {}, speed ) : {
		complete: fn || !fn && easing ||
			jQuery.isFunction( speed ) && speed,
		duration: speed,
		easing: fn && easing || easing && !jQuery.isFunction( easing ) && easing
	};

	// Go to the end state if fx are off or if document is hidden
	if ( jQuery.fx.off || document.hidden ) {
		opt.duration = 0;

	} else {
		if ( typeof opt.duration !== "number" ) {
			if ( opt.duration in jQuery.fx.speeds ) {
				opt.duration = jQuery.fx.speeds[ opt.duration ];

			} else {
				opt.duration = jQuery.fx.speeds._default;
			}
		}
	}

	// Normalize opt.queue - true/undefined/null -> "fx"
	if ( opt.queue == null || opt.queue === true ) {
		opt.queue = "fx";
	}

	// Queueing
	opt.old = opt.complete;

	opt.complete = function() {
		if ( jQuery.isFunction( opt.old ) ) {
			opt.old.call( this );
		}

		if ( opt.queue ) {
			jQuery.dequeue( this, opt.queue );
		}
	};

	return opt;
};

jQuery.fn.extend( {
	fadeTo: function( speed, to, easing, callback ) {

		// Show any hidden elements after setting opacity to 0
		return this.filter( isHiddenWithinTree ).css( "opacity", 0 ).show()

			// Animate to the value specified
			.end().animate( { opacity: to }, speed, easing, callback );
	},
	animate: function( prop, speed, easing, callback ) {
		var empty = jQuery.isEmptyObject( prop ),
			optall = jQuery.speed( speed, easing, callback ),
			doAnimation = function() {

				// Operate on a copy of prop so per-property easing won't be lost
				var anim = Animation( this, jQuery.extend( {}, prop ), optall );

				// Empty animations, or finishing resolves immediately
				if ( empty || dataPriv.get( this, "finish" ) ) {
					anim.stop( true );
				}
			};
			doAnimation.finish = doAnimation;

		return empty || optall.queue === false ?
			this.each( doAnimation ) :
			this.queue( optall.queue, doAnimation );
	},
	stop: function( type, clearQueue, gotoEnd ) {
		var stopQueue = function( hooks ) {
			var stop = hooks.stop;
			delete hooks.stop;
			stop( gotoEnd );
		};

		if ( typeof type !== "string" ) {
			gotoEnd = clearQueue;
			clearQueue = type;
			type = undefined;
		}
		if ( clearQueue && type !== false ) {
			this.queue( type || "fx", [] );
		}

		return this.each( function() {
			var dequeue = true,
				index = type != null && type + "queueHooks",
				timers = jQuery.timers,
				data = dataPriv.get( this );

			if ( index ) {
				if ( data[ index ] && data[ index ].stop ) {
					stopQueue( data[ index ] );
				}
			} else {
				for ( index in data ) {
					if ( data[ index ] && data[ index ].stop && rrun.test( index ) ) {
						stopQueue( data[ index ] );
					}
				}
			}

			for ( index = timers.length; index--; ) {
				if ( timers[ index ].elem === this &&
					( type == null || timers[ index ].queue === type ) ) {

					timers[ index ].anim.stop( gotoEnd );
					dequeue = false;
					timers.splice( index, 1 );
				}
			}

			// Start the next in the queue if the last step wasn't forced.
			// Timers currently will call their complete callbacks, which
			// will dequeue but only if they were gotoEnd.
			if ( dequeue || !gotoEnd ) {
				jQuery.dequeue( this, type );
			}
		} );
	},
	finish: function( type ) {
		if ( type !== false ) {
			type = type || "fx";
		}
		return this.each( function() {
			var index,
				data = dataPriv.get( this ),
				queue = data[ type + "queue" ],
				hooks = data[ type + "queueHooks" ],
				timers = jQuery.timers,
				length = queue ? queue.length : 0;

			// Enable finishing flag on private data
			data.finish = true;

			// Empty the queue first
			jQuery.queue( this, type, [] );

			if ( hooks && hooks.stop ) {
				hooks.stop.call( this, true );
			}

			// Look for any active animations, and finish them
			for ( index = timers.length; index--; ) {
				if ( timers[ index ].elem === this && timers[ index ].queue === type ) {
					timers[ index ].anim.stop( true );
					timers.splice( index, 1 );
				}
			}

			// Look for any animations in the old queue and finish them
			for ( index = 0; index < length; index++ ) {
				if ( queue[ index ] && queue[ index ].finish ) {
					queue[ index ].finish.call( this );
				}
			}

			// Turn off finishing flag
			delete data.finish;
		} );
	}
} );

jQuery.each( [ "toggle", "show", "hide" ], function( i, name ) {
	var cssFn = jQuery.fn[ name ];
	jQuery.fn[ name ] = function( speed, easing, callback ) {
		return speed == null || typeof speed === "boolean" ?
			cssFn.apply( this, arguments ) :
			this.animate( genFx( name, true ), speed, easing, callback );
	};
} );

// Generate shortcuts for custom animations
jQuery.each( {
	slideDown: genFx( "show" ),
	slideUp: genFx( "hide" ),
	slideToggle: genFx( "toggle" ),
	fadeIn: { opacity: "show" },
	fadeOut: { opacity: "hide" },
	fadeToggle: { opacity: "toggle" }
}, function( name, props ) {
	jQuery.fn[ name ] = function( speed, easing, callback ) {
		return this.animate( props, speed, easing, callback );
	};
} );

jQuery.timers = [];
jQuery.fx.tick = function() {
	var timer,
		i = 0,
		timers = jQuery.timers;

	fxNow = jQuery.now();

	for ( ; i < timers.length; i++ ) {
		timer = timers[ i ];

		// Checks the timer has not already been removed
		if ( !timer() && timers[ i ] === timer ) {
			timers.splice( i--, 1 );
		}
	}

	if ( !timers.length ) {
		jQuery.fx.stop();
	}
	fxNow = undefined;
};

jQuery.fx.timer = function( timer ) {
	jQuery.timers.push( timer );
	if ( timer() ) {
		jQuery.fx.start();
	} else {
		jQuery.timers.pop();
	}
};

jQuery.fx.interval = 13;
jQuery.fx.start = function() {
	if ( !timerId ) {
		timerId = window.requestAnimationFrame ?
			window.requestAnimationFrame( raf ) :
			window.setInterval( jQuery.fx.tick, jQuery.fx.interval );
	}
};

jQuery.fx.stop = function() {
	if ( window.cancelAnimationFrame ) {
		window.cancelAnimationFrame( timerId );
	} else {
		window.clearInterval( timerId );
	}

	timerId = null;
};

jQuery.fx.speeds = {
	slow: 600,
	fast: 200,

	// Default speed
	_default: 400
};

return jQuery;
} );
