# Supplementary material for: Metaproteome analysis reveals that syntrophy, competition, and phage-host interaction shape microbial communities in biogas plants
Source: Microbiome. 2019 Apr 27;7:69. doi: 10.1186/s40168-019-0673-y (PMC6486700; doi:10.1186/s40168-019-0673-y)
Supplement: Supplementary file 13 — An interactive version of Fig. 3. (ZIP 6150 kb) [file 40168_2019_673_MOESM13_ESM.zip › interactive_figure_3/bower_components/jquery/src/event/ajax.js]

define( [
	"../core",
	"../event"
], function( jQuery ) {

"use strict";

// Attach a bunch of functions for handling common AJAX events
jQuery.each( [
	"ajaxStart",
	"ajaxStop",
	"ajaxComplete",
	"ajaxError",
	"ajaxSuccess",
	"ajaxSend"
], function( i, type ) {
	jQuery.fn[ type ] = function( fn ) {
		return this.on( type, fn );
	};
} );

} );
