# Supplementary material for: Metaproteome analysis reveals that syntrophy, competition, and phage-host interaction shape microbial communities in biogas plants
Source: Microbiome. 2019 Apr 27;7:69. doi: 10.1186/s40168-019-0673-y (PMC6486700; doi:10.1186/s40168-019-0673-y)
Supplement: Supplementary file 13 — An interactive version of Fig. 3. (ZIP 6150 kb) [file 40168_2019_673_MOESM13_ESM.zip › interactive_figure_3/bower_components/jquery/src/event/alias.js]

define( [
	"../core",

	"../event",
	"./trigger"
], function( jQuery ) {

"use strict";

jQuery.each( ( "blur focus focusin focusout resize scroll click dblclick " +
	"mousedown mouseup mousemove mouseover mouseout mouseenter mouseleave " +
	"change select submit keydown keypress keyup contextmenu" ).split( " " ),
	function( i, name ) {

	// Handle event binding
	jQuery.fn[ name ] = function( data, fn ) {
		return arguments.length > 0 ?
			this.on( name, null, data, fn ) :
			this.trigger( name );
	};
} );

jQuery.fn.extend( {
	hover: function( fnOver, fnOut ) {
		return this.mouseenter( fnOver ).mouseleave( fnOut || fnOver );
	}
} );

} );
