# Supplementary material for: Metaproteome analysis reveals that syntrophy, competition, and phage-host interaction shape microbial communities in biogas plants
Source: Microbiome. 2019 Apr 27;7:69. doi: 10.1186/s40168-019-0673-y (PMC6486700; doi:10.1186/s40168-019-0673-y)
Supplement: Supplementary file 13 — An interactive version of Fig. 3. (ZIP 6150 kb) [file 40168_2019_673_MOESM13_ESM.zip › interactive_figure_3/bower_components/jquery/src/jquery.js]

define( [
	"./core",
	"./selector",
	"./traversing",
	"./callbacks",
	"./deferred",
	"./deferred/exceptionHook",
	"./core/ready",
	"./data",
	"./queue",
	"./queue/delay",
	"./attributes",
	"./event",
	"./event/alias",
	"./event/focusin",
	"./manipulation",
	"./manipulation/_evalUrl",
	"./wrap",
	"./css",
	"./css/hiddenVisibleSelectors",
	"./serialize",
	"./ajax",
	"./ajax/xhr",
	"./ajax/script",
	"./ajax/jsonp",
	"./ajax/load",
	"./event/ajax",
	"./effects",
	"./effects/animatedSelector",
	"./offset",
	"./dimensions",
	"./deprecated",
	"./exports/amd",
	"./exports/global"
], function( jQuery ) {

"use strict";

return jQuery;

} );
