# Supplementary material for: Metaproteome analysis reveals that syntrophy, competition, and phage-host interaction shape microbial communities in biogas plants
Source: Microbiome. 2019 Apr 27;7:69. doi: 10.1186/s40168-019-0673-y (PMC6486700; doi:10.1186/s40168-019-0673-y)
Supplement: Supplementary file 13 — An interactive version of Fig. 3. (ZIP 6150 kb) [file 40168_2019_673_MOESM13_ESM.zip › interactive_figure_3/bower_components/jquery/src/manipulation.js]

define( [
	"./core",
	"./var/concat",
	"./var/push",
	"./core/access",
	"./manipulation/var/rcheckableType",
	"./manipulation/var/rtagName",
	"./manipulation/var/rscriptType",
	"./manipulation/wrapMap",
	"./manipulation/getAll",
	"./manipulation/setGlobalEval",
	"./manipulation/buildFragment",
	"./manipulation/support",

	"./data/var/dataPriv",
	"./data/var/dataUser",
	"./data/var/acceptData",
	"./core/DOMEval",

	"./core/init",
	"./traversing",
	"./selector",
	"./event"
], function( jQuery, concat, push, access,
	rcheckableType, rtagName, rscriptType,
	wrapMap, getAll, setGlobalEval, buildFragment, support,
	dataPriv, dataUser, acceptData, DOMEval ) {

"use strict";

var

	/* eslint-disable max-len */

	// See https://github.com/eslint/eslint/issues/3229
	rxhtmlTag = /<(?!area|br|col|embed|hr|img|input|link|meta|param)(([a-z][^\/\0>\x20\t\r\n\f]*)[^>]*)\/>/gi,

	/* eslint-enable */

	// Support: IE <=10 - 11, Edge 12 - 13
	// In IE/Edge using regex groups here causes severe slowdowns.
	// See https://connect.microsoft.com/IE/feedback/details/1736512/
	rnoInnerhtml = /<script|<style|<link/i,

	// checked="checked" or checked
	rchecked = /checked\s*(?:[^=]|=\s*.checked.)/i,
	rscriptTypeMasked = /^true\/(.*)/,
	rcleanScript = /^\s*<!(?:\[CDATA\[|--)|(?:\]\]|--)>\s*$/g;

function manipulationTarget( elem, content ) {
	if ( jQuery.nodeName( elem, "table" ) &&
		jQuery.nodeName( content.nodeType !== 11 ? content : content.firstChild, "tr" ) ) {

		return elem.getElementsByTagName( "tbody" )[ 0 ] || elem;
	}

	return elem;
}

// Replace/restore the type attribute of script elements for safe DOM manipulation
function disableScript( elem ) {
	elem.type = ( elem.getAttribute( "type" ) !== null ) + "/" + elem.type;
	return elem;
}
function restoreScript( elem ) {
	var match = rscriptTypeMasked.exec( elem.type );

	if ( match ) {
		elem.type = match[ 1 ];
	} else {
		elem.removeAttribute( "type" );
	}

	return elem;
}

function cloneCopyEvent( src, dest ) {
	var i, l, type, pdataOld, pdataCur, udataOld, udataCur, events;

	if ( dest.nodeType !== 1 ) {
		return;
	}

	// 1. Copy private data: events, handlers, etc.
	if ( dataPriv.hasData( src ) ) {
		pdataOld = dataPriv.access( src );
		pdataCur = dataPriv.set( dest, pdataOld );
		events = pdataOld.events;

		if ( events ) {
			delete pdataCur.handle;
			pdataCur.events = {};

			for ( type in events ) {
				for ( i = 0, l = events[ type ].length; i < l; i++ ) {
					jQuery.event.add( dest, type, events[ type ][ i ] );
				}
			}
		}
	}

	// 2. Copy user data
	if ( dataUser.hasData( src ) ) {
		udataOld = dataUser.access( src );
		udataCur = jQuery.extend( {}, udataOld );

		dataUser.set( dest, udataCur );
	}
}

// Fix IE bugs, see support tests
function fixInput( src, dest ) {
	var nodeName = dest.nodeName.toLowerCase();

	// Fails to persist the checked state of a cloned checkbox or radio button.
	if ( nodeName === "input" && rcheckableType.test( src.type ) ) {
		dest.checked = src.checked;

	// Fails to return the selected option to the default selected state when cloning options
	} else if ( nodeName === "input" || nodeName === "textarea" ) {
		dest.defaultValue = src.defaultValue;
	}
}

function domManip( collection, args, callback, ignored ) {

	// Flatten any nested arrays
	args = concat.apply( [], args );

	var fragment, first, scripts, hasScripts, node, doc,
		i = 0,
		l = collection.length,
		iNoClone = l - 1,
		value = args[ 0 ],
		isFunction = jQuery.isFunction( value );

	// We can't cloneNode fragments that contain checked, in WebKit
	if ( isFunction ||
			( l > 1 && typeof value === "string" &&
				!support.checkClone && rchecked.test( value ) ) ) {
		return collection.each( function( index ) {
			var self = collection.eq( index );
			if ( isFunction ) {
				args[ 0 ] = value.call( this, index, self.html() );
			}
			domManip( self, args, callback, ignored );
		} );
	}

	if ( l ) {
		fragment = buildFragment( args, collection[ 0 ].ownerDocument, false, collection, ignored );
		first = fragment.firstChild;

		if ( fragment.childNodes.length === 1 ) {
			fragment = first;
		}

		// Require either new content or an interest in ignored elements to invoke the callback
		if ( first || ignored ) {
			scripts = jQuery.map( getAll( fragment, "script" ), disableScript );
			hasScripts = scripts.length;

			// Use the original fragment for the last item
			// instead of the first because it can end up
			// being emptied incorrectly in certain situations (#8070).
			for ( ; i < l; i++ ) {
				node = fragment;

				if ( i !== iNoClone ) {
					node = jQuery.clone( node, true, true );

					// Keep references to cloned scripts for later restoration
					if ( hasScripts ) {

						// Support: Android <=4.0 only, PhantomJS 1 only
						// push.apply(_, arraylike) throws on ancient WebKit
						jQuery.merge( scripts, getAll( node, "script" ) );
					}
				}

				callback.call( collection[ i ], node, i );
			}

			if ( hasScripts ) {
				doc = scripts[ scripts.length - 1 ].ownerDocument;

				// Reenable scripts
				jQuery.map( scripts, restoreScript );

				// Evaluate executable scripts on first document insertion
				for ( i = 0; i < hasScripts; i++ ) {
					node = scripts[ i ];
					if ( rscriptType.test( node.type || "" ) &&
						!dataPriv.access( node, "globalEval" ) &&
						jQuery.contains( doc, node ) ) {

						if ( node.src ) {

							// Optional AJAX dependency, but won't run scripts if not present
							if ( jQuery._evalUrl ) {
								jQuery._evalUrl( node.src );
							}
						} else {
							DOMEval( node.textContent.replace( rcleanScript, "" ), doc );
						}
					}
				}
			}
		}
	}

	return collection;
}

function remove( elem, selector, keepData ) {
	var node,
		nodes = selector ? jQuery.filter( selector, elem ) : elem,
		i = 0;

	for ( ; ( node = nodes[ i ] ) != null; i++ ) {
		if ( !keepData && node.nodeType === 1 ) {
			jQuery.cleanData( getAll( node ) );
		}

		if ( node.parentNode ) {
			if ( keepData && jQuery.contains( node.ownerDocument, node ) ) {
				setGlobalEval( getAll( node, "script" ) );
			}
			node.parentNode.removeChild( node );
		}
	}

	return elem;
}

jQuery.extend( {
	htmlPrefilter: function( html ) {
		return html.replace( rxhtmlTag, "<$1></$2>" );
	},

	clone: function( elem, dataAndEvents, deepDataAndEvents ) {
		var i, l, srcElements, destElements,
			clone = elem.cloneNode( true ),
			inPage = jQuery.contains( elem.ownerDocument, elem );

		// Fix IE cloning issues
		if ( !support.noCloneChecked && ( elem.nodeType === 1 || elem.nodeType === 11 ) &&
				!jQuery.isXMLDoc( elem ) ) {

			// We eschew Sizzle here for performance reasons: https://jsperf.com/getall-vs-sizzle/2
			destElements = getAll( clone );
			srcElements = getAll( elem );

			for ( i = 0, l = srcElements.length; i < l; i++ ) {
				fixInput( srcElements[ i ], destElements[ i ] );
			}
		}

		// Copy the events from the original to the clone
		if ( dataAndEvents ) {
			if ( deepDataAndEvents ) {
				srcElements = srcElements || getAll( elem );
				destElements = destElements || getAll( clone );

				for ( i = 0, l = srcElements.length; i < l; i++ ) {
					cloneCopyEvent( srcElements[ i ], destElements[ i ] );
				}
			} else {
				cloneCopyEvent( elem, clone );
			}
		}

		// Preserve script evaluation history
		destElements = getAll( clone, "script" );
		if ( destElements.length > 0 ) {
			setGlobalEval( destElements, !inPage && getAll( elem, "script" ) );
		}

		// Return the cloned set
		return clone;
	},

	cleanData: function( elems ) {
		var data, elem, type,
			special = jQuery.event.special,
			i = 0;

		for ( ; ( elem = elems[ i ] ) !== undefined; i++ ) {
			if ( acceptData( elem ) ) {
				if ( ( data = elem[ dataPriv.expando ] ) ) {
					if ( data.events ) {
						for ( type in data.events ) {
							if ( special[ type ] ) {
								jQuery.event.remove( elem, type );

							// This is a shortcut to avoid jQuery.event.remove's overhead
							} else {
								jQuery.removeEvent( elem, type, data.handle );
							}
						}
					}

					// Support: Chrome <=35 - 45+
					// Assign undefined instead of using delete, see Data#remove
					elem[ dataPriv.expando ] = undefined;
				}
				if ( elem[ dataUser.expando ] ) {

					// Support: Chrome <=35 - 45+
					// Assign undefined instead of using delete, see Data#remove
					elem[ dataUser.expando ] = undefined;
				}
			}
		}
	}
} );

jQuery.fn.extend( {
	detach: function( selector ) {
		return remove( this, selector, true );
	},

	remove: function( selector ) {
		return remove( this, selector );
	},

	text: function( value ) {
		return access( this, function( value ) {
			return value === undefined ?
				jQuery.text( this ) :
				this.empty().each( function() {
					if ( this.nodeType === 1 || this.nodeType === 11 || this.nodeType === 9 ) {
						this.textContent = value;
					}
				} );
		}, null, value, arguments.length );
	},

	append: function() {
		return domManip( this, arguments, function( elem ) {
			if ( this.nodeType === 1 || this.nodeType === 11 || this.nodeType === 9 ) {
				var target = manipulationTarget( this, elem );
				target.appendChild( elem );
			}
		} );
	},

	prepend: function() {
		return domManip( this, arguments, function( elem ) {
			if ( this.nodeType === 1 || this.nodeType === 11 || this.nodeType === 9 ) {
				var target = manipulationTarget( this, elem );
				target.insertBefore( elem, target.firstChild );
			}
		} );
	},

	before: function() {
		return domManip( this, arguments, function( elem ) {
			if ( this.parentNode ) {
				this.parentNode.insertBefore( elem, this );
			}
		} );
	},

	after: function() {
		return domManip( this, arguments, function( elem ) {
			if ( this.parentNode ) {
				this.parentNode.insertBefore( elem, this.nextSibling );
			}
		} );
	},

	empty: function() {
		var elem,
			i = 0;

		for ( ; ( elem = this[ i ] ) != null; i++ ) {
			if ( elem.nodeType === 1 ) {

				// Prevent memory leaks
				jQuery.cleanData( getAll( elem, false ) );

				// Remove any remaining nodes
				elem.textContent = "";
			}
		}

		return this;
	},

	clone: function( dataAndEvents, deepDataAndEvents ) {
		dataAndEvents = dataAndEvents == null ? false : dataAndEvents;
		deepDataAndEvents = deepDataAndEvents == null ? dataAndEvents : deepDataAndEvents;

		return this.map( function() {
			return jQuery.clone( this, dataAndEvents, deepDataAndEvents );
		} );
	},

	html: function( value ) {
		return access( this, function( value ) {
			var elem = this[ 0 ] || {},
				i = 0,
				l = this.length;

			if ( value === undefined && elem.nodeType === 1 ) {
				return elem.innerHTML;
			}

			// See if we can take a shortcut and just use innerHTML
			if ( typeof value === "string" && !rnoInnerhtml.test( value ) &&
				!wrapMap[ ( rtagName.exec( value ) || [ "", "" ] )[ 1 ].toLowerCase() ] ) {

				value = jQuery.htmlPrefilter( value );

				try {
					for ( ; i < l; i++ ) {
						elem = this[ i ] || {};

						// Remove element nodes and prevent memory leaks
						if ( elem.nodeType === 1 ) {
							jQuery.cleanData( getAll( elem, false ) );
							elem.innerHTML = value;
						}
					}

					elem = 0;

				// If using innerHTML throws an exception, use the fallback method
				} catch ( e ) {}
			}

			if ( elem ) {
				this.empty().append( value );
			}
		}, null, value, arguments.length );
	},

	replaceWith: function() {
		var ignored = [];

		// Make the changes, replacing each non-ignored context element with the new content
		return domManip( this, arguments, function( elem ) {
			var parent = this.parentNode;

			if ( jQuery.inArray( this, ignored ) < 0 ) {
				jQuery.cleanData( getAll( this ) );
				if ( parent ) {
					parent.replaceChild( elem, this );
				}
			}

		// Force callback invocation
		}, ignored );
	}
} );

jQuery.each( {
	appendTo: "append",
	prependTo: "prepend",
	insertBefore: "before",
	insertAfter: "after",
	replaceAll: "replaceWith"
}, function( name, original ) {
	jQuery.fn[ name ] = function( selector ) {
		var elems,
			ret = [],
			insert = jQuery( selector ),
			last = insert.length - 1,
			i = 0;

		for ( ; i <= last; i++ ) {
			elems = i === last ? this : this.clone( true );
			jQuery( insert[ i ] )[ original ]( elems );

			// Support: Android <=4.0 only, PhantomJS 1 only
			// .get() because push.apply(_, arraylike) throws on ancient WebKit
			push.apply( ret, elems.get() );
		}

		return this.pushStack( ret );
	};
} );

return jQuery;
} );
