# Supplementary material for: Metaproteome analysis reveals that syntrophy, competition, and phage-host interaction shape microbial communities in biogas plants
Source: Microbiome. 2019 Apr 27;7:69. doi: 10.1186/s40168-019-0673-y (PMC6486700; doi:10.1186/s40168-019-0673-y)
Supplement: Supplementary file 13 — An interactive version of Fig. 3. (ZIP 6150 kb) [file 40168_2019_673_MOESM13_ESM.zip › interactive_figure_3/bower_components/jquery/src/manipulation/_evalUrl.js]

define( [
	"../ajax"
], function( jQuery ) {

"use strict";

jQuery._evalUrl = function( url ) {
	return jQuery.ajax( {
		url: url,

		// Make this explicit, since user can override this through ajaxSetup (#11264)
		type: "GET",
		dataType: "script",
		cache: true,
		async: false,
		global: false,
		"throws": true
	} );
};

return jQuery._evalUrl;

} );
