# Supplementary material for: Metaproteome analysis reveals that syntrophy, competition, and phage-host interaction shape microbial communities in biogas plants
Source: Microbiome. 2019 Apr 27;7:69. doi: 10.1186/s40168-019-0673-y (PMC6486700; doi:10.1186/s40168-019-0673-y)
Supplement: Supplementary file 13 — An interactive version of Fig. 3. (ZIP 6150 kb) [file 40168_2019_673_MOESM13_ESM.zip › interactive_figure_3/bower_components/jquery/src/manipulation/buildFragment.js]

define( [
	"../core",
	"./var/rtagName",
	"./var/rscriptType",
	"./wrapMap",
	"./getAll",
	"./setGlobalEval"
], function( jQuery, rtagName, rscriptType, wrapMap, getAll, setGlobalEval ) {

"use strict";

var rhtml = /<|&#?\w+;/;

function buildFragment( elems, context, scripts, selection, ignored ) {
	var elem, tmp, tag, wrap, contains, j,
		fragment = context.createDocumentFragment(),
		nodes = [],
		i = 0,
		l = elems.length;

	for ( ; i < l; i++ ) {
		elem = elems[ i ];

		if ( elem || elem === 0 ) {

			// Add nodes directly
			if ( jQuery.type( elem ) === "object" ) {

				// Support: Android <=4.0 only, PhantomJS 1 only
				// push.apply(_, arraylike) throws on ancient WebKit
				jQuery.merge( nodes, elem.nodeType ? [ elem ] : elem );

			// Convert non-html into a text node
			} else if ( !rhtml.test( elem ) ) {
				nodes.push( context.createTextNode( elem ) );

			// Convert html into DOM nodes
			} else {
				tmp = tmp || fragment.appendChild( context.createElement( "div" ) );

				// Deserialize a standard representation
				tag = ( rtagName.exec( elem ) || [ "", "" ] )[ 1 ].toLowerCase();
				wrap = wrapMap[ tag ] || wrapMap._default;
				tmp.innerHTML = wrap[ 1 ] + jQuery.htmlPrefilter( elem ) + wrap[ 2 ];

				// Descend through wrappers to the right content
				j = wrap[ 0 ];
				while ( j-- ) {
					tmp = tmp.lastChild;
				}

				// Support: Android <=4.0 only, PhantomJS 1 only
				// push.apply(_, arraylike) throws on ancient WebKit
				jQuery.merge( nodes, tmp.childNodes );

				// Remember the top-level container
				tmp = fragment.firstChild;

				// Ensure the created nodes are orphaned (#12392)
				tmp.textContent = "";
			}
		}
	}

	// Remove wrapper from fragment
	fragment.textContent = "";

	i = 0;
	while ( ( elem = nodes[ i++ ] ) ) {

		// Skip elements already in the context collection (trac-4087)
		if ( selection && jQuery.inArray( elem, selection ) > -1 ) {
			if ( ignored ) {
				ignored.push( elem );
			}
			continue;
		}

		contains = jQuery.contains( elem.ownerDocument, elem );

		// Append to fragment
		tmp = getAll( fragment.appendChild( elem ), "script" );

		// Preserve script evaluation history
		if ( contains ) {
			setGlobalEval( tmp );
		}

		// Capture executables
		if ( scripts ) {
			j = 0;
			while ( ( elem = tmp[ j++ ] ) ) {
				if ( rscriptType.test( elem.type || "" ) ) {
					scripts.push( elem );
				}
			}
		}
	}

	return fragment;
}

return buildFragment;
} );
