# Supplementary material for: Metaproteome analysis reveals that syntrophy, competition, and phage-host interaction shape microbial communities in biogas plants
Source: Microbiome. 2019 Apr 27;7:69. doi: 10.1186/s40168-019-0673-y (PMC6486700; doi:10.1186/s40168-019-0673-y)
Supplement: Supplementary file 13 — An interactive version of Fig. 3. (ZIP 6150 kb) [file 40168_2019_673_MOESM13_ESM.zip › interactive_figure_3/bower_components/jquery/src/manipulation/getAll.js]

define( [
	"../core"
], function( jQuery ) {

"use strict";

function getAll( context, tag ) {

	// Support: IE <=9 - 11 only
	// Use typeof to avoid zero-argument method invocation on host objects (#15151)
	var ret;

	if ( typeof context.getElementsByTagName !== "undefined" ) {
		ret = context.getElementsByTagName( tag || "*" );

	} else if ( typeof context.querySelectorAll !== "undefined" ) {
		ret = context.querySelectorAll( tag || "*" );

	} else {
		ret = [];
	}

	if ( tag === undefined || tag && jQuery.nodeName( context, tag ) ) {
		return jQuery.merge( [ context ], ret );
	}

	return ret;
}

return getAll;
} );
