# Supplementary material for: Metaproteome analysis reveals that syntrophy, competition, and phage-host interaction shape microbial communities in biogas plants
Source: Microbiome. 2019 Apr 27;7:69. doi: 10.1186/s40168-019-0673-y (PMC6486700; doi:10.1186/s40168-019-0673-y)
Supplement: Supplementary file 13 — An interactive version of Fig. 3. (ZIP 6150 kb) [file 40168_2019_673_MOESM13_ESM.zip › interactive_figure_3/bower_components/jquery/src/manipulation/setGlobalEval.js]

define( [
	"../data/var/dataPriv"
], function( dataPriv ) {

"use strict";

// Mark scripts as having already been evaluated
function setGlobalEval( elems, refElements ) {
	var i = 0,
		l = elems.length;

	for ( ; i < l; i++ ) {
		dataPriv.set(
			elems[ i ],
			"globalEval",
			!refElements || dataPriv.get( refElements[ i ], "globalEval" )
		);
	}
}

return setGlobalEval;
} );
