# Supplementary material for: Metaproteome analysis reveals that syntrophy, competition, and phage-host interaction shape microbial communities in biogas plants
Source: Microbiome. 2019 Apr 27;7:69. doi: 10.1186/s40168-019-0673-y (PMC6486700; doi:10.1186/s40168-019-0673-y)
Supplement: Supplementary file 13 — An interactive version of Fig. 3. (ZIP 6150 kb) [file 40168_2019_673_MOESM13_ESM.zip › interactive_figure_3/bower_components/jquery/src/manipulation/support.js]

define( [
	"../var/document",
	"../var/support"
], function( document, support ) {

"use strict";

( function() {
	var fragment = document.createDocumentFragment(),
		div = fragment.appendChild( document.createElement( "div" ) ),
		input = document.createElement( "input" );

	// Support: Android 4.0 - 4.3 only
	// Check state lost if the name is set (#11217)
	// Support: Windows Web Apps (WWA)
	// `name` and `type` must use .setAttribute for WWA (#14901)
	input.setAttribute( "type", "radio" );
	input.setAttribute( "checked", "checked" );
	input.setAttribute( "name", "t" );

	div.appendChild( input );

	// Support: Android <=4.1 only
	// Older WebKit doesn't clone checked state correctly in fragments
	support.checkClone = div.cloneNode( true ).cloneNode( true ).lastChild.checked;

	// Support: IE <=11 only
	// Make sure textarea (and checkbox) defaultValue is properly cloned
	div.innerHTML = "<textarea>x</textarea>";
	support.noCloneChecked = !!div.cloneNode( true ).lastChild.defaultValue;
} )();

return support;

} );
