# Supplementary material for: Metaproteome analysis reveals that syntrophy, competition, and phage-host interaction shape microbial communities in biogas plants
Source: Microbiome. 2019 Apr 27;7:69. doi: 10.1186/s40168-019-0673-y (PMC6486700; doi:10.1186/s40168-019-0673-y)
Supplement: Supplementary file 13 — An interactive version of Fig. 3. (ZIP 6150 kb) [file 40168_2019_673_MOESM13_ESM.zip › interactive_figure_3/bower_components/jquery/src/selector-native.js]

define( [
	"./core",
	"./var/document",
	"./var/documentElement",
	"./var/hasOwn",
	"./var/indexOf"
], function( jQuery, document, documentElement, hasOwn, indexOf ) {

"use strict";

/*
 * Optional (non-Sizzle) selector module for custom builds.
 *
 * Note that this DOES NOT SUPPORT many documented jQuery
 * features in exchange for its smaller size:
 *
 * Attribute not equal selector
 * Positional selectors (:first; :eq(n); :odd; etc.)
 * Type selectors (:input; :checkbox; :button; etc.)
 * State-based selectors (:animated; :visible; :hidden; etc.)
 * :has(selector)
 * :not(complex selector)
 * custom selectors via Sizzle extensions
 * Leading combinators (e.g., $collection.find("> *"))
 * Reliable functionality on XML fragments
 * Requiring all parts of a selector to match elements under context
 *   (e.g., $div.find("div > *") now matches children of $div)
 * Matching against non-elements
 * Reliable sorting of disconnected nodes
 * querySelectorAll bug fixes (e.g., unreliable :focus on WebKit)
 *
 * If any of these are unacceptable tradeoffs, either use Sizzle or
 * customize this stub for the project's specific needs.
 */

var hasDuplicate, sortInput,
	sortStable = jQuery.expando.split( "" ).sort( sortOrder ).join( "" ) === jQuery.expando,
	matches = documentElement.matches ||
		documentElement.webkitMatchesSelector ||
		documentElement.mozMatchesSelector ||
		documentElement.oMatchesSelector ||
		documentElement.msMatchesSelector,

	// CSS string/identifier serialization
	// https://drafts.csswg.org/cssom/#common-serializing-idioms
	rcssescape = /([\0-\x1f\x7f]|^-?\d)|^-$|[^\x80-\uFFFF\w-]/g,
	fcssescape = function( ch, asCodePoint ) {
		if ( asCodePoint ) {

			// U+0000 NULL becomes U+FFFD REPLACEMENT CHARACTER
			if ( ch === "\0" ) {
				return "\uFFFD";
			}

			// Control characters and (dependent upon position) numbers get escaped as code points
			return ch.slice( 0, -1 ) + "\\" + ch.charCodeAt( ch.length - 1 ).toString( 16 ) + " ";
		}

		// Other potentially-special ASCII characters get backslash-escaped
		return "\\" + ch;
	};

function sortOrder( a, b ) {

	// Flag for duplicate removal
	if ( a === b ) {
		hasDuplicate = true;
		return 0;
	}

	// Sort on method existence if only one input has compareDocumentPosition
	var compare = !a.compareDocumentPosition - !b.compareDocumentPosition;
	if ( compare ) {
		return compare;
	}

	// Calculate position if both inputs belong to the same document
	compare = ( a.ownerDocument || a ) === ( b.ownerDocument || b ) ?
		a.compareDocumentPosition( b ) :

		// Otherwise we know they are disconnected
		1;

	// Disconnected nodes
	if ( compare & 1 ) {

		// Choose the first element that is related to our preferred document
		if ( a === document || a.ownerDocument === document &&
			jQuery.contains( document, a ) ) {
			return -1;
		}
		if ( b === document || b.ownerDocument === document &&
			jQuery.contains( document, b ) ) {
			return 1;
		}

		// Maintain original order
		return sortInput ?
			( indexOf.call( sortInput, a ) - indexOf.call( sortInput, b ) ) :
			0;
	}

	return compare & 4 ? -1 : 1;
}

function uniqueSort( results ) {
	var elem,
		duplicates = [],
		j = 0,
		i = 0;

	hasDuplicate = false;
	sortInput = !sortStable && results.slice( 0 );
	results.sort( sortOrder );

	if ( hasDuplicate ) {
		while ( ( elem = results[ i++ ] ) ) {
			if ( elem === results[ i ] ) {
				j = duplicates.push( i );
			}
		}
		while ( j-- ) {
			results.splice( duplicates[ j ], 1 );
		}
	}

	// Clear input after sorting to release objects
	// See https://github.com/jquery/sizzle/pull/225
	sortInput = null;

	return results;
}

function escape( sel ) {
	return ( sel + "" ).replace( rcssescape, fcssescape );
}

jQuery.extend( {
	uniqueSort: uniqueSort,
	unique: uniqueSort,
	escapeSelector: escape,
	find: function( selector, context, results, seed ) {
		var elem, nodeType,
			i = 0;

		results = results || [];
		context = context || document;

		// Same basic safeguard as Sizzle
		if ( !selector || typeof selector !== "string" ) {
			return results;
		}

		// Early return if context is not an element or document
		if ( ( nodeType = context.nodeType ) !== 1 && nodeType !== 9 ) {
			return [];
		}

		if ( seed ) {
			while ( ( elem = seed[ i++ ] ) ) {
				if ( jQuery.find.matchesSelector( elem, selector ) ) {
					results.push( elem );
				}
			}
		} else {
			jQuery.merge( results, context.querySelectorAll( selector ) );
		}

		return results;
	},
	text: function( elem ) {
		var node,
			ret = "",
			i = 0,
			nodeType = elem.nodeType;

		if ( !nodeType ) {

			// If no nodeType, this is expected to be an array
			while ( ( node = elem[ i++ ] ) ) {

				// Do not traverse comment nodes
				ret += jQuery.text( node );
			}
		} else if ( nodeType === 1 || nodeType === 9 || nodeType === 11 ) {

			// Use textContent for elements
			return elem.textContent;
		} else if ( nodeType === 3 || nodeType === 4 ) {
			return elem.nodeValue;
		}

		// Do not include comment or processing instruction nodes

		return ret;
	},
	contains: function( a, b ) {
		var adown = a.nodeType === 9 ? a.documentElement : a,
			bup = b && b.parentNode;
		return a === bup || !!( bup && bup.nodeType === 1 && adown.contains( bup ) );
	},
	isXMLDoc: function( elem ) {

		// documentElement is verified for cases where it doesn't yet exist
		// (such as loading iframes in IE - #4833)
		var documentElement = elem && ( elem.ownerDocument || elem ).documentElement;
		return documentElement ? documentElement.nodeName !== "HTML" : false;
	},
	expr: {
		attrHandle: {},
		match: {
			bool: new RegExp( "^(?:checked|selected|async|autofocus|autoplay|controls|defer" +
				"|disabled|hidden|ismap|loop|multiple|open|readonly|required|scoped)$", "i" ),
			needsContext: /^[\x20\t\r\n\f]*[>+~]/
		}
	}
} );

jQuery.extend( jQuery.find, {
	matches: function( expr, elements ) {
		return jQuery.find( expr, null, null, elements );
	},
	matchesSelector: function( elem, expr ) {
		return matches.call( elem, expr );
	},
	attr: function( elem, name ) {
		var fn = jQuery.expr.attrHandle[ name.toLowerCase() ],

			// Don't get fooled by Object.prototype properties (jQuery #13807)
			value = fn && hasOwn.call( jQuery.expr.attrHandle, name.toLowerCase() ) ?
				fn( elem, name, jQuery.isXMLDoc( elem ) ) :
				undefined;
		return value !== undefined ? value : elem.getAttribute( name );
	}
} );

} );
