# Supplementary material for: Metaproteome analysis reveals that syntrophy, competition, and phage-host interaction shape microbial communities in biogas plants
Source: Microbiome. 2019 Apr 27;7:69. doi: 10.1186/s40168-019-0673-y (PMC6486700; doi:10.1186/s40168-019-0673-y)
Supplement: Supplementary file 13 — An interactive version of Fig. 3. (ZIP 6150 kb) [file 40168_2019_673_MOESM13_ESM.zip › interactive_figure_3/bower_components/jquery/src/serialize.js]

define( [
	"./core",
	"./manipulation/var/rcheckableType",
	"./core/init",
	"./traversing", // filter
	"./attributes/prop"
], function( jQuery, rcheckableType ) {

"use strict";

var
	rbracket = /\[\]$/,
	rCRLF = /\r?\n/g,
	rsubmitterTypes = /^(?:submit|button|image|reset|file)$/i,
	rsubmittable = /^(?:input|select|textarea|keygen)/i;

function buildParams( prefix, obj, traditional, add ) {
	var name;

	if ( jQuery.isArray( obj ) ) {

		// Serialize array item.
		jQuery.each( obj, function( i, v ) {
			if ( traditional || rbracket.test( prefix ) ) {

				// Treat each array item as a scalar.
				add( prefix, v );

			} else {

				// Item is non-scalar (array or object), encode its numeric index.
				buildParams(
					prefix + "[" + ( typeof v === "object" && v != null ? i : "" ) + "]",
					v,
					traditional,
					add
				);
			}
		} );

	} else if ( !traditional && jQuery.type( obj ) === "object" ) {

		// Serialize object item.
		for ( name in obj ) {
			buildParams( prefix + "[" + name + "]", obj[ name ], traditional, add );
		}

	} else {

		// Serialize scalar item.
		add( prefix, obj );
	}
}

// Serialize an array of form elements or a set of
// key/values into a query string
jQuery.param = function( a, traditional ) {
	var prefix,
		s = [],
		add = function( key, valueOrFunction ) {

			// If value is a function, invoke it and use its return value
			var value = jQuery.isFunction( valueOrFunction ) ?
				valueOrFunction() :
				valueOrFunction;

			s[ s.length ] = encodeURIComponent( key ) + "=" +
				encodeURIComponent( value == null ? "" : value );
		};

	// If an array was passed in, assume that it is an array of form elements.
	if ( jQuery.isArray( a ) || ( a.jquery && !jQuery.isPlainObject( a ) ) ) {

		// Serialize the form elements
		jQuery.each( a, function() {
			add( this.name, this.value );
		} );

	} else {

		// If traditional, encode the "old" way (the way 1.3.2 or older
		// did it), otherwise encode params recursively.
		for ( prefix in a ) {
			buildParams( prefix, a[ prefix ], traditional, add );
		}
	}

	// Return the resulting serialization
	return s.join( "&" );
};

jQuery.fn.extend( {
	serialize: function() {
		return jQuery.param( this.serializeArray() );
	},
	serializeArray: function() {
		return this.map( function() {

			// Can add propHook for "elements" to filter or add form elements
			var elements = jQuery.prop( this, "elements" );
			return elements ? jQuery.makeArray( elements ) : this;
		} )
		.filter( function() {
			var type = this.type;

			// Use .is( ":disabled" ) so that fieldset[disabled] works
			return this.name && !jQuery( this ).is( ":disabled" ) &&
				rsubmittable.test( this.nodeName ) && !rsubmitterTypes.test( type ) &&
				( this.checked || !rcheckableType.test( type ) );
		} )
		.map( function( i, elem ) {
			var val = jQuery( this ).val();

			if ( val == null ) {
				return null;
			}

			if ( jQuery.isArray( val ) ) {
				return jQuery.map( val, function( val ) {
					return { name: elem.name, value: val.replace( rCRLF, "\r\n" ) };
				} );
			}

			return { name: elem.name, value: val.replace( rCRLF, "\r\n" ) };
		} ).get();
	}
} );

return jQuery;
} );
